# Supplementary material for: Haplotype-tagged SNPs improve genomic prediction accuracy for Fusarium head blight resistance and yield-related traits in wheat
Source: Theor Appl Genet. 2023 Apr 3;136(4):92. doi: 10.1007/s00122-023-04352-8 (PMC10068637; doi:10.1007/s00122-023-04352-8)
Supplement: Supplementary file 1 — Supplementary file1 (XLSX 13 KB) [file 122_2023_4352_MOESM1_ESM.xlsx]

## Sheet: Sheet1
Supplementary table S1. Genomic prediction with haplotype tagged SNPs using the 272 breeding lines from Lantmännen.
LD	Selected SNPs	RR-BLUP				BL				BRR				BayesA				BayesB				BayesC
		FHB	SPL	SPW	FLA	FHB	SPL	SPW	FLA	FHB	SPL	SPW	FLA	FHB	SPL	SPW	FLA	FHB	SPL	SPW	FLA	FHB	SPL	SPW	FLA
0.1	566	0.341	0.558	0.421*	0.483	0.332	0.579	0.443*	0.495	0.307	0.577	0.426*	0.475	0.338	0.553	0.425	0.451	0.315	0.549	0.415	0.476	0.351	0.559	0.431*	0.462
0.2	899	0.324	0.535	0.381	0.489	0.348	0.516	0.418	0.491	0.328	0.535	0.42	0.502	0.323	0.541	0.458**	0.487	0.326	0.513	0.383	0.467	0.335	0.537	0.426	0.487
0.3	1171	0.355	0.53	0.375	0.482	0.349	0.523	0.388	0.465	0.363	0.517	0.413	0.5	0.318	0.514	0.443	0.461	0.343	0.528	0.433*	0.489	0.317	0.545	0.405	0.499
0.4	1425	0.383*	0.539	0.343	0.5	0.391*	0.538	0.357	0.498	0.399**	0.52	0.369	0.498	0.390*	0.551	0.347	0.488	0.380*	0.534	0.359	0.464	0.358	0.528	0.374	0.489
0.5	1711	0.358	0.535	0.385	0.512	0.383	0.554	0.384	0.503	0.391	0.534	0.429	0.496	0.349	0.55	0.407	0.502	0.365	0.542	0.413	0.492	0.378	0.55	0.394	0.519
0.6	2000	0.347	0.549	0.356	0.516	0.337	0.555	0.391	0.511	0.343	0.546	0.357	0.505	0.307	0.537	0.378	0.519	0.31	0.539	0.377	0.472	0.322	0.553	0.357	0.525
0.7	2310	0.337	0.574	0.371	0.507	0.364	0.573	0.393	0.506	0.348	0.598**	0.361	0.54	0.373	0.568	0.384	0.519	0.38	0.579	0.404	0.473	0.347	0.557	0.384	0.494
0.8	2714	0.342	0.57	0.356	0.5	0.361	0.565	0.346	0.482	0.359	0.551	0.359	0.485	0.361	0.546	0.366	0.506	0.38	0.574	0.348	0.462	0.367	0.573	0.361	0.514
0.9	3595	0.354	0.569	0.365	0.542	0.378	0.584*	0.36	0.584	0.354	0.568	0.357	0.533	0.33	0.558	0.369	0.492	0.31	0.571	0.346	0.523	0.35	0.573	0.391	0.511
1	6098	0.354	0.575	0.377	0.557	0.355	0.582	0.374	0.572	0.338	0.574	0.394	0.546	0.333	0.575*	0.373	0.579*	0.3	0.561	0.351	0.565	0.37	0.565	0.389	0.554
All	6421	0.344	0.577*	0.371	0.566*	0.338	0.579	0.397	0.590**	0.34	0.578	0.385	0.578*	0.355	0.562	0.389	0.551	0.296	0.587*	0.366	0.576*	0.338	0.587**	0.365	0.582*
				*The highest genomic prediction accuracy scored in a model for a particular trait.
				**The highest genomic prediction accuracy from all six models for a particular trait.
