# Supplementary material for: Haplotype-tagged SNPs improve genomic prediction accuracy for Fusarium head blight resistance and yield-related traits in wheat
Source: Theor Appl Genet. 2023 Apr 3;136(4):92. doi: 10.1007/s00122-023-04352-8 (PMC10068637; doi:10.1007/s00122-023-04352-8)
Supplement: Supplementary file 2 — Supplementary file2 (XLSX 16 KB) [file 122_2023_4352_MOESM2_ESM.xlsx]

## Sheet: Sheet1
Spplementary table S2. The various genomic prediction accuracy with haplotype-tagged SNP markers selected across the 10 LD thresholds using two combined populations.
	Prediction accuracy
LD thresholds (r2)	FHB						SPL						SPW						FLA
	BL	BRR	BayesA	BayesB	BayesC	RR-BLUP	BL	BRR	BayesA	BayesB	BayesC	RR-BLUP	BL	BRR	BayesA	BayesB	BayesC	RR-BLUP	BL	BRR	BayesA	BayesB	BayesC	RR-BLUP
0.1	0.382	0.353	0.329	0.297	0.309	0.361	0.673	0.673	0.674	0.66	0.668	0.677	0.129	0.167	0.129	0.126	0.11	0.18	0.227	0.2	0.173	0.173	0.142	0.3
0.2	0.452	0.447	0.459	0.421	0.434	0.451	0.71	0.701	0.703	0.711	0.695	0.711	0.277	0.297	0.288	0.279	0.264	0.276	0.256	0.214	0.239	0.245	0.237	0.419
0.3	0.468	0.476	0.461	0.47	0.446	0.47	0.74	0.728	0.739	0.714	0.73	0.733	0.409*	0.417*	0.403*	0.424**	0.418*	0.413*	0.243	0.209	0.259	0.234	0.24	0.484
0.4	0.497*	0.495	0.494	0.486*	0.490*	0.494*	0.769	0.769	0.788	0.789	0.784	0.772	0.347	0.343	0.342	0.347	0.36	0.317	0.274	0.247	0.243	0.243	0.242	0.52
0.5	0.491	0.503**	0.494	0.47	0.484	0.486	0.785	0.764	0.765	0.766	0.766	0.77	0.316	0.335	0.351	0.339	0.341	0.307	0.278*	0.218	0.232	0.246	0.225	0.563
0.6	0.477	0.479	0.471	0.471	0.48	0.488	0.791	0.786	0.783	0.795*	0.791	0.776	0.303	0.317	0.338	0.327	0.332	0.301	0.267	0.245	0.23	0.247	0.234	0.565
0.7	0.493	0.487	0.486	0.465	0.477	0.479	0.776	0.786	0.783	0.778	0.787	0.786	0.365	0.362	0.382	0.395	0.358	0.339	0.269	0.27	0.239	0.254	0.265	0.549
0.8	0.477	0.485	0.501*	0.462	0.487	0.469	0.794	0.787	0.789	0.788	0.786	0.799**	0.371	0.351	0.381	0.378	0.342	0.324	0.271	0.271	0.251	0.257	0.269	0.575
0.9	0.486	0.483	0.468	0.468	0.475	0.474	0.788	0.795*	0.792*	0.79	0.79	0.792	0.329	0.359	0.373	0.373	0.345	0.333	0.273	0.300*	0.265	0.266	0.295*	0.576
1	0.454	0.461	0.474	0.466	0.467	0.451	0.793	0.786	0.778	0.789	0.794*	0.793	0.37	0.342	0.348	0.353	0.359	0.319	0.276	0.288	0.268*	0.278*	0.281	0.588
All SNPs	0.459	0.433	0.452	0.448	0.441	0.462	0.795*	0.786	0.783	0.783	0.793	0.796	0.366	0.358	0.379	0.37	0.336	0.321	0.272	0.267	0.259	0.265	0.285	0.593**
	FHB, Fusarium head blight; SPL, Spike length; SPW, Spike width; FLA, Flag leaf area;
	BL, Bayesian LASSO; BRR, Bayesian ridge regression; RR-BLUP, Ridge regression best linear unbiased prediction.
	* The highest genomic prediction accuracy of a single model to a particular trait;
	** The highest genomic prediction accuracy from all the six models to a particular trait.
