# Supplementary material for: Haplotype-tagged SNPs improve genomic prediction accuracy for Fusarium head blight resistance and yield-related traits in wheat
Source: Theor Appl Genet. 2023 Apr 3;136(4):92. doi: 10.1007/s00122-023-04352-8 (PMC10068637; doi:10.1007/s00122-023-04352-8)
Supplement: Supplementary file 3 — Supplementary file3 (XLSX 13 KB) [file 122_2023_4352_MOESM3_ESM.xlsx]

## Sheet: Sheet1
Supplementary table S3. The haplotype-tagged SNPs based genomic prediction accuracy across the two independent populations tested in RR-BLUP model.
LD thresholds (r2)	Haplotype-tagged SNPs	Prediction accuracya				Prediction accuracyb
		FHB	SPL	SPW	FLA		FHB	SPL	SPW	FLA			a Genomic prediction accuracy from the model trained with breeding lines and validated in genebank lines.
0.1	83	-0.042	0.048	0.135	-0.281		-0.032	0.009	0.016	-0.165			b The genomic prediction accuracy with the genebank lines used as training and breeding lines as validation sets.
0.2	270	0.14	-0.077	-0.067	0.056		0.154	-0.008	-0.144	-0.006
0.3	459	0.171	-0.203	0.013	-0.075		0.144	-0.188	-0.112	0.024			FHB, Fusarium head blight; SPL, Spike length; SPW, Spike width; FLA, Flag leaf area
0.4	690	0.191	-0.131	-0.062	0.061		0.178	-0.051	-0.178	0.023
0.5	943	0.2	-0.038	-0.018	0.035		0.161	-0.024	-0.092	0.089
0.6	1195	0.243	-0.021	-0.08	0.098		0.216	-0.02	-0.177	0.066
0.7	1542	0.147	-0.017	-0.056	0.102		0.153	-0.02	-0.176	0.013
0.8	2714	0.207	-0.005	-0.067	0.143		0.171	0.035	-0.145	0.046
0.9	3090	0.219	0.038	-0.072	0.169		0.194	0.044	-0.129	0.072
1	6098	0.132	0.038	-0.011	0.174		0.111	0.025	-0.101	0.048
All SNPs	6421	0.1	0.025	-0.012	0.177		0.089	-0.001	-0.106	0.056
