# Supplementary material for: Haplotype-tagged SNPs improve genomic prediction accuracy for Fusarium head blight resistance and yield-related traits in wheat
Source: Theor Appl Genet. 2023 Apr 3;136(4):92. doi: 10.1007/s00122-023-04352-8 (PMC10068637; doi:10.1007/s00122-023-04352-8)
Supplement: Supplementary file 4 — Supplementary file4 (XLSX 11 KB) [file 122_2023_4352_MOESM4_ESM.xlsx]

## Sheet: Supp table S3
Supplementary table S4 - Genomic prediction accuracy with different sets of trait-linked SNP markers identified either only from training set or from both training and validation sets using Lantmannen breeding lines.
Trait - FHB	Prediction accuracy				Trait - SPW	Prediction accuracy
GWAS-SNPs	GWAS(TS&VS)	GWAS(TS)			GWAS-SNPs	GWAS(TS&VS)	GWAS(TS)
200	0.72	0.1148			200	0.77	0.1838		FHB - Fusarium head blight
400	0.75	0.218			400	0.81	0.2076		SPL - Spike length
600	0.76	0.2824			600	0.8	0.21		SPW - Spike width
800	0.76	0.3162			800	0.81	0.246		FLA - Flag leaf area
1000	0.76	0.335			1000	0.83	0.2818
1200	0.75	0.3452			1200	0.81	0.275		TS - Training set
1600	0.73	0.3716			1600	0.78	0.2804		VS - validation set
2000	0.71	0.372			2000	0.74	0.2712
2600	0.68	0.3788			2600	0.69	0.2808		Markers were listed based on their significance from GWAS analysis and different sets of SNPs were fitted on the GP model starting from the first 200 - 3000 significantly trait-linked markers.
3000	0.64	0.3782			3000	0.67	0.2816
All-SNPs	0.41	0.421			All-SNPs	0.35	0.336
Trait - SPL	Prediction accuracy				Trait -FLA	Prediction accuracy
GWAS-SNPs	GWAS(TS&VS)	GWAS(TS)			GWAS-SNPs	GWAS(TS&VS)	GWAS(TS)
200	0.79	0.4688			200	0.85	0.3052
400	0.8	0.5308			400	0.85	0.399
600	0.8	0.488			600	0.87	0.4474
800	0.8	0.5032			800	0.88	0.4468
1000	0.81	0.5206			1000	0.88	0.4654
1200	0.79	0.537			1200	0.87	0.479
1600	0.78	0.5446			1600	0.86	0.4922
2000	0.76	0.5566			2000	0.85	0.5014
2600	0.75	0.567			2600	0.82	0.5118
3000	0.74	0.5644			3000	0.8	0.5262
All-SNPs	0.58	0.5916			All-SNPs	0.55	0.5428
