# Supplementary material for: Haplotype-tagged SNPs improve genomic prediction accuracy for Fusarium head blight resistance and yield-related traits in wheat
Source: Theor Appl Genet. 2023 Apr 3;136(4):92. doi: 10.1007/s00122-023-04352-8 (PMC10068637; doi:10.1007/s00122-023-04352-8)
Supplement: Supplementary file 5 — Supplementary file5 (ZIP 2025 KB) [file 122_2023_4352_MOESM5_ESM.zip]

Archive with 10 entries (10 files):
- LD-0.1_haplotyping.xlsx
- LD-0.2_haplotyping.xlsx
- LD-0.3_haplotyping.xlsx
- LD-0.4_haplotyping.xlsx
- LD-0.5_haplotyping.xlsx
- LD-0.6_haplotyping.xlsx
- LD-0.7_haplotyping.xlsx
- LD-0.8_haplotyping.xlsx
- LD-0.9_haplotyping.xlsx
- LD-1_haplotyping.xlsx
