# Supplementary material for: Haplotype-tagged SNPs improve genomic prediction accuracy for Fusarium head blight resistance and yield-related traits in wheat
Source: Theor Appl Genet. 2023 Apr 3;136(4):92. doi: 10.1007/s00122-023-04352-8 (PMC10068637; doi:10.1007/s00122-023-04352-8)
Supplement: Supplementary file 5 — Supplementary file5 (ZIP 2025 KB) [file 122_2023_4352_MOESM5_ESM.zip › LD-0.1_haplotyping.xlsx]

## Sheet: LM
Haplotyping - Breeding lines (Lantmännen)
LD=0.1(r^2 >= 0.1)
Haplotype tagged SNPS	Alleles captured/other SNPS in a haplotype
wsnp_Ex_c14866_22995097	wsnp_Ex_rep_c105541_89932598	wsnp_Ex_c8885_14842394	Kukri_c47825_138	IAAV7131	CAP12_c6266_339	Ra_c272_1632	IAAV5730	Excalibur_c24041_794	wsnp_Ex_c44049_50205457	wsnp_Ex_c33831_42253707	wsnp_Ex_c43454_49770425	BS00090408_51	BS00062715_51	wsnp_Ex_c2181_4089788	Excalibur_c17872_137	RAC875_c14066_452	CAP12_c6266_298	Kukri_c32885_145	Ra_c11023_679	Ex_c5759_663	RAC875_c18539_1159	BobWhite_c1488_504	Ex_c5759_628	wsnp_Ex_c3906_7086162	Kukri_c7436_2259	RAC875_c37183_331	wsnp_Ex_c8364_14095508	wsnp_Ex_c44049_50205904	Kukri_rep_c101316_375	CAP11_c6014_160	wsnp_JD_c40990_29127031	wsnp_Ex_c5634_9906981	wsnp_Ku_c17726_26872129	Ex_c12763_662	IAAV8147	wsnp_Ex_c1374_2630879	Excalibur_s107771_77	wsnp_Ex_c3572_6531810	BobWhite_c8428_346	wsnp_Ex_c14866_22995097	wsnp_Ex_c21592_30743513	RAC875_c33300_141
Ex_c8514_1342	wsnp_Ra_c37745_45806931	wsnp_Ex_c5192_9203682	BS00087601_51	BobWhite_rep_c63278_349	wsnp_Ex_c4605_8241260	RAC875_c41275_131	BS00002216_51	IAAV2072	wsnp_Ex_c25734_34995416	Kukri_c3582_87	IAAV5406	BS00032112_51	wsnp_Ex_c5216_9235964	wsnp_JD_c13903_13781269	wsnp_Ex_c56097_58351893	wsnp_Ku_c557_1166684	IACX4378	Kukri_c52952_315	RAC875_c23081_141	RAC875_c31276_1128	BS00021714_51	Kukri_c25215_124	wsnp_Ex_c21336_30465618	BS00067421_51	Ra_c58315_265	RAC875_c43643_176	Ex_c8514_1342	IACX3496	wsnp_Ex_c21193_30320134	RFL_Contig3203_1971	IACX11338	wsnp_Ra_c12148_19539667	Kukri_c10239_2186	BS00067420_51	wsnp_Ex_rep_c66628_64934660	tplb0046g22_1351	BobWhite_rep_c49207_243	BS00065419_51	Excalibur_c49421_443
Kukri_c7119_392	BobWhite_c22134_398	Kukri_c7119_392	BobWhite_c41272_159	Ku_c8992_405	IAAV7172	BS00037976_51	wsnp_CAP8_c4785_2322876	BS00109991_51	wsnp_Ex_c41953_48658353	BS00023203_51	wsnp_JD_c3973_5044238	wsnp_Ex_c28900_37982485	RAC875_c41993_582	RFL_Contig5334_831	Excalibur_c47013_1503	wsnp_CAP11_c1815_982483	wsnp_BE443588A_Ta_2_2	IACX5994	RAC875_rep_c105766_652	Tdurum_contig96086_74	wsnp_CAP8_rep_c3938_1936666	RAC875_c6798_467	wsnp_Ex_rep_c102067_87314043	BS00078085_51	wsnp_Ex_c4612_8254533	Ra_c110766_321	wsnp_Ex_c33452_41938159	BS00070580_51	wsnp_Ex_c33452_41938013	BS00095510_51	wsnp_Ex_c41953_48657850	BS00110627_51
wsnp_CAP12_c1960_972031	Kukri_c30322_414	IAAV5931	RAC875_c29540_413	wsnp_Ex_rep_c108951_91954190	IAAV2694	BobWhite_c96_170	wsnp_BE445113A_Ta_2_1	RAC875_c29540_1109	wsnp_Ra_c3270_6136601	Tdurum_contig11756_264	RAC875_c24047_284	RAC875_rep_c112044_340	Kukri_rep_c117029_125	wsnp_Ex_c5060_8985678	RAC875_c46269_387	BS00022733_51	CAP12_c1906_217	wsnp_Ku_c15214_23756800	wsnp_CAP12_c1960_972031	Kukri_c49170_655	RAC875_c80876_67	wsnp_Ex_c4685_8377545	wsnp_Ku_c21316_31053745	BobWhite_c46501_92	Kukri_c29039_315	wsnp_BM140362A_Ta_2_2	wsnp_BE445113A_Ta_2_2	IACX5960	Kukri_c39377_286	Kukri_c12984_465	wsnp_Ra_c33025_41968284
Excalibur_c25891_1402	Tdurum_contig29484_628	Excalibur_c25891_1402	BS00081680_51	Tdurum_contig83113_134	RAC875_c34888_65	Ku_c4823_673	wsnp_Ex_c1137_2182795
Excalibur_c77035_156	wsnp_BE490041A_Ta_2_1	wsnp_Ku_c37925_46679146	wsnp_CAP12_c2438_1180601	IACX5982	RAC875_c12808_182	Excalibur_c7026_2635	wsnp_Ex_c6817_11761300	BS00094681_51	wsnp_Ex_c6817_11762714	IACX293	wsnp_Ex_c10100_16600633	wsnp_Ex_c35563_43690084	BS00068358_51	wsnp_Ex_c25628_34888439	wsnp_BE403956A_Ta_2_3	BobWhite_c4646_119	wsnp_Ex_rep_c101414_86781128	RAC875_c826_2186	Kukri_rep_c115954_137	BS00065146_51	Excalibur_c77035_156	wsnp_Ex_c4605_8240189	RAC875_c5544_4156	Kukri_c12165_1148	RAC875_c89908_105
BobWhite_c44947_277	tplb0059i08_441	wsnp_Ex_c1255_2411550	BobWhite_c44947_277	Kukri_c4204_1673	BS00021780_51	wsnp_Ex_c46670_52108070	RAC875_c85550_73	Tdurum_contig47006_2711	wsnp_Ex_rep_c72011_70562321	BobWhite_c66315_505	Tdurum_contig11349_810	wsnp_Ku_c330_683203	Excalibur_c46365_304	Excalibur_c12932_2102
BS00023201_51	RAC875_c42700_264	BS00023130_51	wsnp_Ex_rep_c106111_90308719	wsnp_Ku_c1818_3557408	Ku_c28007_1398	Kukri_rep_c102231_265	BobWhite_c1361_1187	RAC875_c30657_82	RAC875_c38756_141	CAP12_c3074_192	wsnp_Ex_c2868_5293485	BS00033749_51	BS00056550_51	Tdurum_contig44888_837	BS00059422_51	BS00023201_51	BS00100774_51	Kukri_c2446_683	Kukri_c37212_1286	RFL_Contig1027_442
Kukri_c22508_119	RFL_Contig530_2305	RAC875_c94534_75	BS00023126_51	Excalibur_c65227_444	Excalibur_rep_c92985_510	Kukri_c22508_119	Excalibur_c7033_159	RAC875_c9833_297	wsnp_Ra_c16080_24638622	BS00087600_51	RAC875_c14926_589	Kukri_c13136_1363	BS00022698_51	wsnp_Ex_c64327_63176640
wsnp_Ex_c32590_41222878	Ra_c105707_788	wsnp_Ex_c32590_41222878	BS00089894_51	wsnp_Ra_c11877_19161832	IAAV5535	BS00067742_51	wsnp_Ku_c10292_17066821	BS00021728_51	wsnp_Ku_c1642_3232242	BS00064638_51	IACX3047	wsnp_Ku_c23012_32893918	Kukri_c54678_88	RFL_Contig22_617	RFL_Contig22_387	BS00077432_51	Kukri_c58155_786
wsnp_Ex_c18499_27344859	BS00070991_51	wsnp_Ex_c9343_15514531	wsnp_Ex_c9343_15514687	BS00106641_51	BS00023114_51	wsnp_Ex_c18499_27344859	RAC875_c53725_217	BS00022824_51
IAAV5756	wsnp_Ex_c11374_18361760	Excalibur_c44731_1000	Tdurum_contig13946_241	wsnp_Ex_rep_c67763_66441222	Ex_c801_555	RAC875_c37934_225	wsnp_Ku_c3468_6420199	Ku_c2449_578	RAC875_c2202_1097	Tdurum_contig77289_179	IAAV7414	wsnp_Ex_c28165_37310070	wsnp_Ex_c44498_50537128	Tdurum_contig13946_329	Ex_c23451_720	Kukri_c25839_487	IAAV2342	wsnp_Ex_rep_c66318_64485410	Ex_c2389_1634	Ex_c801_820	wsnp_Ex_c48375_53299028	BobWhite_c4499_153	Excalibur_c64855_328	IAAV5756	wsnp_Ex_c18662_27538313	CAP11_c2984_419	Excalibur_c6255_1119	BS00004903_51	RAC875_c21620_1359	wsnp_Ex_rep_c105244_89727666	BS00030644_51	RAC875_c6338_2719	IAAV2838	BS00048117_51	RAC875_rep_c76047_63
Excalibur_c66_147	BobWhite_c26122_129	Tdurum_contig81011_244	BobWhite_rep_c49755_131	RAC875_c32379_216	Jagger_c468_53	RAC875_c34515_343	Tdurum_contig56662_54	BS00030043_51	wsnp_Ex_rep_c81556_76277906	JD_c285_1438	Kukri_c51781_199	wsnp_Ku_rep_c109724_94227136	wsnp_Ex_c23598_32826926	Kukri_c8757_107	Ku_c3523_1959	CAP12_c8163_118	wsnp_CAP11_c146_160903	Excalibur_c66_147	wsnp_Ex_c3201_5910642	wsnp_BF474340A_Ta_2_1	wsnp_Ex_c28149_37293173	BobWhite_c37358_208	wsnp_Ku_c33917_43336069	wsnp_Ex_c6488_11266589	Excalibur_c1936_1072
wsnp_Ku_c5756_10191339	wsnp_Ku_c5756_10191339	Tdurum_contig61492_458	BS00003761_51	BS00069300_51	BS00022667_51	BS00022738_51	BS00064536_51	Excalibur_rep_c113950_132	Tdurum_contig50845_82	Tdurum_contig52332_94	wsnp_CAP11_c710_458019	BS00077350_51	Excalibur_c44883_244	Kukri_c45607_199	Kukri_rep_c69910_1153
BS00087437_51	wsnp_Ex_rep_c69738_68695568	RAC875_c11899_366	Kukri_c27717_316	wsnp_Ex_c1427_2736441	wsnp_Ku_rep_c71909_71634013	IACX10924	BobWhite_c46349_402	BS00087437_51	IAAV3552	BS00066852_51	wsnp_Ex_c572_1138339	Excalibur_c37474_242	Ra_c2895_591	BS00064679_51	wsnp_Ku_c30921_40705731	IACX6344	BS00086680_51	Kukri_c67601_267	CAP7_c3885_73	wsnp_Ex_c10595_17291999	tplb0041a22_935	BobWhite_c478_1386	IAAV4916	RFL_Contig5450_993	Excalibur_c37474_179	Ra_c2322_174	wsnp_Ex_rep_c103087_88123733	IACX8300	wsnp_Ex_c572_1138770	wsnp_Ex_c572_1138503	BS00031200_51	wsnp_Ku_c4018_7333828	wsnp_Ra_c20126_29372577	wsnp_Ra_c41581_48764320	Ra_c69908_1877
BS00035273_51	BS00070695_51	wsnp_Ex_c15377_23637176	BS00035273_51	IAAV6100	RAC875_c62550_470	BS00062759_51	BS00065170_51	IAAV1930
Jagger_c5280_407	Ku_c1313_1673	wsnp_Ex_c1997_3755945	Ku_c10813_1122	Ra_c64515_242	RAC875_c12993_201	RAC875_c45115_509	Excalibur_c44668_382	wsnp_Ex_c9722_16062937	Kukri_c1313_1158	wsnp_Ex_rep_c109742_92411838	Kukri_c18017_1696	wsnp_Ex_c1997_3757721	Excalibur_c1845_4911	Jagger_c5280_407	wsnp_JD_c6544_7697578
Kukri_c41943_535	IAAV5652	tplb0043h23_1346	RFL_Contig1118_1073	Tdurum_contig61492_684	Kukri_c41943_535	BS00039749_51	RAC875_c95364_259
Kukri_rep_c107771_588	Kukri_rep_c107771_588	Excalibur_c12215_352	Ra_c27593_460	Tdurum_contig5008_635
BS00078982_51	wsnp_Ex_c7965_13520238	BS00105601_51	BS00078982_51	wsnp_Ex_rep_c103087_88124573	Excalibur_c59894_97	IACX18883	Excalibur_c11941_675
wsnp_CAP7_c3472_1623955	wsnp_BG606986A_Ta_2_1	Kukri_c45512_193	BS00073413_51	BS00022396_51	wsnp_CAP7_c3472_1623955	BS00012042_51	Excalibur_c1066_303	RAC875_c15975_1208	BS00110130_51	wsnp_Ex_c6563_11378915
Excalibur_c14859_394	RAC875_c31031_387	Excalibur_c14859_394
Kukri_c31964_56	Kukri_c31964_56	Tdurum_contig8382_300	Excalibur_c7237_1084	Kukri_c12534_559	RAC875_c10090_963
Tdurum_contig68827_61	Tdurum_contig46413_680	Excalibur_c9676_163	Tdurum_contig42479_3800	Tdurum_contig43943_56	CAP11_c2581_302	wsnp_Ex_c57982_59470152	wsnp_Ex_c7252_12453079	Excalibur_c82557_201	wsnp_Ex_c19717_28713417	RAC875_c57939_78	Tdurum_contig68827_61	tplb0053o08_2004	Excalibur_c5139_198	Kukri_c29655_239	Kukri_c29150_143	Excalibur_c71158_54	Tdurum_contig43943_1165	BobWhite_c39996_85	CAP8_c2448_355
wsnp_Ex_c3747_6824863	RAC875_c53095_51	wsnp_Ra_c7847_13421750	Kukri_c12000_1447	wsnp_Ex_c19730_28728245	BS00028874_51	BS00010287_51	Ra_c11042_1500	wsnp_Ex_c14733_22819625	Excalibur_c57766_92	RAC875_rep_c110052_194	wsnp_Ra_rep_c105422_89367749	wsnp_Ex_rep_c68183_66958099	wsnp_Ex_c3747_6824863	wsnp_Ex_rep_c70593_69508988	wsnp_Ex_c13783_21613564	CAP8_c806_297	Kukri_c23382_1431	Excalibur_rep_c88290_94	wsnp_Ex_rep_c66980_65419811	wsnp_BE518393A_Td_2_3	IACX7921	wsnp_Ex_c15852_24239968	Kukri_rep_c81206_235	wsnp_Ex_c18196_27006489	wsnp_Ex_c6934_11953178	wsnp_Ex_c3365_6183009	wsnp_Ex_c11697_18821490	BS00022201_51	wsnp_Ku_rep_c104517_90964418	wsnp_Ra_c6474_11298858	wsnp_Ex_c2181_4089639	BS00066549_51	RAC875_c85778_184	wsnp_Ex_c3567_6526582	wsnp_BF478737A_Ta_2_1	BS00102492_51	BS00003813_51	wsnp_Ex_c21450_30588044	BS00063063_51	wsnp_Ex_c8374_14111734	Kukri_c82555_88	wsnp_Ex_c17684_26426672	Excalibur_c20133_87	wsnp_Ku_rep_c68419_67400635	IAAV9022	wsnp_Ex_c591_1177097
wsnp_Ex_c40595_47620787	wsnp_Ex_c40595_47620787
Tdurum_contig57927_171	Tdurum_contig57927_171
BS00026456_51	BS00026456_51
JG_c936_115	JG_c936_115
RAC875_c39401_502	RAC875_c39401_502
RAC875_c32452_55	RAC875_c32452_55
RAC875_c16352_594	RAC875_c16352_594
wsnp_JD_c825_1223506	wsnp_JD_c825_1223506
BobWhite_c26569_190	BobWhite_c26569_190
BS00056823_51	BS00056823_51
Excalibur_c32726_125	Kukri_c47342_73	RAC875_c63067_283	CAP7_c3847_204	IAAV4194	Excalibur_c95327_51	BS00025736_51	Kukri_c26168_423	wsnp_Ex_c11976_19193550	Kukri_c38845_821	BS00049927_51	RAC875_c47137_112	BS00003575_51	IAAV2324	IAAV2452	BS00022180_51	wsnp_Ku_c16938_25916260	BobWhite_c28295_256	BS00093736_51	BS00067706_51	RAC875_c79370_378	BS00010992_51	RAC875_c21367_209	Excalibur_c17202_1833	Excalibur_c20610_251	RAC875_rep_c96733_369	Kukri_c29582_126	Kukri_c51925_654	wsnp_JD_rep_c62985_40164465	Tdurum_contig20702_274	BS00083533_51	RAC875_c15942_571	RAC875_c60360_389	IAAV8952	wsnp_Ku_c28164_38103270	RAC875_rep_c70613_78	IAAV7611	Kukri_rep_c100936_449	IAAV3828	BS00065844_51	Ku_c13532_1753	BS00022625_51	IAAV1312	RAC875_c10659_570	Tdurum_contig100344_160	RAC875_c8271_1352	Tdurum_contig11334_554	wsnp_Ex_c18733_27607958	RAC875_c113582_346	Kukri_c8533_1398
Tdurum_contig604_356	wsnp_Ex_rep_c66389_64589189	wsnp_Ku_c13043_20902807	Excalibur_c9149_1326	BS00063092_51	IAAV2757	BobWhite_rep_c57575_65	RAC875_c32687_153	IACX11320	Tdurum_contig30517_310	wsnp_Ex_c23230_32466568	RAC875_c55891_712	CAP12_c1085_283	Tdurum_contig48523_1838	Tdurum_contig30517_174	wsnp_Ex_c15611_23929128	Excalibur_c60931_1260	RAC875_c62171_386	Tdurum_contig11896_550	Tdurum_contig30517_578	wsnp_Ex_c21198_30327016	BS00063928_51	Ex_c11930_509	wsnp_Ex_c13109_20725640	RFL_Contig4235_707	Tdurum_contig42852_667	IAAV3567	wsnp_Ku_rep_c89089_82009060	BS00001835_51	Kukri_c9133_2211	wsnp_Ex_rep_c107911_91350866	Kukri_rep_c103359_233	wsnp_Ex_c23235_32471767	JD_c107_683	Tdurum_contig47550_699	BS00066944_51	wsnp_CAP11_c287_244799	Excalibur_c10496_651	Tdurum_contig604_356	wsnp_Ex_c58292_59652859	BS00055866_51	RAC875_c55891_659	wsnp_Ex_c5101_9053178	wsnp_Ex_c7585_12957020	Kukri_c15391_468	BS00065217_51	IAAV3802	BS00067627_51	Ku_c956_1797	BS00076405_51
wsnp_JD_c5659_6814240	Tdurum_contig60509_232	wsnp_Ku_rep_c70742_70379526	wsnp_Ra_c29782_39115548	Kukri_c22155_1010	BS00021710_51	Kukri_c13188_256	CAP7_c12162_251	RAC875_rep_c98040_163	wsnp_Ra_c5088_9081927	Tdurum_contig50473_889	Tdurum_contig60052_184	RAC875_c6701_291	wsnp_JD_c5659_6814240	wsnp_Ra_c19148_28288923	BS00074911_51	wsnp_CAP11_c543_375403	wsnp_Ex_c12063_19310114	Kukri_c43552_443	Ra_c6701_506	BS00038643_51	Excalibur_c8613_1266	wsnp_Ku_c24323_34285350	wsnp_Ex_c53976_57027635	Excalibur_c94756_540
wsnp_RFL_Contig4726_5654774	Kukri_c5098_1902	wsnp_Ra_c8484_14372815	wsnp_Ku_c4951_8856170	wsnp_Ex_c17452_26163465	Excalibur_c10319_229	wsnp_Ra_c8484_14372772	Excalibur_c27675_912	tplb0023b14_704	BS00010352_51	wsnp_RFL_Contig4726_5654774	wsnp_Ex_c852_1657319	Excalibur_c43567_850	BobWhite_c22266_315	Tdurum_contig70304_781	Kukri_rep_c111517_289	BobWhite_c4236_410	wsnp_Ex_rep_c67036_65492436
BS00067436_51	BobWhite_c48071_144	RFL_Contig5937_1677	wsnp_Ex_c3147_5816957	wsnp_BF485168B_Ta_2_1	BS00021680_51	Excalibur_c93510_360	IACX906	RFL_Contig2736_827	wsnp_BE494527B_Ta_2_1	BS00066278_51	wsnp_Ku_c56140_59771244	Tdurum_contig15015_883	Kukri_c30461_857	BS00069829_51	wsnp_BE590634B_Ta_2_5	BS00023071_51	RAC875_c47427_75	Excalibur_rep_c72368_68	BS00067436_51	Tdurum_contig10362_328	BS00110231_51	IACX1240	RFL_Contig2826_548	wsnp_BE590634B_Ta_2_1	BS00064349_51	Excalibur_c44818_109	Excalibur_c40993_1129	BS00022851_51	IACX1891	Tdurum_contig10362_555	BS00067024_51	Kukri_c19247_711	BobWhite_c42716_71	wsnp_Ex_rep_c66255_64400455
IAAV7428	Tdurum_contig10036_977	BobWhite_c2027_215	Kukri_c30159_573	IAAV7428	IACX2984	Excalibur_c11980_619	Ra_c18630_284	BobWhite_c2027_84	IAAV5863	wsnp_Ex_c13878_21738866	IAAV1683	D_contig12192_450	BS00084895_51	wsnp_Ex_c27176_36393952	RAC875_c818_1185	Tdurum_contig93532_89	Kukri_c39223_831	Tdurum_contig10036_1044	Tdurum_contig32775_78	Ex_c25733_348	wsnp_Ku_c51703_56915288	Tdurum_contig10036_1614	Tdurum_contig10036_474	IAAV565	RFL_Contig2971_282	Excalibur_c34765_1023	Tdurum_contig10036_741	Excalibur_c49496_705	BS00068077_51
tplb0043a07_880	tplb0043a07_880	Tdurum_contig11077_122	BS00094237_51	BS00039135_51	BS00022176_51	BobWhite_c2844_569	BS00068327_51	BS00089790_51	Excalibur_rep_c70674_83
Tdurum_contig93330_656	Tdurum_contig94450_255	BS00021877_51	BS00063537_51	IAAV5776	Tdurum_contig93330_656	Tdurum_contig10354_170	Tdurum_contig13879_352	BS00063512_51	Tdurum_contig13879_919	Tdurum_contig45965_563	BS00023105_51	BS00060686_51	RAC875_c9770_123
Tdurum_contig18557_228	IACX8074	Tdurum_contig18557_228	Tdurum_contig55429_147	Excalibur_rep_c71107_517	Kukri_rep_c102001_420	wsnp_CAP12_c1337_682282	BS00077498_51	BS00078413_51	Tdurum_contig55429_116	IACX9290	BS00078414_51	wsnp_RFL_Contig2403_1927045
Tdurum_contig31102_299	JD_c3116_778	Ra_c37969_549	Tdurum_contig31102_299	Excalibur_c34625_281	BS00022920_51	RAC875_c8888_802	Kukri_c559_193	RAC875_s110519_303	RAC875_rep_c119728_146	BS00010130_51	Excalibur_c5218_75	CAP11_c2974_53	IAAV6731	wsnp_BG606586B_Ta_2_13	BS00000066_51	BS00036362_51	Tdurum_contig81102_102	Tdurum_contig87938_342	wsnp_JD_c11014_11565501
BS00084990_51	BS00037246_51	BS00084990_51	wsnp_CAP11_c2596_1325540	Kukri_c8395_1352
RFL_Contig5637_1008	BS00066271_51	Kukri_c92979_195	Tdurum_contig50667_306	wsnp_BE405749B_Ta_2_1	BS00105846_51	RFL_Contig5637_1008	wsnp_BE637971B_Ta_1_20	Tdurum_contig14847_144	Ku_c1312_1194	BS00050522_51	BS00105833_51	IACX3811	RAC875_c63624_753	Ra_c69552_1419
wsnp_RFL_Contig2220_1597321	Tdurum_contig83079_133	Tdurum_contig13117_1316	BobWhite_c39656_106	RAC875_rep_c106876_558	RAC875_c16136_1597	BS00022551_51	wsnp_Ex_c9091_15135511	Kukri_c42202_271	Excalibur_c28045_741	Excalibur_rep_c106078_822	RFL_Contig4977_2333	RAC875_c78619_523	RAC875_c102223_220	BS00040743_51	CAP12_c1129_220	BS00083060_51	wsnp_Ex_c32284_40970312	wsnp_Ex_c6378_11086366	wsnp_RFL_Contig2220_1597321	IAAV2855
Kukri_c5861_360	wsnp_Ex_c2111_3963161	RAC875_c32848_578	Kukri_c4951_503	BS00022916_51	wsnp_Ex_c22006_31180883	BS00110121_51	RFL_Contig529_963	wsnp_Ex_c52474_56060204	BS00011205_51	BS00032364_51	wsnp_Ex_c17452_26163496	wsnp_Ex_c27644_36826484	BS00073530_51	Kukri_c5861_360	Tdurum_contig75938_1546	wsnp_Ex_c25782_35041189	Ku_c8310_865	BS00022902_51	wsnp_Ex_c22006_31181239	BobWhite_c14271_1379
RAC875_c95548_156	RAC875_c95548_156	Kukri_rep_c111991_498	BS00093475_51	BS00031596_51	wsnp_Ex_rep_c101231_86636951	Excalibur_c27915_560	RAC875_c4135_1782	RAC875_c32077_284	BS00096719_51	wsnp_Ex_c1440_2764867	BS00067769_51	Excalibur_c30955_479	Tdurum_contig83770_218	IACX5921	BS00068083_51	RAC875_c16391_426
Excalibur_c581_1220	BS00069125_51	Excalibur_c581_947	Excalibur_c581_1220	BS00066338_51
Tdurum_contig68980_317	Excalibur_c22205_573	Tdurum_contig68980_317	CAP8_c5043_190	BS00045568_51	Tdurum_contig13250_137
RAC875_c839_352	Ku_c79340_308	wsnp_Ex_c18384_27213023	wsnp_Ku_c41261_49287074	RAC875_c42275_224	Ra_c17685_927	tplb0043k02_463	Ku_c16636_347	wsnp_Ex_c194_381656	Kukri_c51735_79	RAC875_c839_352
Tdurum_contig42749_3287	Ku_c106533_550	Tdurum_contig42749_3287	wsnp_Ex_rep_c66389_64588992	Tdurum_contig42797_2922	BS00089031_51	wsnp_Ku_c23096_32987510	RAC875_rep_c109215_398	BS00064032_51
BS00032039_51	Kukri_rep_c89128_138	BS00032039_51	Tdurum_contig82187_189	wsnp_Ex_c4774_8519623
wsnp_BE443332B_Ta_2_2	BobWhite_rep_c66032_270	Excalibur_rep_c105376_485	Tdurum_contig15593_407	Kukri_c67707_114	Tdurum_contig44255_814	wsnp_Ex_c3681_6715277	BobWhite_c13124_430	Ra_c68984_1882	Kukri_rep_c69810_502	wsnp_Ex_rep_c68712_67571580	wsnp_BE443332B_Ta_2_2	Excalibur_c32608_500	RAC875_rep_c74070_518	RAC875_c5556_328	Ra_c3083_982	BS00095568_51	RAC875_c865_1936	wsnp_CAP7_c940_480745	Tdurum_contig59449_249	wsnp_BE446240B_Ta_2_3	Excalibur_c18876_334	BS00069723_51	Excalibur_c90096_77	tplb0024i15_1754	wsnp_Ra_c2027_3945764	BS00041355_51	BobWhite_c14304_687	CAP11_rep_c5039_201	Excalibur_c50665_1323	CAP7_c3456_113	RAC875_c87890_234	wsnp_Ex_c5947_10431109	Tdurum_contig28316_243	BS00078431_51	RAC875_c56417_377	wsnp_Ra_c2027_3943938	BS00023142_51	Kukri_c51474_334	wsnp_Ex_c2025_3799847	IACX3408	Tdurum_contig56874_562	BS00071465_51	Tdurum_contig59449_400
Excalibur_c95656_129	Excalibur_c95656_129	IACX502	D_contig25392_201	RAC875_c90169_393	RFL_Contig2160_617	Ra_c16879_977
wsnp_BE446672B_Ta_2_1	BS00027006_51	wsnp_Ku_c13952_22097856	wsnp_Ku_c13952_22097895	Tdurum_contig51922_676	Excalibur_c55186_351	wsnp_Ex_c1597_3045682	Tdurum_contig9144_222	wsnp_BE446672B_Ta_2_1	Excalibur_c25640_110
Excalibur_c6497_535	IAAV1364	wsnp_Ku_rep_c71900_71624324	CAP7_c1241_128	wsnp_Ku_c2620_4980121	wsnp_Ku_c230_460618	wsnp_BE399980B_Ta_2_1	RFL_Contig5706_1294	wsnp_JD_c4485_5618761	BS00073132_51	Excalibur_c6497_535	RAC875_rep_c72356_51	Ku_c11813_215
wsnp_Ra_c8506_14401408	wsnp_BE443531B_Ta_1_1	Kukri_c147_1620	BobWhite_c8218_162	BS00065053_51	wsnp_Ex_c5780_10153638	wsnp_Ra_c8506_14401408	BS00067003_51	wsnp_BE637864B_Ta_1_1	BS00089524_51
Tdurum_contig8840_575	Kukri_c25512_53	Tdurum_contig8840_575
BS00096498_51	Tdurum_contig65853_242	D_GBUVHFX01API9H_416	BS00076330_51	IAAV7352	Kukri_c63336_621	BS00072791_51	BS00022249_51	wsnp_Ku_c18227_27490539	Jagger_c7235_96	RAC875_c46093_492	BS00096498_51	RAC875_c66649_186	IACX2961
Tdurum_contig68637_256	Kukri_c36151_170	RFL_Contig4140_1135	wsnp_Ex_c50340_54659660	Kukri_c29655_194	Tdurum_contig68637_256
RAC875_c64377_732	RAC875_c64377_732	Kukri_rep_c102102_273	BS00064052_51	Kukri_c36758_140	BS00071893_51	RAC875_rep_c111494_195	BobWhite_c44460_821
wsnp_Ex_c1600_3051075	BS00003600_51	wsnp_Ex_c1600_3051075
BS00024107_51	RFL_Contig785_535	BS00011892_51	BS00063302_51	BS00066305_51	Excalibur_rep_c69522_83	BobWhite_c34125_183	BobWhite_c20073_382	D_contig03023_692	BobWhite_c4482_73	BS00024107_51
Tdurum_contig52086_129	Tdurum_contig52086_129
Excalibur_c8585_701	Excalibur_c8585_701	BS00002484_51	BS00070285_51	Excalibur_c63885_115	BobWhite_c23617_167	Jagger_c3757_131	BS00099794_51	Tdurum_contig11216_942	RFL_Contig1823_1044
JD_c12243_360	BS00105606_51	wsnp_Ex_c27136_36355033	wsnp_Ku_c11987_19473636	JD_c12243_360	Ex_c4206_502	tplb0028p02_562	wsnp_Ra_c19335_28504388	BS00093740_51	BS00066165_51	Kukri_c38845_430
Ex_c102909_778	Excalibur_c48379_413	IACX5821	Kukri_c73734_175	wsnp_JD_c6331_7499499	IACX11029	Kukri_c27693_260	wsnp_Ex_c7447_12752449	BS00048610_51	wsnp_Ex_c1495_2864718	Excalibur_c23992_436	Excalibur_c48379_461	IAAV4729	wsnp_Ex_c7447_12751589	Excalibur_c48379_116	Ex_c102909_778	Ra_c62804_1641	CAP12_c424_402	BS00011973_51	Tdurum_contig22253_213	Kukri_c66451_128	RAC875_c7674_634	wsnp_BG274294B_Ta_2_3	Ra_c25590_1406	Kukri_c27693_551
Tdurum_contig47253_1624	Excalibur_c33470_175	Tdurum_contig47253_1624	wsnp_Ex_c5296_9365860	wsnp_Ex_c5296_9365847	Tdurum_contig67656_387	Tdurum_contig53772_362	Tdurum_contig41945_748
BobWhite_c9963_51	BobWhite_c9963_51	RAC875_c55934_165	Kukri_c30490_328
Ra_c4329_599	Ra_c4329_599
IAAV2147	IAAV2147
BS00011596_51	BS00011596_51
BS00022504_51	BS00071161_51	Kukri_c8390_1102	Tdurum_contig28703_293	BS00076192_51	Kukri_c44369_131	Kukri_c13978_132	BS00022504_51	RAC875_c826_839
RAC875_c4047_115	wsnp_Ex_c38849_46284348	RAC875_c4047_115
RAC875_c2040_564	RAC875_c2040_564
Kukri_c33670_506	Kukri_c33670_506
Tdurum_contig19102_84	Tdurum_contig19102_84
BS00064162_51	BS00064162_51
BobWhite_c816_289	BS00051826_51	Excalibur_c4030_1770	Kukri_c53398_200	CAP7_c1609_203	BobWhite_c5419_861	IACX11153	tplb0044p22_2330	Excalibur_c5958_1270	BS00074817_51	BS00072193_51	RAC875_rep_c69508_215	RAC875_rep_c105196_532	Excalibur_c16662_300	Kukri_c49577_630	IAAV614	BS00031658_51	Kukri_c44738_477	BS00024262_51	wsnp_Ex_c10959_17801482	Excalibur_c46695_219	Excalibur_c5958_1398	BobWhite_c28133_87	RAC875_c17951_108	Kukri_c20844_116	BS00065478_51	RAC875_c48997_1160	wsnp_CAP8_c458_368155	CAP12_c2978_93	RAC875_c8932_740	RAC875_c35094_476	D_GBUVHFX01ANH44_230	RAC875_rep_c81479_191	RAC875_c3762_710	BS00086679_51	Kukri_c24648_262	Kukri_c6167_1271	BobWhite_c816_289	IAAV4760	BS00067620_51	BobWhite_c5419_643	IAAV5348	tplb0044p22_2257	RAC875_c82888_83	Excalibur_c4058_1121	Kukri_c5113_1082	D_contig74531_32	BS00066847_51	BS00011451_51	wsnp_CAP11_c1043_618449
RAC875_c35846_671	D_GBF1XID01DNWRS_378	D_contig06122_208	wsnp_Ex_c27290_36498462	Excalibur_c50856_63	BS00003816_51	Ra_c3045_1739	BobWhite_c10977_834	IAAV7473	wsnp_Ex_c15396_23659859	Excalibur_c23155_327	Excalibur_c8188_243	BobWhite_c6998_365	Kukri_c6051_640	wsnp_Ex_rep_c69024_67924125	BS00075001_51	wsnp_Ex_c3831_6966926	Excalibur_c53900_86	Ra_c21676_178	wsnp_Ku_c5560_9851459	IAAV5841	D_GA8KES401EYUM8_190	wsnp_JD_c8173_9207415	wsnp_Ku_c7266_12551048	IAAV2840	wsnp_Ex_c18665_27541568	RFL_Contig3622_1217	IAAV868	RAC875_c3604_1527	RAC875_c35846_671	Kukri_c29121_654	BS00058554_51	Excalibur_c19237_895	wsnp_Ex_c12447_19847242	wsnp_Ex_c25974_35235456	RAC875_c43831_91	BS00079095_51	Excalibur_c48317_242	Ra_c1211_1656	CAP11_c3464_68	wsnp_Ex_rep_c66423_64641115	wsnp_Ex_c27290_36498531	IAAV7745	BS00066188_51	Excalibur_c8188_693	BS00082503_51	BS00093390_51	BS00021702_51	RAC875_c87321_108	wsnp_Ku_c2624_4986980
D_GB5Y7FA02I369B_378	Excalibur_c16851_142	Excalibur_c4876_832	RFL_Contig1338_2062	BS00022178_51	D_GB5Y7FA02I369B_378	wsnp_Ra_c1020_2062200	Excalibur_c5892_1129	CAP8_c2401_433	BS00023049_51	Kukri_c46169_294	Excalibur_c15692_532	Ku_c12842_664	Excalibur_c48750_124	Excalibur_c24303_1145	CAP8_c1305_148
D_F1BEJMU01DOR77_203	Excalibur_c16452_624	BS00070085_51	D_F1BEJMU01DOR77_203	D_contig13475_402	wsnp_Ex_c12012_19240904	Kukri_c33670_261	RAC875_c9594_1289	IAAV7510	D_F5XZDLF01A85DT_301
RAC875_c10925_1887	IAAV1917	Kukri_c26168_713	D_GDS7LZN02IXNP1_255	RAC875_c20883_693	Kukri_c36351_64	RAC875_c10925_1887
BS00066446_51	D_contig14507_369	BS00066446_51
Kukri_c9693_1890	CAP11_c3218_126	D_GB5Y7FA02HBLTO_213	IACX11290	wsnp_Ex_rep_c101500_86856089	wsnp_Ex_rep_c101500_86856679	BS00087086_51	Excalibur_c12703_766	BS00087783_51	BS00000721_51	Excalibur_c3260_989	wsnp_CAP12_c633_339740	JD_c3737_285	wsnp_BE586140D_Ta_2_2	Kukri_c9693_1890	BS00108305_51	BS00012936_51	BS00095225_51
wsnp_Ex_c2918_5381441	wsnp_JD_c12333_12595897	wsnp_Ex_c2918_5381441
BS00093275_51	BS00036189_51	BS00093275_51
BS00022188_51	BS00022188_51
Tdurum_contig11756_458	Tdurum_contig11756_458
RFL_Contig3481_1669	RFL_Contig3481_1669
tplb0025b13_2687	tplb0025b13_2687
BobWhite_rep_c65565_359	wsnp_Ex_rep_c108057_91436561	Ra_c4899_609	wsnp_BE424100D_Ta_1_1	wsnp_Ex_c1130_2166731	BobWhite_rep_c65565_359	BS00032149_51	BS00066976_51
Excalibur_c55959_651	Excalibur_c55959_651
BS00107837_51	BS00107837_51
RAC875_c39312_339	RAC875_c39312_339
Excalibur_c23473_451	Excalibur_c23473_451
Tdurum_contig46389_1540	Tdurum_contig46389_1540
wsnp_BG263521A_Ta_2_2	Tdurum_contig15512_429	Tdurum_contig48302_532	Excalibur_c15733_252	RAC875_rep_c73925_276	BobWhite_c14476_80	BobWhite_c23953_312	RAC875_c25986_82	Excalibur_c6808_959	BobWhite_rep_c64680_305	RAC875_c20700_853	Excalibur_c21269_176	wsnp_Ex_c2887_5330426	Tdurum_contig5311_67	wsnp_CAP11_rep_c8768_3788007	Excalibur_c12169_1088	Ku_c57425_413	Excalibur_rep_c111743_194	BS00021739_51	IACX636	Kukri_c15308_173	wsnp_BE498730A_Ta_2_2	BS00036767_51	Tdurum_contig93884_223	Tdurum_contig44062_733	BS00074780_51	Kukri_rep_c83485_398	Tdurum_contig56511_144	BS00039983_51	Excalibur_c50934_159	Excalibur_c11437_75	wsnp_BG263521A_Ta_2_2	Excalibur_c6808_541	Tdurum_contig9731_121	IACX2067	wsnp_BG314532A_Ta_2_1	Kukri_rep_c73477_888	BS00079443_51	Kukri_c29034_867	RAC875_rep_c70093_1079	Ex_c721_2127	BS00107555_51	Ex_c721_2374	wsnp_JD_c12088_12411845	Tdurum_contig45580_1717	Tdurum_contig82812_213	wsnp_CAP12_c901_472535	Excalibur_c4847_631	BS00090940_51	Excalibur_c37649_125
IAAV6102	Excalibur_c20439_825	tplb0025l18_1788	IAAV8933	Excalibur_c41125_360	Tdurum_contig56321_179	RAC875_c27530_860	wsnp_Ex_c3695_6740339	CAP8_c3129_381	BS00087932_51	Tdurum_contig52350_296	Tdurum_contig8350_350	RAC875_c22328_1356	BS00064813_51	RAC875_c1043_258	Tdurum_contig8350_243	IAAV6102	RFL_Contig5122_974	IAAV7086	wsnp_Ku_c16547_25454123	wsnp_Ex_c10555_17236072	Kukri_c25632_86	RAC875_c96399_610	tplb0021g21_595	BS00065001_51	Tdurum_contig50720_482	Kukri_c44231_1576	Kukri_c21008_657	BS00011539_51	Excalibur_c91176_326	Tdurum_contig14482_1073	RAC875_c35688_382	IAAV5232	Excalibur_c52319_257	RAC875_c22328_490	wsnp_Ku_c2838_5354231	Tdurum_contig42282_10323	Excalibur_c62106_387	Kukri_c4027_151	Excalibur_rep_c69149_1588	Excalibur_c7971_712	wsnp_Ku_c16358_25225060
Excalibur_c92241_336	Kukri_c23195_266	RAC875_c829_1143	Kukri_c3882_2021	wsnp_Ku_c23598_33524490	Kukri_c31776_1621	Excalibur_c12980_2621	BobWhite_c12426_84	wsnp_Ex_c2772_5130007	CAP12_c259_307	wsnp_RFL_Contig1951_1127302	Tdurum_contig63196_123	RAC875_c26214_505	Excalibur_c92241_336	BS00068050_51	Excalibur_c25599_358	IACX6178	wsnp_Ex_c19516_28481857	RFL_Contig174_406	Excalibur_c18324_390	BobWhite_c13373_250	Excalibur_c12177_285	Kukri_c33374_1048	BS00022982_51	RAC875_rep_c78744_228	BobWhite_c11022_78	IACX11417	Excalibur_c32668_467	RAC875_c47161_100
Tdurum_contig49145_914	Tdurum_contig84245_154	Tdurum_contig49145_914	Excalibur_c44487_642	IAAV3791	RAC875_c25848_122	BS00022813_51	RAC875_c9523_328	RAC875_c33037_578	BS00110128_51	wsnp_Ra_c66636_64922359	wsnp_Ex_rep_c70299_69243835	wsnp_Ex_rep_c70299_69243401	wsnp_Ex_c5740_10081171	Ex_c5740_1133	Tdurum_contig31185_456
Kukri_c62142_683	wsnp_be471201A_Ta_1_1	RAC875_c52458_454	RAC875_c21906_247	Kukri_c29170_680	Kukri_c29170_702	wsnp_Ku_c8927_15048149	Kukri_c7193_5892	RAC875_c8093_605	BobWhite_c17403_635	Kukri_c62142_683	IAAV2218	Ku_c8927_2075
wsnp_Ex_rep_c102538_87682273	wsnp_Ex_rep_c102538_87682273	BS00078116_51	BobWhite_c1049_338	RAC875_c15367_553
BobWhite_c26374_339	wsnp_Ex_c2033_3814035	wsnp_Ex_c5412_9564346	Ku_c269_2643	Ku_c23118_149	IAAV7468	wsnp_Ex_c19556_28530243	Ra_c58279_702	wsnp_BF201235A_Ta_2_4	BobWhite_c26374_339	Tdurum_contig11803_306	Tdurum_contig11803_850	RAC875_c14944_555	BS00003867_51	BS00021706_51	Tdurum_contig11803_475	wsnp_Ex_c19556_28530231	wsnp_Ku_c1292_2572053	RAC875_rep_c88665_100	wsnp_Ex_c5412_9564478	Ra_c58279_684	RAC875_rep_c88665_52	wsnp_RFL_Contig3790_4082085
CAP7_c4056_108	RAC875_c35200_230	RAC875_c35688_178	RAC875_c96033_191	BS00024643_51	Excalibur_c4372_363	Kukri_c53501_305	Excalibur_c16329_493	RAC875_c51459_311	Tdurum_contig56321_232	BS00000209_51	Kukri_c26697_366	CAP7_c4056_108
Tdurum_contig30451_88	Tdurum_contig10579_790	wsnp_Ex_c28204_37349164	CAP12_c6044_69	RAC875_c992_718	BobWhite_c28819_517	BS00067806_51	BS00040336_51	Ra_c34214_1320	BS00040337_51	BobWhite_c28819_733	Excalibur_c1793_97	wsnp_BE403597A_Ta_2_1	wsnp_Ex_c2337_4379619	Kukri_c9713_1999	Tdurum_contig30451_88	RAC875_c63975_307	wsnp_Ex_rep_c101526_86881496	wsnp_JD_c18695_17091254	BS00041816_51	BS00085765_51	wsnp_BE406351A_Ta_2_2	BS00041707_51
wsnp_BE445431A_Td_2_1	BS00093201_51	BS00081506_51	Jagger_c4026_328	wsnp_Ra_c32271_41304469	Ku_c69608_894	Jagger_c9554_114	wsnp_BE445431A_Td_2_1	wsnp_Ra_c10658_17500498	RAC875_c42648_115	Tdurum_contig33398_106	Excalibur_c7282_285	Excalibur_rep_c102052_721
wsnp_Ex_c15822_24204224	wsnp_Ex_c15822_24204224	Excalibur_c11947_746	BS00083146_51	BobWhite_c1611_1685	RAC875_c34757_180	wsnp_Ku_c15567_24223777	wsnp_Ku_c15567_24224486	Tdurum_contig47258_1039
Kukri_c45015_145	wsnp_Ex_c12219_19526749	Kukri_c45015_145	BobWhite_rep_c62964_873	wsnp_Ex_rep_c69124_68035485	wsnp_Ex_c60588_60977198	wsnp_Ex_c1782_3365844	wsnp_Ex_rep_c101866_87158671
RAC875_c68649_457	RAC875_c68649_457	BS00091763_51	Tdurum_contig41912_893	wsnp_Ex_c63909_62932893
Excalibur_c42110_66	BobWhite_c17783_174	Kukri_rep_c68300_216	Tdurum_contig63071_67	wsnp_Ex_c11827_18986376	wsnp_Ex_c2137_4014287	wsnp_Ra_c6586_11477949	BS00063368_51	Tdurum_contig6086_269	IACX3245	Tdurum_contig86183_221	Excalibur_c42110_66	Excalibur_c8009_325	Tdurum_contig82404_354	BS00077768_51	BS00022409_51	BobWhite_c31163_694	BS00062732_51	wsnp_Ex_c2137_4014383	Ra_c3750_1082	BS00077769_51
BS00096882_51	BS00096882_51	BS00035883_51	BS00022666_51	BS00010696_51	IAAV1698	Kukri_c40121_373	BS00029332_51	BS00089497_51	wsnp_JD_c15127_14676522	BS00039422_51
IAAV880	IAAV880	Tdurum_contig53038_714	Tdurum_contig53038_684	CAP12_c575_105	Tdurum_contig61938_424	BS00096927_51
wsnp_JD_c2578_3489735	BS00067907_51	wsnp_JD_c2578_3489735	BS00057060_51	BS00057059_51
wsnp_Ex_rep_c66982_65424063	Ex_c19516_3687	wsnp_Ex_rep_c66982_65424063	wsnp_Ku_c10418_17237935	wsnp_Ku_c33374_42877546
RFL_Contig5277_888	RFL_Contig5277_888	RAC875_c35807_1110	wsnp_Ex_rep_c108004_91402649	RAC875_c1757_530	IAAV5706	IAAV2065
Excalibur_rep_c105284_110	IAAV2654	BS00064905_51	Excalibur_rep_c105284_110	BS00066186_51	Tdurum_contig55610_784	BS00075524_51	Kukri_c1728_1876	Excalibur_c61806_213	wsnp_JD_rep_c48914_33168544
BS00011478_51	BS00011478_51	Tdurum_contig93508_295	BS00024921_51
BS00022487_51	CAP8_rep_c8022_270	BS00073381_51	wsnp_Ex_c15740_24096817	RAC875_c11652_544	Kukri_c84087_154	BS00022487_51	BobWhite_c2022_245	CAP11_c2293_200
Tdurum_contig42423_1536	Tdurum_contig42423_1536	Tdurum_contig42423_2448	Tdurum_contig42423_1963
BobWhite_c5178_188	RAC875_c1706_1888	BobWhite_c15773_166	BobWhite_c5178_188	IACX5800	Excalibur_c72359_56	BS00023202_51	BS00025880_51	BobWhite_c4517_120
Kukri_c52608_142	wsnp_Ku_c3688_6797159	wsnp_Ku_c850_1758318	RFL_Contig2972_2285	Kukri_c52608_142	RAC875_c24364_307	BS00030136_51	RFL_Contig2972_2819
BobWhite_c26803_89	Tdurum_contig20262_440	Tdurum_contig44328_448	BobWhite_c26803_89
Ku_c70277_1276	BS00052043_51	JD_c3358_1128	RAC875_c38750_86	Kukri_c41543_366	IAAV1587	Excalibur_c640_464	Tdurum_contig10910_1662	Excalibur_c28017_641	BS00067886_51	IAAV1691	wsnp_Ku_c38662_47257696	Ku_c36017_329	RAC875_rep_c101082_855	RAC875_c102123_159	RAC875_c57998_165	Kukri_rep_c70265_167	RAC875_c76620_361	RAC875_c11956_477	BS00056232_51	wsnp_CAP8_c2677_1394934	BS00031140_51	Excalibur_c47535_389	IAAV3570	RAC875_c102123_187	BS00097263_51	Ku_c70277_1276	Excalibur_c84687_162	wsnp_Ex_c23720_32957892	wsnp_Ra_c10861_17763060	BS00063599_51	BS00073720_51	CAP12_c1437_261	RAC875_rep_c101788_71	CAP7_rep_c6939_197	Excalibur_rep_c67434_73
RFL_Contig2656_871	RFL_Contig2656_871	Tdurum_contig86243_288	RFL_Contig1863_250	Tdurum_contig47508_250
BS00029208_51	BS00029208_51	wsnp_Ex_c101374_86744680
BS00107804_51	Kukri_c74165_204	CAP12_rep_c6956_169	BS00107804_51
Ex_c8832_2521	wsnp_Ku_c2725_5163091	Ex_c8832_2521
BS00004724_51	BS00004724_51	BS00076693_51
BS00098033_51	BS00098033_51	Tdurum_contig10048_207	BS00062869_51
BS00022377_51	RFL_Contig3780_644	BS00039406_51	RAC875_c35521_185	Excalibur_c34964_326	RAC875_rep_c69987_930	BS00110587_51	BS00070005_51	BS00022377_51	Ra_c13247_528	BS00070004_51
RAC875_rep_c69619_78	RAC875_rep_c69619_145	BS00065366_51	Ku_c33884_267	RAC875_c19904_308	RAC875_rep_c69619_78
BS00049644_51	Kukri_c11327_977	RAC875_c18698_550	RAC875_c38018_278	BS00032606_51	RAC875_c69068_71	wsnp_Ex_c42720_49228237	RFL_Contig4517_1276	Ra_c42714_1137	BS00022896_51	BS00049644_51	Ku_c5710_312
Kukri_c24852_466	RAC875_c24517_558	Kukri_c24852_466	RAC875_rep_c119471_174	Kukri_c40035_258
JD_c2056_506	Ra_c22880_760	JD_c2056_506	wsnp_Ex_rep_c66615_64916512	IAAV444	Kukri_c57491_156	Ra_c71628_188	wsnp_Ex_rep_c66615_64916114	Ku_c59581_1412	wsnp_Ex_rep_c103255_88258450	wsnp_Ex_c31900_40635609	wsnp_Ex_c25057_34318425	wsnp_Ex_rep_c66809_65185215	RAC875_c4609_1756	Kukri_c15489_626
Tdurum_contig50839_279	Tdurum_contig50839_279
Tdurum_contig77522_310	Tdurum_contig77522_310
IAAV691	IAAV691
RAC875_c4015_2175	RAC875_c17787_274	RAC875_c4015_2175
RAC875_c42847_141	RAC875_c42847_141
RAC875_c3102_959	RAC875_c3102_959
Kukri_c3024_1268	Kukri_c3024_1268
Tdurum_contig30569_579	Tdurum_contig30569_579
Excalibur_rep_c112367_293	Excalibur_rep_c112367_293
RAC875_c48703_189	RAC875_c48703_189
RAC875_c33809_158	RAC875_c33809_158
BobWhite_rep_c64679_73	Excalibur_c1353_1364	BobWhite_c9690_94	BobWhite_rep_c64679_73	IAAV1401	Excalibur_c65341_303	BS00077131_51	BS00076000_51	BS00047070_51	Excalibur_c37753_655	BS00016650_51	CAP7_c1933_170	IAAV283	Excalibur_c36280_764	RFL_Contig2577_584	Ex_c16948_754	BS00063365_51	RAC875_c10132_462	Kukri_c84629_315	wsnp_Ex_c5123_9088111	BobWhite_c38001_528	Excalibur_c80601_83	Tdurum_contig5691_596	BS00068310_51	Excalibur_c42146_338	Tdurum_contig18858_324	RAC875_c4465_81	RAC875_c29913_139	RAC875_c4465_549	RAC875_c66695_560	Excalibur_c14201_111	RAC875_c17455_152	BS00022805_51	wsnp_CAP7_c1592_791887	BS00063236_51	BS00080967_51	IACX2158	wsnp_Ex_c11748_18884081	Tdurum_contig7144_602	Excalibur_c105074_293	Ra_c111671_555	Excalibur_c80601_278	RAC875_c17459_566	Excalibur_c35074_257	Excalibur_c2819_2310	IACX6309	Tdurum_contig54784_485	BobWhite_c41676_137	BS00100981_51	Tdurum_contig10108_246
wsnp_Ex_c6537_11338763	wsnp_Ex_c7246_12443506	wsnp_Ex_c45094_50985067	BS00083078_51	wsnp_CAP8_c630_456418	wsnp_Ex_c13351_21042379	BS00063577_51	BS00022657_51	Kukri_c40953_658	wsnp_Ku_c4042_7375053	Kukri_c9387_112	BS00003404_51	Ra_c6728_590	RFL_Contig1633_304	RAC875_rep_c113555_122	Tdurum_contig77602_931	IAAV6156	RAC875_c52566_644	RFL_Contig1385_326	BS00022417_51	JD_c39990_130	wsnp_Ex_c269_517710	Ku_c23446_2209	RAC875_c52566_551	Kukri_c16760_1427	IAAV980	RAC875_c15649_1101	RAC875_c31252_173	BobWhite_c662_148	BobWhite_c10238_127	BS00022940_51	wsnp_CAP7_rep_c12606_5316797	wsnp_Ku_c11665_18999583	Ku_c7740_879	IACX1412	wsnp_BE497494B_Ta_2_1	IAAV2784	Ra_c2110_1660	Kukri_c9387_372	RAC875_rep_c112008_519	Tdurum_contig83066_276	wsnp_BE499478B_Ta_2_1	RAC875_rep_c118376_304	BS00022949_51	Ra_c27275_627	BS00070001_51	IAAV539	IAAV3789	Ra_c2110_494	Kukri_c67546_342
Kukri_c17_1246	Jagger_c10188_98	RAC875_c16993_196	wsnp_Ex_c298_580660	Excalibur_c7971_1573	Excalibur_rep_c109577_698	BS00004413_51	IACX8602	Kukri_c17_1246	Kukri_c900_1334	RAC875_c19042_2102	BS00072840_51	Excalibur_c7051_1115	Kukri_c94792_127	tplb0030f06_593	CAP12_c1817_77	Excalibur_c48404_59	wsnp_Ex_c15646_23969140	BS00039187_51	RAC875_c31214_58	CAP11_c1820_244	wsnp_Ex_c19094_28015035	BS00067878_51	Excalibur_rep_c105614_172	Ex_c67202_741	wsnp_Ex_rep_c103381_88353000	Excalibur_c5193_64	BS00072839_51
Kukri_rep_c103893_875	Excalibur_c100910_239	wsnp_Ex_rep_c72511_70872203	BobWhite_c41535_52	Kukri_c79815_483	BobWhite_c23790_98	Kukri_c59939_94	BS00077914_51	RAC875_c8197_810	wsnp_Ku_c4962_8872507	wsnp_Ex_c5619_9884202	wsnp_Ex_c21092_30220342	wsnp_Ex_c10596_17293363	BS00059896_51	RAC875_rep_c91134_949	wsnp_Ex_c10596_17293192	Kukri_c11318_591	Excalibur_c40976_87	Kukri_c5497_312	Kukri_rep_c103893_875	IAAV3165	Excalibur_c40976_111	BS00009807_51	BobWhite_c11059_169	Kukri_c37311_136	CAP8_rep_c8162_101
BS00037278_51	BS00034245_51	BS00043103_51	BobWhite_c892_73	wsnp_Ex_c51352_55323092	wsnp_RFL_Contig1418_565105	BS00037278_51	Kukri_rep_c68124_672	BobWhite_c948_52	IAAV6765	IACX3325	Kukri_c48787_108	Ku_c6546_718	RAC875_c46661_184	wsnp_Ex_c15089_23270614	Kukri_rep_c69267_496	Ra_c6700_406	wsnp_Ex_c7003_12065828	wsnp_Ku_c27759_37702654	Excalibur_rep_c109282_92	wsnp_Ex_c22423_31615798	Excalibur_c584_726	wsnp_Ex_rep_c67671_66332423	Kukri_c26474_540	Kukri_rep_c107245_634	RAC875_s109189_188	BobWhite_c8113_532	IAAV5331	Kukri_rep_c94009_116	wsnp_Ex_rep_c101906_87187119	RAC875_c5080_915
Kukri_c30847_344	Kukri_c30847_551	wsnp_Ex_c7776_13247365	RAC875_rep_c109471_154	wsnp_Ex_c10961_17803258	tplb0034e07_1869	IACX6340	wsnp_Ex_c1996_3754394	Ex_c525_1401	wsnp_JD_c640_960796	Excalibur_rep_c107769_116	Excalibur_c42248_663	IACX8446	Kukri_c30847_344	wsnp_Ra_c1501_2991585	Kukri_c98858_299	wsnp_Ex_c326_636368	Excalibur_c39493_251	BS00023068_51	Kukri_rep_c97239_133	Ra_c491_902	Excalibur_c2656_3198	RAC875_c609_362	Excalibur_c29417_400	Kukri_c40204_617	Ra_c11464_294	Excalibur_c29417_499	tplb0034e07_718	BS00058815_51	Kukri_c6306_1151	wsnp_Ra_c1660_3275687	BobWhite_c7145_355	RAC875_rep_c115433_378
BobWhite_rep_c64068_241	RFL_Contig2751_1562	RAC875_c19685_944	Kukri_c10869_1591	Excalibur_c56550_71	BobWhite_rep_c64068_241
BS00061979_51	RAC875_c87052_193	Kukri_rep_c92967_369	Kukri_rep_c69177_180	RAC875_c62831_255	Kukri_rep_c103261_918	Kukri_c27673_289	Excalibur_c19499_948	wsnp_Ra_c10712_17572884	Kukri_c16758_443	BS00061979_51
BS00110442_51	BS00071690_51	RAC875_rep_c106400_276	wsnp_Ex_c741_1456698	Kukri_rep_c85389_715	wsnp_JD_c12687_12877994	Tdurum_contig1653_190	BS00038217_51	Tdurum_contig71387_65	RAC875_c76533_442	Kukri_c36879_83	tplb0031k24_254	RAC875_c26415_350	IACX6223	RAC875_c3302_1411	Excalibur_c12135_100	BobWhite_c30622_180	IAAV1101	BS00022422_51	wsnp_JG_c609_370792	RAC875_rep_c99492_65	tplb0045o20_699	Kukri_c44_1704	RFL_Contig1483_1765	BS00079213_51	wsnp_Ra_c16822_25566950	BS00110442_51	RAC875_c37837_889	RAC875_c47353_350	RAC875_c35438_474	Excalibur_c43482_141	wsnp_Ku_c13905_22034406	BS00043099_51	BS00103461_51	Kukri_c62277_80	BS00038218_51	IAAV4434	BS00067337_51
BS00083998_51	Ra_c105904_1191	BobWhite_c2822_228	Excalibur_c33525_279	BS00083998_51	wsnp_Ex_c12675_20144479	Ra_c105904_187	BS00100118_51	wsnp_Ra_c58860_60407020	Excalibur_c12675_1147	Kukri_c49784_56	Excalibur_c47996_509	RFL_Contig5495_563	tplb0042a21_1091	IAAV1798	Excalibur_c8919_345	Excalibur_c94383_157	Kukri_c3501_1175	BS00026037_51	Kukri_c49784_86
Excalibur_c7449_587	BS00064528_51	Excalibur_c7449_587	Tdurum_contig54925_202	Kukri_c9785_62	BS00079621_51	IAAV717	wsnp_BE490267A_Ta_2_1	BS00070861_51	Ra_c4051_1010	Excalibur_c71500_231	Kukri_c52356_96	wsnp_Ex_rep_c67561_66188180	wsnp_Ex_c7203_12370983	IAAV5350	RFL_Contig337_1645	Excalibur_c3762_715	Tdurum_contig12459_491	Tdurum_contig54925_225	Kukri_c40621_513	BS00091068_51	Tdurum_contig54925_415	RFL_Contig4856_71	wsnp_Ku_c12037_19549078	CAP12_c2472_60	Ku_c12037_482	BS00069685_51	wsnp_RFL_Contig3522_3685860	Excalibur_c46178_303	RAC875_rep_c72879_435	Tdurum_contig10219_295	Tdurum_contig42112_2432	Kukri_c31059_130	Ra_c68109_376
Excalibur_c18417_285	tplb0040e02_1293	Excalibur_c25921_230	Excalibur_c65830_82	RAC875_rep_c109975_192	Excalibur_c20647_643	BobWhite_rep_c61602_139	BS00075410_51	CAP12_c2565_239	RFL_Contig4849_702	Excalibur_c18417_285	RAC875_c57938_94	BS00066545_51	wsnp_RFL_Contig3802_4108582	RAC875_c63545_85
BobWhite_c11397_231	RAC875_rep_c71112_400	BobWhite_c19945_341	Excalibur_c30167_243	BobWhite_c11397_231	Excalibur_c42928_135	RAC875_c5577_1682	BS00067280_51	tplb0054d13_2445	Kukri_c3701_392
RAC875_c95948_614	RAC875_c26469_480	BS00065105_51	Ku_c5725_892	wsnp_Ex_rep_c70571_69488416	Kukri_rep_c107572_121	RAC875_c95948_614	BS00110490_51	BS00010055_51	Excalibur_c9248_771	BobWhite_c31129_60	IAAV8040	RAC875_rep_c109207_706	wsnp_JD_c3732_4781170	IACX1098
BS00038498_51	wsnp_Ra_c4321_7860456	wsnp_Ex_c19371_28311667	wsnp_Ex_rep_c66551_64836327	BS00011149_51	BS00038498_51	BS00070900_51	BobWhite_c9843_117	IAAV5802	Ku_c63748_1264
Ku_c34562_480	Kukri_rep_c106290_204	Ku_c34562_480	RAC875_rep_c106596_127	wsnp_Ku_c2486_4751695	BS00022950_51	Kukri_c29640_92	RAC875_c17720_501	Excalibur_c7963_1722	Kukri_c28478_750	BobWhite_c5072_107	wsnp_JD_c42879_30043973
Kukri_c74521_181	Excalibur_c46590_363	Kukri_c74521_181	Kukri_rep_c104422_192	BS00100939_51	wsnp_Ku_c48_103915
RAC875_c7827_218	Ra_c4397_542	BS00092273_51	wsnp_Ex_c9248_15372536	RAC875_c79857_301	Tdurum_contig18197_86	BS00070091_51	BS00041921_51	wsnp_BE399688B_Ta_2_1	wsnp_CAP11_rep_c9018_3888047	Tdurum_contig10994_617	wsnp_Ex_c27867_37030229	RAC875_c7827_218	BS00035894_51
RAC875_c15396_90	RAC875_rep_c118667_79	Tdurum_contig26542_457	Tdurum_contig13653_255	RAC875_c15396_90	BS00100563_51	Excalibur_rep_c108662_132	Excalibur_rep_c77221_93	Excalibur_c9580_1142	Excalibur_rep_c68985_110
BS00022717_51	RAC875_c14775_1048	Kukri_c1460_1032	BS00009060_51	wsnp_Ex_rep_c103064_88104690	Ex_c55735_1012	tplb0024l03_910	Excalibur_c39207_880	BS00010098_51	BS00068181_51	BS00022717_51	BS00022800_51	tplb0048g05_866	wsnp_Ex_c55735_58127324	IAAV6424	BS00093993_51	Kukri_c19751_873	BS00012036_51	BS00046165_51	CAP7_rep_c5636_102	Excalibur_c73922_109	Tdurum_contig28795_273	wsnp_JD_c52_87219	wsnp_Ex_c17845_26604587	IACX8470	BS00104667_51	IACX5850	BobWhite_rep_c64049_232	Excalibur_c10637_515	BS00010988_51	BobWhite_c8253_397	wsnp_Ex_c24711_33964543	wsnp_Ex_c9729_16071358	Kukri_c4294_371	Kukri_c97631_275	wsnp_Ku_c9901_16493072	BobWhite_c32938_264	wsnp_Ex_c5123_9089025	wsnp_BF473744B_Ta_2_2	Excalibur_c73922_55	BS00081231_51	wsnp_Ex_c5123_9087869	Excalibur_c18966_804	wsnp_RFL_Contig3273_3319580	RAC875_c20979_234	IAAV6288	Excalibur_c18966_1008	Excalibur_c11392_1193	wsnp_Ex_c10838_17631243	Excalibur_c76665_98
Excalibur_rep_c106698_235	RAC875_c5082_1098	Excalibur_rep_c106698_235	tplb0042o21_419	Kukri_c9898_1766	wsnp_Ex_c25043_34305764	IAAV5743	BS00065264_51	Tdurum_contig30201_63
IAAV1743	RAC875_c1226_652	Excalibur_c45094_602	Kukri_c10017_833	IAAV1743	Tdurum_contig31911_195	RFL_Contig4718_1269
RAC875_c27611_467	RAC875_c27611_467	RAC875_c34512_685	RAC875_c34512_493	Excalibur_c34937_710	BobWhite_c17047_268	RAC875_rep_c112807_403	Kukri_c7339_113	BobWhite_c12144_216	Tdurum_contig10208_447	BS00084668_51
Tdurum_contig49532_368	Tdurum_contig49532_368	wsnp_Ex_rep_c101342_86720058
wsnp_Ku_c18923_28319203	RAC875_c19210_348	wsnp_Ex_c51461_55394646	RAC875_c50245_120	Kukri_c42244_809	BS00011039_51	Excalibur_c46143_143	Kukri_c32700_104	Ku_c4777_2494	wsnp_Ku_c18923_28319203	Excalibur_c40056_59	wsnp_JD_c4699_5834958	BS00064851_51	BobWhite_c7786_376	wsnp_JD_c1236_1789566
wsnp_Ex_c34303_42642389	CAP7_c16_483	wsnp_Ex_c34303_42642389
Excalibur_c22315_894	BobWhite_c36072_272	Excalibur_c22315_894
BS00080318_51	BS00046601_51	Ex_c52711_584	Kukri_c12117_134	Excalibur_c1883_340	IACX8828	BS00011276_51	RAC875_c31328_381	RAC875_c30797_179	RFL_Contig3713_316	BobWhite_c5191_563	BobWhite_c33464_133	Jagger_c7688_98	Kukri_c18754_67	BS00011047_51	RFL_Contig385_761	Excalibur_c31864_713	RAC875_c1858_2693	Excalibur_c65466_714	Kukri_c34553_89	RAC875_c65882_668	Kukri_c55909_1109	BS00080318_51	CAP12_s9114_61	Kukri_c27631_1329	BS00009882_51	RAC875_c57353_245	IACX5726	BS00106695_51	RAC875_c22463_494	Excalibur_c7051_1027	RAC875_c37540_583	RAC875_c5673_1209	BS00069756_51	Excalibur_c224_1383	BS00084417_51	RAC875_c98387_130	BobWhite_c5191_362	IAAV1502
BS00094172_51	BS00094172_51
Kukri_c24586_923	Kukri_c24586_923
wsnp_JD_rep_c67103_42432235	Ex_c2510_477	RAC875_c36614_344	wsnp_Ex_c1962_3696265	wsnp_JD_c47318_32176833	wsnp_Ex_rep_c67543_66165372	Tdurum_contig30930_184	wsnp_JD_rep_c67103_42432235
RAC875_c38003_164	RAC875_c38003_164
BS00029342_51	BS00029342_51
Kukri_c34353_821	wsnp_Ex_c62844_62315607	wsnp_Ra_c46023_52004149	Tdurum_contig59780_988	wsnp_Ex_c3764_6853627	wsnp_Ex_rep_c106085_90293854	wsnp_JD_rep_c64505_41132927	wsnp_Ex_rep_c102216_87433489	wsnp_Ex_c3044_5620102	BS00031814_51	wsnp_Ex_c22018_31193171	wsnp_Ku_c15336_23908130	Kukri_c53629_239	Kukri_c34353_821	wsnp_Ku_c31_62657	RAC875_c32503_134	Excalibur_rep_c107558_367
Kukri_c52200_878	Kukri_c52200_878	Excalibur_c841_609	wsnp_CAP11_c3226_1588070	Excalibur_c4748_360	Tdurum_contig49928_424	Excalibur_c41459_96	wsnp_Ex_c25445_34710489	RAC875_c2300_1021	Excalibur_rep_c101263_892	BS00081871_51	RAC875_c6538_123
RFL_Contig5031_526	Kukri_c53810_137	RFL_Contig5031_526	Tdurum_contig54634_815
BobWhite_c2988_493	BobWhite_c2988_493
RAC875_rep_c83950_222	RAC875_rep_c83950_222
Tdurum_contig66317_77	Tdurum_contig66317_77
Excalibur_c49875_479	Excalibur_c49875_479
wsnp_Ex_c163_321026	Excalibur_c20050_133	IAAV2277	wsnp_Ex_c163_321026	wsnp_Ex_c56027_58308093	RAC875_c34516_316	Ku_c41677_924	Excalibur_c21220_88	IAAV4206	Excalibur_c53516_119	BS00041585_51	RAC875_c21868_792
BS00083497_51	BS00083497_51
Excalibur_c10122_789	Excalibur_c10122_789
wsnp_Ra_c14112_22155451	wsnp_Ra_c14112_22155451
RFL_Contig2815_1305	RFL_Contig2815_1305
Kukri_c67276_76	Kukri_c67276_76
wsnp_Ex_c14162_22093694	wsnp_Ex_c14162_22093694
wsnp_Ku_c12022_19520410	wsnp_Ku_c12022_19520410
Excalibur_c74925_338	Excalibur_c74925_338
D_contig25212_98	D_contig25212_98
BS00067584_51	BS00046890_51	RAC875_rep_c73201_205	Kukri_rep_c72558_961	wsnp_BE444144D_Ta_1_1	RAC875_c26896_339	RAC875_rep_c103893_601	BobWhite_rep_c51612_864	Kukri_c26576_329	BobWhite_c16655_421	BS00067584_51	D_contig73920_552	Kukri_c16477_181	Kukri_rep_c103845_165	RAC875_c31560_141	CAP11_c3942_361	BS00079440_51	wsnp_Ku_c7229_12491877	RAC875_c60563_531
RAC875_rep_c116200_396	BS00073229_51	Kukri_rep_c114322_506	Kukri_c4790_1174	Kukri_c1016_2269	BS00021923_51	Excalibur_c2887_131	wsnp_Ex_c8303_14001708	BS00010514_51	BS00062864_51	BS00106937_51	Excalibur_c4303_206	BobWhite_c47086_539	BS00065147_51	IAAV3173	BS00073230_51	BS00065701_51	RAC875_rep_c116200_396	BS00063674_51	BS00080749_51	BS00069899_51	BS00022211_51
D_F1BEJMU02GB94Z_188	BS00047901_51	BS00067698_51	BS00022234_51	RAC875_c25656_289	BS00063748_51	D_F1BEJMU02GB94Z_188	Tdurum_contig29563_257	Excalibur_rep_c101288_130	wsnp_BE488779D_Ta_1_2	RAC875_c22368_641	BS00076261_51	Kukri_c30439_2407	RAC875_c45702_412	wsnp_Ra_c25656_35227058
BS00044720_51	D_contig77859_59	IAAV6312	BS00044720_51	BS00063225_51	BS00082605_51	RAC875_c31493_120	RAC875_rep_c72220_143	BS00082604_51
BS00093757_51	BS00093757_51	D_GBUVHFX02JKG4A_54	RAC875_rep_c110753_119	BS00022276_51	CAP12_c1503_76	BS00011425_51	tplb0030j08_1960
Excalibur_c42413_442	BS00086534_51	wsnp_Ku_c28820_38731047	Excalibur_c42413_442	RAC875_c15518_236	BS00012014_51	BS00009458_51
IAAV6032	RAC875_c3187_873	Excalibur_rep_c67599_2154	BS00015680_51	Excalibur_rep_c67599_242	IAAV6032
Kukri_c5579_466	D_GA8KES401AVZF3_380	Kukri_rep_c69087_153	IAAV8184	Kukri_c5579_466	Kukri_rep_c110868_147	BS00011109_51
IACX5670	BS00083504_51	IACX5670	RFL_Contig5917_3026	IAAV4282	RAC875_c46007_340	Kukri_c49670_857	BS00080239_51	BS00021718_51	BS00065946_51	wsnp_RFL_Contig3960_4401914	RFL_Contig5917_2433	BS00043082_51
RAC875_rep_c114236_188	wsnp_Ku_rep_c105822_91859983	BobWhite_c6055_185	BS00010131_51	Kukri_c60627_74	Excalibur_c17456_428	Excalibur_c17039_436	RAC875_c13116_1162	Excalibur_c22877_1990	BobWhite_c16439_1143	Excalibur_c3108_2958	IACX1444	RAC875_rep_c114236_188	wsnp_Ex_c6400_11123059	BS00063517_51	BS00063710_51	BS00039210_51	BS00039211_51	Kukri_rep_c71152_906	Kukri_c63505_174	RAC875_rep_c108908_72	wsnp_Ku_c14251_22503965
BS00022532_51	BS00022532_51	BS00093111_51	BS00093990_51
BS00060596_51	BobWhite_rep_c63940_205	Kukri_c365_345	BS00060596_51
D_contig17313_245	IAAV298	D_contig17313_245	Excalibur_rep_c109101_94
wsnp_JD_rep_c63957_40798121	BS00065034_51	wsnp_JD_rep_c63957_40798121	Kukri_rep_c106786_230
BobWhite_rep_c65414_125	BobWhite_c10539_201	BobWhite_rep_c65414_125
Tdurum_contig64563_491	Tdurum_contig64563_491
RAC875_c39665_175	RAC875_c39665_175
D_F1BEJMU01A0OMY_356	D_F1BEJMU01A0OMY_356	wsnp_Ex_c7908_13430703	Excalibur_c35611_446	Kukri_c19434_936	Kukri_c29358_277	wsnp_CAP12_c1503_764765
wsnp_Ex_c12250_19568265	wsnp_Ex_c12250_19568265	Excalibur_c60081_474	Kukri_c16557_855
wsnp_Ex_rep_c68555_67394261	wsnp_Ex_rep_c68555_67394261
Kukri_c14902_1112	Kukri_c14902_1112
wsnp_Ra_rep_c116793_96612614	wsnp_Ra_rep_c116793_96612614
BS00070104_51	BS00070104_51
wsnp_Ex_c3964_7181151	wsnp_Ex_c3964_7181151
Kukri_c27309_590	Kukri_c33486_128	Kukri_c27309_590
tplb0060h04_139	tplb0060h04_139
Ku_c19185_1569	Ku_c19185_1569
RAC875_c63883_76	RAC875_c63883_76
wsnp_Ex_rep_c66522_64795143	wsnp_Ex_rep_c66522_64795143
RFL_Contig2862_1287	RFL_Contig2862_1287
RAC875_rep_c82061_78	BS00087278_51	BS00036352_51	BobWhite_rep_c50457_813	Tdurum_contig56661_291	CAP7_c3667_77	RAC875_rep_c71561_619	BS00045330_51	BS00095061_51	Kukri_c15603_1116	RAC875_c50787_146	BobWhite_c11540_60	Kukri_rep_c113146_128	RAC875_rep_c83245_239	IAAV4613	Excalibur_c29625_243	wsnp_Ku_rep_c72700_72370664	tplb0024c09_1335	BS00022122_51	wsnp_RFL_Contig2073_1317762	BS00066466_51	BS00052423_51	JD_c6678_311	RAC875_c43893_213	BS00023645_51	Ra_c9061_2115	BS00087279_51	wsnp_Ex_c3096_5709369	Excalibur_c3096_1699	RAC875_c24113_591	wsnp_Ex_c7291_12517871	Ku_c31046_525	wsnp_Ex_c2580_4800027	Tdurum_contig67750_272	RAC875_c55214_932	RAC875_c44365_203	Kukri_c4599_482	BobWhite_c5095_634	BS00090945_51	IACX3190	BS00110292_51	Tdurum_contig54463_316	RAC875_rep_c116515_181	wsnp_Ex_c5457_9632050	IACX3871	Excalibur_c29625_222	wsnp_Ex_c5547_9774195	RAC875_rep_c82061_78	Ku_c9822_828	Excalibur_rep_c106935_390
wsnp_JD_c30422_23944042	Excalibur_c14273_1407	Kukri_c23958_187	Kukri_c3168_521	BS00098496_51	CAP7_c3916_256	RAC875_c21955_719	IACX971	Kukri_c37029_761	wsnp_JD_c2623_3541255	BS00049615_51	BS00097481_51	Tdurum_contig26727_267	wsnp_Ex_c15944_24350833	wsnp_JD_c30422_23944042	Ra_c965_2702	Kukri_c45609_882	Excalibur_c24830_415	Excalibur_c48841_1380	Excalibur_c30975_133	BS00091577_51	RAC875_rep_c70966_253	wsnp_Ex_c19982_29009504	RAC875_c37608_216	RAC875_rep_c72470_124	Kukri_c21467_571	wsnp_Ex_rep_c70174_69125822	wsnp_BE497469B_Ta_2_1	Kukri_c13537_2069	Tdurum_contig15181_67	RAC875_c8755_314	BobWhite_c10402_140	wsnp_RFL_Contig3336_3426054	BS00049570_51	Kukri_rep_c74178_178	Excalibur_rep_c68583_1067	RAC875_rep_c77173_208	BS00029548_51	IAAV5505	Tdurum_contig26727_187	Tdurum_contig1002_149	Excalibur_c18641_1849	RAC875_c21086_130	IAAV1079	BS00032830_51	Tdurum_contig28033_420	CAP8_rep_c4453_136
BS00022316_51	BS00062827_51	wsnp_Ex_c3040_5615597	BS00011869_51	Excalibur_c27120_789	wsnp_Ex_c12781_20280445	wsnp_Ex_rep_c69664_68618163	wsnp_Ex_c3722_6786328	Excalibur_c38785_222	RAC875_c17269_645	IAAV6566	BobWhite_c40305_243	wsnp_Ex_c17303_25979191	BobWhite_c7281_328	BobWhite_c13099_755	wsnp_JD_c19725_17732526	Kukri_c11910_445	Excalibur_c60319_127	BS00009549_51	Kukri_rep_c106420_312	Kukri_s117590_74	wsnp_Ku_c31407_41142340	Kukri_c30836_582	wsnp_Ex_c9594_15882022	wsnp_Ex_c11837_18996495	wsnp_Ex_c21418_30554998	RAC875_c161_228	wsnp_Ex_c6245_10887043	wsnp_Ku_c93664_84327484	Ra_c29672_532	wsnp_Ex_c3257_6003626	wsnp_Ex_c15399_23662312	BS00094456_51	Kukri_c40034_123	Excalibur_c59479_514	BS00110072_51	BS00022316_51	Excalibur_c5298_171	wsnp_Ex_c2639_4899517	RAC875_c25203_969
BS00111294_51	Tdurum_contig10608_1081	RFL_Contig3591_1832	IAAV4876	Tdurum_contig14251_431	CAP11_c2057_200	BS00022154_51	BS00105741_51	wsnp_Ex_rep_c67625_66279491	IACX5776	BS00064077_51	BS00098868_51	Tdurum_contig50954_880	BobWhite_c7454_492	wsnp_Ex_rep_c103892_88739043	wsnp_Ex_c8360_14085858	Tdurum_contig94629_258	BS00064956_51	Excalibur_c8314_405	BobWhite_c25670_425	Tdurum_contig50954_475	BS00111294_51	BobWhite_c3902_145	CAP7_c1997_79	BS00010849_51	BS00009393_51	wsnp_Ku_c55746_59522526	IACX4260	BobWhite_c17021_269	Ra_c17608_960
Tdurum_contig10426_280	Tdurum_contig10426_280	Kukri_c39386_282	wsnp_Ex_c1097_2105209	wsnp_JD_c7325_8422075	BS00025114_51	BS00066108_51	RAC875_c81076_317	Kukri_c30535_58	wsnp_Ex_c54357_57265797	wsnp_Ex_c21930_31102213	wsnp_Ex_c7967_13522958	wsnp_Ex_c4927_8772847	wsnp_Ex_c21930_31102685	Ra_c32055_981	RFL_Contig304_729	IACX5844	wsnp_Ex_c4888_8714379	BS00086717_51	IAAV51	BS00046052_51	RAC875_c25375_236	wsnp_Ex_c5657_9942445	IAAV993	Kukri_c16742_415	BS00023074_51	Tdurum_contig43263_243
BobWhite_c24364_73	Kukri_rep_c107323_210	Excalibur_c41752_392	wsnp_Ku_rep_c72821_72480395	Excalibur_c85790_65	Ku_c172_840	BS00062734_51	wsnp_Ex_c3907_7088011	wsnp_Ex_c37115_44930934	BS00072993_51	Excalibur_c37115_306	BS00057451_51	wsnp_CAP11_c2309_1201554	Kukri_c13345_481	Excalibur_c35203_334	BS00083391_51	wsnp_Ex_c8715_14590273	wsnp_JD_rep_c63810_40704815	wsnp_Ku_c4078_7436510	Kukri_c21818_519	BS00022512_51	BobWhite_c24364_73	BS00063034_51	BS00052057_51	BobWhite_c32864_250	BS00060073_51	RAC875_rep_c115516_134	Excalibur_c47250_726	Kukri_c63447_148	Excalibur_c80041_400	Kukri_c4074_463	BS00066467_51	BS00048754_51	Excalibur_c5182_93	wsnp_Ku_c21818_31604716	BS00005265_51	Ra_c14132_2575	Excalibur_c15332_1194	IACX3426	Excalibur_c18172_2105	IAAV3519	BS00078844_51	BobWhite_rep_c64944_264	wsnp_Ex_c12887_20427158	wsnp_BQ167580B_Ta_2_1	wsnp_Ex_c2609_4852360	Excalibur_c24617_131	wsnp_Ex_c7756_13218814	wsnp_BE424246B_Ta_2_2	BS00058272_51
Ra_c58335_189	Tdurum_contig34149_219	Ra_c58335_189	wsnp_Ex_c2723_5047696	Excalibur_rep_c71645_94	RAC875_rep_c69171_92	Excalibur_c94546_61	wsnp_Ra_c41135_48426638
Excalibur_c16569_535	Kukri_c55981_194	Tdurum_contig59566_2309	Tdurum_contig59566_4435	BS00079029_51	Tdurum_contig59566_1534	Tdurum_contig51605_542	Excalibur_c16569_765	wsnp_JD_c18509_16968425	RAC875_c61824_194	Tdurum_contig11114_335	BobWhite_c45118_495	Excalibur_c16569_535	BS00091257_51	BS00063160_51	wsnp_Ex_c16569_25082817	wsnp_Ex_c13284_20948460	Tdurum_contig51605_194	Kukri_c2164_1856	Tdurum_contig51605_857
Tdurum_contig42366_818	Tdurum_contig46030_580	Tdurum_contig100004_204	RAC875_c8121_1997	BS00063624_51	Tdurum_contig42366_818	BS00105878_51	Excalibur_c5309_286	BS00068556_51	Tdurum_contig42366_893	Ku_c24974_674	Tdurum_contig42366_944	BS00063946_51	BS00030651_51	BobWhite_c2937_1426	wsnp_Ex_c700_1379957
BS00086093_51	BS00065873_51	RAC875_c17373_848	IAAV4641	RAC875_c31133_77	RAC875_c23665_68	BS00086093_51	RAC875_c35672_73
wsnp_Ex_c33879_42293206	Kukri_c3243_1065	Kukri_c3243_1016	wsnp_Ra_c67016_65144188	Tdurum_contig60330_126	wsnp_CAP11_c59_99769	BS00056737_51	BobWhite_c3721_224	RFL_Contig2578_862	BS00069273_51	Ra_c8960_147	CAP8_c42_161	wsnp_Ex_c33879_42293206	BS00064227_51	CAP11_c59_418	Kukri_rep_c104399_156	BS00070210_51
wsnp_Ex_c6805_11743678	RAC875_c35310_770	Tdurum_contig100403_128	wsnp_Ex_c6805_11743678	Kukri_c11905_89	RFL_Contig4169_289	BS00077528_51	Kukri_c48750_1416	wsnp_JD_c9902_10674725	BobWhite_c317_1777	Excalibur_c21372_142	tplb0062h15_59	Kukri_rep_c101837_143	Tdurum_contig3182_132	Tdurum_contig51993_52	wsnp_RFL_Contig2338_1839077	BS00060255_51	BobWhite_rep_c63085_120	CAP12_rep_c4638_80	RFL_Contig3857_548	wsnp_Ku_c18538_27857915	BS00072151_51
Kukri_c58054_59	Excalibur_rep_c115600_289	RAC875_rep_c72670_558	BS00044944_51	RAC875_c16251_618	Tdurum_contig100787_79	BobWhite_c15075_708	Kukri_c7860_911	wsnp_JD_rep_c50820_34666611	Kukri_c58054_59	BobWhite_rep_c64013_168	BS00044942_51
BS00065934_51	BS00056258_51	BS00065934_51	BS00087825_51	RAC875_c5799_224	Excalibur_c24391_321	RFL_Contig1456_842	IAAV5662	BobWhite_c22370_352	CAP8_c8651_206
Kukri_c40909_784	Kukri_c40909_784	wsnp_BE489326B_Ta_2_2	wsnp_JD_c119_190135	wsnp_Ex_rep_c67067_65534806	CAP12_c4778_199	BS00064896_51	BobWhite_c16847_343	RFL_Contig3799_987	wsnp_BE489326B_Ta_2_1	Jagger_c2707_152	Kukri_c11120_462	IAAV958	BobWhite_c16847_99	Excalibur_c14803_1088	Excalibur_c9001_569	wsnp_Ex_rep_c69783_68742690	Tdurum_contig28384_102	Excalibur_c63730_660
wsnp_Ex_c16378_24870688	RAC875_c16281_195	RAC875_c39926_313	BS00065107_51	RAC875_c16281_167	Excalibur_c34069_487	RFL_Contig5871_1771	wsnp_Ex_c16378_24870688	wsnp_Ex_c1934_3648624
RFL_Contig5709_3312	BobWhite_c9711_71	RFL_Contig5709_3005	BS00059383_51	BS00083706_51	RAC875_c53353_78	tplb0059m03_622	RAC875_c3956_275	BS00011438_51	RFL_Contig5709_3312	RAC875_c5966_1854
wsnp_Ex_c3005_5548573	wsnp_Ex_c3005_5548573	BS00039218_51	Excalibur_rep_c104532_80	BS00018764_51	RAC875_c36432_172	wsnp_Ku_c663_1368085	wsnp_BE497169B_Ta_2_2	IAAV6442	IACX6214	wsnp_Ra_c16264_24873670	Excalibur_rep_c67448_528	Kukri_rep_c101341_425	BS00070455_51
Kukri_rep_c94476_152	Kukri_rep_c94476_152	wsnp_JD_c4413_5541190	BS00059416_51	BS00085434_51	CAP12_c3551_85	BS00022403_51	BS00040742_51	Excalibur_rep_c102300_102	Excalibur_c18410_136	wsnp_Ex_c8208_13870372	Excalibur_rep_c70658_301
wsnp_Ex_c64005_62986957	RAC875_rep_c69917_755	RAC875_c22641_993	RAC875_c35720_229	wsnp_Ex_rep_c66893_65301177	wsnp_Ku_c29102_39008953	RAC875_c35720_456	wsnp_JD_c16245_15468917	wsnp_Ex_rep_c66893_65301351	Ku_c1575_338	Excalibur_c20392_1075	wsnp_Ex_c25573_34834321	wsnp_Ex_rep_c68193_66971396	Ku_c13676_1074	BobWhite_rep_c66990_294	Jagger_c522_55	wsnp_Ex_c52557_56115459	wsnp_Ex_c64005_62986957
RFL_Contig4421_1490	BobWhite_c40455_116	RFL_Contig4421_1490	Excalibur_c82403_135	RFL_Contig5418_347	Kukri_c9571_73	wsnp_Ku_c13311_21255891	Excalibur_c5977_440	IAAV3838	Kukri_c25794_863	RAC875_c28384_413	BS00073011_51	D_GCE8AKX01C0776_247	Ku_c25346_508	wsnp_BE445348B_Ta_2_1
wsnp_Ra_c10710_17570054	BS00095515_51	RAC875_c9930_191	BS00024499_51	Tdurum_contig59953_282	wsnp_Ra_c10710_17570054	BS00022861_51
Tdurum_contig100212_141	CAP11_c5660_100	Tdurum_contig57914_1144	Tdurum_contig100212_141
Ra_c2964_2254	wsnp_Ku_c14875_23320708	wsnp_Ex_c1676_3185400	BobWhite_c40244_73	IACX20464	Excalibur_c3341_519	BS00022025_51	BS00102641_51	tplb0062a17_679	BobWhite_rep_c53007_100	BS00010316_51	Ra_c2964_2254	Ku_c46571_2583
wsnp_Ku_c33335_42844594	wsnp_Ex_c2820_5215394	wsnp_Ku_c33335_42844594	BS00079014_51	RAC875_c10246_839	RAC875_c34484_67	BS00076248_51	Kukri_c23228_137
tplb0041e10_1230	Excalibur_c25566_423	tplb0041e10_1230	Excalibur_c25566_1000	Tdurum_contig47635_876	IAAV3924
Tdurum_contig12008_803	Excalibur_c20277_483	Tdurum_contig11192_373	Tdurum_contig77551_589	RAC875_c27986_1460	Tdurum_contig50954_1393	Tdurum_contig12899_342	Tdurum_contig50954_394	Tdurum_contig12008_803	Kukri_c12817_59	RAC875_c62483_112	wsnp_Ex_rep_c66331_64502558	BS00102646_51	BS00079989_51	BS00062677_51	Tdurum_contig50954_1264	JD_c23336_253
wsnp_Ex_c4069_7355431	BS00022072_51	wsnp_Ex_c19372_28313727	Excalibur_c8483_1308	Kukri_rep_c70103_146	RAC875_c57829_83	wsnp_Ex_rep_c66896_65307566	Excalibur_c8284_580	wsnp_Ex_c11246_18191331	IAAV6689	Kukri_c32046_493	BS00011570_51	RFL_Contig29_1062	Tdurum_contig67690_183	BS00102622_51	wsnp_Ex_c22401_31592784	Ku_c23207_988	BS00016407_51	Tdurum_contig56933_86	BS00075108_51	wsnp_Ex_c4069_7355431	wsnp_CAP11_c323_263628	IAAV8162
RAC875_c24504_119	BS00057988_51	RAC875_c24504_119	IAAV6088	RAC875_c62223_86
wsnp_BE497740B_Ta_2_1	Excalibur_rep_c66942_58	wsnp_BE497740B_Ta_2_2	wsnp_BE497740B_Ta_2_1
Excalibur_c16703_430	RAC875_c2340_616	Tdurum_contig28053_218	Tdurum_contig99764_60	BS00037871_51	Excalibur_c15095_852	Excalibur_c15095_831	RAC875_c24982_583	BS00071597_51	BS00071041_51	Excalibur_c16703_430
RFL_Contig5508_1283	Tdurum_contig11988_459	BobWhite_c3902_210	RFL_Contig5508_1283
wsnp_Ku_c17659_26797674	RAC875_c2529_1483	Excalibur_c7706_1936	Excalibur_c58066_180	RAC875_c2787_470	wsnp_Ku_c17659_26797674	RAC875_rep_c72758_122	RAC875_rep_c86950_103	wsnp_Ex_c4063_7344449	Kukri_c2118_264	BS00022242_51	RAC875_c2787_1260	wsnp_Ex_c4063_7344641
Excalibur_c6906_2385	Excalibur_c6906_2385	wsnp_Ra_rep_c75740_73183118
Excalibur_c6782_253	tplb0059m03_1516	RAC875_c76611_364	tplb0028p23_852	tplb0028p23_691	Excalibur_c6782_253	BobWhite_c3902_175	RAC875_c14696_369	RAC875_c52898_57	Kukri_c3773_1450	CAP12_rep_c3868_270	BS00058654_51	Kukri_c32803_150	wsnp_Ex_c8386_14127329
Tdurum_contig43252_1762	RFL_Contig876_422	BobWhite_c28090_175	Tdurum_contig43252_1762
wsnp_JD_c1316_1891903	wsnp_Ku_c6825_11858665	RAC875_c46237_294	RAC875_c2044_170	BS00105995_51	Ku_c23179_1250	BobWhite_c35249_110	wsnp_BG263758B_Ta_2_1	RAC875_c95993_265	BS00030581_51	wsnp_Ex_c34975_43204180	RAC875_c8081_435	BS00030430_51	Kukri_rep_c114738_144	wsnp_JD_c1843_2562950	Kukri_c4310_489	BS00037898_51	wsnp_Ex_c238_460841	wsnp_Ex_c22016_31191407	BobWhite_c1196_297	Tdurum_contig10107_580	Excalibur_c62737_131	IACX11401	Tdurum_contig9132_102	RAC875_c100413_60	Kukri_c14072_188	Excalibur_c27055_1326	RAC875_c17884_616	Tdurum_contig20950_359	wsnp_Ex_c2920_5385184	wsnp_Ex_c5378_9505087	RAC875_c58159_989	Excalibur_c33550_75	IACX8272	wsnp_Ex_c123_244117	Tdurum_contig12941_1413	wsnp_BQ159467B_Ta_2_1	Tdurum_contig31586_197	wsnp_Ex_c5378_9505533	wsnp_Ex_c7172_12318529	IAAV4105	RFL_Contig622_1601	BobWhite_c45623_215	Kukri_c18009_398	wsnp_JD_c1316_1891903	Excalibur_c14999_712	wsnp_Ex_c2580_4800249	wsnp_Ex_c5378_9504586	BS00099331_51	BobWhite_c17332_325
CAP12_c1468_114	CAP12_c1468_114	RAC875_c7158_687	wsnp_CAP12_c2297_1121142
wsnp_JD_c10602_11238420	wsnp_JD_c10602_11238420
BS00066797_51	RFL_Contig3455_629	RFL_Contig3455_700	BS00066797_51	RFL_Contig5_632
wsnp_JD_c29019_23208279	wsnp_JD_c29019_23208279
BS00108577_51	D_contig59199_227	tplb0062k24_584	CAP8_c5043_351	RAC875_rep_c69820_103	Excalibur_rep_c67048_452	RAC875_c3141_214	Kukri_c23591_522	Kukri_c50527_241	Kukri_rep_c69028_999	BobWhite_c18256_809	RAC875_c29099_1366	Kukri_c8870_721	BS00067117_51	BS00108577_51	tplb0050o09_895	Excalibur_rep_c69004_1653	RAC875_c51781_795	D_GB5Y7FA02H01X6_191	Kukri_c88294_60	D_contig52360_374	Excalibur_c57482_473	Excalibur_c63483_991	Kukri_rep_c117022_97
RFL_Contig2432_953	Excalibur_c15009_1082	D_GBUVHFX02FQKHM_48	RAC875_c19233_256	D_GDEEGVY01CO81T_81	JD_c7714_954	RFL_Contig2432_953	wsnp_CAP11_c1051_622082	BS00062806_51	BS00042131_51	BS00003119_51	wsnp_Ex_c12963_20529964	BobWhite_rep_c52911_146	CAP11_c1051_121	BS00105800_51	RAC875_c51595_177	wsnp_Ra_c7174_12417331	BobWhite_c5246_196	IAAV686	BS00033229_51	RFL_Contig3966_1511	IAAV7013	BS00078098_51	BS00066691_51	Kukri_c63797_354
BS00021919_51	D_GBF1XID01ETBRB_172	BS00021919_51	Jagger_c3839_60	BobWhite_c29014_449	Kukri_c2289_635	Excalibur_c13336_670	BS00063214_51	IACX5824
Kukri_c17342_231	Kukri_c17342_231	Kukri_c5411_1312	Kukri_c28730_207	D_contig79290_372	Kukri_c5252_107
RAC875_c43871_154	RFL_Contig4591_1759	RAC875_c22383_248	RAC875_c43871_154	BS00065422_51	RAC875_rep_c115090_51
BS00095640_51	BS00093856_51	BS00095638_51	RFL_Contig2471_119	BS00093857_51	BS00095640_51
RAC875_c10628_1253	RAC875_c10628_1253	BS00011111_51
wsnp_Ex_c1629_3104356	wsnp_Ex_c1629_3104356	wsnp_Ex_c1602_3055066
D_GA8KES402JVT1Y_74	BS00067163_51	D_GA8KES402JVT1Y_74
Tdurum_contig10408_1548	Tdurum_contig51605_137	Tdurum_contig10408_1548
Tdurum_contig54957_624	Tdurum_contig54957_624
wsnp_Ku_c13204_21105694	wsnp_Ku_c13204_21105694
RAC875_c101793_136	RAC875_c101793_136
RAC875_c33823_279	RAC875_c33823_279
BS00022212_51	BS00022212_51
Ra_c10284_405	Ra_c10284_405
BS00054496_51	BS00054496_51
RAC875_c19660_1530	RAC875_c19660_1530
Tdurum_contig82605_187	Tdurum_contig82605_187
RAC875_c60169_200	RAC875_c60169_200
IAAV2729	IAAV2729
Kukri_c38868_427	Kukri_c38868_427
BS00028997_51	BS00028997_51
CAP12_c2615_128	CAP12_c2615_128
wsnp_Ex_c5072_9006966	Tdurum_contig31218_279	wsnp_Ex_c8976_14964359	RFL_Contig2531_987	RAC875_c4800_255	RAC875_rep_c77127_256	Tdurum_contig54776_1396	wsnp_Ex_c5072_9006666	Excalibur_rep_c69170_438	BobWhite_c25163_178	wsnp_Ex_rep_c67099_65575038	Kukri_c3866_1768	wsnp_Ex_c5072_9006966	BobWhite_c47168_289	RAC875_rep_c71684_51	Tdurum_contig63050_181	BobWhite_c47168_598	Excalibur_c46904_84	IACX5724	RFL_Contig3621_947
Kukri_c48199_102	Kukri_c2634_487	IAAV125	wsnp_Ex_c9035_15054913	wsnp_Ex_c10886_17694220	wsnp_Ex_rep_c104859_89444355	BobWhite_c20909_243	IAAV7376	RAC875_c48107_65	Excalibur_c32366_122	BobWhite_rep_c65013_174	tplb0024j12_840	BobWhite_rep_c63429_271	BS00109736_51	wsnp_Ex_c7528_12868250	Excalibur_rep_c70578_299	BS00003866_51	Kukri_c39882_203	RAC875_c27704_420	wsnp_Ex_c24443_33688235	Kukri_c48199_102	wsnp_Ex_c24443_33687802	BS00034174_51	wsnp_BE637808A_Ta_2_1	Ra_c37920_342	wsnp_Ex_c21197_30325539	CAP11_c315_247
Kukri_c49828_316	Kukri_c49828_316	Kukri_c3948_209	BS00021957_51	RAC875_c40654_206	RAC875_c220_1354	BS00022395_51
BS00037357_51	Ex_c66324_1151	Tdurum_contig14947_611	wsnp_Ex_rep_c66324_64493429	wsnp_Ex_c5470_9657856	IAAV3480	wsnp_Ku_c2317_4448102	Kukri_c19216_123	BS00107069_51	wsnp_Ex_c16175_24619793	Excalibur_c40202_114	Ra_c23848_305	IAAV3132	RAC875_c94519_448	BS00037357_51	Ku_c46953_153	wsnp_Ex_c13031_20625900	Ra_c22675_581	Excalibur_c8658_335	RAC875_c17918_321
BS00066413_51	BS00092859_51	wsnp_RFL_Contig3138_3094305	Excalibur_c58393_329	wsnp_Ku_c3081_5776947	BS00066413_51	wsnp_Ex_c539_1072859	BS00009492_51	BS00107766_51	BobWhite_c19919_516
RAC875_c278_2934	Kukri_c29142_1046	Kukri_rep_c106490_583	Kukri_c29142_747	RAC875_c278_2934	Tdurum_contig30576_247	Excalibur_c5624_1026	tplb0033c09_1345	Kukri_c34435_265	Kukri_c29142_473	RAC875_c49370_327	Kukri_c29142_450
Tdurum_contig75819_1220	RFL_Contig3424_931	BS00045454_51	RAC875_c36363_222	RAC875_rep_c100803_217	RFL_Contig3841_2409	BS00084042_51	Tdurum_contig75819_1220	BS00110281_51	RAC875_c6280_292	BS00093289_51
wsnp_Ex_c12725_20212708	Kukri_c19883_629	BS00059454_51	Tdurum_contig10654_704	Ex_c101546_376	Excalibur_rep_c101421_80	RAC875_c4965_1523	Excalibur_c23921_738	wsnp_Ex_c12725_20212708	RAC875_c67909_226	Tdurum_contig42638_531	RAC875_rep_c113128_598	Excalibur_c74390_108	wsnp_Ex_c13953_21831752	wsnp_Ku_c7102_12271493	Kukri_c6091_327	Excalibur_rep_c69170_425	Excalibur_c53055_524	Excalibur_c65272_341
RAC875_c38663_2179	wsnp_BE497618A_Ta_1_1	wsnp_JD_c14769_14413046	RAC875_c38663_2179	wsnp_Ku_c61953_63254478	wsnp_CAP7_c32_19340	wsnp_Ex_c6044_10590220
BS00068244_51	BobWhite_c20514_70	BS00068244_51	wsnp_Ex_c1520_2906995	wsnp_Ex_c5487_9686018	BS00004170_51
wsnp_RFL_Contig2771_2524880	wsnp_Ra_c14920_23225219	BS00065863_51	wsnp_BE405275A_Ta_1_1	wsnp_RFL_Contig2771_2524880	wsnp_Ex_c4752_8482625
wsnp_Ex_c24474_33721784	tplb0031m13_1902	wsnp_Ex_c41074_47987860	RAC875_c20429_903	RAC875_c34231_812	wsnp_Ex_c24474_33721784
wsnp_Ex_c3988_7221220	CAP12_c2972_140	D_F5XZDLF02G9H4M_286	Excalibur_c3988_1660	RAC875_c83401_115	BS00064369_51	wsnp_Ex_c26740_35969367	CAP8_rep_c3781_99	wsnp_Ku_c8391_14261321	BS00064269_51	wsnp_Ex_c3988_7221220	RAC875_c35819_165
wsnp_Ex_c54453_57331510	wsnp_Ex_c54453_57331510	RAC875_c754_120	Kukri_c74409_199	BS00011060_51	wsnp_Ex_c20386_29451037
wsnp_JD_c64_103934	BS00035307_51	JD_c21248_511	BS00021716_51	BS00106545_51	wsnp_JD_c64_103934
wsnp_Ex_c5690_9994334	wsnp_Ex_c5690_9994305	wsnp_Ex_rep_c67145_65628860	Ra_c7973_1185	wsnp_Ex_c5690_9994334	IAAV3697
wsnp_Ku_rep_c68565_67614479	IAAV4351	wsnp_Ku_rep_c68565_67614479	wsnp_Ku_c1205_2398925	BS00041735_51
BS00089283_51	BS00089283_51	Tdurum_contig33628_129	Ex_c7227_53	wsnp_CAP8_c1013_646748	Tdurum_contig11919_360
BS00090866_51	Kukri_c33315_159	CAP11_c1989_183	Excalibur_c9370_966	BS00090866_51	Excalibur_c74397_238	Kukri_rep_c109167_89	Excalibur_c4325_1150	RAC875_c17197_504	wsnp_Ra_c16476_25132652	BobWhite_c10610_149	RAC875_c7016_2039	Excalibur_rep_c104570_201	BobWhite_c10610_1096	BobWhite_c33898_150
Excalibur_c7034_692	BS00101512_51	BS00066891_51	Excalibur_c7034_692
Ku_c766_2284	RAC875_c28178_889	Ku_c766_2284	Ku_c3891_395
wsnp_Ex_c33012_41567026	Tdurum_contig46583_1275	Excalibur_c56798_364	Excalibur_c2827_227	RAC875_c11702_1015	BS00065030_51	wsnp_Ex_c33012_41567026
wsnp_Ex_c19207_28125072	Kukri_c27874_515	wsnp_Ex_c12812_20324622	wsnp_Ex_c19207_28125072	wsnp_Ku_c4924_8816643	wsnp_Ku_c4342_7887834	BS00072025_51
RAC875_c1148_149	RAC875_c1148_149	wsnp_BE403710B_Ta_2_1
Tdurum_contig45738_670	wsnp_Ex_c2352_4405961	RAC875_rep_c104791_336	Tdurum_contig93100_149	Tdurum_contig41127_265	RFL_Contig3841_3051	IAAV1383	wsnp_Ra_c22775_32274079	Excalibur_c33542_113	Kukri_c27648_350	BobWhite_c11327_185	Kukri_c20012_1425	RFL_Contig3841_2433	RAC875_c95150_286	BS00072157_51	Excalibur_rep_c66939_849	Excalibur_rep_c112888_602	Tdurum_contig45738_670	wsnp_Ku_c20783_30448706	BS00084703_51	Tdurum_contig46583_2203	Tdurum_contig47476_528	Kukri_c48943_1149	wsnp_Ex_c4331_7808746	wsnp_Ex_c1246_2393978	Kukri_rep_c85536_598	BS00039641_51	Tdurum_contig75819_1471	RAC875_c7670_219	wsnp_Ex_c10955_17794520	wsnp_CAP7_c254_138937	RFL_Contig3841_1986	BS00110021_51	RAC875_c88582_131	IACX8322	RFL_Contig4336_184	BobWhite_c14495_230	Tdurum_contig47476_495	BS00048067_51	wsnp_Ku_c9746_16265584	BobWhite_s66966_118	Tdurum_contig7992_605	BobWhite_c8680_918	RFL_Contig3841_2595	Excalibur_c13811_1086	wsnp_Ex_c6094_10663424
BS00063809_51	BS00063809_51
Tdurum_contig21233_82	Tdurum_contig21233_82
RAC875_c56040_216	RAC875_c56040_216
IAAV2591	IAAV2591
Ex_c883_2618	Ra_c74035_586	wsnp_Ex_c28429_37553452	Ex_c883_2618
Ra_c9123_2016	Ra_c9123_2016
Tdurum_contig16896_426	Tdurum_contig16896_426
Kukri_c50720_397	Kukri_c50720_397	RAC875_c18094_69
Tdurum_contig13245_119	Tdurum_contig13245_119
Kukri_c8200_2456	Kukri_c8200_2456
RAC875_c37988_243	RAC875_c37988_243
BS00059503_51	BS00059503_51
RAC875_c12181_1166	RAC875_c12181_1166
BS00062712_51	BS00062712_51
JD_c581_466	JD_c581_466
BS00094771_51	Tdurum_contig29989_132	RAC875_c5087_310	BS00032203_51	Excalibur_c27948_1073	Kukri_c26943_862	BS00091035_51	IAAV8654	wsnp_BE442869B_Ta_1_1	BS00063804_51	Ra_c59822_1439	IAAV1931	wsnp_JD_c33645_25575463	BobWhite_c38340_243	IACX5762	wsnp_Ex_c19319_28253742	RFL_Contig2459_2314	wsnp_Ex_c50195_54565006	BobWhite_c17457_89	BS00065555_51	wsnp_JD_c1549_2185341	Kukri_rep_c79943_189	wsnp_Ku_c5502_9765942	BS00074787_51	BS00062691_51	IACX9352	BS00022258_51	Tdurum_contig55374_309	Excalibur_c42450_727	IACX5783	BS00010659_51	Excalibur_rep_c108293_345	Kukri_c28022_54	Excalibur_c26226_458	BS00064935_51	Excalibur_rep_c67779_2380	Kukri_c65146_460	Ex_c7593_754	wsnp_Ex_c25373_34639805	IACX9010	IAAV773	Tdurum_contig45550_570	Tdurum_contig98255_84	wsnp_Ex_c3119_5763762	BS00074440_51	wsnp_Ex_c4358_7854194	RFL_Contig3563_1130	BS00094771_51	IAAV7491	wsnp_Ex_rep_c70265_69211592
BS00062892_51	Tdurum_contig60114_525	Excalibur_c19547_75	BS00105308_51	wsnp_Ex_c48922_53681502	Tdurum_contig10137_89	Excalibur_c32467_676	RAC875_c45747_87	BS00011492_51	RAC875_c1357_860	BS00030571_51	Kukri_c32958_390	BS00022364_51	BS00009342_51	Ra_c5508_706	Ku_c101046_1063	BS00062892_51	Excalibur_c47209_87	BobWhite_c27751_206	Tdurum_contig33826_290	IACX773	Excalibur_c27349_166	RFL_Contig583_419	BS00106144_51	Excalibur_c52517_464	wsnp_Ra_c1146_2307483	Tdurum_contig50123_97	Tdurum_contig61465_781	BobWhite_c2646_141	Tdurum_contig61242_161	Tdurum_contig29112_483	Ra_c106922_266	BS00076033_51	Excalibur_c19547_1012	BobWhite_c40424_143	Tdurum_contig81797_369	RAC875_c15872_141	wsnp_Ra_c18498_27571740	BS00104364_51	Excalibur_c19547_128	IACX938	RAC875_c18200_929	BS00022090_51	Excalibur_c31044_482	Ra_c106922_296	wsnp_CAP12_c1101_569783	BS00067428_51	Ra_c106922_334	RAC875_c18736_133	BobWhite_c27751_95
Kukri_c8594_203	RFL_Contig4881_137	IAAV2271	wsnp_Ex_c6739_11646407	Kukri_c8594_203	RAC875_c47145_80	tplb0035d20_506	RAC875_c12959_869
Ra_c10455_3226	wsnp_Ku_c7453_12833586	Ra_c10455_3226	RAC875_c15807_669	BS00087144_51	wsnp_Ex_c40815_47789152	Excalibur_c21727_851	wsnp_Ex_c5769_10136243	wsnp_Ex_c5769_10136788	Kukri_c15910_159	BobWhite_c7157_633	Tdurum_contig47552_957	BS00022653_51	Kukri_c32064_629	tplb0034b12_591	BS00068851_51
BS00023024_51	Kukri_c26905_392	IAAV7394	BS00066783_51	BS00023024_51
BobWhite_s64797_152	Ra_c26080_461	RAC875_c19303_228	BobWhite_s64797_152	CAP11_c601_120	Tdurum_contig82378_264	wsnp_Ex_c7362_12622736	Tdurum_contig31181_419	Excalibur_c56787_95	Tdurum_contig33737_157	Tdurum_contig41902_1524	Tdurum_contig100003_292	BS00095416_51	Tdurum_contig63537_2050	Excalibur_c17607_542	Tdurum_contig94674_195	BS00022431_51	Tdurum_contig42528_884	Tdurum_contig42528_1416	Kukri_c52413_282	Tdurum_contig82378_561
BS00067775_51	Tdurum_contig46867_658	IAAV1120	Tdurum_contig11733_825	BS00106142_51	wsnp_Ku_c12399_20037334	Excalibur_c49061_138	BobWhite_c1656_186	BS00067775_51	wsnp_Ra_c2078_4037878	Tdurum_contig47429_501	RAC875_c86104_111	BS00039936_51	Tdurum_contig49608_1185	BS00039935_51	BS00060041_51	Excalibur_c14401_743
RAC875_c87897_333	RAC875_c87897_333	Tdurum_contig9893_492	RAC875_c51375_238	wsnp_Ex_c21293_30421496	IAAV5564	RAC875_c51375_394	wsnp_Ex_rep_c67510_66116823	Kukri_c29008_195	wsnp_Ku_c12557_20249122
BS00040305_51	wsnp_Ku_c13052_20918857	BS00025819_51	BS00075746_51	IAAV2440	BS00022576_51	BS00040305_51	BS00007684_51	wsnp_Ex_c8913_14881924	IAAV3868	CAP11_c3631_75	Tdurum_contig93168_52	Tdurum_contig42211_1634	BS00105791_51	BS00034255_51	BS00030843_51	Ra_c27465_564	IAAV5831	Tdurum_contig42211_2280	IAAV4163	Tdurum_contig28490_463
wsnp_Ex_c16825_25387841	Excalibur_c37565_709	Excalibur_c642_481	Kukri_c13401_973	wsnp_Ex_c16825_25387841	wsnp_Ex_c26285_35531324	Excalibur_c48668_341	BS00037020_51	wsnp_Ku_c12503_20174234	wsnp_Ex_c26285_35531618	wsnp_Ex_c26285_35532440
Kukri_rep_c106598_51	IACX7746	Excalibur_rep_c79414_306	Tdurum_contig50625_2342	Kukri_rep_c106598_114	Kukri_rep_c106598_51	Kukri_c49506_396	Tdurum_contig47622_234	Tdurum_contig76559_124	IACX8647	BS00010115_51
Excalibur_c29568_163	RAC875_c2545_1186	Ku_c103450_879	Kukri_rep_c78644_408	Excalibur_c29568_163	Kukri_rep_c103450_1504
Tdurum_contig62286_271	RAC875_c24515_602	Excalibur_c9901_163	RAC875_c202_474	BS00022466_51	Tdurum_contig62286_271
BS00062304_51	wsnp_BE403378B_Ta_2_1	Tdurum_contig81113_395	BS00062304_51
wsnp_Ra_c9755_16200944	RAC875_c94519_419	wsnp_Ra_c9755_16200944	Tdurum_contig5427_314	tplb0025f09_1853	tplb0025f09_1052	Tdurum_contig42083_757	wsnp_BF483640B_Ta_2_2	RAC875_c24098_141	wsnp_Ex_c18318_27140346
Kukri_c322_1394	RAC875_c6865_349	Kukri_c94033_432	Kukri_c322_1394
BS00034148_51	RAC875_c39339_400	BS00034148_51	wsnp_BE638137B_Ta_2_2	BS00034147_51
wsnp_Ex_c107075_90880218	RAC875_c1828_1130	wsnp_Ex_c107075_90880218	Ex_c25467_851	BobWhite_c47144_153	Ex_c9296_605	Tdurum_contig8028_870	CAP7_c10839_300
IAAV7221	IAAV7323	IAAV7221
Tdurum_contig31139_143	Tdurum_contig67399_676	RAC875_c10850_316	Tdurum_contig31139_79	RFL_Contig2277_1527	Tdurum_contig31139_143
Excalibur_rep_c113261_400	Excalibur_rep_c113261_400
BobWhite_c8266_582	wsnp_Ex_c4148_7495656	BS00022366_51	wsnp_BG604404B_Ta_2_2	Kukri_c21787_283	RAC875_c48025_483	wsnp_Ex_c4148_7494801	BobWhite_c8266_582	Kukri_rep_c101259_81	Kukri_c33550_601	BS00104279_51	BobWhite_c4256_213	Excalibur_c57603_523
BS00011510_51	RAC875_c27160_307	BS00011510_51	wsnp_Ex_c37502_45236634
tplb0026o15_1634	tplb0026o15_1634	BS00063008_51	BS00109813_51
Excalibur_c19078_210	Excalibur_c19078_210
D_GDS7LZN02F0W89_230	IACX378	D_GDEEGVY01C7BQU_446	BS00103682_51	BS00047797_51	BS00106571_51	BS00081724_51	IAAV5065	wsnp_BE497160D_Ta_2_1	Kukri_c4210_240	wsnp_Ex_c42133_48794975	BS00022436_51	IACX5985	Ex_c42133_630	BS00068013_51	BS00064002_51	D_GDS7LZN02F0W89_230
wsnp_BF202706D_Ta_1_1	RAC875_c60218_63	CAP11_c896_88	wsnp_BF202706D_Ta_1_1	wsnp_BE444858D_Ta_1_1	CAP8_c9110_427	Excalibur_rep_c106790_155
RAC875_rep_c105718_304	RAC875_rep_c105718_304	RAC875_rep_c105718_585
Excalibur_c79009_131	IAAV5607	Excalibur_c79009_131
BS00094770_51	BS00094770_51	Excalibur_rep_c108030_260	BS00067452_51	Kukri_c20631_614
IAAV6015	IAAV6015
Kukri_rep_c68594_530	Kukri_rep_c68594_530
RAC875_rep_c76650_164	RAC875_rep_c76650_164
wsnp_Ku_c16354_25219645	wsnp_Ku_c16354_25219645
BobWhite_c20689_427	BobWhite_c20689_427
wsnp_Ex_rep_c107564_91144523	wsnp_Ex_rep_c107564_91144523
BS00099053_51	BS00099053_51
BobWhite_c34650_141	Tdurum_contig4567_1290	Kukri_c75644_104	IACX3152	Jagger_c5915_58	Tdurum_contig4567_172	Kukri_c30875_283	wsnp_Ex_c19647_28632659	BS00067797_51	BS00100107_51	BS00100178_51	wsnp_Ex_c16551_25060833	Kukri_c2621_610	RAC875_rep_c110032_448	BobWhite_c46338_76	wsnp_Ex_c31017_39858962	wsnp_JD_c9510_10342089	Tdurum_contig57742_400	RAC875_c19105_498	BS00069980_51	RFL_Contig4500_912	Jagger_c1611_158	wsnp_Ex_c16551_25061395	Tdurum_contig10987_800	RAC875_c7291_388	BS00066916_51	IACX11633	RAC875_c41315_157	Tdurum_contig49751_2541	BS00078242_51	RAC875_c2498_837	wsnp_Ku_c14958_23427256	wsnp_Ra_c57838_59796310	BobWhite_c34650_78	BS00013563_51	Tdurum_contig49187_601	IACX12578	Kukri_rep_c68263_453	IACX5879	RAC875_c2498_600	CAP8_c2014_192	IAAV2363	Ra_c66628_801	wsnp_Ex_c7383_12655992	wsnp_Ex_c24594_33843836	wsnp_Ex_rep_c66900_65314631	BobWhite_c34650_141	Excalibur_c47321_138	Tdurum_contig69079_300	Kukri_c5460_1063
wsnp_BE500291A_Ta_2_1	wsnp_BE444644A_Ta_2_1	wsnp_BE500291A_Ta_2_1	Kukri_rep_c69378_1842	BS00022110_51	BS00021939_51	RAC875_rep_c106700_77	wsnp_RFL_Contig4307_5006558	wsnp_Ex_c31570_40343841	Tdurum_contig10546_273	Excalibur_c52165_93
wsnp_Ex_c11120_18022932	BS00065481_51	BS00044408_51	Excalibur_c37943_221	wsnp_Ku_c20011_29589089	wsnp_Ra_c12183_19587379	wsnp_Ex_c11120_18022932	wsnp_Ku_c3684_6789632	wsnp_Ku_c20011_29589514	Kukri_c29560_455
Excalibur_rep_c69868_123	Kukri_rep_c72329_163	BobWhite_rep_c63943_76	Kukri_rep_c103857_458	RAC875_c49940_385	BobWhite_c5457_1440	wsnp_Ex_c49211_53875600	RAC875_c28819_281	RAC875_c91464_170	RAC875_c18195_741	Excalibur_c1208_72	Excalibur_rep_c69868_123	Excalibur_c6567_845
Tdurum_contig82190_124	BS00009369_51	Tdurum_contig71499_211	Excalibur_c45297_316	BobWhite_c40633_308	RAC875_c23775_406	RAC875_rep_c107228_92	RAC875_c25339_200	Tdurum_contig82190_124	wsnp_Ex_rep_c69647_68598463	BS00073670_51	Tdurum_contig36142_150	wsnp_Ex_c7266_12475249	Ex_c4208_839	RFL_Contig1284_640	Kukri_c5967_586	IAAV9053	Excalibur_c8030_2139
wsnp_Ku_c38543_47157828	BobWhite_c11539_336	CAP7_c4064_162	Kukri_rep_c86966_163	BS00023138_51	wsnp_Ku_c38543_47157828	wsnp_Ex_c2171_4072774	wsnp_Ex_c2171_4074003	wsnp_Ex_c2171_4072995	wsnp_Ex_c2171_4073721	Ex_c2171_2600	BS00021860_51	BS00000006_51	Excalibur_c2171_2728
BS00076221_51	Tdurum_contig88305_380	wsnp_Ex_c7830_13323473	BS00077533_51	Tdurum_contig12967_831	wsnp_BE497820A_Ta_2_2	BS00040916_51	BS00067453_51	BS00076221_51	wsnp_BE443187A_Ta_2_3	wsnp_Ex_rep_c101757_87065169	BS00089968_51
wsnp_Ex_c31830_40573624	wsnp_CAP7_c2282_1107112	Ra_c7322_2294	wsnp_Ex_c31830_40573624	wsnp_Ex_c19134_28056012	BS00099700_51	Kukri_c8835_112	BS00094095_51	Excalibur_c11992_168	BS00079189_51	wsnp_Ex_rep_c69526_68472787	Excalibur_rep_c115510_314	BobWhite_rep_c50145_387
BS00065714_51	tplb0049a09_2097	BS00021688_51	Excalibur_c27357_146	Kukri_c16087_281	Excalibur_c42255_425	BS00036851_51	Ra_c11529_647	wsnp_Ex_c3136_5798236	Excalibur_c46261_342	wsnp_Ex_c3136_5798185	BS00068108_51	BS00023152_51	BS00065714_51	tplb0049a09_1302
BobWhite_c42349_99	BobWhite_c42349_99	CAP8_rep_c4852_130	wsnp_Ku_c3953_7233359
BS00067150_51	BS00074855_51	BobWhite_rep_c64315_180	wsnp_Ex_c790_1554988	wsnp_CAP11_c1506_840938	wsnp_CAP11_c1506_840951	BS00063973_51	wsnp_Ku_c42416_50159250	BS00067150_51	Kukri_c6266_260	BS00022754_51
Tdurum_contig48760_112	Tdurum_contig17712_200	Kukri_c75754_239	Kukri_c14889_116	BS00023076_51	Jagger_c6106_119	wsnp_Ex_c19519_28487099	Tdurum_contig17712_115	Tdurum_contig48760_112	Kukri_c14889_1086	wsnp_Ex_c4244_7662955
Kukri_c6492_375	RAC875_c16943_404	Excalibur_c472_914	Kukri_c54152_242	IAAV1650	Ra_c22700_818	wsnp_Ku_c21275_31007309	BS00035256_51	Kukri_c6492_375	wsnp_JD_c23511_20069005	wsnp_Ex_c2702_5013188	Tdurum_contig55097_601	Excalibur_c33923_592
wsnp_Ex_c6209_10838852	Kukri_rep_c95804_119	tplb0035p20_710	RFL_Contig3370_343	BobWhite_c41542_354	RAC875_c15745_124	wsnp_Ex_c6209_10838852	BS00081120_51	BobWhite_c7114_237
RFL_Contig5787_2311	wsnp_Ex_c54211_57168122	BS00068435_51	RFL_Contig5787_2311	BS00082219_51	BS00089076_51
wsnp_Ku_c7078_12236807	wsnp_Ex_c23795_33033010	Kukri_c49033_52	wsnp_Ex_c23795_33033150	BobWhite_rep_c63332_67	BS00021968_51	BS00022299_51	BS00022838_51	Tdurum_contig54689_646	wsnp_CAP11_c1116_654940	Kukri_c75091_154	Kukri_c75091_220	RAC875_c32639_395	IAAV3916	wsnp_Ku_c7078_12236807
Ra_c700_1024	Ra_c700_2210	JD_c20036_865	Ra_c700_1024	BS00024602_51	wsnp_Ku_c35386_44598937	wsnp_Ku_c15816_24541162	BS00094343_51
BS00009531_51	Tdurum_contig43844_1266	BS00094342_51	BS00009531_51	wsnp_BE399939A_Ta_2_1	RAC875_c232_1895	BS00023407_51	IACX8002	RAC875_c35993_308	Kukri_rep_c77459_316	Tdurum_contig49187_356
BS00021660_51	Tdurum_contig10128_593	tplb0056h22_2113	wsnp_Ex_c2718_5038582	wsnp_Ex_rep_c67394_65974276	CAP7_c10833_215	Excalibur_c17553_84	BS00068254_51	wsnp_RFL_Contig4136_4696148	BobWhite_c5564_86	BS00021660_51	Kukri_rep_c107435_940	wsnp_BE444644A_Ta_2_2	RAC875_rep_c106044_137	wsnp_Ku_c11110_18216209	RAC875_c103787_233	IAAV2080	BS00046772_51	BobWhite_c14689_172	BobWhite_rep_c49979_373	Ra_c23129_348	CAP12_rep_c5753_56	wsnp_Ex_c62351_62025689	Ku_c21235_676	BS00075505_51
wsnp_Ex_c18941_27840714	Ex_c21738_1175	BobWhite_c14291_666	Excalibur_c9210_168	BS00011235_51	wsnp_Ex_c18941_27840714
BS00015653_51	wsnp_Ex_c19647_28632894	Kukri_c41797_393	RFL_Contig727_736	Kukri_rep_c104877_2166	BobWhite_c13238_386	BS00015653_51	RFL_Contig2187_1025	wsnp_Ku_c14275_22535576
Tdurum_contig96830_155	IAAV6488	Tdurum_contig59338_1902	Tdurum_contig96830_155	wsnp_Ex_c1279_2451699	Tdurum_contig76136_404
RAC875_c58966_471	RFL_Contig5137_602	Ku_c6319_201	BS00065693_51	RAC875_c58966_471	RAC875_c86270_269	BobWhite_c8202_245	wsnp_Ex_rep_c68829_67704044	IAAV3167	Ku_c24324_850	wsnp_Ex_c16551_25061550	Kukri_c7633_724	RAC875_c81616_116
wsnp_BG607308A_Ta_2_2	Excalibur_c92705_94	IAAV8042	wsnp_Ex_c2526_4715978	IACX2540	wsnp_BG607308A_Ta_2_2
Excalibur_c20260_137	wsnp_CAP11_c923_558715	wsnp_Ex_c16295_24772663	Kukri_c34173_169	wsnp_Ex_c54655_57455562	Excalibur_c20260_137	RAC875_c55872_149	wsnp_Ex_c16295_24772702	Kukri_c57965_109	wsnp_Ex_rep_c102070_87317290	wsnp_Ex_c54655_57455110
RAC875_rep_c91682_90	RAC875_rep_c91682_90	IAAV2328	Tdurum_contig54785_216	RAC875_c61493_327
wsnp_Ex_c57094_58953404	Ra_c2139_968	BS00031073_51	wsnp_Ex_c57094_58953404
BS00003088_51	BS00003088_51	BS00076948_51	Tdurum_contig11521_102	BobWhite_c17045_186	Excalibur_c79009_75	Kukri_c86812_193	BobWhite_c27193_217	IAAV669
wsnp_CAP11_c951_572693	wsnp_CAP11_c951_572693	BobWhite_c5917_529
wsnp_Ku_c12211_19780409	wsnp_Ra_c17216_26044790	BS00022509_51	Excalibur_c19057_701	Excalibur_c97639_173	CAP11_c3591_72	Ra_c68_1191	BS00066143_51	BS00061387_51	BobWhite_c41847_333	Tdurum_contig13659_615	Ex_c5317_662	BobWhite_c19155_246	BS00065386_51	wsnp_Ku_c23772_33711538	Excalibur_c12332_161	Kukri_c2326_659	BobWhite_c5748_756	wsnp_Ex_c27298_36506245	JD_c5000_410	Kukri_c9468_831	wsnp_Ku_c12211_19780409	Excalibur_c45894_552	wsnp_Ku_c51039_56457361	IACX6241	BS00022761_51	RAC875_c7186_1147	wsnp_CAP11_c2100_1109583	D_contig23076_255	BS00067895_51	RAC875_c52086_340	wsnp_Ex_c4921_8764088	RAC875_c61597_327	RFL_Contig3882_550	Excalibur_c9846_1720	BS00110075_51	BS00065292_51	BS00082002_51	wsnp_Ex_c4921_8764106	Kukri_c53586_128	tplb0051d06_1385	RAC875_c101391_521
wsnp_Ku_c7890_13513783	wsnp_Ku_c7890_13513783	wsnp_BF201102A_Ta_2_1	wsnp_Ex_rep_c67179_65674582
wsnp_Ex_c1880_3545329	BS00104432_51	wsnp_Ex_c1880_3545329	Kukri_rep_c102608_599
Excalibur_c6010_235	Excalibur_c6010_235	BS00065296_51
RAC875_c68530_59	RAC875_c68530_59	Excalibur_c6714_246
BS00062996_51	wsnp_Ex_c4666_8349206	wsnp_Ex_c6117_10704945	Ex_c13534_401	Kukri_c36747_195	BobWhite_rep_c49176_485	Excalibur_c7180_862	BS00034303_51	wsnp_JD_c8448_9444839	BS00070903_51	tplb0031i04_452	Kukri_c3338_271	wsnp_Ex_c18805_27686000	Ku_c69633_1873	Tdurum_contig81753_70	wsnp_Ex_c15084_23263641	Ex_c5902_360	BS00064515_51	IAAV5061	Kukri_c5501_1515	Ra_c33743_472	Kukri_c42466_392	wsnp_Ex_c130_259533	RAC875_rep_c80358_120	RAC875_c29957_355	BS00022500_51	wsnp_Ra_c10053_16636851	wsnp_Ex_rep_c68515_67349904	wsnp_JD_c20604_18293112	Tdurum_contig45240_1309	RFL_Contig4653_1217	BS00062996_51	RAC875_rep_c114924_726	BS00034304_51	Excalibur_c53930_53
BS00074299_51	BobWhite_c23736_153	Tdurum_contig52695_388	Tdurum_contig44343_1039	BS00076246_51	Tdurum_contig86202_175	BS00074301_51	Ku_c915_507	Ku_c19858_2078	BS00074299_51
wsnp_Ex_c5626_9897389	RAC875_c68120_285	Ex_c104539_35	CAP8_c1066_309	IAAV5294	Kukri_c63163_141	BS00065313_51	RAC875_c31670_389	wsnp_Ex_c5626_9897389	Excalibur_c2598_2052	BobWhite_c11512_157
wsnp_Ex_c2185_4094843	wsnp_Ku_c6977_12078791	Tdurum_contig10843_745	RAC875_rep_c109969_119	BS00041063_51	wsnp_RFL_Contig2265_1693968	IAAV8629	Excalibur_c31769_793	Ku_c12469_983	Excalibur_c26671_57	wsnp_Ex_c44164_50292954	wsnp_Ex_c18754_27630557	wsnp_Ku_c6977_12078885	RAC875_c26353_719	wsnp_Ex_rep_c101994_87256479	Excalibur_c24051_502	wsnp_Ex_c17476_26190830	wsnp_Ex_c2185_4094843	BS00066447_51	Kukri_c6669_145	CAP11_c3209_76	wsnp_Ra_c3966_7286546
JD_c15758_288	BS00059098_51	JD_c15758_288	tplb0044j06_689	BS00100510_51
RAC875_c30566_230	RAC875_c30566_230
BS00099534_51	BS00099534_51
JD_c947_819	JD_c947_819
RAC875_c19259_1902	RAC875_c19259_1902
wsnp_JD_c3867_4934646	wsnp_Ex_c39592_46849607	Tdurum_contig17500_876	wsnp_JD_c3867_4934646	wsnp_CAP11_rep_c4151_1963100	Tdurum_contig43874_1129
RAC875_c42281_112	RAC875_c42281_112
wsnp_Ra_rep_c69221_66574148	BS00056933_51	BS00063823_51	wsnp_Ra_c13_24540	RAC875_c13_1458	BS00056932_51	BS00021873_51	BS00047242_51	BS00077879_51	BS00063822_51	Ra_c69221_1167	RAC875_c13_1589	RAC875_c13_1965	RAC875_rep_c106118_339	BS00057293_51	wsnp_Ra_rep_c69221_66574148	Tdurum_contig10495_439	BS00066127_51
RAC875_c64253_435	RAC875_c64253_435
wsnp_JD_c2128_2930150	wsnp_JD_c2128_2930150	wsnp_Ex_c3620_6612231
RAC875_rep_c74170_236	RAC875_rep_c74170_236
Ku_c47168_563	Ku_c47168_563
RAC875_c84991_116	RAC875_c84991_116
BS00093771_51	BS00093771_51
IACX5832	IACX5832	Ex_c95453_1499
BS00022098_51	BS00022098_51
RAC875_c19099_308	wsnp_JD_c5795_6955627	wsnp_Ex_c2615_4862266	Ex_c5594_2818	RAC875_c19099_308	BobWhite_rep_c62475_70	Kukri_c57830_63	Tdurum_contig44635_759	wsnp_Ex_c2582_4804223	Excalibur_c33675_201	BobWhite_c47456_121	JD_c63005_896	Kukri_c52_225	BobWhite_c6633_179	Kukri_c46932_155	Kukri_c46932_125	Kukri_c9522_622	BS00087696_51	IACX2883	Kukri_c11240_332	IAAV7267	BS00068710_51	Kukri_rep_c80794_53	Excalibur_c56310_57	Excalibur_c9846_458	wsnp_Ex_c47152_52446529	Excalibur_rep_c67473_264	BobWhite_c14323_288	wsnp_Ra_c2105_4092507	RAC875_c91986_410	wsnp_Ku_c3201_5970486	RAC875_c18335_443	Excalibur_c36377_615	wsnp_Ex_c33675_42124657	BS00087043_51	RAC875_c19099_434	BobWhite_c16987_106	wsnp_Ku_c3294_6125586	wsnp_Ku_rep_c101212_88410320	Excalibur_c7968_2218	BS00099782_51	RAC875_c32320_88	BS00068100_51	CAP12_c703_150	Jagger_c3991_101	wsnp_Ku_c29780_39658445	RFL_Contig2304_1569
IAAV4590	BS00056147_51	BS00048572_51	Tdurum_contig46366_913	Excalibur_c25948_366	BobWhite_c4852_323	IAAV8999	Ku_c1191_2004	RAC875_c9150_2945	wsnp_Ex_c1630_3105100	RFL_Contig3811_3709	Tdurum_contig93270_1008	BS00108062_51	IAAV52	Kukri_c47349_450	wsnp_Ku_c11980_19464222	Kukri_c9520_288	IAAV4590	wsnp_Ex_c12431_19823475
BS00022673_51	RAC875_c30011_426	Kukri_c12910_908	BobWhite_c34759_227	Excalibur_c3165_730	Tdurum_contig28353_1628	wsnp_Ex_rep_c68600_67448893	RAC875_c103988_92	Excalibur_c23304_353	wsnp_RFL_Contig2809_2587619	Kukri_rep_c72553_368	Ku_c55173_549	BS00067744_51	Kukri_c26747_211	wsnp_Ra_c39562_47242455	RAC875_c16536_80	IAAV5992	wsnp_Ra_c47696_53184502	BobWhite_c11495_120	Excalibur_c38433_291	BS00000137_51	BS00099719_51	BS00049213_51	Excalibur_c4189_124	BS00011514_51	RAC875_c27743_249	BobWhite_c45848_120	BS00062731_51	wsnp_Ex_c54092_57099525	RAC875_c96862_121	Ex_c29928_1020	wsnp_Ex_c11131_18037020	Kukri_c4581_737	wsnp_Ex_c29304_38355434	IACX6070	wsnp_Ex_c11131_18036595	wsnp_Ex_c5155_9140608	IACX5390	BS00022673_51	RAC875_rep_c104919_902	RAC875_c2105_740	Tdurum_contig32812_325	BS00109560_51	BS00021735_51	BS00073015_51	BS00065128_51	BobWhite_rep_c50349_139	Excalibur_c17055_1451	IAAV475	Tdurum_contig52688_476
Tdurum_contig10100_523	wsnp_Ex_c16045_24471413	Kukri_c59657_805	CAP8_c2277_179	BobWhite_c26082_239	Tdurum_contig25432_1218	wsnp_JD_c8978_9893945	Tdurum_contig60165_722	wsnp_Ku_c64203_64579087	Kukri_c10970_573	BobWhite_c16916_658	Kukri_rep_c109397_59	Excalibur_c3730_2098	Excalibur_c3730_546	Kukri_c48575_470	BS00029720_51	BS00062618_51	BS00099729_51	Kukri_c13359_169	Excalibur_c4468_654	BS00074721_51	Tdurum_contig10100_523	BS00031339_51	Tdurum_contig84832_110	Excalibur_c3948_1315	Tdurum_contig25432_1377	RAC875_c82589_246	BS00097030_51	BobWhite_c6685_1922
wsnp_Ex_c21875_31045200	Kukri_c3576_1212	BS00084106_51	wsnp_Ex_c8019_13598142	BS00050057_51	RAC875_c2260_1700	RAC875_c62400_840	RAC875_c62400_924	Tdurum_contig8171_1680	Tdurum_contig92938_632	Kukri_c82145_51	BS00064272_51	wsnp_Ku_c40084_48381107	Kukri_c16006_1996	BS00088733_51	BS00021868_51	wsnp_Ex_c2870_5296539	Kukri_rep_c112425_506	BS00022886_51	IACX7841	Tdurum_contig44115_405	Tdurum_contig44115_720	wsnp_Ex_c21875_31045200	RAC875_c62400_639	BobWhite_c38408_71	BS00062972_51	wsnp_Ra_c38873_46699852
IAAV2077	Tdurum_contig77275_259	BobWhite_c6094_447	RAC875_rep_c76630_63	RAC875_c98401_90	RAC875_c35715_718	wsnp_Ex_rep_c68003_66744451	wsnp_Ku_rep_c70220_69775205	wsnp_JD_c12186_12484832	wsnp_Ra_c5131_9153817	BobWhite_c7070_196	BS00042014_51	Kukri_c65301_127	wsnp_Ex_c25392_34658803	IAAV6818	IAAV1706	Excalibur_rep_c101527_180	Kukri_c94493_273	wsnp_Ra_c26091_35652620	BS00039492_51	Kukri_c22631_462	RFL_Contig4162_1757	wsnp_Ex_c18654_27528399	RAC875_c10174_268	wsnp_Ex_c4031_7293125	wsnp_Ex_c3834_6971712	Jagger_c5859_114	Tdurum_contig12551_233	CAP7_c1155_57	Kukri_c23752_659	IACX3059	RAC875_c42009_247	Kukri_c64573_443	IAAV547	RAC875_c52809_168	Tdurum_contig10172_176	CAP7_c6223_318	Excalibur_c4031_1227	BS00010886_51	Kukri_c9073_1450	BobWhite_rep_c64260_207	RAC875_c89088_79	RAC875_c27959_117	BS00022520_51	wsnp_JD_c9613_10432955	IAAV6078	BobWhite_c20692_123	IAAV659	IAAV6876	Jagger_c6390_111
wsnp_Ex_c658_1294003	wsnp_Ex_c2904_5355509	Ku_c4349_1791	wsnp_BE497820B_Ta_2_1	BS00074315_51	Kukri_c2827_439	wsnp_Ex_rep_c104986_89538820	wsnp_Ra_rep_c106477_90236168	BobWhite_c41725_430	BS00067028_51	Kukri_c439_857	JD_c16284_736	wsnp_CAP7_c3665_1701376	RFL_Contig5320_731	Kukri_c51_98	Ku_c439_1308	Excalibur_c10669_997	BS00063769_51	Excalibur_c97201_294	tplb0033f11_1381	Tdurum_contig25393_218	RAC875_c62202_161	Kukri_c43113_136	Kukri_rep_c105119_190	BS00009789_51	Kukri_rep_c106665_549	BS00065930_51	BS00103625_51	Ex_c2571_987	RAC875_c5518_1401	Kukri_rep_c105540_177	RAC875_rep_c117234_313	Kukri_c28117_583	IAAV3261	wsnp_Ku_c32477_42087329	wsnp_Ex_c5915_10378807	wsnp_Ex_c658_1294003	Tdurum_contig10911_117	IAAV4252	IAAV2411	Kukri_s113060_116	RAC875_c16827_292	wsnp_Ku_c7872_13484038	wsnp_Ra_c5210_9289264	BS00068082_51	wsnp_Ex_c18519_27369737	BS00024717_51	wsnp_Ex_c1302_2489542	wsnp_Ex_rep_c68091_66846454	wsnp_Ex_c1498_2868339
BS00099986_51	IACX1947	Excalibur_c8168_226	BS00024814_51	wsnp_CAP12_c2231_1090724	Ku_c22523_598	Excalibur_c9563_1157	BS00032082_51	Excalibur_c17489_804	BS00099986_51	RAC875_c60758_585	IAAV5014	RAC875_c54392_94
Excalibur_c71712_180	RAC875_rep_c74271_414	Tdurum_contig60189_310	Excalibur_c71712_180	Kukri_c1214_948	Kukri_c1214_825	Excalibur_c23452_401	RFL_Contig3285_1009	RAC875_c3231_339	RAC875_c20161_821	Tdurum_contig97942_163	Tdurum_contig97942_51	Kukri_c1214_2316	wsnp_Ex_c3175_5864335	CAP7_c8713_356	Ku_c7546_861	Tdurum_contig60189_855
BS00083715_51	Tdurum_contig14130_315	BS00083715_51	RFL_Contig4911_357	wsnp_Ex_c2459_4591587	Excalibur_c74858_243	wsnp_Ex_c607_1204908	BS00009810_51	wsnp_Ex_c831_1625061
BS00003655_51	wsnp_Ex_c12152_19428078	Tdurum_contig47833_484	Tdurum_contig82473_67	Kukri_c45951_367	Tdurum_contig50731_961	RAC875_rep_c112818_870	BS00037103_51	RFL_Contig2772_1693	BS00003655_51	wsnp_Ra_c15069_23407152	wsnp_Ex_c11070_17950604	wsnp_RFL_Contig1548_762547	RAC875_c10819_636	RAC875_c49291_156	IAAV2593	Excalibur_c9868_1206
BS00068805_51	BS00079321_51	wsnp_Ex_c13485_21225504	wsnp_RFL_Contig3739_3996324	BS00029869_51	RFL_Contig539_1789	BS00005860_51	Ku_c11429_519	BobWhite_c23903_443	Tdurum_contig11439_387	Kukri_rep_c108378_52	BS00067841_51	BS00068805_51	Kukri_c29410_63	Tdurum_contig63997_587	RAC875_c94973_396	wsnp_Ex_c56866_58816359	RAC875_c36779_148	Kukri_c30643_112
wsnp_Ex_rep_c69631_68583202	wsnp_Ku_c3869_7094615	IAAV4188	BS00108019_51	Tdurum_contig42092_348	IAAV4074	wsnp_Ku_c6464_11320381	BS00067152_51	Kukri_c10530_1044	BS00108020_51	BobWhite_c47103_205	wsnp_Ex_rep_c75281_72691359	wsnp_Ex_c12119_19382820	wsnp_Ex_c6548_11355524	Ex_c1583_1688	BS00049793_51	IACX6007	Excalibur_c2433_324	BS00063423_51	Tdurum_contig52447_814	wsnp_Ex_c16963_25554152	wsnp_Ra_c44756_51084202	BS00022993_51	wsnp_Ku_c20701_30355248	wsnp_Ex_rep_c66903_65319487	wsnp_Ex_rep_c68023_66768700	wsnp_Ku_c17875_27051169	wsnp_Ex_rep_c66696_65023462	BS00094480_51	wsnp_JG_c402_268605	wsnp_Ku_c14332_22613741	wsnp_Ex_c10674_17400603	Ex_c66350_301	BobWhite_c8048_663	BS00070507_51	BS00068390_51	wsnp_Ex_rep_c66651_64963120	wsnp_Ex_c33455_41940691	BS00064767_51	wsnp_Ex_rep_c75281_72691771	BS00031411_51	wsnp_Ex_rep_c68023_66768770	Jagger_c505_141	wsnp_Ex_rep_c69631_68583202	wsnp_BE443187B_Ta_2_1	BS00028183_51	BS00023161_51	IACX3288	IAAV5469	Ex_c1583_1138
Excalibur_c92555_283	BS00059847_51	Excalibur_c2618_1723	RAC875_c278_1801	BS00065864_51	Excalibur_c46000_203	Tdurum_contig27973_306	wsnp_Ku_c38713_47298856	BobWhite_c43731_313	Tdurum_contig49583_669	Excalibur_c92555_283	Jagger_c8121_167	Excalibur_c23801_115	RFL_Contig5616_1779	RFL_Contig5337_1453	Excalibur_c48387_58
RAC875_c29907_115	wsnp_Ex_c35103_43312537	wsnp_Ex_c58091_59534826	RAC875_c22387_117	BS00065543_51	RAC875_c29907_115	BobWhite_rep_c50066_63	Excalibur_c11605_156	wsnp_BF201102B_Ta_2_5
BS00024993_51	BS00079166_51	RFL_Contig4979_965	Excalibur_c6967_553	tplb0060p09_735	BS00024993_51	RFL_Contig4979_865	BS00067985_51	Excalibur_c6967_1852	Excalibur_c32189_998	BS00102828_51
Excalibur_c12395_467	Excalibur_c12395_467	BS00049997_51	RAC875_c8927_1434
Excalibur_c58520_78	Excalibur_c58520_78	wsnp_Ex_c8962_14947544	RFL_Contig1457_465	RAC875_rep_c116173_605	CAP7_c5481_96	CAP8_c909_312	RAC875_rep_c83825_236	BS00033612_51
IACX9238	BS00010573_51	IACX9238	Kukri_c2955_281	wsnp_Ex_c11265_18216936	Kukri_c100408_598	RFL_Contig2832_2410
BS00100707_51	wsnp_Ex_c97184_84339976	tplb0057d20_531	BS00100708_51	BS00100707_51	BobWhite_c39214_164	BS00022991_51	Tdurum_contig97407_196	BS00025795_51	wsnp_Ex_c53170_56501500	RAC875_s111360_122
BS00064423_51	wsnp_BE403214B_Ta_2_1	CAP11_c7700_247	D_GDEEGVY01AU4CW_149	BS00064423_51
Excalibur_c71602_420	Excalibur_c71602_591	wsnp_Ku_c16116_24914991	Kukri_c3734_438	Kukri_c55885_110	Excalibur_c71602_420	Kukri_c46310_84	tplb0048o03_953	Kukri_c637_517	wsnp_Ex_c2207_4136036	RAC875_rep_c106589_784	Kukri_c637_974	Kukri_c3734_400
Kukri_c54078_114	tplb0027f13_1493	IACX9261	Tdurum_contig25513_123	Kukri_c54078_114	wsnp_Ku_c3102_5810751	BS00065551_51	wsnp_Ku_c3102_5811860
RAC875_c29488_56	IAAV2401	RAC875_c29488_56	Tdurum_contig35470_227	BS00029540_51	BS00078784_51	Tdurum_contig45588_730	wsnp_Ra_c6374_11143280
wsnp_Ra_c19660_28866961	Excalibur_rep_c107626_110	wsnp_Ku_c3151_5892200	wsnp_Ra_c19660_28866961	Excalibur_c17032_261	wsnp_Ex_c7193_12354542	RAC875_c1148_1175	Kukri_c27433_1819	BS00029348_51	Excalibur_c4699_215	Kukri_rep_c109463_264	Excalibur_c9969_98	Excalibur_c37910_276	IAAV8455	BS00018740_51	RFL_Contig4167_1164	wsnp_Ex_c7196_12357989	wsnp_Ex_c8019_13598348
BS00039874_51	BS00039874_51	BS00029852_51
wsnp_Ex_rep_c67471_66073969	Ex_c23426_1546	wsnp_Ex_rep_c67471_66073969	wsnp_BE499835B_Ta_2_5	BS00060015_51	Excalibur_c14594_182
BS00084096_51	BS00084096_51	IACX5702
Excalibur_c47452_183	wsnp_Ex_c2459_4591695	Excalibur_c47452_183	BS00091519_51
Kukri_c15823_196	Kukri_c15823_196
Kukri_rep_c72756_155	Tdurum_contig29090_280	Tdurum_contig7459_1061	RAC875_rep_c109658_382	RAC875_c48052_127	RAC875_rep_c109658_211	Kukri_rep_c72756_155	Excalibur_c1925_2569	Tdurum_contig5017_1015	Kukri_c55310_94	RAC875_rep_c109658_614	Excalibur_c92906_314	wsnp_Ra_c48052_53424490	Tdurum_contig5017_993
BS00110489_51	wsnp_Ex_rep_c69760_68718561	Kukri_c74960_427	BobWhite_c47740_85	BS00022652_51	Kukri_c32583_540	Ra_c53208_433	wsnp_Ex_c26616_35855805	wsnp_Ex_c7988_13555376	wsnp_Ex_c12909_20457660	JD_c7452_325	Tdurum_contig84745_267	wsnp_Ex_c12909_20457407	BS00045446_51	JD_c8050_978	CAP12_c2009_335	Ku_c69113_923	wsnp_Ku_c35090_44349446	wsnp_Ex_c4826_8610827	wsnp_Ex_c48257_53217539	BS00007437_51	Excalibur_c50887_231	BS00110489_51	Kukri_c39743_170	JG_c1889_344	wsnp_Ex_rep_c95506_83475785	wsnp_JD_c10416_11077664	wsnp_Ex_rep_c67392_65972196	Tdurum_contig31845_322	wsnp_CAP8_c1594_914839	BS00065390_51	Excalibur_rep_c91489_103
BS00065732_51	BS00022336_51	Tdurum_contig53796_360	Excalibur_rep_c104354_205	Tdurum_contig8695_379	BS00065732_51	RAC875_c47212_309	JD_c51907_59	wsnp_Ku_c5308_9450093	wsnp_Ex_rep_c110196_92676847	Kukri_c46276_63
BS00049403_51	Tdurum_contig85945_281	RAC875_c1792_3457	BS00049403_51	Jagger_c3819_70	Tdurum_contig47071_1322	Tdurum_contig29967_456	RAC875_rep_c114200_428	wsnp_Ex_c12152_19429932	wsnp_Ku_rep_c70662_70289489	Excalibur_c9258_1222	Kukri_c87104_125
wsnp_Ex_c9362_15546626	BS00024829_51	wsnp_Ex_c9362_15546626	BobWhite_c24484_240	Excalibur_c23457_225	RAC875_rep_c106589_184	RAC875_c22722_671
BobWhite_c2694_494	BobWhite_c2694_494
wsnp_Ex_c10644_17356566	wsnp_Ex_c10644_17356566
RAC875_c24376_704	RAC875_c24376_704
Tdurum_contig14404_319	Tdurum_contig14404_319
RAC875_c13410_2221	RAC875_c13410_2221
Tdurum_contig42092_281	Tdurum_contig42092_281
Tdurum_contig71099_245	Tdurum_contig71099_245
RAC875_c3672_705	Excalibur_c30378_344	BS00074353_51	IACX5914	RAC875_c16419_585	BS00064893_51	RAC875_c703_2551	RAC875_c3672_705	BS00075368_51	RAC875_c63933_184	BobWhite_c7604_181	BS00025017_51	BS00068331_51
BS00011935_51	wsnp_Ex_c24145_33394644	RFL_Contig617_1357	D_GDS7LZN02F4FP5_176	Kukri_rep_c104865_57	BS00012069_51	wsnp_Ex_c24145_33394561	wsnp_Ex_c6657_11523455	BS00011935_51	Kukri_c48936_107	Kukri_c7827_1168	RAC875_c34968_514	tplb0031c19_721	Kukri_c7827_1309	BS00058709_51	tplb0026a09_1444	IACX5717	wsnp_Ex_c11055_17928283
Kukri_c50467_1017	Kukri_c50467_1017	Kukri_c1214_474	Ra_c2279_730
Kukri_rep_c73094_348	Kukri_rep_c73094_348	Ku_c6501_507
BobWhite_c836_422	D_GBF1XID01A16U2_148	BobWhite_c836_422	RAC875_c51455_182	RAC875_c44064_222	BobWhite_c15647_606	IACX6496	Excalibur_c37393_75
wsnp_Ku_c10877_17896883	Kukri_c17942_239	wsnp_Ku_c44483_51751682	BS00010144_51	D_GCE8AKX02J2BYY_249	wsnp_Ku_c55961_59662821	wsnp_Ku_c10877_17896883	wsnp_Ex_rep_c68491_67318138	Excalibur_c91745_337	Excalibur_rep_c109856_92	Kukri_rep_c106490_1398	D_GB5Y7FA02JRQ1I_101
BS00024761_51	BS00093588_51	BS00021911_51	BS00024761_51
BS00082423_51	Kukri_rep_c110911_477	BS00082423_51
RAC875_c8100_245	RAC875_c8100_245	Excalibur_c30778_271	BS00094333_51	Excalibur_c2795_1518	wsnp_Ex_c11055_17927668	BS00078603_51	RAC875_c8100_163
Tdurum_contig12926_687	Tdurum_contig12926_687
Kukri_c13045_302	RAC875_c30315_692	Kukri_c13045_302	wsnp_Ku_rep_c72922_72561803	RAC875_c26265_146	wsnp_Ex_c65985_64188864	D_GBUVHFX02FY8QG_158
BS00064714_51	BS00064714_51
BS00108733_51	BS00108733_51
RFL_Contig4176_605	BS00022699_51	D_GDS7LZN02I3554_251	Kukri_rep_c106820_591	Excalibur_c50584_358	Kukri_c11140_323	wsnp_RFL_Contig2402_1924907	Kukri_c45387_380	Kukri_c28182_129	IAAV1320	D_GCE8AKX02IXEFJ_281	Excalibur_c2618_468	BS00084133_51	BS00009287_51	BS00022688_51	BS00089081_51	BS00089078_51	BS00022267_51	RFL_Contig4176_605	BS00022537_51	BobWhite_c14409_206	Kukri_c14878_97
Kukri_c96249_58	Kukri_c96249_58
BS00066144_51	BS00066144_51
Kukri_c35049_357	RAC875_c41114_390	wsnp_RFL_Contig2606_2264492	CAP7_c756_531	Kukri_c35049_357	RAC875_c34515_86
BobWhite_c2730_245	BobWhite_c2730_245
BS00023151_51	BS00023151_51
wsnp_Ex_c508_1008029	wsnp_Ex_c508_1008029
Kukri_c46526_103	Kukri_c46526_103
wsnp_Ex_rep_c67878_66584488	wsnp_Ex_c99215_85409445	RAC875_c29455_79	wsnp_BE490226A_Ta_2_2	wsnp_Ex_c25300_34566908	BS00065633_51	wsnp_CAP12_c1226_628910	tplb0035a03_368	Kukri_c2700_1757	RAC875_rep_c73318_362	BobWhite_c2568_115	wsnp_Ex_rep_c67878_66584488	RFL_Contig4441_627	wsnp_Ex_c32765_41369642	wsnp_Ex_c902_1745108	CAP11_c3827_198	wsnp_Ex_c35465_43610634	RAC875_c39200_260	wsnp_Ex_c14975_23127669	wsnp_Ku_c18534_27848426	Tdurum_contig42858_1352	BobWhite_c30930_192	Tdurum_contig42125_5972	IACX5813	Kukri_c7794_1247	Excalibur_c44694_414	Tdurum_contig10194_765	wsnp_Ex_c1269_2435294	wsnp_Ex_c55340_57883276	BS00067619_51	wsnp_Ex_c17185_25829084	wsnp_Ku_c22358_32187765	RAC875_c4632_1681	RFL_Contig2605_672	RAC875_c767_4007	RAC875_c31973_225	Kukri_c16463_584
Excalibur_rep_c69054_960	Kukri_c41482_311	BobWhite_c2296_94	wsnp_Ex_c7002_12063380	Kukri_c9805_696	RAC875_c48687_681	RFL_Contig3175_482	wsnp_Ex_rep_c76495_73453891	wsnp_Ex_rep_c109274_92142043	RAC875_c49329_81	wsnp_Ex_c7002_12063325	BS00046261_51	Excalibur_rep_c90454_251	Tdurum_contig11275_461	BS00011578_51	wsnp_RFL_Contig2765_2513854	Excalibur_c7002_314	IACX5481	IAAV6895	Tdurum_contig9503_575	Excalibur_c25390_2483	Excalibur_rep_c69054_960	tplb0026o20_691	Jagger_c5046_63	Tdurum_contig29607_413	wsnp_RFL_Contig1075_104560	wsnp_RFL_Contig3175_3154256	Ex_c69054_723	Kukri_rep_c103186_134	Tdurum_contig42418_2618	BS00040814_51	wsnp_Ex_c26771_35998435	wsnp_JD_c5872_7032077	IAAV1495	BobWhite_c10832_1131	Excalibur_c63713_892	wsnp_Ex_c749_1472258	Tdurum_contig97520_902	BS00021704_51	BobWhite_rep_c51132_85	wsnp_JD_c2755_3691183	RAC875_c18490_1903	RAC875_c8721_212	RFL_Contig3175_749	IAAV6777	Excalibur_rep_c103170_504	IAAV40	wsnp_Ex_rep_c70675_69579757	Excalibur_c20459_1081	Excalibur_c63713_871
Tdurum_contig75595_886	BS00022951_51	wsnp_Ex_c1011_1931797	Tdurum_contig42823_1811	wsnp_Ku_c7458_12842353	BS00009331_51	Excalibur_c7044_243	Tdurum_contig75595_886	Kukri_c37241_513	BS00022660_51	BS00022292_51	Kukri_c1192_825	Tdurum_contig75595_586	Excalibur_c8197_381	BS00044360_51	RFL_Contig5693_646	BS00012023_51	BobWhite_c13839_78	wsnp_Ex_c11621_18716254	BS00065076_51	Tdurum_contig75595_1072	BobWhite_c36070_89	Excalibur_c12482_901	BS00025084_51	Tdurum_contig13287_703	BS00074992_51	Tdurum_contig100733_89	IACX7895	Tdurum_contig13287_203	BS00011010_51	Excalibur_c39390_303	IACX5772	wsnp_Ku_c17618_26749729	Excalibur_c23748_452	wsnp_Ex_c16491_24996576
BS00083630_51	Tdurum_contig12045_327	RAC875_c4668_771	Tdurum_contig12045_246	RAC875_c6135_95	Kukri_c34219_355	Excalibur_c12085_276	wsnp_Ku_rep_c71785_71517370	Excalibur_c20597_569	Kukri_c14679_1082	Tdurum_contig12045_868	BS00083630_51	Kukri_c39873_66	Tdurum_contig12045_613
wsnp_Ku_c3450_6387847	wsnp_Ex_c30264_39202224	Tdurum_contig9835_664	wsnp_Ex_c9502_15748251	wsnp_Ku_c3450_6387847	Tdurum_contig44853_1083	BS00071732_51	wsnp_CAP8_c4597_2237727	wsnp_Ku_c21021_30712963	BS00077448_51	BS00036397_51	Kukri_c2700_1137	wsnp_CAP11_c1137_665073	wsnp_Ex_c11578_18655261	wsnp_Ex_c9502_15748469	Kukri_c9262_401	wsnp_CAP11_c303_253438	Tdurum_contig81516_69	Kukri_c8148_2719	Kukri_c44260_577	wsnp_Ex_c14087_21997101	Ku_c69999_111	wsnp_BE490147A_Ta_2_1	wsnp_Ex_c11348_18326787	wsnp_Ex_c11348_18327861	wsnp_Ku_c2700_5121383
Tdurum_contig29823_203	Kukri_c102502_261	wsnp_Ex_c13230_20872924	CAP11_rep_c5191_192	RAC875_c106584_747	Tdurum_contig29823_203	IAAV2577	BS00022032_51	BS00098857_51	RFL_Contig1622_1259	RFL_Contig1622_923	BobWhite_c15802_720	BobWhite_c15802_72	wsnp_CAP8_c6680_3136899	wsnp_Ku_c16572_25480808	RFL_Contig1622_1433	Excalibur_c2978_667
tplb0045l08_298	wsnp_Ex_c2161_4059735	JD_c6831_221	wsnp_Ex_c20352_29416468	RFL_Contig4069_2628	BS00057487_51	IAAV8380	wsnp_Ex_c1153_2213588	tplb0045l08_298	RAC875_c11876_120	wsnp_Ra_c36410_44760538	Tdurum_contig83087_104
wsnp_BE403154A_Ta_2_1	wsnp_BE403154A_Ta_2_9	CAP7_c4283_232	wsnp_Ku_c25376_35340294	BS00063378_51	wsnp_BE495143A_Ta_2_2	BS00065152_51	wsnp_BE403154A_Ta_2_1	BS00040166_51	BS00065700_51	wsnp_Ex_rep_c68369_67180429	Tdurum_contig54311_256	BobWhite_s67148_292	BobWhite_c17385_55
Tdurum_contig42906_732	BS00076530_51	Tdurum_contig33286_221	wsnp_Ex_rep_c67468_66068960	RAC875_rep_c106439_1097	Tdurum_contig61934_60	wsnp_Ex_c31149_39976103	IACX8337	Excalibur_c1708_1975	RFL_Contig4939_885	Tdurum_contig25770_308	Tdurum_contig42906_732	BobWhite_c15870_540	wsnp_Ex_c11621_18716128	Tdurum_contig25841_178	CAP7_rep_c8019_110	Excalibur_c35324_183	BobWhite_c10740_179	BS00023140_51	Tdurum_contig102404_127	wsnp_JD_c3441_4455541	wsnp_RFL_Contig3759_4027999	Tdurum_contig64407_297	RAC875_rep_c108445_772	Tdurum_contig50062_934	IAAV7418	RAC875_c34617_143	Tdurum_contig42015_2187	Tdurum_contig9544_2233	Tdurum_contig9544_978	RAC875_c1215_1525	BS00066661_51	RAC875_rep_c106439_1159	Tdurum_contig102404_298	Kukri_c264_438	Excalibur_c14222_179	IAAV4117
BobWhite_rep_c52979_181	Excalibur_c431_1130	Excalibur_c20597_509	BobWhite_c6527_222	RAC875_c68978_220	BobWhite_rep_c52979_181	wsnp_Ex_c21633_30782312	BS00093036_51	BS00071573_51	IAAV8633	RAC875_c13610_1239	wsnp_Ku_c39334_47795461
CAP11_c989_113	wsnp_Ex_c14192_22135363	wsnp_Ku_c9583_16038698	RAC875_rep_c81239_73	wsnp_Ex_c22089_31270950	BS00021999_51	BS00023847_51	BS00021747_51	wsnp_CAP7_c1839_907899	wsnp_Ex_c22089_31269531	wsnp_CAP11_rep_c8811_3803397	Kukri_rep_c104648_439	JD_c8888_741	Ku_c97015_209	Kukri_c35661_63	wsnp_Ex_c10087_16579529	Excalibur_c30324_564	Ku_c14907_456	Kukri_c19338_413	wsnp_CAP7_c1839_908011	tplb0052b07_577	wsnp_Ex_c14192_22135384	wsnp_Ex_rep_c66433_64661643	Excalibur_c6057_281	wsnp_Ex_rep_c66433_64662690	wsnp_Ex_c12141_19415226	CAP7_c2381_149	Kukri_c22149_276	RAC875_rep_c114561_587	BS00079942_51	CAP11_c989_113	RAC875_rep_c73850_589	wsnp_BE490604A_Ta_2_1	RAC875_c28637_1004	RAC875_rep_c107081_918
wsnp_Ra_c5346_9501281	wsnp_Ex_c2236_4189774	Kukri_rep_c95718_868	wsnp_Ra_c11651_18855691	wsnp_Ra_c5346_9501281	wsnp_Ex_c34597_42879718	RFL_Contig6053_2072	RFL_Contig6053_3082
wsnp_Ku_c26784_36748247	BS00063990_51	BS00029282_51	Tdurum_contig42729_433	Jagger_c2853_75	IACX3415	Tdurum_contig42729_380	BobWhite_c4872_97	BobWhite_c5782_825	IAAV7349	BS00023627_51	Tdurum_contig50698_601	wsnp_Ku_c26784_36748247
Excalibur_c24825_539	Tdurum_contig29357_338	Excalibur_c24825_539	Tdurum_contig51566_561	Excalibur_c29639_65	BS00099074_51	Tdurum_contig51566_427	BS00029127_51	Tdurum_contig43566_801	Kukri_rep_c70063_663	wsnp_BE489894A_Ta_2_1
RFL_Contig1490_386	wsnp_Ex_c946_1813956	IAAV5158	wsnp_Ex_c10718_17457870	RFL_Contig1490_386
RAC875_c83532_305	BS00036878_51	wsnp_Ex_c4954_8813973	wsnp_Ex_c29368_38408543	BS00022913_51	BobWhite_c19647_159	wsnp_Ex_c1104_2118684	BS00064548_51	BS00062823_51	BS00012028_51	Kukri_c10711_632	Tdurum_contig53138_302	Excalibur_c53981_77	BS00064632_51	CAP11_c1206_301	Excalibur_c34574_452	Excalibur_rep_c69275_346	tplb0025i05_1836	tplb0032i10_420	BS00068106_51	Ra_c14408_576	BS00087178_51	wsnp_Ku_c8394_14267750	wsnp_Ex_c19770_28768859	BS00033795_51	IACX14305	wsnp_RFL_Contig1871_1020122	Kukri_c77911_260	wsnp_Ex_c17692_26437459	Kukri_c1281_515	Ku_c8125_1049	RAC875_c14408_783	IAAV622	BS00044311_51	RAC875_c7804_236	RAC875_c691_1486	BS00037006_51	wsnp_Ex_rep_c102011_87270703	RAC875_c62614_191	wsnp_BE403421A_Ta_2_1	tplb0047k12_1370	Kukri_c38882_391	RAC875_c83532_305	BS00078715_51	Excalibur_c49239_97	IACX2250	BS00086046_51	BS00063296_51	wsnp_Ku_c3354_6228863	Tdurum_contig30082_197
wsnp_Ex_c29648_38653281	Tdurum_contig42643_194	RAC875_c23338_792	RAC875_c12821_550	Excalibur_c17487_51	Kukri_c494_1413	BS00082460_51	wsnp_Ex_c28973_38050756	BS00086173_51	BS00109913_51	wsnp_Ex_c2325_4355706	BS00110512_51	Tdurum_contig70819_393	wsnp_Ex_c29648_38653281	wsnp_Ex_c29648_38653339	Ex_c28973_935	wsnp_Ex_c28973_38050204	BS00011962_51	Kukri_c66671_183	RAC875_c12821_466	RFL_Contig1060_2185
Tdurum_contig97355_194	Tdurum_contig97355_194	Excalibur_c2737_309	Tdurum_contig97355_136
RAC875_c26860_648	wsnp_Ex_rep_c115803_95396724	RAC875_c26860_648
RAC875_rep_c112449_669	wsnp_Ku_c1765_3452586	RAC875_rep_c112449_669
RAC875_rep_c105861_454	RFL_Contig3175_345	tplb0055o21_1994	BobWhite_rep_c63956_254	RAC875_rep_c105861_454
RAC875_c26487_145	wsnp_JD_c25092_21024578	RAC875_c26487_145
Excalibur_c20597_538	Excalibur_c431_1323	Excalibur_c20597_538	Tdurum_contig55193_296	BS00090253_51	wsnp_Ex_c431_848310	Kukri_c7146_870	BS00011165_51	Kukri_c3009_1374	Kukri_c3009_1255	Tdurum_contig27939_357	BS00037002_51	wsnp_Ku_c39334_47795350	Ra_c4668_825
wsnp_CAP11_c2142_1128735	RFL_Contig5170_330	RAC875_c22627_315	Kukri_c6364_1243	wsnp_CAP11_c2142_1128735	Excalibur_s102388_276	Tdurum_contig63703_1143	wsnp_Ex_c9779_16145653	Excalibur_c9779_465	wsnp_Ra_c3996_7334169	Kukri_rep_c101615_148
wsnp_Ex_rep_c101766_87073440	Ra_c3533_880	wsnp_Ex_c20457_29526260	RAC875_c93959_96	Kukri_c57452_1040	RFL_Contig5037_560	Excalibur_c52196_235	wsnp_Ex_c20457_29526403	wsnp_Ex_rep_c101766_87073440
Kukri_rep_c69627_954	BobWhite_c47143_592	RAC875_rep_c92223_1022	IACX473	BS00010780_51	IAAV151	Kukri_rep_c69627_954
Tdurum_contig10580_316	Tdurum_contig62593_410	Tdurum_contig54957_525	BobWhite_c3714_659	Tdurum_contig10580_316	BS00096853_51	Tdurum_contig56431_637	Kukri_c89274_86	Tdurum_contig97611_150
Kukri_c3986_346	tplb0060j17_879	RAC875_c41786_587	RAC875_c2253_1255	RAC875_c2253_238	Kukri_c3986_346	wsnp_Ex_rep_c68175_66950387	wsnp_Ku_c10377_17180909	BS00077789_51	tplb0057e06_1607
RAC875_c64560_111	RAC875_c64560_111
Kukri_c11106_439	Kukri_c11106_292	Kukri_c11106_439	tplb0024k14_1812	Kukri_rep_c104648_106
wsnp_Ku_c28854_38769308	wsnp_Ku_c28854_38769308
BobWhite_c35035_317	BobWhite_c35035_317
Tdurum_contig92921_142	Tdurum_contig92921_142
RAC875_c62325_320	RAC875_c62325_320
RAC875_c56205_127	RAC875_c56205_127
Excalibur_c3959_118	Excalibur_c3959_118
wsnp_Ex_c7786_13265260	Excalibur_c91980_139	Excalibur_c23462_677	wsnp_Ku_c35839_44981841	wsnp_Ra_c27839_37354085	Tdurum_contig61970_499	Excalibur_c36771_136	BS00069412_51	Tdurum_contig26001_242	RAC875_c27207_380	Kukri_c3044_221	Tdurum_contig32619_202	Kukri_c2800_103	Tdurum_contig61970_835	wsnp_Ex_c19602_28584250	wsnp_Ex_c8843_14783989	RAC875_c14852_2171	wsnp_Ra_c54050_57499377	Tdurum_contig62040_1487	wsnp_Ex_c23122_32350412	CAP7_c6528_99	Kukri_c17997_389	BobWhite_c1059_1825	RAC875_rep_c81781_202	BS00064654_51	RAC875_rep_c75639_706	wsnp_Ex_c7786_13265260	IAAV4514	wsnp_Ex_rep_c77942_74309566	Kukri_c3983_670	wsnp_Ex_c6186_10806657	RAC875_c76124_264	Tdurum_contig19057_245	JD_c5418_941	wsnp_Ex_c16243_24699942	BS00067873_51	Kukri_c55096_140	wsnp_Ex_c46392_51913200	RAC875_rep_c111557_801	wsnp_Ex_rep_c68480_67305954	Excalibur_c63243_434	RAC875_c33609_381	Kukri_c38732_246	BobWhite_c34920_228	RAC875_c26400_88	RAC875_c54701_277	wsnp_Ra_c16850_25605248	BobWhite_c9330_499	RAC875_c30027_381	Ra_c14852_1487
RAC875_c43780_239	RAC875_c49136_59	wsnp_Ex_rep_c66315_64480670	Ku_c6791_519	Excalibur_rep_c66613_510	Tdurum_contig26016_243	CAP11_c991_160	tplb0061f12_679	Excalibur_c22106_190	wsnp_Ra_c46591_52408053	Ra_c26319_331	wsnp_Ex_c44510_50547245	Tdurum_contig47269_904	JD_c1555_151	wsnp_Ex_c1276_2445537	wsnp_Ex_c11714_18840676	wsnp_Ku_c15761_24469459	Kukri_c25725_1921	Tdurum_contig46925_285	Ra_c24622_352	wsnp_BE496986B_Ta_2_2	wsnp_Ex_c3940_7144946	RAC875_c43780_239	wsnp_Ex_c40732_47728890	wsnp_Ku_c15761_24469519	Ra_c9698_1606	wsnp_Ku_c3185_5949143	wsnp_CAP11_c1432_806102	RFL_Contig1015_620	Tdurum_contig44173_792	wsnp_Ex_c11348_18326158	RAC875_c19357_122	Tdurum_contig30640_263	RAC875_rep_c108200_137	wsnp_CD454706B_Ta_1_1	Excalibur_rep_c68210_468	Tdurum_contig7981_70	wsnp_Ex_c3990_7223090	wsnp_Ex_c11348_18325887	BobWhite_c45091_53	wsnp_Ex_c4124_7455032	RAC875_c57261_265	IAAV169	Ra_c18593_802	Tdurum_contig50382_639	RAC875_c2370_250	wsnp_Ex_c31256_40071875	Tdurum_contig42414_1071	wsnp_BQ161779B_Ta_2_4	Ku_c68657_464
BobWhite_c23771_525	RAC875_c45987_132	wsnp_Ex_c54772_57528275	Tdurum_contig8030_335	RAC875_c59968_234	RAC875_c101541_132	Tdurum_contig12123_1650	BobWhite_c13202_462	Kukri_c60966_261	Kukri_c14511_1069	Excalibur_c29748_954	Kukri_c38459_501	Ra_c7673_1788	BS00068245_51	Tdurum_contig59339_428	Tdurum_contig10729_734	Tdurum_contig75763_930	RAC875_c31299_1302	wsnp_Ex_c54772_57527555	BobWhite_c27364_124	Ra_c7673_1773	Tdurum_contig10729_989	Excalibur_c32219_491	Kukri_c11397_2523	wsnp_Ex_c19525_28494827	BobWhite_c47040_185	RAC875_c65710_156	RAC875_c57692_88	Kukri_c85856_60	RAC875_c2910_1562	Tdurum_contig12648_389	RAC875_c41444_939	Kukri_c28517_372	wsnp_Ex_c45713_51429315	BobWhite_c23771_525	Kukri_c27662_645	Kukri_c373_1588	Excalibur_c4261_342	Jagger_c1231_85	Kukri_c79905_731	wsnp_Ku_c46363_53116979
wsnp_Ex_c1145_2198295	Tdurum_contig13698_141	BS00008727_51	CAP8_c1801_231	Ku_c106365_329	RAC875_c48456_444	BS00063801_51	Ku_c47744_1073	wsnp_CAP12_c527_285541	Excalibur_c22998_621	BS00106588_51	RAC875_rep_c107515_508	wsnp_Ex_rep_c67012_65465341	Tdurum_contig77234_467	wsnp_Ex_c30689_39574415	Kukri_rep_c105243_341	BS00022117_51	RAC875_c13325_109	IAAV8065	wsnp_Ra_c14498_22667649	Excalibur_c15335_197	Ex_c1145_552	Kukri_c2842_248	BobWhite_c22638_135	wsnp_BF293311B_Ta_2_3	wsnp_Ku_c24981_34948114	BS00049942_51	BobWhite_c8571_699	Kukri_c53506_1141	wsnp_Ex_c34011_42398362	wsnp_Ex_c1145_2198295	BS00103275_51	RAC875_c27431_212	wsnp_Ex_c6401_11124623	RAC875_c26487_118	BobWhite_c13977_91	IACX6349	Kukri_c50603_164	RAC875_c63209_154	Excalibur_c26172_359	Excalibur_rep_c92855_977	IACX203	wsnp_CAP11_c3599_1741800	wsnp_Ex_c6401_11124462	wsnp_Ex_c6401_11124792	CAP12_rep_c4571_181	BS00048191_51	Kukri_c7539_1065	IACX5778	wsnp_Ex_c14101_22012676
wsnp_JD_c18284_16822042	BS00003891_51	IAAV8704	wsnp_Ex_c13352_21044607	Tdurum_contig5486_1406	RFL_Contig5693_807	Kukri_c32307_481	RAC875_c13920_747	RAC875_c19425_903	BS00082086_51	BS00003852_51	BS00084314_51	IACX6023	Tdurum_contig98106_715	Kukri_c61725_545	Tdurum_contig33428_272	BS00067590_51	RAC875_rep_c72491_171	wsnp_JD_c18284_16822042	Excalibur_c80941_665	RAC875_c10650_90	IAAV8967	Tdurum_contig9612_971	Kukri_c39151_460	RAC875_rep_c99895_112	BS00066226_51	RAC875_c13920_836	wsnp_Ex_c8011_13584847	BobWhite_c10614_157	BS00065680_51	Excalibur_s111479_146
Excalibur_c96134_182	Tdurum_contig43538_1812	RAC875_c37871_249	Tdurum_contig43538_1687	wsnp_Ku_c2119_4098330	wsnp_Ex_c1143_2195442	RAC875_c13610_1599	Excalibur_c96134_152	wsnp_CAP12_c1388_706924	RAC875_c12259_1892	RFL_Contig5885_435	Tdurum_contig43538_1306	CAP11_c1087_327	Excalibur_c96134_182	Excalibur_c15744_322
Kukri_rep_c69660_52	Tdurum_contig6121_947	BS00022226_51	Tdurum_contig70639_196	BS00049565_51	RAC875_c12805_908	Kukri_rep_c69660_52	BS00076093_51	IACX9279	wsnp_RFL_Contig3943_4376736	JD_c15653_302	BS00040868_51	RAC875_c22101_656	RAC875_c12879_176	Kukri_c24590_532	RAC875_c17189_155	BS00045761_51	CAP11_c2683_177	Excalibur_c4361_309	BS00022772_51	BS00064820_51	BobWhite_c17750_568	wsnp_Ex_c45348_51169164	wsnp_Ex_c33813_42239400	BobWhite_c47831_87	IAAV6675	wsnp_Ex_c5058_8981554	Ra_c10469_616	wsnp_Ex_c1603_3056226	wsnp_Ra_c57648_59682822	BS00094322_51	BS00060838_51	BS00011624_51	Excalibur_c18182_760	Kukri_c25377_240	Excalibur_c79066_165	BS00063174_51	wsnp_Ex_c43809_50018316	RAC875_c10122_113	BS00054287_51	BobWhite_rep_c48835_225	Excalibur_c47748_83	wsnp_JD_rep_c63108_40258378	BS00025302_51	Excalibur_c3810_186	Excalibur_c18182_464	BobWhite_c14575_323	wsnp_Ex_c18669_27544717	Ku_c2606_779	BobWhite_c15653_484
Tdurum_contig67619_532	RAC875_c8254_594	Kukri_c6361_407	Tdurum_contig67619_532	Excalibur_c28759_914	Kukri_c338_330	Kukri_c45876_157	Tdurum_contig42489_768	Kukri_c338_109	RAC875_c1823_1681	wsnp_CAP8_rep_c4776_2319078	Tdurum_contig28247_226	BS00065783_51	Excalibur_rep_c69865_157	BS00011795_51	BobWhite_c13202_399	BS00083918_51	Kukri_c373_916
BobWhite_c22827_193	wsnp_Ex_rep_c106072_90285324	RFL_Contig4251_851	wsnp_Ex_c9750_16105678	Tdurum_contig63468_1413	BobWhite_c22075_85	Jagger_c1077_98	Kukri_c30390_1731	Kukri_c59960_211	Tdurum_contig66984_143	RAC875_c7965_80	RAC875_rep_c85751_72	Tdurum_contig44938_2966	Kukri_rep_c104521_117	Excalibur_c10568_826	RAC875_rep_c85751_268	CAP7_c7415_267	RAC875_c6649_642	wsnp_Ku_c1876_3666308	Excalibur_c89155_115	Kukri_rep_c104521_601	Kukri_c6128_373	CAP7_c7065_166	Kukri_c6128_319	RAC875_c14309_317	Kukri_rep_c104521_727	RAC875_rep_c85751_123	wsnp_Ex_c5744_10087758	RAC875_c58472_109	RAC875_c1349_270	BS00064886_51	Tdurum_contig44173_572	wsnp_Ex_c24927_34181611	BobWhite_c22827_193
RFL_Contig5037_1482	RFL_Contig5037_1482	tplb0021a17_853	Tdurum_contig46808_4106	RAC875_c12907_515
BS00055769_51	BS00063429_51	BS00092845_51	RAC875_c44002_166	BobWhite_c43135_397	RAC875_rep_c105224_352	wsnp_Ex_c1988_3742291	BS00055768_51	Excalibur_c30648_924	CAP7_c10772_156	BS00055769_51	wsnp_CAP11_c1355_767877	RAC875_c58425_331	RAC875_rep_c77197_202
RAC875_c13216_111	Tdurum_contig76997_664	BS00109036_51	Tdurum_contig76997_462	BobWhite_c3392_749	RAC875_c5129_280	Excalibur_c32739_698	BS00064885_51	RAC875_c13216_111	Kukri_c78348_266	BS00010993_51
Tdurum_contig11700_1247	BS00028217_51	RAC875_c55347_506	Tdurum_contig11700_1247	Tdurum_contig15238_972	RAC875_c4254_364	wsnp_Ex_c30852_39718945	Ex_c102862_798	Tdurum_contig14559_78	Excalibur_c99745_169	Tdurum_contig43119_297	Tdurum_contig29467_99	Kukri_c43406_2491	Kukri_c18274_1610	wsnp_Ra_c2730_5189836	wsnp_Ex_c19082_27999258	wsnp_Ex_rep_c102159_87386822	Ra_c14171_2765	RAC875_c17297_341	Tdurum_contig11126_182	RAC875_c6837_468	wsnp_Ra_c2730_5190365	Kukri_rep_c71420_511	Excalibur_c38928_307	wsnp_Ex_c19467_28423331	Kukri_c21943_958	RAC875_c14171_664	BobWhite_c11042_284	wsnp_Ex_c24963_34217997	wsnp_Ex_c34962_43193869	RAC875_c34994_183	RAC875_c79742_264	wsnp_Ex_c6057_10611952	wsnp_Ku_c5891_10414090	RFL_Contig5844_291	Tdurum_contig14559_741	IAAV1673	Excalibur_c35713_106	Kukri_c14191_351	Ku_c30637_1294	BS00066437_51	wsnp_Ex_c64847_63484965	wsnp_Ku_rep_c69252_68560829	wsnp_Ex_c2936_5416717	wsnp_Ra_c2730_5190076	Tdurum_contig48689_514	IAAV8886	Ra_c7721_225	wsnp_CAP8_c7510_3461645	wsnp_RFL_Contig2014_1222146
Tdurum_contig32579_121	wsnp_Ku_c43368_50890819	Ku_c32100_105	BS00067983_51	wsnp_Ex_c7713_13153321	BS00109999_51	Tdurum_contig51640_847	BS00021658_51	Tdurum_contig32579_121	wsnp_Ex_c1383_2651887
RAC875_rep_c106238_237	RAC875_rep_c112646_106	RAC875_rep_c106238_237	Tdurum_contig569_263	Ra_c39588_830	BS00046264_51	RAC875_c14887_829	Kukri_c27662_675	wsnp_Ex_c3025_5587183	RAC875_c23654_214	BS00046263_51	BS00085589_51	RAC875_c31299_1215
BobWhite_c23416_168	BS00027942_51	Tdurum_contig50121_249	Tdurum_contig43092_876	BobWhite_c23416_168	Tdurum_contig62941_85	Kukri_c10377_112	RAC875_c2291_123
RAC875_c55270_272	RAC875_c55270_272	Excalibur_c100270_78	wsnp_Ex_c4815_8597139	wsnp_Ex_c4815_8597064	Excalibur_rep_c102994_1003
wsnp_Ex_c12618_20079758	Tdurum_contig6121_907	BobWhite_c1633_643	Kukri_c56955_282	Excalibur_c92249_102	wsnp_Ex_c12433_19827016	wsnp_Ex_c12618_20079758	BobWhite_c35443_249	wsnp_RFL_Contig2747_2479869
Ku_c24158_1468	wsnp_Ku_c4910_8793327	RAC875_rep_c71463_98	Ku_c24158_1468	Ex_c17379_1431	BS00067417_51
Kukri_c24296_273	IAAV5595	BS00064478_51	Excalibur_rep_c87351_347	Kukri_c24296_273
BS00010403_51	wsnp_Ex_c14481_22485922	Tdurum_contig29162_378	wsnp_Ra_c30621_39857295	wsnp_Ex_c4728_8444212	wsnp_Ex_c702_1382859	BS00010403_51	RAC875_rep_c70449_63	wsnp_JD_c2297_3138694
wsnp_Ex_c56091_58346859	RAC875_rep_c107929_341	RAC875_c66376_395	wsnp_Ex_c56091_58346859	RAC875_c68849_153	BS00090073_51
Ra_c22493_190	wsnp_RFL_Contig2424_1966870	wsnp_Ex_c16090_24522660	Ra_c22493_190
RAC875_c64292_78	Jagger_c555_287	IAAV1711	RAC875_c8954_479	wsnp_Ex_c12577_20022294	wsnp_BE404947B_Ta_2_12	Tdurum_contig14046_364	wsnp_Ex_c14530_22548417	wsnp_Ra_c18735_27835674	Kukri_c65194_111	BS00046963_51	RAC875_c64292_78	RAC875_c26887_562	RAC875_c54818_481	Excalibur_c16961_85
wsnp_Ex_rep_c70036_68988728	BS00011202_51	BS00109717_51	BS00023080_51	wsnp_Ex_rep_c70036_68988728	BS00027770_51	Tdurum_contig17421_310	BS00069116_51	BS00022480_51	BS00034554_51	D_F5XZDLF01B7ECX_54	Excalibur_rep_c110824_66	RFL_Contig2206_1694	IACX2322
RAC875_c67463_324	RAC875_c67463_324	BobWhite_c18566_106	BS00029434_51
Kukri_rep_c107983_607	Kukri_rep_c107983_607	Kukri_rep_c68091_971
Kukri_c4780_395	Excalibur_rep_c102798_288	Tdurum_contig41142_267	Kukri_c73868_961	Kukri_c4780_395	RAC875_c7630_1383	RAC875_c23461_428	Tdurum_contig45559_403	Excalibur_c5083_718	RAC875_rep_c115149_377	RAC875_c45515_65	wsnp_Ex_c19874_28891457	BS00037462_51	RAC875_rep_c115149_515	BS00037464_51	BS00074024_51	BS00068506_51	CAP7_rep_c12929_169
RAC875_c32447_187	RAC875_c32447_187
wsnp_Ex_c15708_24057812	wsnp_Ex_c15708_24057812
Tdurum_contig74813_560	Tdurum_contig74813_560
BS00080047_51	BS00080047_51
Ex_c12134_1160	Excalibur_c8134_1319	wsnp_Ex_rep_c67100_65576598	Excalibur_c22599_921	RAC875_c64099_90	RAC875_c82385_209	Ex_c31468_598	Ex_c5168_849	RAC875_c14354_934	wsnp_Ex_c62371_62036044	RAC875_c14354_907	Ex_c12134_1160	CAP8_c6799_93	wsnp_Ex_c10910_17729008	wsnp_JD_c7795_8867843	Excalibur_c15309_646	Kukri_c30754_271	D_GDS7LZN01DU929_63	Excalibur_c29102_933	Ex_c31468_763	RAC875_c3156_630	BobWhite_c34798_184	Kukri_rep_c107975_95	wsnp_Ex_c4942_8793029	wsnp_JD_c2198_3021879	D_contig10996_530	IAAV6637	RAC875_c24285_1049	RAC875_c48570_361	Excalibur_c6258_692	Kukri_c13912_1543	BobWhite_c12032_371	Ex_c12134_939	RAC875_rep_c103556_427
CAP7_c2559_543	BS00070856_51	RAC875_c3928_422	RFL_Contig2615_982	Ra_c16172_309	IACX11026	BobWhite_c13435_700	BS00105877_51	wsnp_Ex_c4480_8055475	BobWhite_c18136_441	Kukri_s109823_59	Excalibur_rep_c113131_624	Excalibur_c21688_724	wsnp_Ex_c13188_20825019	BS00087343_51	wsnp_Ex_c4480_8056354	IACX5958	D_contig26362_1277	Kukri_c11902_580	D_contig13913_154	CAP7_c2559_543	BS00003568_51	BS00105522_51	wsnp_Ex_c4480_8056013
wsnp_Ku_c19587_29102203	RFL_Contig2815_1135	wsnp_Ku_c19587_29102203	BobWhite_c11808_975	wsnp_Ku_c2637_5009091	BS00022523_51	wsnp_Ex_c18664_27540364	Ra_c42576_780	RAC875_rep_c85994_258	Excalibur_c10358_1800
Excalibur_rep_c106283_82	IACX5833	Excalibur_rep_c106283_82	BS00011061_51	RAC875_c25738_168	RAC875_c30397_887	BS00003697_51	BobWhite_c5872_65
RAC875_c25839_225	wsnp_Ex_c23383_32628864	wsnp_Ex_c37749_45436366	RAC875_c25839_225
wsnp_Ex_c1690_3206784	wsnp_Ra_c13881_21836489	wsnp_Ex_c1690_3206784	IAAV8527
Excalibur_c7731_2743	Excalibur_c7731_2743	CAP7_c1208_150	wsnp_CAP12_c720_382116
BS00063625_51	BS00063625_51	BS00034553_51
Ex_c7086_187	Excalibur_c83056_83	RAC875_rep_c113188_81	Kukri_c45876_61	wsnp_Ex_c25390_34654575	Kukri_rep_c72996_252	Excalibur_c4261_1098	tplb0025h02_630	Ex_c7086_154	wsnp_Ex_c30754_39633791	Ex_c7086_187	tplb0025h02_894	Excalibur_c53816_233	wsnp_Ra_c7200_12462543	D_GA8KES401DISTP_65	Excalibur_c43740_95	Ex_c25390_395	IAAV64	wsnp_Ex_rep_c110800_93013978	RAC875_c15525_271	IAAV3944	Excalibur_c30035_368
wsnp_Ex_c1988_3742022	wsnp_Ex_c1988_3742022
wsnp_Ex_c14439_22426200	wsnp_Ex_c14439_22426200	Kukri_c55362_75	RAC875_c2102_3487	wsnp_Ex_c4789_8550135
wsnp_Ex_c56443_58561683	wsnp_Ex_c56443_58561683
Tdurum_contig54917_597	Tdurum_contig54917_597
BS00063175_51	IACX10982	BS00063175_51
wsnp_Ra_c27787_37299352	wsnp_Ra_c27787_37299352
RFL_Contig4626_873	RFL_Contig4626_873
Excalibur_c4789_2748	Excalibur_c4789_2748
Tdurum_contig17366_731	Tdurum_contig17366_731
RAC875_c18002_58	RAC875_c18002_58
IAAV5171	IAAV5171
BS00040601_51	BS00030028_51	RAC875_rep_c72107_621	Tdurum_contig45062_417	RAC875_rep_c117475_289	BS00039559_51	wsnp_BE498209A_Ta_2_1	BS00101427_51	RAC875_c81356_645	BS00070643_51	BS00040601_51	BS00044040_51	BS00065789_51	Kukri_c5757_530	wsnp_Ku_rep_c71755_71490557	Kukri_c39894_178	CAP11_c8029_75	Kukri_rep_c70389_57	BS00041232_51	IAAV1971	wsnp_JG_c227_167774	Kukri_c96054_123	Tdurum_contig51189_574	Tdurum_contig57492_180	BS00067808_51	IAAV5054	wsnp_Ex_c28707_37811644	BobWhite_c24295_777	BS00070539_51	BS00040929_51	Excalibur_rep_c111181_453	BS00084370_51	BS00040600_51	RAC875_c81356_688	wsnp_Ra_rep_c69620_67130107	BS00108779_51	Tdurum_contig82438_73	wsnp_CAP11_c651_429263	BS00093895_51	BS00034689_51	BS00063555_51	IAAV2865	RAC875_c7988_1588	Kukri_c27692_822	RAC875_c7019_754	RAC875_c53629_792	BobWhite_c8366_563	Tdurum_contig4676_3592	wsnp_Ex_c41150_48040078	wsnp_Ku_c5938_10491311
wsnp_CAP11_c78_114341	Tdurum_contig22364_380	RAC875_c13696_226	Excalibur_rep_c79404_164	Ku_c29856_174	wsnp_Ex_c1482_2835474	RAC875_c4732_1521	wsnp_Ex_c23102_32328852	Excalibur_c9617_292	CAP7_c10038_214	wsnp_Ex_rep_c67660_66321934	wsnp_CAP12_c1461_744121	wsnp_Ex_c15341_23592075	BS00040992_51	BS00024617_51	Excalibur_c53632_204	Excalibur_rep_c103301_387	wsnp_Ra_c40910_48252997	BobWhite_c11374_530	IAAV6180	Ku_c29856_132	wsnp_Ra_c16287_24905062	BS00092197_51	BS00024619_51	Tdurum_contig23024_763	Excalibur_c47990_159	BS00077791_51	BS00059929_51	wsnp_RFL_Contig1510_707132	wsnp_Ex_c1482_2835665	Excalibur_c96483_520	wsnp_CAP11_c827_513472	BS00078324_51	wsnp_Ra_c16287_24904962	BS00082412_51	wsnp_JD_c3225_4227048	wsnp_CAP7_c949_486485	wsnp_Ex_c5608_9867710	wsnp_Ex_c6059_10615895	IAAV3315	IAAV3027	wsnp_Ex_c23102_32328851	wsnp_Ra_c16813_25556454	wsnp_Ex_c19582_28564743	wsnp_CAP11_c78_114341	BS00071424_51
RAC875_rep_c83934_91	Tdurum_contig59836_250	Tdurum_contig97505_172	RAC875_rep_c83934_91	IACX13137	wsnp_Ku_c5693_10079343	Kukri_c51453_406	BobWhite_rep_c49999_538	RAC875_rep_c69356_504	Tdurum_contig12454_585	Ku_c19745_892	BS00068033_51	Kukri_c28968_130	Tdurum_contig59467_433
RAC875_c48202_231	RAC875_c56907_274	BS00087471_51	BS00035083_51	tplb0022c16_494	Kukri_c42622_417	Tdurum_contig51001_186	Tdurum_contig74815_1274	BS00110940_51	RAC875_c48202_231	Tdurum_contig46954_406	Excalibur_c19475_619	RAC875_c54764_319	Tdurum_contig52015_426	Kukri_rep_c101179_404	RAC875_c41169_68	RAC875_c11969_384	tplb0032m13_1358	Tdurum_contig15260_650	RAC875_c346_1226	Tdurum_contig52015_1320	Tdurum_contig52015_1090	Tdurum_contig75811_1629	Kukri_c2101_2358	BS00091701_51	Kukri_c67586_306	RAC875_c55774_126	BS00079237_51	Tdurum_contig52015_870	wsnp_Ex_c43009_49439922
Kukri_c6386_2065	wsnp_Ex_c7030_12111917	BS00078460_51	BS00074230_51	BS00007429_51	Tdurum_contig14075_522	Kukri_c106476_350	BS00063267_51	Tdurum_contig20214_279	RFL_Contig3271_810	BS00011330_51	Kukri_c6386_2065	Ex_c9615_574	wsnp_Ex_rep_c69123_68034403	Ex_c9615_1202
RAC875_c1227_1098	wsnp_BF474379A_Ta_2_1	BobWhite_c26529_106	RAC875_c1227_1471	wsnp_Ex_c19214_28132186	wsnp_Ex_c40011_47158369	Excalibur_c2736_159	wsnp_Ku_c44760_51961180	wsnp_Ex_c4883_8705816	RAC875_rep_c105182_460	Tdurum_contig46611_1061	wsnp_BF293181A_Ta_2_4	RAC875_c1227_1098	wsnp_Ex_c1146_2200823	wsnp_BF474379A_Ta_2_2	wsnp_Ku_c10202_16937059	wsnp_Ra_rep_c105182_89171305	Kukri_c58950_69	wsnp_Ex_c1924_3630249	BS00022541_51	RAC875_c21280_2176	BS00022747_51	BobWhite_c4399_447	BS00092631_51	Ra_c4601_2417	wsnp_Ex_c38326_45883440	Ku_c2990_1997	Ra_c31466_694
RFL_Contig3424_754	Tdurum_contig75819_3136	IAAV912	Kukri_c76470_79	Tdurum_contig54860_525	Tdurum_contig50536_603	Tdurum_contig47309_600	Excalibur_c30151_528	Kukri_c74599_85	RAC875_c16644_1722	RAC875_c34971_137	Excalibur_c16355_712	RFL_Contig3424_754	Tdurum_contig15285_588	Kukri_c29154_977	BS00068863_51	BS00000747_51	Tdurum_contig13048_89	RAC875_c17185_90	RAC875_c16644_491	CAP11_c1661_59	Tdurum_contig16896_287	Kukri_c1831_1243	BS00099610_51	CAP11_c3214_133	Excalibur_c46601_265	Tdurum_contig93663_457	Kukri_c28866_183
wsnp_Ku_c6065_10682577	RAC875_c67063_984	BS00033442_51	wsnp_Ex_c39221_46569987	Kukri_c51068_528	wsnp_Ku_c6065_10682531	BS00076461_51	BS00022475_51	Ku_c11827_464	wsnp_Ex_c2360_4422599	BobWhite_c40583_146	Tdurum_contig63598_188	CAP11_c1048_99	RAC875_c67063_703	RAC875_c21946_234	Excalibur_c59263_96	RAC875_rep_c111778_387	BS00094919_51	BS00082180_51	BS00011072_51	wsnp_Ex_c5341_9443380	wsnp_Ku_c6065_10682577	BS00021997_51	BS00022751_51	BS00111120_51
Ra_c70829_369	wsnp_Ex_c7071_12171619	IACX7848	wsnp_Ex_c7071_12171222	Kukri_c40735_318	RAC875_c19111_628	wsnp_CAP7_c1321_664480	BS00026622_51	RAC875_c105310_155	tplb0045p11_893	wsnp_Ku_c19251_28705893	wsnp_Ku_rep_c103889_90513052	Excalibur_c95707_285	wsnp_JD_c20555_18262260	wsnp_CAP7_c1321_664478	BS00065529_51	BS00066468_51	wsnp_JD_c20555_18262317	IAAV6957	Ra_c70829_369
Kukri_c9728_1171	Kukri_c40353_179	Ra_c956_2318	wsnp_Ku_c28104_38042857	wsnp_CAP11_rep_c4346_2050918	Kukri_rep_c70199_506	tplb0031i24_1212	BS00011622_51	Excalibur_c46453_144	Kukri_c11530_92	BS00071736_51	wsnp_CAP8_rep_c3844_1896355	Tdurum_contig46717_2021	BS00075731_51	Kukri_c9728_1171	Ku_c19745_1093	Excalibur_rep_c105674_99
BS00110010_51	RAC875_c75528_355	BS00024786_51	BS00110010_51	Tdurum_contig8441_602	Ku_c12701_1268	IAAV7916	Kukri_c57674_324	wsnp_Ku_c12701_20446223	BS00067746_51	wsnp_Ex_c2017_3787478	wsnp_Ex_c42653_49180485	BS00035033_51	wsnp_Ex_c42653_49180603	Ra_c8937_191	Ku_c5938_4221	Excalibur_c13337_219	Tdurum_contig99143_205	Ku_c554_1239	IAAV4945	Excalibur_rep_c101407_222	BS00062425_51	Excalibur_c14925_1747	BS00035032_51	BS00022145_51	Excalibur_c42993_561	BS00066015_51	BS00023225_51	Ra_c17341_2122	Kukri_rep_c101532_1046	Ra_c17341_2119	RAC875_c32923_95
BobWhite_c5235_710	RAC875_c27696_2299	RAC875_c20121_561	BS00022202_51	RAC875_c60161_145	IAAV6287	BS00077891_51	BobWhite_c5235_710	wsnp_Ku_c1552_3060297	Ra_c8394_1381	BS00070626_51
wsnp_Ex_c662_1301994	Excalibur_c9183_1397	Ku_c20100_1746	wsnp_Ku_c4299_7814936	BS00095826_51	Tdurum_contig28493_829	Tdurum_contig5646_929	Tdurum_contig69003_459	Excalibur_c662_229	Excalibur_c24593_1217	wsnp_Ex_c662_1301994	RAC875_c42866_1323	Tdurum_contig81608_63
wsnp_Ex_c31955_40681185	BobWhite_c25105_507	Kukri_c5693_1983	wsnp_Ex_c6961_11998812	Excalibur_rep_c106362_961	wsnp_CAP11_c298_250917	wsnp_Ex_c6961_12000176	wsnp_Ex_c31955_40681185	BS00003730_51	Kukri_c855_2107	Excalibur_rep_c105674_315	Kukri_rep_c68371_1242	BobWhite_c20453_589	Kukri_c855_1907	BobWhite_c32347_219	IAAV6961
RAC875_c4438_419	RFL_Contig4956_2526	Ra_c32003_420	Kukri_c42807_473	Excalibur_c31216_744	BobWhite_c911_127	Kukri_c67076_479	Kukri_rep_c105157_485	RAC875_c4438_419	wsnp_JD_c18167_16742264	BobWhite_c20374_162	IAAV3946	wsnp_Ku_c24742_34711973	wsnp_Ra_c31751_40835513	BobWhite_c24063_231	CAP7_c10133_40	Kukri_c36710_1007	wsnp_Ex_c10094_16590615	wsnp_Ex_rep_c69838_68799256	RAC875_c32895_304	Excalibur_c34091_311	wsnp_Ra_c7969_13600474	wsnp_Ex_c14009_21899923	wsnp_Ex_c11350_18330107	IAAV942	RAC875_c14982_577	BS00030911_51	wsnp_Ex_rep_c71217_70021470	Excalibur_c62090_277	RAC875_c114809_130	Kukri_c55196_445	BS00078522_51
Excalibur_c44485_362	Excalibur_c60134_182	BS00032623_51	Tdurum_contig77759_52	IAAV6131	Excalibur_c44485_362	BS00067904_51	RAC875_c63822_185	wsnp_Ra_c63822_63288359	BS00064143_51
wsnp_Ex_c9428_15641609	Kukri_c45412_177	BS00022049_51	BS00023673_51	wsnp_Ex_c9428_15641609	BS00022169_51	Kukri_c10757_183	wsnp_Ex_c9428_15641639
BS00020236_51	wsnp_JD_c19925_17854742	wsnp_Ex_c7216_12390889	wsnp_Ku_c3929_7189422	BS00020236_51	wsnp_BF483039A_Ta_2_1	BS00061593_51	RAC875_c8565_926	RAC875_c50676_588
wsnp_Ex_c53442_56678505	Excalibur_c1791_819	wsnp_Ex_c53442_56678505	wsnp_Ex_c6354_11053460	RFL_Contig6074_1058	BobWhite_c19346_434	wsnp_Ex_c22547_31738007
wsnp_Ex_c35_77935	BS00023055_51	BS00064892_51	BS00063549_51	RAC875_c52560_438	wsnp_Ex_c35_77935	Ku_c12886_1250
RAC875_c18668_513	RAC875_c18668_513	RAC875_c1499_568	wsnp_Ra_c389_826890	wsnp_Ra_c12773_20367106	Tdurum_contig81947_779	RAC875_c12733_1509	Kukri_c18055_1740	RAC875_c22831_356	Tdurum_contig45618_1089	RFL_Contig2814_604
Excalibur_c61603_1052	Excalibur_rep_c102327_102	tplb0032g12_1241	wsnp_Ex_c61603_61581245	Tdurum_contig54832_139	Tdurum_contig61864_1352	Excalibur_rep_c102881_88	Excalibur_c61603_1052	Kukri_rep_c98227_390	wsnp_RFL_Contig2805_2579582
wsnp_Ku_c42539_50247333	BS00021261_51	wsnp_Ku_c42539_50247426	RAC875_c56692_170	wsnp_Ku_c42539_50247333	RAC875_c41659_794	BobWhite_c1215_240	BobWhite_c15352_394	Kukri_c19251_579
RAC875_c22210_191	wsnp_Ku_c792_1636348	Kukri_c12113_837	BS00109912_51	Kukri_c18677_823	RAC875_c22210_191	Tdurum_contig11613_329	Excalibur_c1310_414
Excalibur_rep_c115261_135	Excalibur_c12849_228	BS00078400_51	Excalibur_rep_c115261_135
wsnp_Ku_rep_c113718_96236830	Kukri_rep_c105330_552	Excalibur_c20486_268	RAC875_c57656_170	RAC875_c22201_461	wsnp_Ex_c5177_9174930	BS00093156_51	wsnp_Ku_rep_c113718_96236830	RAC875_c27696_718
RAC875_c66770_208	Kukri_c19436_405	wsnp_Ku_c4615_8326355	Excalibur_c19455_3760	RAC875_c66770_208	tplb0024a09_2028	RAC875_c50665_202	RAC875_rep_c114991_62	wsnp_Ex_c30239_39179460
BS00098483_51	wsnp_Ex_c9971_16412615	Excalibur_c113078_320	BS00098483_51	BS00061911_51
RFL_Contig3425_378	RAC875_rep_c76772_850	BobWhite_c24760_142	RFL_Contig3425_378
IAAV6043	BS00046977_51	BS00099804_51	BS00046976_51	IAAV6043	JD_c19177_1284	CAP11_c3138_241
IACX11096	wsnp_JD_c14118_13933380	tplb0024l08_1395	IACX11096	BS00099881_51	wsnp_CAP11_c383_294401	BS00040590_51	BS00100351_51	BS00023993_51	Ra_c64159_441	wsnp_Ex_c17693_26438399	wsnp_Ex_c29371_38412298	wsnp_Ex_c11636_18742884	wsnp_Ex_c558_1105911	wsnp_JD_c18814_17164689	Excalibur_c15411_643	BS00097987_51	CAP7_c3756_190	Kukri_rep_c97425_164	RAC875_c11662_401	BS00006674_51	Ex_c9556_2547	BS00002897_51	RFL_Contig2920_563	RAC875_c32212_84	BS00020610_51	RAC875_c57962_101
IAAV2086	BobWhite_c1085_412	Jagger_c5275_99	Tdurum_contig51645_738	BS00111112_51	Kukri_c11325_337	wsnp_BF473884A_Ta_1_3	Kukri_c39994_227	Kukri_rep_c109098_132	BobWhite_c8076_154	wsnp_Ex_c22383_31576342	IAAV2086	BobWhite_c47709_141	BS00010282_51	RAC875_c17861_221	RAC875_c17861_199	Excalibur_rep_c109881_701	RAC875_rep_c112782_91	BS00108784_51	RFL_Contig5162_345	IAAV6833
wsnp_Ex_c53387_56641291	wsnp_Ex_c5839_10246915	wsnp_BE445506A_Ta_2_2	Excalibur_c34189_122	wsnp_Ra_c7112_12318340	BS00067682_51	wsnp_Ex_c6142_10746442	RFL_Contig2834_890	Tdurum_contig42487_1555	IAAV5550	Excalibur_c6101_608	wsnp_Ex_c916_1767286	wsnp_Ku_c16022_24798741	wsnp_JD_c5861_7018974	wsnp_Ex_c53387_56641291	Ku_c43151_811
RAC875_c46980_148	wsnp_Ku_c19943_29512612	RAC875_c46980_148
wsnp_BE590553A_Ta_2_1	RAC875_c13221_1017	Ku_c12139_1714	wsnp_BE590553A_Ta_2_1	JD_c42022_319	Ex_c1334_889
Excalibur_rep_c68458_1536	BS00074110_51	Excalibur_rep_c68458_1536
BS00098026_51	Tdurum_contig85377_141	BS00102773_51	Kukri_c66626_288	Tdurum_contig16445_218	BS00021692_51	BS00102772_51	BS00098026_51	BobWhite_rep_c58252_112
RAC875_c55351_223	Kukri_c36885_58	RAC875_c55351_223
Excalibur_c12996_775	Tdurum_contig42093_1170	wsnp_Ex_c13721_21532196	Excalibur_c17447_635	wsnp_Ra_c1303_2598907	Kukri_c26517_691	RAC875_c35723_106	BS00071558_51	Excalibur_c12996_775	wsnp_Ra_c20189_29442564	BS00109319_51	Tdurum_contig62357_527
Tdurum_contig12326_232	Tdurum_contig12326_232
RAC875_c2359_652	RAC875_c2359_652
BS00066295_51	BS00066295_51	Tdurum_contig56175_791	wsnp_BQ160404A_Ta_1_1	Kukri_c8718_193
BS00034085_51	CAP7_c7296_88	BS00103846_51	BS00034085_51	BS00063458_51	Tdurum_contig83837_251
RAC875_c50928_292	RAC875_c50928_292
wsnp_JD_c9040_9947841	BS00017187_51	Kukri_rep_c68742_543	RAC875_c23724_118	wsnp_Ex_c5925_10397213	wsnp_Ex_c15972_24385702	BS00067540_51	Tdurum_contig93266_145	Kukri_c57677_355	Tdurum_contig44382_932	wsnp_Ku_c10939_17975681	BS00055761_51	RAC875_c99084_580	Kukri_c61972_419	BS00035640_51	RAC875_rep_c70874_1309	BobWhite_rep_c66957_84	BS00072941_51	IAAV3646	wsnp_RFL_Contig3054_2955094	Tdurum_contig42813_935	wsnp_Ex_c7783_13259751	wsnp_Ex_c18800_27681277	wsnp_RFL_Contig3854_4205716	wsnp_Ex_c38995_46393506	RFL_Contig5098_1248	RAC875_rep_c70874_1920	Kukri_c78330_327	wsnp_JD_c9040_9947841	BobWhite_c16787_205	tplb0037k05_1475	RFL_Contig2540_306	RAC875_c23724_182	Tdurum_contig75931_1967	wsnp_Ex_rep_c66351_64532511	BS00095819_51	BS00070399_51	Ku_c24482_1132	IAAV3448	BS00040415_51	wsnp_Ex_c14248_22204549	wsnp_Ex_c4408_7939986	wsnp_Ku_c4067_7419106	IAAV5646
wsnp_JD_c17128_16056425	RAC875_c10372_671	Excalibur_c1205_188	wsnp_Ex_c351_689415	Tdurum_contig82534_237	Kukri_c55780_296	BobWhite_c26534_532	Tdurum_contig82534_311	BS00064783_51	Tdurum_contig76864_755	BS00022810_51	BS00031923_51	wsnp_JD_c17128_16056425	tplb0035h03_1251	Kukri_rep_c69900_197	RAC875_c10372_542	Tdurum_contig55961_526	Tdurum_contig52079_1174	Tdurum_contig67161_99
Kukri_c100592_82	BS00066873_51	RAC875_c33564_120	Tdurum_contig23504_196	BS00063208_51	BS00065981_51	Tdurum_contig47633_304	wsnp_Ku_c854_1768346	Kukri_c100592_82	wsnp_Ku_c16295_25149034	IACX5924	RAC875_c3361_2093	Tdurum_contig97814_355	BS00022053_51	BS00067530_51	Tdurum_contig48824_476
RAC875_rep_c72959_187	BS00076622_51	Excalibur_c23777_74	Ku_c15539_433	Excalibur_c4042_223	Kukri_c35975_593	Tdurum_contig52096_330	wsnp_BE445506B_Ta_2_1	Tdurum_contig52096_270	RAC875_rep_c111788_253	wsnp_Ex_c3930_7127883	wsnp_BE445506B_Ta_2_4	RAC875_rep_c72959_187	Excalibur_rep_c69840_85
BS00092630_51	wsnp_Ex_c33461_41945399	JD_c3269_342	Kukri_c16907_390	BobWhite_c3269_141	wsnp_Ku_rep_c68953_68153061	BS00022009_51	Ex_c54863_29	BS00022542_51	BS00010557_51	RAC875_c8890_148	wsnp_BF483648B_Ta_2_1	Kukri_c99107_143	BS00092630_51	Excalibur_rep_c111629_239	wsnp_Ex_c11003_17857759	Ku_c28853_1518	Excalibur_c41452_997	wsnp_CAP11_rep_c4027_1902057	BS00089181_51	BobWhite_c3564_81	wsnp_Ex_c38711_46173464	BS00108573_51	Kukri_c20611_293	BS00021972_51	wsnp_Ex_rep_c109138_92064554	wsnp_Ku_c10572_17445550	wsnp_BE498323B_Ta_2_1	Tdurum_contig56342_134
Kukri_c11959_587	Excalibur_c7338_242	Kukri_c11959_587	Ku_c9679_441	Kukri_c10430_1138	BS00083578_51	IACX11047	IACX11443	RAC875_c871_1345	Tdurum_contig17697_771	BobWhite_c28058_232	BS00022522_51	Excalibur_c7338_563	wsnp_Ex_c8400_14157060	wsnp_JD_rep_c48755_32989025	BS00066479_51	wsnp_Ex_c7934_13467335
wsnp_Ex_c10193_16730126	wsnp_Ku_c17161_26193672	BS00063744_51	wsnp_BE605194B_Ta_2_7	Excalibur_c8931_432	tplb0021f14_1700	wsnp_Ex_c10500_17163855	wsnp_Ex_c10193_16730126	BS00022045_51	Kukri_c12901_706	BS00003350_51	Ku_c16895_793	wsnp_Ex_c45195_51056617	RAC875_c48766_224	wsnp_Ku_c16895_25861847	wsnp_Ex_c10550_17231658	RAC875_c27548_234	wsnp_BE498985A_Ta_2_1	wsnp_BE605194B_Ta_2_1	wsnp_Ku_c17161_26193994	Tdurum_contig81911_179	wsnp_RFL_Contig4236_4881643	Ku_c25310_843	Tdurum_contig10677_529
BobWhite_c12355_1548	Kukri_c46447_1738	BS00065265_51	Tdurum_contig61884_836	Excalibur_c51720_84	BobWhite_c12355_1548	BobWhite_c2514_109	Kukri_c28160_2017	Tdurum_contig28598_245	RAC875_rep_c118655_110
IACX3991	IACX3991	BS00022056_51
BS00111247_51	RAC875_c525_811	RFL_Contig5480_408	IACX5767	Excalibur_c33267_538	BS00111247_51	RAC875_c525_1425	RAC875_c525_202	Kukri_rep_c106477_365	Kukri_c18148_1177	CAP7_c3950_160	IAAV4542
Ra_c21094_506	Ra_c21094_506	BS00081841_51	BS00066647_51	Tdurum_contig15734_221	IAAV8521	BS00057323_51	Tdurum_contig47317_100	Kukri_c29396_58	wsnp_Ku_rep_c103690_90365438	Tdurum_contig12525_769	RAC875_c40569_716	RAC875_c41903_122	Excalibur_c41736_124
RAC875_c21489_908	Excalibur_c21739_688	BobWhite_c34689_116	IACX486	Kukri_c14766_484	RAC875_c21489_908	BS00089942_51	BS00029287_51	RAC875_c21537_368	Kukri_c50071_1084
RAC875_c1638_165	Tdurum_contig51087_573	Tdurum_contig9934_104	BS00067599_51	BobWhite_c46772_564	BS00062967_51	wsnp_Ex_c204_400545	wsnp_Ku_c11060_18147688	RAC875_c1638_165
Tdurum_contig10861_942	Tdurum_contig98005_272	Tdurum_contig5352_556	Excalibur_c8486_419	BS00022127_51	wsnp_Ex_c11658_18773086	RFL_Contig801_2124	Tdurum_contig10861_942
Excalibur_c39238_158	RAC875_c18513_376	Kukri_rep_c73612_444	BobWhite_c44558_325	Excalibur_c39238_158	tplb0022m23_742	BobWhite_rep_c63166_725	BobWhite_c18672_103	RAC875_c1962_1517
RFL_Contig5898_807	RFL_Contig5898_807	BS00049730_51	wsnp_JD_c13673_13606066	wsnp_BF202806B_Ta_2_8	RFL_Contig5898_1464	IACX1897	Tdurum_contig61856_900	wsnp_BF202806B_Ta_2_1
BobWhite_c38957_159	BobWhite_c38957_159	wsnp_Ex_c5270_9324025	RAC875_c58656_89	wsnp_Ku_c29256_39161320	Tdurum_contig102328_129	wsnp_Ex_c47153_52447514	BS00059061_51	Kukri_c12822_132	BS00024065_51	RAC875_c30453_292	Tdurum_contig28176_55	Kukri_c51296_438	wsnp_RFL_Contig4753_5709032	Kukri_c52496_434	Ku_c20136_198	BS00059062_51	Kukri_c67810_105	Ex_c12057_797	Excalibur_c8994_1297	Kukri_c39759_102	wsnp_RFL_Contig3405_3533915	Excalibur_c5700_244
IAAV4582	BobWhite_rep_c55035_124	IAAV8836	Tdurum_contig97939_64	BobWhite_c4729_243	Kukri_c43981_300	Kukri_rep_c79716_389	IAAV4582	RAC875_c76528_296	Kukri_c48418_149
RAC875_c34939_963	RFL_Contig2647_624	BS00075569_51	RAC875_c34939_963	Excalibur_c81824_411	RAC875_rep_c110526_324	RAC875_c5744_115	Tdurum_contig8448_363
IAAV7544	BobWhite_rep_c64768_264	Tdurum_contig84962_266	IAAV7544	BS00024215_51
wsnp_CAP7_c4513_2055201	CAP12_c1587_142	BS00040283_51	RAC875_c66200_288	RAC875_c8221_649	Ku_c22990_969	CAP7_c2649_283	wsnp_Ex_rep_c68762_67626384	wsnp_Ku_c707_1465395	RAC875_c31791_559	BS00110528_51	wsnp_Ex_rep_c101269_86664147	Ra_c3092_741	wsnp_CAP7_c4513_2055201
Kukri_c542_1538	RFL_Contig6075_618	Kukri_c542_1538
RAC875_c8752_705	tplb0040b02_681	RAC875_c906_657	Kukri_rep_c101620_1848	Excalibur_rep_c110429_536	RAC875_c34939_467	wsnp_Ex_c32905_41484291	RFL_Contig3607_648	Kukri_c3676_483	BS00066456_51	Kukri_c40149_436	tplb0045c05_547	Tdurum_contig62213_156	BobWhite_c43557_103	Tdurum_contig49656_679	BS00023884_51	Tdurum_contig30909_76	RAC875_c8752_705	Kukri_c22826_137	RAC875_rep_c108382_824
BS00048090_51	BS00068060_51	BS00048090_51	BobWhite_c42974_184	RAC875_c47003_445	BS00053287_51	Excalibur_c15029_144	BS00044443_51	BS00065626_51
BS00027058_51	Kukri_rep_c68107_833	BobWhite_c12256_96	Excalibur_c373_1347	BS00101408_51	BS00064146_51	BS00101087_51	BS00027058_51	BS00078785_51	BS00039118_51	BS00027054_51	Tdurum_contig28304_335	wsnp_CAP11_rep_c4076_1926235
Excalibur_c25991_184	BS00050993_51	CAP12_c1816_325	RAC875_c46751_112	Excalibur_c25991_184	Tdurum_contig27634_93
RAC875_c34939_86	RAC875_c14064_308	RAC875_c38693_319	BS00097529_51	RAC875_c34939_86	RAC875_c14064_177
Excalibur_c24639_398	Excalibur_c24639_398	Tdurum_contig42584_1190	CAP12_c194_240	wsnp_Ex_rep_c69316_68246280	IACX5786	tplb0060b03_432
tplb0058p02_2806	Excalibur_c888_1609	Kukri_c76449_186	IAAV4818	RAC875_rep_c78007_394	RAC875_c8145_1201	Excalibur_c3698_739	wsnp_BE443521B_Ta_2_1	wsnp_Ex_c17176_25816766	wsnp_Ex_c56425_58548596	RAC875_c59682_105	Excalibur_rep_c75066_126	Tdurum_contig28884_379	Tdurum_contig28884_460	Excalibur_c888_1523	BS00101364_51	wsnp_Ex_c5268_9320618	BobWhite_c14736_188	tplb0058p02_2806	RAC875_rep_c111159_57	Tdurum_contig44948_1812	Tdurum_contig93425_441	IAAV314	JD_c1565_238	wsnp_Ex_c8400_14157318	Kukri_c30593_75	wsnp_Ra_c39394_47110214	RAC875_rep_c78007_425	IAAV1478	Kukri_c9683_723
BS00010819_51	RAC875_c34012_983	BS00010819_51	BobWhite_c25708_334	Tdurum_contig44206_1503	IACX7421	wsnp_Ex_c16577_25095267	IAAV4890
IACX6036	BS00010616_51	wsnp_Ex_c11106_18003332	BS00081132_51	BS00074083_51	wsnp_Ex_c10342_16938528	BS00031746_51	IACX6036	Tdurum_contig57370_318	BS00035630_51	BS00054881_51	wsnp_Ex_c46274_51831129	Tdurum_contig57370_82	wsnp_Ku_c31419_41152151	BS00064344_51
Excalibur_c53111_215	Kukri_rep_c71778_644	RAC875_c17182_600	Excalibur_c53111_215
Excalibur_rep_c116920_300	Excalibur_rep_c116920_300	wsnp_Ex_c17882_26646153	wsnp_Ku_c26213_36167499	RAC875_rep_c116436_106	RAC875_c3492_2195	wsnp_Ex_c11860_19030807	BobWhite_c44404_312	RAC875_rep_c105494_293
BobWhite_c30662_274	BobWhite_c30662_274
wsnp_Ex_c46061_51675763	Kukri_rep_c101472_574	wsnp_Ku_c8497_14429303	RAC875_c16839_188	BobWhite_c10448_80	wsnp_be496863B_Ta_2_1	Jagger_c2161_211	BS00021695_51	BS00003726_51	RAC875_c10932_1697	wsnp_be496863B_Ta_2_2	wsnp_Ex_c46061_51675763	BS00091302_51
Tdurum_contig99020_139	Tdurum_contig99020_139
BS00105558_51	BS00105558_51	BS00065210_51	Tdurum_contig76289_1530
RAC875_c8752_1079	RAC875_c8752_1079
RAC875_c7123_1703	RAC875_c7123_1703	Ra_c3470_1551
Excalibur_c3423_1170	Excalibur_c3423_1170
CAP8_c665_242	CAP8_c665_242
BobWhite_c14966_231	BobWhite_c14966_231
Ex_c25027_535	IACX11794	Excalibur_c833_1405	D_contig36176_338	wsnp_Ex_c65899_64135487	Kukri_rep_c103404_314	RAC875_rep_c72293_349	BS00068485_51	Excalibur_c7255_697	D_GB5Y7FA02IDDA9_183	BS00022449_51	BobWhite_c8454_782	Ex_c25027_535	BS00110642_51	wsnp_Ku_rep_c69533_68919669
D_GBUVHFX02F4VT5_101	D_GBUVHFX02F4VT5_101	D_F5XZDLF02FKJFM_220	BS00022875_51	Excalibur_c64848_1214	BS00079734_51	Kukri_rep_c105287_311	BS00096024_51	D_contig18045_60	Kukri_c45628_892	BS00021745_51
BS00062738_51	D_GDS7LZN01CWBG5_74	wsnp_Ex_c11813_18968198	Ku_c32426_324	Kukri_c48125_714	Excalibur_c11615_244	BS00035732_51	RAC875_c11933_885	wsnp_Ex_c17914_26681837	Excalibur_c27950_459	BS00062738_51	IAAV3265
Kukri_c15768_68	RAC875_rep_c106588_205	Ra_c73114_242	Kukri_c15768_1383	Kukri_c15768_68	IAAV8855	D_contig05962_325	BS00062644_51	Excalibur_c4799_338
RAC875_c48684_527	RAC875_c48684_527	D_GDRF1KQ02JPR1A_106	RFL_Contig1820_846	wsnp_Ra_c2930_5550811	RAC875_c10636_525	wsnp_Ra_c2930_5550871	RFL_Contig1820_712	BobWhite_rep_c65034_450
D_contig78519_72	RFL_Contig1323_544	D_F5XZDLF02H192C_184	BS00108793_51	D_contig78519_72	wsnp_Ex_c410_810250	IAAV9104
D_contig07330_330	Ku_c884_791	RAC875_c13942_2973	D_contig07330_330
wsnp_Ku_c27286_37236472	wsnp_Ku_c27286_37236472	wsnp_Ex_c10430_17064001	Kukri_c100613_331
BS00074120_51	BS00074120_51	BS00074121_51
wsnp_Ex_c1019_1947979	IAAV4133	wsnp_Ex_rep_c68671_67525179	wsnp_Ex_c1019_1947979	Excalibur_c31499_732	BS00066128_51	Excalibur_rep_c107516_488	IACX7714
D_contig65328_393	D_contig65328_393	D_F5XZDLF01CK3P1_55
BS00066770_51	BS00066770_51
BS00064761_51	BS00064761_51
Excalibur_c33002_123	Excalibur_c33002_123
CAP11_rep_c8279_82	CAP11_rep_c8279_82
Kukri_c80931_147	BS00065623_51	Kukri_c80931_147
RAC875_c16624_970	RAC875_c16624_970
Kukri_c47935_137	Kukri_c47935_137
IAAV5917	Excalibur_c13094_523	IAAV5917
wsnp_Ex_c2054_3852564	wsnp_Ex_c2054_3852564
tplb0057f21_914	tplb0057f21_914
Kukri_c16416_647	Kukri_c16416_647
Excalibur_c5346_2716	Excalibur_c5346_2716
Tdurum_contig42590_317	Tdurum_contig42590_317
Tdurum_contig13459_543	Tdurum_contig13459_543
Ku_c67089_214	Ku_c67089_214
Excalibur_c9811_131	BobWhite_c35303_192	BobWhite_c18408_199	wsnp_RFL_Contig4814_5829093	wsnp_RFL_Contig429_4978628	wsnp_Ex_c15269_23492289	wsnp_RFL_Contig3396_3515504	wsnp_Ex_c14681_22747500	wsnp_Ra_c16846_25598885	wsnp_Ex_c9145_15214903	wsnp_Ex_rep_c101340_86719239	BS00048031_51	BS00030876_51	wsnp_Ku_c4886_8753646	wsnp_CAP11_c2438_1258747	Excalibur_c52446_519	Excalibur_c9811_131	BobWhite_rep_c49102_169	wsnp_Ex_c15269_23491104	Excalibur_c5561_1013	Kukri_c80104_809	BobWhite_c43213_184	BS00025191_51	wsnp_Ex_rep_c69752_68711460	BS00067216_51	wsnp_BE443995B_Ta_2_2	Ku_c56370_1155	wsnp_BE494474A_Ta_2_2	Excalibur_c854_1459	Excalibur_c29205_537	RFL_Contig1175_354	BS00071823_51	IAAV9068	Kukri_c82097_197	Excalibur_c41477_1272	Ex_c18484_2026	wsnp_Ex_c11039_17902115	Tdurum_contig50392_1355	BS00047836_51	wsnp_Ku_c9433_15811664	Kukri_rep_c112061_617	JD_c1187_1398	RAC875_c3427_734	wsnp_JD_rep_c64325_41024646	Tdurum_contig11121_739	Tdurum_contig11121_834	RAC875_c13895_763	wsnp_Ex_c10667_17387885	wsnp_CAP11_c318_261649	BS00110266_51
RAC875_c15003_377	wsnp_Ex_c12341_19693570	wsnp_Ra_c132_291198	BS00081610_51	wsnp_BG262734A_Ta_2_3	D_GBB4FNX02FX302_98	BS00039498_51	BS00060029_51	wsnp_Ex_c15475_23756906	RAC875_c15003_377	RFL_Contig497_1114	BS00060391_51	BobWhite_c5337_225	Kukri_c10751_264	BS00088755_51	BS00023337_51	RAC875_c15109_106	Ex_c66357_866	wsnp_CAP11_c68_106078	Excalibur_rep_c110501_525	wsnp_CAP12_c15_9559	BS00072296_51	Tdurum_contig62557_263	Kukri_c8465_54	BS00088756_51	Excalibur_c39808_453	wsnp_Ex_rep_c66357_64540369	BS00064703_51	Tdurum_contig59585_656	BS00106932_51	Kukri_c10751_1031	BS00049977_51
Ku_c17560_146	Kukri_rep_c96809_352	RFL_Contig1488_671	IAAV1155	BS00073062_51	BS00094057_51	Excalibur_c19658_82	RAC875_c36922_829	BS00055211_51	Excalibur_c62042_175	RAC875_c76367_523	Kukri_rep_c101735_236	Kukri_c4030_896	Kukri_s117068_198	Excalibur_c74666_291	Kukri_s117068_130	RAC875_c20134_535	Excalibur_c1529_1644	RAC875_c7060_67	Kukri_rep_c69028_1398	BobWhite_c17021_297	Jagger_c8039_67	BS00079521_51	tplb0053a24_2232	Excalibur_c12875_864	Excalibur_c60530_113	BS00022798_51	wsnp_Ex_c22683_31887799	wsnp_BF293133A_Ta_2_2	BS00093975_51	BobWhite_c23392_496	Ku_c17560_146	BobWhite_c5461_338	wsnp_Ex_c2573_4788116	RAC875_c67770_822	BS00048489_51	RAC875_c77648_367	wsnp_Ex_rep_c67635_66292308	BS00066230_51
wsnp_Ku_c8400_14280021	wsnp_CAP8_c1007_643393	Excalibur_c17655_467	wsnp_Ku_c19456_28944589	Excalibur_c46600_919	Kukri_rep_c69970_717	BS00063300_51	IAAV8170	BS00081688_51	BobWhite_c17879_519	wsnp_Ku_c8400_14280021	RAC875_c5056_220	wsnp_Ex_c14202_22145805
Kukri_c28165_906	Kukri_c28165_906	BS00013584_51
RAC875_c53864_310	Tdurum_contig59782_86	Kukri_c47643_920	Excalibur_c13709_2568	RAC875_c53864_310	wsnp_Ex_c12948_20511479	wsnp_BE490613A_Ta_2_1	wsnp_Ex_c9458_15679797	Ku_c28597_514	Tdurum_contig83663_371	wsnp_BE443568A_Ta_2_1	Kukri_c68006_282	Tdurum_contig33100_127	BS00022882_51	RAC875_c11672_1240	BobWhite_c30232_154	BobWhite_c42102_237	wsnp_Ra_c7280_12576178
wsnp_Ku_c46762_53407442	wsnp_Ex_rep_c104125_88923836	IAAV5507	RAC875_c99055_69	BS00097939_51	wsnp_Ku_c46762_53407442	RAC875_c56516_786	wsnp_Ex_c361_707953	IAAV9044	RAC875_rep_c109228_400	Excalibur_c94962_57
BobWhite_c9704_273	RAC875_c45016_79	Excalibur_c6501_477	Excalibur_c16197_748	JG_c3077_214	JG_c3077_225	RAC875_c10286_1247	Kukri_c62467_362	Kukri_c34845_242	BobWhite_c9704_273	Kukri_c5459_334	Excalibur_c9000_209
BS00110550_51	Excalibur_rep_c110278_62	BS00110564_51	BS00022368_51	IACX6065	BS00022459_51	BS00091887_51	BS00022884_51	Kukri_c49927_151	BS00022256_51	BS00110550_51	wsnp_Ex_c20250_29303152	BS00022424_51
wsnp_BE604885A_Ta_2_2	BS00041742_51	wsnp_BE604885A_Ta_2_2	BobWhite_c12428_371	BS00033658_51
Tdurum_contig62502_90	wsnp_Ex_c1538_2937905	Tdurum_contig62502_90	IAAV902	IAAV5207	Kukri_rep_c87640_135	Tdurum_contig697_73	wsnp_Ra_c34117_42876812	Tdurum_contig57753_138	BS00107444_51	Kukri_c17313_667	wsnp_Ex_c28930_38008757	wsnp_Ex_rep_c66685_65003254	wsnp_Ex_c10272_16842803	BS00064039_51	BS00037400_51	wsnp_Ex_c6217_10848574	wsnp_Ku_c5378_9559013	BS00089400_51	Kukri_rep_c114028_94	Excalibur_c33545_134
BS00080879_51	BS00061179_51	BS00038664_51	Tdurum_contig56373_348	BS00080879_51	Kukri_c35426_507	BS00084159_51	BS00038663_51	BS00022703_51	BS00022989_51	RFL_Contig5871_1650	wsnp_Ku_c44716_51926415	BS00000445_51	Excalibur_c60581_62	Tdurum_contig56731_335	RAC875_c79551_167	BS00056089_51	wsnp_Ex_c8884_14841846	BS00091002_51	Kukri_c63259_151	wsnp_Ex_c9483_15722127	BS00066319_51	wsnp_Ku_c18497_27803432	Kukri_c33640_640	BS00001478_51	BS00068094_51	RAC875_rep_c109433_782	BS00067748_51	Excalibur_c39248_485
IACX5980	IACX5980	wsnp_Ku_c5359_9531713	RFL_Contig2394_439	wsnp_Ex_c28679_37784735	Tdurum_contig55443_1361	wsnp_Ex_c11229_18163892	wsnp_Ex_c28679_37784954	wsnp_Ex_c24085_33332723
wsnp_Ra_c7615_13070849	Tdurum_contig59531_914	Excalibur_c48047_90	IAAV3488	wsnp_Ra_c7615_13070849	Excalibur_c96921_206
Kukri_c1568_889	Kukri_c28650_111	wsnp_Ku_c10362_17156084	BS00084348_51	Kukri_rep_c89183_282	Kukri_c1568_889	RAC875_c51781_238
wsnp_Ex_rep_c102478_87635370	wsnp_RFL_Contig2011_1216801	wsnp_Ku_c11052_18135847	IAAV4781	Kukri_rep_c102953_304	wsnp_Ex_c1141_2191485	BS00066475_51	Excalibur_c91154_175	wsnp_Ra_c16278_24893033	wsnp_JD_c5699_6859527	wsnp_Ex_rep_c102478_87635370	Excalibur_rep_c102974_175	RAC875_c19570_671	Excalibur_rep_c103091_266	wsnp_Ku_c40218_48484410	Excalibur_c13242_1178	BS00034334_51
BS00076772_51	Excalibur_c3969_1208	Excalibur_c3969_713	Excalibur_c24354_465	BS00076772_51
Tdurum_contig50577_620	Kukri_s117946_404	CAP7_c915_121	RAC875_c68056_81	Excalibur_c7610_143	BS00074926_51	Tdurum_contig31235_99	Tdurum_contig50577_620	IACX5899	BS00106008_51	BS00086050_51
BS00059887_51	BS00059887_51	RAC875_c18058_1070	BS00060666_51	Kukri_c64639_120	wsnp_Ra_c27984_37480491
wsnp_Ra_c4373_7946257	Excalibur_c24829_189	BS00023028_51	Ra_c4373_453	Kukri_c30244_619	IAAV1523	Tdurum_contig55841_351	wsnp_Ra_c4373_7946257
wsnp_Ex_c8240_13914674	Tdurum_contig52302_649	BobWhite_c37325_92	wsnp_Ex_c8240_13914674	BS00057445_51
wsnp_CAP11_rep_c4157_1965583	wsnp_Ra_rep_c106523_90273922	RAC875_c82493_67	wsnp_CAP11_rep_c4157_1965583
RAC875_c46323_1996	wsnp_Ex_c15674_24004513	BS00065468_51	wsnp_Ku_c4568_8243775	Excalibur_c10079_1585	Tdurum_contig86206_149	BS00067499_51	BS00094366_51	BS00032524_51	IAAV2646	RAC875_c46323_1996	BS00007502_51	RAC875_c2464_274	Tdurum_contig91865_242	BS00022586_51
wsnp_BE426418A_Ta_2_2	wsnp_Ku_c14082_22272647	wsnp_BE426418A_Ta_2_2	BS00050109_51	wsnp_BE426418A_Ta_2_1
BS00065956_51	Excalibur_c25239_283	IAAV5729	BS00065956_51	BS00048757_51
wsnp_Ex_c22766_31972812	RAC875_rep_c109701_76	RAC875_c32792_231	wsnp_Ex_c22766_31972812
Excalibur_c56240_200	Excalibur_c56240_176	wsnp_Ex_rep_c67786_66472676	Excalibur_c56240_200	RAC875_c47550_437
wsnp_Ex_c8409_14170476	wsnp_Ex_c8409_14170476	RFL_Contig1896_1236	BS00049032_51
Tdurum_contig42495_389	Tdurum_contig42495_389	BS00023222_51
RAC875_c52195_324	tplb0036i05_182	RAC875_c52195_324
wsnp_RFL_Contig2699_2402527	wsnp_RFL_Contig2699_2402527	BS00073525_51	Kukri_c97654_90	wsnp_Ex_c13949_21828493	Kukri_c8242_730
Excalibur_rep_c116073_259	Excalibur_c64302_103	wsnp_Ra_c44141_50623811	wsnp_RFL_Contig3866_4228783	wsnp_Ex_c53364_56625806	wsnp_Ku_c44089_51445136	wsnp_JG_c2509_1153697	wsnp_Ex_c5929_10402147	Excalibur_rep_c116073_259	Ku_c17569_905	wsnp_Ex_rep_c67727_66398596	BS00010531_51	IAAV6974
BS00045327_51	wsnp_Ex_rep_c69577_68526990	RAC875_c55313_89	BS00010204_51	BS00093377_51	Kukri_c54729_181	wsnp_Ex_c3478_6369892	RAC875_c4952_719	BS00045327_51	BS00110129_51	BS00062645_51	Tdurum_contig25520_363	RAC875_c27323_867	BS00065932_51
wsnp_Ku_c38911_47455924	wsnp_Ku_c38911_47455924
Ra_c23771_496	IAAV5370	wsnp_Ex_c15475_23757972	RAC875_c10194_910	Excalibur_c49743_97	Kukri_c12079_204	RAC875_c10194_673	wsnp_Ex_c27317_36522052	BS00020459_51	RAC875_rep_c90531_283	wsnp_Ex_c1894_3575749	wsnp_Ex_c12341_19693090	Ra_c23771_496	IAAV1410
wsnp_Ex_c10630_17338753	wsnp_Ex_c10630_17338753	BS00093889_51	RAC875_c24982_202	wsnp_BE604885A_Ta_2_1
wsnp_JD_c2863_3822253	wsnp_JD_c2863_3822253
Ku_c26872_269	IAAV3851	Ku_c26872_269
Excalibur_c49977_170	Excalibur_c49977_170
BS00073898_51	BS00073898_51
Excalibur_rep_c101767_219	Excalibur_rep_c101767_219
Tdurum_contig777_260	Tdurum_contig777_260
[truncated: 112 more columns]

## Sheet: NG
Haplotyping - Cultivars and landraces (Nordgen)
LD=0.1(r^2 >= 0.1)
Haplotype tagged SNPS	Alleles captured/other SNPS in a haplotype
Excalibur_c2834_397	wsnp_CAP11_c303_253438	Excalibur_c2834_397	Tdurum_contig13240_523	wsnp_CAP11_c1137_665073	BobWhite_c17385_55	RAC875_c62325_320	wsnp_CAP8_c4597_2237727	BS00063378_51	wsnp_RFL_Contig1871_1020122	Kukri_c19802_710	Kukri_rep_c73457_419	IACX473	Kukri_c7458_1132	wsnp_Ex_c17185_25829084
IAAV1495	BS00036397_51	Excalibur_rep_c90454_251	RFL_Contig2765_669	Jagger_c5046_63	Tdurum_contig29607_413	Kukri_c41482_311	RFL_Contig3175_482	BS00046261_51	wsnp_Ex_c7002_12063325	RAC875_c48687_681	wsnp_CAP12_c1663_836753	Excalibur_rep_c103170_504	wsnp_JD_rep_c65886_41872083	wsnp_Ex_c902_1745108	RFL_Contig2765_1200	wsnp_Ex_c11348_18326787	tplb0026o20_691	RAC875_c40653_612	BobWhite_c2296_94	wsnp_Ku_c21021_30712963	wsnp_Ex_rep_c102807_87894833	Excalibur_rep_c69054_960	wsnp_Ex_c26771_35998435	wsnp_RFL_Contig3175_3154256	Excalibur_c7002_314	IAAV6777	IAAV6895	Tdurum_contig42125_5972	BobWhite_rep_c51132_85	BobWhite_c4872_97	IAAV4703	Tdurum_contig11275_461	Tdurum_contig42418_2618	Excalibur_c11578_324	Excalibur_c99101_82	Kukri_c8148_2719	Tdurum_contig97520_902	BobWhite_c10832_1131	BobWhite_c19820_129	wsnp_Ex_c11348_18327861	Tdurum_contig9503_575	wsnp_Ex_rep_c86110_78630016	wsnp_JD_c5872_7032077	wsnp_Ex_rep_c98716_85135069	BS00071732_51	wsnp_Ex_c7002_12063380	RAC875_c49329_81	wsnp_Ex_rep_c70675_69579757	BobWhite_c53978_99
BobWhite_c15870_540	IACX8337	wsnp_Ku_c26400_36361638	wsnp_JD_c3441_4455541	Excalibur_c1708_1975	BobWhite_c10740_179	BS00091666_51	BobWhite_c15870_540	Tdurum_contig42015_2187	Tdurum_contig61934_60	BS00023140_51	RAC875_c1215_1525	Kukri_rep_c104648_439	Kukri_c35661_63	Excalibur_c14222_179	BS00066661_51	IACX3415	Tdurum_contig25841_178	Tdurum_contig42729_380	Tdurum_contig64407_297	BS00076530_51	wsnp_RFL_Contig3759_4027999	Tdurum_contig25770_308	RAC875_rep_c106439_1159	wsnp_Ex_rep_c67468_66068960	wsnp_Ex_c17575_26299925	RAC875_rep_c108445_772	wsnp_Ex_c31149_39976066	Tdurum_contig9544_978	tplb0024k14_1812	wsnp_Ex_c31149_39976103
Tdurum_contig54957_525	Tdurum_contig56431_637	RFL_Contig1622_923	Excalibur_c9779_465	tplb0060j17_879	tplb0057e06_1607	BS00022032_51	wsnp_JD_c3839_4902725	CAP7_c4283_232	RAC875_c22627_315	Kukri_c89274_86	wsnp_BE403154A_Ta_2_9	BS00093036_51	wsnp_Ex_c21633_30782312	IAAV2577	wsnp_Ku_c39334_47795350	BobWhite_s67148_292	wsnp_Ex_rep_c68369_67180429	IACX6046	Tdurum_contig54957_525	Tdurum_contig10580_316	IACX9256	BS00096853_51	Tdurum_contig29823_203	Kukri_c6364_1243	RAC875_c2253_238	Excalibur_c5442_1691	wsnp_Ra_c11269_18309313	BS00025560_51	BobWhite_c18721_190	wsnp_Ku_c25376_35340294	BobWhite_c3714_659	Excalibur_rep_c105491_144	RAC875_c41786_587	Kukri_rep_c101615_148	Excalibur_c20597_569	wsnp_Ex_c7844_13341797
tplb0045l08_298	tplb0055o21_1994	IAAV8380	BobWhite_c40602_313	wsnp_CAP7_c5823_2616381	wsnp_Ex_c1153_2213588	wsnp_Ex_c20352_29416468	BobWhite_c10343_320	IAAV5158	Tdurum_contig83087_104	wsnp_Ex_c21129_30256617	RFL_Contig1490_386	tplb0045l08_298	BS00040814_51	RFL_Contig4069_2628
CAP11_c1206_301	wsnp_Ku_c3354_6228863	BobWhite_c8879_142	Kukri_c7794_1247	BS00036878_51	RAC875_c13610_1239	RAC875_c83532_305	Excalibur_c49239_97	CAP11_c1206_301	Kukri_c1281_515	Tdurum_contig44853_1083	RAC875_c767_4007	wsnp_Ex_c18965_27868480	Ku_c8125_1049	Kukri_c38882_391	BS00044311_51	Kukri_c3075_391	Kukri_c44260_577	Tdurum_contig53138_302	Kukri_c9262_401	wsnp_Ex_rep_c67878_66584488	wsnp_Ex_c30264_39202224	wsnp_Ex_c35465_43610634	wsnp_Ex_c29368_38408543	BS00087178_51	Jagger_c1423_102	wsnp_Ex_rep_c102011_87270703	wsnp_BE403421A_Ta_2_1	tplb0032i10_420	wsnp_Ex_c19770_28768859	BS00078715_51	CAP7_rep_c8019_110	IACX14305	wsnp_Ex_c1104_2118684	BS00033795_51	wsnp_Ku_c8394_14267750	tplb0047k12_1370	RAC875_c14408_783	BS00022913_51	Excalibur_c15844_1470	wsnp_Ku_c3450_6387847	Kukri_c10711_632	BS00064632_51	Ra_c14408_576	BobWhite_c20782_697	BS00086046_51	Kukri_c16463_584	RFL_Contig2605_672	RFL_Contig4441_627	wsnp_Ex_c14087_21997101
Tdurum_contig97611_150	Tdurum_contig63703_1143	RAC875_c2253_1255	IAAV9150	Kukri_c39873_66	RFL_Contig5170_330	Tdurum_contig97611_150	Excalibur_s102388_276	Excalibur_c12085_276
wsnp_Ku_c14219_22455933	CAP7_c12484_228	BS00063990_51	IAAV8730	IAAV4068	wsnp_Ku_c14219_22455933	wsnp_Ex_c36801_44683992	wsnp_Ku_c1075_2160065	IAAV5761	Excalibur_c25752_80	wsnp_Ex_c51820_55631560	Kukri_rep_c69713_250
Kukri_rep_c70063_663	BS00029127_51	Excalibur_c24825_539	Tdurum_contig51566_427	Ra_c3533_880	RAC875_c93959_96	Excalibur_c52196_235	Kukri_rep_c70063_663	Tdurum_contig51566_561	BS00099074_51	wsnp_Ra_c5346_9501281	wsnp_BE489894A_Ta_2_1
IAAV622	RAC875_c26860_648	CAP11_c3827_198	RAC875_rep_c114561_587	Tdurum_contig57672_482	RFL_Contig3687_972	Kukri_c14877_303	IAAV622	Excalibur_rep_c69275_346	tplb0025i05_1836	BS00062781_51	RAC875_c62614_191	RFL_Contig5314_1147	wsnp_Ex_rep_c115803_95396724	wsnp_BE495143A_Ta_2_2	Tdurum_contig30082_197
RAC875_c68978_220	wsnp_Ex_c431_848310	Kukri_c1192_825	Ra_c4668_825	IAAV5188	Kukri_c3009_1374	BS00011165_51	Ku_c14907_456	Kukri_c7146_870	BS00074992_51	BS00090253_51	Excalibur_c431_1130	wsnp_Ku_c38451_47086066	BobWhite_rep_c52979_181	BS00009331_51	Tdurum_contig75595_1072	BS00025084_51	Excalibur_c431_1323	Kukri_c3009_1255	wsnp_JD_c10969_11530496	BS00037002_51	Tdurum_contig76709_195	Excalibur_c20597_509	BobWhite_c6527_222	Excalibur_c20597_538	RAC875_c68978_220
wsnp_Ex_c2325_4355706	wsnp_Ex_c2325_4355706	Kukri_c9805_696	BS00011578_51	Tdurum_contig70819_393	RAC875_c23338_792	RAC875_c11876_120	BS00011962_51	RAC875_c18490_1903	Tdurum_contig42643_194	RAC875_c12821_466	BS00110512_51	Kukri_c494_1413	wsnp_Ra_c36410_44760538	Excalibur_c18265_399	Kukri_c66671_183	Kukri_c37301_385	wsnp_Ex_rep_c76495_73453891	BS00082460_51	wsnp_Ex_rep_c109274_92142043
RFL_Contig6053_2072	wsnp_Ex_c34597_42879718	wsnp_Ex_c2236_4189774	RFL_Contig6053_3082	RFL_Contig6053_2072	Kukri_rep_c95718_868
Tdurum_contig10194_765	Ex_c69054_723	wsnp_Ex_c12141_19415226	wsnp_Ex_c9502_15748469	IAAV7418	wsnp_Ku_c28854_38769308	wsnp_Ku_c1765_3452586	Tdurum_contig102404_127	Excalibur_rep_c67100_1541	JD_c8888_741	Tdurum_contig102404_298	wsnp_Ex_c9502_15748251	RFL_Contig4939_885	RAC875_c64560_111	wsnp_BE490147A_Ta_2_1	BobWhite_c5782_825	Kukri_rep_c69627_954	Excalibur_rep_c69054_795	RAC875_c34617_143	Tdurum_contig9835_664	IAAV4239	Excalibur_c20459_1081	Tdurum_contig10194_765	Tdurum_contig92921_142	Tdurum_contig81516_69	RAC875_rep_c92223_1022	Excalibur_c3959_118	BS00077448_51	RAC875_rep_c112449_669	wsnp_Ex_c11578_18655261	Kukri_c2700_1137	Ku_c69999_111
IACX7895	Tdurum_contig42823_1811	RFL_Contig5693_646	Excalibur_c23748_452	BS00022660_51	wsnp_Ex_c11621_18716254	Kukri_c11106_292	Tdurum_contig75595_586	wsnp_Ex_c16491_24996576	wsnp_Ex_c1011_1931797	BS00044360_51	BS00065076_51	IACX7895	wsnp_Ku_c7458_12842353	BS00012023_51	BS00022292_51	Excalibur_c39390_303	Tdurum_contig100733_89	Tdurum_contig13287_203	Excalibur_c12482_901	RAC875_c38136_199	BS00011010_51	IACX5772	Excalibur_c7044_243	BobWhite_c36070_89	BobWhite_c13839_78	wsnp_Ku_c17618_26749729	Tdurum_contig42729_433	Kukri_c37241_513	IAAV7349	Tdurum_contig13287_703
Ku_c13637_545	wsnp_Ku_c27273_37219950	Ex_c24379_1031	Ku_c13637_545	RAC875_c23305_563	Kukri_c77911_260	wsnp_Ex_c4954_8813973	BS00029282_51	Tdurum_contig29629_437	wsnp_JD_c19278_17450210	BS00062823_51	tplb0035a03_368	BobWhite_c19647_159	Ra_c11721_766	Tdurum_contig42858_1352	RAC875_c29455_79	RAC875_c7804_236	Tdurum_contig42858_1256
CAP11_rep_c5191_192	Tdurum_contig12045_868	Tdurum_contig12045_327	BobWhite_c15802_720	RAC875_c106584_747	BobWhite_c15802_72	Kukri_c102502_261	wsnp_CAP8_c6680_3136899	BS00083630_51	Excalibur_c2978_667	Tdurum_contig12045_246	CAP11_rep_c5191_192	Tdurum_contig12045_613	RFL_Contig1622_1259	wsnp_Ex_c13230_20872924	wsnp_Ku_c16572_25480808	RAC875_c4668_771
wsnp_CAP7_c1839_907899	Excalibur_c6057_281	Excalibur_c44694_414	RAC875_rep_c81239_73	IAAV151	wsnp_CAP7_c1839_907899	BobWhite_c47143_592	wsnp_Ex_c10718_17457870	wsnp_Ex_c22089_31270950	wsnp_Ex_rep_c66433_64662690	RAC875_c31973_225	BS00035533_51	Kukri_rep_c68344_627	wsnp_CAP11_rep_c8811_3803397	wsnp_Ex_c3472_6358437	RAC875_c39200_260	CAP7_c2381_149	wsnp_Ex_rep_c66433_64661643	BS00023847_51	RAC875_c4632_1681	Ku_c97015_209	wsnp_Ex_c99215_85409445	wsnp_Ex_c14192_22135363	wsnp_Ex_c22089_31269531	BS00067619_51	wsnp_Ex_c14192_22135384	BS00011436_51	Excalibur_c30324_564	Kukri_c67_1504	RAC875_c28637_1004	RAC875_rep_c73850_589	wsnp_Ku_c18534_27848426	wsnp_Ex_c25300_34566908	BS00010811_51	wsnp_CAP7_c1839_908011	Kukri_c19338_413	wsnp_Ku_c9583_16038698	RAC875_rep_c73318_362	CAP11_c989_113	BS00021999_51	IACX2250	wsnp_Ex_c55340_57883276	wsnp_Ex_c10087_16579529	wsnp_Ex_c14975_23127669	wsnp_Ex_c32765_41369642
wsnp_Ex_c29648_38653339	Ex_c28973_935	wsnp_Ex_c29648_38653281	BS00109913_51	NG	RFL_Contig1060_2185	wsnp_Ex_c28973_38050204	wsnp_Ex_c29648_38653339	Kukri_rep_c70558_246	BS00021704_51	Excalibur_c17487_51	wsnp_Ex_c28973_38050756
BS00065633_51	BS00010780_51	wsnp_Ku_c22358_32187765	BS00068106_51	BS00064548_51	BS00065633_51	BobWhite_c2568_115	RAC875_c691_1486	Excalibur_c53981_77	RAC875_rep_c105861_454
wsnp_CAP11_c2142_1128735	wsnp_Ex_c9779_16145653	wsnp_Ra_c3996_7334169	wsnp_Ex_rep_c68175_66950387	wsnp_CAP11_c2142_1128735	BS00077789_51
Kukri_c66579_206	Kukri_c66579_206
BS00040166_51	BS00040166_51	BS00065152_51
wsnp_JD_c25092_21024578	Ra_c6065_1145	BS00023009_51	RAC875_c26487_145	wsnp_JD_c25092_21024578	BobWhite_c35035_317	BobWhite_c22086_444	Excalibur_c16566_485	Ku_c37893_495	Tdurum_contig62593_410	wsnp_JG_c5646_2148296
Kukri_c5861_360	wsnp_Ex_c27136_36355033	BS00011205_51	Tdurum_contig75938_1546	IAAV8952	Tdurum_contig13879_352	wsnp_Ex_c25782_35041189	BS00051105_51	wsnp_Ex_c12063_19310114	BS00067003_51	Ex_c2725_1442	BS00022916_51	BS00063512_51	wsnp_Ex_c18733_27607958	IAAV7915	Kukri_c5861_360	RFL_Contig529_963	BS00065053_51	BS00022902_51	Kukri_c8533_1398
BS00067627_51	RFL_Contig4235_707	Tdurum_contig30517_578	BS00107749_51	Excalibur_c60931_1260	Excalibur_c9149_1326	wsnp_Ex_c13109_20725640	Kukri_c25961_166	wsnp_CAP11_c287_244799	RAC875_c32687_153	wsnp_Ex_c21198_30327016	wsnp_Ku_rep_c89089_82009060	Kukri_c8143_355	Kukri_rep_c103359_233	wsnp_Ex_c23235_32471767	BS00063092_51	Kukri_c7770_176	Tdurum_contig11896_550	Tdurum_contig30517_174	wsnp_Ex_rep_c107911_91350930	Tdurum_contig69792_167	BS00062724_51	wsnp_Ex_c18462_27305612	BS00082521_51	Tdurum_contig30517_310	Tdurum_contig47550_699	Tdurum_contig604_356	IACX11320	IACX4461	wsnp_Ex_c58292_59652859	wsnp_Ex_c23230_32466568	Excalibur_c10496_651	Kukri_c9752_793	wsnp_Ex_rep_c107911_91350866	BS00067627_51
Ra_c69552_1419	RFL_Contig4140_1135	wsnp_Ex_c50340_54659660	Ra_c69552_1419	Kukri_c8390_1102	Excalibur_c581_1220	IAAV2147
Ku_c8310_865	wsnp_Ex_c27644_36826484	wsnp_Ex_c18384_27213023	wsnp_Ku_c41261_49287074	Tdurum_contig10362_555	wsnp_BE590634B_Ta_2_1	Excalibur_c44818_109	BS00022851_51	BS00040743_51	BobWhite_c48071_144	Tdurum_contig15015_883	RFL_Contig2736_827	RAC875_c47427_75	wsnp_Ex_rep_c66255_64400455	IAAV2855	Kukri_c30461_857	Excalibur_rep_c72368_68	wsnp_Ex_c6378_11086366	Kukri_rep_c112383_588	wsnp_Ex_c194_381656	IACX1240	BS00067024_51	RAC875_rep_c106876_558	Kukri_c13978_132	IACX906	RFL_Contig5937_1677	wsnp_RFL_Contig2220_1597321	Ku_c79340_308	wsnp_Ku_c56140_59771244	Kukri_c19247_711	BS00022551_51	BS00023071_51	BS00011596_51	Tdurum_contig83079_133	BobWhite_c39656_106	BS00066278_51	BS00110231_51	BS00063928_51	BS00069829_51	BS00064349_51	wsnp_Ex_c1412_2711077	wsnp_BE494527B_Ta_2_1	IACX1891	wsnp_Ex_c32284_40970312	wsnp_Ex_c3147_5816957	BobWhite_c42716_71	BS00021680_51	BS00024107_51	RAC875_c32848_578	Tdurum_contig10362_328
wsnp_BF485168B_Ta_2_1	BS00010130_51	RAC875_c95548_156	RAC875_s110519_303	Kukri_c559_193	Excalibur_c40993_1129	BobWhite_c16005_289	wsnp_JD_c5659_6814240	RAC875_c8888_802	wsnp_JD_c11014_11565501	wsnp_Ex_c1440_2764867	Tdurum_contig31102_299	BS00000066_51	tplb0048b10_1365	wsnp_BF485168B_Ta_2_1	wsnp_BG606586B_Ta_2_13	Excalibur_c48379_461	BS00036362_51	Tdurum_contig87938_342	Tdurum_contig52086_129
IAAV5863	RAC875_c818_1185	Tdurum_contig10036_1614	IAAV1683	Excalibur_c11980_619	Tdurum_contig10036_474	Kukri_c39223_831	Ex_c25733_348	tplb0028p02_562	IAAV5863	IAAV7428	Excalibur_c34765_1023	Tdurum_contig10036_741	Kukri_c30159_573	Tdurum_contig93532_89	BobWhite_c2027_84	Excalibur_rep_c69522_83	Tdurum_contig32775_78	wsnp_Ex_c27176_36393952	Tdurum_contig10036_1044	BobWhite_c2027_215	Tdurum_contig10036_977
RAC875_rep_c98040_163	Excalibur_rep_c103109_88	Tdurum_contig50473_889	Ra_c6701_506	CAP7_c12162_251	wsnp_Ex_c53976_57027635	RAC875_rep_c98040_163	RAC875_c6701_291	wsnp_Ra_c5088_9081927	Kukri_c22155_1010	Tdurum_contig60509_232	CAP11_c2974_53	Kukri_c13188_256	wsnp_Ra_c29782_39115548	wsnp_Ra_c19148_28288923	Excalibur_c34625_281	Kukri_c4412_383
BS00104270_51	CAP8_c5043_190	RAC875_c9770_123	Tdurum_contig47253_1624	RAC875_rep_c96733_369	BobWhite_rep_c57575_65	wsnp_Ex_c11461_18489681	BobWhite_c34125_183	wsnp_Ku_c13952_22097895	wsnp_Ku_c13952_22097856	wsnp_Ex_c1597_3045682	BobWhite_c14304_687	wsnp_Ex_rep_c67098_65573819	CAP8_c818_370	BS00050522_51	Tdurum_contig9144_222	wsnp_Ku_c11987_19473636	Tdurum_contig94450_255	BS00027006_51	Tdurum_contig51922_676	Tdurum_contig41945_748	BS00105833_51	RAC875_c8271_1352	BS00011892_51	BS00104270_51	Tdurum_contig67656_387	RFL_Contig785_535	BS00063302_51	BS00066305_51	CAP7_rep_c6352_375	tplb0034e16_1165	BS00084990_51	wsnp_BE446672B_Ta_2_1	RAC875_c8271_1469	wsnp_CAP11_c2596_1325540	Excalibur_c25640_110
BobWhite_c28635_785	wsnp_Ex_rep_c66883_65286958	BS00068083_51	wsnp_Ex_c2004_3770146	BS00023006_51	wsnp_Ex_c7447_12752449	wsnp_BG274294B_Ta_2_3	wsnp_Ex_c1495_2864718	Ra_c25590_1406	BobWhite_c28635_785	Kukri_c38105_452	wsnp_Ex_c7447_12751589	BobWhite_c441_976	Kukri_c49015_1606	BS00065889_51	RAC875_rep_c74070_518	BS00110104_51	CAP11_rep_c5039_201	BS00069723_51	wsnp_Ex_c852_1657319	BS00048610_51
BS00034925_51	wsnp_BE446240B_Ta_2_3	BS00041355_51	Excalibur_c50665_1323	Tdurum_contig15593_407	IACX1008	RAC875_c5556_328	tplb0024i15_1754	BS00023142_51	BS00034925_51	RAC875_c42206_305	wsnp_JD_rep_c63201_40318622	wsnp_Ex_c13878_21738866
IACX8074	RAC875_c4047_115	Kukri_c30490_328	wsnp_CAP12_c1337_682282	BS00078413_51	Tdurum_contig55429_116	IACX2234	IACX9290	Tdurum_contig18557_228	Tdurum_contig55429_147	BS00064052_51	Excalibur_rep_c71107_517	Kukri_rep_c102001_420	IACX8074	RAC875_c55934_165
Tdurum_contig42749_3287	wsnp_Ex_rep_c66389_64588992	Tdurum_contig42797_2922	Tdurum_contig42749_3287	RAC875_rep_c109215_398	Ku_c106533_550	BS00064032_51	wsnp_Ku_c23096_32987510
RAC875_c8849_134	Excalibur_c32608_500	Excalibur_c17202_1833	RAC875_c2040_564	RAC875_c8849_134	RAC875_c826_839	Excalibur_c10319_229	wsnp_Ex_c5947_10431109	BS00011695_51	BS00010352_51	CAP8_rep_c9642_82
BS00094237_51	BobWhite_c2844_569	tplb0043a07_880	BS00022176_51	BS00068327_51	Excalibur_rep_c70674_83	BS00039135_51	BS00094237_51
RAC875_c45678_1083	Excalibur_c21898_1423	Excalibur_c10657_796	Kukri_c37738_417	BS00067769_51	Tdurum_contig8158_269	BS00089031_51	wsnp_Ex_c39616_46871127	RAC875_c45678_1083	Tdurum_contig48523_1838	Tdurum_contig8840_575	BS00093078_51	BS00065217_51	BS00039740_51	RAC875_c55891_659	RAC875_c55891_712	JD_c107_683	BS00001835_51
Tdurum_contig13250_137	BS00070285_51	Tdurum_contig11216_942	Tdurum_contig13250_137	BS00099794_51	Excalibur_c8585_701	BS00002484_51	Tdurum_contig68980_317	RFL_Contig1823_1044	Excalibur_c22205_573	Jagger_c3757_131	BobWhite_c23617_167
Ku_c11706_149	BS00073034_51	wsnp_Ku_c28164_38103270	BS00049927_51	IAAV6464	Kukri_c42522_155	IAAV3828	Ku_c11706_149	BS00022180_51	BS00025736_51	RAC875_c90431_275	RAC875_c113582_346	BS00022625_51	IAAV1624	Ku_c31363_2165	wsnp_Ku_c16938_25916260	Kukri_c17540_394	wsnp_Ex_c2117_3976893	BS00110121_51	Kukri_c14968_674	IAAV7043	BobWhite_c39153_131	BS00093740_51	Tdurum_contig9874_391	Tdurum_contig44861_1253	RAC875_rep_c77710_180	Kukri_c19709_383	Kukri_c44369_131	Kukri_c47342_73	Excalibur_c89515_95	Tdurum_contig68637_256	Kukri_rep_c100936_449	BS00105606_51	Tdurum_contig100344_160	BobWhite_c28295_256	Excalibur_c20610_251	RAC875_c400_193	Ku_c5960_496	Ex_c64327_523	RAC875_c51663_87	Ku_c13532_1753	BS00074962_51	Tdurum_contig56188_569	Ku_c3695_1696	IAAV7611	Excalibur_c581_947	RAC875_c21367_209	Ex_c40520_1484	Tdurum_contig11334_554	BS00067706_51
Kukri_rep_c69810_502	Tdurum_contig56874_562	BobWhite_rep_c66032_270	wsnp_BE443332B_Ta_2_2	Kukri_rep_c69810_502	BS00095568_51	BS00078431_51
wsnp_Ex_c5101_9053178	wsnp_Ex_c5101_9053178	BS00084895_51	Excalibur_c55186_351	Kukri_c9133_2211	RFL_Contig2971_282	Excalibur_c63885_115	Ku_c956_1797	wsnp_Ex_c7585_12957020	D_contig12192_450	wsnp_Ku_c13043_20902807	wsnp_Ex_c15611_23929128	IAAV3802	wsnp_Ex_c5101_9052671	wsnp_Ku_c51703_56915288
wsnp_RFL_Contig4726_5654774	wsnp_RFL_Contig4726_5654774	IAAV6731	Tdurum_contig81102_102	RAC875_rep_c119728_146	BobWhite_c4236_410	Excalibur_c43567_850	Excalibur_c5218_75	BobWhite_c22266_315	Kukri_c25512_53	Ra_c37969_549	BS00022920_51	JD_c3116_778
tplb0043k02_463	Ra_c17685_927	RAC875_c42275_224	tplb0043k02_463	RAC875_c839_352
Tdurum_contig47083_278	Kukri_c29655_194	Kukri_c36151_170	BS00105846_51	Tdurum_contig47083_278	Kukri_c92979_195	Kukri_c51735_79
wsnp_Ku_rep_c71900_71624324	Kukri_c147_1620	wsnp_Ex_rep_c67036_65492436	CAP7_c1241_128	wsnp_BE637864B_Ta_1_1	wsnp_Ra_rep_c74968_72704437	BS00087451_51	Tdurum_contig61425_242	IAAV1364	D_contig25392_201	Kukri_c34793_360	wsnp_JD_c4485_5618761	wsnp_Ku_rep_c71900_71624324	BS00003839_51	IAAV1158	BS00073132_51	BS00101500_51	BobWhite_c8218_162	RFL_Contig5706_1294	BS00065139_51	wsnp_Ku_c4951_8856170	tplb0023b14_704	wsnp_Ra_c8484_14372772	wsnp_Ex_c17452_26163465	wsnp_Ra_c8506_14401408	RAC875_rep_c72356_51	BS00022490_51	wsnp_Ra_c8484_14372815	Ku_c11813_215	Excalibur_c6497_535
wsnp_Ku_c18227_27490539	IACX2961	BS00072791_51	BobWhite_c4482_73	Jagger_c7235_96	Excalibur_c28045_741	BobWhite_c20073_382	IAAV7352	BS00096498_51	BS00022249_51	Tdurum_contig65853_242	wsnp_Ku_c18227_27490539	Kukri_c63336_621	D_contig03023_692	RAC875_c46093_492
BS00089524_51	BS00089524_51	CAP7_c3847_204
RAC875_c32077_284	RFL_Contig4977_2333	BS00089790_51	RAC875_c32077_284	IACX5921	CAP12_c1129_220	RAC875_c16391_426	RAC875_c102223_220	Kukri_c38553_173	wsnp_Ex_rep_c101231_86636951
BS00066271_51	Tdurum_contig14847_144	BS00066271_51	wsnp_Ku_rep_c70742_70379526	IACX5764	Ku_c1312_1194	RAC875_c63624_753	IACX3811	RFL_Contig5637_1008	wsnp_BE637971B_Ta_1_20	Excalibur_c94756_540
Kukri_rep_c102102_273	BS00045568_51	Kukri_rep_c102102_273	RAC875_rep_c111494_195	BobWhite_c44460_821	RAC875_c64377_732
wsnp_Ex_c5296_9365860	BS00083060_51	Tdurum_contig49651_227	Tdurum_contig53772_362	wsnp_Ex_c5296_9365847	wsnp_Ex_c5296_9365860	Kukri_rep_c111991_498	Excalibur_c33470_175
Kukri_c8395_1352	Tdurum_contig45965_563	Excalibur_rep_c106078_822	BS00037246_51	Tdurum_contig13879_919	Tdurum_contig11077_122	Tdurum_contig93330_656	BS00077498_51	wsnp_RFL_Contig2403_1927045	wsnp_Ra_c53181_56932563	Kukri_c8395_1352	BobWhite_c9963_51
BS00022505_51	BS00055866_51	Kukri_c79308_278	BS00022505_51	Kukri_rep_c106834_139	Tdurum_contig28703_293	BS00022482_51	RAC875_c30138_595	Kukri_c5357_323
RAC875_c90169_393	RAC875_c90169_393	RFL_Contig2160_617	wsnp_Ra_c19335_28504388
CAP12_c1085_283	CAP12_c1085_283	wsnp_Ex_c38849_46284348
BS00064162_51	BS00064162_51
Kukri_c33670_506	Kukri_c33670_506
BobWhite_c14158_112	BobWhite_c14158_112
BobWhite_rep_c50057_164	BobWhite_rep_c50057_164
wsnp_Ex_c18665_27541568	Excalibur_c23155_327	Excalibur_c19237_895	IAAV7473	BS00058554_51	wsnp_Ex_c18665_27541568	BS00003816_51	BS00079095_51	wsnp_Ex_c12447_19847242	RAC875_c4135_1028	wsnp_Ex_c27290_36498531	D_GBF1XID01DNWRS_378	wsnp_Ex_c27290_36498462	BS00075001_51	wsnp_Ex_c3831_6966926	IAAV2840	RAC875_c49612_102	IAAV5841	wsnp_Ex_c15396_23659859	wsnp_Ex_rep_c69024_67924125	Excalibur_c50856_63	wsnp_Ku_c7266_12551048	Excalibur_c8188_693	CAP11_c3464_68	wsnp_Ex_c1318_2519998	D_GA8KES401EYUM8_190	Excalibur_c48317_242	IAAV7745	D_contig06122_208	Kukri_c29121_654	wsnp_JD_c8173_9207415	Excalibur_c8188_243	wsnp_Ku_c5560_9851459	RAC875_c35846_671	BS00022768_51	BS00082503_51	wsnp_Ex_c35886_43950102	wsnp_Ex_c25974_35235456	wsnp_Ex_rep_c66423_64641115	BS00021702_51	BobWhite_c10977_834	BS00066188_51	Ra_c21676_178	BS00093390_51	RAC875_c3604_1527	wsnp_Ex_c8188_13842273	RAC875_c54260_127	Kukri_c6051_640	BobWhite_c6998_365	wsnp_Ku_c2624_4986980
CAP12_c2978_93	BS00051826_51	BobWhite_c28133_87	RAC875_c82888_83	BS00074817_51	CAP12_c2978_93	BS00031658_51	RAC875_c17951_108	BS00065722_51	Kukri_c20844_116	Excalibur_c5958_1270	D_contig16934_681	Excalibur_c5958_1398
IAAV7510	D_F5XZDLF01A85DT_301	IAAV7510	wsnp_Ex_rep_c101500_86856089	Tdurum_contig46389_1540	D_F1BEJMU01DOR77_203	wsnp_Ex_rep_c101500_86856679	Kukri_c33670_261	D_contig13475_402	BS00066446_51
Excalibur_c12703_766	IACX11290	CAP11_c3218_126	D_GB5Y7FA02HBLTO_213	Excalibur_c12703_766	BS00087783_51	BS00095225_51	BS00108305_51	BS00087086_51	BS00000721_51	Excalibur_c3260_989	JD_c3737_285	wsnp_CAP12_c633_339740	wsnp_BE586140D_Ta_2_2	Kukri_c9693_1890
IAAV1917	RAC875_c10925_1887	IAAV1917	Kukri_c36351_64	D_GDS7LZN02IXNP1_255	Kukri_c26168_713	RAC875_c20883_693
BobWhite_c1715_887	wsnp_BE637971D_Ta_2_3	BobWhite_c1715_887	wsnp_Ex_c41048_47969948	wsnp_Ex_c1085_2078944	Kukri_c837_436	wsnp_Ex_c1358_2602235	wsnp_Ku_c3682_6786230	wsnp_Ex_c1969_3705930	wsnp_Ex_c1358_2600929
D_GB5Y7FA02I369B_378	D_GB5Y7FA02I369B_378	RFL_Contig1338_2062	BS00023049_51	Excalibur_c15692_532	tplb0061f07_1411	BS00022178_51	Excalibur_c16851_142	Excalibur_c5892_1129	wsnp_Ra_c1020_2062200	CAP8_c2401_433	Excalibur_c4876_832	CAP8_c1305_148	Kukri_c46169_294
BS00036189_51	BS00063511_51	BS00036189_51	BS00093275_51	RFL_Contig3481_1669	Excalibur_c54055_694
BS00107837_51	wsnp_JD_c12333_12595897	wsnp_BE424100D_Ta_1_1	wsnp_Ex_c2918_5381441	BS00107837_51
RAC875_rep_c105196_532	RAC875_c2070_566	D_contig14507_369	RAC875_rep_c105196_532
BS00066847_51	BS00066847_51	Excalibur_c16662_300	D_GBUVHFX01ANH44_230	tplb0044p22_2257	wsnp_CAP11_c1043_618449	tplb0044p22_2330	BS00086679_51	BS00011451_51
Tdurum_contig11756_458	Tdurum_contig11756_458
Excalibur_c55959_651	Excalibur_c55959_651
Excalibur_c23473_451	Excalibur_c23473_451
Ku_c12842_664	Ku_c12842_664
Tdurum_contig11803_475	Tdurum_contig11803_475	wsnp_Ex_c19556_28530231	BS00107804_51	Excalibur_c41125_360	Ku_c33884_267	CAP8_rep_c8022_270	Tdurum_contig11803_850	RAC875_c3397_1492	RAC875_rep_c69619_78	Tdurum_contig11803_306	wsnp_Ex_c19556_28530243	CAP12_rep_c6956_169	CAP11_c2293_200
wsnp_Ex_c2033_3814035	Excalibur_rep_c111743_194	Tdurum_contig77522_310	Tdurum_contig44328_448	wsnp_Ex_rep_c103167_88182254	Tdurum_contig42423_2448	wsnp_Ku_c15567_24224486	Tdurum_contig47258_1039	Excalibur_c37649_125	BobWhite_c26374_339	wsnp_Ex_c2033_3814035	BS00039422_51	BobWhite_c11022_78	BS00029208_51	wsnp_Ex_c15822_24204224	Tdurum_contig42423_1963	Tdurum_contig42423_1536
Tdurum_contig8350_350	Kukri_c3688_407	RAC875_c96033_191	wsnp_JD_c16948_15934352	wsnp_Ku_c850_1758318	Ku_c69608_894	CAP12_c575_105	wsnp_Ex_c3695_6740339	Excalibur_c20439_825	RAC875_c27530_860	wsnp_JD_c15127_14676522	wsnp_Ku_c3688_6797159	Tdurum_contig8350_350
Kukri_c45015_145	wsnp_Ex_rep_c69124_68035485	RAC875_rep_c69987_930	RAC875_rep_c88665_52	Ra_c2655_504	wsnp_Ex_c12219_19526749	Kukri_c45015_145	Ku_c57425_413	wsnp_Ex_c1782_3365844	BS00039406_51	wsnp_RFL_Contig3790_4082085	RFL_Contig1863_250	BS00003867_51	BS00070005_51	IACX6028	RAC875_rep_c88665_100	wsnp_BG263521A_Ta_2_2	wsnp_Ex_c60588_60977198	Kukri_rep_c73477_888	wsnp_Ex_rep_c101866_87158671	BS00070004_51	BobWhite_rep_c62964_873	BS00110587_51	Ra_c13247_528	RFL_Contig3780_644	wsnp_BF201235A_Ta_2_4	RAC875_c35521_185	BobWhite_c23953_312	wsnp_Ex_c2887_5330426
BobWhite_c4517_120	BS00025880_51	Tdurum_contig86183_221	BobWhite_c4517_120	Tdurum_contig49145_914	BobWhite_c26803_89	Kukri_rep_c68300_216	RAC875_c1706_1888	IACX3245	RFL_Contig927_1591	BobWhite_c31163_694	tplb0050m09_1890	BS00096927_51	BS00000209_51	Excalibur_c8009_325	BS00023202_51	RFL_Contig2656_871	BS00022409_51	Tdurum_contig6086_269	CAP7_c4056_108	BS00024921_51	BS00030165_51	Tdurum_contig86243_288	RAC875_c48703_189	BobWhite_c5178_188	wsnp_Ra_c66636_64922359	RAC875_c9523_328	Tdurum_contig63071_67	Tdurum_contig82404_354	BobWhite_c17783_174	BS00062732_51	IAAV880
BS00077768_51	BS00110128_51	wsnp_Ex_rep_c70299_69243401	Kukri_c25978_561	Ra_c3750_1082	RAC875_c33037_578	wsnp_JD_c2578_3489735	Ex_c5740_1133	Tdurum_contig42153_7329	wsnp_Ex_c15740_24096817	BS00022813_51	BS00067907_51	wsnp_Ex_c5740_10081171	BS00077769_51	BS00057060_51	IAAV3791	BS00077768_51	Excalibur_c42110_66	wsnp_Ex_rep_c70299_69243835	Tdurum_contig93508_295	BS00057059_51	Excalibur_c42110_210
RAC875_c38018_278	IACX5800	RFL_Contig4517_1276	wsnp_Ku_c16358_25225060	Kukri_c4027_151	wsnp_Ex_rep_c101526_86881496	BS00083146_51	RAC875_c38018_278	RAC875_c25848_122
Kukri_c40035_258	Tdurum_contig93884_223	Tdurum_contig15512_429	Tdurum_contig44062_733	RAC875_c25986_82	RAC875_c13116_541	RAC875_c24517_558	IAAV2376	wsnp_BE498730A_Ta_2_2	wsnp_Ex_c20370_29434410	BS00074780_51	Excalibur_c4847_631	Tdurum_contig56511_144	Kukri_rep_c83485_398	Excalibur_c74304_642	wsnp_Ex_c36242_44232305	wsnp_JD_c18695_17091254	Excalibur_c28938_185	BobWhite_c14476_80	RAC875_c17628_867	Ex_c721_2127	Tdurum_contig45580_1717	Excalibur_c6808_959	BS00107555_51	Ex_c721_2374	wsnp_BG314532A_Ta_2_1	BS00090940_51	Excalibur_c15733_252	IACX636	Excalibur_c50934_159	Kukri_c29034_867	Tdurum_contig48302_532	Kukri_c40035_258	Excalibur_c12169_1088	IACX2067	Excalibur_c6808_541	BS00036767_51	BobWhite_rep_c64680_305
BS00093201_51	RAC875_c1043_258	Jagger_c4026_328	BS00081506_51	IAAV691	Kukri_c74165_204	RAC875_c96399_610	Tdurum_contig33398_106	BS00093201_51	RAC875_c42648_115	wsnp_BE445431A_Td_2_1
Tdurum_contig30451_88	Excalibur_c1793_97	BS00040337_51	wsnp_Ex_c2337_4379619	RAC875_c63975_307	RFL_Contig2972_2285	Kukri_c9713_1999	BobWhite_c28819_517	wsnp_Ex_c28204_37349164	BS00067806_51	RAC875_rep_c111906_144	Tdurum_contig30451_88	Excalibur_c47535_389	wsnp_CAP8_c2677_1394934	RFL_Contig2972_2819	BobWhite_c28819_733	BS00040336_51	Excalibur_c34964_326	Tdurum_contig42153_5854	Tdurum_contig10579_790	RAC875_rep_c119471_174	Excalibur_c28017_641	CAP12_c6044_69	BS00049644_51	Ra_c42714_1137
wsnp_Ex_c19516_28481857	wsnp_Ku_c10418_17237935	Ex_c19516_3687	RFL_Contig174_406	wsnp_Ex_c2772_5130007	wsnp_Ex_rep_c66982_65424063	BS00091830_51	Excalibur_rep_c67619_217	wsnp_Ex_c11950_19164191	wsnp_Ex_c19516_28481857	wsnp_Ku_c23598_33524490	wsnp_Ex_c59373_60260876
BS00066186_51	Tdurum_contig55610_784	BS00075524_51	IAAV2654	Excalibur_rep_c105284_110	Kukri_c1728_1876	wsnp_Ku_c1292_2572053	BS00064905_51	Excalibur_c61806_213	BS00066186_51	wsnp_JD_rep_c48914_33168544
BS00062843_51	wsnp_JD_c12088_12411845	wsnp_CAP12_c901_472535	Kukri_c15308_173	wsnp_CAP11_rep_c8768_3788007	wsnp_Ex_rep_c68113_66877517	RAC875_rep_c70093_1079	wsnp_Ex_c15325_23565935	Kukri_rep_c104727_91	BS00062843_51
RAC875_c1757_530	RAC875_c1757_530	IAAV1698	RFL_Contig5277_888	BS00035883_51	BS00022666_51	BS00030136_51	IAAV5706
wsnp_Ku_c8927_15048149	wsnp_Ku_c8927_15048149	Kukri_c7193_5892	Ku_c8927_2075	wsnp_Ex_c905_1748920	Kukri_c3024_1268	Kukri_c29170_702
RAC875_rep_c73925_276	Kukri_c24852_466	RAC875_c34757_180	BS00079443_51	RAC875_c17787_274	BS00021739_51	RAC875_c4015_2175	RAC875_rep_c73925_276
CAP8_c3129_381	IAAV6102	tplb0025l18_1788	RAC875_c35688_178	Tdurum_contig50720_482	tplb0021g21_595	IAAV5232	BS00024643_51	IAAV8933	Tdurum_contig14482_1073	RAC875_c22328_490	RAC875_c35200_230	Excalibur_c62106_387	Kukri_c53501_305	Kukri_c25632_86	Excalibur_rep_c102052_721	RFL_Contig5122_974	wsnp_Ku_c16547_25454123	Tdurum_contig42282_10323	RAC875_c22328_1356	Tdurum_contig61938_424	Excalibur_c16329_493	Excalibur_c7971_712	Kukri_c26697_366	Kukri_c21008_657	Kukri_c44231_1576	BS00011539_51	RAC875_c35688_382	BS00087932_51	CAP8_c3129_381	BS00064813_51	RAC875_c51459_311	wsnp_Ku_c2838_5354231	Tdurum_contig8350_243	IAAV7086	Excalibur_rep_c69149_1588	BS00065001_51	wsnp_Ex_c10555_17236072	Tdurum_contig52350_296	Tdurum_contig52350_902	Excalibur_c91176_326
Ra_c58279_702	wsnp_Ex_c5412_9564346	wsnp_Ex_c5412_9564478	wsnp_be471201A_Ta_1_1	Ra_c58279_684	Ra_c58279_702	BobWhite_c1611_1685
BobWhite_c13373_250	Excalibur_c32668_467	BS00096882_51	BobWhite_c17403_635	RAC875_c47161_100	Kukri_c23195_266	CAP12_c259_307	Kukri_c3882_2021	RAC875_c21906_247	RAC875_c829_1143	BS00089497_51	BobWhite_c12426_84	IACX11417	Excalibur_c18324_390	BobWhite_c13373_250	IACX6178	BS00029332_51	Excalibur_rep_c86807_132	Kukri_c31776_1621	RAC875_c52458_454	RAC875_c26214_505	wsnp_RFL_Contig1951_1127302	Excalibur_c12177_285	wsnp_Ex_c10084_16572374	Excalibur_c25599_358
Excalibur_c52319_257	Excalibur_c52319_257	wsnp_Ex_rep_c80588_75758453	wsnp_Ra_c6586_11477949	RAC875_c35807_1110	wsnp_Ex_rep_c108004_91402649	wsnp_Ex_c2137_4014383	BS00091763_51	wsnp_Ex_c2137_4014287
IAAV444	BS00041707_51	RAC875_c992_718	RAC875_c41731_321	Kukri_c11327_977	BS00032606_51	Kukri_c57491_156	IAAV444	wsnp_Ex_c25057_34318425	wsnp_Ex_rep_c66615_64916114	Kukri_c15489_626	wsnp_Ex_c31900_40635609	wsnp_Ex_c42815_49298013	wsnp_Ex_rep_c66809_65185215	BS00085765_51	Ra_c71628_188	wsnp_Ex_rep_c67264_65795361	Kukri_c56203_965	Ku_c59581_1412	Ra_c22880_760	wsnp_BE403597A_Ta_2_1	wsnp_Ex_c2138_4015881	RAC875_rep_c107961_348	RAC875_c41194_218	wsnp_BE406351A_Ta_2_2	wsnp_Ex_rep_c66615_64916512	Ra_c70418_147
Tdurum_contig56321_232	CAP11_c2194_115	wsnp_Ex_rep_c66358_64543218	Kukri_c52608_142	BS00065245_51	Excalibur_c3171_416	Ku_c13700_1196	Tdurum_contig56321_232	Kukri_c40121_373	Tdurum_contig53038_684	BobWhite_rep_c64766_352	wsnp_Ex_rep_c66358_64543401	Kukri_rep_c104611_210	Tdurum_contig53038_714	Excalibur_c11947_746	BS00068050_51	Excalibur_c44487_642	RAC875_c42847_141	IAAV2065	Kukri_c40204_141	Excalibur_c12980_2392	Ku_c35823_743	Excalibur_c4372_363
Excalibur_c18514_238	wsnp_Ex_c36049_44083089	RAC875_c24364_307	BS00063368_51	BobWhite_c15773_166	BobWhite_c16923_64	Excalibur_c18514_238	Excalibur_c72359_56
Ku_c269_2643	Tdurum_contig9731_121	wsnp_Ex_c63909_62932437	BS00021706_51	Excalibur_c92241_336	Ku_c269_2643	RAC875_rep_c78744_228	Tdurum_contig82812_213	Ku_c23118_149	BS00039983_51	Ku_c10387_272	BS00076693_51	BS00022982_51	BS00004724_51	RAC875_c14944_555	wsnp_Ex_c63909_62932893
RAC875_c69068_71	BS00041816_51	RAC875_c69068_71	Ra_c34214_1320	wsnp_Ex_c42720_49228237	BobWhite_c5096_156	RAC875_c18698_550	wsnp_Ex_c22862_32074455	Excalibur_c11437_75
RAC875_c19904_308	RAC875_rep_c69619_145	RAC875_c19904_308	wsnp_Ex_c11827_18986376	Tdurum_contig84245_154	BS00065366_51
BS00022487_51	BS00022487_51
Kukri_rep_c74573_613	Kukri_rep_c74573_613
wsnp_Ku_c33374_42877546	wsnp_Ku_c33374_42877546
RAC875_c33809_158	RAC875_c33809_158
wsnp_Ex_c59095_60108185	Jagger_c9554_114	wsnp_Ex_c59095_60108185	wsnp_Ra_c32271_41304469
Excalibur_c3506_610	BobWhite_c7274_333	IACX8470	RFL_Contig2612_826	IAAV6288	CAP11_c2941_210	BS00066545_51	IAAV7841	BobWhite_c32938_264	BS00068181_51	BS00026432_51	Kukri_c52356_96	BS00063236_51	Excalibur_c10637_515	Excalibur_c65830_82	BS00009060_51	tplb0024l03_910	RAC875_c57938_94	BobWhite_rep_c50458_213	BS00029342_51	Excalibur_c7449_587	IAAV717	Excalibur_c80601_308	wsnp_Ex_c5123_9088111	RAC875_c29937_325	Kukri_c97631_275	wsnp_Ex_c7203_12370983	RFL_Contig4849_702	wsnp_BF473744B_Ta_2_2	Excalibur_c73922_55	Kukri_c10017_833	wsnp_Ex_c24711_33964543	Kukri_c49010_266	BS00010098_51	Kukri_c75902_132	Excalibur_c42146_338	RAC875_rep_c91134_949	RFL_Contig4856_71	BS00069685_51	wsnp_BE490267A_Ta_2_1	Excalibur_c18966_1008	BS00012071_51	Kukri_c40621_513	BS00010988_51	Kukri_c31059_130	BobWhite_c38001_528	Excalibur_c3506_610
RAC875_c63545_85	BobWhite_rep_c61602_139	BS00079013_51	BS00034245_51	Ra_c71978_532	RAC875_c3947_441	wsnp_Ex_c922_1775246	BS00016650_51	Tdurum_contig80351_311	Excalibur_rep_c108225_302	RAC875_c8197_810	IAAV6765	JD_c2156_2040	CAP8_rep_c8162_101	wsnp_Ex_c15089_23270614	BS00059896_51	RAC875_c63545_85	Ra_c491_902	BS00075410_51	wsnp_Ex_c9729_16071358	wsnp_Ex_c163_321026	wsnp_Ra_c1660_3275687	BS00012036_51	Kukri_rep_c101529_1199	Tdurum_contig68666_570	BS00022950_51	RAC875_rep_c109975_192	wsnp_Ex_c5619_9884202	tplb0040e02_1293	Excalibur_c40976_87	Excalibur_c40976_111	BS00009247_51	Kukri_c48787_108	Tdurum_contig12459_491	wsnp_Ex_c22423_31615798	Kukri_rep_c68124_672	BS00091068_51	BobWhite_c5072_107	Ra_c6700_406	Excalibur_c18417_285	wsnp_RFL_Contig1418_565105
Kukri_rep_c94009_116	wsnp_RFL_Contig3802_4108582	wsnp_Ra_c14112_22155451	wsnp_JD_rep_c64505_41132927	wsnp_Ex_c22946_32163010	wsnp_Ex_rep_c101906_87187119	wsnp_Ku_rep_c73313_72887199	IAAV5331	wsnp_Ku_c31_62657	BS00037278_51	Jagger_c10188_98	BS00043103_51	Excalibur_c5193_64	BS00004413_51	Kukri_c17_1246	Kukri_rep_c107245_634	tplb0030f06_593	BobWhite_c948_52	RAC875_c16993_196	Excalibur_c100910_239	Kukri_rep_c94009_116	wsnp_Ku_c27759_37702654
RAC875_c26415_350	Kukri_c9387_112	BS00079213_51	wsnp_CAP7_rep_c12606_5316797	BS00070001_51	wsnp_JG_c609_370792	Excalibur_c12135_100	wsnp_Ex_c269_517710	wsnp_Ex_c6537_11338763	BS00110319_51	BS00067337_51	wsnp_Ex_c741_1456698	Ra_c27275_627	BobWhite_c30622_180	BS00071690_51	Ra_c2110_494	RAC875_c34516_316	Kukri_c9387_372	Kukri_c67546_342	RAC875_c37837_889	BS00065418_51	RAC875_c3302_1411	Kukri_rep_c85389_715	RAC875_c35438_474	Kukri_c67546_279	BS00110442_51	Tdurum_contig77602_931	Kukri_c6973_344	BS00063577_51	BS00043099_51	BS00022417_51	wsnp_JD_c12687_12877994	wsnp_CAP11_c3947_1866837	BS00038217_51	wsnp_Ku_c4042_7375053	IACX6223	Excalibur_c43482_141	Kukri_c46621_143	wsnp_Ku_c48_103915	wsnp_CAP8_c630_456418	IAAV980	tplb0045o20_1168	Ra_c2110_1660	Tdurum_contig1653_190	Kukri_c44_1704	Kukri_c36879_83	Excalibur_c16144_185	BS00022940_51	BS00100939_51	RAC875_c76533_442
BS00072839_51	Kukri_rep_c69803_82	Excalibur_rep_c106698_235	CAP7_c4827_53	Kukri_c12368_82	Excalibur_c94383_157	Kukri_c37311_136	BobWhite_c23790_98	Excalibur_c7366_1926	wsnp_Ex_c10596_17293363	wsnp_Ex_c10596_17293192	BobWhite_c11059_169	Kukri_c94792_127	RAC875_c95948_614	BS00072840_51	Kukri_c11318_591	IAAV5743	Excalibur_c21752_768	BS00072839_51	Excalibur_c48871_625	RAC875_c22429_249	BS00009807_51	IAAV3165	Kukri_c59939_94	tplb0042a21_1091	BobWhite_c2822_228	Tdurum_contig30201_63	tplb0042o21_419
RAC875_rep_c71112_400	Excalibur_c34937_710	Excalibur_rep_c107769_116	BS00023068_51	IACX8446	RAC875_c34512_685	tplb0034e07_1869	Kukri_rep_c97239_133	Kukri_c7339_113	RAC875_c5577_1682	Kukri_c30847_551	wsnp_JD_c640_960796	RAC875_rep_c112807_403	RAC875_rep_c71112_400	wsnp_Ex_c7776_13247365	tplb0034e07_718	BobWhite_c17047_268	RAC875_c34512_493	Tdurum_contig10208_447
wsnp_CAP7_c1592_791887	wsnp_Ex_c3764_6853627	wsnp_CAP7_c1592_791887	Excalibur_c95944_641	RAC875_c15396_90	RAC875_rep_c118667_79	wsnp_Ra_c46023_52004149	Kukri_c84629_315	Excalibur_c35074_257	BS00068310_51	Kukri_rep_c68903_301	wsnp_Ex_rep_c102216_87433489	Excalibur_rep_c68985_110	RAC875_c29913_139	Tdurum_contig82393_581	Tdurum_contig71365_233	RFL_Contig3172_1752	Tdurum_contig13653_255	Excalibur_c65341_303	Excalibur_rep_c108662_132	Kukri_rep_c68903_708	Excalibur_c14201_111	BS00066719_51	Excalibur_rep_c77221_93	wsnp_Ku_c18923_28319203	Excalibur_c23723_141	IACX6309	Excalibur_c37753_655	BobWhite_c9690_94	Excalibur_c2484_2113	BobWhite_c13525_262	IAAV3100	Excalibur_c2157_173	BS00065327_51	BS00100563_51	BS00004224_51
BS00070861_51	Tdurum_contig54925_415	Excalibur_c3762_715	RAC875_rep_c72879_435	wsnp_Ku_c12037_19549078	Tdurum_contig12831_69	RFL_Contig337_1645	BS00064528_51	wsnp_Ex_rep_c67561_66188180	Ku_c12037_482	BS00070861_51	Excalibur_c71500_231	Ra_c68109_376	Ex_c2510_477	Tdurum_contig7144_602	CAP12_c2472_60	Kukri_rep_c103893_875	BS00079621_51	RAC875_c36614_344	Ra_c4051_1010	Tdurum_contig54925_202	BS00077914_51	Tdurum_contig54925_225	Tdurum_contig42112_2432
Excalibur_c584_726	RAC875_c16752_283	BS00022805_51	wsnp_JD_c12346_12606967	Kukri_c26474_540	RAC875_c17459_566	wsnp_Ex_rep_c67543_66165372	BobWhite_c8253_397	RAC875_c66695_560	Excalibur_c584_726	RAC875_c10132_462
RAC875_rep_c106596_127	Excalibur_c53516_119	wsnp_Ex_c56027_58308093	Kukri_rep_c103261_918	Kukri_c16758_443	RAC875_c52566_551	RAC875_c87052_193	Excalibur_c7963_1722	wsnp_JD_c8085_9129899	Kukri_c96357_134	RAC875_c17720_501	RAC875_c38003_164	Excalibur_c21220_88	IAAV539	BS00084668_51	Kukri_rep_c106290_204	Tdurum_contig83066_276	wsnp_Ex_c1996_3754394	Kukri_c29640_92	IAAV6156	wsnp_Ku_c12022_19520410	Ku_c34562_480	wsnp_JD_c42879_30043973	RAC875_c21868_792	RAC875_rep_c112008_519	Excalibur_c1353_1364	RAC875_rep_c106596_127	RAC875_c32503_134	wsnp_Ra_c10712_17572884	RAC875_c52566_644	wsnp_Ku_c2486_4751695	wsnp_Ex_c7246_12443506	BS00022657_51	wsnp_BE499478B_Ta_2_1	Excalibur_c20050_133	Excalibur_c13239_85	Kukri_c28478_750	RAC875_rep_c106400_276	Ku_c41677_924	D_contig25212_98	RAC875_c62831_255	Kukri_c27673_289	Excalibur_c15031_73	Ku_c23446_2209	wsnp_Ex_c7738_13195349	RAC875_c37540_565	RAC875_rep_c113555_122	Kukri_rep_c69177_180
BS00092869_51	Kukri_c12117_134	wsnp_Ex_c5123_9087869	BS00092869_51	RAC875_c17455_152	BS00022295_51	IAAV6424	BS00100981_51	IACX2158	wsnp_Ex_c5123_9089025	BS00046165_51
Ku_c7740_879	wsnp_BF291736B_Ta_1_1	BobWhite_c662_148	wsnp_Ex_c38739_46196393	wsnp_Ex_c38739_46195930	Ku_c7740_879	Excalibur_c16646_1254	RAC875_c7827_218
BobWhite_c11397_231	BS00067280_51	Excalibur_c29417_400	Excalibur_c30167_243	wsnp_Ra_c1501_2991585	Excalibur_c42928_135	Kukri_c53810_137	Kukri_rep_c104422_192	Kukri_c3701_392	BobWhite_c12144_216	IACX6340	tplb0054d13_2445	Excalibur_c2656_3198	RAC875_c609_362	Excalibur_c46590_363	BobWhite_c11397_231	Excalibur_c74925_338
RAC875_c50422_299	BS00094172_51	wsnp_JD_c30_49876	RAC875_c98387_130	BobWhite_rep_c64049_232	BobWhite_c2423_99	RAC875_c50422_299	BobWhite_c12157_747	BS00104667_51	Kukri_c26288_419	Excalibur_c49875_479	wsnp_JD_c30_49073	Kukri_c498_1817	RAC875_c27297_2153	Tdurum_contig10048_447	BobWhite_c24069_257	wsnp_Ex_rep_c66551_64836327	wsnp_Ra_c4321_7860456	Excalibur_c76665_98	Excalibur_rep_c107890_89	Excalibur_c26527_82	Tdurum_contig10048_61	wsnp_Ex_rep_c70571_69488416	Tdurum_contig52627_496
Kukri_c5497_312	BobWhite_c41535_52	RAC875_c26469_480	wsnp_Ex_c21092_30220342	BobWhite_c12911_788	Kukri_c5497_312
Kukri_rep_c107572_121	RAC875_rep_c109207_706	Kukri_rep_c107572_121	IAAV8040	BobWhite_c31129_60	Ku_c5725_892	BS00010055_51
IAAV5802	wsnp_Ex_c19371_28311667	BS00070900_51	IAAV5802
RAC875_rep_c83950_222	Excalibur_c8919_345	Kukri_c3501_1175	RAC875_rep_c83950_222
wsnp_Ex_c10838_17631243	RAC875_s109189_188	Tdurum_contig30930_184	IACX8602	wsnp_RFL_Contig3917_4326857	RFL_Contig4718_1269	wsnp_Ex_c10838_17631243	RAC875_c26460_807	Excalibur_rep_c101263_892	BS00064851_51	Kukri_c19751_873	RAC875_rep_c115433_378	BobWhite_c18672_757	IACX5850	RAC875_c14775_1048	wsnp_JD_rep_c67103_42432235	BS00010012_51	IAAV5350	Excalibur_c9580_1142	IAAV5226	Kukri_c57014_168	BobWhite_c2988_493	Kukri_c32700_104	wsnp_Ex_c55735_58127324	BS00093993_51	Ex_c55735_1012
Tdurum_contig31911_195	Excalibur_c3762_829	Kukri_c1460_1032	Tdurum_contig31911_195	Ra_c111671_555
BobWhite_c5852_685	BobWhite_c5852_685	wsnp_Ra_c16822_25566950	Excalibur_c58566_284	Excalibur_c25921_230	RAC875_c18463_156	wsnp_Ra_rep_c106119_89961852	RAC875_c5080_915	RFL_Contig356_812	RAC875_c4203_382	BS00066119_51	Kukri_rep_c69267_496	RFL_Contig1483_1765	BobWhite_c8113_532	BobWhite_c5852_103	wsnp_Ex_rep_c67671_66332423	wsnp_Ex_c7003_12065828	wsnp_Ex_c51352_55323092	RAC875_rep_c72435_90	Kukri_c5711_112	RAC875_c79857_301	BS00037345_51	CAP12_c2565_239	Kukri_c9507_95	tplb0031k24_254	wsnp_Ex_c1873_3531947	wsnp_Ex_c15646_23969140	RAC875_c30936_411	Kukri_c32980_552	CAP7_c3814_303	Excalibur_c15696_1280	wsnp_Ku_c11665_18999583	Jagger_c4412_265	BobWhite_c6166_319	Excalibur_c48404_59
Tdurum_contig10108_246	Tdurum_contig10108_246	BS00081189_51
Excalibur_c22315_894	BobWhite_c36072_272	Excalibur_c22315_894
RFL_Contig2815_1305	RFL_Contig2815_1305
Excalibur_c40056_59	Excalibur_c40056_59
BobWhite_c7145_355	Kukri_c40204_617	BobWhite_c19945_341	Kukri_c30847_344	BobWhite_c7145_355
RAC875_c1858_2693	BobWhite_c47357_535	Excalibur_c33525_279	IACX8828	CAP12_s9114_61	Tdurum_contig18858_324	Excalibur_c56550_71	Kukri_c834_259	BS00046601_51	Ex_c16948_754	BS00080967_51	IAAV1798	BobWhite_c18540_97	Kukri_c49784_86	wsnp_Ex_rep_c103381_88353000	BobWhite_c5191_362	Excalibur_c1883_340	BS00069756_51	RAC875_c4465_81	IACX5726	BobWhite_rep_c64679_73	RAC875_c6538_123	RFL_Contig2751_1562	Ex_c52711_584	RAC875_c103094_120	Excalibur_c105074_293	BS00083497_51	RFL_Contig385_761	Excalibur_c65466_714	Kukri_c49784_56	wsnp_Ra_c58860_60407020	Tdurum_contig26542_457	wsnp_Ex_c25445_34710489	Kukri_c55909_1109	BobWhite_c41676_137	BobWhite_rep_c64068_241	Excalibur_c12675_1147	Excalibur_c2819_2310	BS00047070_51	Ra_c105904_1191	Kukri_c18754_67	RAC875_c1858_2693	RAC875_c31214_58	RAC875_c57353_245	Jagger_c7688_98	BS00106695_51	CAP7_c1933_170	Excalibur_c36280_764	RAC875_c37540_583	Kukri_c27631_1329
Excalibur_c46143_143	Excalibur_c46143_143	BS00031814_51	BS00110490_51	wsnp_Ex_c62844_62315607	wsnp_Ex_rep_c72511_70872203	Tdurum_contig54634_815	wsnp_BG263521B_Ta_2_1	tplb0048g05_866	wsnp_Ex_c17700_26446810	Kukri_c34353_821	wsnp_JD_c3732_4781170	wsnp_JD_c4699_5834958	CAP7_c16_483	BS00065105_51	BobWhite_c21827_104	BobWhite_c7786_376	wsnp_JD_c1236_1789566	RAC875_c5673_1209	Excalibur_rep_c83640_791	Kukri_c42244_809	wsnp_Ku_c4962_8872507	wsnp_Ex_c51461_55394646	wsnp_Ex_c1962_3696265	BS00011039_51	RAC875_c400_1271	Kukri_c34553_89	RFL_Contig5031_526	BS00065264_51	wsnp_Ex_c34303_42642389
wsnp_Ex_c45094_50985067	wsnp_Ex_c45094_50985067	RAC875_c1226_652	Excalibur_rep_c106124_239	wsnp_BE399688B_Ta_2_1	wsnp_Ex_c9248_15372536	BS00092273_51	IACX1412	Ra_c4397_542
wsnp_Ex_c25043_34305764	wsnp_Ex_c25043_34305764
Excalibur_c5438_274	Ku_c63748_1264	Excalibur_c5438_274
D_contig77859_59	BS00073229_51	Kukri_rep_c72558_961	RAC875_c45702_412	D_contig77859_59	BS00044720_51	IAAV6312	BS00063674_51	RAC875_rep_c72220_143	BS00080749_51	Kukri_rep_c114322_506	RAC875_c39665_175	BS00069899_51	BS00106937_51	Kukri_c1016_2269	BS00062864_51	BS00073230_51	RAC875_c31560_141	RAC875_c31493_120	BS00082605_51	RAC875_rep_c103893_601	Kukri_c16557_855	BobWhite_c47086_539	RAC875_rep_c116200_396	BS00021923_51	BS00065147_51	BS00081578_51	RAC875_c26896_339	BobWhite_rep_c51612_864	BS00063225_51	BS00010514_51	Excalibur_c4303_206	wsnp_Ex_c3964_7181151	BS00063748_51	Kukri_c4790_1174	Kukri_c31121_1460	Excalibur_c2887_131	BS00076261_51	BS00022211_51	RAC875_c5342_1312	IAAV3173	wsnp_BE488779D_Ta_1_2	BS00065701_51
IACX1444	BS00039211_51	D_F1BEJMU02GB94Z_188	Excalibur_c17456_428	BS00010131_51	RAC875_rep_c114236_188	BobWhite_c6055_185	Kukri_c60627_74	BS00063517_51	wsnp_Ex_c7908_13430703	Excalibur_c22877_1990	BS00067698_51	Kukri_rep_c71152_906	BS00063710_51	Excalibur_c3108_2958	Kukri_c63505_174	Tdurum_contig29563_257	RAC875_c13116_1162	D_F1BEJMU01A0OMY_356	IACX1444	BS00047901_51	BS00039210_51	RAC875_rep_c108908_72	Kukri_c19434_936
wsnp_Ex_c6400_11123059	Excalibur_c35611_446	RAC875_c25656_289	BS00049514_51	D_contig17313_245	BS00022276_51	RFL_Contig5917_3026	BS00021718_51	RFL_Contig5917_2433	D_contig31797_313	Excalibur_rep_c101288_130	Kukri_c29358_277	wsnp_Ex_c6400_11123059	D_contig39379_541	Excalibur_c15048_488
RAC875_c50347_258	RAC875_c15518_236	BobWhite_c5756_516	Excalibur_c42413_442	BS00022234_51	BS00009458_51	RAC875_c50347_258	BS00086534_51	wsnp_Ku_c28820_38731047	BS00012014_51
BS00070104_51	BS00070104_51	BS00015680_51	Excalibur_rep_c67599_242	IAAV6032	Excalibur_rep_c67599_2154	BobWhite_rep_c65414_125	BobWhite_c10539_201	wsnp_CAP11_rep_c4111_1943544	RAC875_c3187_873
wsnp_JD_rep_c63957_40798121	Kukri_rep_c113120_104	wsnp_JD_rep_c63957_40798121	Kukri_rep_c106786_230	D_GBUVHFX02JKG4A_54	RAC875_rep_c110753_119	CAP12_c1503_76
RAC875_rep_c114621_200	Ex_c27573_760	RAC875_rep_c114621_200	RAC875_c30919_311	RAC875_rep_c114621_464	RAC875_c9897_638
RFL_Contig5277_1141	Kukri_c365_345	BS00060596_51	wsnp_JD_c289_450995	Kukri_c7605_181	RFL_Contig5277_1141	BobWhite_rep_c63940_205
BS00011109_51	BS00011109_51	Kukri_c5579_466	BS00022532_51	BS00093111_51	Kukri_c14902_1112	D_GA8KES401AVZF3_380	Kukri_rep_c69087_153	BS00093990_51
wsnp_Ku_c7229_12491877	BS00093757_51	BobWhite_c16655_421	wsnp_Ra_c25656_35227058	BobWhite_c16439_1143	wsnp_Ku_c7229_12491877	wsnp_Ku_rep_c105822_91859983	Excalibur_c17039_436	Kukri_c16477_181	Excalibur_rep_c109101_94	D_contig73920_552	Kukri_c33486_128
CAP11_c3942_361	RAC875_rep_c73201_205	BS00067584_51	tplb0030j08_1960	IACX5670	BS00043082_51	RAC875_c46007_340	CAP11_c3942_361	BS00065946_51	Kukri_c49670_857	RAC875_c60563_531	BS00079440_51	Kukri_c26576_329	BS00080239_51	BS00011425_51	IAAV4282	wsnp_Ra_rep_c116793_96612614	Excalibur_c6681_580	Kukri_rep_c103845_165
Excalibur_c24307_739	Excalibur_c24307_739
wsnp_RFL_Contig2659_2346243	Kukri_c32355_1089	RAC875_c13774_161	RAC875_c3257_1179	Kukri_rep_c70958_1044	RAC875_c25763_254	RAC875_rep_c69388_134	RAC875_c52165_241	BobWhite_rep_c53418_120	Excalibur_c11133_209	wsnp_Ku_c9269_15583444	Tdurum_contig10246_1749	D_contig80448_280	Excalibur_c95944_72	tplb0062d15_1382	Excalibur_c18353_55	D_contig14237_449	RAC875_rep_c85788_282	Kukri_rep_c72959_145	wsnp_BE445431D_Ta_2_1	BobWhite_c13924_707	Excalibur_c77484_60	Ku_c19185_1569	RAC875_rep_c69388_778	RAC875_c110838_690	BobWhite_c32336_198	Excalibur_rep_c104620_183	Excalibur_rep_c86288_514	Kukri_rep_c73433_61	RAC875_c7201_229	Kukri_c8752_281	wsnp_BE426620D_Ta_2_2	BobWhite_c12090_117	Excalibur_c1027_927	tplb0021e03_713	D_GDS7LZN02FDZX8_269	BobWhite_rep_c51247_189	Kukri_c14696_214	Kukri_c58969_980	Kukri_rep_c70958_916	Excalibur_c47219_820	Kukri_c34647_218	Excalibur_c44325_92	BobWhite_rep_c60776_638	RAC875_c2176_2416	Excalibur_c62255_986	Excalibur_rep_c67221_153	BobWhite_c9705_429	Kukri_c27309_590	Excalibur_rep_c104444_206
tplb0060h04_139	Kukri_c30439_2407	tplb0060h04_139
wsnp_Ex_rep_c66522_64795143	wsnp_Ex_rep_c66522_64795143
wsnp_Ex_c10751_17505459	wsnp_Ex_c10751_17505459
Tdurum_contig57139_318	wsnp_BE494474A_Ta_2_2	wsnp_Ku_c4886_8753646	BS00110405_51	Ku_c14313_1194	Ku_c28597_514	Ku_c68484_1276	wsnp_Ku_c40218_48484410	wsnp_Ra_c10669_17515792	wsnp_Ex_c11039_17902115	wsnp_RFL_Contig3396_3515504	Kukri_c54729_181	wsnp_Ex_rep_c69752_68711460	wsnp_Ex_rep_c66907_65324299	Tdurum_contig50392_1355	BobWhite_c18408_199	BS00048757_51	Kukri_c28165_906	wsnp_Ex_c9458_15679797	Ra_c72106_227	BS00101401_51	CAP8_c1393_327	Excalibur_c854_1459	BS00011612_51	Kukri_c47643_920	wsnp_RFL_Contig4734_5671036	Kukri_c80104_809	IAAV5729	IAAV1334	wsnp_Ex_c11085_17973016	BobWhite_c43681_334	wsnp_Ex_c2331_4369782	RFL_Contig4921_2420	wsnp_Ex_c6217_10848574	RFL_Contig1034_2351	BobWhite_rep_c49102_169	wsnp_BE443995B_Ta_2_2	Tdurum_contig28699_54	RAC875_c13895_763	wsnp_JD_c11273_11770307	wsnp_Ku_c9433_15811664	Kukri_c34195_357	BobWhite_c42102_237	RAC875_c842_1476	wsnp_Ra_c11291_18338838	wsnp_Ex_c1149_2206471	Excalibur_c26754_433	wsnp_Ex_c9145_15214903	RAC875_rep_c117959_132	wsnp_BE490613A_Ta_2_1
wsnp_CAP8_c1007_643393	wsnp_CAP11_rep_c4157_1965583	wsnp_Ra_rep_c106523_90273922	wsnp_Ku_c18497_27803432	BS00022703_51	wsnp_Ku_c8400_14280021	BS00001478_51	Tdurum_contig93830_1688	BS00061179_51	BS00063300_51	wsnp_Ex_c14202_22145805	BS00080879_51	Tdurum_contig56731_335	wsnp_Ex_c8884_14841846	Excalibur_c24354_465	RAC875_c99055_69	RFL_Contig5871_1650	Kukri_c33640_640	BS00000445_51	RAC875_rep_c109433_782	BS00081688_51	wsnp_Ku_c19456_28944589	wsnp_Ku_c44716_51926415	wsnp_JD_c2863_3822253	Excalibur_c46600_919	IACX5899	Kukri_rep_c69970_717	BS00022989_51	wsnp_CAP8_c1007_643393	wsnp_Ex_c9483_15722127	Kukri_c49927_151	Excalibur_c56240_176	BobWhite_c17879_519	Excalibur_c39248_485	IAAV8170	Excalibur_c17655_467
RAC875_rep_c90531_283	RAC875_rep_c90531_283	BS00022256_51	D_GBB4FNX02FX302_98	RAC875_c10194_673	IAAV5370	wsnp_Ku_c2249_4335279	RAC875_c15109_106	Kukri_c10751_1031	wsnp_Ex_rep_c66357_64540369	wsnp_BG262734A_Ta_2_3	wsnp_CAP12_c15_9559	BS00081610_51	BS00088756_51	BobWhite_c5337_225	BS00023337_51	BS00060029_51	BS00022129_51	BS00110564_51	BS00039498_51	Kukri_c12079_204	wsnp_Ex_c15475_23757972	Tdurum_contig59585_656	wsnp_CAP11_c68_106078	wsnp_Ex_c12341_19693570	Kukri_c10751_264	wsnp_Ex_c15475_23756906	Ra_c23771_496	IAAV1410	BS00020459_51	Tdurum_contig62557_263	Excalibur_rep_c110501_525	BS00049977_51	wsnp_Ra_c132_291198	Excalibur_c49743_97
BobWhite_c23392_496	Excalibur_c19658_82	Kukri_s117068_130	wsnp_Ex_c22683_31887799	Kukri_c1568_889	Kukri_c4030_896	RAC875_c67770_822	Excalibur_c60530_113	Kukri_s117068_198	BS00094057_51	RAC875_c76367_523	BS00073062_51	BS00084348_51	RAC875_c77648_367	BobWhite_c5461_338	wsnp_Ex_rep_c67635_66292308	Kukri_c28650_111	Excalibur_c62042_175	RAC875_c7060_67	BobWhite_c23392_496	BS00022798_51	BS00048489_51	BobWhite_c17021_297	BS00093975_51	Excalibur_c74666_291	RAC875_c20134_535	Kukri_rep_c101735_236	tplb0053a24_2232	Kukri_rep_c69028_1398	Excalibur_c12875_864	Ku_c17560_146	BS00079521_51	BS00073898_51	wsnp_Ex_c2573_4788116	BS00066230_51	Kukri_rep_c96809_352	Kukri_rep_c89183_282	IAAV1155
Ra_c88203_455	BS00089400_51	wsnp_Ex_c22766_31972812	wsnp_Ex_c28930_38008757	wsnp_Ex_c11397_18400400	wsnp_Ex_rep_c66685_65003254	Tdurum_contig63129_238	Kukri_c82097_197	RAC875_rep_c75768_245	RFL_Contig1798_1606	wsnp_Ex_c10667_17387885	BS00107444_51	Tdurum_contig57753_138	wsnp_Ra_c34117_42876812	Excalibur_c13709_2568	wsnp_Ex_c13949_21828493	IAAV6974	RAC875_c53864_310	wsnp_Ku_c44089_51445136	Ra_c88203_468	CAP8_c4697_108	BobWhite_c30232_154	Ku_c19285_555	Tdurum_contig697_73	Tdurum_contig22253_104	IAAV4286	RAC875_c37118_595	Kukri_rep_c87640_135	Excalibur_c6501_477	Tdurum_contig68855_91	Ra_c11263_2353	wsnp_BE443568A_Ta_2_1	wsnp_BF429272A_Ta_2_1	Ex_c67794_487	wsnp_RFL_Contig3866_4228783	BobWhite_s65081_93	Ra_c88203_1055	BS00022882_51	wsnp_Ex_rep_c108072_91444417	Tdurum_contig57693_581	RFL_Contig1175_354	Excalibur_c33545_134	wsnp_Ex_rep_c67727_66398596	wsnp_Ex_c8409_14170476	wsnp_Ku_c1307_2606226	Kukri_c5459_334	wsnp_Ra_c7280_12576178	BS00110266_51	BS00064039_51	BS00037400_51
CAP7_c915_121	wsnp_BE426418A_Ta_2_1	wsnp_Ex_c11229_18163892	Ku_c26872_269	BS00106008_51	wsnp_BE426418A_Ta_2_2	wsnp_Ex_c10630_17338753	wsnp_Ku_c46762_53407442	CAP7_c915_121	wsnp_Ex_c28679_37784954	wsnp_Ex_c28679_37784735
wsnp_Ex_c12341_19693090	BS00084159_51	BS00060666_51	Excalibur_c48047_90	RFL_Contig497_1114	BS00067748_51	Kukri_c15950_244	wsnp_Ex_c12341_19693090	RAC875_c18058_1070	wsnp_Ku_c38911_47455924	wsnp_Ex_rep_c67786_66472676	Kukri_c63259_151	Kukri_c64639_120	RAC875_c79551_167	BS00091002_51	BS00059887_51	BS00056089_51	Excalibur_c56240_200
Ku_c17569_905	BS00010531_51	RAC875_rep_c104403_524	wsnp_Ex_c53364_56625806	Excalibur_c13242_1178	wsnp_Ex_c5929_10402147	Excalibur_c91154_175	wsnp_JD_c5699_6859527	Ku_c17569_905	wsnp_RFL_Contig2011_1216801	JD_c1187_1398
RAC875_c45016_79	RAC875_c10286_1247	JG_c3077_214	Kukri_c34845_242	Kukri_c62467_362	Excalibur_c16197_748	BobWhite_c9704_273	Excalibur_c9000_209	RAC875_c45016_79	Excalibur_c60581_62	JG_c3077_225	BS00034334_51	wsnp_Ku_c11052_18135847	Excalibur_rep_c102974_175
Excalibur_c96921_206	Tdurum_contig55841_351	BS00022368_51	Excalibur_c96921_206	BS00022424_51	BS00022884_51	wsnp_Ex_c20250_29303152	Excalibur_c3969_1208	Tdurum_contig42495_389	BS00022459_51	Excalibur_rep_c110278_62
BS00086050_51	Kukri_s117946_404	RAC875_c56516_786	Excalibur_c94962_57	IAAV9044	Excalibur_c7610_143	IAAV5507	CAP8_c3568_256	BS00074926_51	RAC875_c68056_81	wsnp_Ex_c361_707953	Tdurum_contig50577_620	RAC875_c24982_202	Tdurum_contig31235_99	BS00093889_51	BS00086050_51
Excalibur_c29205_537	BS00071823_51	IAAV3488	Excalibur_c5561_1013	Excalibur_c29205_537
wsnp_Ex_c8240_13914674	wsnp_Ex_c8240_13914674	BS00057445_51	wsnp_Ku_c14082_22272647
IAAV1523	RAC875_c51781_238	BS00023028_51	BS00023222_51	IAAV1523	Excalibur_c24829_189	wsnp_Ex_c10630_17338703	wsnp_BE604885A_Ta_2_1
BS00066475_51	BS00067499_51	wsnp_JG_c2509_1153697	wsnp_CAP11_c2438_1258747	BS00065956_51	wsnp_JD_rep_c64325_41024646	BS00066475_51	wsnp_Ra_c27984_37480491	BS00062645_51	Excalibur_c64302_103	BobWhite_c43213_184	Kukri_c51247_322	BS00010204_51
wsnp_Ex_c1894_3575749	wsnp_Ex_rep_c104125_88923836	RAC875_c15003_377	wsnp_Ex_c1894_3575749	BS00097939_51	wsnp_Ex_c24085_33332723	IAAV9068	Excalibur_c39808_453	RAC875_c10194_910	Kukri_c8465_54
RAC875_c32792_231	Excalibur_c34649_556	RAC875_c32792_231	RAC875_c4952_719
IAAV3851	RFL_Contig1896_1236	IAAV3851
BS00041742_51	BobWhite_c37325_92	BobWhite_c12428_371	BS00041742_51	Kukri_c13830_556
Jagger_c8039_67	Jagger_c8039_67	RAC875_c82493_67	RFL_Contig1488_671	wsnp_Ex_c1141_2191485	Excalibur_c1529_1644	BS00055211_51	RAC875_c36922_829	wsnp_Ku_c10362_17156084
IAAV2646	IAAV2646	BS00065468_51	BS00094366_51	BS00032524_51	RAC875_c2464_274	BS00007502_51
wsnp_RFL_Contig2699_2402527	wsnp_RFL_Contig2699_2402527
wsnp_Ku_c10468_17301042	wsnp_Ku_c10468_17301042
RAC875_c52195_324	RAC875_c52195_324	BS00076772_51
Tdurum_contig777_260	Tdurum_contig777_260
Excalibur_c15332_1194	BobWhite_c13099_755	BS00005265_51	BS00087279_51	wsnp_Ex_c12781_20280445	Excalibur_c59479_514	BobWhite_c40305_243	wsnp_Ex_c3040_5615597	Excalibur_rep_c106935_390	wsnp_Ku_c31407_41142340	BS00065107_51	Kukri_c40034_123	wsnp_Ex_c11837_18996495	Kukri_rep_c106420_312	wsnp_BE489326B_Ta_2_2	Tdurum_contig26727_267	wsnp_Ex_c3096_5709369	CAP7_c3667_77	RAC875_c17269_645	tplb0024c09_1335	Excalibur_c38785_222	Tdurum_contig63110_433	BS00009549_51	IACX11310	Tdurum_contig49477_187	Ra_c29672_532	Excalibur_c14803_1088	wsnp_Ku_rep_c72821_72480395	CAP12_c4778_199	Excalibur_c15332_1194	Kukri_c11910_445	RAC875_rep_c116515_181
BS00102646_51	wsnp_Ex_c13284_20948460	Tdurum_contig10608_1081	RAC875_rep_c69171_92	Tdurum_contig59566_4435	BS00102646_51	Tdurum_contig50954_880	Tdurum_contig11114_335	BS00011438_51	Tdurum_contig34149_219	tplb0028p23_852	BS00083706_51	Tdurum_contig51605_542	RAC875_c3956_275	tplb0059m03_1516	BS00058654_51	Tdurum_contig59566_1534	BS00091257_51	wsnp_Ex_rep_c103892_88739043	BobWhite_c3902_175	Ra_c58335_189	wsnp_JD_c18509_16968425	Kukri_c32803_150	BS00063160_51	Kukri_c3773_1450	wsnp_Ex_c8386_14127329	wsnp_Ex_rep_c66331_64502558	Tdurum_contig59566_2309	Tdurum_contig51605_857	RAC875_c61824_194	Excalibur_c6782_253	wsnp_Ku_c55746_59522526	Excalibur_c8314_405	tplb0059m03_622	Kukri_c2164_1856
wsnp_Ex_c54357_57265797	wsnp_Ex_c4069_7355431	Tdurum_contig45431_607	Kukri_c32046_493	RAC875_c21086_130	wsnp_JD_c7325_8422075	RAC875_c37608_216	wsnp_Ex_c15944_24350833	wsnp_Ex_c21930_31102685	wsnp_Ex_c5657_9942445	Kukri_c3168_521	BS00075108_51	BS00022072_51	RAC875_c81076_317	Kukri_c30535_58	Jagger_c1219_603	IAAV1079	IAAV5505	wsnp_Ex_c4888_8714379	Tdurum_contig43263_243	Tdurum_contig28033_420	BS00046052_51	wsnp_Ex_c54357_57265797	BS00102622_51	RAC875_c8755_314	BobWhite_c634_420	wsnp_RFL_Contig3336_3426054	Tdurum_contig1002_149	wsnp_Ex_c19982_29009504	BS00023074_51	RAC875_rep_c69281_207	Tdurum_contig26727_187	BS00091577_51	Kukri_c13537_2069	IAAV51	wsnp_Ex_c1097_2105209	RAC875_c21955_719	Excalibur_c14273_1407	wsnp_Ex_rep_c66896_65307566	wsnp_JD_c9902_10674725	BS00011570_51	wsnp_Ex_c5457_9632050	IAAV6689	IAAV993	IACX971	BS00086717_51	Tdurum_contig15181_67	RAC875_rep_c77173_208	RAC875_rep_c72470_124	BS00049570_51
BobWhite_rep_c50457_813	Excalibur_c63730_660	BS00030581_51	IAAV958	Tdurum_contig20950_359	RAC875_rep_c83245_239	Kukri_rep_c70198_1436	Kukri_c40909_784	wsnp_Ku_c6825_11858665	Tdurum_contig54463_316	RAC875_c58159_989	Kukri_c37029_761	wsnp_BE489326B_Ta_2_1	wsnp_Ku_c4078_7436510	RAC875_c100413_60	Excalibur_c29625_222	BobWhite_rep_c50457_813	RAC875_c44365_203	Kukri_c4599_482	wsnp_Ex_c123_244117	Kukri_rep_c114738_144	RFL_Contig622_1601	Excalibur_c14999_712	RFL_Contig3799_987	wsnp_JD_c1843_2562950	Kukri_c21818_519	RAC875_c43893_213	Excalibur_c9001_569	Tdurum_contig10107_580	wsnp_Ku_c21818_31604716	BS00030430_51	RAC875_c8081_435	Excalibur_c29625_243	Jagger_c2707_152	BobWhite_c16847_99	IAAV4613	BS00105995_51	BS00045330_51
Kukri_rep_c74178_178	wsnp_BQ167580B_Ta_2_1	wsnp_Ex_c11246_18191331	RAC875_rep_c70966_253	wsnp_Ex_c64005_62986957	BS00065934_51	Excalibur_c47250_726	wsnp_JD_c30422_23944042	BS00058272_51	wsnp_CAP12_c2297_1121142	wsnp_JD_c2623_3541255	Excalibur_c8483_1308	BS00063034_51	IAAV3838	Kukri_rep_c74178_178	BobWhite_c14365_59	wsnp_Ex_c52557_56115459	wsnp_JD_c29019_23208279	Excalibur_rep_c68583_1067	RAC875_c35310_770	wsnp_Ku_c13311_21255891	wsnp_BE424246B_Ta_2_2	Ra_c965_2702	Kukri_c23958_187	Kukri_c21467_571	BobWhite_c10402_140	wsnp_Ku_c17659_26797674	RAC875_rep_c69917_755	wsnp_Ex_c22401_31592784	wsnp_Ex_c64005_62987067	CAP12_c1468_114	RAC875_c7158_687	BS00060255_51	wsnp_Ex_c25573_34834321	wsnp_BE497740B_Ta_2_2	wsnp_Ex_rep_c68193_66971396	Excalibur_c21372_142	BS00022512_51	wsnp_CAP11_c2309_1201554	Excalibur_rep_c66942_58	wsnp_Ex_c19372_28313727	wsnp_Ex_rep_c66893_65301351	Jagger_c522_55	BS00022242_51	BS00032830_51
Kukri_c9571_73	BobWhite_c45118_495	Kukri_c15603_1116	IACX3871	BS00089954_51	wsnp_Ex_c2580_4800027	wsnp_Ex_c5547_9774195	Ku_c31046_525	wsnp_Ex_c7291_12517871	RAC875_c2340_616	wsnp_Ex_c238_460841	BS00095061_51	wsnp_Ex_c16569_25082817	wsnp_RFL_Contig2073_1317762	Kukri_c4310_489	Tdurum_contig56661_291	BobWhite_c40455_116	Ra_c9061_2115	Kukri_c9571_73	IACX3190	BS00090945_51	Ku_c9822_828	RAC875_c95993_265	BS00079029_51	BobWhite_c5095_634	Excalibur_c16569_535	IACX5912	BS00073011_51	BS00110292_51	wsnp_BE497169B_Ta_2_2	Ku_c25346_508	Kukri_c25794_863
IACX3169	RAC875_c22641_993	BS00064227_51	BS00069273_51	wsnp_CAP11_c59_99769	Excalibur_c3341_519	Ra_c2964_2254	wsnp_Ku_c29102_39008953	BobWhite_c40244_73	tplb0062a17_679	Excalibur_c20392_1075	RFL_Contig2578_862	BS00056737_51	BS00010316_51	wsnp_JD_c16245_15468917	RAC875_c35720_229	BobWhite_rep_c66990_294	wsnp_Ex_c33879_42293206	Ku_c1575_338	BS00070210_51	RAC875_c35720_456	BobWhite_rep_c53007_100	IACX3169	CAP11_c59_418	BS00022025_51	Ra_c109604_751	IACX20464
BobWhite_c24364_73	wsnp_Ex_c2639_4899517	wsnp_Ex_c21418_30554998	wsnp_Ex_c6245_10887043	BS00110072_51	BobWhite_c24364_73	Excalibur_c25678_337	BS00003522_51	wsnp_Ex_c3722_6786328	Excalibur_c26662_218	Kukri_c63447_148	Kukri_c7087_896
CAP8_c1799_237	RAC875_c23665_68	RAC875_c31133_77	wsnp_JD_rep_c50820_34666611	BS00086093_51	Kukri_rep_c70103_146	RAC875_c16251_618	Ku_c23207_988	RAC875_rep_c72670_558	Excalibur_rep_c115600_289	IAAV4641	BobWhite_c15075_708	wsnp_CAP11_c323_263628	RAC875_c50787_146	Kukri_c58054_59	CAP8_c1799_237	BobWhite_c11540_60	RAC875_c55214_932	RAC875_c17373_848	Kukri_c4074_463	RAC875_c35672_73
RAC875_c9930_191	Tdurum_contig57914_1144	BS00071041_51	Tdurum_contig51605_194	wsnp_Ra_c10710_17570054	Excalibur_c15095_852	BS00022861_51	Excalibur_c15095_831	Tdurum_contig42366_944	Tdurum_contig42366_893	Tdurum_contig59953_282	Tdurum_contig28053_218	BS00024499_51	BS00037871_51	RAC875_c9930_191	CAP11_c5660_100	RAC875_c24982_583	Tdurum_contig100212_141	Tdurum_contig99764_60	BS00039218_51	Tdurum_contig42366_818	BS00071597_51	RFL_Contig4186_852	wsnp_Ra_c16264_24873670	Excalibur_c16703_430	BS00095515_51	RAC875_c8121_1997
wsnp_Ku_c93664_84327484	BS00066467_51	BS00060073_51	BS00108055_51	Excalibur_rep_c69241_274	JD_c6678_311	Kukri_c14072_188	BS00011869_51	Tdurum_contig12941_1413	RAC875_rep_c82061_78	Excalibur_c5298_171	wsnp_BE445348B_Ta_2_1	RFL_Contig4421_1490	wsnp_Ku_c93664_84327484	Kukri_rep_c106027_464	Excalibur_c62826_254	wsnp_BQ159467B_Ta_2_1	IACX8272	RAC875_rep_c71561_619	RAC875_c2044_170	wsnp_Ra_c10203_16850924	wsnp_JD_c19725_17732526	BS00052423_51	BobWhite_c45623_215	Tdurum_contig9132_102	wsnp_Ex_c5378_9504586	wsnp_Ex_c5378_9505087	IAAV4105	wsnp_JD_c1316_1891903	Excalibur_c62737_131	Excalibur_c5977_440
RAC875_c62223_86	RAC875_c62223_86	BS00063624_51	BS00018764_51	IAAV6442	BS00068556_51	BS00063946_51	Kukri_rep_c101341_425	Excalibur_rep_c67448_528	wsnp_Ex_c700_1379957	Tdurum_contig100004_204	Excalibur_rep_c104532_80
Tdurum_contig49753_191	wsnp_Ex_c4063_7344449	wsnp_Ex_c4063_7344641	RAC875_c39926_313	Excalibur_c7706_1936	Kukri_c2118_264	Kukri_c3243_1016	Tdurum_contig49753_191	wsnp_Ex_c2820_5215394	Tdurum_contig52990_560	wsnp_RFL_Contig3344_3442711	Ra_c8960_147	Tdurum_contig60330_126	RAC875_c2787_1260	IACX6214	wsnp_Ku_c663_1368085	Excalibur_c58066_180	Kukri_c3243_1065	IAAV3924	RAC875_rep_c86950_103	IACX2048	BobWhite_c3721_224	wsnp_Ra_c67016_65144188	BS00022611_51	RAC875_c53353_78	wsnp_JD_c828_1226159	Excalibur_c25566_1000	RAC875_c2787_470	CAP12_rep_c3868_270	Tdurum_contig46030_580	RAC875_rep_c72758_122	Tdurum_contig63460_144
Excalibur_c16569_765	IAAV1595	IAAV8659	Excalibur_c16569_765	wsnp_Ra_rep_c75740_73183118	Kukri_c7860_911	BS00068415_51
Excalibur_c5309_286	wsnp_Ex_rep_c70174_69125822	Tdurum_contig32277_121	BS00102641_51	Kukri_c66862_96	Ku_c24974_674	BS00022403_51	wsnp_JD_c4413_5541190	RFL_Contig5508_1283	Kukri_rep_c94476_152	Excalibur_rep_c102300_102	BobWhite_c3902_210	Excalibur_c36725_96	BS00040742_51	Excalibur_rep_c70658_301	wsnp_Ex_c1676_3185400	BS00105878_51	Tdurum_contig11988_459	wsnp_Ku_c14875_23320708	Excalibur_c5309_286	BS00059416_51	wsnp_Ex_c8208_13870372
Excalibur_c37115_306	RAC875_c16281_195	BS00048754_51	RAC875_c16281_167	wsnp_Ex_c8715_14590273	wsnp_Ex_c16378_24870688	wsnp_Ex_c1934_3648624	wsnp_Ex_c4267_7700325	BobWhite_c40087_93	RFL_Contig5871_1771	Excalibur_c34069_487	Ku_c46571_2583	IAAV3519	Excalibur_c37115_306	Ku_c172_840
Tdurum_contig43252_1762	Tdurum_contig43252_1762	BS00070455_51	RFL_Contig5_632	RFL_Contig876_422	Tdurum_contig47635_876
RFL_Contig3591_1832	wsnp_Ex_rep_c67625_66279491	BobWhite_c17021_269	BS00064077_51	IAAV4876	IACX4260	RFL_Contig3591_1832	BobWhite_c25670_425	BS00111294_51	BS00010849_51	tplb0028p23_691	wsnp_Ex_c2723_5047696	BobWhite_c28090_175	Tdurum_contig50954_475
BS00072993_51	Ku_c101932_436	BS00097481_51	Kukri_c45609_882	Excalibur_c30975_133	wsnp_BE497469B_Ta_2_1	BS00098496_51	Kukri_c34806_112	CAP7_c3916_256	Kukri_rep_c75764_261	Excalibur_c18641_1849	BS00029548_51	BS00072993_51
RAC875_c34484_67	RAC875_c10246_839	RAC875_c34484_67	BS00079014_51	Kukri_c23228_137
RAC875_c24504_119	RAC875_c24504_119
wsnp_Ex_c12887_20427158	RFL_Contig5418_347	wsnp_Ex_c12887_20427158	wsnp_Ku_rep_c72700_72370664	RFL_Contig29_1062	CAP12_c3551_85	wsnp_Ex_c2609_4852360	BS00085434_51	BobWhite_rep_c64944_264	wsnp_JD_c10602_11238420
Ra_c14132_2575	BS00052057_51	CAP8_rep_c4453_136	Excalibur_c48841_1380	IAAV6566	Excalibur_c35203_334	BobWhite_c7281_328	Excalibur_c27120_789	wsnp_Ex_c3907_7088011	RAC875_rep_c118396_333	RAC875_rep_c117294_342	BS00065873_51	Kukri_c13345_481	Ra_c14132_2575	Excalibur_c24830_415
Kukri_c12817_59	RFL_Contig5709_3005	Tdurum_contig24552_508	Tdurum_contig50954_1393	wsnp_Ra_c41135_48426638	Tdurum_contig77551_589	JD_c23336_253	Tdurum_contig12008_803	RAC875_c62483_112	BobWhite_c9711_71	Tdurum_contig50954_394	RFL_Contig5709_3312	Kukri_c12817_59	Excalibur_c94546_61	Ra_c17608_960	Tdurum_contig12899_342	RAC875_c5966_1854	BS00079989_51	Excalibur_c20277_483	Tdurum_contig50954_1264	RAC875_c76611_364
wsnp_JD_c10233_10936535	wsnp_JD_c10233_10936535	BS00072151_51	wsnp_Ku_c18538_27857915
Kukri_c48750_1416	Kukri_c48750_1416	Tdurum_contig67690_183
Excalibur_c24391_321	Excalibur_c24391_321	BS00056258_51	BobWhite_c22370_352	RAC875_c5799_224
wsnp_Ex_c57450_59156677	wsnp_Ex_c57450_59156677
BS00033229_51	BobWhite_rep_c52911_146	CAP7_c3438_196	BS00033229_51	IAAV686	IAAV7013	RAC875_rep_c69171_241
Kukri_c38868_427	RAC875_c22383_248	BS00095640_51	RAC875_c43871_154	Kukri_c38868_427	BS00093857_51	BS00095638_51	Kukri_c908_584	RAC875_rep_c115090_51	BS00038834_51	BS00093856_51	BS00065422_51
BS00021850_51	BS00021850_51	D_GBF1XID01ETBRB_172	Kukri_c2289_635	BS00021919_51	Ra_c10284_405
BS00062806_51	CAP11_c1051_121	RFL_Contig2432_953	BobWhite_c5246_196	BS00078098_51	RAC875_c19233_256	RAC875_c51595_177	RAC875_c33823_279	Tdurum_contig51605_137	RFL_Contig3966_1511	BS00105800_51	BS00066691_51	Kukri_rep_c87658_1436	wsnp_Ex_c1602_3055066	D_GDEEGVY01CO81T_81	wsnp_Ex_c1629_3104356	Tdurum_contig10408_1548	wsnp_Ex_c12963_20529964	BS00061125_51	BS00003119_51	RFL_Contig2471_119	BS00062806_51	wsnp_Ku_c13204_21105694	Excalibur_c15009_1082	wsnp_CAP11_c1051_622082	BS00042131_51
Kukri_c50527_241	Tdurum_contig54957_624	Kukri_rep_c69028_999	Excalibur_c19658_127	BS00067117_51	D_contig59199_227	RAC875_c51781_795	Kukri_c88294_60	RAC875_rep_c69820_103	RAC875_c29099_1366	Kukri_c8870_721	Kukri_rep_c117022_97	Excalibur_rep_c67048_452	Kukri_c24488_1603	D_GB5Y7FA02H01X6_191	tplb0050o09_895	Kukri_c23591_522	BobWhite_c18256_809	Excalibur_c63483_991	BS00108577_51	Kukri_c50527_241	CAP8_c5043_351	tplb0062k24_584	RFL_Contig4591_1759	Excalibur_rep_c69004_1653	D_contig52360_374	Excalibur_c57482_473
BS00011111_51	BS00011111_51	RAC875_c10628_1253	D_contig79290_372
BS00067163_51	BS00067163_51	D_GA8KES402JVT1Y_74
Jagger_c3839_60	Jagger_c3839_60	BS00063214_51
RAC875_c3141_214	RAC875_c3141_214
BS00022212_51	BS00022212_51
RAC875_c101793_136	RAC875_c101793_136
RAC875_c19660_1530	RAC875_c19660_1530
Excalibur_c3821_1355	RAC875_c5222_59	Excalibur_c3821_1355	wsnp_Ex_c13629_21411429
Tdurum_contig82605_187	BS00054496_51	Tdurum_contig82605_187
BS00084607_51	BS00084607_51
CAP12_c2615_128	CAP12_c2615_128
Tdurum_contig13946_241	BS00021728_51	BS00039749_51	Tdurum_contig13946_241	wsnp_Ex_c64327_63176640	BS00064638_51	BS00037976_51	Kukri_c82555_88	RAC875_c41993_582	wsnp_Ku_c15214_23756800	Tdurum_contig13946_329
wsnp_Ex_rep_c70593_69508988	RAC875_c37934_225	IAAV7172	RAC875_c62550_470	wsnp_Ex_c4612_8254533	BS00023201_51	wsnp_BE443588A_Ta_2_2	RAC875_rep_c105766_652	Kukri_c12000_1447	RAC875_c38756_141	RAC875_c6798_467	BS00023130_51	IACX5994	BS00022261_51	CAP12_c3074_192	IAAV2838	BS00109991_51	RAC875_c42700_264	BS00004903_51	Excalibur_c47013_1503	Ra_c110766_321	BS00070580_51	Kukri_c37212_1286	wsnp_Ex_rep_c70593_69508988	wsnp_Ex_c15377_23637176	wsnp_JD_c825_1223506	wsnp_Ex_c33452_41938013	IAAV6100	IAAV1930	Excalibur_c26688_138	BobWhite_c1361_1187	RFL_Contig5334_831	wsnp_Ex_c33452_41938159	Tdurum_contig96086_74	IAAV3919	Kukri_rep_c102231_265	Kukri_c7119_392	BobWhite_c41272_159	Ku_c28007_1398	BS00110627_51	wsnp_Ex_c2181_4089639	wsnp_Ex_c28900_37982485
Ku_c1313_1673	Kukri_c51781_199	wsnp_Ex_c21336_30465618	BobWhite_rep_c49755_131	Tdurum_contig18174_283	JD_c285_1438	BS00023203_51	wsnp_CAP11_c1815_982483	Tdurum_contig56662_54	RAC875_c34515_343	Kukri_c54678_88	CAP12_c8163_118	Tdurum_contig81011_244	Kukri_c8757_107	BobWhite_c37358_208	BS00021714_51	Kukri_c25215_124	Ku_c1313_1673	Kukri_c1313_1158	BS00095510_51	BS00078085_51	IACX11338	BobWhite_c22134_398	wsnp_BM140362A_Ta_2_2	Ku_c3523_1959	Jagger_c468_53	wsnp_CAP11_c146_160903	wsnp_Ku_rep_c109724_94227136	RAC875_c32379_216	wsnp_Ex_c23598_32826926	Kukri_c58155_786	Excalibur_c1936_1072	BS00030043_51	Ra_c64515_242	wsnp_BF474340A_Ta_2_1	wsnp_Ex_c6488_11266589	BS00032112_51	Ku_c10813_1122
RAC875_c826_2186	BS00105601_51	RAC875_c89908_105	wsnp_CAP12_c2438_1180601	BS00067742_51	BS00078982_51	wsnp_BE490041A_Ta_2_1	Excalibur_c11941_675	RAC875_c826_2186
IAAV749	Ra_c27593_460	wsnp_Ra_c41581_48764320	Tdurum_contig42479_3800	wsnp_Ku_c10292_17066821	IAAV7131	RFL_Contig3232_1224	wsnp_Ex_c14866_22995097	wsnp_Ex_c3572_6531810	wsnp_JD_c3973_5044238	BS00087437_51	RAC875_c18539_1159	IAAV3552	wsnp_Ku_c33917_43336069	wsnp_Ex_c41953_48658353	Kukri_c10239_2186	Kukri_c13136_1363	CAP12_c6266_298	Kukri_c27717_316	wsnp_Ex_c1374_2630879	wsnp_Ex_c5634_9906981	wsnp_Ex_c13564_21327699	Excalibur_c14943_695	Kukri_rep_c103147_745	Kukri_rep_c107771_588	BS00100774_51	wsnp_Ex_c3906_7086162	Tdurum_contig5008_556	RAC875_c39401_502	IAAV4916	IAAV749	RFL_Contig5450_993	wsnp_Ex_c572_1138770	wsnp_Ku_c17726_26872129	Ra_c2322_174	wsnp_Ku_c4018_7333828	wsnp_Ra_c7818_13376644	BS00023114_51	BobWhite_c4646_119	wsnp_Ex_c48087_53105842	RAC875_c5544_4156	RAC875_c23168_480	wsnp_Ku_c30921_40705731	Ra_c2895_591	CAP7_c3885_73	BS00026456_51	RAC875_c38417_246	wsnp_Ex_c9343_15514531	wsnp_Ex_c8364_14095508	CAP8_c2843_226
Tdurum_contig61492_458	BS00022667_51	wsnp_Ku_c5756_10191339	Tdurum_contig50845_82	Tdurum_contig11756_264	BS00077350_51	RAC875_c54245_88	Tdurum_contig52332_94	Kukri_c45607_199	Kukri_rep_c69910_1153	Tdurum_contig61492_458	Excalibur_rep_c113950_132	BobWhite_c46501_92	BS00003761_51	tplb0043h23_1346	BS00064536_51	BS00022738_51	Tdurum_contig61492_684	Tdurum_contig29484_628
IACX3496	Ra_c58315_265	Ex_c8514_1342	RFL_Contig530_2305	Ex_c12584_2014	wsnp_Ex_c25734_34995416	RAC875_c41275_131	RAC875_c53185_802	Ku_c8992_405	BobWhite_rep_c49207_243	IACX3496	Kukri_c27785_400	wsnp_Ku_c557_1166684	wsnp_Ex_c5216_9235964	Kukri_rep_c101946_496	Ku_c23960_333	wsnp_Ex_rep_c66846_65240088
RFL_Contig3203_1971	wsnp_Ex_rep_c66628_64934660	RAC875_c31276_1128	IAAV5406	Excalibur_c46365_304	Kukri_c52952_315	Kukri_c4204_1673	IAAV2072	BobWhite_rep_c63278_349	wsnp_Ra_c16080_24638622	wsnp_Ra_c12148_19539667	Excalibur_c12932_2102	BS00002216_51	IACX4378	BS00022698_51	RFL_Contig3203_1971	Excalibur_c49421_443	wsnp_Ra_c37745_45806931	wsnp_Ex_c21193_30320134	wsnp_Ex_c5192_9203682	IACX3047
wsnp_Ra_c11877_19161832	Ku_c1571_1457	wsnp_Ra_c11877_19161832	RAC875_c2734_135
wsnp_CAP8_rep_c3938_1936666	BS00073413_51	BS00065419_51	wsnp_CAP8_rep_c3938_1936666	BS00059422_51	wsnp_CAP8_c4785_2322876	wsnp_Ex_rep_c72011_70562321	wsnp_Ex_c9722_16062937
Tdurum_contig68827_61	Tdurum_contig68827_61	RAC875_c57939_78	Excalibur_c71158_54	wsnp_Ex_rep_c106111_90308719	Tdurum_contig46413_680	Tdurum_contig43943_1165	Tdurum_contig57927_171	tplb0053o08_2004	Excalibur_c9676_163	CAP8_c2448_355	Kukri_c18017_1696	Tdurum_contig44888_837	Excalibur_c9196_313	wsnp_Ex_c57982_59470152	Kukri_c29150_143
wsnp_Ex_c1427_2736441	wsnp_Ex_c10595_17291999	Ra_c69908_1877	RAC875_c94534_75	wsnp_Ra_c20126_29372577	Kukri_c3582_87	wsnp_Ex_c1427_2736441
BS00081680_51	BS00081680_51	wsnp_Ex_c19717_28713417	wsnp_Ex_c1137_2182795	Excalibur_c25891_1402	RAC875_c34888_65	Ku_c4823_673	wsnp_Ex_c7252_12453079	Tdurum_contig83113_134
RAC875_c24047_284	wsnp_BG314157A_Ta_2_1	wsnp_Ra_c33025_41968284	Kukri_c13107_100	RAC875_c29540_1109	RAC875_c24047_284	BS00094553_51
Kukri_c31964_56	Tdurum_contig8382_300	BS00067339_51	Kukri_c22508_119	Kukri_c12534_559	Kukri_c31964_56	RAC875_c51346_99
wsnp_BF478737A_Ta_2_1	wsnp_Ex_c14733_22819625	RAC875_rep_c110052_194	tplb0059i08_441	Kukri_c23382_1431	wsnp_Ex_c3365_6183009	wsnp_Ex_c8374_14111734	IAAV5756	Ex_c801_555	wsnp_Ku_c3468_6420199	Excalibur_c57766_92	wsnp_Ex_rep_c68183_66958099	wsnp_Ex_c19730_28728245	IAAV9022	wsnp_Ra_c6474_11298858	wsnp_Ex_rep_c105244_89727666	CAP8_c806_297	wsnp_Ku_c23012_32893918	Kukri_rep_c81206_235	RAC875_rep_c76047_63	wsnp_Ex_c28165_37310070	BS00063063_51	Excalibur_c6255_1119	RAC875_c53095_51	RAC875_c2202_1097	Tdurum_contig47006_2711	BS00010287_51	wsnp_Ex_c18196_27006489	wsnp_Ex_c3747_6824863	IACX7921	wsnp_Ex_c11374_18361760	BS00048117_51	wsnp_Ex_c48375_53299028	RAC875_c30657_82	IAAV7414	BS00102492_51	wsnp_Ku_c330_683203	RAC875_c85778_184	wsnp_Ku_rep_c68419_67400635	wsnp_Ex_c15852_24239968	Excalibur_c20133_87	Ra_c11042_1500	wsnp_Ex_c13783_21613564	wsnp_Ex_c591_1177097	wsnp_Ex_c11697_18821490	wsnp_Ex_rep_c67763_66441222	wsnp_Ex_c44498_50537128	Ku_c2449_578	wsnp_Ra_c7847_13421750	wsnp_BF478737A_Ta_2_1
wsnp_Ku_c17322_26392311	wsnp_Ku_c5210_9289260	wsnp_Ku_c17322_26392311
wsnp_Ku_c37925_46679146	BS00068358_51	IACX293	wsnp_Ex_c25628_34888439	wsnp_Ex_rep_c101414_86781128	RAC875_c12808_182	wsnp_Ex_c35563_43690084	BS00094681_51	wsnp_Ex_c6817_11762714	wsnp_Ex_rep_c103087_88123733	wsnp_Ex_c4605_8240189	Excalibur_c7026_2635	wsnp_Ku_c37925_46679146	wsnp_BE403956A_Ta_2_3	BS00065146_51	wsnp_Ex_rep_c69738_68695568	wsnp_Ex_c10100_16600633	Kukri_c12165_1148	wsnp_Ex_c6817_11761300	Kukri_c67601_267	wsnp_Ra_c24776_34331660	wsnp_Ex_rep_c103087_88124573	wsnp_Ex_c4605_8241260	Tdurum_contig55009_1153	Kukri_rep_c115954_137
Kukri_c30322_414	Ra_c105707_788	Jagger_c5280_407	Kukri_c30322_414	wsnp_Ex_c1997_3757721	wsnp_Ku_c21316_31053745	wsnp_Ex_rep_c109742_92411838	wsnp_BE445113A_Ta_2_1	BS00089894_51	wsnp_Ex_c3201_5910642	CAP12_c1906_217	RAC875_rep_c112044_340	Kukri_rep_c117029_125	wsnp_JD_c6544_7697578	wsnp_CAP12_c1960_972031	BS00077432_51	IACX5960	wsnp_BE445113A_Ta_2_2	Kukri_c29039_315	wsnp_Ex_c32590_41222878	Kukri_c39377_286	wsnp_Ra_c3270_6136601	wsnp_Ex_c1997_3755945
BobWhite_c44947_277	wsnp_Ex_c46670_52108070	BS00070695_51	BS00035273_51	BS00056823_51	BobWhite_c66315_505	BobWhite_c44947_277	BS00021780_51	RAC875_c85550_73
Excalibur_c14859_394	Excalibur_c14859_394
BobWhite_c26569_190	BobWhite_c26569_190
JG_c936_115	wsnp_Ex_c2868_5293485	JG_c936_115
RAC875_c16352_594	RAC875_c16352_594
RFL_Contig1118_1073	RFL_Contig1118_1073
wsnp_Ex_rep_c66980_65419811	wsnp_Ex_rep_c66980_65419811
RAC875_c12348_720	wsnp_Ex_rep_c102067_87314043	RAC875_c12348_720
RAC875_rep_c71684_51	RAC875_c4800_255	BobWhite_c47168_598	Excalibur_rep_c69170_438	RAC875_c67909_226	RAC875_rep_c77127_256	RAC875_rep_c100803_217	RAC875_rep_c117027_577	BS00059454_51	IACX5724	wsnp_BE403710B_Ta_2_1	Excalibur_c13811_1086	Excalibur_c46904_84	RAC875_c1148_149	Excalibur_c2827_227	BobWhite_c47168_289	RAC875_rep_c71684_51	Tdurum_contig46583_1275
RFL_Contig2531_987	BS00021716_51	wsnp_JD_c64_103934	BS00035307_51	JD_c21248_511	RAC875_c34231_812	Kukri_c3948_209	Tdurum_contig33628_129	BS00075233_51	CAP8_rep_c3781_99	RAC875_c12181_1166	RFL_Contig2531_987	BS00106545_51	Excalibur_c74390_108
BS00003866_51	RAC875_c48107_65	BS00003866_51	wsnp_Ku_c4342_7887834	BobWhite_c20909_243	BS00009492_51
BS00048067_51	wsnp_Ex_c4331_7808746	wsnp_Ku_rep_c76865_75281903	BS00043286_51	Kukri_c27648_350	RFL_Contig2119_607	wsnp_Ra_c22775_32274079	BS00048067_51	RAC875_c7670_219	BS00084703_51	wsnp_Ex_c6094_10663424	BS00039641_51	BS00091561_51	BobWhite_c8680_918	Tdurum_contig93100_149	BobWhite_s66966_118	wsnp_Ex_c1246_2393978	IACX8322	Tdurum_contig7992_605
wsnp_Ex_c539_1072859	Excalibur_c5624_1026	BS00092859_51	wsnp_Ex_c539_1072859	BS00066413_51	Kukri_c29142_747	Kukri_c34435_265	wsnp_RFL_Contig3138_3094305	Kukri_c29142_450	RAC875_c278_2934	Kukri_c29142_473	Kukri_rep_c106490_583	Tdurum_contig30576_247	tplb0033c09_1345	RAC875_c49370_327	Kukri_c29142_1046	Excalibur_c58393_329
Ku_c46953_153	IAAV3480	wsnp_Ex_c16175_24619793	Tdurum_contig14947_611	Excalibur_c40202_114	IAAV3132	Ra_c23848_305	wsnp_Ku_c2317_4448102	Ku_c46953_153	RAC875_c17918_321	Excalibur_c8658_335	Kukri_c19216_123	BS00037357_51
Ku_c3891_395	RAC875_c754_120	Ku_c3891_395	BS00011060_51	Ku_c766_2284	wsnp_Ex_c54453_57331510	RAC875_c28178_889	Tdurum_contig13245_119	Kukri_c74409_199	wsnp_Ex_c20386_29451037
RAC875_c95150_286	Excalibur_c9370_966	BS00072157_51	BobWhite_c10610_149	RAC875_c95150_286
Ra_c37920_342	Excalibur_rep_c70578_299	wsnp_Ku_c8391_14261321	IAAV7376	wsnp_Ex_c24443_33688235	BS00109736_51	wsnp_Ex_c10886_17694220	CAP11_c315_247	Kukri_c2634_487	Kukri_c39882_203	BS00089283_51	wsnp_Ex_c9035_15054913	BobWhite_rep_c63429_271	wsnp_Ex_rep_c104859_89444355	wsnp_Ex_c26740_35969367	Ra_c37920_342	wsnp_Ex_c21197_30325539	BS00034174_51	Kukri_c48199_102	RAC875_c36363_222	tplb0024j12_840	wsnp_CAP8_c1013_646748	RAC875_c83401_115	D_F5XZDLF02G9H4M_286	Kukri_c49828_316	BobWhite_rep_c65013_174	RAC875_c27704_420	RAC875_c35819_165	Tdurum_contig16896_426	Excalibur_c32366_122	wsnp_Ex_c7528_12868250	IAAV125	wsnp_Ex_c24443_33687802	BS00072025_51	wsnp_BE637808A_Ta_2_1
BS00004170_51	wsnp_Ex_c5690_9994334	Ra_c7973_1185	Kukri_c46421_168	wsnp_Ex_c1520_2906995	wsnp_BE497618A_Ta_1_1	BS00004170_51	wsnp_Ex_c5690_9994305	Excalibur_c13276_1322	wsnp_Ex_c6320_11003498	wsnp_JD_c14769_14413046	wsnp_Ku_c61953_63254478	wsnp_CAP7_c32_19340	wsnp_Ex_c5487_9686018	wsnp_Ex_c55245_57821568	BobWhite_c20514_70	RAC875_c38663_2179	Kukri_c80869_122
Excalibur_c19666_203	Kukri_c17962_379	RFL_Contig4686_700	Excalibur_c19666_203	wsnp_Ku_c3081_5776947	Kukri_c17417_291	RAC875_c18094_69	Ex_c5979_1449	BS00011469_51	Ra_c16330_1197	wsnp_Ku_c15531_24168235	RAC875_c20429_903	RAC875_c42756_168	wsnp_Ex_c19207_28125072	Tdurum_contig10672_117	CAP12_c2972_140
Tdurum_contig41127_265	RFL_Contig3841_2595	Tdurum_contig41127_265	wsnp_Ku_c20783_30448706	wsnp_CAP7_c254_138937	Tdurum_contig75819_1471	RFL_Contig3841_1986	RAC875_rep_c69632_65	Excalibur_c33542_113	RFL_Contig3841_2433	BS00084042_51	RFL_Contig3841_3051	Tdurum_contig75819_1220	RAC875_c40654_206	RFL_Contig4336_184	RFL_Contig3424_931	RFL_Contig3841_2409	RAC875_c6280_292
wsnp_Ex_c24474_33721784	wsnp_Ku_c4924_8816643	Excalibur_c24511_1196	wsnp_Ex_c24474_33721784	tplb0031m13_1902	wsnp_Ex_c5470_9657856
wsnp_Ex_c13953_21831752	RFL_Contig2531_1872	RAC875_rep_c104791_336	Kukri_c19883_629	BS00065030_51	wsnp_Ku_c7102_12271493	Excalibur_rep_c69170_425	RAC875_c4965_1523	BobWhite_c14495_230	wsnp_Ex_c13953_21831752	IAAV2596	Tdurum_contig42638_531	Excalibur_c23921_738	wsnp_Ex_c12725_20212708	Tdurum_contig10654_704	Kukri_c6091_327	Excalibur_c65272_341
wsnp_Ex_c33012_41567026	BS00063809_51	BS00064369_51	Tdurum_contig31218_279	Excalibur_c56798_364	RFL_Contig3621_947	BobWhite_c25163_178	wsnp_Ex_rep_c67099_65575038	Tdurum_contig54776_1396	Kukri_c8200_2456	Excalibur_c22830_1989	Kukri_c3866_1768	wsnp_Ex_c33012_41567026	Kukri_c27874_515	RAC875_c11702_1015	wsnp_Ex_c5072_9006666	wsnp_Ex_c5072_9006966	wsnp_Ex_c10955_17794520
wsnp_RFL_Contig2771_2524880	wsnp_BE405275A_Ta_1_1	Ex_c7227_53	BS00065863_51	wsnp_Ra_c14920_23225219	wsnp_RFL_Contig2771_2524880	wsnp_Ex_c4752_8482625	RAC875_c21369_425
wsnp_Ex_rep_c66324_64493429	wsnp_Ex_c13031_20625900	wsnp_Ex_c13091_20706489	BS00021957_51	BobWhite_c19919_516	BS00022395_51	Ex_c66324_1151	Kukri_rep_c109167_89	wsnp_Ex_rep_c66324_64493429
wsnp_BE442666A_Ta_2_1	Excalibur_c4370_1451	wsnp_Ex_c53906_56983000	IAAV3697	Kukri_c50720_397	wsnp_Ku_c1205_2398925	RAC875_c220_1354	tplb0051b16_1324	RAC875_c56040_216	wsnp_Ex_c28429_37553452	wsnp_BE442666A_Ta_2_1	IAAV6309	BS00090866_51	CAP11_c5598_321	Kukri_rep_c69389_1215	BS00010925_51	Excalibur_c32735_603	BS00107069_51	wsnp_Ku_c9208_15488367	Excalibur_c96303_224
RAC875_c37840_704	RAC875_c37840_704
Ex_c883_2618	Ex_c883_2618
Ex_c17894_1159	Ex_c17894_1159
BS00056624_51	Excalibur_c7034_692	BS00101512_51	Excalibur_c3988_1660	BS00056624_51	BS00066891_51	wsnp_Ex_c3988_7221220
RAC875_c8714_1139	Tdurum_contig46583_2203	Excalibur_c113341_139	Excalibur_c43822_370	Tdurum_contig47476_495	Kukri_rep_c85536_598	BobWhite_c7260_197	Jagger_rep_c10288_53	RFL_Contig3621_1157	Tdurum_contig47476_528	RAC875_c25124_182	RAC875_c8714_1139	Excalibur_rep_c66939_849
BS00064269_51	BS00064269_51	IAAV7104	Tdurum_contig97425_92
RAC875_c37988_243	RAC875_c37988_243
wsnp_Ex_c2352_4405961	Kukri_c48943_1149	wsnp_Ex_c2352_4405961	BS00039148_51
BS00041735_51	BS00041735_51
BS00059503_51	BS00059503_51
RFL_Contig583_419	Excalibur_rep_c113261_400	BS00067428_51	Tdurum_contig81797_369	CAP11_c601_120	BS00030843_51	BS00076033_51	BS00074440_51	BS00030571_51	RAC875_c18200_929	BS00034255_51	IAAV3868	BS00062892_51	BS00011492_51	Tdurum_contig11733_825	IACX773	Tdurum_contig60114_525	BS00048794_51	Tdurum_contig13979_143	wsnp_CAP12_c1101_569783	BS00062691_51	Excalibur_c52517_464	BS00022090_51	RAC875_c18736_133	Ra_c26080_461	RAC875_c35152_372	RFL_Contig583_419	Tdurum_contig82378_264	Tdurum_contig82378_561	Tdurum_contig93168_52	BS00106144_51	BS00105308_51	Excalibur_rep_c67779_2380	RAC875_c45747_87	wsnp_Ex_c16825_25387841	BS00022364_51	BobWhite_c44691_648	BS00104364_51
Tdurum_contig81113_395	Kukri_rep_c71670_163	wsnp_Ex_c37502_45236634	BS00100738_51	RAC875_c27160_307	Tdurum_contig59914_323	Tdurum_contig81113_395	BS00034148_51	wsnp_Ex_c30473_39386277	wsnp_BE638137B_Ta_2_2	BS00011510_51	IAAV7394
Ku_c33858_325	RFL_Contig2459_2314	IAAV4595	RAC875_c15807_669	Ex_c32540_659	Tdurum_contig98255_84	BS00022653_51	BS00094771_51	Ku_c33858_325	BobWhite_c4810_190	Ra_c59822_1439	wsnp_Ra_c15715_24192817	Tdurum_contig51818_145	BS00064142_51	Ex_c28329_716	BS00096604_51	IAAV5117	Ex_c7593_754	Excalibur_c8131_385	Kukri_c65146_460	wsnp_BE442869B_Ta_1_1	wsnp_Ex_c3119_5763762	RAC875_c25710_297	IAAV8654	Excalibur_c42450_727	RAC875_c1052_94	IAAV4437	wsnp_Ex_rep_c70265_69211592	RFL_Contig3563_1130	Excalibur_c21727_851	IAAV2880	IAAV7491	BS00065555_51	BS00064935_51	BobWhite_c38340_243	IAAV773	Excalibur_c26226_458	BS00063804_51
tplb0026o15_1634	BS00040305_51	Excalibur_c642_481	Excalibur_c47209_87	tplb0026o15_1634	BS00109813_51
Excalibur_c49061_138	Tdurum_contig49608_1185	Tdurum_contig42083_757	wsnp_Ra_c2078_4037878	Excalibur_c49061_138	BS00106142_51	BobWhite_c1656_186	BS00067775_51	tplb0025f09_1052	tplb0025f09_1853	Tdurum_contig31139_143	RAC875_c94519_419	RAC875_c10850_316	Tdurum_contig46867_658	BS00060041_51	RFL_Contig2277_1527
Excalibur_rep_c108293_345	Kukri_rep_c104941_336	wsnp_CAP12_rep_c4278_1949864	Tdurum_contig61465_781	BobWhite_c7157_633	Excalibur_rep_c108293_345	Kukri_c34453_332	BS00032203_51	BS00010659_51	Excalibur_c32467_676	Ra_c27465_564	Tdurum_contig55374_309	wsnp_Ex_c19319_28253742	wsnp_Ku_c5502_9765942	CAP8_c3273_136	BS00091035_51	wsnp_Ra_c18498_27571740	IAAV1931	Kukri_c89906_197	Kukri_c27107_760	wsnp_Ku_c13052_20918857	Kukri_rep_c79943_189	wsnp_Ex_c50195_54565006	BS00066024_51	wsnp_Ku_c12399_20037334	Tdurum_contig45550_570	wsnp_JD_c33645_25575463	IACX9352
Tdurum_contig76559_124	Tdurum_contig67399_676	Tdurum_contig76559_124	Tdurum_contig50625_2342	Tdurum_contig41902_1524	IACX7746	Excalibur_rep_c79414_306	BS00010115_51	BS00009480_51	Excalibur_c7581_1266	Kukri_c49506_396	BS00022431_51
wsnp_Ra_c1146_2307483	Tdurum_contig33737_157	RAC875_c19303_228	wsnp_Ra_c1146_2307483	BobWhite_s64797_152
Kukri_c32958_390	Kukri_c32958_390	Tdurum_contig28490_463	Tdurum_contig33826_290	BS00018707_51	IACX5783	BS00025819_51	IAAV5831	BS00022576_51	BS00102182_51	BS00075746_51	BS00105791_51	BS00007684_51	IAAV2440	IAAV4163	Tdurum_contig42211_1634	Tdurum_contig48090_374	IACX5762	Kukri_c28022_54	Tdurum_contig42211_2280	Kukri_c26943_862	Tdurum_contig50123_97
RAC875_c1357_860	IACX938	Ra_c106922_334	Tdurum_contig29112_483	Kukri_rep_c78644_408	RAC875_c86104_111	Tdurum_contig29989_132	Ra_c106922_1879	Ku_c101046_1063	wsnp_Ex_c48922_53681502	Ra_c106922_266	RAC875_c24098_141	BS00021984_51	Ra_c106922_296	Tdurum_contig10137_89	RAC875_c1357_860	BobWhite_c2646_141
wsnp_Ex_c6739_11646407	Kukri_c8594_203	RAC875_c12959_869	Kukri_rep_c106598_114	Tdurum_contig47622_234	IAAV2271	tplb0035d20_506	wsnp_Ex_c6739_11646407
Excalibur_c57603_523	RAC875_c87897_333	BS00022366_51	BS00066783_51	wsnp_Ex_c21293_30421496	Excalibur_c57603_523	RAC875_c51375_238	wsnp_Ex_rep_c67510_66116823	Kukri_c29008_195	Kukri_c33550_601	BS00104279_51	Kukri_rep_c101259_81	Kukri_c26905_392	wsnp_Ex_c4148_7494801	wsnp_Ex_c4148_7495656	RAC875_c51375_394	BobWhite_c8266_582	RAC875_c45353_450	IAAV5564	wsnp_Ku_c12557_20249122	Kukri_c21787_283	wsnp_Ex_c30695_39579408	wsnp_BG604404B_Ta_2_2	BS00023024_51	BobWhite_c4256_213
RAC875_c107130_384	RAC875_c2545_1186	RAC875_c107130_384	Kukri_c18722_56
IAAV1120	BS00039936_51	Tdurum_contig47429_501	Excalibur_c14401_743	BS00039935_51	BS00095416_51	IAAV7323	IAAV1120
wsnp_JD_c13364_13377722	wsnp_JD_c13364_13377722	BS00022125_51
wsnp_Ex_c4125_7456528	BS00034147_51	wsnp_Ex_c4125_7456528	RAC875_c39339_400
Excalibur_c9901_163	RAC875_c24515_602	Excalibur_c9901_163	IAAV2725	wsnp_Ku_c12503_20174234
Excalibur_c19078_210	Excalibur_c19078_210
Kukri_c52413_282	wsnp_Ex_c7362_12622736	Kukri_c52413_282	BS00022534_51
Tdurum_contig62286_271	Tdurum_contig62286_271	BS00022466_51	RFL_Contig5341_816
wsnp_Ex_c26285_35532440	Tdurum_contig50861_106	wsnp_Ex_c26285_35531618	Tdurum_contig60051_169	Tdurum_contig50861_532	wsnp_Ex_c26285_35531324	RAC875_c202_474	tplb0027f12_503	wsnp_Ex_c26285_35532440
Excalibur_c19547_75	BS00022830_51	BS00035426_51	Excalibur_c31044_482	Ra_c5508_706	Excalibur_c19547_1012	BobWhite_c40424_143	Excalibur_c19547_75	BobWhite_c20051_53	Excalibur_c27349_166	BS00009342_51	BobWhite_c27751_206	BobWhite_c27751_95	Tdurum_contig61242_161
wsnp_BF483640B_Ta_2_2	wsnp_BF483640B_Ta_2_2
BS00062304_51	BS00062304_51
RAC875_c48025_483	RAC875_c48025_483
wsnp_BE403378B_Ta_2_1	wsnp_BE403378B_Ta_2_1
Kukri_c322_1394	CAP7_c10839_300	Ex_c25467_851	BS00087144_51	BS00037020_51	Kukri_c94033_432	wsnp_Ex_c5769_10136243	Ex_c9296_605	wsnp_Ex_c40815_47789152	RAC875_c6865_349	Kukri_c322_1394	wsnp_Ex_c5769_10136788	tplb0034b12_591	Tdurum_contig8028_870	IAAV7221	wsnp_Ex_c107075_90880218	Tdurum_contig47552_957	RAC875_c1828_1130
Tdurum_contig76213_958	Tdurum_contig76213_958
BS00064002_51	D_GDEEGVY01C7BQU_446	BS00022436_51	BS00023112_51	BS00103682_51	wsnp_BE497160D_Ta_2_1	IAAV5065	Ex_c42133_630	Kukri_c4210_240	BS00081724_51	BS00047797_51	BS00064002_51	BS00106571_51	IACX5985	BS00068013_51	wsnp_Ku_c16354_25219645	wsnp_Ex_c42133_48794975	IACX378	D_GDS7LZN02F0W89_230
BS00067452_51	RAC875_rep_c105718_304	BS00067452_51	RAC875_rep_c76650_164	RAC875_rep_c105718_585
Kukri_c20631_614	Kukri_c20631_614	BS00094770_51	Excalibur_rep_c108030_260
Kukri_c64744_1087	Kukri_c64744_1087	Kukri_c64744_698
BobWhite_c20689_427	BobWhite_c20689_427	BS00036421_51
Excalibur_rep_c106790_155	CAP8_c9110_427	RAC875_c60218_63	Kukri_rep_c68594_530	wsnp_BF202706D_Ta_1_1	IAAV6015	Excalibur_rep_c106790_155	wsnp_BE444858D_Ta_1_1
wsnp_Ex_rep_c107564_91144523	wsnp_Ex_rep_c107564_91144523
CAP11_c896_88	CAP11_c896_88
BS00099053_51	BS00099053_51
Ex_c5317_662	wsnp_Ku_c51039_56457361	CAP11_c3591_72	BobWhite_c19155_246	Tdurum_contig82190_124	RFL_Contig3882_550	Excalibur_c39303_144	BS00035256_51	BS00022500_51	Excalibur_c6714_246	Excalibur_c9846_1720	RAC875_c61597_327	RAC875_c101391_521	Tdurum_contig17712_115	wsnp_CD454152A_Ta_2_1	wsnp_Ex_c27298_36506245	tplb0060m15_257	Ra_c22700_818	Tdurum_contig36142_150	JD_c5000_410	IAAV6488	Tdurum_contig76136_404	BS00094343_51	Kukri_rep_c77459_316	Kukri_c5501_1515	wsnp_Ex_rep_c101757_87065169	BS00040916_51	Tdurum_contig96830_155	Tdurum_contig49187_356	Excalibur_c12332_161	BS00061387_51	Excalibur_c20260_137	RAC875_c35993_308	Kukri_c54152_242	Kukri_c6492_375	Tdurum_contig59338_1902	Kukri_c36747_195	Ex_c5317_662	wsnp_Ex_c14812_22928900	wsnp_Ku_c21275_31007309	BS00094342_51	Excalibur_c7180_862	Kukri_c3338_271	BS00022761_51
Kukri_c17430_972	RAC875_c2498_837	Excalibur_c47321_138	RAC875_c19105_498	Kukri_rep_c68263_453	BS00080090_51	BS00078242_51	wsnp_BE399939A_Ta_2_1	RAC875_c41315_157	Excalibur_c63344_424	wsnp_Ku_c14958_23427256	wsnp_Ex_c19647_28632659	wsnp_Ex_rep_c66900_65314012	wsnp_JD_c9510_10342089	Tdurum_contig4567_1290	Kukri_c5460_1063	RAC875_c42037_363	Excalibur_rep_c74009_217	BobWhite_c46338_76	IACX3152	wsnp_Ex_rep_c66900_65314631	RAC875_c2498_600	Kukri_c75644_104	wsnp_Ra_c57838_59796310	IACX12578	BobWhite_c41847_333	Ra_c66628_801	wsnp_Ex_c6314_10992814	BobWhite_c10901_578	wsnp_Ex_c19647_28632894	Ku_c24324_850	BS00067797_51	RFL_Contig4500_912	BobWhite_rep_c63943_76	Tdurum_contig49751_2541	Kukri_c30875_283	Tdurum_contig10987_800	IACX11633	RAC875_c79944_269	BS00066916_51	BS00065292_51	BS00100178_51	Ku_c6319_201	IACX3154	Kukri_c41797_393	BS00069980_51	wsnp_Ex_c18941_27840714	Kukri_c17430_972	Tdurum_contig57742_400	Jagger_c5915_58
wsnp_BE444644A_Ta_2_1	wsnp_Ex_c31570_40343841	wsnp_BE500291A_Ta_2_1	Excalibur_c37943_221	BS00022098_51	Excalibur_c52165_93	BS00031073_51	BS00044408_51	Tdurum_contig71499_211	Kukri_rep_c69378_1842	Ku_c915_507	wsnp_Ku_c3684_6789632	BS00065714_51	Ra_c69221_1167	IAAV9053	wsnp_BE444644A_Ta_2_1	Excalibur_c6010_235	Excalibur_c46261_342	wsnp_RFL_Contig4307_5006558	Kukri_c57965_109	wsnp_Ku_c20011_29589514	wsnp_Ex_c7266_12475249	BS00022110_51	BS00065296_51	BS00065481_51	BS00073670_51	wsnp_Ra_rep_c69221_66574148
wsnp_Ex_c57094_58953404	IACX5832	BS00057293_51	BobWhite_c7114_237	RFL_Contig3370_343	Ex_c95453_1499	RAC875_c15745_124	BobWhite_rep_c50145_387	BS00056932_51	BS00079189_51	BS00047242_51	RAC875_rep_c106118_339	RFL_Contig727_736	wsnp_Ex_c57094_58953404	BS00056933_51	BS00099534_51	BS00021873_51	wsnp_Ex_c807_1585614	Kukri_rep_c102608_599	wsnp_Ex_c790_1554988
wsnp_Ex_rep_c101994_87256479	wsnp_Ex_c2185_4094843	wsnp_Ex_c44164_50292954	BobWhite_c23736_153	Kukri_c29560_455	wsnp_Ra_c3966_7286546	BS00066447_51	BS00074301_51	Tdurum_contig86202_175	wsnp_Ra_c12183_19587379	JD_c947_819	BS00041063_51	BS00076246_51	wsnp_Ex_c7383_12655992	CAP11_c3209_76	wsnp_Ex_c17476_26190830	Tdurum_contig52695_388	BS00100510_51	wsnp_Ku_c6977_12078885	Excalibur_c31769_793	IAAV2363	RAC875_rep_c109969_119	wsnp_Ex_c11120_18022932	wsnp_Ku_c20011_29589089	wsnp_Ex_c6209_10838852	wsnp_Ex_rep_c101994_87256479	BS00074299_51	Ku_c12469_983	Ku_c19858_2078	wsnp_Ex_c18754_27630557	Tdurum_contig10843_745	wsnp_RFL_Contig2265_1693968	wsnp_Ku_c6977_12078791	BS00100107_51	Excalibur_c24051_502
BobWhite_c8202_245	wsnp_BE443187A_Ta_2_3	IAAV3512	Tdurum_contig88305_380	IAAV3167	Tdurum_contig12967_831	BobWhite_c8202_245	RAC875_c86270_269	Tdurum_contig43874_1129	BS00089968_51	BS00023152_51	RFL_Contig5137_602	wsnp_CAP11_rep_c4151_1963100	BS00077533_51	Kukri_c7633_724	BS00067453_51	RAC875_c58966_471	wsnp_Ex_rep_c68829_67704044	RAC875_c81616_116	wsnp_JD_c3867_4934646	BS00021939_51	BS00065693_51	Kukri_c2781_719
BS00082219_51	CAP8_rep_c4852_130	Excalibur_c1208_72	BobWhite_c27193_217	RAC875_c91464_170	wsnp_Ex_c54211_57168122	BobWhite_c17045_186	IAAV669	BS00082219_51	CAP8_c1066_309	Tdurum_contig11521_102	BobWhite_c42349_99
tplb0056h22_2113	BS00021660_51	Kukri_rep_c107435_940	Tdurum_contig10128_593	wsnp_Ex_rep_c67394_65974276	BobWhite_c5564_86	Ra_c23129_348	wsnp_Ex_c62351_62025689	BS00046772_51	tplb0056h22_2113	wsnp_Ex_c2718_5038582
BS00067150_51	wsnp_CAP11_c1506_840951	BS00041911_51	BS00067150_51	wsnp_Ku_c42416_50159250	BS00063973_51	RAC875_c7132_134	BS00022754_51	BS00074855_51
BS00109052_51	wsnp_Ex_c43578_49857984	BS00005311_51	BS00022003_51	BobWhite_c2236_111	Tdurum_contig102312_245	wsnp_Ex_rep_c68441_67261679	BS00109052_51
Tdurum_contig54785_216	Tdurum_contig54785_216	wsnp_Ex_c16551_25060833	Ra_c2139_968	BobWhite_c14291_666	wsnp_Ex_c16551_25061517	wsnp_Ex_c16551_25061550	IAAV8042	wsnp_Ex_c16551_25061395	Tdurum_contig48760_112	RAC875_rep_c91682_90
Excalibur_c6567_845	RAC875_c28819_281	wsnp_Ku_c15816_24541162	Kukri_rep_c72329_163	RAC875_c18195_741	Kukri_c16087_281	Ra_c700_1024	BS00068108_51	Excalibur_c6567_845	BobWhite_c5457_1440	IACX2540	wsnp_Ex_c49211_53875600	RAC875_c49940_385	Excalibur_c42255_425	IACX5879	JD_c20036_865	Kukri_rep_c103857_458	Ra_c700_2210
Kukri_c49033_52	BS00036851_51	wsnp_JD_c2128_2930150	wsnp_JD_c23511_20069005	wsnp_Ex_c2702_5013188	Kukri_c49033_52	wsnp_Ex_c3136_5798236	Excalibur_rep_c71254_415	tplb0049a09_2097	Ra_c11529_647	BS00022838_51	wsnp_Ex_c3136_5798185	BS00104432_51	BobWhite_rep_c63332_67	Excalibur_c27357_146	BS00081120_51	BS00021688_51	wsnp_Ex_c1880_3545329	Excalibur_c9210_168	BS00021968_51	wsnp_Ex_rep_c102070_87317290	RAC875_c61493_327	wsnp_CAP11_c1116_654940	IACX8002	BobWhite_c6966_236	IAAV1650	tplb0049a09_1302
wsnp_Ex_c23795_33033010	BS00068435_51	RAC875_c32639_395	Kukri_c75091_220	BS00022299_51	wsnp_Ex_c23795_33033010	wsnp_Ex_c23795_33033150
wsnp_Ex_c31830_40573624	wsnp_Ex_c2171_4074003	wsnp_Ex_c31830_40573624	Excalibur_rep_c115510_314	Excalibur_c2171_2728
wsnp_Ex_c54655_57455562	wsnp_Ex_c54655_57455562	wsnp_CAP11_c923_558715	wsnp_Ex_c16295_24772663	wsnp_Ku_c3953_7233359	wsnp_Ex_c16295_24772702	RAC875_c55872_149	wsnp_Ex_c54655_57455110
wsnp_BE444644A_Ta_2_2	wsnp_RFL_Contig4136_4696148	RAC875_rep_c106044_137	wsnp_Ex_c6117_10704945	Ex_c5902_360	wsnp_Ex_c15084_23263641	Ex_c13534_401	BS00062996_51	wsnp_Ra_c10053_16636851	BobWhite_rep_c49979_373	Kukri_c40804_171	Excalibur_rep_c101324_1680	RFL_Contig4653_1217	wsnp_Ex_c39592_46849607	BS00064515_51	Excalibur_c17553_84	BobWhite_c5917_529	wsnp_JD_c20604_18293112	Ku_c69633_1873	wsnp_JD_c8448_9444839	wsnp_BE444644A_Ta_2_2	IAAV5061	BobWhite_rep_c49176_485	BS00075505_51	Tdurum_contig81753_70	CAP7_c10833_215
RAC875_rep_c76193_513	Ku_c47168_563	Excalibur_c49550_97	wsnp_BG607308A_Ta_2_2	wsnp_Ex_c2526_4715978	Excalibur_c92705_94	RAC875_rep_c76193_513
BobWhite_c2506_332	tplb0044j06_689	BS00059098_51	wsnp_Ex_c31017_39858962	Tdurum_contig49187_601	BobWhite_c2506_332	CAP8_c2014_192
wsnp_Ex_c7830_13323473	wsnp_BE497820A_Ta_2_2	wsnp_Ex_c7830_13323473
Excalibur_c472_914	Excalibur_c8030_2139	RAC875_c25339_200	BobWhite_c40633_308	Kukri_c5967_586	Excalibur_c45297_316	RFL_Contig1284_640	wsnp_Ex_rep_c69647_68598463	wsnp_Ku_c35386_44598937	BS00009369_51	Excalibur_c472_914	RAC875_c23775_406	RAC875_rep_c107228_92	Ex_c4208_839	Excalibur_c33923_592
wsnp_Ku_c14275_22535576	Kukri_rep_c104877_2166	wsnp_Ku_c14275_22535576	RAC875_c232_1895	BobWhite_c13238_386
BS00015653_51	wsnp_Ku_c7890_13513783	Kukri_c2326_659	BS00015653_51	D_contig23076_255	Kukri_c9468_831	wsnp_BF201102A_Ta_2_1	wsnp_Ku_c23772_33711538	RFL_Contig2187_1025
IAAV5294	BobWhite_c9057_118	IAAV5294
BobWhite_c11512_157	Tdurum_contig55097_601	Kukri_c6266_260	BS00065313_51	BobWhite_c11512_157	Excalibur_c2598_2052	RAC875_c31670_389	BS00077879_51	RAC875_c68120_285	Kukri_c63163_141	BS00094095_51
Ex_c2171_2600	Excalibur_c1954_930	Ex_c2171_2600	wsnp_Ra_c11532_18688426	CAP7_c4064_162
Jagger_c6106_119	Kukri_c75754_239	BS00011235_51	Kukri_c14889_116	wsnp_Ra_c17216_26044790	Kukri_c14889_1086	Jagger_c6106_119	BS00110075_51
BS00076948_51	RFL_Contig5787_2311	Excalibur_c79009_75	RAC875_c99519_227	BS00076948_51	Tdurum_contig43844_1266	RAC875_c19259_1902	Kukri_c86812_193	BS00003088_51
wsnp_Ex_rep_c67179_65674582	BS00099700_51	wsnp_CAP7_c2282_1107112	wsnp_Ex_rep_c67179_65674582	Kukri_c8835_112	wsnp_Ex_c19134_28056012	wsnp_Ex_c807_1586158	wsnp_Ex_rep_c69526_68472787	wsnp_Ex_c807_1586396	Ra_c7322_2294
wsnp_Ex_c2171_4072995	IAAV3916	BS00021860_51	BS00000006_51	RAC875_c48885_107	Tdurum_contig54689_646	BobWhite_c11539_336	BS00009531_51	BS00023138_51	wsnp_Ex_c2171_4073721	wsnp_Ku_c38543_47157828	wsnp_Ex_c2171_4072774	wsnp_Ex_c2171_4072995	wsnp_Ex_c3620_6612231
wsnp_Ex_c4244_7662955	wsnp_Ex_c6209_10838456	wsnp_Ex_c4244_7662955
Kukri_c42466_392	Kukri_c42466_392	RAC875_c13_1589	Tdurum_contig45240_1309	RAC875_rep_c106700_77	Tdurum_contig10546_273	RAC875_c13_1458	BS00066127_51	RAC875_c13_1965	wsnp_Ex_c4666_8349206	Tdurum_contig49844_958	BS00034304_51	tplb0031i04_452	Ra_c33743_472	wsnp_Ex_rep_c68515_67349904	BS00034303_51	Excalibur_c9356_783	BS00063823_51	BS00063822_51	wsnp_Ra_c13_24540
RAC875_rep_c112818_307	RAC875_rep_c112818_307
RAC875_rep_c74170_236	RAC875_rep_c74170_236
wsnp_Ex_c7668_13089715	wsnp_Ex_c7668_13089715
wsnp_Ex_c5594_9848626	BobWhite_c47103_205	BS00056147_51	BS00031411_51	wsnp_Ex_c16963_25554152	BobWhite_c4773_85	BobWhite_c4852_323	wsnp_Ex_rep_c66358_64543089	wsnp_Ex_c47152_52446529	IAAV4188	wsnp_Ra_c27733_37249132	RAC875_c9150_2945	Excalibur_c25948_366	RFL_Contig697_1463	IACX2883	IACX6009	Kukri_c34173_518	wsnp_Ku_c2185_4218722	Excalibur_rep_c101527_180	Excalibur_rep_c104876_277	BS00078784_51	wsnp_Ex_rep_c75281_72691359	Tdurum_contig52447_814	BobWhite_rep_c65835_277	Tdurum_contig31131_198	Excalibur_c32630_104	IAAV52	BS00022993_51	CAP7_c1155_57	wsnp_Ku_c3201_5970486	Kukri_c10530_1044	Kukri_c95103_97	Ra_c1726_1071	wsnp_Ex_c8019_13598348	Kukri_c11240_332	wsnp_Ex_c5594_9848626	Kukri_c27591_1180	wsnp_BE497820B_Ta_2_1	Kukri_c98694_120	RAC875_c19099_308	Ku_c13342_414	Tdurum_contig12551_233	BS00042014_51	BS00028183_51	wsnp_Ex_c10674_17400603	BS00068390_51	BS00009789_51	Ex_c1583_1688	Kukri_rep_c80794_53	wsnp_Ex_rep_c68023_66768700
RAC875_rep_c112818_870	RAC875_c1792_3457	Kukri_c16006_1996	RAC875_c60758_585	BS00099986_51	Excalibur_c4189_124	RAC875_c2260_1700	RAC875_rep_c112818_870	Excalibur_c17489_804	wsnp_Ex_rep_c67471_66073969	wsnp_Ex_c11131_18037020	wsnp_Ex_rep_c68600_67448893	BS00050057_51	RFL_Contig2772_1693	BS00049997_51	Tdurum_contig8171_1680	wsnp_Ex_c11131_18036595	Excalibur_c9563_1157	BS00079321_51	BS00049213_51	BobWhite_c45848_120	wsnp_Ex_c3175_5864335	RAC875_c49291_156	BS00091519_51	Excalibur_c47452_183	IACX6070	IACX7841	BS00084106_51	Excalibur_rep_c108100_149	Ex_c23426_1546	IACX1947	Kukri_c87104_125	BobWhite_c38408_71	BS00022336_51	wsnp_Ku_c40084_48381107	Kukri_rep_c108378_52	RAC875_c96862_121	RFL_Contig539_1789	Excalibur_c8168_226	Tdurum_contig52688_476
wsnp_Ex_c18519_27369737	Kukri_c2827_439	Kukri_c43113_136	wsnp_Ra_c13424_21239985	wsnp_Ex_c58012_59490259	Kukri_rep_c109397_59	wsnp_CAP12_c2231_1090724	wsnp_Ex_c10842_17637744	wsnp_Ra_c5210_9289264	wsnp_Ex_c5915_10378807	Kukri_s113060_116	IAAV8999	Ku_c439_1308	Excalibur_c97201_294	JD_c16284_736	Ex_c2571_987	Tdurum_contig25393_218	wsnp_Ra_rep_c106477_90236168	Jagger_c6508_51	wsnp_Ku_c7872_13484038	wsnp_Ku_c64203_64579087	Excalibur_c10669_997	Ku_c4349_1791	RAC875_c5518_1401	wsnp_Ex_c658_1294003	BS00068082_51	wsnp_Ex_rep_c68091_66846454	wsnp_CAP7_c3665_1701376	BS00033612_51	Kukri_rep_c105119_190	wsnp_Ex_c1498_2868339	RAC875_c29907_115	RAC875_c16827_292	BS00074315_51	IAAV4252	wsnp_Ex_c2904_5355509	RAC875_rep_c117234_313	wsnp_Ex_c8962_14947544	wsnp_Ex_c18519_27369737	wsnp_Ex_c1302_2489542	Kukri_rep_c106665_549	IAAV3972	Kukri_c51_98	CAP12_c2231_114	Kukri_c439_857	RAC875_c62202_161	BS00065930_51	BS00024717_51
BS00066289_51	BobWhite_c6633_179	Excalibur_c9258_1222	BobWhite_rep_c62475_70	Tdurum_contig84745_267	wsnp_Ex_c57209_59016692	RFL_Contig2304_1569	Tdurum_contig68472_115	wsnp_Ex_c50413_54706626	Excalibur_c50887_231	BS00002208_51	Kukri_c45713_151	IAAV3515	RAC875_c2437_1569	BS00068100_51	BobWhite_rep_c63648_306	Kukri_c9522_622	wsnp_Ku_rep_c70662_70289489	Tdurum_contig10338_566	Jagger_c3991_101	Ku_c1031_670	wsnp_BE495277B_Ta_2_5	Excalibur_rep_c110067_199	Kukri_c23743_112	Ku_c1083_1314	Kukri_c29410_63	BS00066289_51	wsnp_Ex_c12119_19382820	D_F5XZDLF01ELZ49_220	BobWhite_c16987_106	Excalibur_c1925_2569	RFL_Contig5739_641	RAC875_rep_c109634_90	Kukri_c10913_480	Excalibur_c2433_324	Ra_c8939_653	IAAV659	Ex_c5594_2818	RAC875_c18335_443	RAC875_c24376_704	BobWhite_c6633_395	Ra_c35412_1057	wsnp_JD_c12221_12509932	Tdurum_contig68472_291	RAC875_c23289_303	wsnp_Ku_c21770_31551190	wsnp_Ku_rep_c102339_89347150	Excalibur_c7968_2218	Excalibur_c36377_615	RAC875_c36779_148
Excalibur_c18492_249	RAC875_c54392_94	wsnp_RFL_Contig2809_2587619	BS00084096_51	Excalibur_c58520_78	BS00022673_51	BobWhite_c34759_227	wsnp_Ex_c54092_57099525	BS00032082_51	BS00011514_51	BS00068710_51	IAAV475	RAC875_c103988_92	RAC875_c985_387	RAC875_c2105_740	Tdurum_contig32812_325	Kukri_c12910_908	Ku_c22523_598	Tdurum_contig35470_227	wsnp_JD_c37023_27225840	wsnp_JD_c1358_1947464	BS00021971_51	Excalibur_c18492_249	IACX6034	wsnp_Ex_c29304_38355434	BS00073015_51	wsnp_Ex_c2582_4804223	BS00062731_51	IAAV5992	BobWhite_c11495_120	wsnp_Ex_c34474_42777857	wsnp_Ex_c210_411604	IACX5702	Excalibur_c23304_353	wsnp_Ex_c56866_58816359	Tdurum_contig45588_730	BS00067744_51	Tdurum_contig44635_759	RAC875_c94973_396	BS00000137_51	RAC875_c30011_426	Ex_c29928_1020	Ra_c22730_460	Excalibur_c38433_291	wsnp_Ex_c33431_41918732
tplb0060p09_735	RFL_Contig4979_865	RFL_Contig4979_965	BS00065543_51	BS00024993_51	BS00102828_51	Kukri_c2514_490	Excalibur_c11605_156	Tdurum_contig25432_1377	Excalibur_c32189_998	RAC875_c22387_117	RAC875_rep_c116173_605	Excalibur_c3948_1315	BS00067985_51	Excalibur_c6967_1852	tplb0060p09_735	Tdurum_contig25432_1218	Excalibur_c6967_553
Kukri_rep_c72756_155	BobWhite_c19443_131	RAC875_c21299_256	RAC875_c8927_1434	Tdurum_contig81548_426	RAC875_rep_c109658_211	Excalibur_c23457_225	Tdurum_contig5017_993	BobWhite_c22036_399	Kukri_c45262_340	RAC875_c48052_127	wsnp_Ku_c25613_35580381	Excalibur_c92906_314	RAC875_c19099_434	Jagger_c3819_70	Kukri_c55310_94	wsnp_Ra_c48052_53424490	RAC875_rep_c109658_614	RAC875_c13410_2221	Excalibur_c12395_467	Tdurum_contig85945_281	wsnp_Ex_c21875_31045200	Tdurum_contig29090_280	Tdurum_contig7459_1061	Kukri_c82145_51	wsnp_Ex_c12152_19429932	wsnp_Ex_c8019_13598142	Tdurum_contig5017_1015	Kukri_rep_c72756_155	RAC875_rep_c109658_382	Kukri_c10508_253
BobWhite_c14323_288	Excalibur_c9846_458	Excalibur_rep_c67473_264	Kukri_c12562_453	RAC875_rep_c105322_99	wsnp_Ex_c19724_28720939	wsnp_Ex_c19724_28721128	wsnp_Ex_rep_c66651_64963120	BobWhite_c14323_288	RFL_Contig3811_3709	wsnp_Ex_c10644_17356566	IACX6007	Jagger_c505_141	wsnp_JG_c402_268605	RFL_Contig570_515	Excalibur_c16135_253	Ku_c1083_375	RAC875_rep_c106589_184
wsnp_Ex_c5155_9140608	CAP12_c703_150	Kukri_c15823_196	wsnp_Ku_c3102_5811860	Kukri_c54078_114	RAC875_c27743_249	BobWhite_c28333_454	wsnp_Ku_c3294_6125586	BS00087696_51	Kukri_rep_c72553_368	BS00060015_51	BS00109560_51	BS00087043_51	wsnp_Ex_c33675_42124657	BS00021735_51	Tdurum_contig28353_1628	wsnp_Ex_c5155_9140608	wsnp_Ku_c3102_5810751	BS00065128_51	Excalibur_c56310_57	RFL_Contig1457_465	RAC875_c91986_410	Excalibur_c33675_201	RAC875_rep_c104919_902	Tdurum_contig14404_319	RAC875_c16536_80	RAC875_c32320_88	Tdurum_contig47833_484	Kukri_c26747_211	BS00099782_51	Kukri_c4581_737
Excalibur_c71602_591	wsnp_Ex_c2207_4136036	Ku_c7546_861	Kukri_c1214_948	Excalibur_c71602_591	Kukri_c3734_400	tplb0048o03_953	Kukri_c1214_2316	Tdurum_contig97942_51	Kukri_c3734_438	wsnp_Ku_c16116_24914991	Kukri_c55885_110	Kukri_c637_974	Kukri_c1214_825	Kukri_c46310_84	Tdurum_contig97942_163
Kukri_c13359_169	BS00031339_51	wsnp_Ex_c16045_24471413	wsnp_Ex_c9362_15546626	RAC875_c82589_246	BS00024814_51	Excalibur_c23801_115	IAAV5014	Kukri_c13359_169	BS00059847_51	Tdurum_contig60165_722	Excalibur_c2618_1723	BS00024829_51	Jagger_c8121_167	RAC875_c22722_671	BobWhite_c10956_71	BobWhite_c24484_240	Excalibur_c2618_1412
Tdurum_contig50731_961	wsnp_Ra_c47696_53184502	wsnp_Ra_c39562_47242455	BS00037103_51	Tdurum_contig50731_961	BobWhite_rep_c50349_139	wsnp_Ex_c11070_17950604	Kukri_c45951_367	BS00099719_51	IACX5390	RAC875_c10819_636	Tdurum_contig82473_67	wsnp_RFL_Contig1548_762547	wsnp_Ra_c6374_11143280
Excalibur_c4468_654	Kukri_c74960_427	Excalibur_c3730_546	Excalibur_c4468_654	wsnp_Ku_c35090_44349446	wsnp_BE499835B_Ta_2_5	Kukri_c10970_573	wsnp_BF201102B_Ta_2_5	Excalibur_c3730_2098	BobWhite_rep_c50066_63
wsnp_Ex_c48257_53217539	BS00045446_51	BS00103625_51	wsnp_Ex_rep_c95506_83475785	BS00110489_51	JD_c8050_978	wsnp_Ex_rep_c69760_68719014	CAP12_c2009_335	RAC875_rep_c69585_192	wsnp_Ex_c7988_13555376	wsnp_Ku_c32477_42087329	wsnp_Ku_c20701_30355248	JG_c1889_344	wsnp_Ex_rep_c104986_89538820	wsnp_BE443187B_Ta_2_1	wsnp_Ex_rep_c75281_72691771	IAAV4074	Ku_c1191_2004	wsnp_Ex_c2870_5296539	wsnp_CAP8_c1594_914839	wsnp_Ex_rep_c69760_68718561	Excalibur_c49271_183	BS00023072_51	BS00065390_51	Ku_c69113_923	IAAV2411	wsnp_Ra_c38873_46699852	wsnp_Ex_c12909_20457660	Tdurum_contig10911_117	Excalibur_rep_c91489_103	BS00023161_51	BobWhite_c41725_430	wsnp_Ex_c26616_35855805	wsnp_Ex_rep_c67392_65972196	Ex_c66350_301	wsnp_Ex_c12909_20457407	wsnp_Ex_c48257_53217539	BS00067028_51	BS00063769_51
wsnp_Ku_c38713_47298856	Ex_c9543_935	wsnp_RFL_Contig3739_3996324	BS00065864_51	Excalibur_c46000_203	IACX9261	Excalibur_c92555_283	BS00039874_51	RAC875_c1148_1175	RAC875_c278_1801	BobWhite_c43731_313	CAP7_c5481_96	wsnp_Ex_c113235_94249366	Tdurum_contig27973_306	wsnp_Ku_c38713_47298856	RFL_Contig5337_1453	Tdurum_contig12848_112	Excalibur_c4699_215
RFL_Contig4911_357	Kukri_c46276_63	Tdurum_contig14130_315	RFL_Contig4911_357	wsnp_Ex_c831_1625061	BS00065732_51	wsnp_Ex_c607_1204908	BS00083715_51	Excalibur_c74858_243	wsnp_Ex_rep_c68504_67334656	BS00009810_51	wsnp_Ex_c2459_4591587
BobWhite_c36944_167	Jagger_c6390_111	Excalibur_c36525_679	IAAV8378	BS00010886_51	Tdurum_contig10172_176	wsnp_Ku_c11980_19464222	BobWhite_c36944_167	RAC875_c42356_237	wsnp_Ex_c4031_7293125	wsnp_Ex_c12152_19428078	CAP7_c6223_318	BS00048572_51	IAAV8416	Kukri_c22631_462	BobWhite_c7070_196	BS00093122_51	BS00022520_51	Tdurum_contig48658_802	RAC875_c98401_90	wsnp_JD_c9613_10432955	BS00063099_51	BS00065551_51	wsnp_Ku_c3869_7094615	wsnp_Ku_c14202_22436656	wsnp_Ex_c1630_3105100	BS00083511_51	Excalibur_c28850_166	IAAV2077	CAP7_c11553_123	RAC875_c52809_168	RAC875_rep_c111720_149	wsnp_Ra_c24619_34168104	wsnp_Ra_c5131_9153817	Jagger_c5859_114	IAAV6078	RAC875_c27959_117	RAC875_rep_c76630_63	IAAV2002	Kukri_c23752_659	wsnp_Ku_rep_c70220_69775205	Kukri_c49151_139	wsnp_Ex_c3834_6971470	BobWhite_c47740_85	BS00068173_51	RAC875_c7486_1667	Excalibur_c35797_615	Tdurum_contig93270_1008	IAAV6876	Kukri_c35480_647
BobWhite_c26082_239	BobWhite_c26082_239
BS00018740_51	Excalibur_c9969_98	Kukri_c41408_233	Excalibur_c37910_276	wsnp_Ku_c3151_5892200	Kukri_rep_c109463_264	wsnp_Ex_c7196_12357989	Excalibur_c17032_261	IAAV8455	wsnp_Ra_c19660_28866961	BS00018740_51	Kukri_c27433_1819	wsnp_Ex_c7193_12354542
Excalibur_c71712_180	RFL_Contig3285_1009	Excalibur_c23452_401	RAC875_c3231_339	Tdurum_contig60189_310	Excalibur_c71712_180	Tdurum_contig60189_855	RAC875_c20161_821	RAC875_rep_c74271_414	CAP7_c8713_356
Excalibur_c9391_1016	Tdurum_contig58669_273	Excalibur_c9391_1016	Tdurum_contig12995_792	Tdurum_contig12995_722
Kukri_c4818_332	RFL_Contig2832_2410	RAC875_rep_c114200_428	wsnp_Ex_c17754_26503892	BS00062618_51	Tdurum_contig42008_7461	IACX9238	Kukri_c2955_281	Kukri_c4818_332	Tdurum_contig8695_379	IAAV731	wsnp_Ex_c35103_43312537	BS00010573_51
tplb0057d20_531	Excalibur_c3165_730	wsnp_Ex_c53170_56501500	tplb0057d20_531	BS00022991_51	RAC875_s111360_122	BS00100707_51	RAC875_rep_c83825_236	BobWhite_c39214_164	wsnp_Ex_c97184_84339976	BS00025795_51	BS00100708_51
Ku_c4240_216	wsnp_Ex_c1343_2568829	BS00010311_51	Kukri_rep_c103366_421	Kukri_c100408_598	Ra_c11667_324	IAAV2296	RFL_Contig4167_1164	Excalibur_rep_c69730_391	Excalibur_c874_1479	Ku_c4240_216
wsnp_Ku_c5308_9450093	wsnp_Ex_rep_c110196_92676847	wsnp_Ku_c5308_9450093	CAP8_c909_312
D_GDEEGVY01AU4CW_149	D_GDEEGVY01AU4CW_149
Kukri_c49101_731	Kukri_c49101_731
wsnp_BE403214B_Ta_2_1	wsnp_BE403214B_Ta_2_1
wsnp_RFL_Contig2402_1924907	wsnp_Ex_rep_c67164_65655648	D_contig27392_286	BS00022688_51	D_GCE8AKX02IXEFJ_281	BS00084133_51	RAC875_c30315_692	wsnp_Ex_c65985_64188864	BS00022537_51	Kukri_c46526_103	BobWhite_c15647_606	RAC875_c3672_705	RAC875_c16419_585	RFL_Contig4176_605	Kukri_c13045_302	Excalibur_c30378_344	D_GBF1XID01A16U2_148	Ku_c4397_1536	BS00075368_51	Excalibur_c37393_75	Kukri_c11140_323	BS00074353_51	BS00009287_51	D_GDS7LZN02I3554_251	wsnp_RFL_Contig2402_1924907	RAC875_c63933_184	BobWhite_c14409_206	Excalibur_c50584_358	D_GBUVHFX02FY8QG_158	RAC875_c703_2551	RAC875_c44064_222	BobWhite_c836_422	wsnp_Ku_rep_c72922_72561803	BS00025017_51	IACX6496	BS00064893_51	BS00068331_51	BS00022267_51	IACX5914
BobWhite_c13030_406	CAP8_c145_89	IAAV1320	Kukri_c28182_129	Kukri_c14878_97	Kukri_c48936_107	RAC875_c13169_459	Excalibur_c2795_1518	D_GDS7LZN02F4FP5_176	Kukri_c7786_81	wsnp_Ex_c6657_11523455	BS00011794_51	Excalibur_c687_886	Ra_c2279_730	RAC875_c3988_3479	Kukri_c1214_474	wsnp_Ex_c11055_17928283	BobWhite_c13030_406	BobWhite_c7604_181	Kukri_rep_c73094_348	tplb0026a09_1444	BobWhite_c2730_245	Kukri_c45387_380	BS00011935_51	wsnp_Ex_c24145_33394561	D_GDS7LZN01CBWNE_99
Kukri_c17942_239	RAC875_c34515_86	D_GB5Y7FA02JRQ1I_101	Excalibur_rep_c109856_92	wsnp_Ku_c55961_59662821	Excalibur_c91745_337	Kukri_rep_c106490_1398	Kukri_c17942_239
JD_c825_1450	CAP7_c756_531	RAC875_c41114_390	JD_c825_1450	Kukri_c35049_357
BS00024761_51	BS00093588_51	BS00024761_51	BS00021911_51
IACX5717	Kukri_c7827_1309	IACX5717	RAC875_c51455_182	Kukri_rep_c104865_57	RFL_Contig617_1357	Kukri_c7827_1168	RAC875_c34968_514	wsnp_Ex_c24145_33394644	BS00012069_51
RAC875_c4792_754	RAC875_c4792_754	BS00022699_51	wsnp_Ex_rep_c68491_67318138
Tdurum_contig12926_687	Tdurum_contig12926_687
BS00108733_51	BS00108733_51
Kukri_c96249_58	Kukri_c96249_58
BS00023151_51	BS00023151_51
BS00010144_51	BS00010144_51	BobWhite_c6328_410	D_GCE8AKX02J2BYY_249	D_contig79410_237	wsnp_Ku_c10877_17896883	BobWhite_c8945_134	wsnp_Ku_c44483_51751682
BS00066144_51	BS00066144_51
wsnp_RFL_Contig2606_2264492	wsnp_RFL_Contig2606_2264492
Kukri_c7972_1529	BS00063174_51	BS00048191_51	RAC875_rep_c75639_706	wsnp_Ra_rep_c73725_71801179	RAC875_c23461_428	Ra_c26497_381	BobWhite_c34920_228	wsnp_Ex_c5334_9427658	wsnp_Ex_c34011_42398664	Tdurum_contig32619_202	Excalibur_c83451_218	Ku_c32537_241	RAC875_c88279_291	BS00082760_51	RAC875_c45791_450	JD_c5418_941	BS00076093_51	Kukri_c53506_1141	wsnp_CAP8_c7510_3461645	Excalibur_c59337_101	BS00064820_51	wsnp_Ex_c8843_14783989	RAC875_c41604_1001	wsnp_Ra_c11942_19247669	Tdurum_contig62040_1253	CAP7_c6528_99	wsnp_Ex_c5075_9013594	BS00067873_51	Ku_c35629_568	BobWhite_c23946_75	wsnp_Ex_rep_c66409_64618153	JD_c2691_2947	wsnp_Ex_c8267_13954978	Kukri_c27172_757	Excalibur_rep_c84475_162	BS00026203_51	Kukri_c44940_117	BS00063631_51	Kukri_c8343_228	BS00054287_51	wsnp_Ex_c9470_15701734	RAC875_c27207_380	wsnp_Ra_c2730_5190365	wsnp_Ex_c1725_3267186	wsnp_BF291478B_Ta_2_1	IAAV1460	wsnp_Ex_c45348_51169164	IAAV1673	Kukri_rep_c117390_70
Kukri_c32307_481	BobWhite_c22075_85	RAC875_c7630_1383	RAC875_c6837_468	BS00084314_51	BS00037462_51	BS00065680_51	Excalibur_c80941_665	RAC875_rep_c85751_123	BS00037464_51	Kukri_c73868_961	IAAV8886	RAC875_c31299_1215	wsnp_Ex_c5744_10087758	Tdurum_contig98106_715	BobWhite_c22827_193	Tdurum_contig44173_572	Ra_c22493_190	RAC875_rep_c85751_72	wsnp_Ex_c6057_10611952	BS00068506_51	CAP7_rep_c12929_169	Jagger_c3773_108	Kukri_c32307_481	Excalibur_s111479_146	Excalibur_c10568_826	RAC875_c10650_90	Kukri_c4780_395	Excalibur_c89155_115	RAC875_rep_c85751_268	wsnp_Ex_rep_c106072_90285324	wsnp_Ex_c14101_22012676	BS00067590_51
Tdurum_contig46925_285	Ku_c68657_464	BobWhite_c18566_106	BS00027770_51	wsnp_Ex_c44510_50547245	wsnp_Ex_c31256_40071875	BS00066226_51	Tdurum_contig42414_1071	wsnp_Ex_c4124_7455032	Tdurum_contig26016_243	RAC875_c49136_59	RAC875_rep_c108200_137	RAC875_c43780_239	Tdurum_contig44173_792	Tdurum_contig46925_285	Ex_c11348_1256	wsnp_Ex_c11348_18325887	tplb0061f12_679	Tdurum_contig50382_639	wsnp_Ku_c11690_19042937	wsnp_Ku_c15761_24469459	Tdurum_contig30640_263	wsnp_Ex_c1276_2445537	RFL_Contig4251_851	wsnp_Ex_c11714_18840676	wsnp_Ex_c9750_16105678	CAP11_c991_160	wsnp_Ex_rep_c66315_64480670	RAC875_c2370_250	Excalibur_c22106_190	Tdurum_contig47269_904	wsnp_Ex_c11348_18326158	wsnp_Ex_c18372_27196625	Excalibur_rep_c87351_347	wsnp_Ex_c40732_47728890	Ra_c26319_331	Kukri_rep_c116323_79	Ra_c9698_1606	RFL_Contig1015_620	wsnp_Ku_c16522_25425455	Tdurum_contig5486_1406	BobWhite_c45091_53	BS00064478_51	wsnp_Ra_c46591_52408053	wsnp_Ex_c3990_7223090	wsnp_Ku_c15761_24469519	Ra_c18593_802	wsnp_CD454706B_Ta_1_1	IAAV169	RAC875_c19357_122
wsnp_Ex_c24927_34181611	wsnp_Ex_c6401_11124792	Ku_c106365_329	Tdurum_contig76997_462	wsnp_Ex_c6401_11124623	Excalibur_rep_c94584_98	RAC875_c14309_317	Tdurum_contig63468_1413	Jagger_c1077_98	Kukri_c56955_282	wsnp_Ex_c24927_34181611	wsnp_Ex_c12433_19827016	Ku_c2212_411	Kukri_c58961_76	wsnp_CAP7_c1735_859744	Excalibur_c31379_71	Excalibur_c92249_102	Excalibur_c20083_433	Kukri_c78348_266	IACX6349	wsnp_RFL_Contig2747_2479869	Tdurum_contig76997_664	RAC875_c6649_642	BobWhite_c35443_249	Excalibur_c34134_280	wsnp_CAP12_c527_285541	Excalibur_c6416_1712	Tdurum_contig46808_4106	Excalibur_c22075_166	wsnp_Ex_c12674_20142989	wsnp_BQ171182B_Ta_1_1
BS00103275_51	RAC875_c34994_183	BS00074024_51	BS00090277_51	Kukri_c24590_532	IAAV8065	Tdurum_contig15238_972	RAC875_c14171_664	Tdurum_contig29467_99	BS00066437_51	RAC875_c4254_364	wsnp_Ra_c14498_22667649	Kukri_rep_c71420_511	Excalibur_rep_c102798_288	IAAV2161	BS00109717_51	Kukri_rep_c69660_52	Excalibur_c4361_309	Ex_c102862_798	wsnp_Ex_c33813_42239400	RAC875_rep_c115149_377	Excalibur_c99745_169	BS00049942_51	JD_c15653_302	BobWhite_c13977_91	Tdurum_contig11700_1247	Kukri_c7539_1065	wsnp_Ex_c1145_2198295	Excalibur_c5083_718	Ra_c10469_616	Excalibur_rep_c110824_66	RAC875_c45515_65	Tdurum_contig41142_267	Kukri_c43406_2491	Ra_c14171_2765	Kukri_c14191_351	wsnp_Ex_c19874_28891457	Excalibur_c18182_760	BS00022226_51	BS00022480_51	BS00023080_51	BobWhite_c18550_159	Excalibur_c26172_359	wsnp_Ku_c5891_10414090	Tdurum_contig14559_78	Kukri_c50603_164	BobWhite_c15653_484	IACX9279	CAP8_c1801_231	wsnp_Ex_c698_1376989
Tdurum_contig10729_734	Kukri_c60966_261	RAC875_c101541_132	Tdurum_contig42489_768	wsnp_Ex_c19525_28494827	BobWhite_c47040_185	wsnp_Ex_c45713_51429315	Tdurum_contig28247_226	Tdurum_contig59339_428	Tdurum_contig10729_734	Tdurum_contig12648_389	RAC875_c1823_1681	BS00083918_51	BS00011795_51	Kukri_c373_1588	wsnp_CAP8_rep_c4776_2319078	Kukri_c6361_407	BS00085589_51	Excalibur_rep_c69865_157	Kukri_c45876_157	BobWhite_c13202_399	Tdurum_contig10729_989	BS00065783_51	RAC875_c17011_373	Kukri_c373_916	Kukri_c27662_675	Excalibur_c28759_914	Tdurum_contig67619_532
Kukri_c65194_111	wsnp_Ex_c26172_35422935	Kukri_rep_c105243_341	RAC875_c26887_562	Tdurum_contig29294_171	Kukri_c65194_111	Excalibur_c15335_197	Kukri_c25377_240	RAC875_c17189_155	RAC875_rep_c107515_508	Tdurum_contig77234_467	Excalibur_c11588_406	Excalibur_c45952_611	wsnp_Ex_c17667_26408733	Excalibur_c16961_85
Excalibur_c15744_322	RAC875_c37871_249	wsnp_Ex_c14530_22548417	wsnp_RFL_Contig2424_1966870	wsnp_CAP11_rep_c4300_2030261	wsnp_Ku_c4910_8793327	Excalibur_c96134_152	BS00092845_51	RAC875_c66376_395	Excalibur_c15744_322	RAC875_c13949_923	RAC875_rep_c71463_98	wsnp_Ex_c56091_58346859	BS00055768_51	Excalibur_c100270_78	RAC875_c68849_153	Tdurum_contig43538_1812	BobWhite_c11042_284	BS00063429_51	Tdurum_contig43538_1687	BS00055769_51	BS00028217_51	RAC875_c13610_1599	BS00080047_51	wsnp_Ra_c13949_21928888	Excalibur_c96134_182	Tdurum_contig43538_1306	Tdurum_contig48689_514	RFL_Contig5037_1482	Kukri_rep_c107077_360
RAC875_rep_c112646_106	RAC875_rep_c106238_237	Excalibur_c27139_516	Tdurum_contig569_263	Kukri_c338_330	RAC875_c31299_1302	Ra_c39588_830	wsnp_Ex_c3025_5587183	BS00046263_51	RAC875_rep_c112646_106	BS00046264_51	RAC875_c14887_829	Kukri_c85856_60	Kukri_c27662_645	RAC875_c23654_214	wsnp_Ex_rep_c69373_68312188	Kukri_c338_109
wsnp_CAP12_c1388_706924	CAP7_c10772_156	wsnp_Ex_c14481_22485922	Kukri_c10377_112	RAC875_c12259_1892	wsnp_Ex_c4728_8444212	wsnp_Ku_c2119_4098330	wsnp_Ex_c1988_3742291	RAC875_c58425_331	RFL_Contig5885_435	RAC875_rep_c77197_202	wsnp_Ex_c702_1382859	RAC875_c32447_187	BS00010403_51	wsnp_JD_c2297_3138694	Tdurum_contig50121_249	BobWhite_c43135_397	Tdurum_contig29162_378	wsnp_CAP12_c1388_706924	RFL_Contig2163_1769
RAC875_c5129_280	Tdurum_contig45559_403	RAC875_c8954_479	BobWhite_c3392_749	RAC875_c64292_78	IAAV1711	RAC875_rep_c107929_341	BS00090073_51	RAC875_c5129_280	Excalibur_c32739_698	BS00010993_51	BS00068245_51	BS00109036_51	RAC875_c12907_515	tplb0021a17_853
BS00064886_51	wsnp_Ex_c16090_24522660	Kukri_c59960_211	CAP7_c7415_267	wsnp_CV776265A_Ta_2_1	BS00064885_51	Kukri_c30390_1731	BS00064886_51	Kukri_c3292_670
BS00082086_51	wsnp_Ex_c12618_20079758	BobWhite_c22638_135	RAC875_c55347_506	Tdurum_contig12123_1650	Tdurum_contig44938_2966	CAP12_rep_c4571_181	Tdurum_contig54967_581	wsnp_Ku_c1876_3666308	Tdurum_contig51676_120	wsnp_Ex_c3940_7144946	wsnp_Ex_c30689_39574415	wsnp_Ku_c24981_34948114	Tdurum_contig15762_139	Tdurum_contig5968_365	Kukri_c17997_389	BobWhite_c10614_157	Excalibur_c38928_307	IAAV8967	RFL_Contig5844_291	wsnp_BE404947B_Ta_2_12	wsnp_RFL_Contig2014_1222146	Kukri_c39321_112	BobWhite_rep_c65994_267	wsnp_Ra_rep_c108218_91556581	BS00082086_51	Kukri_c25725_1921	RAC875_c14852_693	Ra_c7721_225	Kukri_c38732_225
BS00069116_51	BS00069116_51	BS00011202_51	RFL_Contig2206_1694	BS00034554_51	wsnp_Ex_rep_c70036_68988728
wsnp_Ex_c946_1814027	wsnp_Ex_c946_1814084	wsnp_Ex_c946_1814027	Kukri_rep_c107983_607	Kukri_rep_c68091_971
BS00021658_51	BS00109999_51	wsnp_Ku_c43368_50890819	BS00021658_51	Tdurum_contig32579_121
Excalibur_c46399_307	Excalibur_c46399_307	Ku_c32100_105	BS00067983_51	BobWhite_c23416_168	RAC875_c55270_272	wsnp_Ex_c2936_5416717	BS00063801_51	wsnp_Ex_c4815_8597139
BobWhite_c27364_124	Jagger_c1231_85	BobWhite_c27364_124	Kukri_c79905_731	wsnp_Ku_c46363_53116979
wsnp_RFL_Contig4456_5258284	IAAV5595	wsnp_RFL_Contig4456_5258284	RAC875_c8254_594
RAC875_rep_c72491_171	RAC875_c19425_903	Tdurum_contig33428_272	RAC875_c13920_836	BS00029434_51	BobWhite_c9330_499	IACX6023	RFL_Contig5693_807	RAC875_rep_c72491_171	IAAV8704	wsnp_Ex_c13352_21044607	Kukri_c61725_545	Tdurum_contig62941_85	RAC875_c13920_747	Tdurum_contig9612_971	BS00003891_51	wsnp_Ex_c8011_13584847	Tdurum_contig43092_876	BS00003852_51
BS00063608_51	RAC875_c65227_99	wsnp_Ex_c39304_46634878	wsnp_Ex_c1249_2399894	Excalibur_c47748_83	wsnp_Ex_c45081_50974769	RAC875_c25672_473	Kukri_rep_c100676_151	BS00073879_51	Tdurum_contig70639_196	BS00046963_51	BS00069412_51	BS00003214_51	BobWhite_c8571_699	RAC875_c12879_176	BS00106588_51	wsnp_Ex_rep_c102159_87386822	RAC875_c54701_277	Tdurum_contig6121_907	IACX203	Tdurum_contig6121_947	wsnp_Ex_c38198_45786860	wsnp_Ex_rep_c102044_87297599	RAC875_c17297_341	Tdurum_contig14559_741	wsnp_Ku_c12559_20251082	Excalibur_c3795_198	BS00063608_51	RAC875_c14852_2171	Excalibur_c63243_434	wsnp_JD_c2954_3925740	Ra_c14852_1487	Kukri_c31822_568	Kukri_c25377_365
wsnp_Ex_c15708_24057812	BobWhite_c1633_643	wsnp_Ex_c15708_24057812	Ra_c17448_1214	Tdurum_contig68217_361	CAP7_c3697_87	Excalibur_c30648_924	Excalibur_c36774_106	Ra_c18658_1048
Tdurum_contig74813_560	Tdurum_contig74813_560	wsnp_Ex_c1143_2195442
BobWhite_c34798_184	Ex_c7086_154	RAC875_c24285_1049	Ex_c5168_849	wsnp_Ex_c62371_62036044	wsnp_JD_c2198_3021879	Excalibur_c43740_95	BobWhite_c34798_184	wsnp_Ex_c10910_17729008	Ex_c12134_939	Kukri_rep_c107975_95	RAC875_rep_c103556_427	IAAV6637	RAC875_c82385_209	RAC875_c3156_630	Excalibur_c22599_921	wsnp_Ex_rep_c67100_65576598	Excalibur_c6258_692	Excalibur_c83056_83	Kukri_c13912_1543	RAC875_c14354_934	D_GDS7LZN01DU929_63	wsnp_Ex_c4942_8793029	CAP8_c6799_93	Ex_c31468_763	Excalibur_c29102_933
BS00070856_51	Kukri_s109823_59	D_contig26362_1277	IACX5958	Ra_c16172_309	BS00105522_51	BS00087343_51	CAP7_c2559_543	Excalibur_rep_c113131_624	BobWhite_c18136_441	wsnp_Ex_c4480_8056013	BS00105877_51	Kukri_c11902_580	RAC875_c3928_422	wsnp_Ex_c13188_20825019	wsnp_Ex_c4480_8056354	Excalibur_c21688_724	RFL_Contig2615_982	IACX11026	BS00003568_51	BobWhite_c13435_700	BS00070856_51
tplb0025h02_630	RAC875_rep_c113188_81	wsnp_Ex_c30754_39633791	wsnp_Ra_c7200_12462543	wsnp_Ex_rep_c110800_93013978	tplb0025h02_894	Excalibur_c30035_368	wsnp_Ex_c25390_34654575	Ex_c25390_395	tplb0025h02_630	RAC875_c15525_271	Kukri_rep_c72996_252	Excalibur_c53816_233
Kukri_c55362_75	wsnp_Ex_c14439_22426200	wsnp_Ku_c2637_5009091	Kukri_c55362_75	RAC875_c2102_3487	Ra_c42576_780	wsnp_Ex_c18664_27540364	BS00022523_51
wsnp_Ex_c56443_58561683	IAAV5171	wsnp_Ex_c56443_58561683	RAC875_c18002_58	BobWhite_c14066_403	wsnp_Ra_c27787_37299352
BS00003697_51	BS00003697_51	BS00011061_51	BS00034553_51	IACX5833	RAC875_c25738_168	RAC875_c30397_887	BobWhite_c11808_975	BobWhite_c5872_65	Excalibur_rep_c106283_82
BobWhite_rep_c52808_186	Kukri_c73802_205	BobWhite_rep_c52808_186	Excalibur_rep_c99143_422	wsnp_Ex_c3405_6252997	RAC875_c98242_422
RAC875_c25839_225	wsnp_Ex_c4789_8550135	wsnp_Ex_c37749_45436366	wsnp_Ex_c23383_32628864	RAC875_c25839_225
Excalibur_c4261_1098	Excalibur_c4261_1098	IAAV3944	wsnp_JD_c7795_8867843	D_GA8KES401DISTP_65	Kukri_c30754_271
Kukri_c45876_61	Kukri_c45876_61	wsnp_CAP12_c720_382116
BS00063625_51	Tdurum_contig54917_597	BS00063625_51
wsnp_JG_c5646_2148382	Kukri_rep_c111032_99	BS00022206_51	RAC875_c49751_75	wsnp_JG_c5646_2148382	Excalibur_c2991_320	wsnp_CAP7_c1735_859875	tplb0038e08_924	wsnp_Ex_c1988_3742022	tplb0038e08_609
Excalibur_c4789_2748	Excalibur_c4789_2748
BS00023993_51	BS00078460_51	RAC875_c57656_170	wsnp_Ex_rep_c69123_68034403	Kukri_c45412_177	Tdurum_contig42093_1170	BS00065529_51	BS00020236_51	wsnp_Ex_c11636_18742884	IAAV6131	BS00022049_51	wsnp_JD_c14118_13933380	wsnp_JD_c5861_7018974	Kukri_c74599_85	BS00100351_51	wsnp_Ex_c13721_21532196	wsnp_JD_c19925_17854742	BS00023673_51	Kukri_rep_c105999_572	wsnp_Ku_rep_c103889_90513052	Ex_c9615_1202	RAC875_rep_c111778_387	Tdurum_contig63598_188	BS00021997_51	RFL_Contig2920_563	Kukri_c26517_691	RAC875_c13221_1017	Ku_c29856_132	IAAV6170	IAAV5150	BS00020610_51	Ex_c9615_574	wsnp_Ku_c16022_24798741	Tdurum_contig23024_763	BS00040590_51	wsnp_Ex_c17693_26438399	wsnp_Ex_c7030_12111917	BS00071558_51	RAC875_c105310_155	BS00063549_51	Excalibur_rep_c102881_88	wsnp_Ex_c10094_16590615	IACX11096	BS00022751_51	wsnp_Ra_c20189_29442564	Ku_c12886_1250	IAAV3315	Ex_c1334_889	wsnp_CAP11_c383_294401	BS00006674_51
wsnp_Ex_c19582_28564743	Kukri_c6676_172	RAC875_c114809_130	IAAV3027	BobWhite_c11374_530	wsnp_Ra_c7969_13600474	CAP7_c7296_88	wsnp_Ex_c19582_28564743	BobWhite_c4399_447	wsnp_Ku_c10202_16937059	wsnp_Ra_c40910_48252997	wsnp_Ra_c16287_24905062	IAAV3025	BS00092631_51	Excalibur_rep_c103301_387	Excalibur_c96483_520	Excalibur_c96483_102	wsnp_Ex_c38326_45883440	Ra_c4601_2417	BS00059929_51	RAC875_c13696_226	BS00022747_51	wsnp_Ex_c6059_10615895	wsnp_Ra_c16813_25556454	wsnp_Ex_c1146_2200823	BS00022541_51	BS00063458_51	wsnp_BF474379A_Ta_2_2	wsnp_Ex_c23102_32328852	Kukri_c42807_473
Kukri_c11451_1882	Tdurum_contig81947_779	Kukri_c855_2107	BS00075731_51	wsnp_Ra_c12773_20367106	Tdurum_contig42487_1555	RAC875_c12733_1509	BS00067682_51	BS00110681_51	Kukri_c855_1907	Kukri_c11451_1882	RAC875_c22831_356	Ra_c956_2318	Excalibur_c46453_144	wsnp_Ex_c5839_10246915	BS00022169_51	Kukri_c9728_1171	RAC875_c1499_568	Kukri_c51453_406	BS00007429_51	wsnp_Ex_c6961_11998812	Excalibur_c42993_561	Tdurum_contig99143_205	wsnp_Ex_c31955_40681185	BS00068033_51	Excalibur_c52115_233	IACX13137	wsnp_Ex_c6961_12000176	BS00035032_51	Ku_c19745_1093	Excalibur_rep_c105674_99	Tdurum_contig46717_2021	BobWhite_c32347_219	RFL_Contig2814_604	Kukri_c5693_1983	BS00011622_51	wsnp_Ra_c389_826890	Kukri_c18055_1740	BS00071736_51	tplb0045p11_893	Kukri_c11530_92	IAAV6961	Kukri_c10757_183	IACX5996	wsnp_Ex_c52115_55827442
wsnp_CAP11_rep_c4346_2050918	RAC875_rep_c69356_504	BS00105531_51	Kukri_c40353_179	BobWhite_rep_c49999_538	BS00062425_51	Kukri_rep_c68381_911	wsnp_CAP11_rep_c4346_2051052	Kukri_rep_c69740_288	Excalibur_rep_c105674_315	BobWhite_c20453_589	BS00084193_51	BobWhite_c25105_507	wsnp_CAP11_rep_c4346_2050918	wsnp_CAP8_rep_c3844_1896355	BS00003730_51	Excalibur_rep_c106362_961
BS00094919_51	wsnp_Ex_c6354_11053460	Kukri_rep_c98227_390	BS00094919_51	BS00082180_51	Kukri_c67586_306	RAC875_c60161_145	BS00076461_51	BS00033442_51	Ku_c43151_811	wsnp_Ex_c558_1105911	Tdurum_contig52015_870	Kukri_c28968_130	JD_c19177_1284	wsnp_RFL_Contig2805_2579582	wsnp_Ex_c43009_49439922	Tdurum_contig75811_1629	Kukri_c42622_417	Tdurum_contig52015_1320	Ku_c19745_892	BS00068863_51	Tdurum_contig97505_172	Excalibur_c59263_96	Tdurum_contig12326_232	BS00099804_51	wsnp_BE445506A_Ta_2_2	BS00022475_51	Tdurum_contig52015_426	BS00079237_51	CAP11_c1048_99	wsnp_Ku_c19251_28705893	Excalibur_rep_c102327_102	Kukri_c2101_2358	RAC875_c21946_234	Excalibur_c61603_1052	BobWhite_c40583_146	IAAV6957	Tdurum_contig59467_433	Kukri_rep_c101179_404	BS00035083_51	tplb0032g12_1241	RAC875_c54764_319	RFL_Contig3425_378	BS00070539_51	RFL_Contig2834_890	RFL_Contig854_2253	Kukri_c51068_528	RAC875_c56907_274	Tdurum_contig52015_1090	Tdurum_contig12454_585
Tdurum_contig75819_3136	RAC875_c34971_137	IAAV912	Kukri_c29154_977	Excalibur_c9183_1397	Tdurum_contig50536_603	Kukri_c1831_1243	Tdurum_contig75819_3136	Kukri_c76470_79	Excalibur_c46601_265	RFL_Contig3424_754	Kukri_c28866_183	Excalibur_rep_c68458_1536	Excalibur_c30151_528	Excalibur_c19475_619	Tdurum_contig54860_525	BS00099610_51	Tdurum_contig13048_89	Tdurum_contig47309_600	CAP11_c1661_59	RAC875_c17185_90	BS00000747_51
wsnp_Ku_c24742_34711973	wsnp_JD_c18814_17164689	wsnp_Ex_rep_c71217_70021470	RAC875_c32895_304	IACX17522	Kukri_c36710_1007	Tdurum_contig82438_73	JD_c42022_319	RAC875_c11662_401	CAP7_c10133_40	Kukri_c55196_445	RAC875_c57962_101	Kukri_rep_c70389_57	RAC875_rep_c117475_289	IAAV3946	Excalibur_c60134_182	wsnp_Ku_c44760_51961180	Kukri_c5757_530	RAC875_c52124_90	BS00078522_51	Kukri_c67076_479	Excalibur_c113078_320	Excalibur_c62090_277	Tdurum_contig28493_829	wsnp_Ex_c11350_18330107	tplb0024l08_1395	RFL_Contig4956_2526	wsnp_Ex_c15988_24402251	RAC875_c35723_106	wsnp_CAP11_c651_429263	BS00066651_51	Kukri_c27692_822	wsnp_Ra_c31751_40835513	wsnp_CAP11_c651_429138	BS00023055_51	Excalibur_c34091_311	BobWhite_c911_127	Kukri_c39894_178	BobWhite_rep_c58252_112	wsnp_JD_c38071_27729378	wsnp_Ku_c24742_34711973	BobWhite_c24063_231	wsnp_Ex_c2017_3787478	wsnp_Ex_c29371_38412298	BS00084370_51	Kukri_c19251_579	wsnp_Ex_rep_c69838_68799256	Ku_c5938_4221	BS00030911_51	Ex_c9556_2547
wsnp_Ku_c4299_7814936	wsnp_Ex_c6142_10746442	BS00091701_51	BS00109912_51	tplb0032m13_1358	BS00087471_51	Excalibur_c24593_1217	wsnp_Ex_c53387_56641291	RAC875_c41169_68	Tdurum_contig69003_459	Ku_c20100_1746	wsnp_Ra_c7112_12318340	Excalibur_c34189_122	wsnp_Ku_c4299_7814936	RAC875_c346_1226
BS00077791_51	Excalibur_c12996_775	RAC875_c27696_2299	Tdurum_contig22364_380	Tdurum_contig83837_251	Excalibur_rep_c79404_164	Kukri_c58950_69	BobWhite_rep_c49367_405	BS00034085_51	BS00082412_51	wsnp_Ex_c40011_47158369	wsnp_RFL_Contig1510_707132	CAP7_c10038_214	wsnp_CAP11_c827_513472	Kukri_rep_c97425_164	wsnp_CAP11_c78_114341	BS00078324_51	IAAV942	wsnp_Ex_c1482_2835665	Excalibur_c53632_204	wsnp_JD_c3225_4227048	RAC875_c4732_1521	wsnp_CAP7_c949_486485	BS00077791_51	BS00024619_51	BS00071424_51	RAC875_c27696_718	BS00103846_51	BS00093156_51	BS00109319_51	Tdurum_contig56144_369	wsnp_Ex_rep_c67660_66321934	Excalibur_c9617_292	wsnp_BF293181A_Ta_2_4
BS00095826_51	BS00095826_51	Tdurum_contig20214_279	wsnp_Ex_rep_c66939_65371026	Tdurum_contig81608_63	Excalibur_c662_229	RAC875_c75528_355	RAC875_c42866_1323	wsnp_Ex_c662_1301994
Kukri_c66626_288	Tdurum_contig16445_218	Kukri_c106476_350	wsnp_Ex_c23102_32328851	BS00021692_51	BS00102773_51	BS00011330_51	Kukri_c66626_288	RFL_Contig3271_810	BS00102772_51	wsnp_BQ160404A_Ta_1_1
RAC875_c16644_491	Excalibur_c16355_712	wsnp_Ex_c30239_39179460	RAC875_c16644_491	Excalibur_c44485_362	Tdurum_contig15285_588	RAC875_c66770_208	Tdurum_contig93663_457	RAC875_c16644_1722	Kukri_c19436_405	BS00110940_51	RAC875_c52560_438
RAC875_rep_c76772_850	Kukri_c484_1704	RAC875_c67063_703	RAC875_c67063_984	Tdurum_contig45618_1089	RAC875_rep_c76772_850	wsnp_Ex_c39221_46569987
RAC875_rep_c105182_460	RAC875_c1227_1471	Ra_c31466_694	Excalibur_c2736_159	RAC875_c1227_1098	BobWhite_c26529_106	wsnp_Ex_c7397_12674744	wsnp_Ra_rep_c105182_89171305	RAC875_c21280_2176	RAC875_rep_c105182_460	Excalibur_c47990_159	Kukri_c3855_428	wsnp_Ex_c1482_2835474	wsnp_Ex_c19214_28132186
BobWhite_c5235_710	BS00070626_51	Tdurum_contig46611_1061	BS00077891_51	wsnp_CAP7_c1321_664478	wsnp_Ku_c1552_3060297	BS00022202_51	wsnp_Ex_c15341_23592075	BobWhite_c5235_710	RAC875_c22201_461	wsnp_Ku_rep_c113718_96236830	Ra_c8394_1381	wsnp_CAP7_c1321_664480	IAAV6287	wsnp_Ex_c5177_9174930	Excalibur_c31216_744	IACX7848	Excalibur_c20486_268
Kukri_rep_c68371_1242	BS00061911_51	tplb0031i24_1212	wsnp_Ku_c28104_38042857	Kukri_rep_c68371_1242
RAC875_c19111_628	RAC875_c19111_628	wsnp_Ku_c42539_50247333	wsnp_JD_c20555_18262260	wsnp_Ku_c19943_29512612	BS00066468_51	wsnp_Ku_c42539_50247426	RAC875_c46980_148	Excalibur_c95707_285
RAC875_c50676_588	BS00061593_51	RAC875_c8565_926	RAC875_c50676_588	wsnp_BF483039A_Ta_2_1
RFL_Contig6074_1058	RAC875_c2359_652	RFL_Contig5701_783	RFL_Contig5701_169	RFL_Contig6074_1058	wsnp_Ex_c53442_56678505	BobWhite_c19346_434	wsnp_Ex_c9971_16412615
Ra_c9427_300	Ra_c9427_300	wsnp_Ex_c41150_48040078	BS00032623_51
wsnp_Ex_c5341_9443380	BS00046977_51	IAAV6043	BS00024786_51	BS00046976_51	BS00011072_51	wsnp_Ku_c6065_10682531	Kukri_rep_c105330_552	CAP11_c3138_241	RAC875_c63822_185	wsnp_Ku_c6065_10682577	wsnp_Ra_c63822_63288359	Ku_c11827_464	wsnp_Ex_c5341_9443380	IAAV4945
RAC875_c55351_223	Tdurum_contig74815_1274	Tdurum_contig15260_650	Kukri_c36885_58	Tdurum_contig46954_406	RAC875_c48202_231	RAC875_c55351_223	tplb0022c16_494
RAC875_c17861_199	BS00111112_51	wsnp_Ex_c22383_31576342	BobWhite_c1085_412	Tdurum_contig51645_738	BS00108784_51	BobWhite_c47709_141	RFL_Contig5162_345	IAAV6833	RAC875_c17861_199	Kukri_rep_c109098_132	wsnp_BF473884A_Ta_1_3	RAC875_c17861_221	RAC875_rep_c112782_91	BobWhite_c8076_154	Jagger_c5275_99	IAAV2086	BS00063267_51	Kukri_c6386_2065	BS00078400_51	Kukri_c11325_337	Kukri_c39994_227
RAC875_c50928_292	RAC875_c50928_292	Tdurum_contig77759_52
RAC875_c32923_95	RAC875_c32923_95	Excalibur_c14925_1747	Ku_c12701_1268	BS00074230_51	Excalibur_rep_c101407_222	Ra_c17341_2119	BS00067746_51	Ra_c8937_191	IAAV7916	BS00066015_51	Excalibur_c13337_219	Tdurum_contig8441_602	BobWhite_c34551_714	BS00022145_51	Ra_c17341_2122	Kukri_c57674_324	wsnp_Ex_c42653_49180603	wsnp_Ku_c12701_20446223	wsnp_Ex_c42653_49180485
Excalibur_c1310_414	Excalibur_c1310_414	wsnp_CAP7_c10100_4479468	Tdurum_contig11613_329
Tdurum_contig51087_573	Kukri_c12901_706	BS00074083_51	wsnp_Ex_c11106_18003332	BS00070399_51	Kukri_c48418_149	wsnp_Ex_c5925_10397213	wsnp_Ex_c10342_16938528	BS00055761_51	BS00054881_51	wsnp_Ex_c14248_22204549	IAAV3448	BS00063208_51	wsnp_Ex_c46274_51831129	RAC875_c1638_165	IAAV5646	wsnp_Ex_c7783_13259751	wsnp_CAP11_rep_c4076_1926235	Kukri_rep_c79716_389	Ex_c12057_797	wsnp_Ku_c11060_18147688	wsnp_Ex_c4408_7939986	wsnp_RFL_Contig4753_5709032	Tdurum_contig51087_573	Ku_c24482_1132	Ku_c20136_198	BS00027054_51	BS00062967_51	Tdurum_contig102328_129	Tdurum_contig28304_335	wsnp_Ku_c10939_17975681	Kukri_c61972_419	wsnp_Ex_c18800_27681277	BS00073602_51	Kukri_c51296_438	RAC875_c31791_559	BobWhite_rep_c66957_84	RAC875_c48766_224	RFL_Contig5098_1248	wsnp_Ku_c31419_41152151	BS00064146_51	BS00040415_51	wsnp_RFL_Contig3054_2955094	BS00027058_51	Kukri_rep_c68742_543	wsnp_Ex_c5270_9324025	BS00064344_51	Kukri_c57677_355
BS00029287_51	BS00022045_51	wsnp_CAP11_c1196_692246	IAAV3414	wsnp_Ku_c4560_8232439	BS00048090_51	BobWhite_c3541_152	Kukri_c52496_434	Excalibur_rep_c103688_258	Ku_c4522_1221	JD_c4813_1482	wsnp_Ex_c64815_63464750	Excalibur_c5700_244	Kukri_c51101_351	Excalibur_rep_c102136_270	Excalibur_rep_c68565_1411	Kukri_c4424_1081	RAC875_c17182_600	Kukri_rep_c71778_644	Tdurum_contig81318_116	RAC875_c9715_679	Ku_c17257_926	Kukri_c50071_1084	RAC875_c27939_335	wsnp_Ku_c17161_26193994	Excalibur_c6738_2072	BS00089942_51	wsnp_CD454314B_Ta_2_1	Excalibur_c49622_60	RFL_Contig1404_351	BS00108573_51	BS00081132_51	RAC875_c29004_652	wsnp_Ku_c47983_54292296	BobWhite_c34689_116	wsnp_RFL_Contig4236_4881643	IAAV2037	wsnp_Ex_c33461_41945399	wsnp_Ex_c10550_17231658	wsnp_Ku_c17161_26193672	RAC875_c27548_234	BS00044443_51	BobWhite_c12256_96	wsnp_BE498323B_Ta_2_1	Excalibur_c15029_144	Excalibur_c17078_400	RAC875_c21537_368	wsnp_JD_c2701_3626787	BS00029287_51	RAC875_c47003_445
BobWhite_c46772_564	Tdurum_contig82534_237	RAC875_c23724_182	RAC875_rep_c110526_324	tplb0037k05_1475	BobWhite_c16787_205	BS00072941_51	Kukri_c29396_58	Tdurum_contig93266_145	wsnp_BE605194B_Ta_2_7	Tdurum_contig75931_1967	BS00067599_51	IAAV4582	BS00035640_51	RAC875_rep_c70874_1920	BobWhite_c46772_564	RFL_Contig2540_306	BS00067540_51	Kukri_rep_c106477_365	wsnp_BE605194B_Ta_2_1	BS00031923_51	Tdurum_contig47317_100	wsnp_Ex_c15972_24385702	Tdurum_contig44382_932	BS00065981_51	Kukri_c78330_327	BS00010616_51	RAC875_rep_c70874_1309	RAC875_c23724_118	wsnp_Ku_c4067_7419106	wsnp_Ex_c11860_19030807	BS00095819_51	Tdurum_contig97939_64	Tdurum_contig42813_935	BobWhite_c26534_532	RAC875_c76528_296	Tdurum_contig9934_104	RAC875_c99084_580	Tdurum_contig82534_311	Tdurum_contig10677_529	BS00101364_51	wsnp_BE498985A_Ta_2_1	BS00066647_51	wsnp_Ex_c204_400545
Kukri_c36225_133	Kukri_c12822_132	Tdurum_contig32954_195	wsnp_Ku_c29256_39161320	Ku_c46689_1653	Excalibur_rep_c111660_89	Tdurum_contig28176_55	Tdurum_contig11028_236	Tdurum_contig44261_127	BS00024065_51	Kukri_c67810_105	wsnp_Ex_c47153_52447514	BobWhite_c38957_159	BobWhite_c39364_231	wsnp_Ku_c665_1371121	BS00059062_51	RAC875_c30453_292	wsnp_RFL_Contig3405_3533915	Jagger_c9314_100	BobWhite_c4481_96	Excalibur_c8994_1297	Kukri_c39759_102	wsnp_Ku_c665_1371448	wsnp_Ex_c6590_11419735	Tdurum_contig44261_795	wsnp_Ku_c8497_14429303	RAC875_c58656_89	Kukri_c36225_133	RAC875_c16839_188	RAC875_c10932_1697	BS00059061_51
CAP12_c194_240	BS00110528_51	Kukri_rep_c101620_1848	Tdurum_contig52096_330	RFL_Contig3607_648	BS00039118_51	tplb0060b03_432	Tdurum_contig52096_270	CAP12_c194_240	Kukri_rep_c68107_833	IACX5786	Tdurum_contig44206_1503	RAC875_c34939_963	CAP12_c1587_142	Excalibur_c24639_398	wsnp_Ex_c32905_41484291	RAC875_c34939_467	Excalibur_rep_c69840_85	Kukri_c3676_483	Tdurum_contig30909_76	BobWhite_c43557_103	RAC875_c8752_705	RAC875_rep_c108382_824	tplb0040b02_681	Tdurum_contig62213_156	RAC875_rep_c72959_187
wsnp_Ku_c707_1465395	BS00064783_51	Tdurum_contig49656_679	RAC875_c8221_649	RAC875_rep_c78007_425	Kukri_c18148_1177	RAC875_c10372_671	RAC875_rep_c78007_394	CAP7_c2649_283	IAAV4890	wsnp_Ex_c758_1488368	wsnp_Ku_c707_1465395	wsnp_Ex_c8400_14157060	BobWhite_c2514_109	Excalibur_c51720_84	Kukri_c40149_436	wsnp_Ex_c351_689415	Excalibur_c1205_188	wsnp_Ra_c39394_47110214	BobWhite_c25708_334	BS00065265_51	wsnp_Ex_c3930_7127883	Kukri_c46447_1738	RAC875_c10372_542	BobWhite_c28058_232
Kukri_c29304_447	BobWhite_rep_c63166_725	tplb0022m23_742	CAP8_c195_441	Tdurum_contig13431_127	RAC875_c4108_2179	Ex_c39052_1533	Tdurum_contig84962_266	RAC875_c1962_1517	RAC875_c53629_760	CAP11_c106_97	Excalibur_c39238_158	BobWhite_c41441_185	IAAV7544	Kukri_c29304_447	Kukri_rep_c73612_444	BS00024215_51	BobWhite_c8027_421	wsnp_BF200891B_Ta_2_1	BobWhite_c44558_325	RAC875_c18513_376	BobWhite_rep_c64768_264
wsnp_Ex_c7934_13467335	BS00022810_51	BS00066479_51	wsnp_JD_c17128_16056425	Excalibur_c3698_739	Kukri_rep_c69900_197	Tdurum_contig55961_526	Tdurum_contig67161_99	Kukri_c10430_1138	Kukri_c55780_296	RAC875_c66200_288	Excalibur_c7338_242	Excalibur_c7338_563	Tdurum_contig17697_771	tplb0035h03_1251	IACX11443	wsnp_BF202806B_Ta_2_1	Kukri_c11959_587	wsnp_Ex_rep_c68762_67626384	IACX11047	BS00022522_51	RAC875_c871_1345	wsnp_BF202806B_Ta_2_8	wsnp_Ex_c7934_13467335	IACX1897	Tdurum_contig52079_1174	wsnp_Ex_rep_c69316_68246280	wsnp_JD_rep_c48755_32989025	Tdurum_contig81911_179	BS00040283_51
RAC875_c38693_319	RAC875_c34939_86	RAC875_c38693_319	wsnp_RFL_Contig3854_4205716	RAC875_c5744_115	RAC875_c14064_308	IAAV3646	Tdurum_contig8448_363	RAC875_c14064_177	wsnp_JD_c9040_9947841
Tdurum_contig5352_556	Tdurum_contig10861_942	Excalibur_c3423_1170	RFL_Contig801_2124	Tdurum_contig5352_556	Excalibur_c8486_419	wsnp_Ex_c11658_18773086	BS00022127_51
BS00049730_51	BS00066456_51	Tdurum_contig61884_836	BS00057323_51	Kukri_c35975_593	Excalibur_rep_c110429_536	RAC875_c41903_122	RFL_Contig5898_807	BS00083578_51	Ku_c22990_969	Kukri_c100592_82	wsnp_Ex_c16577_25095267	BS00081841_51	BS00049730_51	RAC875_c40569_716	BS00010819_51
RAC875_c24101_284	RAC875_c21489_908	CAP7_c3950_160	Kukri_c14766_484	RAC875_c24101_284	IACX486
Excalibur_c25991_184	IACX3991	RAC875_c46751_112	BS00111144_51	Excalibur_c25991_184	BS00050993_51	wsnp_Ex_c24376_33618864	IACX6036
Excalibur_c8931_432	wsnp_Ex_c10193_16730126	BS00080621_51	Kukri_c25451_119	RAC875_c906_657	wsnp_Ku_c16295_25149034	Tdurum_contig13930_254	BS00063744_51	Excalibur_c8931_432	wsnp_Ku_c854_1768346	RAC875_c3361_2093	Ku_c16895_793	Tdurum_contig23504_196
RAC875_rep_c118655_110	RAC875_rep_c118655_110	BobWhite_c12355_1548	wsnp_BE445506B_Ta_2_1	Kukri_c28160_2017
Excalibur_c33267_538	Excalibur_c33267_538	BS00111247_51
RAC875_c59682_105	RAC875_c8145_1201	RAC875_c59682_105
CAP12_c1816_325	BS00022056_51	CAP12_c1816_325	BobWhite_c44404_312
Tdurum_contig47633_304	RAC875_c8752_1079	Tdurum_contig47633_304	Tdurum_contig48824_476	Ra_c3470_1551
BS00003726_51	BS00021695_51	Kukri_c61379_613	BS00003726_51	Jagger_c2161_211	CAP12_c8025_110	BS00091302_51	wsnp_be496863B_Ta_2_1	BobWhite_c10448_80	wsnp_be496863B_Ta_2_2	Kukri_rep_c72909_657	Tdurum_contig85266_280	BobWhite_c23074_304	wsnp_Ex_c17882_26646153	RAC875_rep_c105494_293
wsnp_Ex_c11003_17857759	BobWhite_c3564_81	wsnp_BE443010B_Ta_2_1	RAC875_c8890_148	BS00067530_51	RAC875_c33564_120	Ku_c28853_1518	Kukri_c99107_143	BS00010557_51	wsnp_Ku_c10572_17445550	IAAV8836	BS00089181_51	BS00092630_51	Ex_c54863_29	Excalibur_rep_c111629_239	wsnp_Ex_c11003_17857759	wsnp_Ex_c38711_46173464	JD_c3269_342	Kukri_c20611_293	wsnp_Ex_rep_c109138_92064554	BS00022009_51	wsnp_BF483648B_Ta_2_1	BS00021972_51	BobWhite_c3269_141	wsnp_Ex_c56425_58548596	Tdurum_contig56342_134	Excalibur_c373_1347	Kukri_c16907_390	Excalibur_c41452_997	wsnp_Ku_rep_c68953_68153061	BS00101408_51	wsnp_CAP11_rep_c4027_1902057
Kukri_rep_c101472_574	Kukri_rep_c101472_574
Tdurum_contig68347_605	Tdurum_contig68347_605	Tdurum_contig57370_82	wsnp_Ex_c38995_46393506	tplb0021f14_1700	RAC875_rep_c116436_106	CAP8_c665_242	BS00066873_51	BS00031746_51	IACX5924	wsnp_Ex_rep_c66351_64532511	Tdurum_contig57370_318	RAC875_c7123_1703	BS00022053_51	Tdurum_contig97814_355	BS00017187_51	RAC875_c3492_2195	wsnp_Ku_c26213_36167499	BS00035630_51
wsnp_Ex_c5268_9320618	tplb0058p02_2806	wsnp_Ex_c5268_9320618	BobWhite_c4729_243	wsnp_Ex_c8400_14157318	BobWhite_rep_c55035_124	wsnp_Ex_c17176_25816766	RAC875_rep_c117259_207	Kukri_c43981_300
BS00108793_51	D_contig36176_338	BS00108793_51	RFL_Contig1323_544	BS00110642_51	D_contig78519_72	D_F5XZDLF02H192C_184	D_GB5Y7FA02IDDA9_183	BS00068485_51	Excalibur_c833_1405	BS00067140_51	Kukri_rep_c103404_314	Ex_c25027_535	RAC875_rep_c72293_349	IACX11794	wsnp_Ku_rep_c69533_68919669
BS00035732_51	wsnp_Ex_c2054_3852564	wsnp_Ex_c4637_8299644	wsnp_Ex_rep_c68671_67525179	Kukri_c15768_68	wsnp_Ra_c2930_5550811	IACX7714	wsnp_Ex_c17914_26681837	Kukri_c48125_714	BS00009457_51	wsnp_Ra_c2930_5550871	IAAV4133	Excalibur_c5346_2716	IAAV3265	BS00035732_51	BS00022610_51	RFL_Contig1820_846	Kukri_c15768_1383	D_GDRF1KQ02JPR1A_106	RFL_Contig1820_712	Excalibur_c31499_732	BS00066128_51	Ku_c47803_245	D_GDS7LZN01CWBG5_74	RAC875_c10636_525
Excalibur_c13094_523	BS00062644_51	IAAV5917	Excalibur_c13094_523
Kukri_c5789_1029	Kukri_c5789_1029	Tdurum_contig13459_543	BS00074121_51	BS00074120_51
BS00021745_51	BS00079734_51	Kukri_rep_c105287_311	BS00096024_51	BS00021745_51
wsnp_Ex_c11813_18968198	Ku_c67089_214	wsnp_Ex_c11813_18968198	Kukri_c16416_647
D_contig05962_325	D_contig05962_325	IAAV8855	RAC875_rep_c106588_205
BS00064761_51	CAP11_rep_c8279_82	BS00064761_51
Kukri_c100613_331	wsnp_Ex_c65899_64135487	BS00066770_51	Excalibur_c7255_697	wsnp_Ex_c10430_17064001	Kukri_c100613_331	wsnp_Ku_c27286_37236472
Kukri_c47935_137	Kukri_c47935_137
[truncated: 92 more columns]
