# Supplementary material for: Haplotype-tagged SNPs improve genomic prediction accuracy for Fusarium head blight resistance and yield-related traits in wheat
Source: Theor Appl Genet. 2023 Apr 3;136(4):92. doi: 10.1007/s00122-023-04352-8 (PMC10068637; doi:10.1007/s00122-023-04352-8)
Supplement: Supplementary file 5 — Supplementary file5 (ZIP 2025 KB) [file 122_2023_4352_MOESM5_ESM.zip › LD-0.2_haplotyping.xlsx]

## Sheet: LM
Haplotyping - Breeding lines (Lantmännen)
LD=0.2(r^2 >= 0.2)
Haplotype tagged SNPS	Alleles captured/other SNPS in a haplotype
wsnp_BF478737A_Ta_2_1	wsnp_Ex_c14866_22995097	BobWhite_c8428_346	Ex_c2389_1634	IAAV5756	Excalibur_c20133_87	IAAV8147	Kukri_c12000_1447	Ra_c11042_1500	IAAV7414	wsnp_Ex_c19730_28728245	Excalibur_c64855_328	BS00090408_51	wsnp_Ex_c13783_21613564	BS00028874_51	wsnp_Ku_c3468_6420199	wsnp_Ex_c8364_14095508	Ex_c801_820	IAAV9022	wsnp_Ex_c28165_37310070	BS00102492_51	BS00066549_51	Ex_c23451_720	BS00022201_51	BS00003813_51	wsnp_Ex_rep_c66318_64485410	CAP8_c806_297	BS00010287_51	Excalibur_c57766_92	wsnp_Ex_c3906_7086162	wsnp_Ex_c44498_50537128	wsnp_Ex_rep_c68183_66958099	BS00062715_51	BS00063063_51	wsnp_Ex_c11697_18821490	RAC875_c2202_1097	BS00048117_51	Excalibur_c44731_1000	RAC875_rep_c110052_194	wsnp_Ex_c591_1177097	wsnp_Ra_c7847_13421750	wsnp_Ex_c11374_18361760	Kukri_c25839_487	wsnp_Ex_c14733_22819625	BS00030644_51	Excalibur_s107771_77	wsnp_Ex_c3365_6183009	wsnp_Ex_c43454_49770425	RAC875_c21620_1359	wsnp_Ex_c8374_14111734
BS00066852_51	RAC875_c12808_182	wsnp_Ex_rep_c69738_68695568	RAC875_c11899_366	Excalibur_c77035_156	wsnp_Ex_c4605_8240189	IACX6344	wsnp_Ex_rep_c101414_86781128	BS00065146_51	BS00086680_51	wsnp_Ex_c572_1138770	tplb0041a22_935	wsnp_Ex_c572_1138339	wsnp_Ex_c6817_11761300	wsnp_Ex_c25628_34888439	IACX293	wsnp_BE403956A_Ta_2_3	wsnp_Ku_c37925_46679146	wsnp_Ex_c6817_11762714	wsnp_Ex_c4605_8241260	BS00087437_51	Kukri_rep_c115954_137	Ra_c2895_591	wsnp_Ex_c572_1138503	wsnp_Ex_c10100_16600633	Kukri_c12165_1148	BS00068358_51	Kukri_c67601_267	BS00066852_51	BS00094681_51	wsnp_Ku_c4018_7333828	wsnp_Ex_c35563_43690084	Excalibur_c7026_2635
RAC875_c32379_216	Excalibur_c66_147	wsnp_Ex_c28149_37293173	RAC875_c32379_216	CAP12_c8163_118	BS00030043_51	Ku_c3523_1959	JD_c285_1438	wsnp_BF474340A_Ta_2_1	wsnp_Ex_c23598_32826926	Tdurum_contig81011_244	wsnp_Ex_rep_c81556_76277906	BobWhite_c37358_208	RAC875_c34515_343	Jagger_c468_53	wsnp_Ku_rep_c109724_94227136	Kukri_c51781_199	BobWhite_rep_c49755_131	Tdurum_contig56662_54	Excalibur_c1936_1072	wsnp_Ex_c6488_11266589	wsnp_CAP11_c146_160903	Kukri_c8757_107
wsnp_CAP12_c1960_972031	wsnp_Ex_c1997_3757721	Ra_c64515_242	wsnp_CAP12_c1960_972031	wsnp_BM140362A_Ta_2_2	Kukri_c1313_1158	wsnp_JD_c6544_7697578	Ku_c1313_1673	Ku_c10813_1122	Jagger_c5280_407
wsnp_Ex_c44049_50205457	IAAV7131	wsnp_Ex_c44049_50205904	wsnp_Ex_c1374_2630879	wsnp_Ex_c44049_50205457	wsnp_Ex_c3572_6531810	wsnp_Ex_c33831_42253707	RAC875_c33300_141	wsnp_Ku_c17726_26872129	CAP12_c6266_339	wsnp_Ex_c5634_9906981	Kukri_c32885_145	CAP11_c6014_160	Ex_c12763_662	wsnp_Ex_rep_c105541_89932598	wsnp_JD_c40990_29127031	BobWhite_c1488_504	Kukri_rep_c101316_375	Ra_c11023_679	Excalibur_c17872_137	RAC875_c14066_452	RFL_Contig530_2305	Excalibur_c7237_1084	Kukri_c7436_2259	CAP12_c6266_298	Kukri_c47825_138	wsnp_Ex_c21592_30743513	wsnp_Ex_c2181_4089788	wsnp_Ex_c8885_14842394	RAC875_c18539_1159	RAC875_c37183_331	Ra_c272_1632
BS00002216_51	Kukri_c3582_87	Ex_c8514_1342	Ra_c58315_265	wsnp_Ex_c56097_58351893	Excalibur_c49421_443	RAC875_c41275_131	wsnp_Ex_rep_c66628_64934660	IAAV2072	RFL_Contig3203_1971	IAAV5406	wsnp_Ra_c12148_19539667	wsnp_Ku_c557_1166684	Ra_c105707_788	BS00002216_51	BobWhite_rep_c49207_243	IACX3496	wsnp_Ex_c5216_9235964	wsnp_Ex_c25734_34995416	BobWhite_rep_c63278_349	IACX4378	BS00089894_51	wsnp_Ra_c37745_45806931	RAC875_c31276_1128	Kukri_c52952_315	wsnp_Ex_c5192_9203682
Tdurum_contig42479_3800	Excalibur_c9676_163	Tdurum_contig46413_680	Kukri_c29150_143	Tdurum_contig43943_1165	CAP11_c2581_302	Kukri_c29655_239	Excalibur_c71158_54	RAC875_c34888_65	wsnp_Ex_c57982_59470152	wsnp_Ex_c19717_28713417	Excalibur_c5139_198	wsnp_Ex_c7252_12453079	Tdurum_contig43943_56	RAC875_c57939_78	CAP8_c2448_355	Tdurum_contig68827_61	tplb0053o08_2004	BobWhite_c39996_85	Excalibur_c82557_201	Tdurum_contig42479_3800
BS00064536_51	Tdurum_contig11756_264	BS00003761_51	Tdurum_contig29484_628	Tdurum_contig61492_458	Tdurum_contig83113_134	BS00039749_51	Tdurum_contig61492_684	Tdurum_contig52332_94	BS00064536_51	BS00022738_51	BobWhite_c46501_92
BobWhite_c1361_1187	RAC875_c38756_141	BS00023201_51	RAC875_c30657_82	RAC875_c42700_264	wsnp_Ex_c2868_5293485	CAP12_c3074_192	BS00033749_51	wsnp_Ku_c1818_3557408	BS00023130_51	Tdurum_contig44888_837	BobWhite_c1361_1187	BS00100774_51	Ku_c28007_1398	BS00056550_51	Kukri_rep_c102231_265
wsnp_Ex_c41953_48657850	Excalibur_c47013_1503	wsnp_Ex_c33452_41938013	wsnp_Ex_rep_c102067_87314043	wsnp_CAP11_c1815_982483	wsnp_CAP8_c4785_2322876	RAC875_c41993_582	Tdurum_contig96086_74	wsnp_Ex_c41953_48658353	BobWhite_c41272_159	IAAV7172	BS00070580_51	BS00109991_51	RAC875_rep_c105766_652	BobWhite_c22134_398	Kukri_c7119_392	BS00023203_51	BS00110627_51	BS00095510_51	IACX5994	BS00037976_51	RAC875_c6798_467	wsnp_BE443588A_Ta_2_2	BS00078085_51	RFL_Contig5334_831	wsnp_Ex_c4612_8254533	Ra_c110766_321	wsnp_Ex_c33452_41938159	Ku_c8992_405	wsnp_Ex_c41953_48657850	wsnp_Ex_c28900_37982485	wsnp_JD_c3973_5044238
BS00087600_51	BS00023126_51	wsnp_Ra_c16080_24638622	BS00087601_51	Excalibur_c7033_159	IACX18883	BS00067420_51	BS00022698_51	BS00067421_51	Excalibur_c59894_97	wsnp_JD_c13903_13781269	RAC875_c43643_176	RAC875_c94534_75	BS00087600_51	Kukri_c10239_2186
BobWhite_c44947_277	tplb0059i08_441	Tdurum_contig47006_2711	Kukri_c4204_1673	Excalibur_c46365_304	Tdurum_contig11349_810	wsnp_Ex_c1255_2411550	BobWhite_c44947_277	wsnp_Ku_c330_683203	Excalibur_c12932_2102
wsnp_Ex_c6563_11378915	Kukri_c45512_193	RAC875_c15975_1208	BS00012042_51	wsnp_CAP7_c3472_1623955	BS00022396_51	wsnp_Ex_c6563_11378915	BobWhite_c26122_129	wsnp_Ku_c33917_43336069	BS00110130_51	wsnp_BG606986A_Ta_2_1
BS00021728_51	RFL_Contig22_617	BS00077432_51	wsnp_Ex_c32590_41222878	wsnp_Ku_c23012_32893918	wsnp_Ku_c15214_23756800	BS00067742_51	Kukri_c18017_1696	wsnp_Ex_c9722_16062937	RFL_Contig22_387	BS00064638_51	Kukri_c54678_88	Kukri_c58155_786	BS00021728_51
wsnp_Ex_c18499_27344859	BS00023114_51	RAC875_c53725_217	BS00106641_51	wsnp_Ex_c9343_15514687	wsnp_Ex_c9343_15514531	BS00022824_51	wsnp_Ex_c18499_27344859
IAAV6100	IAAV1930	RAC875_c62550_470	IAAV6100	BS00035273_51	wsnp_Ex_c15377_23637176	BS00065170_51
tplb0043h23_1346	Kukri_c41943_535	tplb0043h23_1346
Ra_c27593_460	RAC875_c10090_963	Excalibur_c12215_352	Kukri_rep_c107771_588	RAC875_c46269_387	Ra_c27593_460	Tdurum_contig5008_635	IAAV5931
Kukri_c22508_119	wsnp_Ex_c64327_63176640	Kukri_c13136_1363	Excalibur_rep_c92985_510	Kukri_c22508_119	RAC875_c14926_589
wsnp_Ex_c2181_4089639	wsnp_Ex_rep_c70593_69508988	Kukri_c37212_1286	BS00004903_51	IAAV2838	wsnp_Ex_rep_c66980_65419811	RAC875_c37934_225	wsnp_Ex_c2181_4089639
Tdurum_contig13946_329	Kukri_c82555_88	Tdurum_contig77289_179	Tdurum_contig13946_241	Tdurum_contig13946_329
wsnp_Ex_c1427_2736441	wsnp_Ex_c1427_2736441	wsnp_Ra_c20126_29372577	Ra_c69908_1877	wsnp_Ex_c10595_17291999
BS00021780_51	RAC875_c85550_73	wsnp_Ex_rep_c72011_70562321	BS00021780_51	BobWhite_c66315_505	wsnp_Ex_c46670_52108070
RAC875_c45115_509	RAC875_c45115_509	RAC875_c12993_201	Excalibur_c1845_4911
RAC875_c5544_4156	BobWhite_c4646_119	IACX5982	RAC875_c5544_4156
Kukri_c2446_683	wsnp_Ex_rep_c106111_90308719	Kukri_c2446_683	RFL_Contig1027_442
BS00105601_51	BS00078982_51	Excalibur_c11941_675	BS00105601_51
wsnp_Ku_c5756_10191339	BS00022667_51	wsnp_Ku_c5756_10191339	Kukri_rep_c69910_1153	BS00077350_51	Excalibur_c44883_244	Excalibur_rep_c113950_132	BS00069300_51	Tdurum_contig50845_82	Kukri_c45607_199	BS00081680_51
RAC875_c9833_297	Excalibur_c65227_444	RAC875_c9833_297	tplb0046g22_1351
RAC875_c29540_1109	BobWhite_c96_170	RAC875_c24047_284	wsnp_Ex_rep_c108951_91954190	wsnp_Ex_c5060_8985678	wsnp_Ra_c11877_19161832	RAC875_c29540_1109	BS00022733_51	RAC875_c29540_413	wsnp_Ra_c33025_41968284
RAC875_rep_c112044_340	CAP12_c1906_217	Kukri_rep_c117029_125	RAC875_c80876_67	wsnp_Ex_c4685_8377545	RAC875_rep_c112044_340	Kukri_c30322_414	wsnp_Ku_c21316_31053745	Kukri_c49170_655	wsnp_BE445113A_Ta_2_1	Kukri_c39377_286	wsnp_Ex_rep_c109742_92411838	IAAV2694	wsnp_Ra_c3270_6136601	Kukri_c12984_465	Excalibur_c44668_382	IACX5960	wsnp_BE445113A_Ta_2_2	wsnp_Ex_c1997_3755945	Kukri_c29039_315
BS00021714_51	wsnp_Ex_c21193_30320134	BS00032112_51	IAAV5535	IACX11338	wsnp_Ex_c21336_30465618	IACX3047	RAC875_c23081_141	Kukri_c25215_124	BS00021714_51
BS00059422_51	RAC875_c95364_259	BS00059422_51
wsnp_Ku_c1642_3232242	wsnp_Ku_c1642_3232242	wsnp_Ku_c10292_17066821
Kukri_c31964_56	Kukri_c31964_56	Kukri_c12534_559	Tdurum_contig8382_300
BS00070991_51	BS00070695_51	BS00070991_51
Excalibur_c37474_179	BobWhite_c46349_402	IACX8300	IAAV3552	wsnp_Ra_c41581_48764320	Kukri_c27717_316	wsnp_Ku_rep_c71909_71634013	BS00031200_51	IAAV4916	Excalibur_c37474_179	BobWhite_c478_1386	CAP7_c3885_73	Excalibur_c37474_242	RFL_Contig5450_993	wsnp_Ku_c30921_40705731	IAAV5652	wsnp_Ex_rep_c103087_88124573	Ra_c2322_174	wsnp_Ex_rep_c103087_88123733	BS00064679_51	IACX10924
RAC875_c89908_105	wsnp_CAP12_c2438_1180601	wsnp_BE490041A_Ta_2_1	RAC875_c826_2186	RAC875_c89908_105
Ku_c4823_673	wsnp_Ex_c1137_2182795	wsnp_Ex_c7965_13520238	Excalibur_c25891_1402	Ku_c4823_673
BS00062759_51	BS00062759_51
BS00065419_51	BS00065419_51
wsnp_CAP11_c710_458019	wsnp_CAP11_c710_458019
Excalibur_c1066_303	Excalibur_c1066_303
BS00026456_51	BS00026456_51
wsnp_Ex_c3201_5910642	wsnp_Ex_c3201_5910642
wsnp_JD_c825_1223506	wsnp_JD_c825_1223506
BS00073413_51	BS00073413_51
Tdurum_contig57927_171	Tdurum_contig57927_171
wsnp_CAP8_rep_c3938_1936666	wsnp_CAP8_rep_c3938_1936666
RAC875_c16352_594	RAC875_c16352_594
RAC875_c31031_387	RAC875_c31031_387
wsnp_Ex_c40595_47620787	wsnp_Ex_c40595_47620787
RAC875_c32452_55	RAC875_c32452_55
RFL_Contig1118_1073	RFL_Contig1118_1073
RAC875_c39401_502	RAC875_c39401_502
BobWhite_c4499_153	BobWhite_c4499_153
BobWhite_c26569_190	BobWhite_c26569_190
JG_c936_115	JG_c936_115
BS00056823_51	BS00056823_51
Excalibur_c14859_394	Excalibur_c14859_394
Excalibur_c20610_251	IAAV2452	wsnp_Ku_c11987_19473636	Excalibur_c89515_95	Kukri_c47342_73	RAC875_c10659_570	tplb0055p02_1074	Kukri_c19709_383	wsnp_Ex_c2117_3976893	Tdurum_contig20702_274	wsnp_Ex_c18733_27607958	BS00022625_51	Kukri_c14968_674	Tdurum_contig9874_547	Excalibur_c20610_251	Kukri_c17540_394	Excalibur_c32726_125	RAC875_rep_c77710_180	RAC875_c8271_1352	IAAV6464	IAAV7043	IAAV1312	BS00049927_51	RAC875_c28894_526	IAAV7611	wsnp_Ra_c19335_28504388	Ex_c64327_523	RAC875_rep_c96733_369	IAAV2324	BobWhite_c28295_256	Kukri_c8390_1102	BS00073034_51	IAAV7575	RAC875_c79370_378	Kukri_c44369_131	BS00071161_51	Ku_c3695_1696	Ku_c5960_496	Kukri_c42522_155	Ku_c11706_149	RAC875_c90431_275	BS00022504_51	wsnp_Ku_c28164_38103270	BS00066165_51	Kukri_c38845_430	BobWhite_c39153_131	Kukri_c38845_821	BS00005004_51	RAC875_c30138_595	RAC875_c51663_87
Tdurum_contig30517_578	Tdurum_contig604_356	Kukri_c25961_166	BS00067627_51	RFL_Contig4235_707	BS00062724_51	Tdurum_contig30517_578	Kukri_c9133_2211	Tdurum_contig30517_310	Kukri_rep_c103359_233	wsnp_Ex_rep_c107911_91350866	wsnp_Ex_c23235_32471767	wsnp_Ex_rep_c107911_91350930	IACX11320	wsnp_Ku_rep_c89089_82009060	Tdurum_contig11896_550	Excalibur_c10496_651	wsnp_Ex_c13109_20725640	wsnp_Ex_c15611_23929128	IAAV3802	Excalibur_c9149_1326	IAAV2757	BS00066944_51	Ku_c956_1797	Tdurum_contig69792_167	Ex_c11930_509	wsnp_CAP11_c287_244799	wsnp_Ex_c5101_9052671	Kukri_c8143_355	BS00039740_51	wsnp_Ex_c7585_12957020	wsnp_Ex_c5101_9053178	Kukri_c15391_468	Tdurum_contig30517_174	Tdurum_contig47550_699	BobWhite_c11044_322	wsnp_Ex_c23230_32466568	wsnp_Ku_c13043_20902807	wsnp_Ex_c21198_30327016
BS00023142_51	wsnp_Ra_c2027_3945764	Excalibur_rep_c105376_485	Kukri_rep_c69810_502	BS00095568_51	BS00023142_51	Kukri_c67707_114	Ra_c68984_1882	wsnp_Ex_c3681_6715277	RAC875_c5556_328	wsnp_Ex_c2025_3799847	BobWhite_rep_c66032_270	BobWhite_c13124_430	Ra_c3083_982	BS00078431_51	Tdurum_contig28316_243	Tdurum_contig15593_407	RAC875_c87890_234	wsnp_BE446240B_Ta_2_3	RAC875_c865_1936	Excalibur_c50665_1323	tplb0024i15_1754	BS00041355_51	wsnp_CAP7_c940_480745	wsnp_BE443332B_Ta_2_2	Excalibur_c18876_334	wsnp_Ex_rep_c68712_67571580	CAP7_c3456_113	Kukri_c5098_1902	BS00071465_51	IACX3408	wsnp_Ra_c2027_3943938	RAC875_c56417_377	Tdurum_contig59449_400	Tdurum_contig59449_249	Kukri_c51474_334	Tdurum_contig44255_814	Tdurum_contig56874_562	Excalibur_c90096_77
BS00048610_51	Excalibur_c8613_1266	RAC875_c32077_284	BS00038643_51	BS00011973_51	wsnp_JD_c5659_6814240	wsnp_CAP11_c543_375403	BS00068083_51	wsnp_Ex_c7447_12751589	Ex_c102909_778	wsnp_Ex_c7447_12752449	BS00048610_51	RAC875_c7674_634	Kukri_c73734_175	Ra_c62804_1641	wsnp_BG274294B_Ta_2_3
RAC875_c78619_523	RAC875_c16136_1597	BS00083060_51	Excalibur_rep_c72368_68	Excalibur_rep_c106078_822	IAAV2855	wsnp_Ex_c9091_15135511	RAC875_c78619_523	wsnp_Ex_c6378_11086366	Tdurum_contig83079_133	wsnp_Ex_rep_c66255_64400455	BobWhite_c39656_106	wsnp_Ex_c32284_40970312	Kukri_c42202_271	wsnp_RFL_Contig2220_1597321	BS00110231_51	Excalibur_c28045_741	BobWhite_c42716_71	BS00040743_51
Ku_c8310_865	RAC875_c62171_386	BS00023071_51	Excalibur_c44818_109	BS00022551_51	wsnp_Ex_c27644_36826484	Ku_c8310_865	Kukri_c13978_132	Tdurum_contig13117_1316	RAC875_c32848_578	RAC875_rep_c106876_558
Kukri_c39223_831	BobWhite_c2027_215	Tdurum_contig10036_741	Excalibur_c34765_1023	Tdurum_contig32775_78	Excalibur_c11980_619	Tdurum_contig10036_977	Tdurum_contig93532_89	Tdurum_contig10036_1044	Tdurum_contig10036_1614	Tdurum_contig10036_474	Kukri_c39223_831	IAAV5863	BobWhite_c2027_84	Kukri_c30159_573	IAAV1683	Ra_c18630_284	wsnp_Ex_c27176_36393952
wsnp_Ku_c230_460618	wsnp_Ra_c8506_14401408	wsnp_Ku_c230_460618	wsnp_RFL_Contig4726_5654774	wsnp_BE637864B_Ta_1_1	BobWhite_c22266_315	wsnp_BE443531B_Ta_1_1	BobWhite_c4236_410
BS00021680_51	Kukri_c19247_711	IACX1240	BS00066278_51	wsnp_BE590634B_Ta_2_5	Ku_c16636_347	RFL_Contig5937_1677	BS00063928_51	RAC875_c47427_75	Tdurum_contig15015_883	Excalibur_c93510_360	wsnp_BE494527B_Ta_2_1	BS00067024_51	Ku_c79340_308	wsnp_BE590634B_Ta_2_1	BS00022851_51	BS00067436_51	RFL_Contig2826_548	wsnp_Ex_c3147_5816957	BobWhite_c48071_144	BS00021680_51	IACX1891	wsnp_Ex_c18384_27213023	wsnp_Ku_c41261_49287074	wsnp_Ku_c56140_59771244	Kukri_c30461_857	BS00069829_51	IACX906	BS00064349_51	Tdurum_contig10362_555	wsnp_Ex_c194_381656	Tdurum_contig10362_328	RFL_Contig2736_827
Tdurum_contig11077_122	RAC875_c46093_492	Tdurum_contig11077_122	Kukri_c63336_621
Excalibur_rep_c71107_517	IACX8074	Tdurum_contig55429_116	Kukri_rep_c102001_420	BS00078413_51	Tdurum_contig18557_228	BS00078414_51	Tdurum_contig55429_147	wsnp_CAP12_c1337_682282	Excalibur_rep_c71107_517	IACX9290	RAC875_c4047_115
Kukri_c22155_1010	wsnp_Ra_c5088_9081927	Kukri_c13188_256	Ra_c6701_506	RAC875_rep_c98040_163	BS00089031_51	Kukri_c22155_1010	Tdurum_contig50473_889	CAP7_c12162_251	Tdurum_contig60509_232	wsnp_Ra_c19148_28288923	RAC875_c6701_291	wsnp_Ex_c53976_57027635	wsnp_Ra_c29782_39115548
BS00066305_51	BS00024107_51	BS00063302_51	D_contig03023_692	BS00084990_51	BobWhite_c4482_73	Excalibur_rep_c69522_83	wsnp_CAP11_c2596_1325540	BobWhite_c20073_382	RFL_Contig785_535	BS00066305_51	BS00011892_51	BobWhite_c34125_183
BS00036362_51	BS00010130_51	BS00000066_51	Tdurum_contig87938_342	RAC875_c8888_802	RAC875_s110519_303	BS00036362_51	Kukri_c559_193	wsnp_BG606586B_Ta_2_13	wsnp_JD_c11014_11565501	Tdurum_contig31102_299
Tdurum_contig70304_781	BS00032364_51	tplb0023b14_704	wsnp_JD_c4485_5618761	wsnp_Ex_c22006_31181239	RFL_Contig5706_1294	wsnp_Ku_c4951_8856170	wsnp_Ra_c8484_14372815	BS00073530_51	Tdurum_contig70304_781	wsnp_Ra_c8484_14372772	wsnp_Ex_c52474_56060204	wsnp_Ex_c17452_26163465	Kukri_c4951_503	wsnp_Ex_c22006_31180883	wsnp_Ex_rep_c67036_65492436	wsnp_Ex_c17452_26163496	BS00073132_51
Kukri_c92979_195	Kukri_c92979_195	Kukri_c36151_170	Tdurum_contig47083_278
Tdurum_contig81102_102	Kukri_c4412_383	Tdurum_contig81102_102	BS00022920_51	Excalibur_c5218_75	Excalibur_c34625_281	Ra_c37969_549	IAAV6731	JD_c3116_778	CAP11_c2974_53	RAC875_rep_c119728_146
Tdurum_contig93330_656	BS00023105_51	BS00063512_51	Tdurum_contig13879_352	Tdurum_contig94450_255	RAC875_c9770_123	BS00063537_51	Tdurum_contig93330_656	IAAV5776
BS00099794_51	Jagger_c3757_131	BS00099794_51	Excalibur_c63885_115	Tdurum_contig11216_942	BS00070285_51	Excalibur_c8585_701	RFL_Contig1823_1044	BobWhite_c23617_167	BS00002484_51
wsnp_Ku_rep_c70742_70379526	Tdurum_contig75938_1546	Excalibur_c94756_540	RAC875_c826_839	wsnp_Ku_rep_c70742_70379526	wsnp_Ex_c12063_19310114	CAP8_rep_c9642_82	wsnp_Ex_c2111_3963161	Excalibur_c17202_1833
Tdurum_contig67656_387	Tdurum_contig53772_362	Tdurum_contig41945_748	wsnp_Ex_c5296_9365847	Tdurum_contig67656_387	wsnp_Ex_c5296_9365860	Tdurum_contig47253_1624	Excalibur_c33470_175
wsnp_BE446672B_Ta_2_1	wsnp_BE446672B_Ta_2_1	Tdurum_contig51922_676	Tdurum_contig9144_222	wsnp_Ex_c1597_3045682	wsnp_Ku_c13952_22097856	wsnp_Ku_c13952_22097895	BS00027006_51	Excalibur_c25640_110
Excalibur_c49496_705	IACX2984	wsnp_Ex_c13878_21738866	RFL_Contig2971_282	D_contig12192_450	BS00068077_51	Excalibur_c49496_705	IAAV565
BS00089524_51	RFL_Contig4977_2333	BS00089524_51	RAC875_c102223_220	CAP12_c1129_220	CAP7_c3847_204	IAAV4194	BS00011695_51
IACX11029	IAAV4729	Excalibur_c48379_413	Kukri_c27693_260	CAP12_c424_402	Kukri_c66451_128	Kukri_c27693_551	Tdurum_contig60052_184	wsnp_Ku_c24323_34285350	wsnp_JD_c6331_7499499	IACX11029	Ra_c25590_1406	Excalibur_c23992_436	wsnp_Ex_c1495_2864718	IACX5821	Excalibur_c48379_116	Tdurum_contig22253_213
tplb0043a07_880	BS00022176_51	BS00039135_51	tplb0043a07_880	BS00068327_51	Excalibur_rep_c70674_83	BobWhite_c2844_569
BS00022902_51	BS00011205_51	BS00022916_51	wsnp_Ex_c25782_35041189	RFL_Contig529_963	Kukri_c5861_360	BS00022902_51
Excalibur_c27915_560	BS00031596_51	BS00021710_51	BS00069125_51	Excalibur_c27915_560
wsnp_Ex_c4774_8519623	CAP12_c1085_283	wsnp_Ex_c4774_8519623	Kukri_rep_c89128_138	BS00032039_51
RAC875_c42275_224	tplb0043k02_463	RAC875_c839_352	Ra_c17685_927	RAC875_c42275_224
Excalibur_c22205_573	Excalibur_c22205_573	Tdurum_contig13250_137	Tdurum_contig68980_317
wsnp_Ex_c852_1657319	Excalibur_c10319_229	wsnp_Ex_c5947_10431109	wsnp_Ex_c852_1657319	Excalibur_c27675_912	BS00069723_51	BS00010352_51	CAP7_c1241_128	RAC875_rep_c74070_518	Kukri_rep_c111517_289	CAP11_rep_c5039_201	Excalibur_c32608_500
RAC875_rep_c109215_398	wsnp_Ex_rep_c66389_64588992	RAC875_rep_c109215_398	Tdurum_contig42797_2922	BS00064032_51	Ku_c106533_550	Tdurum_contig42749_3287	wsnp_Ku_c23096_32987510
Kukri_rep_c102102_273	RAC875_c64377_732	BobWhite_c44460_821	RAC875_rep_c111494_195	Kukri_rep_c102102_273	BS00071893_51	Kukri_c36758_140
wsnp_BF485168B_Ta_2_1	wsnp_BF485168B_Ta_2_1	Excalibur_c48379_461	Excalibur_c40993_1129
IACX502	IACX502	Ra_c16879_977	Kukri_c43552_443	Tdurum_contig82187_189
BS00021877_51	Tdurum_contig13879_919	Tdurum_contig10354_170	BS00060686_51	BS00021877_51	Tdurum_contig45965_563
Kukri_c25512_53	BS00077498_51	Kukri_c25512_53	Tdurum_contig8840_575
Kukri_c34793_360	BS00065053_51	Excalibur_c43567_850	BS00067003_51	BS00065139_51	BS00050126_51	Kukri_c34793_360
BS00050522_51	BS00050522_51	BS00066271_51	BS00076192_51
RAC875_c818_1185	RAC875_c818_1185	BS00084895_51	Ex_c25733_348	IAAV7428	wsnp_Ku_c51703_56915288
BS00037246_51	Kukri_c8395_1352	BS00037246_51
BS00072791_51	RAC875_c66649_186	wsnp_Ku_c18227_27490539	BS00096498_51	BS00072791_51	IAAV7352	BS00022249_51	Tdurum_contig65853_242	BS00076330_51	IACX2961	D_GBUVHFX01API9H_416	Jagger_c7235_96
Kukri_c30490_328	RAC875_c55934_165	Kukri_c30490_328
BS00110121_51	BS00105833_51	BS00068182_51	BS00105846_51	BS00110121_51	Ku_c31363_2165	RAC875_c15942_571
BS00107749_51	Excalibur_c60931_1260	RAC875_c55891_659	JD_c107_683	BS00089563_51	wsnp_Ex_c58292_59652859	Tdurum_contig42852_667	BobWhite_rep_c57575_65	IAAV3567	BS00076405_51	RAC875_c32687_153	Tdurum_contig48523_1838	BS00107749_51	wsnp_Ex_c39616_46871127	BS00065217_51	BS00001835_51	wsnp_Ex_c18462_27305612	CAP8_c818_370	BS00082521_51	RAC875_c55891_712	Tdurum_contig8158_269	RAC875_c45678_1083	wsnp_Ex_rep_c66389_64589189	Excalibur_c14911_976	BS00055866_51	BS00063092_51
Kukri_c33670_506	Kukri_c33670_506
Tdurum_contig52086_129	Tdurum_contig52086_129
Excalibur_c95656_129	RFL_Contig2160_617	Excalibur_c95656_129
IACX3811	RAC875_c63624_753	RFL_Contig5637_1008	Tdurum_contig14847_144	wsnp_BE637971B_Ta_1_20	Ku_c1312_1194	Tdurum_contig50667_306	IACX3811
RAC875_c95548_156	wsnp_Ex_c1440_2764867	Tdurum_contig83770_218	Excalibur_c30955_479	RAC875_c16391_426	wsnp_Ex_rep_c101231_86636951	RAC875_c95548_156	BS00067769_51
BS00089790_51	BS00089790_51
Excalibur_c581_1220	Excalibur_c581_1220	BS00066338_51	Excalibur_c581_947
BS00003600_51	BS00003600_51
wsnp_Ex_c38849_46284348	wsnp_Ex_c38849_46284348
wsnp_BE399980B_Ta_2_1	Kukri_c147_1620	RAC875_rep_c72356_51	Excalibur_c6497_535	wsnp_BE399980B_Ta_2_1	wsnp_Ku_rep_c71900_71624324	wsnp_Ku_c2620_4980121	IAAV1364	BobWhite_c8218_162
Ku_c11813_215	Ku_c11813_215
wsnp_RFL_Contig2403_1927045	wsnp_RFL_Contig2403_1927045
Kukri_rep_c111991_498	BS00093475_51	IACX5921	BS00096719_51	RAC875_c4135_1782	BS00074911_51	Kukri_rep_c111991_498
RFL_Contig4140_1135	Tdurum_contig68637_256	wsnp_Ex_c50340_54659660	Ra_c69552_1419	wsnp_BE405749B_Ta_2_1	Kukri_c29655_194	RFL_Contig4140_1135
RAC875_c2040_564	RAC875_c2040_564
BobWhite_c14304_687	BobWhite_c14304_687
IAAV8952	Kukri_c8533_1398	RAC875_c90169_393	IAAV8952	D_contig25392_201
BS00064052_51	BS00064052_51
Ra_c4329_599	Ra_c4329_599
BS00094237_51	BS00094237_51	Kukri_c51735_79
Excalibur_c55186_351	Excalibur_c55186_351
Tdurum_contig19102_84	Tdurum_contig19102_84
tplb0028p02_562	tplb0028p02_562
wsnp_Ex_c1600_3051075	wsnp_Ex_c1600_3051075
IAAV2147	IAAV2147
BobWhite_c9963_51	BobWhite_c9963_51
BS00011596_51	BS00011596_51
CAP8_c5043_190	BS00045568_51	CAP8_c5043_190
BobWhite_c14271_1379	BobWhite_c14271_1379
BS00064162_51	BS00064162_51
JD_c3737_285	Excalibur_c5958_1270	IAAV5348	BobWhite_c5419_643	Kukri_c20844_116	BS00011451_51	D_GB5Y7FA02HBLTO_213	BS00051826_51	RAC875_c3762_710	CAP7_c1609_203	RAC875_c48997_1160	wsnp_CAP8_c458_368155	RAC875_c82888_83	Kukri_c24648_262	tplb0044p22_2330	Excalibur_c4058_1121	BS00087086_51	BS00024262_51	BS00086679_51	BS00108305_51	RAC875_rep_c81479_191	Kukri_c5113_1082	Excalibur_c12703_766	Excalibur_c4030_1770	IACX11290	BS00065722_51	BS00065478_51	BS00012936_51	BS00074817_51	BS00031658_51	Kukri_c44738_477	Kukri_c9693_1890	IACX11153	BobWhite_c816_289	BS00072193_51	D_contig74531_32	wsnp_CAP8_c458_368125	Excalibur_c3260_989	IAAV614	BS00066847_51	Excalibur_c16662_300	RAC875_rep_c69508_215	Kukri_c49577_630	Excalibur_c46695_219	IAAV4760	CAP11_c3218_126	wsnp_CAP11_c1043_618449	BS00095225_51	tplb0044p22_2257	BobWhite_c5419_861
wsnp_Ex_c12447_19847242	Kukri_c6051_640	Excalibur_c50856_63	IAAV7473	wsnp_Ex_c12447_19847242	BS00082503_51	wsnp_Ex_rep_c66423_64641115	wsnp_Ex_c15396_23659859	BS00021702_51	wsnp_Ex_rep_c69024_67924125	BS00066188_51	IAAV5841	RAC875_c35846_671	Excalibur_c48317_242	CAP11_c3464_68	wsnp_Ex_c18665_27541568	RAC875_c87321_108	BobWhite_c6998_365	BS00075001_51	D_GA8KES401EYUM8_190	BS00003816_51
D_GB5Y7FA02I369B_378	D_GB5Y7FA02I369B_378
BS00032149_51	wsnp_Ex_rep_c108057_91436561	RAC875_rep_c105196_532	Ra_c4899_609	BobWhite_rep_c65565_359	BS00066976_51	BS00032149_51	wsnp_Ex_c1130_2166731	wsnp_Ex_c10959_17801482
IAAV1917	D_GDS7LZN02IXNP1_255	Kukri_c26168_713	IAAV1917	RAC875_c20883_693	RAC875_c10925_1887	Kukri_c36351_64
Excalibur_c16452_624	BS00070085_51	Excalibur_c16452_624	RAC875_c9594_1289	wsnp_Ex_c12012_19240904
RFL_Contig1338_2062	wsnp_Ra_c1020_2062200	Excalibur_c15692_532	Excalibur_c4876_832	Excalibur_c16851_142	Excalibur_c5892_1129	RFL_Contig1338_2062	CAP8_c2401_433
wsnp_BE586140D_Ta_2_2	BS00000721_51	wsnp_Ex_rep_c101500_86856089	wsnp_Ex_rep_c101500_86856679	wsnp_BE586140D_Ta_2_2
D_contig13475_402	D_contig13475_402	Kukri_c33670_261	D_F1BEJMU01DOR77_203
wsnp_Ex_c2918_5381441	wsnp_Ex_c2918_5381441	wsnp_JD_c12333_12595897
wsnp_Ku_c7266_12551048	wsnp_Ku_c5560_9851459	D_contig06122_208	wsnp_Ex_c3831_6966926	IAAV7745	wsnp_Ex_c35886_43950102	BS00079095_51	Excalibur_c8188_693	wsnp_Ex_c27290_36498531	IAAV2840	wsnp_Ex_c8188_13842273	RAC875_c3604_1527	wsnp_Ex_c27290_36498462	BobWhite_c10977_834	Ra_c21676_178	D_GBF1XID01DNWRS_378	BS00058554_51	Excalibur_c8188_243	RAC875_c4135_1028	Excalibur_c19237_895	RAC875_c54260_127	wsnp_Ku_c2624_4986980	Excalibur_c23155_327	wsnp_Ex_c1318_2519998	wsnp_Ex_c25974_35235456	RAC875_c43831_91	Kukri_c29121_654	wsnp_Ku_c7266_12551048	wsnp_JD_c8173_9207415	IAAV868	RFL_Contig3622_1217	BS00093390_51
Kukri_c46169_294	BS00022178_51	BS00023049_51	Ku_c12842_664	Excalibur_c24303_1145	CAP8_c1305_148	Excalibur_c48750_124	Kukri_c46169_294
IAAV7510	IAAV7510	D_F5XZDLF01A85DT_301
Ra_c3045_1739	Excalibur_c53900_86	Ra_c1211_1656	wsnp_Ra_c17989_26960545	Ra_c3045_1739
BS00093275_51	BS00036189_51	BS00093275_51
tplb0025b13_2687	tplb0025b13_2687
RAC875_c39312_339	RAC875_c39312_339
Excalibur_c55959_651	Excalibur_c55959_651
BS00022188_51	BS00022188_51
BS00066446_51	BS00066446_51
Tdurum_contig46389_1540	Tdurum_contig46389_1540
Tdurum_contig11756_458	Tdurum_contig11756_458
D_contig14507_369	D_contig14507_369
wsnp_BE424100D_Ta_1_1	wsnp_BE424100D_Ta_1_1
BS00107837_51	BS00107837_51
RFL_Contig3481_1669	RFL_Contig3481_1669
Excalibur_c23473_451	Excalibur_c23473_451
IACX2067	Ex_c721_2127	Excalibur_c50934_159	BS00021739_51	Tdurum_contig5311_67	RAC875_c17628_867	wsnp_Ex_c2887_5330426	BS00107555_51	Kukri_c29034_867	BobWhite_rep_c64680_305	Kukri_rep_c83485_398	Tdurum_contig82812_213	Excalibur_c12169_1088	Excalibur_c37649_125	BobWhite_c14476_80	Ex_c721_2374	Tdurum_contig48302_532	BS00036767_51	Excalibur_c4847_631	Excalibur_c74304_642	RAC875_rep_c73925_276	wsnp_Ex_c36242_44232305	Tdurum_contig45580_1717	IACX636	RAC875_c13116_541	wsnp_Ex_c20370_29434410	Excalibur_rep_c111743_194	IAAV2376	Tdurum_contig56511_144	BS00079443_51	Excalibur_c6808_959	BS00074780_51	RAC875_c25986_82	BS00036766_51	IACX2067	Excalibur_c6808_541	wsnp_BG314532A_Ta_2_1	wsnp_BE498730A_Ta_2_2	Tdurum_contig44062_733	Excalibur_c28938_185	Ku_c57425_413	Kukri_rep_c73477_888	Tdurum_contig15512_429
RFL_Contig5122_974	Excalibur_c91176_326	IAAV7086	Kukri_c21008_657	Tdurum_contig42282_10323	RAC875_c22328_490	BS00087932_51	Excalibur_rep_c69149_1588	tplb0025l18_1788	RAC875_c35688_382	tplb0021g21_595	RFL_Contig5122_974	wsnp_Ku_c16547_25454123	Tdurum_contig14482_1073	Tdurum_contig8350_350	BS00065001_51	Excalibur_c62106_387	Tdurum_contig50720_482	wsnp_Ex_c10555_17236072	IAAV6102	CAP8_c3129_381	wsnp_Ku_c2838_5354231	RAC875_c22328_1356	Kukri_c44231_1576	Kukri_c25632_86	IAAV5232	Tdurum_contig8350_243	Excalibur_c7971_712	BS00064813_51
RAC875_c102123_187	Kukri_rep_c70265_167	Excalibur_rep_c67434_73	IAAV3570	BS00031140_51	Ku_c36017_329	RAC875_c76620_361	Kukri_c41543_366	BS00056232_51	RAC875_c102123_159	CAP7_rep_c6939_197	wsnp_CAP8_c2677_1394934	RAC875_c11956_477	wsnp_Ra_c10861_17763060	Ku_c70277_1276	Excalibur_c28017_641	BS00063599_51	BS00073720_51	RAC875_c38750_86	RAC875_c57998_165	BS00052043_51	BS00097263_51	CAP12_c1437_261	JD_c3358_1128	wsnp_Ex_c23720_32957892	BS00067886_51	IAAV1691	Excalibur_c47535_389	Excalibur_c84687_162	Excalibur_c640_464	IAAV1587	wsnp_Ku_c38662_47257696	RAC875_rep_c101082_855	RAC875_c102123_187	Tdurum_contig10910_1662	RAC875_rep_c101788_71
wsnp_Ex_c42720_49228237	BS00067806_51	BS00032606_51	RAC875_c992_718	Kukri_c11327_977	wsnp_BE406351A_Ta_2_2	Tdurum_contig30451_88	Ra_c42714_1137	RAC875_c69068_71	BS00040336_51	Ku_c5710_312	wsnp_Ex_c2337_4379619	Tdurum_contig10579_790	Excalibur_c1793_97	BS00041707_51	RAC875_c63975_307	BS00085765_51	wsnp_Ex_c42720_49228237	wsnp_BE403597A_Ta_2_1	CAP12_c6044_69	Kukri_c9713_1999	BS00049644_51	wsnp_Ex_c28204_37349164	Excalibur_c11437_75	BS00040337_51	BobWhite_c28819_733	BobWhite_c28819_517	RAC875_c18698_550
Tdurum_contig63196_123	Excalibur_c18324_390	RAC875_rep_c78744_228	RFL_Contig174_406	RAC875_c26214_505	Excalibur_c92241_336	BobWhite_c11022_78	wsnp_RFL_Contig1951_1127302	BS00068050_51	Excalibur_c12177_285	IACX6178	wsnp_Ex_c19516_28481857	wsnp_Ex_c2772_5130007	RAC875_c829_1143	BobWhite_c13373_250	Tdurum_contig63196_123	CAP12_c259_307	RAC875_c47161_100	Kukri_c23195_266	Excalibur_c32668_467	Kukri_c31776_1621	BS00022982_51	BobWhite_c12426_84	Excalibur_c25599_358	Kukri_c3882_2021	IACX11417	Excalibur_c12980_2621	wsnp_Ku_c23598_33524490	Kukri_c33374_1048
Ra_c3750_1082	Tdurum_contig82404_354	BobWhite_c31163_694	Excalibur_c42110_66	BS00077768_51	BS00077769_51	Ra_c3750_1082
Ra_c22880_760	wsnp_Ex_c31900_40635609	wsnp_Ex_rep_c66615_64916512	BS00078116_51	Ra_c71628_188	RAC875_c15367_553	JD_c2056_506	wsnp_Ex_rep_c66809_65185215	wsnp_Ex_rep_c102538_87682273	Kukri_c15489_626	BobWhite_c1049_338	wsnp_Ex_c25057_34318425	IAAV444	Kukri_c57491_156	Ku_c59581_1412	wsnp_Ex_rep_c66615_64916114	Ra_c22880_760	wsnp_Ex_rep_c103255_88258450
RAC875_c8093_605	RAC875_c8093_605	IAAV1698	Kukri_c29170_702	BS00022666_51	BS00035883_51	BS00089497_51
RAC875_c35521_185	BS00070005_51	RAC875_c35521_185	BS00110587_51	Excalibur_c34964_326	BS00039406_51	RAC875_rep_c69987_930	Ra_c13247_528	BS00022377_51	RFL_Contig3780_644	BS00070004_51
RAC875_c25848_122	BS00022813_51	wsnp_Ex_rep_c70299_69243835	wsnp_Ex_rep_c70299_69243401	Excalibur_c44487_642	BS00110128_51	RAC875_c25848_122	IACX5800	IAAV3791	Ex_c5740_1133	wsnp_Ra_c66636_64922359	wsnp_Ex_c5740_10081171	RAC875_c33037_578
Jagger_c4026_328	wsnp_Ra_c32271_41304469	Jagger_c4026_328	wsnp_BE445431A_Td_2_1	BS00081506_51	Ku_c69608_894	BS00093201_51	RAC875_c42648_115	Tdurum_contig33398_106	wsnp_Ra_c10658_17500498	Jagger_c9554_114	BS00107804_51
wsnp_Ku_c1292_2572053	IAAV7468	wsnp_Ku_c1292_2572053	wsnp_JD_rep_c48914_33168544
BS00022487_51	BobWhite_c2022_245	RAC875_c11652_544	BS00022487_51	wsnp_Ex_c15740_24096817	CAP8_rep_c8022_270	Kukri_c84087_154	BS00073381_51	CAP11_c2293_200
Tdurum_contig56321_232	Tdurum_contig53038_714	Tdurum_contig56321_232	Excalibur_c4372_363	Tdurum_contig53038_684	BS00096927_51
BobWhite_c5178_188	BobWhite_c15773_166	RAC875_c9523_328	RAC875_c1706_1888	CAP7_c4056_108	BS00023202_51	BS00000209_51	Excalibur_c72359_56	BobWhite_c5178_188
wsnp_Ex_rep_c69124_68035485	wsnp_Ex_c12219_19526749	wsnp_Ex_c60588_60977198	wsnp_Ex_rep_c101866_87158671	wsnp_Ex_rep_c69124_68035485	wsnp_Ex_c1782_3365844	Kukri_c45015_145	BobWhite_rep_c62964_873
wsnp_Ex_c15822_24204224	wsnp_Ku_c15567_24224486	wsnp_Ex_c15822_24204224	BobWhite_c1611_1685	Tdurum_contig47258_1039	wsnp_Ku_c15567_24223777	BS00083146_51	RAC875_c34757_180
BobWhite_c26374_339	Tdurum_contig11803_475	wsnp_Ex_c19556_28530231	wsnp_Ex_c19556_28530243	Tdurum_contig11803_850	Tdurum_contig11803_306	BobWhite_c26374_339
Kukri_c29170_680	BS00039422_51	IAAV2218	RAC875_c52458_454	Kukri_c29170_680	Kukri_c7193_5892	RAC875_c21906_247	BobWhite_c17403_635	Kukri_c62142_683	Ku_c8927_2075	wsnp_Ku_c8927_15048149
wsnp_Ex_c63909_62932893	wsnp_Ku_c850_1758318	RAC875_c68649_457	wsnp_Ku_c3688_6797159	Tdurum_contig41912_893	wsnp_Ex_c63909_62932893
Kukri_rep_c104727_91	Tdurum_contig9731_121	wsnp_CAP12_c901_472535	BS00039983_51	wsnp_Ex_rep_c68113_66877517	Excalibur_c15733_252	RAC875_c20700_853	wsnp_Ex_c15325_23565935	wsnp_CAP11_rep_c8768_3788007	RAC875_rep_c70093_1079	wsnp_Ex_rep_c101526_86881496	Kukri_rep_c104727_91	BS00062843_51	wsnp_JD_c18695_17091254	Kukri_c15308_173	wsnp_JD_c12088_12411845
RAC875_rep_c69619_145	RAC875_rep_c69619_145	RAC875_c19904_308	RAC875_rep_c69619_78	Ku_c33884_267	BS00065366_51
RAC875_c35807_1110	RFL_Contig5277_888	RAC875_c35807_1110
RAC875_rep_c119471_174	Kukri_c40035_258	RAC875_rep_c119471_174	Kukri_c24852_466	Excalibur_c11947_746	RAC875_c24517_558
RAC875_c24364_307	RFL_Contig2972_2819	RFL_Contig2972_2285	RAC875_c24364_307	IAAV2065
BS00098033_51	BS00098033_51	Tdurum_contig10048_207	BS00062869_51
Tdurum_contig42423_1536	Tdurum_contig42423_1536	Tdurum_contig42423_2448	Tdurum_contig42423_1963
BS00067907_51	BS00057059_51	BS00057060_51	BS00067907_51
RFL_Contig2656_871	RFL_Contig2656_871	Tdurum_contig86243_288	Tdurum_contig47508_250
wsnp_Ex_c5412_9564478	Ku_c23118_149	Ra_c58279_684	wsnp_Ex_c5412_9564346	wsnp_Ex_c5412_9564478	Ra_c58279_702
BS00011478_51	BS00024921_51	BS00011478_51	Tdurum_contig93508_295
BS00025880_51	Tdurum_contig31185_456	BobWhite_c4517_120	BS00025880_51
Kukri_c74165_204	wsnp_Ku_c16358_25225060	Excalibur_c41125_360	Kukri_c4027_151	Kukri_c74165_204
wsnp_Ku_c10418_17237935	wsnp_Ex_rep_c66982_65424063	Ex_c19516_3687	wsnp_Ku_c10418_17237935
wsnp_JD_c15127_14676522	Excalibur_c7282_285	wsnp_JD_c15127_14676522	Excalibur_rep_c102052_721
BS00004724_51	BS00004724_51	BS00076693_51
IAAV2654	Excalibur_rep_c105284_110	BS00064905_51	Excalibur_c61806_213	Kukri_c1728_1876	BS00075524_51	BS00066186_51	IAAV2654	Tdurum_contig55610_784
wsnp_Ex_c2033_3814035	Ku_c269_2643	wsnp_Ex_c2033_3814035
wsnp_Ra_c6586_11477949	wsnp_Ra_c6586_11477949	wsnp_Ex_c2137_4014383	Excalibur_c52319_257	wsnp_Ex_c2137_4014287
RAC875_c1757_530	RAC875_c1757_530	BS00091763_51	wsnp_Ex_rep_c108004_91402649	IAAV5706
RAC875_c17787_274	RAC875_c17787_274	RAC875_c4015_2175
BobWhite_c26803_89	Tdurum_contig20262_440	BobWhite_c26803_89
Tdurum_contig27887_55	Tdurum_contig27887_55	BS00089457_51
Ex_c8832_2521	Ex_c8832_2521	wsnp_Ku_c2725_5163091
IAAV880	IAAV880
Tdurum_contig6086_269	Tdurum_contig49145_914	Excalibur_c8009_325	BobWhite_c17783_174	BS00063368_51	Tdurum_contig63071_67	Tdurum_contig86183_221	Kukri_rep_c68300_216	Tdurum_contig6086_269	BS00022409_51
Kukri_c26697_366	BS00024643_51	IAAV8933	Kukri_c53501_305	Excalibur_c16329_493	RAC875_c35688_178	RAC875_c51459_311	RAC875_c35200_230	Kukri_c26697_366
IACX3245	RAC875_c4609_1756	IACX3245	BS00062732_51
RAC875_c48703_189	RAC875_c48703_189
Tdurum_contig50839_279	Tdurum_contig50839_279
BobWhite_c23953_312	BS00090940_51	Tdurum_contig93884_223	Excalibur_c21269_176	BobWhite_c23953_312	wsnp_BG263521A_Ta_2_2	wsnp_Ex_c22862_32074455
BS00011539_51	BS00011539_51	RAC875_c96033_191	Excalibur_c20439_825	RAC875_c27530_860	wsnp_Ex_c3695_6740339	RAC875_c1043_258	Tdurum_contig84245_154	Tdurum_contig52350_296	RAC875_c96399_610	Tdurum_contig56321_179	CAP12_c575_105	Tdurum_contig61938_424
Kukri_c40121_373	BS00029332_51	BS00010696_51	BS00096882_51	Kukri_c40121_373
RAC875_rep_c88665_52	RAC875_rep_c88665_52	BS00021706_51	RAC875_rep_c88665_100	BS00003867_51	wsnp_RFL_Contig3790_4082085	wsnp_BF201235A_Ta_2_4
wsnp_Ex_c11827_18986376	wsnp_Ex_c11827_18986376
RAC875_c38018_278	RFL_Contig4517_1276	BS00041816_51	BS00022896_51	RAC875_c38018_278	Ra_c34214_1320
BS00029208_51	BS00029208_51
Tdurum_contig77522_310	Tdurum_contig77522_310
RFL_Contig1863_250	RFL_Contig1863_250
wsnp_JD_c2578_3489735	wsnp_JD_c2578_3489735
RAC875_c14944_555	RAC875_c14944_555
Tdurum_contig30569_579	Tdurum_contig30569_579
RAC875_c33809_158	RAC875_c33809_158
IAAV691	IAAV691
wsnp_be471201A_Ta_1_1	wsnp_be471201A_Ta_1_1
RAC875_c3102_959	RAC875_c3102_959
wsnp_Ex_c101374_86744680	wsnp_Ex_c101374_86744680
Kukri_c3024_1268	Kukri_c3024_1268
wsnp_Ku_c33374_42877546	wsnp_Ku_c33374_42877546
BS00030136_51	BS00030136_51	Kukri_c52608_142
CAP12_rep_c6956_169	CAP12_rep_c6956_169
RAC875_c42847_141	RAC875_c42847_141
Excalibur_rep_c112367_293	Excalibur_rep_c112367_293
Tdurum_contig44328_448	Tdurum_contig44328_448
BS00063365_51	RAC875_c103094_120	IACX8470	Tdurum_contig54784_485	wsnp_JD_c47318_32176833	Kukri_c4294_371	Excalibur_c2819_1773	BobWhite_c41676_137	BS00068310_51	BS00077131_51	BS00063365_51	Kukri_c834_259	Kukri_c18459_2622	BS00080967_51	IAAV1401	BobWhite_c18540_97	wsnp_Ex_c11748_18884081	BS00046166_51	Tdurum_contig18858_324	Tdurum_contig5691_596	IACX2158	BS00046164_51	BS00047070_51	BS00022717_51	Excalibur_c105074_293	CAP7_c1933_170	Excalibur_c36280_764	Excalibur_c2484_2113	wsnp_Ex_c2203_4129271	Excalibur_c80601_83	BS00016650_51	Excalibur_c18966_1008	Ex_c16948_754	tplb0048g05_866	BobWhite_rep_c64679_73	RAC875_c4465_81	IAAV3100	RFL_Contig2577_584	wsnp_Ex_c5123_9088111	BS00104667_51	BobWhite_c47357_535	RAC875_c4465_549	Excalibur_c1353_1364	Kukri_c97631_275	wsnp_Ex_c17845_26604587	IAAV6424	Excalibur_c2819_2310
Kukri_rep_c85389_715	Ku_c4042_576	Excalibur_c12135_100	IAAV2480	wsnp_BE497494B_Ta_2_1	wsnp_Ex_c741_1456698	IAAV980	RAC875_c37837_889	wsnp_Ku_c4042_7375053	wsnp_Ex_c269_517710	BS00038217_51	BS00067337_51	BobWhite_c10238_127	IAAV1101	RAC875_c26415_350	BS00022949_51	IACX6223	Kukri_c46621_143	Kukri_c62277_80	wsnp_JD_c12687_12877994	BS00043099_51	RAC875_c35438_474	wsnp_CAP11_c3947_1866837	Tdurum_contig77602_931	RAC875_c3302_1411	BS00103461_51	wsnp_Ex_c269_518324	Ra_c27275_627	RAC875_c46454_129	RAC875_c15649_1101	Excalibur_c15031_73	BS00038218_51	BS00083078_51	Kukri_c44_1704	RAC875_rep_c99492_65	BS00022422_51	BS00003404_51	BS00079213_51	BS00070001_51	BS00022417_51	RAC875_c76533_442	BobWhite_c30622_180	BS00110442_51	Excalibur_c43482_141	Kukri_c36879_83	wsnp_JG_c609_370792	tplb0045o20_699	BS00009540_51	Tdurum_contig1653_190	BS00071690_51
Kukri_c31059_130	BS00079621_51	BS00081231_51	IAAV6288	wsnp_Ex_c7203_12370983	RAC875_rep_c72879_435	Excalibur_c46178_303	Ku_c12037_482	wsnp_Ku_c12037_19549078	RFL_Contig4856_71	Tdurum_contig42112_2432	Excalibur_c76665_98	Tdurum_contig54925_225	IAAV5350	BS00070861_51	IAAV717	wsnp_RFL_Contig3522_3685860	RFL_Contig337_1645	Excalibur_c3762_715	BobWhite_rep_c64049_232	Tdurum_contig10219_295	BobWhite_c8253_397	Kukri_c79815_483	CAP12_c2472_60	Ex_c2510_477	Kukri_c31059_130	Excalibur_c7449_587	wsnp_BE490267A_Ta_2_1	Kukri_c52356_96	Excalibur_c10637_515	BS00091068_51
BS00080318_51	BS00011276_51	Excalibur_c1883_340	BobWhite_c5191_563	Excalibur_c7051_1027	RAC875_c65882_668	IACX5726	BS00080318_51	RFL_Contig385_761	BS00084417_51	Kukri_c27631_1329	BS00009882_51	IACX8828	IAAV1502	Jagger_c7688_98	BobWhite_c5191_362	Excalibur_c65466_714	RAC875_c30797_179	RAC875_c1858_2693	RAC875_c31328_381	Kukri_c18754_67	Kukri_c34553_89	RFL_Contig3713_316	Ex_c52711_584	BS00011047_51	RAC875_c22463_494	Kukri_c55909_1109	Excalibur_c224_1383	RAC875_c57353_245	BS00046601_51	BS00069756_51	Kukri_c12117_134	RAC875_c5673_1209	BobWhite_c33464_133	RAC875_c98387_130	BS00106695_51	Excalibur_c31864_713	RAC875_c37540_583	CAP12_s9114_61
Excalibur_c584_726	wsnp_Ex_c22423_31615798	IAAV6765	Kukri_rep_c107245_634	Kukri_c26474_540	BS00034245_51	wsnp_Ex_c15089_23270614	wsnp_Ku_c27759_37702654	BS00043103_51	wsnp_RFL_Contig1418_565105	Ra_c6700_406	BS00037278_51	RAC875_s109189_188	Kukri_c48787_108	Excalibur_c584_726	Kukri_rep_c68124_672
Kukri_c40204_617	wsnp_Ex_c1996_3754394	wsnp_Ex_c326_636368	Ra_c11464_294	wsnp_Ra_c1660_3275687	RAC875_rep_c115433_378	Kukri_c40204_617	Kukri_c98858_299	Ra_c491_902	Kukri_c30847_344	RAC875_rep_c109471_154	BobWhite_c7145_355
Excalibur_c5193_64	Excalibur_c48404_59	Excalibur_c5193_64	Jagger_c10188_98	BS00072840_51	RAC875_c16993_196	wsnp_Ex_c15646_23969140	Excalibur_c7051_1115	Kukri_c94792_127	wsnp_Ex_c298_580660	IAAV5743
wsnp_Ex_c13351_21042379	wsnp_JD_rep_c64505_41132927	wsnp_BF202681B_Ta_2_2	wsnp_Ku_c15336_23908130	Kukri_c6973_344	Ra_c6728_590	wsnp_Ku_c4507_8157580	Ra_c2110_1660	IAAV539	wsnp_CAP7_rep_c12606_5316797	BS00063577_51	IAAV6156	Kukri_c67546_342	Kukri_c9387_112	IAAV7129	RAC875_rep_c118376_304	BS00099097_51	wsnp_CAP8_c630_456418	Kukri_c40953_658	BS00065418_51	IAAV3789	Kukri_c9387_372	wsnp_Ex_c6537_11338763	Kukri_c67546_279	RFL_Contig1385_326	RAC875_c31252_173	wsnp_Ex_c13351_21042379	Ra_c2110_494	IAAV2784
BS00077914_51	wsnp_Ex_c21092_30220342	Kukri_rep_c103893_875	BobWhite_c23790_98	Kukri_c37311_136	Kukri_c11318_591	BobWhite_c41535_52	wsnp_Ex_c10596_17293192	Excalibur_c40976_87	wsnp_Ex_c5619_9884202	BS00009807_51	BobWhite_c11059_169	wsnp_Ex_c10596_17293363	BS00077914_51	Kukri_c59939_94	Kukri_c5497_312	IAAV3165	BS00059896_51	RAC875_c8197_810
Excalibur_c21220_88	BS00041585_51	Ku_c34562_480	IAAV4206	wsnp_Ex_c56027_58308093	wsnp_JD_c42879_30043973	Kukri_c29640_92	wsnp_Ex_c163_321026	IAAV2277	Excalibur_c21220_88	BobWhite_c5072_107	Ku_c41677_924	Kukri_rep_c106290_204	BS00022950_51	RAC875_c21868_792	Excalibur_c20050_133	Kukri_c28478_750	RAC875_c17720_501	Excalibur_c53516_119	Excalibur_c7963_1722
wsnp_JD_c1236_1789566	wsnp_JD_c1236_1789566	Excalibur_c46143_143	Kukri_rep_c94009_116	BobWhite_c948_52	RAC875_c50245_120	wsnp_JD_c4699_5834958	BS00011039_51	Kukri_c42244_809	wsnp_Ex_c51461_55394646	RAC875_c19210_348	wsnp_Ex_rep_c101906_87187119	BobWhite_c7786_376	IAAV5331
RAC875_rep_c118667_79	wsnp_Ex_rep_c67543_66165372	Tdurum_contig30930_184	BS00100563_51	RAC875_rep_c118667_79	Excalibur_rep_c77221_93	BS00022805_51	Excalibur_rep_c108662_132	Tdurum_contig13653_255	wsnp_Ra_rep_c74497_72390803	RAC875_c15396_90	Excalibur_rep_c68985_110	wsnp_JD_rep_c67103_42432235
Kukri_c16758_443	Excalibur_c4748_360	Excalibur_c41459_96	Kukri_c52200_878	BS00061979_51	Excalibur_c841_609	RAC875_c2300_1021	Kukri_c16758_443	Excalibur_rep_c101263_892
BS00041921_51	BS00035894_51	wsnp_CAP11_rep_c9018_3888047	BS00041921_51	wsnp_Ku_c13905_22034406	RAC875_c47353_350	Tdurum_contig71387_65	tplb0031k24_254	RAC875_c7827_218	wsnp_Ra_c16822_25566950	RFL_Contig1483_1765	IAAV4434	BS00070091_51
BS00083998_51	Kukri_c49784_86	RFL_Contig5495_563	Excalibur_c47996_509	BS00083998_51	IAAV1798	wsnp_Ra_c58860_60407020	Excalibur_c33525_279	BS00100118_51	BS00026037_51	Ra_c105904_1191	Kukri_c49784_56	BobWhite_c2822_228	tplb0042a21_1091	Ra_c105904_187	Excalibur_c12675_1147	wsnp_Ex_c12675_20144479
BS00046165_51	RAC875_c17455_152	wsnp_Ku_c9901_16493072	CAP8_rep_c8162_101	Excalibur_c40976_111	BS00046165_51	wsnp_Ex_c5123_9089025	wsnp_Ex_c5123_9087869
RAC875_c95948_614	RAC875_c26469_480	Kukri_rep_c107572_121	Ku_c5725_892	IAAV8040	RAC875_c95948_614	RAC875_rep_c109207_706	BobWhite_c31129_60	BS00010055_51
Excalibur_c18417_285	CAP12_c2565_239	tplb0040e02_1293	Excalibur_c18417_285	RAC875_rep_c109975_192	Excalibur_c20647_643	BobWhite_rep_c61602_139	RAC875_c63545_85	Excalibur_c25921_230	BS00075410_51
RAC875_c14775_1048	Kukri_c32700_104	RAC875_c14775_1048	wsnp_Ex_c10838_17631243	IACX5850	BS00093993_51	BS00022800_51	wsnp_Ex_c55735_58127324	Kukri_c19751_873	Ex_c55735_1012
wsnp_Ra_c1501_2991585	BS00067280_51	Excalibur_c42248_663	tplb0034e07_718	Excalibur_c29417_400	wsnp_Ra_c1501_2991585	RAC875_c34512_685	Excalibur_c29417_499	Kukri_c3701_392	Excalibur_c39493_251	tplb0034e07_1869	wsnp_Ex_c10961_17803258	Excalibur_c2656_3198	Kukri_rep_c97239_133	RAC875_c34512_493	IACX6340	Excalibur_rep_c107769_116	BS00058815_51	Kukri_c6306_1151	Ex_c525_1401
BS00038498_51	BS00038498_51	BobWhite_c9843_117	BS00011149_51
BobWhite_c19945_341	RAC875_rep_c71112_400	Excalibur_c42928_135	Excalibur_c30167_243	BobWhite_c19945_341	RAC875_c6538_123	wsnp_Ex_c25445_34710489
Kukri_c74521_181	wsnp_Ku_c48_103915	Kukri_c74521_181	Excalibur_c46590_363	Kukri_rep_c104422_192	BS00100939_51
Kukri_c17_1246	Kukri_c17_1246	BS00004413_51	RAC875_c31214_58	wsnp_Ex_rep_c103381_88353000	Ex_c67202_741	CAP11_c1820_244	tplb0030f06_593	CAP12_c1817_77	BS00067878_51	wsnp_Ex_c19094_28015035
Excalibur_c100910_239	wsnp_Ex_rep_c72511_70872203	Excalibur_c100910_239	wsnp_Ku_c4962_8872507	wsnp_Ex_c1962_3696265
Tdurum_contig28795_273	wsnp_RFL_Contig3273_3319580	Tdurum_contig28795_273	Excalibur_c39207_880	RAC875_c20979_234
Excalibur_c65830_82	Kukri_c10017_833	Excalibur_c65830_82	BS00066545_51	RFL_Contig4849_702	wsnp_RFL_Contig3802_4108582	RAC875_c57938_94
BS00065105_51	wsnp_JD_c3732_4781170	wsnp_Ku_c31_62657	BS00065105_51	wsnp_Ex_rep_c70571_69488416
Tdurum_contig54634_815	Tdurum_contig54634_815	Kukri_c53810_137	RFL_Contig5031_526
Kukri_c84629_315	Ra_c111671_555	BS00065327_51	wsnp_CAP7_c1592_791887	BS00100981_51	Kukri_rep_c68903_301	Tdurum_contig26542_457	Excalibur_c14201_111	Excalibur_c95944_641	BS00026432_51	BS00066719_51	BS00004224_51	Excalibur_c2157_173	Excalibur_c65341_303	Tdurum_contig82393_581	wsnp_RFL_Contig3917_4326857	Excalibur_c42146_338	BobWhite_c13525_262	Kukri_c84629_315	BobWhite_c9690_94	Excalibur_c35074_257	RAC875_c29913_139	IACX6309	BS00063236_51	RAC875_c66695_560	Excalibur_c37753_655	Tdurum_contig71365_233	Kukri_rep_c68903_708	RFL_Contig3172_1752	Kukri_c57014_168
RAC875_c27611_467	Kukri_c7339_113	RAC875_c27611_467	RAC875_rep_c112807_403	Excalibur_c34937_710
wsnp_Ex_c3764_6853627	wsnp_Ex_c3764_6853627	Ku_c4777_2494	wsnp_Ex_c3044_5620102	Kukri_c34353_821	wsnp_Ra_c46023_52004149	wsnp_Ex_c22018_31193171	wsnp_Ex_c62844_62315607	RAC875_c32503_134	wsnp_Ex_rep_c106085_90293854	BS00031814_51	wsnp_Ku_c18923_28319203	wsnp_Ex_rep_c102216_87433489	Excalibur_rep_c107558_367	BS00064851_51	Kukri_c53629_239
Excalibur_rep_c106698_235	Excalibur_rep_c106698_235	RAC875_c5082_1098	Tdurum_contig30201_63	tplb0042o21_419	Kukri_c9898_1766
IACX8446	Kukri_c30847_551	wsnp_Ex_c7776_13247365	wsnp_JD_c640_960796	BS00084668_51	BS00023068_51	IACX8446
Kukri_rep_c103261_918	Kukri_c27673_289	Kukri_rep_c69177_180	Kukri_rep_c103261_918	RAC875_c62831_255	Kukri_rep_c92967_369
RFL_Contig4718_1269	Excalibur_c9580_1142	RFL_Contig4718_1269
CAP7_rep_c5636_102	Excalibur_c71500_231	Excalibur_c73922_55	wsnp_BF473744B_Ta_2_2	Excalibur_c11392_1193	Tdurum_contig7144_602	Tdurum_contig31911_195	Kukri_c9785_62	wsnp_JD_c52_87219	IAAV5675	RAC875_rep_c91134_949	Kukri_c1460_1032	BS00064528_51	Kukri_c40621_513	Tdurum_contig12459_491	wsnp_Ex_c9729_16071358	BS00012036_51	RAC875_c36614_344	Tdurum_contig54925_415	wsnp_Ex_c24711_33964543	CAP7_rep_c5636_102	Ra_c4051_1010	Tdurum_contig54925_202	wsnp_Ex_rep_c67561_66188180	Ra_c71978_532	BS00069685_51	Excalibur_c73922_109	Ra_c68109_376
BobWhite_rep_c64068_241	Excalibur_c56550_71	RAC875_c19685_944	RFL_Contig2751_1562	Kukri_c10869_1591	BobWhite_rep_c64068_241
BobWhite_c11397_231	tplb0054d13_2445	BS00081871_51	BobWhite_c11397_231
Excalibur_c22315_894	Excalibur_c22315_894	BobWhite_c36072_272
Tdurum_contig10208_447	BobWhite_c12144_216	Tdurum_contig10208_447	BobWhite_c17047_268
Excalibur_c94383_157	Excalibur_c94383_157	RAC875_c19042_2102	Excalibur_c8919_345	Kukri_c3501_1175	Kukri_c900_1334	Excalibur_rep_c105614_172	BS00072839_51
RAC875_rep_c106596_127	RAC875_rep_c106596_127	wsnp_Ku_c2486_4751695
IACX1412	Ra_c4397_542	Excalibur_c9248_771	Tdurum_contig18197_86	wsnp_Ex_c27867_37030229	Excalibur_rep_c106124_239	RAC875_c79857_301	Excalibur_c45094_602	wsnp_BE399688B_Ta_2_1	wsnp_Ex_c9248_15372536	BS00092273_51	wsnp_Ex_c45094_50985067	Tdurum_contig10994_617	Ku_c7740_879	IACX1412
wsnp_Ex_rep_c101342_86720058	Tdurum_contig49532_368	wsnp_Ex_rep_c101342_86720058
wsnp_Ex_c34303_42642389	wsnp_Ex_c34303_42642389	CAP7_c16_483
wsnp_BE499478B_Ta_2_1	wsnp_BE499478B_Ta_2_1	wsnp_Ku_c11665_18999583	BobWhite_c662_148	BS00110490_51	Kukri_c16760_1427
IAAV5802	wsnp_Ra_c4321_7860456	wsnp_Ex_rep_c66551_64836327	wsnp_Ex_c19371_28311667	Ku_c63748_1264	BS00070900_51	IAAV5802
Excalibur_rep_c109577_698	Excalibur_c7971_1573	wsnp_CAP11_c3226_1588070	IACX8602	Excalibur_rep_c109577_698	BS00039187_51
IAAV283	BS00068181_51	BS00076000_51	BS00009060_51	wsnp_Ex_rep_c103064_88104690	Tdurum_contig10108_246	Excalibur_c18966_804	BS00010098_51	CAP11_c2941_210	IAAV283	BS00010988_51
Kukri_rep_c69267_496	Tdurum_contig59780_988	Ku_c6546_718	RAC875_c46661_184	wsnp_Ex_c51352_55323092	wsnp_Ex_rep_c67671_66332423	BobWhite_c892_73	BobWhite_c8113_532	RAC875_c5080_915	wsnp_Ex_c7003_12065828	IACX3325	Excalibur_rep_c109282_92	Kukri_rep_c69267_496
tplb0024l03_910	Excalibur_c80601_278	Excalibur_c80601_308	tplb0024l03_910	BobWhite_c38001_528	RAC875_c10132_462	RAC875_c17459_566	BobWhite_c32938_264
RAC875_c5577_1682	RAC875_c5577_1682
BS00029342_51	BS00029342_51
RAC875_c52566_644	Tdurum_contig83066_276	BS00022657_51	wsnp_Ex_c7738_13195349	RAC875_rep_c106400_276	wsnp_Ex_c7246_12443506	RAC875_c52566_551	RAC875_rep_c113555_122	Excalibur_c13239_85	Ku_c23446_2209	RFL_Contig1633_304	JD_c39990_130	Excalibur_c40056_59	BS00022940_51	RAC875_c52566_644	RAC875_rep_c112008_519
RAC875_c87052_193	RAC875_c87052_193	wsnp_Ra_c10712_17572884
Tdurum_contig66317_77	Tdurum_contig66317_77
RAC875_c609_362	Excalibur_c19499_948	RAC875_c609_362
Tdurum_contig49928_424	Tdurum_contig49928_424
RAC875_rep_c83950_222	RAC875_rep_c83950_222
Excalibur_c74925_338	Excalibur_c74925_338
RAC875_c34516_316	RAC875_c34516_316
Excalibur_c49875_479	Excalibur_c49875_479
D_contig25212_98	D_contig25212_98
wsnp_Ku_c12022_19520410	wsnp_Ku_c12022_19520410
IACX1098	IACX1098
BS00083497_51	BS00083497_51
BS00065264_51	BS00065264_51
BobWhite_c2988_493	BobWhite_c2988_493
Excalibur_c10122_789	Excalibur_c10122_789
RAC875_c1226_652	IAAV1743	RAC875_c1226_652
wsnp_Ex_c25043_34305764	wsnp_Ex_c25043_34305764
RFL_Contig2815_1305	RFL_Contig2815_1305
wsnp_Ra_c14112_22155451	wsnp_Ra_c14112_22155451
Kukri_c67276_76	Kukri_c67276_76
BS00094172_51	BS00094172_51
RAC875_c38003_164	RAC875_c38003_164
Kukri_c24586_923	Kukri_c24586_923
wsnp_Ex_c14162_22093694	wsnp_Ex_c14162_22093694
IAAV6312	BS00079440_51	Kukri_c60627_74	RAC875_c13116_1162	Excalibur_c3108_2958	BS00044720_51	CAP11_c3942_361	BS00010131_51	Excalibur_c22877_1990	IACX1444	IAAV6312	wsnp_BE444144D_Ta_1_1	Kukri_rep_c71152_906	RAC875_c60563_531	Kukri_c63505_174	RAC875_rep_c73201_205	BS00046890_51	Excalibur_c17456_428	RAC875_rep_c108908_72	Kukri_c26576_329	BS00039210_51	BS00039211_51	BS00067584_51	BobWhite_c6055_185	Kukri_rep_c103845_165
BS00065701_51	BS00073230_51	BS00021923_51	BS00069899_51	Excalibur_c4303_206	BobWhite_c47086_539	BS00063674_51	IAAV3173	Kukri_c1016_2269	BS00022211_51	BS00080749_51	Kukri_c4790_1174	RAC875_rep_c116200_396	Excalibur_c2887_131	Kukri_rep_c114322_506	BS00065701_51	BS00106937_51	wsnp_Ex_c8303_14001708	BS00073229_51	BS00062864_51	BS00065147_51	BS00010514_51
wsnp_Ra_c25656_35227058	Tdurum_contig29563_257	wsnp_Ra_c25656_35227058	Excalibur_c35611_446	Excalibur_rep_c101288_130	Kukri_c29358_277	RAC875_c25656_289	BS00047901_51	BS00022234_51
RAC875_c31560_141	Kukri_c16557_855	RAC875_rep_c103893_601	wsnp_BE488779D_Ta_1_2	RAC875_c45702_412	BS00063748_51	RAC875_c26896_339	BS00076261_51	BobWhite_rep_c51612_864	Kukri_rep_c72558_961	RAC875_c31560_141
BS00065946_51	BS00065946_51	BS00021718_51	RAC875_c46007_340	BS00043082_51	IAAV4282	RFL_Contig5917_3026	BS00083504_51	IACX5670	RFL_Contig5917_2433	BS00080239_51	Kukri_c49670_857
tplb0030j08_1960	BS00011425_51	tplb0030j08_1960	D_GBUVHFX02JKG4A_54	BS00022276_51	BS00093757_51	CAP12_c1503_76	RAC875_rep_c110753_119
wsnp_Ex_c6400_11123059	BobWhite_c16439_1143	RAC875_rep_c114236_188	wsnp_Ku_rep_c105822_91859983	Excalibur_c17039_436	wsnp_Ex_c6400_11123059	BS00063517_51	BS00063710_51
D_contig77859_59	BS00063225_51	BS00082604_51	RAC875_c31493_120	RAC875_rep_c72220_143	BS00082605_51	D_contig77859_59
BS00009458_51	RAC875_c15518_236	wsnp_Ku_c28820_38731047	BS00012014_51	BS00086534_51	Excalibur_c42413_442	BS00009458_51
IAAV6032	IAAV6032	BS00015680_51	Excalibur_rep_c67599_2154	Excalibur_rep_c67599_242	RAC875_c3187_873
Kukri_c5579_466	D_GA8KES401AVZF3_380	Kukri_rep_c69087_153	BS00011109_51	Kukri_c5579_466
Excalibur_c60081_474	Kukri_c30439_2407	Excalibur_c60081_474	wsnp_Ex_c12250_19568265
BS00093990_51	BS00022532_51	BS00093990_51	BS00093111_51
wsnp_Ku_c14251_22503965	IAAV8184	wsnp_Ku_c14251_22503965	Kukri_rep_c110868_147
D_contig17313_245	D_contig17313_245	Excalibur_rep_c109101_94
wsnp_JD_rep_c63957_40798121	wsnp_JD_rep_c63957_40798121	BS00065034_51	Kukri_rep_c106786_230
BobWhite_c10539_201	BobWhite_c10539_201	BobWhite_rep_c65414_125
IAAV298	IAAV298
D_contig73920_552	Kukri_c16477_181	D_contig73920_552	BobWhite_c16655_421	wsnp_Ku_c7229_12491877
D_F1BEJMU01A0OMY_356	Kukri_c19434_936	wsnp_Ex_c7908_13430703	BS00067698_51	D_F1BEJMU02GB94Z_188	D_F1BEJMU01A0OMY_356
RAC875_c22368_641	RAC875_c22368_641
Tdurum_contig64563_491	Tdurum_contig64563_491
Kukri_c33486_128	Kukri_c33486_128
wsnp_Ex_c3964_7181151	wsnp_Ex_c3964_7181151
RAC875_c63883_76	RAC875_c63883_76
wsnp_CAP12_c1503_764765	wsnp_CAP12_c1503_764765
wsnp_Ra_rep_c116793_96612614	wsnp_Ra_rep_c116793_96612614
RFL_Contig2862_1287	RFL_Contig2862_1287
wsnp_RFL_Contig3960_4401914	wsnp_RFL_Contig3960_4401914
Kukri_c27309_590	Kukri_c27309_590
RAC875_c39665_175	RAC875_c39665_175
Kukri_c365_345	Kukri_c365_345
BS00060596_51	BS00060596_51
Ku_c19185_1569	Ku_c19185_1569
Kukri_c14902_1112	Kukri_c14902_1112
BobWhite_rep_c63940_205	BobWhite_rep_c63940_205
wsnp_Ex_rep_c68555_67394261	wsnp_Ex_rep_c68555_67394261
tplb0060h04_139	tplb0060h04_139
BS00070104_51	BS00070104_51
wsnp_Ex_rep_c66522_64795143	wsnp_Ex_rep_c66522_64795143
Kukri_rep_c112061_617	Tdurum_contig50392_1355	Kukri_c54729_181	wsnp_Ex_c15269_23492289	Kukri_c34195_357	wsnp_RFL_Contig429_4978628	RAC875_rep_c104403_524	wsnp_Ex_c9145_15214903	Tdurum_contig11121_834	wsnp_Ex_c11039_17902115	wsnp_Ex_rep_c69752_68711460	wsnp_CAP11_c2438_1258747	Excalibur_c9811_131	wsnp_JD_rep_c64325_41024646	BobWhite_c35303_192	BS00110266_51	wsnp_Ku_c9433_15811664	wsnp_RFL_Contig4814_5829093	Tdurum_contig28699_54	wsnp_Ex_rep_c69577_68526990	wsnp_BE443995B_Ta_2_2	Excalibur_c29205_537	Tdurum_contig11121_739	BS00071823_51	Kukri_c82097_197	BS00010204_51	RAC875_c13895_763	BobWhite_rep_c49102_169	JD_c1187_1398	tplb0050h15_1287	Ex_c18484_2026	wsnp_Ra_c16846_25598885	wsnp_Ex_c14681_22747500	Excalibur_c5561_1013	Kukri_c80104_809	IAAV4286	BS00062645_51	RFL_Contig1175_354	Ex_c18484_2048	wsnp_Ku_c4886_8753646	BobWhite_c34548_96	BS00030876_51	wsnp_Ex_c32003_40728918	Ku_c56370_1155	Excalibur_c854_1459	wsnp_Ex_c2148_4035913	wsnp_Ex_rep_c101340_86719239	wsnp_Ex_c15269_23491104	wsnp_JD_c11273_11770307	BS00068520_51
BS00023337_51	Tdurum_contig62557_263	RAC875_c10194_673	Kukri_c8465_54	Tdurum_contig59585_656	BS00106932_51	Excalibur_c49743_97	BS00039498_51	BS00072296_51	BS00064703_51	wsnp_Ex_c12341_19693570	BS00060029_51	RAC875_c15003_377	IAAV5370	wsnp_Ex_c1894_3575749	BobWhite_c5337_225	BS00088756_51	Kukri_c12079_204	BS00023337_51	D_GBB4FNX02FX302_98	Ra_c23771_496	Ex_c66357_866	IAAV1410	BS00020459_51	RAC875_c10194_910	wsnp_Ex_c15475_23757972	wsnp_Ra_c132_291198	BS00081610_51	Excalibur_c39808_453	BS00060391_51	wsnp_Ex_rep_c66357_64540369	wsnp_Ex_c27317_36522052	BS00088755_51
RAC875_c67770_822	BS00048489_51	BobWhite_c23392_496	Kukri_s117068_198	BS00022798_51	Kukri_c4030_896	RAC875_c67770_822	tplb0053a24_2232	IAAV1155	BS00079521_51	Kukri_rep_c101735_236	BS00073062_51	Excalibur_c74666_291	Ku_c17560_146	Kukri_c28650_111	wsnp_Ex_c2573_4788116	RAC875_c77648_367	BS00094057_51	Kukri_rep_c96809_352	BS00093975_51	RAC875_c76367_523	Kukri_s117068_130	wsnp_Ex_c22683_31887799	BobWhite_c17021_297	RAC875_c20134_535	RAC875_c7060_67	BobWhite_c5461_338	Excalibur_c19658_82	Excalibur_c60530_113
BS00067748_51	RFL_Contig5871_1650	BS00038664_51	BS00022703_51	BS00038663_51	Tdurum_contig56373_348	Tdurum_contig56731_335	BS00067748_51	BS00022989_51
BS00013584_51	BS00013584_51	RAC875_c55313_89	RAC875_c27323_867	BS00110129_51	Kukri_c28165_906	Tdurum_contig25520_363	wsnp_Ex_c3478_6369892	BS00093377_51	BS00045327_51	BS00065932_51
wsnp_BE490613A_Ta_2_1	IAAV3488	BS00022882_51	Tdurum_contig59531_914	BS00048031_51	Kukri_c47643_920	wsnp_BE443568A_Ta_2_1	wsnp_BE490613A_Ta_2_1	wsnp_CAP11_c318_261649	Excalibur_c52446_519	BobWhite_c18408_199	BobWhite_c30232_154	wsnp_BE494474A_Ta_2_2	Tdurum_contig83663_371	RAC875_c3427_734	Kukri_c68006_282
wsnp_JG_c2509_1153697	wsnp_Ku_c44089_51445136	wsnp_JG_c2509_1153697	BS00066475_51	wsnp_Ex_rep_c67727_66398596	IAAV6974	wsnp_RFL_Contig3866_4228783	Kukri_c51247_322	Excalibur_rep_c116073_259
BS00107444_51	Excalibur_c33545_134	BS00107444_51	IAAV902	BS00064039_51	wsnp_Ku_c5378_9559013	Kukri_rep_c87640_135	wsnp_Ra_c34117_42876812	wsnp_Ex_c28930_38008757	wsnp_Ex_rep_c66685_65003254
BS00022586_51	Tdurum_contig91865_242	BS00022586_51	wsnp_Ku_c4568_8243775	wsnp_Ex_c15674_24004513	RAC875_c46323_1996	BS00067499_51
RAC875_c56516_786	BS00097939_51	Excalibur_c94962_57	wsnp_Ku_c46762_53407442	RAC875_c56516_786	IAAV5507	wsnp_Ex_c361_707953	RAC875_c99055_69	IAAV9044	wsnp_Ex_rep_c104125_88923836
RAC875_c10286_1247	RAC875_c45016_79	Kukri_c34845_242	Excalibur_c16197_748	Kukri_c62467_362	RAC875_c10286_1247	BobWhite_c9704_273	JG_c3077_214	Excalibur_c9000_209	JG_c3077_225
Kukri_rep_c69970_717	BS00063300_51	RAC875_c47550_437	Excalibur_c56240_176	Kukri_rep_c69970_717
Excalibur_c7610_143	BS00074926_51	Tdurum_contig31235_99	RAC875_c68056_81	BS00086050_51	CAP7_c915_121	Excalibur_c7610_143	Tdurum_contig50577_620	BS00106008_51
BS00033658_51	wsnp_BE426418A_Ta_2_2	BS00033658_51	wsnp_BE426418A_Ta_2_1	BS00041742_51	BobWhite_c12428_371	wsnp_BE604885A_Ta_2_2
Excalibur_c24829_189	Tdurum_contig55841_351	BS00023028_51	Kukri_c30244_619	Excalibur_c24829_189	Ra_c4373_453	wsnp_Ra_c4373_7946257
Kukri_rep_c102953_304	BS00094366_51	BS00007502_51	CAP8_c359_95	Kukri_rep_c102953_304	RAC875_c2464_274	wsnp_Ku_c40218_48484410	Excalibur_c10079_1585	IAAV9068	BS00047836_51	Excalibur_c41477_1272	Excalibur_rep_c102974_175	wsnp_Ku_c11052_18135847	BS00067216_51	wsnp_Ex_rep_c102478_87635370	Excalibur_c2578_1966	BS00032524_51	IAAV2646	Tdurum_contig86206_149	BS00034334_51	BS00065468_51	wsnp_Ra_c16278_24893033
BS00091887_51	Excalibur_c96921_206	IACX6065	wsnp_Ex_c20250_29303152	BS00091887_51
RAC875_c15109_106	RAC875_c15109_106	wsnp_BG262734A_Ta_2_3	Kukri_c10751_264	Kukri_c10751_1031	wsnp_Ex_c12341_19693090	wsnp_CAP12_c15_9559	BS00049977_51	Excalibur_rep_c110501_525	wsnp_Ex_c15475_23756906	wsnp_CAP11_c68_106078	RAC875_rep_c90531_283
BS00022459_51	BS00022256_51	BS00022459_51	BS00022884_51	Kukri_c49927_151
wsnp_Ex_c28679_37784735	wsnp_Ex_c28679_37784735	wsnp_Ex_c24085_33332723	wsnp_Ex_c11229_18163892	wsnp_Ku_c5359_9531713	wsnp_Ex_c28679_37784954
Excalibur_c25239_283	BS00048757_51	Excalibur_c25239_283	IAAV5729	BS00065956_51
Kukri_c64639_120	RAC875_c18058_1070	BS00059887_51	BS00060666_51	Kukri_c64639_120
wsnp_CAP11_rep_c4157_1965583	wsnp_Ra_rep_c106523_90273922	wsnp_CAP11_rep_c4157_1965583	Excalibur_c62042_175
BS00001478_51	BS00080879_51	Kukri_c33640_640	Excalibur_c39248_485	wsnp_Ex_c9483_15722127	Excalibur_c60581_62	BS00001478_51	wsnp_Ku_c44716_51926415	wsnp_Ku_c18497_27803432	BS00000445_51	BS00056089_51	RAC875_rep_c109433_782	Kukri_c35426_507	BS00061179_51	wsnp_Ex_c8884_14841846
RAC875_c51781_238	Kukri_c1568_889	RAC875_c51781_238	BS00084348_51
wsnp_Ex_c8409_14170476	wsnp_Ex_c8409_14170476	RFL_Contig1896_1236	BS00049032_51
wsnp_BE604885A_Ta_2_1	wsnp_Ex_c10630_17338753	BS00093889_51	wsnp_BE604885A_Ta_2_1	RAC875_c24982_202
BS00055211_51	BS00055211_51	Jagger_c8039_67	wsnp_Ku_c10362_17156084
Excalibur_rep_c103091_266	IAAV4781	wsnp_Ex_c1141_2191485	Excalibur_rep_c103091_266
Excalibur_c17655_467	wsnp_Ku_c8400_14280021	RAC875_c5056_220	Excalibur_c17655_467	BS00081688_51
RAC875_c52195_324	RAC875_c52195_324	tplb0036i05_182
RAC875_rep_c109228_400	IAAV3851	RAC875_rep_c109228_400
Excalibur_c6501_477	Kukri_c5459_334	Excalibur_c6501_477
Excalibur_c56240_200	wsnp_Ex_rep_c67786_66472676	Excalibur_c56240_200
Tdurum_contig42495_389	Tdurum_contig42495_389	BS00023222_51
BobWhite_c37325_92	Tdurum_contig52302_649	BobWhite_c37325_92
Excalibur_c3969_713	Excalibur_c3969_1208	Excalibur_c3969_713
RFL_Contig2394_439	RFL_Contig2394_439	Tdurum_contig55443_1361
Excalibur_rep_c110278_62	BS00022424_51	Excalibur_rep_c110278_62
Excalibur_c24354_465	BS00076772_51	Excalibur_c24354_465	BS00022368_51
wsnp_RFL_Contig2011_1216801	BS00010531_51	wsnp_Ex_c53364_56625806	wsnp_Ex_c5929_10402147	RAC875_c19570_671	Excalibur_c91154_175	wsnp_JD_c5699_6859527	wsnp_RFL_Contig2011_1216801	wsnp_Ra_c44141_50623811	Excalibur_c64302_103	Ku_c17569_905	Excalibur_c13242_1178
wsnp_Ex_c10272_16842803	Kukri_c17313_667	wsnp_Ex_c6217_10848574	Tdurum_contig57753_138	Tdurum_contig697_73	IAAV5207	wsnp_Ex_c10272_16842803	Tdurum_contig62502_90	wsnp_Ex_c1538_2937905	BS00089400_51	BS00037400_51	Kukri_rep_c114028_94
BS00057445_51	BS00057445_51
RAC875_c36922_829	RFL_Contig1488_671	Kukri_rep_c69028_1398	wsnp_BF293133A_Ta_2_2	Kukri_rep_c89183_282	Excalibur_c12875_864	wsnp_Ex_rep_c67635_66292308	Excalibur_c1529_1644	BS00066230_51	RAC875_c36922_829
BS00068094_51	BS00084159_51	BS00091002_51	RFL_Contig497_1114	RAC875_c79551_167	Kukri_c63259_151	BS00068094_51
wsnp_Ku_c38911_47455924	wsnp_Ku_c38911_47455924
Kukri_c97654_90	wsnp_RFL_Contig2699_2402527	BS00073525_51	Kukri_c8242_730	Kukri_c97654_90
wsnp_Ex_c22766_31972812	wsnp_Ex_c9458_15679797	Tdurum_contig59782_86	wsnp_Ex_c12948_20511479	RAC875_c11672_1240	RAC875_c53864_310	Ku_c28597_514	Tdurum_contig33100_127	BobWhite_c42102_237	Excalibur_c13709_2568	wsnp_Ex_c22766_31972812	wsnp_Ra_c7280_12576178
wsnp_Ex_c14202_22145805	BobWhite_c17879_519	wsnp_Ku_c19456_28944589	wsnp_Ex_c14202_22145805	IAAV8170	Excalibur_c46600_919	wsnp_CAP8_c1007_643393	IACX5899	BS00066319_51
RAC875_c4952_719	RAC875_c4952_719
IAAV1523	IAAV1523
Excalibur_c49977_170	Excalibur_c49977_170
RAC875_c82493_67	RAC875_c82493_67
Excalibur_c48047_90	Excalibur_c48047_90
Excalibur_rep_c101767_219	Excalibur_rep_c101767_219
IACX5980	IACX5980
BS00073898_51	BS00073898_51
wsnp_Ra_c7615_13070849	wsnp_Ra_c7615_13070849
Tdurum_contig777_260	Tdurum_contig777_260
wsnp_Ra_c27984_37480491	wsnp_Ra_c27984_37480491
BS00110550_51	BS00110550_51	BS00110564_51
wsnp_Ku_c14082_22272647	wsnp_Ku_c14082_22272647
Ku_c26872_269	Ku_c26872_269
wsnp_Ex_c13949_21828493	wsnp_Ex_c13949_21828493
wsnp_Ex_c8240_13914674	wsnp_Ex_c8240_13914674
RAC875_c32792_231	RAC875_c32792_231
wsnp_JD_c2863_3822253	wsnp_JD_c2863_3822253
BS00050109_51	BS00050109_51
RAC875_rep_c109701_76	RAC875_rep_c109701_76
Kukri_s117946_404	Kukri_s117946_404
RAC875_rep_c82061_78	RAC875_rep_c82061_78	wsnp_Ex_c22016_31191407	wsnp_Ex_c5378_9504586	RAC875_c17884_616	wsnp_Ex_c5378_9505087	Ku_c23179_1250	wsnp_Ex_c123_244117	Tdurum_contig20950_359	wsnp_Ku_c6825_11858665	BobWhite_rep_c50457_813	BS00105995_51	Kukri_c15603_1116
RAC875_c37608_216	wsnp_RFL_Contig3336_3426054	wsnp_Ex_rep_c70174_69125822	wsnp_JD_c2623_3541255	Kukri_c45609_882	RAC875_c21086_130	wsnp_Ex_c15944_24350833	IAAV5505	CAP12_c4778_199	Tdurum_contig15181_67	RAC875_rep_c72470_124	Tdurum_contig26727_187	IACX971	RAC875_c21955_719	BS00097481_51	BS00098496_51	Kukri_c3168_521	Tdurum_contig1002_149	BS00091577_51	Excalibur_c48841_1380	RAC875_rep_c77173_208	Excalibur_c14273_1407	IAAV1079	Tdurum_contig26727_267	Tdurum_contig28033_420	BS00049570_51	Excalibur_c18641_1849	CAP7_c3916_256	CAP8_rep_c4453_136	Kukri_c13537_2069	Excalibur_c30975_133	BS00049615_51	wsnp_Ex_c19982_29009504	Kukri_c37029_761	RAC875_c37608_216	BS00029548_51	wsnp_BE497469B_Ta_2_1	Excalibur_c24830_415	RAC875_c8755_314
wsnp_Ex_c12887_20427158	tplb0024c09_1335	Excalibur_c80041_400	Tdurum_contig49477_187	BobWhite_c32864_250	Kukri_rep_c113146_128	wsnp_Ku_c4078_7436510	wsnp_Ex_c2609_4852360	Excalibur_rep_c106935_390	RAC875_rep_c115516_134	Kukri_c21818_519	RAC875_rep_c116515_181	IACX3871	BS00087278_51	BS00005265_51	BS00011869_51	wsnp_Ex_c3096_5709369	Kukri_rep_c107323_210	wsnp_Ku_rep_c72700_72370664	wsnp_Ku_c21818_31604716	wsnp_Ex_c7756_13218814	Excalibur_c3096_1699	BobWhite_rep_c64944_264	wsnp_Ex_c12887_20427158	Tdurum_contig67750_272	wsnp_Ku_rep_c72821_72480395	wsnp_Ku_c93664_84327484	Ku_c101932_436	Excalibur_c15332_1194
BobWhite_c7281_328	wsnp_Ex_c21418_30554998	Excalibur_c38785_222	wsnp_Ex_c3040_5615597	BS00009549_51	wsnp_Ex_c17303_25979191	wsnp_Ex_c3257_6003626	BobWhite_c7281_328	Kukri_c40034_123	wsnp_Ex_c9594_15882022	wsnp_Ex_c15399_23662312	Ra_c29672_532	wsnp_Ex_c12781_20280445	BS00062827_51	RAC875_c17269_645	IAAV6566	BS00094456_51	Kukri_rep_c106420_312	wsnp_Ex_c3722_6786328	wsnp_Ku_c31407_41142340	wsnp_Ex_c11837_18996495	wsnp_Ex_c6245_10887043	BobWhite_c40305_243	BS00110072_51	wsnp_JD_c19725_17732526	Kukri_c11910_445	wsnp_Ex_c2639_4899517	Excalibur_c59479_514	Excalibur_c60319_127	Excalibur_c5298_171	RAC875_c25203_969	wsnp_Ex_rep_c69664_68618163	BS00022316_51	Kukri_c30836_582
IAAV993	BS00046052_51	Excalibur_c27055_1326	Kukri_c16742_415	wsnp_Ex_c1097_2105209	wsnp_Ex_c2580_4800249	Tdurum_contig43263_243	RAC875_c81076_317	Tdurum_contig10426_280	wsnp_Ex_c4888_8714379	wsnp_Ex_c21930_31102685	wsnp_Ex_c21930_31102213	BobWhite_c17332_325	BS00025114_51	BS00086717_51	Kukri_c18009_398	IACX5844	IAAV51	BS00023074_51	wsnp_Ex_c34975_43204180	wsnp_Ex_c54357_57265797	Kukri_c30535_58	BS00066108_51	wsnp_Ex_c4927_8772847	Ra_c32055_981	wsnp_Ex_c7967_13522958	wsnp_JD_c7325_8422075	wsnp_Ex_c5657_9942445	IAAV993
IAAV4876	IACX5776	Tdurum_contig50954_1393	Tdurum_contig50954_880	Tdurum_contig50954_1264	IACX4260	Tdurum_contig50954_475	tplb0028p23_852	Tdurum_contig50954_394	wsnp_Ex_c8360_14085858	tplb0028p23_691	RAC875_c62483_112	IAAV4876	Kukri_c12817_59	Tdurum_contig77551_589
RAC875_c95993_265	RAC875_c8081_435	Tdurum_contig9132_102	RAC875_rep_c71561_619	wsnp_JD_c1843_2562950	RAC875_c95993_265	wsnp_Ra_c10203_16850924	BS00022122_51	wsnp_BQ159467B_Ta_2_1	BobWhite_c5095_634	BS00030581_51	RFL_Contig622_1601	wsnp_Ex_c238_460841	IACX8272	Tdurum_contig10107_580	RAC875_c100413_60	RAC875_c2044_170	wsnp_BG263758B_Ta_2_1	BS00066466_51	BS00052423_51	Excalibur_c62737_131	Kukri_c4310_489	BS00108055_51	JD_c6678_311	Kukri_rep_c114738_144	BS00030430_51	BS00110292_51	wsnp_Ex_c2920_5385184	wsnp_JD_c1316_1891903	BS00089954_51	RAC875_c46237_294	IACX3190	Excalibur_c14999_712	BobWhite_c45623_215	Tdurum_contig12941_1413	IAAV4105	BS00099331_51	Kukri_c14072_188
RAC875_c61824_194	Tdurum_contig51605_194	Tdurum_contig59566_1534	Tdurum_contig59566_4435	Tdurum_contig11114_335	BS00063160_51	Kukri_c55981_194	Kukri_c2164_1856	Tdurum_contig51605_857	Tdurum_contig51605_542	wsnp_Ex_c13284_20948460	wsnp_Ex_c16569_25082817	BobWhite_c45118_495	wsnp_JD_c18509_16968425	BS00091257_51	BS00079029_51	Tdurum_contig59566_2309	RAC875_c61824_194	Excalibur_c16569_535
Kukri_c3773_1450	tplb0059m03_1516	wsnp_Ra_c41135_48426638	Kukri_c3773_1450	wsnp_Ex_rep_c66331_64502558	wsnp_Ex_c8386_14127329	BS00058654_51	Excalibur_c6782_253	BobWhite_c3902_175	Kukri_c32803_150	BS00102646_51	Excalibur_c94546_61	RAC875_c76611_364
BS00085434_51	Kukri_rep_c94476_152	Kukri_c13345_481	BS00072993_51	Ra_c14132_2575	wsnp_Ex_c3907_7088011	BS00078844_51	BS00022403_51	wsnp_Ex_c700_1379957	Tdurum_contig32277_121	Excalibur_rep_c102300_102	BS00085434_51	BS00052057_51	Excalibur_c35203_334	Excalibur_rep_c70658_301	Excalibur_c18410_136
Excalibur_c8483_1308	Kukri_c32046_493	wsnp_Ex_c22401_31592784	RAC875_c57829_83	Excalibur_c8483_1308	BS00032830_51	BobWhite_c10402_140	wsnp_Ex_rep_c66896_65307566	wsnp_JD_c30422_23944042	BS00075108_51	wsnp_Ex_c19372_28313727	wsnp_Ex_c4069_7355431	BS00022072_51	BS00102622_51	Kukri_c21467_571	BS00011570_51	IAAV6689	wsnp_Ex_c11246_18191331
Excalibur_c3341_519	wsnp_Ku_c14875_23320708	BS00102641_51	BobWhite_c40244_73	wsnp_Ex_c1676_3185400	BobWhite_rep_c53007_100	Excalibur_c3341_519	BS00048754_51	IACX20464
BS00010849_51	BS00064956_51	BS00064077_51	BS00009393_51	wsnp_Ex_c3005_5548573	RFL_Contig3591_1832	BS00010849_51	BobWhite_c25670_425	RAC875_c36432_172	wsnp_BE497169B_Ta_2_2
CAP12_rep_c4638_80	RFL_Contig4169_289	CAP12_rep_c4638_80	Kukri_c11905_89	BobWhite_c317_1777	RAC875_rep_c70966_253	wsnp_RFL_Contig2338_1839077	Tdurum_contig100403_128	wsnp_Ex_c6805_11743678	Excalibur_rep_c68583_1067	Kukri_c23958_187	Kukri_rep_c74178_178	BobWhite_rep_c63085_120	Kukri_rep_c101837_143	tplb0062h15_59	Kukri_c39386_282	wsnp_Ku_c18538_27857915	Tdurum_contig3182_132	RFL_Contig3857_548
RAC875_c2529_1483	RAC875_rep_c86950_103	wsnp_Ku_c17659_26797674	Excalibur_c7706_1936	Kukri_c2118_264	wsnp_Ex_c4063_7344449	RAC875_c2787_1260	Excalibur_c58066_180	wsnp_Ex_c4063_7344641	RAC875_c2529_1483	RAC875_c2787_470	RAC875_rep_c72758_122
Ku_c13676_1074	BobWhite_rep_c66990_294	wsnp_Ex_c64005_62986957	wsnp_Ex_c52557_56115459	wsnp_Ex_rep_c68193_66971396	wsnp_JD_c16245_15468917	wsnp_Ex_rep_c66893_65301177	wsnp_Ku_c29102_39008953	wsnp_Ex_c25573_34834321	wsnp_Ex_rep_c66893_65301351	Jagger_c522_55	RAC875_rep_c69917_755	Excalibur_c27120_789	Kukri_s117590_74	Ku_c13676_1074
RAC875_c8121_1997	BS00030651_51	Tdurum_contig42366_893	RAC875_c8121_1997	Tdurum_contig100004_204	Tdurum_contig42366_944	BS00068556_51	Tdurum_contig42366_818
BS00071597_51	BS00071597_51	Excalibur_c16703_430	RAC875_c2340_616	Tdurum_contig28053_218	RAC875_c24982_583	Tdurum_contig99764_60	BS00037871_51	Excalibur_c15095_831	BS00071041_51	Excalibur_c15095_852
Excalibur_c5977_440	RAC875_c58159_989	RFL_Contig5418_347	wsnp_BE445348B_Ta_2_1	Excalibur_c82403_135	Excalibur_c5977_440	RAC875_c161_228	RFL_Contig4421_1490	RAC875_c28384_413	D_GCE8AKX01C0776_247
BS00036352_51	Kukri_c4599_482	RAC875_c55214_932	Tdurum_contig31586_197	IACX11401	Excalibur_c29625_222	RAC875_c24113_591	BobWhite_c35249_110	Tdurum_contig54463_316	BobWhite_c1196_297	wsnp_Ex_c5378_9505533	BS00023645_51	BS00090945_51	RAC875_rep_c83245_239	wsnp_Ex_c5457_9632050	BS00095061_51	Excalibur_c29625_243	Excalibur_c33550_75	BS00037898_51	BobWhite_c11540_60	wsnp_Ex_c2580_4800027	BS00036352_51	wsnp_Ex_c7172_12318529	RAC875_c44365_203
Excalibur_c24391_321	BobWhite_c22370_352	Excalibur_c24391_321	BS00056258_51	BS00065934_51	RFL_Contig1456_842	IAAV5662	RAC875_c5799_224	CAP8_c8651_206	BS00087825_51
BS00064227_51	CAP11_c59_418	CAP8_c42_161	BS00069273_51	BS00070210_51	BS00056737_51	wsnp_Ex_c33879_42293206	RFL_Contig2578_862	wsnp_CAP11_c59_99769	BS00064227_51
RAC875_c16281_167	RAC875_c16281_195	wsnp_Ex_c16378_24870688	wsnp_Ex_c1934_3648624	RAC875_c39926_313	RFL_Contig5871_1771	BS00065107_51	RAC875_c16281_167	Excalibur_c34069_487
wsnp_Ra_c67016_65144188	Kukri_c3243_1065	Ra_c8960_147	BS00064896_51	Kukri_c3243_1016	wsnp_Ra_c67016_65144188	BobWhite_c3721_224	Tdurum_contig60330_126	Kukri_rep_c104399_156
wsnp_Ex_rep_c67067_65534806	Jagger_c2707_152	Kukri_c40909_784	wsnp_JD_c119_190135	BobWhite_c16847_99	wsnp_BE489326B_Ta_2_2	Excalibur_c14803_1088	RFL_Contig3799_987	Tdurum_contig28384_102	wsnp_BE489326B_Ta_2_1	wsnp_Ex_rep_c69783_68742690	IAAV958	BobWhite_c16847_343	Excalibur_c9001_569	Kukri_c11120_462	Excalibur_c63730_660	wsnp_Ex_rep_c67067_65534806
IAAV4641	RAC875_c23665_68	RAC875_c17373_848	CAP12_c1468_114	RAC875_c31133_77	RAC875_c35672_73	IAAV4641	BS00065873_51	BS00086093_51
BobWhite_c9711_71	BobWhite_c9711_71	RFL_Contig5709_3312	RFL_Contig5709_3005
BS00079014_51	Kukri_c23228_137	BS00076248_51	BS00079014_51	wsnp_Ku_c33335_42844594	RAC875_c10246_839	RAC875_c34484_67	wsnp_Ex_c2820_5215394
Tdurum_contig12899_342	BS00062677_51	Tdurum_contig12899_342	BS00079989_51	Excalibur_c20277_483	RAC875_c27986_1460	Tdurum_contig11192_373	Tdurum_contig12008_803	JD_c23336_253
RAC875_c9930_191	Tdurum_contig59953_282	BS00024499_51	wsnp_Ra_c10710_17570054	RAC875_c9930_191	BS00022861_51	BS00095515_51
RAC875_c14696_369	CAP12_rep_c3868_270	RAC875_c52898_57	RAC875_c14696_369	RAC875_c3956_275	wsnp_Ex_c2723_5047696	BS00083706_51
RAC875_c16251_618	Excalibur_rep_c115600_289	RAC875_rep_c72670_558	wsnp_JD_rep_c50820_34666611	BobWhite_c15075_708	RAC875_c16251_618	Kukri_c58054_59
BS00044944_51	Tdurum_contig100787_79	BobWhite_rep_c64013_168	Kukri_c7860_911	BS00044942_51	BS00044944_51
RFL_Contig5_632	BS00066797_51	RFL_Contig5_632	RFL_Contig3455_629	RFL_Contig3455_700
Excalibur_c47250_726	wsnp_JD_rep_c63810_40704815	Excalibur_c18172_2105	IAAV3519	BS00022512_51	Excalibur_c24617_131	IACX3426	wsnp_Ex_c8715_14590273	Kukri_c63447_148	BobWhite_c24364_73	Excalibur_c37115_306	BS00058272_51	wsnp_BE424246B_Ta_2_2	wsnp_CAP11_c2309_1201554	Excalibur_c47250_726	BS00063034_51	wsnp_BQ167580B_Ta_2_1	BS00083391_51
Tdurum_contig10608_1081	CAP7_c1997_79	Ra_c17608_960	Tdurum_contig14251_431	wsnp_Ku_c55746_59522526	Excalibur_c8314_405	BS00098868_51	BobWhite_c7454_492	BobWhite_c3902_145	wsnp_Ex_rep_c67625_66279491	Tdurum_contig10608_1081	Tdurum_contig94629_258	wsnp_Ex_rep_c103892_88739043	BobWhite_c17021_269	CAP11_c2057_200
Excalibur_c25566_1000	Excalibur_c25566_1000	Excalibur_c25566_423	wsnp_Ku_c663_1368085	BS00039218_51
BS00016407_51	Tdurum_contig56933_86	Tdurum_contig67690_183	Excalibur_c8284_580	IAAV8162	BS00016407_51
wsnp_Ex_c8208_13870372	BS00059416_51	wsnp_JD_c4413_5541190	BS00040742_51	CAP12_c3551_85	wsnp_Ex_c8208_13870372
Tdurum_contig11988_459	RFL_Contig5508_1283	BobWhite_c3902_210	Tdurum_contig11988_459
wsnp_BE497740B_Ta_2_1	Excalibur_rep_c66942_58	wsnp_BE497740B_Ta_2_2	wsnp_BE497740B_Ta_2_1
Excalibur_c20392_1075	Ku_c1575_338	RAC875_c35720_229	BobWhite_c2937_1426	RAC875_c35720_456	RAC875_c22641_993	Excalibur_c20392_1075
wsnp_CAP11_c323_263628	Kukri_rep_c70103_146	Ku_c23207_988	wsnp_CAP11_c323_263628
RAC875_c24504_119	RAC875_c24504_119	BS00057988_51	IAAV6088
Kukri_c25794_863	Tdurum_contig63110_433	CAP7_c3667_77	Ku_c9822_828	wsnp_Ex_c7291_12517871	BobWhite_c13099_755	Kukri_c9571_73	wsnp_Ex_c5547_9774195	Kukri_c25794_863	Tdurum_contig56661_291	BobWhite_c40455_116	Ra_c9061_2115	BS00087279_51	Ku_c31046_525	IAAV4613	Ku_c25346_508	IACX5912	BS00073011_51	wsnp_RFL_Contig2073_1317762
Tdurum_contig47635_876	tplb0041e10_1230	Tdurum_contig47635_876
Excalibur_c6906_2385	Excalibur_c6906_2385	wsnp_Ra_rep_c75740_73183118
IACX6214	wsnp_Ra_c16264_24873670	IACX6214
BobWhite_c28090_175	Tdurum_contig43252_1762	BobWhite_c28090_175
CAP11_c5660_100	CAP11_c5660_100	Tdurum_contig57914_1144
BS00111294_51	BS00022154_51	BS00105741_51	BS00111294_51
BS00063946_51	Tdurum_contig46030_580	BS00063624_51	BS00063946_51
BS00105878_51	Excalibur_c5309_286	BS00105878_51	Ku_c24974_674
BS00072151_51	wsnp_JD_c9902_10674725	RFL_Contig304_729	BS00072151_51	Kukri_c48750_1416	BS00077528_51	RAC875_c25375_236
Excalibur_c85790_65	wsnp_Ex_c37115_44930934	BS00060073_51	Excalibur_c41752_392	Ku_c172_840	BS00066467_51	RAC875_c50787_146	BS00045330_51	BS00110445_51	Excalibur_c85790_65	RAC875_c43893_213	BobWhite_c14365_59	Kukri_c4074_463	BS00057451_51	BS00062734_51	Excalibur_c5182_93
BS00070455_51	BS00070455_51
wsnp_JD_c29019_23208279	wsnp_JD_c29019_23208279
Tdurum_contig100212_141	Tdurum_contig100212_141
Ra_c965_2702	Excalibur_c21372_142	Ra_c965_2702	Tdurum_contig51993_52	RAC875_c35310_770	BS00060255_51
IAAV6442	IAAV6442	Excalibur_rep_c67448_528	Kukri_rep_c101341_425	Excalibur_rep_c104532_80	IAAV3924	BS00018764_51
RAC875_c5966_1854	RAC875_c5966_1854	BS00059383_51	RAC875_c53353_78
IAAV3838	wsnp_Ku_c13311_21255891	IAAV3838
Tdurum_contig34149_219	Ra_c58335_189	tplb0059m03_622	Excalibur_rep_c71645_94	Tdurum_contig34149_219	BS00011438_51	RAC875_rep_c69171_92
wsnp_JD_c10602_11238420	wsnp_JD_c10602_11238420
RFL_Contig29_1062	RFL_Contig29_1062
BS00022025_51	tplb0062a17_679	BS00022025_51	BS00010316_51	Ra_c2964_2254	Ku_c46571_2583
RAC875_c62223_86	RAC875_c62223_86
BS00022242_51	BS00022242_51
RFL_Contig876_422	RFL_Contig876_422
Excalibur_c16569_765	Excalibur_c16569_765
wsnp_CAP12_c2297_1121142	wsnp_CAP12_c2297_1121142
RAC875_c7158_687	RAC875_c7158_687
RAC875_c51595_177	Kukri_c63797_354	wsnp_CAP11_c1051_622082	wsnp_Ra_c7174_12417331	RFL_Contig2432_953	BS00066691_51	RAC875_c51595_177	BS00078098_51	BS00062806_51	BS00042131_51	BS00003119_51	BS00105800_51	wsnp_Ex_c12963_20529964	RAC875_c19233_256	BS00033229_51	IAAV7013	BobWhite_c5246_196	CAP11_c1051_121	IAAV686	RFL_Contig3966_1511	BobWhite_rep_c52911_146	Excalibur_c15009_1082	D_GDEEGVY01CO81T_81
Kukri_c50527_241	D_GB5Y7FA02H01X6_191	D_contig52360_374	tplb0050o09_895	Excalibur_c63483_991	Kukri_c88294_60	RAC875_c3141_214	Excalibur_rep_c67048_452	tplb0062k24_584	Kukri_c50527_241	CAP8_c5043_351	Kukri_c23591_522	D_contig59199_227	Excalibur_c57482_473	BS00108577_51	RAC875_c51781_795	BS00067117_51	Kukri_c8870_721	Kukri_rep_c69028_999	RAC875_c29099_1366	RAC875_rep_c69820_103	Excalibur_rep_c69004_1653
BobWhite_c29014_449	IACX5824	BobWhite_c29014_449	BS00021919_51	Kukri_c2289_635	Excalibur_c13336_670	D_GBF1XID01ETBRB_172
BS00093856_51	BS00093857_51	RFL_Contig2471_119	BS00093856_51	BS00095640_51	BS00095638_51
Kukri_c5252_107	Kukri_c28730_207	Kukri_c17342_231	D_contig79290_372	Kukri_c5411_1312	Kukri_c5252_107
RFL_Contig4591_1759	BS00065422_51	RFL_Contig4591_1759	RAC875_c43871_154	RAC875_rep_c115090_51	Kukri_rep_c117022_97	RAC875_c22383_248
wsnp_Ex_c1602_3055066	wsnp_Ex_c1629_3104356	wsnp_Ex_c1602_3055066
Jagger_c3839_60	Jagger_c3839_60	BS00063214_51
D_GA8KES402JVT1Y_74	BS00067163_51	D_GA8KES402JVT1Y_74
Tdurum_contig10408_1548	Tdurum_contig51605_137	Tdurum_contig10408_1548
BS00011111_51	RAC875_c10628_1253	BS00011111_51
RAC875_c33823_279	RAC875_c33823_279
BS00022212_51	BS00022212_51
wsnp_Ku_c13204_21105694	wsnp_Ku_c13204_21105694
BS00028997_51	BS00028997_51
Tdurum_contig54957_624	Tdurum_contig54957_624
IAAV2729	IAAV2729
CAP12_c2615_128	CAP12_c2615_128
RAC875_c60169_200	RAC875_c60169_200
Ra_c10284_405	Ra_c10284_405
RAC875_c101793_136	RAC875_c101793_136
D_GBUVHFX02FQKHM_48	JD_c7714_954	D_GBUVHFX02FQKHM_48
Tdurum_contig82605_187	Tdurum_contig82605_187
Kukri_c38868_427	Kukri_c38868_427
RAC875_c19660_1530	RAC875_c19660_1530
BS00054496_51	BS00054496_51
BobWhite_c18256_809	BobWhite_c18256_809
RAC875_c4800_255	Excalibur_rep_c69170_438	IACX5724	wsnp_Ex_c8976_14964359	BobWhite_c25163_178	RAC875_c67909_226	Tdurum_contig46583_1275	wsnp_Ex_c5072_9006966	Excalibur_c46904_84	RAC875_c4800_255	Ex_c101546_376	wsnp_Ex_c33012_41567026	Tdurum_contig54776_1396	BS00059454_51	wsnp_Ex_rep_c67099_65575038
wsnp_Ex_c21197_30325539	CAP11_c315_247	Excalibur_c32366_122	wsnp_Ex_c9035_15054913	tplb0024j12_840	IAAV125	Kukri_c2634_487	RAC875_c27704_420	wsnp_BE637808A_Ta_2_1	Ra_c37920_342	BobWhite_rep_c63429_271	wsnp_Ex_c24443_33687802	BobWhite_rep_c65013_174	wsnp_Ex_c21197_30325539	wsnp_Ex_c7528_12868250	wsnp_Ex_c24443_33688235	IAAV7376	wsnp_Ex_c10886_17694220	BS00034174_51	Kukri_c48199_102	Kukri_c39882_203	wsnp_Ex_rep_c104859_89444355	BS00109736_51	Excalibur_rep_c70578_299
Excalibur_c40202_114	IAAV3132	BS00037357_51	Ra_c23848_305	wsnp_Ku_c2317_4448102	Excalibur_c40202_114	wsnp_Ex_c5470_9657856	Ra_c22675_581	Tdurum_contig14947_611	Ku_c46953_153	RAC875_c17918_321	IAAV3480	Kukri_c19216_123	Excalibur_c8658_335	wsnp_Ex_c16175_24619793
BobWhite_c10610_1096	Kukri_rep_c109167_89	RAC875_c7016_2039	Kukri_c33315_159	BobWhite_c33898_150	RAC875_c17197_504	BS00090866_51	Excalibur_rep_c104570_201	Excalibur_c74397_238	BobWhite_c10610_149	CAP11_c1989_183	Excalibur_c4325_1150	wsnp_Ra_c16476_25132652	Excalibur_c9370_966	BobWhite_c10610_1096
RAC875_c278_2934	RAC875_c278_2934	tplb0033c09_1345	Kukri_c29142_450	Kukri_c29142_747	Kukri_rep_c106490_583	Kukri_c29142_1046	Kukri_c29142_473	Excalibur_c5624_1026	Tdurum_contig30576_247	Kukri_c34435_265
Excalibur_c65272_341	Excalibur_c74390_108	Excalibur_rep_c101421_80	RAC875_c4965_1523	Excalibur_c53055_524	RAC875_rep_c77127_256	Excalibur_c2827_227	Excalibur_c65272_341	Tdurum_contig63050_181	wsnp_Ex_c5072_9006666	RAC875_rep_c71684_51	wsnp_Ex_c12725_20212708	Tdurum_contig31218_279	RFL_Contig3621_947	Kukri_c6091_327	Kukri_c3866_1768	Tdurum_contig42638_531	Excalibur_rep_c69170_425	Kukri_c19883_629	wsnp_Ex_c13953_21831752
wsnp_Ex_c3988_7221220	RAC875_c220_1354	wsnp_Ex_c26740_35969367	Kukri_c49828_316	RAC875_c83401_115	RAC875_c35819_165	wsnp_Ku_c8391_14261321	wsnp_Ex_c3988_7221220	Excalibur_c3988_1660	D_F5XZDLF02G9H4M_286
BS00084703_51	IACX8322	BobWhite_s66966_118	BS00045454_51	wsnp_Ex_c4331_7808746	wsnp_Ku_c20783_30448706	BS00039641_51	Tdurum_contig75819_1220	Kukri_c27648_350	BS00084703_51	RFL_Contig3841_2409	Tdurum_contig7992_605	RFL_Contig3841_3051	wsnp_Ex_c6094_10663424	Tdurum_contig75819_1471	Tdurum_contig41127_265	BS00048067_51	Excalibur_c33542_113	Tdurum_contig93100_149	BobWhite_c8680_918	wsnp_CAP7_c254_138937	RFL_Contig3424_931	BS00093289_51	RAC875_c6280_292	wsnp_Ex_c1246_2393978	wsnp_Ra_c22775_32274079	RFL_Contig3841_1986	RAC875_c7670_219	RFL_Contig3841_2595	RFL_Contig3841_2433	BS00084042_51
BS00092859_51	BS00092859_51	BS00107766_51	Excalibur_c58393_329	wsnp_Ex_c539_1072859	wsnp_RFL_Contig3138_3094305
Excalibur_rep_c112888_602	BS00072157_51	wsnp_Ex_c10955_17794520	wsnp_Ku_c9746_16265584	Kukri_c20012_1425	IAAV1383	Tdurum_contig47476_528	Excalibur_rep_c112888_602	Kukri_c48943_1149	BS00110021_51	RAC875_c88582_131	wsnp_Ex_c2352_4405961	RAC875_c95150_286	Tdurum_contig46583_2203	Tdurum_contig45738_670	RFL_Contig4336_184	Tdurum_contig47476_495	Kukri_rep_c85536_598	Excalibur_rep_c66939_849	BobWhite_c11327_185
RAC875_c40654_206	RAC875_c40654_206	BS00022395_51	CAP12_c2972_140	BS00021957_51	CAP8_rep_c3781_99	BS00064369_51	Kukri_c3948_209
RAC875_c38663_2179	wsnp_CAP7_c32_19340	wsnp_Ex_c6044_10590220	wsnp_Ku_c61953_63254478	wsnp_JD_c14769_14413046	wsnp_BE497618A_Ta_1_1	RAC875_c38663_2179
Kukri_c27874_515	BS00072025_51	Ex_c66324_1151	Kukri_c27874_515	wsnp_Ex_rep_c66324_64493429	wsnp_Ex_c13031_20625900
wsnp_Ex_c1520_2906995	wsnp_Ex_c5487_9686018	wsnp_Ex_c1520_2906995	BS00068244_51	BS00004170_51	BobWhite_c20514_70
wsnp_Ex_c20386_29451037	wsnp_Ex_c54453_57331510	Kukri_c74409_199	RAC875_c754_120	BS00011060_51	wsnp_Ex_c20386_29451037
wsnp_Ex_c41074_47987860	wsnp_Ex_c24474_33721784	wsnp_Ex_c41074_47987860	tplb0031m13_1902	RAC875_c34231_812	RAC875_c20429_903
BS00089283_51	Tdurum_contig11919_360	BS00089283_51	Ex_c7227_53	wsnp_CAP8_c1013_646748	Tdurum_contig33628_129
JD_c21248_511	JD_c21248_511	wsnp_JD_c64_103934	BS00106545_51	BS00021716_51	BS00035307_51
RAC875_rep_c113128_598	Excalibur_c23921_738	Tdurum_contig10654_704	Excalibur_c13811_1086	RAC875_rep_c104791_336	wsnp_Ku_c7102_12271493	BS00065030_51	BobWhite_c14495_230	RAC875_rep_c113128_598
IAAV3697	wsnp_Ex_rep_c67145_65628860	Ra_c7973_1185	IAAV3697
BobWhite_c47168_289	BobWhite_c47168_289	BS00110281_51	RFL_Contig2531_987	BobWhite_c47168_598	RAC875_rep_c100803_217	RAC875_c36363_222
BS00009492_51	BS00009492_51	wsnp_Ku_c3081_5776947	BobWhite_c19919_516	BS00066413_51
wsnp_RFL_Contig2771_2524880	wsnp_Ra_c14920_23225219	wsnp_BE405275A_Ta_1_1	wsnp_RFL_Contig2771_2524880
BS00101512_51	BS00101512_51	BS00066891_51	Excalibur_c7034_692
Ku_c3891_395	Ku_c766_2284	RAC875_c28178_889	Ku_c3891_395
IAAV4351	wsnp_Ku_rep_c68565_67614479	wsnp_Ku_c1205_2398925	IAAV4351
BS00065863_51	BS00065863_51	wsnp_Ex_c28429_37553452
Kukri_c50720_397	Kukri_c50720_397	RAC875_c18094_69
Ra_c74035_586	Ra_c74035_586	Ex_c883_2618
RAC875_c94519_448	RAC875_c48107_65	BS00107069_51	BobWhite_c20909_243	BS00003866_51	RAC875_c94519_448
Excalibur_c56798_364	RAC875_c11702_1015	Excalibur_c56798_364
wsnp_Ex_c19207_28125072	wsnp_Ex_c12812_20324622	wsnp_Ku_c4924_8816643	wsnp_Ex_c19207_28125072
RAC875_c1148_149	RAC875_c1148_149	wsnp_BE403710B_Ta_2_1
Kukri_c8200_2456	Kukri_c8200_2456
Tdurum_contig21233_82	Tdurum_contig21233_82
JD_c581_466	JD_c581_466
BS00064269_51	BS00064269_51
RAC875_c12181_1166	RAC875_c12181_1166
BS00041735_51	BS00041735_51
RAC875_c37988_243	RAC875_c37988_243
Tdurum_contig16896_426	Tdurum_contig16896_426
wsnp_Ex_c4752_8482625	wsnp_Ex_c4752_8482625
BS00063809_51	BS00063809_51
BS00062712_51	BS00062712_51
RAC875_c56040_216	RAC875_c56040_216
Ra_c9123_2016	Ra_c9123_2016
wsnp_Ex_c5690_9994305	wsnp_Ex_c5690_9994305	wsnp_Ex_c5690_9994334
RAC875_c49370_327	RAC875_c49370_327
BS00059503_51	BS00059503_51
Tdurum_contig13245_119	Tdurum_contig13245_119
IAAV2591	IAAV2591
wsnp_Ku_c4342_7887834	wsnp_Ku_c4342_7887834
wsnp_BE442869B_Ta_1_1	wsnp_JD_c1549_2185341	BS00064142_51	IAAV7491	Kukri_c65146_460	Tdurum_contig29989_132	BS00065555_51	IAAV2880	IAAV4437	BS00094771_51	wsnp_BE442869B_Ta_1_1	RAC875_c1052_94	wsnp_Ex_rep_c70265_69211592	BS00064935_51	Ex_c7593_754	Excalibur_c8131_385	IAAV773
Tdurum_contig50123_97	Kukri_c26943_862	BS00095416_51	Tdurum_contig82378_561	Tdurum_contig33826_290	BS00105308_51	BS00022090_51	BS00067428_51	BS00018707_51	BS00062691_51	IACX5783	Tdurum_contig48090_374	CAP11_c3631_75	wsnp_Ex_c8913_14881924	CAP11_c601_120	Ra_c26080_461	RAC875_c35152_372	BS00102182_51	Tdurum_contig50123_97	RAC875_c15872_141	IACX5762	Tdurum_contig81797_369	BS00022258_51	IACX773	Excalibur_c52517_464	Tdurum_contig82378_264	Excalibur_rep_c67779_2380	Tdurum_contig61465_781	RAC875_c45747_87
BS00030571_51	BS00030571_51	BS00048794_51	RAC875_c18736_133	Excalibur_c47209_87	BS00062892_51
BS00106142_51	Tdurum_contig49608_1185	Excalibur_c49061_138	Tdurum_contig47429_501	BS00060041_51	Tdurum_contig46867_658	BS00106142_51	BobWhite_c1656_186	wsnp_BF483640B_Ta_2_2	BS00067775_51
Kukri_c26905_392	IAAV7394	wsnp_BG604404B_Ta_2_2	Excalibur_c57603_523	Kukri_rep_c101259_81	BobWhite_c4256_213	wsnp_Ex_c4148_7495656	BobWhite_c8266_582	Kukri_c26905_392	BS00023024_51	BS00104279_51	BS00066783_51	BS00022366_51	Kukri_c21787_283	Kukri_c33550_601	wsnp_Ex_c4148_7494801
wsnp_Ex_c16825_25387841	wsnp_Ex_c16825_25387841	BS00037020_51	Excalibur_c17607_542	Excalibur_c48668_341	Excalibur_c642_481
Tdurum_contig31139_143	IACX7746	Tdurum_contig50625_2342	Tdurum_contig76559_124	Kukri_rep_c106598_51	RAC875_c10850_316	BS00010115_51	Tdurum_contig31139_79	Kukri_rep_c106598_114	Excalibur_rep_c79414_306	Tdurum_contig31139_143	IACX8647	Tdurum_contig67399_676
BS00009342_51	Excalibur_c19547_128	Excalibur_c27349_166	BS00009342_51	Tdurum_contig61242_161	Excalibur_c19547_1012	BobWhite_c27751_95	Excalibur_c31044_482	BobWhite_c27751_206	BobWhite_c40424_143	Excalibur_c19547_75
wsnp_Ku_c7453_12833586	BS00087144_51	tplb0034b12_591	Tdurum_contig47552_957	wsnp_Ku_c13052_20918857	BS00068851_51	wsnp_Ex_c5769_10136788	Kukri_c32064_629	BS00022653_51	RAC875_c39226_131	Ra_c27465_564	RAC875_c15807_669	BobWhite_c7157_633	wsnp_Ex_c5769_10136243	Kukri_c15910_159	wsnp_Ex_c40815_47789152	wsnp_Ku_c7453_12833586
Tdurum_contig33737_157	Tdurum_contig42528_1416	Tdurum_contig100003_292	Tdurum_contig31181_419	RAC875_c19303_228	Tdurum_contig63537_2050	Tdurum_contig42528_884	Tdurum_contig33737_157	BobWhite_s64797_152	Tdurum_contig94674_195
Tdurum_contig9893_492	Tdurum_contig9893_492	RAC875_c51375_238	wsnp_Ex_c21293_30421496	RAC875_c51375_394	wsnp_Ex_rep_c67510_66116823	IAAV5564	RAC875_c87897_333	wsnp_Ku_c12557_20249122	Kukri_c29008_195
tplb0025f09_1052	tplb0025f09_1052	RAC875_c94519_419	Tdurum_contig42083_757
RAC875_c2545_1186	RAC875_c2545_1186	Kukri_rep_c103450_1504	Excalibur_c29568_163	Ku_c103450_879
Excalibur_c9901_163	RAC875_c24515_602	Tdurum_contig62286_271	BS00022466_51	Excalibur_c9901_163
Kukri_c32958_390	Ra_c5508_706	wsnp_Ra_c1146_2307483	Kukri_c32958_390	Kukri_c28022_54
RAC875_c6865_349	RAC875_c6865_349	Kukri_c322_1394	Kukri_c94033_432
BS00011510_51	wsnp_Ex_c37502_45236634	BS00011510_51	RAC875_c27160_307
IAAV2271	Kukri_c49506_396	IAAV2271	RAC875_c12959_869
RAC875_c39339_400	BS00034148_51	BS00034147_51	RAC875_c39339_400
Tdurum_contig93168_52	BS00025819_51	Tdurum_contig42211_1634	BS00030843_51	Tdurum_contig28490_463	IAAV3868	IAAV4163	IAAV5831	BS00022576_51	BS00040305_51	BS00034255_51	Tdurum_contig42211_2280	IAAV2440	Tdurum_contig93168_52	BS00075746_51	BS00105791_51	BS00007684_51
wsnp_Ex_c107075_90880218	RAC875_c1828_1130	CAP7_c10839_300	Ex_c25467_851	wsnp_Ex_c107075_90880218	Tdurum_contig8028_870	Ra_c10455_3226	Ex_c9296_605
wsnp_Ex_c7362_12622736	wsnp_Ex_c7362_12622736	Kukri_c52413_282	Tdurum_contig41902_1524	BS00022431_51
IAAV7323	IAAV7221	wsnp_Ra_c2078_4037878	IAAV7323
Excalibur_c37565_709	Excalibur_c56787_95	Kukri_c13401_973	Excalibur_c37565_709	BS00109813_51	RAC875_c14085_1709
Tdurum_contig81113_395	BS00062304_51	Tdurum_contig81113_395
BS00063008_51	tplb0026o15_1634	BS00063008_51
wsnp_BE403378B_Ta_2_1	wsnp_BE403378B_Ta_2_1
BS00091035_51	IAAV3896	RAC875_c5087_310	BS00096604_51	RFL_Contig3563_1130	RFL_Contig2459_2314	Excalibur_rep_c108293_345	BS00010659_51	wsnp_Ex_c3119_5763762	Excalibur_c26226_458	BobWhite_c38340_243	IACX9352	wsnp_Ex_c25373_34639805	Tdurum_contig51818_145	RAC875_c2456_849	BobWhite_c20051_53	Kukri_rep_c79943_189	wsnp_Ex_c50195_54565006	BobWhite_c17457_89	BS00066024_51	IAAV4595	Tdurum_contig98255_84	wsnp_JD_c33645_25575463	Excalibur_c42450_727	IAAV1931	Ku_c33858_325	BS00074787_51	IAAV3421	BS00032203_51	BS00037442_51	RAC875_c25710_297	Kukri_c5502_2513	IACX9010	Tdurum_contig45550_918	BS00058659_51	BS00091035_51	IAAV8654	Excalibur_c27948_1073	Kukri_c27107_760	wsnp_Ex_c4358_7854194	IAAV4665	Kukri_c89906_197	Ex_c32540_659	Tdurum_contig55374_309	IAAV5117	CAP8_c3273_136	Kukri_c34453_332	wsnp_CAP12_rep_c4278_1949864	Tdurum_contig45550_570	BS00063804_51
BS00104364_51	BS00104364_51	BS00011492_51	RAC875_c18200_929	Excalibur_c21727_851	IACX938	RFL_Contig583_419	BS00076033_51	wsnp_CAP12_c1101_569783	BS00022364_51	BS00074440_51	BS00106144_51	Tdurum_contig60114_525	Excalibur_c32467_676
Excalibur_c19078_210	Excalibur_c19078_210
Kukri_rep_c78644_408	Kukri_rep_c78644_408
wsnp_Ku_c12399_20037334	RAC875_c86104_111	wsnp_Ku_c12399_20037334
Kukri_c8594_203	Kukri_c8594_203	RFL_Contig4881_137	wsnp_Ex_c6739_11646407	tplb0035d20_506	RAC875_c47145_80
Tdurum_contig47622_234	Tdurum_contig47622_234
BS00039936_51	Excalibur_c14401_743	IAAV1120	BS00039936_51	BS00039935_51	Tdurum_contig11733_825
RAC875_c1357_860	Ra_c106922_296	Ra_c106922_334	Ra_c106922_1879	wsnp_Ra_c18498_27571740	Tdurum_contig29112_483	Tdurum_contig10137_89	wsnp_Ex_c48922_53681502	Ku_c101046_1063	RAC875_c1357_860	BobWhite_c2646_141	Ra_c106922_266
wsnp_BE638137B_Ta_2_2	wsnp_BE638137B_Ta_2_2
Tdurum_contig5427_314	wsnp_Ra_c9755_16200944	wsnp_Ex_c18318_27140346	tplb0025f09_1853	Tdurum_contig5427_314
wsnp_Ex_c26285_35532440	wsnp_Ex_c26285_35531618	wsnp_Ex_c26285_35531324	wsnp_Ex_c26285_35532440	wsnp_Ku_c12503_20174234
RFL_Contig2277_1527	RFL_Contig2277_1527
BobWhite_c47144_153	BobWhite_c47144_153
RAC875_c24098_141	RAC875_c24098_141
RAC875_c48025_483	RAC875_c48025_483
Excalibur_rep_c113261_400	Excalibur_rep_c113261_400
RAC875_c202_474	RAC875_c202_474
IACX5985	BS00047797_51	IACX378	BS00064002_51	wsnp_Ex_c42133_48794975	BS00103682_51	IAAV5065	D_GDS7LZN02F0W89_230	BS00022436_51	BS00081724_51	D_GDEEGVY01C7BQU_446	Ex_c42133_630	IACX5985	Kukri_c4210_240	wsnp_BE497160D_Ta_2_1	BS00106571_51	BS00068013_51
Excalibur_rep_c106790_155	Excalibur_rep_c106790_155	RAC875_c60218_63	CAP8_c9110_427	wsnp_BE444858D_Ta_1_1	wsnp_BF202706D_Ta_1_1
RAC875_rep_c105718_304	RAC875_rep_c105718_585	RAC875_rep_c105718_304
Kukri_c20631_614	BS00094770_51	Kukri_c20631_614
IAAV5607	IAAV5607	Excalibur_c79009_131
BobWhite_c20689_427	BobWhite_c20689_427
BS00099053_51	BS00099053_51
BS00067452_51	BS00067452_51
RAC875_rep_c76650_164	RAC875_rep_c76650_164
IAAV6015	IAAV6015
wsnp_Ku_c16354_25219645	wsnp_Ku_c16354_25219645
Excalibur_rep_c108030_260	Excalibur_rep_c108030_260
wsnp_Ex_rep_c107564_91144523	wsnp_Ex_rep_c107564_91144523
Kukri_rep_c68594_530	Kukri_rep_c68594_530
CAP11_c896_88	CAP11_c896_88
BobWhite_c10901_578	BS00100178_51	Tdurum_contig49751_2541	BS00078242_51	BobWhite_c46338_76	IAAV1417	Tdurum_contig43874_1129	Kukri_c2621_610	RAC875_c42037_363	wsnp_Ex_c24594_33843836	BobWhite_c34650_78	Tdurum_contig4567_1290	BobWhite_c34650_141	RAC875_c19105_498	wsnp_Ku_c14958_23427256	Tdurum_contig69079_300	BobWhite_c10901_578	wsnp_Ex_rep_c66900_65314012	wsnp_JD_c3867_4934646	Excalibur_rep_c74009_217	Kukri_c30875_283	RFL_Contig4500_912	wsnp_CAP11_rep_c4151_1963100	RAC875_c2498_837	Tdurum_contig4567_172	RAC875_c2498_600	BS00067797_51	RAC875_rep_c110032_448	wsnp_Ex_rep_c66900_65314631	Jagger_c1611_158	IACX12578	Kukri_c5460_1063	Tdurum_contig10987_800	BS00069980_51	RAC875_c79944_269	RAC875_c41315_157	wsnp_Ra_c57838_59796310	Tdurum_contig57742_400	IACX3154	RAC875_c7291_388	IACX3152	IACX11633	wsnp_JD_c9510_10342089	Jagger_c5915_58	Kukri_rep_c68263_453	Ra_c66628_801	wsnp_Ex_c6314_10992814	BS00013563_51	BS00080090_51	wsnp_Ex_c39592_46849607
wsnp_Ex_rep_c68515_67349904	Tdurum_contig45240_1309	RAC875_rep_c106700_77	RFL_Contig4653_1217	Ex_c5902_360	BS00062996_51	BS00070903_51	Kukri_c42466_392	wsnp_JD_c20604_18293112	wsnp_Ra_c13_24540	Tdurum_contig81753_70	RAC875_rep_c114924_726	RAC875_c13_1589	BS00063822_51	BobWhite_rep_c49176_485	Ex_c13534_401	BS00022500_51	RAC875_c13_1458	wsnp_Ex_c4666_8349206	Ra_c33743_472	Ku_c69633_1873	BS00034303_51	tplb0031i04_452	BS00034304_51	RAC875_c13_1965	Tdurum_contig10546_273	Excalibur_c7180_862	IAAV5061	wsnp_Ex_c15084_23263641	RAC875_rep_c80358_120	Excalibur_c53930_53	BS00063823_51	BS00064515_51	RAC875_c29957_355	wsnp_JD_c8448_9444839	BS00066127_51	wsnp_Ex_c6117_10704945	Kukri_c36747_195	wsnp_Ex_rep_c101757_87065169	wsnp_Ex_c130_259533	wsnp_Ex_c18805_27686000	wsnp_Ex_rep_c68515_67349904	wsnp_Ra_c10053_16636851	Kukri_c5501_1515
Ku_c19858_2078	Tdurum_contig86202_175	BS00076246_51	BS00074299_51	Ku_c19858_2078	Tdurum_contig44343_1039
Ra_c69221_1167	wsnp_Ex_c31570_40343841	BS00047242_51	BS00021873_51	BS00056933_51	wsnp_BE444644A_Ta_2_1	RAC875_rep_c106118_339	BS00057293_51	Kukri_rep_c69378_1842	Ra_c69221_1167	wsnp_RFL_Contig4307_5006558	BS00056932_51	wsnp_BE500291A_Ta_2_1	Excalibur_c52165_93	wsnp_Ra_rep_c69221_66574148
Tdurum_contig36142_150	wsnp_Ex_rep_c69647_68598463	Tdurum_contig82190_124	RAC875_c25339_200	RAC875_c23775_406	BobWhite_c40633_308	Excalibur_c45297_316	BS00009369_51	Ex_c4208_839	Kukri_c5967_586	Tdurum_contig36142_150
CAP11_c3591_72	Excalibur_c12332_161	BS00022761_51	RAC875_c61597_327	BobWhite_c19155_246	RAC875_c101391_521	BS00061387_51	wsnp_Ex_c27298_36506245	BS00023076_51	JD_c5000_410	BS00066143_51	Ex_c5317_662	Excalibur_c9846_1720	wsnp_Ex_c4244_7662955	CAP11_c3591_72	wsnp_Ku_c51039_56457361
wsnp_CAP11_c1116_654940	wsnp_Ex_c3136_5798236	wsnp_CAP11_c1116_654940	BS00022299_51	RAC875_c32639_395	wsnp_Ex_c3136_5798185	IAAV3916	Kukri_c75091_154	Ra_c11529_647	Kukri_c75091_220	Tdurum_contig54689_646	BS00036851_51
Ex_c104539_35	BobWhite_c11512_157	wsnp_Ex_c5626_9897389	Kukri_c63163_141	Ex_c104539_35	BS00065313_51	IAAV5294	Excalibur_c2598_2052	RAC875_c31670_389	RAC875_c68120_285
wsnp_CAP7_c2282_1107112	BS00094095_51	wsnp_Ex_c19134_28056012	BobWhite_rep_c50145_387	Ra_c7322_2294	BS00099700_51	wsnp_Ex_c31830_40573624	BS00077879_51	wsnp_Ex_rep_c69526_68472787	wsnp_CAP7_c2282_1107112	BS00079189_51	Excalibur_rep_c115510_314	Kukri_c8835_112
BS00021860_51	BS00000006_51	wsnp_Ku_c38543_47157828	BobWhite_c11539_336	wsnp_Ex_c2171_4073721	wsnp_Ex_c2171_4072995	Ex_c2171_2600	BS00021860_51	Excalibur_c2171_2728	BS00023138_51	wsnp_Ex_c2171_4072774	Kukri_rep_c86966_163	wsnp_Ex_c2171_4074003
wsnp_Ex_rep_c67394_65974276	wsnp_Ex_c2718_5038582	BS00046772_51	tplb0056h22_2113	wsnp_Ex_rep_c67394_65974276	Ra_c23129_348	Kukri_rep_c107435_940	Tdurum_contig10128_593	BS00021660_51	wsnp_Ex_c62351_62025689	BobWhite_c5564_86
BS00077533_51	wsnp_BE497820A_Ta_2_2	wsnp_Ex_c7830_13323473	BS00067453_51	wsnp_BE443187A_Ta_2_3	Tdurum_contig88305_380	BS00077533_51	Tdurum_contig12967_831	BS00040916_51	BS00089968_51	BS00076221_51
BobWhite_c5457_1440	RAC875_c91464_170	BobWhite_c5457_1440	Kukri_rep_c103857_458	wsnp_Ex_c49211_53875600	RAC875_c49940_385	RAC875_c18195_741	RAC875_c28819_281	Excalibur_c6567_845	Excalibur_rep_c69868_123	Kukri_rep_c72329_163
BS00067150_51	wsnp_CAP11_c1506_840938	wsnp_CAP11_c1506_840951	BS00067150_51	BS00074855_51	Kukri_c6266_260	BS00022754_51	wsnp_Ex_c790_1554988	BobWhite_rep_c64315_180	BS00063973_51	wsnp_Ku_c42416_50159250
CAP8_rep_c4852_130	wsnp_Ex_c16295_24772702	wsnp_Ku_c3953_7233359	wsnp_Ex_c54655_57455110	CAP8_rep_c4852_130	RAC875_c55872_149	wsnp_Ex_c54655_57455562	wsnp_CAP11_c923_558715	BobWhite_c42349_99	wsnp_Ex_c16295_24772663
BobWhite_c7114_237	Kukri_rep_c95804_119	wsnp_Ex_c6209_10838852	BS00099534_51	RAC875_c15745_124	tplb0035p20_710	RFL_Contig3370_343	BobWhite_c7114_237	BobWhite_c41542_354
BobWhite_c8202_245	Ku_c24324_850	BS00021939_51	BS00022110_51	BobWhite_c8202_245	IAAV3167	RAC875_c58966_471	BS00065693_51	Kukri_c7633_724	Ku_c6319_201
BS00089076_51	RFL_Contig5787_2311	BS00089076_51	wsnp_Ex_c54211_57168122	BobWhite_c17045_186	BS00082219_51
Tdurum_contig49187_356	Excalibur_c47321_138	Tdurum_contig49187_601	RAC875_c35993_308	Tdurum_contig49187_356	BS00023407_51	IACX8002	Kukri_rep_c77459_316	IACX5879	BS00009531_51	wsnp_Ex_c31017_39858962
BS00035256_51	BS00035256_51	Ra_c22700_818	wsnp_Ku_c21275_31007309	RFL_Contig1284_640	Kukri_c54152_242
Kukri_c75754_239	Kukri_c75754_239	Kukri_c14889_1086	Jagger_c6106_119	Kukri_c14889_116	Tdurum_contig48760_112
wsnp_Ex_c11120_18022932	wsnp_Ku_c20011_29589089	BS00065481_51	BobWhite_c23736_153	wsnp_Ku_c3684_6789632	BS00074301_51	wsnp_Ku_c20011_29589514	Excalibur_c37943_221	Tdurum_contig52695_388	BS00044408_51	Kukri_c29560_455	wsnp_Ra_c12183_19587379	wsnp_Ex_c11120_18022932
Ra_c2139_968	wsnp_Ex_c16551_25060833	Ra_c2139_968	wsnp_Ex_c16551_25061517	wsnp_Ex_c16551_25061550	wsnp_Ex_c16551_25061395
BS00021688_51	Excalibur_c46261_342	Excalibur_c27357_146	tplb0049a09_1302	tplb0049a09_2097	BS00021688_51
Ra_c700_2210	JD_c20036_865	wsnp_Ku_c15816_24541162	Ra_c700_2210	Ra_c700_1024	wsnp_Ku_c35386_44598937
wsnp_Ex_c1279_2451699	Tdurum_contig76136_404	IAAV6488	Tdurum_contig59338_1902	Tdurum_contig96830_155	wsnp_Ex_c1279_2451699
RAC875_c232_1895	RAC875_c232_1895	Kukri_rep_c104877_2166
BS00065714_51	BS00023152_51	BS00065714_51	Kukri_c16087_281	BS00068108_51	Excalibur_c42255_425
BS00021968_51	BobWhite_rep_c63332_67	BS00021968_51	BS00022838_51	wsnp_Ex_c23795_33033150	Kukri_c49033_52	wsnp_Ex_c23795_33033010	wsnp_Ku_c7078_12236807
RFL_Contig5137_602	RFL_Contig5137_602	wsnp_Ex_rep_c68829_67704044	RAC875_c81616_116	RAC875_c86270_269
IAAV669	Excalibur_c79009_75	IAAV669	BobWhite_c27193_217	Tdurum_contig11521_102
JD_c15758_288	BS00100510_51	tplb0044j06_689	JD_c15758_288	BS00059098_51
BS00110075_51	BS00011235_51	BS00110075_51	wsnp_Ra_c17216_26044790
Kukri_c34173_169	Kukri_c34173_169	Kukri_c57965_109	Excalibur_c20260_137	wsnp_Ex_rep_c102070_87317290
Ku_c21235_676	IACX2540	Ku_c21235_676	BobWhite_c14689_172	IAAV8042
Tdurum_contig43844_1266	BS00094343_51	BS00094342_51	Tdurum_contig43844_1266	CAP8_c1066_309
wsnp_Ex_c2185_4094843	BS00066447_51	wsnp_Ex_rep_c101994_87256479	Excalibur_c26671_57	wsnp_Ex_c18754_27630557	wsnp_RFL_Contig2265_1693968	RAC875_rep_c109969_119	wsnp_Ex_c17476_26190830	CAP11_c3209_76	BS00041063_51	Excalibur_c24051_502	RAC875_c26353_719	wsnp_Ku_c6977_12078791	IAAV8629	wsnp_Ex_c2185_4094843	wsnp_Ex_c44164_50292954	wsnp_Ku_c6977_12078885	Kukri_c6669_145	wsnp_Ra_c3966_7286546	Excalibur_c31769_793	Ku_c12469_983	Tdurum_contig10843_745
IAAV9053	Excalibur_c33923_592	Ku_c915_507	BS00073670_51	Excalibur_c472_914	IAAV9053	Tdurum_contig71499_211	wsnp_Ex_c7266_12475249
Tdurum_contig54785_216	RAC875_rep_c91682_90	Tdurum_contig54785_216	RAC875_c16943_404
BS00015653_51	BobWhite_c13238_386	wsnp_Ku_c14275_22535576	BS00015653_51	wsnp_Ex_c19647_28632894
BS00065292_51	BS00065292_51	IAAV2328	wsnp_BE399939A_Ta_2_1
IAAV1650	IAAV1650	Tdurum_contig55097_601	wsnp_Ex_c2702_5013188
IACX5832	IACX5832	wsnp_Ex_c57094_58953404	Ex_c95453_1499
wsnp_BG607308A_Ta_2_2	wsnp_Ex_c2526_4715978	wsnp_BG607308A_Ta_2_2	Excalibur_c92705_94
wsnp_Ku_c7890_13513783	wsnp_BF201102A_Ta_2_1	wsnp_Ku_c7890_13513783
wsnp_Ex_c3620_6612231	wsnp_Ex_c3620_6612231	wsnp_JD_c2128_2930150
wsnp_Ex_c18941_27840714	wsnp_Ex_c18941_27840714	BobWhite_c14291_666
Tdurum_contig17712_115	Tdurum_contig17712_115	Tdurum_contig17712_200	wsnp_Ex_c19519_28487099
wsnp_Ex_c1880_3545329	wsnp_Ex_c1880_3545329	BS00104432_51
Excalibur_c6010_235	BS00065296_51	Excalibur_c6010_235
RAC875_c68530_59	Excalibur_c6714_246	RAC875_c68530_59
BobWhite_c5917_529	BobWhite_c5917_529	wsnp_CAP11_c951_572693
wsnp_Ex_c19647_28632659	IAAV2363	BS00100107_51	wsnp_Ex_c7383_12655992	wsnp_Ex_c19647_28632659	CAP8_c2014_192
Kukri_c3338_271	Kukri_c3338_271
Excalibur_c97639_173	wsnp_CAP11_c2100_1109583	IACX6241	wsnp_Ku_c23772_33711538	Tdurum_contig13659_615	BS00082002_51	Kukri_c9468_831	BS00067895_51	BobWhite_c5748_756	tplb0051d06_1385	BS00022509_51	Excalibur_c45894_552	Excalibur_c97639_173	RFL_Contig3882_550	Kukri_c2326_659	Ra_c68_1191	D_contig23076_255	Kukri_c53586_128	RAC875_c7186_1147	BobWhite_c41847_333	wsnp_Ex_c4921_8764088	wsnp_Ku_c12211_19780409	RAC875_c52086_340	wsnp_Ex_c4921_8764106	BS00065386_51	Excalibur_c19057_701
BS00093771_51	BS00093771_51
RAC875_c84991_116	RAC875_c84991_116
RAC875_c19259_1902	RAC875_c19259_1902
BS00003088_51	Kukri_c86812_193	BS00003088_51	BS00076948_51
BS00068435_51	BS00068435_51
CAP7_c4064_162	CAP7_c4064_162
wsnp_Ku_c11110_18216209	BobWhite_rep_c49979_373	Excalibur_c17553_84	CAP7_c10833_215	IAAV2080	wsnp_Ku_c11110_18216209	RAC875_c103787_233	wsnp_BE444644A_Ta_2_2	RAC875_rep_c106044_137	BS00075505_51	wsnp_RFL_Contig4136_4696148	BS00068254_51	CAP12_rep_c5753_56
wsnp_JD_c23511_20069005	Kukri_c6492_375	RAC875_rep_c107228_92	Excalibur_c8030_2139	wsnp_JD_c23511_20069005
Excalibur_c1208_72	Excalibur_c1208_72
BobWhite_rep_c63943_76	BobWhite_rep_c63943_76
Tdurum_contig10495_439	Tdurum_contig10495_439
RAC875_c42281_112	RAC875_c42281_112
Excalibur_c9210_168	Excalibur_c9210_168
RFL_Contig727_736	RFL_Contig727_736
BS00022098_51	BS00022098_51
RAC875_c30566_230	RAC875_c30566_230
BS00031073_51	BS00031073_51
Kukri_c41797_393	RFL_Contig2187_1025	Kukri_c41797_393	Kukri_c17430_972
Tdurum_contig17500_876	Tdurum_contig17500_876
Ex_c21738_1175	Ex_c21738_1175
BS00024602_51	BS00024602_51
JD_c947_819	JD_c947_819
BS00081120_51	BS00081120_51
RAC875_c61493_327	RAC875_c61493_327
RAC875_rep_c74170_236	RAC875_rep_c74170_236
Kukri_rep_c102608_599	Kukri_rep_c102608_599
RAC875_c64253_435	RAC875_c64253_435
wsnp_Ex_rep_c67179_65674582	wsnp_Ex_rep_c67179_65674582
Ku_c47168_563	Ku_c47168_563
Excalibur_c11992_168	Excalibur_c11992_168
RAC875_c98401_90	RAC875_rep_c111720_149	IAAV8416	CAP7_c11553_123	Ra_c73292_443	Ex_c24477_484	wsnp_Ku_rep_c70220_69775205	wsnp_Ex_c25392_34658803	Kukri_c35480_647	IACX3059	BS00063099_51	RAC875_c7486_1667	Excalibur_c560_180	BS00068200_51	RAC875_c35715_718	IAAV6078	RAC875_c27959_117	RAC875_rep_c76630_63	Excalibur_rep_c101527_180	IACX6009	Ra_c1726_1071	wsnp_Ra_c27733_37249132	BobWhite_rep_c65835_277	Excalibur_rep_c104876_277	BobWhite_c10126_263	BS00064660_51	IAAV6876	Kukri_c23752_659	IAAV2002	RAC875_c97163_563	IAAV2077	Jagger_c6390_111	wsnp_JD_c12186_12484832	IAAV547	Excalibur_c8675_1550	BS00042014_51	BobWhite_rep_c50822_462	BobWhite_c11861_557	Excalibur_c36525_679	wsnp_Ku_c14202_22436656	Kukri_c65301_127	IAAV1706	BobWhite_c4773_85	BS00022520_51	CAP7_c2695_75	IAAV6818	Excalibur_c28850_166	BS00068173_51	RAC875_c98401_90	wsnp_JD_c9613_10432955
RAC875_c5518_1401	wsnp_Ra_rep_c106477_90236168	Kukri_rep_c105119_190	IAAV8999	BS00065930_51	RAC875_c16827_292	BS00024717_51	wsnp_Ex_c2904_5355509	wsnp_Ex_c10842_17637744	BobWhite_c4852_323	wsnp_Ex_c1498_2868339	BS00023072_51	BS00063769_51	JD_c16284_736	Ku_c4349_1791	wsnp_Ex_c12431_19823475	wsnp_Ex_c18519_27369737	Kukri_rep_c105540_177	Ex_c2571_987	Ku_c439_1308	Kukri_c2827_439	wsnp_Ex_c658_1294003	IAAV3261	RAC875_c5518_1401	BS00103625_51	BobWhite_c41725_430	wsnp_Ex_c58012_59490259	IAAV2411	Tdurum_contig84745_267	Excalibur_c10669_997	Kukri_s113060_116	BS00022652_51	IAAV3972	Kukri_c43113_136	BS00068082_51	wsnp_Ex_c1302_2489542	IAAV4252	wsnp_Ku_c7872_13484038	Tdurum_contig25393_218	wsnp_Ra_c5210_9289264	Excalibur_c97201_294	wsnp_CAP7_c3665_1701376	RFL_Contig5320_731	Kukri_rep_c106665_549	Kukri_c439_857	Jagger_c6508_51	IAAV4590	wsnp_Ku_c32477_42087329	Kukri_c51_98	BS00067028_51
BS00092953_51	RFL_Contig3811_3709	BS00092953_51	tplb0033f11_1381	Kukri_c47349_450	BS00108019_51	wsnp_Ex_rep_c75281_72691359	BS00070507_51	BS00068390_51	Excalibur_c32630_104	BobWhite_c8048_663	wsnp_BE497820B_Ta_2_1	Ku_c13342_414	Kukri_c28117_583	Tdurum_contig93270_1008	Tdurum_contig31131_198	BS00009789_51	Jagger_c505_141	Kukri_c49151_139	RAC875_rep_c105322_99	wsnp_Ku_c6464_11320381	BS00049793_51	BS00048572_51	BS00064767_51	Tdurum_contig46366_913	wsnp_Ex_c12119_19382820	BS00108062_51	BS00063423_51	wsnp_Ra_c44756_51084202	wsnp_Ex_c1630_3105100	IACX6007	wsnp_Ex_rep_c66696_65023462	BS00108020_51	wsnp_Ku_c11980_19464222	wsnp_Ex_rep_c66651_64963120	wsnp_Ku_c3869_7094615	IAAV5469	wsnp_Ku_c14332_22613741	wsnp_JG_c402_268605	BS00028183_51	BS00056147_51	Tdurum_contig48658_802
BS00073015_51	wsnp_Ex_c2582_4804223	Tdurum_contig32812_325	Excalibur_c33675_201	wsnp_Ex_c33675_42124657	CAP12_c703_150	Excalibur_c38433_291	RAC875_c103988_92	BS00087043_51	RAC875_c2105_740	wsnp_Ra_c2105_4092507	BS00062731_51	wsnp_Ku_c3294_6125586	Ex_c29928_1020	RAC875_c32320_88	Excalibur_c56310_57	Ku_c55173_549	BS00099782_51	BS00000137_51	BS00073015_51	RAC875_c94973_396	BS00109560_51	IAAV5992	Tdurum_contig44635_759	BS00087696_51	BS00068710_51	wsnp_Ex_c54092_57099525	BobWhite_c34759_227	wsnp_Ex_c56866_58816359	wsnp_Ex_c5155_9140608	Excalibur_c23304_353	RAC875_c91986_410	wsnp_Ex_c29304_38355434	Kukri_c12910_908	BS00021971_51
wsnp_Ex_c8019_13598142	Tdurum_contig44115_405	BS00062972_51	wsnp_Ex_c8019_13598142	RAC875_c62400_840	RAC875_c62400_639	Kukri_rep_c112425_506	Tdurum_contig8171_1680	BobWhite_c38408_71	BS00022886_51	Kukri_c82145_51	wsnp_Ku_c40084_48381107	BS00088733_51	BS00064272_51	IACX7841	Kukri_c16006_1996	BS00084106_51	BS00021868_51	Kukri_c3576_1212	wsnp_Ex_c21875_31045200	BS00050057_51	RAC875_c62400_924	Tdurum_contig92938_632	Tdurum_contig44115_720
RAC875_c1792_3457	RAC875_c60758_585	wsnp_Ex_c11131_18036595	wsnp_Ex_c11131_18037020	RAC875_c1792_3457	Kukri_c87104_125	IACX6070	Tdurum_contig52688_476
BS00099986_51	BS00024814_51	wsnp_CAP12_c2231_1090724	IAAV5014	Excalibur_c8168_226	Excalibur_c17489_804	BS00099986_51	Excalibur_c9563_1157
Excalibur_c2618_1723	Excalibur_c2618_1723	CAP7_c8713_356	Tdurum_contig60165_722	BS00059847_51	Kukri_c13359_169	Tdurum_contig60189_855	RFL_Contig5616_1779	RAC875_c3231_339	Tdurum_contig60189_310
wsnp_Ex_c16963_25554152	Ex_c1583_1688	wsnp_Ku_c17875_27051169	Kukri_c9520_288	BS00022993_51	RAC875_c9150_2945	BS00031411_51	Kukri_c10530_1044	Tdurum_contig42092_348	BS00067152_51	wsnp_Ex_c33455_41940691	wsnp_Ex_rep_c66903_65319487	wsnp_Ex_rep_c68023_66768700	wsnp_Ex_rep_c69631_68583202	BobWhite_c47103_205	Excalibur_c25948_366	wsnp_Ex_c6548_11355524	wsnp_Ex_c16963_25554152	Tdurum_contig52447_814	IAAV4188	wsnp_Ex_c10674_17400603	wsnp_Ex_rep_c68023_66768770	IAAV52	IACX3288	Ex_c1583_1138
wsnp_Ex_c13485_21225504	BS00067841_51	Tdurum_contig63997_587	RFL_Contig539_1789	Kukri_c29410_63	BS00068805_51	BobWhite_c23903_443	wsnp_Ex_c13485_21225504	BS00029869_51	Kukri_c30643_112	RAC875_c36779_148	Tdurum_contig11439_387	Ku_c11429_519	wsnp_RFL_Contig3739_3996324
BobWhite_rep_c50066_63	Excalibur_c3730_2098	Kukri_rep_c109397_59	Excalibur_c4468_654	Tdurum_contig25432_1377	wsnp_Ku_c64203_64579087	Tdurum_contig25432_1218	wsnp_BE499835B_Ta_2_5	Excalibur_c3730_546	Excalibur_c3948_1315	wsnp_BF201102B_Ta_2_5	wsnp_Ex_c58091_59534826	Kukri_c10970_573	BobWhite_rep_c50066_63
BobWhite_c14323_288	RAC875_c42009_247	Kukri_c9522_622	Excalibur_c7968_2218	Excalibur_rep_c67473_264	RFL_Contig2304_1569	Excalibur_c36377_615	IAAV659	IAAV7267	wsnp_JD_c5795_6955627	RAC875_c18335_443	Ex_c5594_2818	Excalibur_c9846_458	BobWhite_c16987_106	CAP7_c5481_96	RAC875_c19099_434	Kukri_c46932_155	BobWhite_c14323_288	Jagger_c3991_101	Kukri_c46932_125	BobWhite_c6633_179	RAC875_c19099_308	BobWhite_rep_c62475_70
Kukri_c46276_63	RAC875_c47212_309	wsnp_Ex_c2459_4591587	Excalibur_c11605_156	Excalibur_rep_c104354_205	Tdurum_contig8695_379	RAC875_c22387_117	BS00065543_51	Kukri_c46276_63	Tdurum_contig53796_360	BS00065732_51	BS00022336_51
Excalibur_c3165_730	IAAV475	wsnp_RFL_Contig2809_2587619	BS00065128_51	BobWhite_c28333_454	BS00099719_51	wsnp_Ex_rep_c68600_67448893	Excalibur_c3165_730	BS00067744_51	RAC875_c30011_426	RAC875_c96862_121	Kukri_c26747_211	BS00011514_51	BS00022673_51	wsnp_Ra_c39562_47242455	BobWhite_c45848_120	BobWhite_c11495_120
Kukri_c3734_400	wsnp_Ex_c2207_4136036	Kukri_c637_974	Excalibur_c71602_591	Kukri_c46310_84	tplb0048o03_953	wsnp_Ku_c16116_24914991	Excalibur_c71602_420	Kukri_c3734_438	Kukri_c637_517	Kukri_c3734_400	Kukri_c55885_110
RFL_Contig5337_1453	RAC875_c278_1801	BobWhite_c43731_313	Excalibur_c92555_283	Tdurum_contig27973_306	Tdurum_contig49583_669	RFL_Contig5337_1453	BobWhite_c24484_240	BS00065864_51	Excalibur_c23801_115
RFL_Contig4979_965	RFL_Contig4979_865	BS00079166_51	Excalibur_c6967_553	Excalibur_c32189_998	tplb0060p09_735	BS00024993_51	Excalibur_c6967_1852	RFL_Contig4979_965	BS00067985_51	BS00102828_51
BS00003655_51	Excalibur_c9868_1206	Tdurum_contig50731_961	Kukri_c45951_367	BS00003655_51	RAC875_rep_c112818_870	wsnp_Ra_c15069_23407152	RAC875_c10819_636	BS00037103_51	wsnp_Ex_c12152_19428078	RFL_Contig2772_1693	wsnp_RFL_Contig1548_762547	Tdurum_contig82473_67	wsnp_Ex_c11070_17950604	RAC875_c49291_156	Tdurum_contig47833_484
Excalibur_c9258_1222	wsnp_Ku_rep_c70662_70289489	wsnp_Ex_c12152_19429932	Jagger_c3819_70	BS00049403_51	Excalibur_c9258_1222	Tdurum_contig29967_456	Tdurum_contig85945_281	Excalibur_c12395_467	Tdurum_contig47071_1322
BobWhite_c6685_1922	wsnp_Ra_c38873_46699852	wsnp_JD_c8978_9893945	BS00029348_51	BS00062618_51	BobWhite_c6685_1922	wsnp_Ex_c2870_5296539	RAC875_c2260_1700	BobWhite_c26082_239	CAP8_c2277_179	Tdurum_contig10100_523
Excalibur_c23452_401	Kukri_c1214_825	Tdurum_contig97942_163	RAC875_rep_c74271_414	RFL_Contig3285_1009	Tdurum_contig97942_51	Kukri_c1214_2316	Kukri_c1214_948	Excalibur_c23452_401	Excalibur_c71712_180
BobWhite_c47456_121	wsnp_Ku_c2185_4218722	Kukri_c54078_114	wsnp_Ku_c3102_5811860	wsnp_Ex_c3834_6971712	Jagger_c5859_114	BS00065551_51	BobWhite_c47456_121	BobWhite_rep_c64260_207	wsnp_Ku_c3201_5970486	Kukri_c52_225	wsnp_Ku_c3102_5810751	wsnp_Ex_c3834_6971470	wsnp_Ku_rep_c101212_88410320	Tdurum_contig12551_233	wsnp_Ex_rep_c68003_66744451
Excalibur_c2433_324	Kukri_c57830_63	Ex_c66350_301	Kukri_rep_c80794_53	wsnp_Ex_rep_c75281_72691771	Excalibur_c49271_183	BS00068100_51	wsnp_Ku_c20701_30355248	BS00023161_51	IAAV4074	wsnp_BE443187B_Ta_2_1	Excalibur_c2433_324	Kukri_c11240_332
BS00022991_51	Tdurum_contig97407_196	BS00022991_51	tplb0057d20_531	BS00100708_51	BS00025795_51	BobWhite_c39214_164	wsnp_Ex_c53170_56501500	BS00100707_51	RAC875_s111360_122	wsnp_Ex_c97184_84339976
BS00010573_51	BS00010573_51	Kukri_c100408_598	RFL_Contig2832_2410	IACX9238	wsnp_Ex_c11265_18216936	Kukri_c2955_281
wsnp_Ex_c831_1625061	RFL_Contig4911_357	Tdurum_contig14130_315	BS00009810_51	wsnp_Ex_c607_1204908	wsnp_Ex_c831_1625061	wsnp_Ex_c2459_4591695	BS00083715_51
wsnp_Ex_c8962_14947544	wsnp_Ex_c8962_14947544	BS00033612_51	Excalibur_c58520_78	wsnp_Ku_c35090_44349446	RFL_Contig1457_465	Kukri_c74960_427
Tdurum_contig45588_730	Ku_c22523_598	IAAV2401	wsnp_Ra_c6374_11143280	BS00032082_51	RAC875_c54392_94	Tdurum_contig45588_730	RAC875_c29488_56	BS00078784_51	Tdurum_contig35470_227	IACX1947
wsnp_Ra_c19660_28866961	wsnp_Ex_c7196_12357989	BS00018740_51	Excalibur_c17032_261	Excalibur_rep_c107626_110	Kukri_c27433_1819	IAAV8455	Kukri_rep_c109463_264	wsnp_Ku_c3151_5892200	RAC875_c1148_1175	Excalibur_c4699_215	Excalibur_c37910_276	wsnp_Ex_c7193_12354542	Excalibur_c9969_98	wsnp_Ra_c19660_28866961
Excalibur_c23457_225	BS00024829_51	wsnp_Ex_c9362_15546626	Excalibur_c23457_225	RAC875_c22722_671
Excalibur_c14594_182	BS00060015_51	wsnp_Ex_rep_c67471_66073969	Excalibur_c14594_182	Ex_c23426_1546
wsnp_Ex_c48257_53217539	BS00045446_51	wsnp_JD_c10416_11077664	wsnp_Ex_c4826_8610827	Kukri_c39743_170	wsnp_Ex_rep_c95506_83475785	Ku_c69113_923	wsnp_Ex_c26616_35855805	wsnp_Ex_rep_c67392_65972196	Ra_c53208_433	BobWhite_c47740_85	wsnp_Ex_c12909_20457660	Tdurum_contig31845_322	CAP12_c2009_335	wsnp_CAP8_c1594_914839	wsnp_Ex_c7988_13555376	JD_c8050_978	JG_c1889_344	wsnp_Ex_c48257_53217539	wsnp_Ex_c12909_20457407	Excalibur_rep_c91489_103	BS00110489_51	Kukri_c32583_540	wsnp_Ex_rep_c69760_68718561	Ku_c1191_2004	BS00007437_51	JD_c7452_325	BS00065390_51
CAP11_c7700_247	CAP11_c7700_247	BS00064423_51	D_GDEEGVY01AU4CW_149	wsnp_BE403214B_Ta_2_1
BS00079321_51	BS00079321_51	Kukri_rep_c108378_52	RAC875_rep_c114200_428	BS00005860_51
wsnp_Ku_c5308_9450093	wsnp_Ex_rep_c110196_92676847	wsnp_Ku_c5308_9450093	JD_c51907_59
Excalibur_c17055_1451	tplb0027f13_1493	IACX9261	Tdurum_contig25513_123	Excalibur_c17055_1451
wsnp_Ku_c38713_47298856	Jagger_c8121_167	wsnp_Ku_c38713_47298856	Excalibur_c46000_203
Kukri_c55310_94	Excalibur_c92906_314	RAC875_rep_c109658_382	wsnp_Ra_c48052_53424490	Tdurum_contig5017_1015	Tdurum_contig29090_280	Kukri_c55310_94	Tdurum_contig7459_1061	Kukri_rep_c72756_155	Tdurum_contig5017_993	RAC875_c48052_127	RAC875_rep_c109658_614	Excalibur_c1925_2569	RAC875_rep_c109658_211
RAC875_c20161_821	Ku_c7546_861	RAC875_c20161_821
Tdurum_contig10911_117	RAC875_rep_c83825_236	Tdurum_contig10911_117
BS00091519_51	BS00091519_51	Excalibur_c47452_183
BS00084096_51	BS00084096_51	IACX5702
BS00074721_51	wsnp_Ex_c3175_5864335	BS00097030_51	BS00099729_51	BobWhite_c16916_658	Tdurum_contig84832_110	BS00029720_51	Kukri_c59657_805	Kukri_c48575_470	wsnp_Ex_c16045_24471413	RAC875_c82589_246	BS00074721_51	BS00031339_51
JD_c63005_896	wsnp_Ra_c26091_35652620	wsnp_Ex_c47152_52446529	Kukri_c9073_1450	wsnp_Ex_c2615_4862266	Tdurum_contig10172_176	JD_c63005_896	BS00094480_51	IACX2883	wsnp_Ku_c29780_39658445	Tdurum_contig77275_259
RAC875_c8927_1434	RAC875_c8927_1434
wsnp_Ex_c8019_13598348	wsnp_Ex_c8019_13598348
IACX5390	RAC875_rep_c104919_902	BobWhite_rep_c50349_139	Tdurum_contig28353_1628	Kukri_c4581_737	RAC875_c27743_249	wsnp_Ra_c47696_53184502	BS00021735_51	IACX5390	BS00049213_51	RAC875_c16536_80	IAAV2593	Excalibur_c4189_124	Kukri_rep_c72553_368
wsnp_Ex_c10644_17356566	wsnp_Ex_c10644_17356566
RAC875_rep_c116173_605	CAP8_c909_312	RAC875_rep_c116173_605
BS00029852_51	BS00029852_51
BS00049997_51	BS00049997_51
BS00029540_51	BS00029540_51
RAC875_c29907_115	RAC875_c29907_115	wsnp_Ex_c35103_43312537
Excalibur_c74858_243	Excalibur_c74858_243
Tdurum_contig14404_319	Tdurum_contig14404_319
RAC875_rep_c106589_184	RAC875_rep_c106589_184	RAC875_rep_c106589_784
Tdurum_contig42092_281	Tdurum_contig42092_281
Kukri_c15823_196	Kukri_c15823_196
Excalibur_c48387_58	Excalibur_c48387_58
RAC875_c24376_704	RAC875_c24376_704
RAC875_c13410_2221	RAC875_c13410_2221
Tdurum_contig71099_245	Tdurum_contig71099_245
RFL_Contig4167_1164	RFL_Contig4167_1164
BS00039874_51	BS00039874_51
BobWhite_c2694_494	BobWhite_c2694_494
BS00084133_51	Kukri_rep_c106820_591	IACX5914	D_GCE8AKX02IXEFJ_281	BS00064893_51	Kukri_c11140_323	wsnp_RFL_Contig2402_1924907	BS00084133_51	BS00022267_51	BS00089078_51	RAC875_c3672_705	RFL_Contig4176_605	BS00068331_51	BS00089081_51	Kukri_c45387_380	BobWhite_c14409_206	Kukri_c28182_129	BS00009287_51	Excalibur_c50584_358	IAAV1320	RAC875_c703_2551	BS00074353_51	D_GDS7LZN02I3554_251	Kukri_c14878_97	BS00075368_51	BS00022537_51	BS00022688_51	BobWhite_c7604_181	BS00025017_51	Excalibur_c2618_468	Excalibur_c30378_344
BS00058709_51	RAC875_c34968_514	Kukri_c48936_107	RAC875_c8100_245	BS00011935_51	BS00078603_51	D_GDS7LZN02F4FP5_176	Kukri_c7827_1168	wsnp_Ex_c6657_11523455	Kukri_c7827_1309	RFL_Contig617_1357	tplb0026a09_1444	BS00058709_51	wsnp_Ex_c11055_17928283	BS00012069_51	wsnp_Ex_c24145_33394644	BS00094333_51	Kukri_rep_c104865_57	wsnp_Ex_c24145_33394561	IACX5717
Kukri_rep_c106490_1398	Excalibur_c91745_337	wsnp_Ku_c44483_51751682	wsnp_Ku_c55961_59662821	Kukri_rep_c106490_1398	wsnp_Ku_c10877_17896883	D_GB5Y7FA02JRQ1I_101	Kukri_c17942_239	Excalibur_rep_c109856_92	D_GCE8AKX02J2BYY_249	BS00010144_51
Excalibur_c37393_75	BobWhite_c836_422	RAC875_c51455_182	RAC875_c44064_222	BobWhite_c15647_606	D_GBF1XID01A16U2_148	Excalibur_c37393_75	IACX6496
Kukri_c13045_302	wsnp_Ku_rep_c72922_72561803	D_GBUVHFX02FY8QG_158	wsnp_Ex_c65985_64188864	RAC875_c26265_146	Kukri_c13045_302	RAC875_c30315_692
CAP7_c756_531	CAP7_c756_531	RAC875_c34515_86	Kukri_c35049_357	Kukri_c50467_1017	RAC875_c41114_390
tplb0031c19_721	tplb0031c19_721	RAC875_c8100_163	wsnp_Ex_c11055_17927668	Excalibur_c30778_271
Kukri_c1214_474	Kukri_c1214_474	Excalibur_c2795_1518	Ra_c2279_730
BS00021911_51	BS00093588_51	BS00024761_51	BS00021911_51
Kukri_rep_c73094_348	Kukri_rep_c73094_348	Ku_c6501_507
BS00082423_51	Kukri_rep_c110911_477	BS00082423_51
RAC875_c16419_585	RAC875_c16419_585	RAC875_c63933_184
Tdurum_contig12926_687	Tdurum_contig12926_687
BobWhite_c2730_245	BobWhite_c2730_245
BS00066144_51	BS00066144_51
Kukri_c96249_58	Kukri_c96249_58
Kukri_c46526_103	Kukri_c46526_103
wsnp_RFL_Contig2606_2264492	wsnp_RFL_Contig2606_2264492
BS00108733_51	BS00108733_51
wsnp_Ex_rep_c68491_67318138	wsnp_Ex_rep_c68491_67318138
BS00022699_51	BS00022699_51
wsnp_Ex_c508_1008029	wsnp_Ex_c508_1008029
BS00023151_51	BS00023151_51
BS00064714_51	BS00064714_51
BS00040814_51	BS00011578_51	BS00040814_51	Tdurum_contig29607_413	BS00011962_51	Jagger_c1423_102	BS00021704_51	Tdurum_contig42643_194	wsnp_JD_c2755_3691183	wsnp_Ex_c749_1472258	wsnp_Ex_rep_c98716_85135069	RAC875_c12821_466	Tdurum_contig83087_104	wsnp_Ex_rep_c76495_73453891	Kukri_rep_c103186_134	RAC875_c23338_792	RAC875_c18490_1903	Kukri_c66671_183	Jagger_c5046_63	wsnp_Ex_rep_c109274_92142043	BobWhite_c10832_1131	RAC875_c11876_120	BS00110512_51	wsnp_Ra_c36410_44760538	RAC875_c8721_212	RAC875_c49329_81	wsnp_Ex_c1153_2213588	Kukri_c9805_696	RAC875_c5893_368	BobWhite_c10343_320	BS00082460_51	wsnp_Ex_c2325_4355706	Excalibur_c18265_399	Kukri_c494_1413	Tdurum_contig70819_393
Ra_c14408_576	RAC875_c14408_783	RAC875_c62614_191	IACX14305	wsnp_Ex_c29368_38408543	wsnp_Ex_c18965_27868480	Ku_c8125_1049	RFL_Contig3687_972	BS00068106_51	wsnp_Ex_c35465_43610634	RAC875_c83532_305	IAAV7384	BS00044311_51	wsnp_Ku_c8394_14267750	Kukri_c38882_391	RAC875_c7804_236	tplb0047k12_1370	tplb0025i05_1836	wsnp_BE403421A_Ta_2_1	Excalibur_c49239_97	wsnp_Ku_c3354_6228863	Excalibur_c34574_452	BS00063296_51	Kukri_c1281_515	Excalibur_rep_c69275_346	tplb0032i10_420	wsnp_Ex_rep_c102011_87270703	Kukri_c77911_260	RFL_Contig2605_672	BS00078715_51	IACX2250	Kukri_c7794_1247	BS00086046_51	wsnp_Ex_rep_c67878_66584488	BS00062823_51	wsnp_Ex_c19770_28768859	BS00087178_51	Tdurum_contig53138_302	Kukri_c16463_584	wsnp_Ex_c17692_26437459	Ra_c14408_576	BS00064632_51	BS00022913_51	Excalibur_c15844_1470	BS00037006_51	BS00033795_51	Tdurum_contig30082_197	RAC875_c767_4007	RFL_Contig4441_627	BS00036878_51
wsnp_Ex_rep_c66433_64661643	wsnp_Ex_rep_c66433_64662690	RAC875_c39200_260	wsnp_Ex_c22089_31270950	BS00023847_51	wsnp_Ex_c14975_23127669	BS00079942_51	CAP11_c989_113	JD_c8888_741	wsnp_Ex_c55340_57883276	wsnp_Ku_c9583_16038698	RAC875_rep_c73850_589	wsnp_Ex_c10087_16579529	BobWhite_c30930_192	wsnp_CAP7_c1839_908011	Kukri_c22149_276	RAC875_rep_c107081_918	RAC875_rep_c81239_73	wsnp_Ex_c12141_19415226	wsnp_Ex_c14192_22135363	wsnp_Ex_c14192_22135384	wsnp_CAP7_c1839_907899	Excalibur_c44694_414	wsnp_Ex_c25300_34566908	wsnp_Ex_c99215_85409445	wsnp_Ku_c18534_27848426	wsnp_Ex_rep_c66433_64661643	wsnp_Ex_c22089_31269531	wsnp_Ex_c32765_41369642	Excalibur_c6057_281	tplb0052b07_577	RAC875_c31973_225	wsnp_CAP11_rep_c8811_3803397	RAC875_c4632_1681	RAC875_c28637_1004	BS00021999_51	BS00021747_51	Kukri_c19338_413	BS00067619_51	CAP7_c2381_149	RAC875_rep_c73318_362
Excalibur_c14222_179	RAC875_rep_c106439_1159	Tdurum_contig42015_2187	wsnp_Ex_c31149_39976103	Tdurum_contig25770_308	Tdurum_contig102404_298	wsnp_RFL_Contig3759_4027999	Excalibur_c1708_1975	wsnp_JD_c3441_4455541	RAC875_c34617_143	CAP7_rep_c8019_110	RAC875_rep_c106439_1097	wsnp_Ex_rep_c67468_66068960	Excalibur_c35324_183	tplb0024k14_1812	RFL_Contig4939_885	Tdurum_contig9544_2233	Tdurum_contig102404_127	Tdurum_contig25841_178	BS00076530_51	IAAV7418	BS00023140_51	Tdurum_contig9544_978	BobWhite_c10740_179	RAC875_rep_c108445_772	Tdurum_contig61934_60	Tdurum_contig42906_732	RAC875_c1215_1525	IAAV4117	Tdurum_contig64407_297	Tdurum_contig33286_221	BS00066661_51	IACX8337	BobWhite_c15870_540	Excalibur_c14222_179	Kukri_c264_438
Tdurum_contig100733_89	wsnp_Ex_c1011_1931797	BS00011010_51	Kukri_c1192_825	Tdurum_contig75595_586	wsnp_Ku_c17618_26749729	BS00025084_51	Tdurum_contig75595_1072	Excalibur_c7044_243	BobWhite_c36070_89	Tdurum_contig13287_203	wsnp_Ex_c16491_24996576	BS00074992_51	Tdurum_contig13287_703	wsnp_Ex_c11621_18716254	BS00009331_51	wsnp_Ku_c7458_12842353	Excalibur_c8197_381	Excalibur_c39390_303	BS00044360_51	BS00022951_51	Tdurum_contig100733_89	Tdurum_contig75595_886	Kukri_c37241_513	BobWhite_c13839_78
Tdurum_contig97611_150	wsnp_Ex_c13230_20872924	BobWhite_c3714_659	Excalibur_c2978_667	Tdurum_contig29823_203	IAAV2577	Tdurum_contig56431_637	Tdurum_contig54957_525	BS00098857_51	Tdurum_contig97611_150	RFL_Contig1622_1259	wsnp_CAP8_c6680_3136899	BobWhite_c15802_720	CAP11_rep_c5191_192	Kukri_c89274_86	BS00022032_51	Kukri_c102502_261	BS00096853_51	RFL_Contig1622_1433	RFL_Contig1622_923	RAC875_c106584_747	BobWhite_c15802_72	wsnp_Ku_c16572_25480808	Tdurum_contig10580_316
wsnp_RFL_Contig1871_1020122	wsnp_BE490226A_Ta_2_2	BS00064548_51	Tdurum_contig42125_5972	wsnp_RFL_Contig1871_1020122	wsnp_Ku_c22358_32187765	wsnp_Ex_c17185_25829084	RAC875_c691_1486	RAC875_c29455_79	Tdurum_contig10194_765	BS00010780_51	Tdurum_contig42858_1352	BobWhite_c19647_159	BS00065633_51	IACX5813	wsnp_CAP12_c1226_628910	wsnp_Ex_c1269_2435294	wsnp_Ku_c38451_47086066	Kukri_c2700_1757	BobWhite_c47143_592	Excalibur_c53981_77	wsnp_Ex_c4954_8813973	BS00012028_51	BobWhite_c2568_115	tplb0035a03_368	wsnp_Ex_c902_1745108
wsnp_CAP11_c1137_665073	Kukri_c44260_577	Kukri_c2700_1137	wsnp_Ku_c2700_5121383	wsnp_Ex_c9502_15748469	wsnp_Ku_c21021_30712963	BS00077448_51	wsnp_Ex_c11348_18326787	wsnp_CAP11_c1137_665073	BS00036397_51	Tdurum_contig81516_69	wsnp_CAP11_c303_253438	wsnp_Ex_c9502_15748251	Ku_c69999_111	Kukri_c9262_401	wsnp_CAP8_c4597_2237727	wsnp_Ex_c11348_18327861	wsnp_Ex_c11578_18655261	wsnp_Ex_c14087_21997101	BS00071732_51	Kukri_c8148_2719	wsnp_BE490147A_Ta_2_1	Tdurum_contig9835_664	wsnp_Ex_c30264_39202224	wsnp_Ku_c3450_6387847
Excalibur_rep_c69054_960	wsnp_Ex_rep_c70675_69579757	wsnp_RFL_Contig3175_3154256	Ex_c69054_723	wsnp_Ex_c7002_12063325	Excalibur_c25390_2483	Excalibur_c99101_82	Excalibur_rep_c69054_960	RFL_Contig3175_749	RFL_Contig2765_669	Tdurum_contig11275_461	Kukri_c41482_311	wsnp_JD_rep_c65886_41872083	wsnp_JD_c5872_7032077	Tdurum_contig9503_575	tplb0026o20_691	Excalibur_rep_c90454_251	Excalibur_rep_c103170_504	IAAV6777	RFL_Contig3175_482	BobWhite_c2296_94	Excalibur_c7002_314	IAAV1495	wsnp_Ex_c7002_12063380	Tdurum_contig97520_902	wsnp_RFL_Contig2765_2513854	wsnp_CAP12_c1663_836753	RAC875_c48687_681	BS00046261_51	wsnp_Ex_c26771_35998435	BobWhite_rep_c51132_85	wsnp_CAP12_rep_c4048_1842112	IACX5481	Tdurum_contig42418_2618	IAAV6895
Excalibur_c431_1130	Excalibur_c20597_509	Excalibur_c20597_538	BS00011165_51	Excalibur_c431_1130	Excalibur_c431_1323	RAC875_c68978_220	wsnp_Ex_c431_848310	Kukri_c3009_1255	BS00090253_51	Tdurum_contig55193_296	Ra_c4668_825	BobWhite_rep_c52979_181	BobWhite_c6527_222	wsnp_Ku_c39334_47795461
wsnp_BE403154A_Ta_2_1	BS00040166_51	RAC875_rep_c92223_1022	Tdurum_contig54311_256	wsnp_Ex_rep_c68369_67180429	wsnp_Ku_c25376_35340294	IAAV151	BobWhite_c17385_55	CAP7_c4283_232	BobWhite_s67148_292	BS00065152_51	wsnp_BE495143A_Ta_2_2	BS00065700_51	BS00063378_51	wsnp_BE403154A_Ta_2_9	Kukri_rep_c69627_954	wsnp_BE403154A_Ta_2_1
wsnp_Ex_c2161_4059735	wsnp_Ex_c29648_38653281	wsnp_Ex_c28973_38050204	Excalibur_c17487_51	wsnp_Ex_c28973_38050756	JD_c6831_221	RFL_Contig4069_2628	RAC875_c12821_550	tplb0045l08_298	Ex_c28973_935	BS00057487_51	BS00109913_51	BS00086173_51	IAAV8380	wsnp_Ex_c2161_4059735	wsnp_Ex_c29648_38653339	wsnp_Ex_c20352_29416468
Ra_c3533_880	Kukri_c57452_1040	Ra_c3533_880	wsnp_Ex_rep_c101766_87073440	wsnp_Ex_c20457_29526260	wsnp_Ra_c5346_9501281	BS00099074_51	Excalibur_c24825_539	wsnp_Ex_c20457_29526403	Kukri_rep_c70063_663
wsnp_Ex_rep_c68175_66950387	tplb0060j17_879	Excalibur_s102388_276	Excalibur_c9779_465	Kukri_c6364_1243	RAC875_c2253_238	tplb0057e06_1607	wsnp_Ex_rep_c68175_66950387	Kukri_rep_c101615_148	RAC875_c41786_587	RAC875_c22627_315	Kukri_c3986_346	wsnp_Ex_c9779_16145653	RAC875_c2253_1255
BS00063990_51	BS00023627_51	Tdurum_contig42729_380	Tdurum_contig42729_433	BS00063990_51	BobWhite_c4872_97	IAAV7349	wsnp_Ku_c26784_36748247	wsnp_BE490604A_Ta_2_1	IACX3415
Tdurum_contig44853_1083	BS00037002_51	Tdurum_contig27939_357	RAC875_c13610_1239	Tdurum_contig44853_1083	BS00071573_51	IAAV8633	Kukri_c7146_870
RAC875_c6135_95	Kukri_c14679_1082	wsnp_Ku_rep_c71785_71517370	wsnp_Ku_c10377_17180909	RAC875_c6135_95	Kukri_c34219_355
IAAV40	Kukri_rep_c95718_868	RFL_Contig6053_2072	wsnp_Ex_c34597_42879718	Excalibur_c63713_871	IAAV40	wsnp_Ex_c2236_4189774	RFL_Contig6053_3082	Excalibur_c63713_892	wsnp_RFL_Contig1075_104560
Tdurum_contig51566_561	BS00029127_51	wsnp_BE489894A_Ta_2_1	Tdurum_contig51566_427	Tdurum_contig51566_561
RFL_Contig1490_386	RFL_Contig1490_386	wsnp_Ex_c10718_17457870	IAAV5158
BS00093036_51	BS00093036_51	wsnp_Ex_c21633_30782312	wsnp_Ku_c39334_47795350
Tdurum_contig97355_194	Tdurum_contig97355_194	Tdurum_contig97355_136	Excalibur_c2737_309
Excalibur_c30324_564	Excalibur_c30324_564	Ku_c97015_209	Ku_c14907_456
Kukri_c35661_63	Kukri_rep_c104648_106	Kukri_c35661_63	Kukri_rep_c104648_439
Kukri_c11106_292	Tdurum_contig42823_1811	IACX5772	BS00022660_51	BS00012023_51	Kukri_c11106_292	Kukri_c11106_439	RFL_Contig5693_646	Excalibur_c12482_901	BS00065076_51	IACX7895	Excalibur_c23748_452	BS00022292_51
Excalibur_c20459_1081	Excalibur_c20459_1081	Excalibur_rep_c69054_795	RFL_Contig1060_2185	BobWhite_c40602_313	wsnp_Ex_c21129_30256617	Excalibur_rep_c67100_1541
wsnp_Ku_c1765_3452586	RAC875_rep_c112449_669	wsnp_Ku_c1765_3452586
BS00029282_51	BS00029282_51	Jagger_c2853_75	Tdurum_contig50698_601	BobWhite_c5782_825
CAP11_c3827_198	RAC875_rep_c114561_587	CAP11_c3827_198
wsnp_Ex_rep_c115803_95396724	RAC875_c26860_648	wsnp_Ex_rep_c115803_95396724
tplb0055o21_1994	RFL_Contig3175_345	RAC875_rep_c105861_454	tplb0055o21_1994
RFL_Contig5170_330	RFL_Contig5170_330	wsnp_Ra_c3996_7334169	wsnp_CAP11_c2142_1128735	Tdurum_contig63703_1143
Tdurum_contig12045_327	Tdurum_contig12045_327	Tdurum_contig12045_613	Excalibur_c12085_276	Kukri_c3009_1374	Excalibur_c20597_569	BS00083630_51	Kukri_c39873_66	Tdurum_contig12045_246	Tdurum_contig12045_868	RAC875_c4668_771
BobWhite_c35035_317	BobWhite_c35035_317
wsnp_JD_c25092_21024578	wsnp_JD_c25092_21024578
RFL_Contig5037_560	Tdurum_contig29357_338	Excalibur_c29639_65	Tdurum_contig43566_801	RAC875_c93959_96	RFL_Contig5037_560
Tdurum_contig50062_934	Tdurum_contig50062_934	wsnp_Ex_c11621_18716128
Excalibur_c3959_118	Excalibur_c3959_118
RAC875_c26487_145	RAC875_c26487_145
wsnp_Ra_c11651_18855691	BobWhite_rep_c63956_254	wsnp_Ra_c11651_18855691
RAC875_c56205_127	RAC875_c56205_127
RAC875_c64560_111	RAC875_c64560_111
BS00077789_51	BS00077789_51
wsnp_Ex_c946_1813956	wsnp_Ex_c946_1813956
RFL_Contig5314_1147	RFL_Contig5314_1147
RAC875_c62325_320	RAC875_c62325_320
Tdurum_contig62593_410	Tdurum_contig62593_410
Excalibur_c52196_235	Excalibur_c52196_235
IACX473	IACX473
Tdurum_contig92921_142	Tdurum_contig92921_142
wsnp_Ku_c28854_38769308	wsnp_Ku_c28854_38769308
Excalibur_c36771_136	Kukri_rep_c100676_151	wsnp_Ex_c1267_2431315	wsnp_Ex_c39304_46634878	BobWhite_c11301_226	wsnp_Ex_c45081_50974769	wsnp_Ex_rep_c102044_87297599	RAC875_c25672_473	BobWhite_c42198_254	Kukri_c31822_568	RAC875_c30027_381	Excalibur_c91980_139	Tdurum_contig54967_581	Kukri_c38732_246	Kukri_c42895_593	BS00063608_51	wsnp_Ra_c3766_6948184	wsnp_Ex_c1249_2399894	Excalibur_c63243_434	RFL_Contig5166_1049	RAC875_c47035_70	RAC875_c76124_264	Tdurum_contig54967_722	Kukri_c38732_225	wsnp_Ex_c6186_10806657	wsnp_Ex_c19467_28423197	Excalibur_c59337_101	CAP12_c1784_424	wsnp_Ra_c3766_6947263	wsnp_Ex_c41077_47991013	wsnp_CAP11_rep_c4300_2030261	BS00003214_51	wsnp_Ku_c12559_20251082	Ra_c14852_1487	Excalibur_c36771_136	Excalibur_c3795_198	wsnp_Ex_c7786_13265260	wsnp_JD_c2954_3925740	BS00073879_51	wsnp_CAP11_rep_c4300_2030142	BS00107795_51	RAC875_c14852_2171	Tdurum_contig6121_947	D_wsnpbe403818_Contig1_1	BS00069412_51
Tdurum_contig14559_741	RAC875_c34994_183	BS00028217_51	Kukri_c30417_305	wsnp_Ra_c2730_5190076	Excalibur_c35713_106	Tdurum_contig14559_741	BS00066437_51	RAC875_c13949_923	BobWhite_c11042_284	wsnp_Ex_c34962_43193869	RAC875_c14171_664	IAAV8886	wsnp_Ra_c2730_5189836	Tdurum_contig43119_297	wsnp_Ex_c30852_39718945	BS00074183_51	Kukri_c43406_2491	IAAV1673	Kukri_c14191_351	wsnp_Ra_c13949_21928888	wsnp_Ex_c64847_63484965	Tdurum_contig48689_514	wsnp_Ex_c6057_10611952	wsnp_CAP8_c7510_3461645	RAC875_c55347_506	wsnp_Ra_c18735_27835674	Kukri_c21943_958	wsnp_Ku_c5891_10414090	wsnp_Ku_rep_c69252_68560829	Ra_c14171_2765	wsnp_Ex_c24963_34217997	Kukri_c18274_1610	RFL_Contig5844_291	wsnp_Ra_c50264_54965028	Tdurum_contig14559_78	wsnp_Ra_c2730_5190365	RAC875_c17297_341	Ku_c30637_1294	wsnp_Ex_c19082_27999258	wsnp_RFL_Contig2014_1222146	Excalibur_c38928_307	Excalibur_c99745_169	Tdurum_contig11126_182	Tdurum_contig11700_1247	RAC875_c79742_264	BobWhite_c18550_159	RAC875_c4254_364	Kukri_rep_c71420_511	wsnp_Ex_rep_c102159_87386822
wsnp_Ex_c18372_27196625	JD_c1555_151	Kukri_c25725_1921	RAC875_c49136_59	wsnp_Ex_c1276_2445537	wsnp_Ex_c18372_27196625	BobWhite_c22075_85	wsnp_Ku_c16522_25425455	RAC875_rep_c85751_268	RFL_Contig4251_851	Kukri_rep_c116323_79	Excalibur_rep_c66613_510	Ra_c9698_1606	Tdurum_contig44173_572	Excalibur_rep_c68210_468	wsnp_Ku_c3185_5949143	wsnp_Ku_c11870_19296142	Excalibur_c10568_826	Jagger_c3773_108	BobWhite_c33227_82	wsnp_Ex_c9750_16105678	RAC875_rep_c85751_72	wsnp_Ex_c3940_7144946	Tdurum_contig66984_143	wsnp_CAP11_c1432_806102	Excalibur_c20083_433	wsnp_BQ161779B_Ta_2_4	RAC875_rep_c85751_123	Excalibur_rep_c94584_98	tplb0061f12_679	wsnp_Ex_c44510_50547245	Ra_c13513_591	wsnp_Ku_c15761_24469519	Tdurum_contig63468_1413	RAC875_rep_c108200_137	RFL_Contig1015_620	RAC875_c43780_239
BobWhite_c47040_185	RAC875_c57692_88	Kukri_c14511_1069	BobWhite_c13202_462	Excalibur_c29748_954	Kukri_c38459_501	wsnp_Ex_c54772_57527555	Kukri_c60966_261	Tdurum_contig12123_1650	Kukri_c373_1588	wsnp_Ex_c54772_57528275	Tdurum_contig12648_389	Tdurum_contig10729_989	Tdurum_contig59339_428	RAC875_c101541_132	RAC875_c59968_234	Tdurum_contig10729_734	BobWhite_c47040_185	Excalibur_c32219_491	Kukri_c11397_2523	BobWhite_c23771_525	RAC875_c41444_939	RAC875_c2910_1562
RAC875_c13325_109	RAC875_c13325_109	wsnp_CD452643B_Ta_2_1
wsnp_JD_c18284_16822042	BobWhite_c10614_157	Excalibur_s111479_146	RAC875_c10650_90	IAAV8967	BS00082086_51	wsnp_Ku_c1876_3666308	Jagger_c1077_98	Tdurum_contig98106_715	RAC875_rep_c99895_112	Excalibur_c80941_665	BS00084314_51	wsnp_JD_c18284_16822042	Tdurum_contig5486_1406	BS00067590_51	Kukri_c39151_460	BS00065680_51	BS00066226_51	Kukri_c32307_481
RAC875_c23461_428	wsnp_Ex_c12433_19827016	Excalibur_c92249_102	Tdurum_contig41142_267	wsnp_Ex_c19874_28891457	BobWhite_c35443_249	RAC875_c45515_65	Excalibur_rep_c102798_288	BobWhite_c1633_643	Tdurum_contig46808_4106	RAC875_rep_c115149_515	RAC875_c23461_428	RAC875_rep_c115149_377	BS00074024_51	Excalibur_c5083_718
Tdurum_contig62941_85	BS00003852_51	Tdurum_contig33428_272	RFL_Contig5693_807	RAC875_c13920_747	Tdurum_contig62941_85	Tdurum_contig9612_971	RAC875_rep_c72491_171	Kukri_c61725_545	RAC875_c13920_836	RAC875_c19425_903	IAAV8704	BS00003891_51	IACX6023
BS00063429_51	RAC875_c67463_324	Tdurum_contig43538_1812	Excalibur_c96134_152	Tdurum_contig43538_1687	BobWhite_c43135_397	CAP7_c10772_156	RAC875_c44002_166	Excalibur_c96134_182	BS00055768_51	Tdurum_contig43538_1306	wsnp_Ex_c1988_3742291	BS00092845_51	RAC875_rep_c77197_202	RAC875_c58425_331	BS00063429_51	BS00055769_51
Tdurum_contig76997_664	Tdurum_contig76997_664	CAP7_c7065_166	Kukri_c30390_1731	RAC875_c1349_270	BS00064886_51	Tdurum_contig76997_462	Kukri_c59960_211	Kukri_rep_c104521_727	CAP7_c7415_267	RAC875_c13216_111	BS00064885_51	Kukri_c6128_373	RAC875_c58472_109	RAC875_c6649_642	Kukri_rep_c104521_117	Kukri_c6128_319	Kukri_rep_c104521_601	RAC875_c7965_80	Kukri_c78348_266
wsnp_Ra_c14498_22667649	IAAV2161	BS00094322_51	CAP8_c1801_231	RAC875_c48456_444	BobWhite_c13977_91	BobWhite_c8571_699	Kukri_c7539_1065	BS00106588_51	Kukri_c50603_164	BS00064820_51	Excalibur_c22998_621	wsnp_Ex_c34011_42398362	Ku_c47744_1073	IAAV8065	RAC875_c27431_212	BS00049942_51	BS00103275_51	BS00008727_51	RAC875_c63209_154	Excalibur_c26172_359	wsnp_Ex_c1145_2198295	Ex_c1145_552	IACX5778	BS00054287_51	Kukri_c24590_532	wsnp_Ra_c14498_22667649	Excalibur_rep_c92855_977	RAC875_c26487_118	IACX203
Kukri_c27662_675	Kukri_c27662_645	RAC875_c31299_1215	BS00085589_51	RAC875_c14887_829	RAC875_c31299_1302	Kukri_c85856_60	Kukri_c27662_675	Jagger_c1231_85
CAP11_c991_160	Ra_c26319_331	BS00109036_51	BS00010993_51	wsnp_Ku_c15761_24469459	Tdurum_contig47269_904	wsnp_Ex_c31256_40071875	RAC875_c2370_250	Ra_c18593_802	wsnp_BE496986B_Ta_2_2	BobWhite_c45091_53	wsnp_Ex_c11714_18840676	Tdurum_contig26016_243	wsnp_Ku_c11690_19042937	Tdurum_contig46925_285	RAC875_c19357_122	RAC875_c57261_265	Ku_c68657_464	RAC875_c5129_280	Excalibur_c32739_698	Ex_c11348_1256	wsnp_Ex_c11348_18325887	Tdurum_contig42414_1071	BobWhite_c3392_749	wsnp_CD454706B_Ta_1_1	Ku_c6791_519	wsnp_Ex_rep_c66315_64480670	wsnp_Ex_c4124_7455032	wsnp_Ra_c46591_52408053	Tdurum_contig7981_70	wsnp_Ex_c3990_7223090	CAP11_c991_160	Excalibur_c22106_190	wsnp_Ex_c40732_47728890	Tdurum_contig50382_639	wsnp_Ex_c11348_18326158	IAAV169	Tdurum_contig30640_263	Tdurum_contig44173_792
RFL_Contig2206_1694	BS00027770_51	BS00011202_51	BS00034554_51	BS00069116_51	RFL_Contig2206_1694	wsnp_Ex_rep_c70036_68988728
RAC875_c26887_562	RAC875_c17189_155	Kukri_rep_c105243_341	Jagger_c555_287	Tdurum_contig6121_907	Kukri_c25377_240	RAC875_c26887_562	Tdurum_contig77234_467	Kukri_c65194_111	Excalibur_c15335_197	Excalibur_c16961_85
RAC875_c12259_1892	RAC875_c12259_1892	RAC875_c13610_1599	RAC875_rep_c105224_352	BobWhite_c18566_106	RAC875_c37871_249	RFL_Contig5885_435	Excalibur_c30648_924	Excalibur_c15744_322	wsnp_CAP12_c1388_706924	wsnp_CAP11_c1355_767877
RAC875_rep_c106238_237	RAC875_rep_c106238_237	RAC875_c23654_214	Tdurum_contig569_263	BS00046264_51	wsnp_Ex_c3025_5587183	BS00046263_51	RAC875_rep_c112646_106	Ra_c39588_830
BS00010403_51	Tdurum_contig29162_378	wsnp_Ex_c4728_8444212	BS00010403_51	wsnp_Ra_c30621_39857295	wsnp_Ex_c702_1382859	wsnp_Ex_c14481_22485922	RAC875_rep_c70449_63	wsnp_JD_c2297_3138694
BS00068506_51	RAC875_c7630_1383	Tdurum_contig45559_403	BS00037464_51	Kukri_c73868_961	CAP7_rep_c12929_169	Kukri_c4780_395	BS00068506_51	BS00037462_51
RAC875_c55270_272	Excalibur_c100270_78	Excalibur_rep_c102994_1003	wsnp_Ex_c4815_8597064	wsnp_Ex_c4815_8597139	RAC875_c55270_272
wsnp_Ex_rep_c101703_87021883	Kukri_c41694_285	Kukri_c26279_503	BobWhite_c34920_228	wsnp_Ex_c5075_9013594	BS00082760_51	Excalibur_rep_c84475_162	wsnp_BF293311B_Ta_2_3	BS00067836_51	BS00079127_51	wsnp_Ex_c5334_9427658	IAAV1460	BS00003955_51	wsnp_Ex_rep_c66381_64576423	BS00056278_51	BobWhite_c1059_1825	Tdurum_contig19057_245	BobWhite_c23946_75	wsnp_Ex_c1319_2522992	wsnp_Ex_c15785_24157360	Jagger_c556_473	wsnp_Ex_rep_c67926_66647362	RAC875_c45791_450	BS00063631_51	Tdurum_contig26001_242	wsnp_Ex_c23122_32350412	Ra_c17448_1214	IACX4889	IAAV4514	wsnp_Ex_c8267_13954978	wsnp_Ex_rep_c66409_64618153	Kukri_c27172_757	wsnp_Ex_c1398_2677127	RAC875_rep_c107515_508	wsnp_Ex_c26172_35422935	wsnp_Ex_c16243_24699942	Tdurum_contig15235_951	wsnp_Ra_c54050_57499377	wsnp_JD_c2691_3617481	wsnp_Ex_rep_c67012_65465341	wsnp_Ex_c34011_42398664	BS00064654_51	Excalibur_c7823_397	Excalibur_c83451_218	Kukri_c9507_142	wsnp_Ex_c14586_22625563	wsnp_Ex_c9470_15701734	Kukri_c44940_117	Kukri_c55096_140	RAC875_c88279_291
Ku_c32100_105	Tdurum_contig32579_121	Ku_c32100_105	wsnp_Ex_c7713_13153321
BS00060838_51	IACX9279	RAC875_c12805_908	Kukri_c25377_365	wsnp_Ra_c57648_59682822	Tdurum_contig70639_196	wsnp_Ex_c43809_50018316	CAP11_c2683_177	wsnp_Ex_c1603_3056226	BS00063174_51	Tdurum_contig14046_364	BS00022772_51	Excalibur_c18182_760	RAC875_c65227_99	wsnp_Ex_c18669_27544717	wsnp_Ex_c5058_8981554	wsnp_JD_rep_c63108_40258378	Ra_c10469_616	BS00025302_51	BS00045761_51	Kukri_rep_c69660_52	Excalibur_c3810_186	BS00011624_51	RAC875_c12879_176	BS00040868_51	BS00049565_51	BS00060838_51	BobWhite_c15653_484	Excalibur_c4361_309	Ku_c22026_1410	BS00076093_51	BS00022226_51	JD_c15653_302	BobWhite_rep_c48835_225	Ku_c2606_779	wsnp_Ex_c25505_34771897	RAC875_c54701_277	BobWhite_c17750_568	Excalibur_c18182_464	wsnp_RFL_Contig3943_4376736	wsnp_Ex_c45348_51169164	RAC875_c22101_656	Excalibur_c47748_83	RAC875_c10122_113	wsnp_Ex_c33813_42239400	BobWhite_c14575_323	BS00022117_51	wsnp_Ex_c698_1376989	IAAV6675	BobWhite_c47831_87
wsnp_Ku_c4910_8793327	Ex_c17379_1431	IACX2322	wsnp_Ku_c4910_8793327
Tdurum_contig50121_249	Tdurum_contig50121_249	Kukri_c10377_112	BS00027942_51
BS00021658_51	BS00109999_51	BS00021658_51	wsnp_Ku_c43368_50890819
wsnp_Ex_c56091_58346859	RAC875_c68849_153	RAC875_c66376_395	wsnp_Ex_c56091_58346859
Ra_c22493_190	wsnp_RFL_Contig2424_1966870	Ra_c22493_190	wsnp_Ex_c16090_24522660
Kukri_c8343_228	wsnp_Ex_c13352_21044607	Kukri_c8343_228	wsnp_Ex_c8011_13584847	tplb0024k14_829	BobWhite_c9330_499	CAP7_c6528_99
RAC875_c14309_317	Excalibur_c89155_115	wsnp_Ex_c24927_34181611	wsnp_Ex_rep_c106072_90285324	RAC875_c14309_317	wsnp_Ex_c5744_10087758	Kukri_c56955_282	wsnp_RFL_Contig2747_2479869	BobWhite_c22827_193
Excalibur_rep_c87351_347	Excalibur_rep_c87351_347	RAC875_c8254_594
RAC875_c12907_515	RAC875_c12907_515	Tdurum_contig51640_847
Kukri_c338_109	Kukri_c338_330	Kukri_c338_109
wsnp_BE404947B_Ta_2_12	wsnp_BE404947B_Ta_2_12	IAAV1711
Kukri_rep_c107983_607	Kukri_rep_c107983_607	Kukri_rep_c68091_971
Kukri_c24296_273	Kukri_c24296_273	BS00064478_51
wsnp_Ex_c1143_2195442	wsnp_Ku_c2119_4098330	wsnp_Ex_c1143_2195442
RAC875_c2291_123	Tdurum_contig43092_876	RAC875_c2291_123	BobWhite_c23416_168
RAC875_rep_c107929_341	BS00090073_51	RAC875_rep_c107929_341
RAC875_rep_c75251_505	wsnp_Ku_c2614_4970880	RAC875_c982_710	wsnp_Ku_c35839_44981841	Tdurum_contig62040_1247	Tdurum_contig45714_546	Kukri_c3044_221	Tdurum_contig61970_499	wsnp_Ex_c19602_28584250	RAC875_rep_c81781_202	Kukri_c17997_389	Tdurum_contig61970_835	wsnp_Ex_c46392_51913200	CAP8_c1851_62	wsnp_Ex_c19707_28702378	Tdurum_contig62040_1253	JD_c5418_941	Kukri_c3044_188	RAC875_c33609_381	wsnp_Ex_c11873_19047792	wsnp_Ex_rep_c77942_74309566	BobWhite_c5418_82	RAC875_c25902_594	wsnp_Ex_c12618_20079758	RAC875_rep_c71306_97	RAC875_rep_c75251_505	Tdurum_contig32619_202	Kukri_rep_c117390_70	RAC875_rep_c111557_801	wsnp_Ra_rep_c106754_90462550	wsnp_Ku_c13325_21275440	Tdurum_contig62040_1487	RAC875_c27207_380
BS00065783_51	Tdurum_contig28247_226	BS00065783_51	Excalibur_c28759_914	Kukri_c373_916	BobWhite_c13202_399	Tdurum_contig42489_768	BS00011795_51	Kukri_c45876_157	wsnp_CAP8_rep_c4776_2319078	Kukri_c6361_407	BS00083918_51	Excalibur_rep_c69865_157	RAC875_c1823_1681	Tdurum_contig67619_532
wsnp_Ex_c2936_5416717	wsnp_Ex_c2936_5416717
RFL_Contig5037_1482	RFL_Contig5037_1482
wsnp_Ku_c46363_53116979	wsnp_Ku_c46363_53116979	wsnp_Ex_c45713_51429315	Kukri_c79905_731	BobWhite_c27364_124	Tdurum_contig8030_335	wsnp_Ex_c19525_28494827
Ra_c7673_1788	Ra_c7673_1773	Excalibur_c4261_342	Tdurum_contig75763_930	RAC875_c45987_132	BS00068245_51	RAC875_c65710_156	Kukri_c28517_372	Ra_c7673_1788
wsnp_Ex_c14530_22548417	RAC875_c8954_479	RAC875_c64292_78	BS00046963_51	RAC875_c54818_481	wsnp_Ex_c14530_22548417	wsnp_Ex_c12577_20022294	RAC875_c6837_468
wsnp_Ex_c30689_39574415	wsnp_Ex_c30689_39574415	Tdurum_contig13698_141	Tdurum_contig44938_2966	Kukri_c53506_1141	Kukri_c2842_248	wsnp_Ku_c24981_34948114	wsnp_CAP12_c527_285541	CAP12_rep_c4571_181	wsnp_Ex_c6401_11124623	BobWhite_c22638_135	Excalibur_c22075_166	Ku_c106365_329	BS00048191_51	wsnp_CAP11_c3599_1741800	wsnp_Ex_c14101_22012676	BS00063801_51	IACX6349	wsnp_Ex_c6401_11124462	wsnp_Ex_c6401_11124792
Ku_c24158_1468	BS00067417_51	Ku_c24158_1468
BS00109717_51	Excalibur_rep_c110824_66	BS00022480_51	D_F5XZDLF01B7ECX_54	BS00023080_51	BS00109717_51	Tdurum_contig17421_310
wsnp_Ex_c15708_24057812	wsnp_Ex_c15708_24057812
BS00067983_51	BS00067983_51	tplb0021a17_853	wsnp_Ex_c1383_2651887
BS00080047_51	BS00080047_51
RAC875_c32447_187	RAC875_c32447_187
BS00029434_51	BS00029434_51
Tdurum_contig74813_560	Tdurum_contig74813_560
IAAV5595	IAAV5595
CAP11_c1087_327	CAP11_c1087_327
RAC875_rep_c71463_98	RAC875_rep_c71463_98
wsnp_JD_c7795_8867843	Excalibur_c43740_95	Kukri_c30754_271	BobWhite_c12032_371	IAAV3944	RAC875_c64099_90	Excalibur_c83056_83	Excalibur_c22599_921	RAC875_c48570_361	wsnp_Ex_rep_c110800_93013978	wsnp_Ex_c25390_34654575	D_GA8KES401DISTP_65	Ex_c7086_154	Excalibur_c4261_1098	Ex_c5168_849	wsnp_JD_c7795_8867843	Ex_c25390_395
RAC875_c3928_422	Ra_c16172_309	BS00087343_51	IACX5958	Kukri_s109823_59	wsnp_Ex_c13188_20825019	BS00003568_51	RAC875_c3928_422	BS00070856_51	IACX11026	BS00105522_51	BS00105877_51
D_GDS7LZN01DU929_63	RAC875_c24285_1049	CAP8_c6799_93	wsnp_Ex_c10910_17729008	Ex_c31468_598	RAC875_rep_c103556_427	wsnp_Ex_c62371_62036044	RAC875_c14354_934	Ex_c12134_1160	wsnp_Ex_rep_c67100_65576598	D_contig10996_530	Kukri_rep_c107975_95	Kukri_c13912_1543	RAC875_c82385_209	wsnp_Ex_c4942_8793029	BobWhite_c34798_184	Excalibur_c6258_692	Excalibur_c8134_1319	Excalibur_c15309_646	RAC875_c14354_907	RAC875_c3156_630	wsnp_JD_c2198_3021879	Ex_c12134_939	Ex_c31468_763	IAAV6637	D_GDS7LZN01DU929_63	Excalibur_c29102_933
wsnp_Ex_c18664_27540364	wsnp_Ex_c14439_22426200	wsnp_Ex_c18664_27540364	RFL_Contig2815_1135	wsnp_Ex_c4789_8550135	RAC875_rep_c85994_258	wsnp_Ku_c19587_29102203	Excalibur_c10358_1800	Kukri_c55362_75
RAC875_c30397_887	BS00003697_51	BobWhite_c5872_65	RAC875_c30397_887	IACX5833	BS00011061_51	Excalibur_rep_c106283_82	RAC875_c25738_168
BobWhite_c11808_975	BobWhite_c11808_975	BS00022523_51	wsnp_Ku_c2637_5009091	Ra_c42576_780
RAC875_c25839_225	wsnp_Ex_c23383_32628864	RAC875_c25839_225	wsnp_Ex_c37749_45436366
wsnp_Ex_c1690_3206784	IAAV8527	wsnp_Ra_c13881_21836489	wsnp_Ex_c1690_3206784
wsnp_CAP12_c720_382116	Excalibur_c7731_2743	wsnp_CAP12_c720_382116
IAAV64	Excalibur_c53816_233	tplb0025h02_894	wsnp_Ex_c30754_39633791	Ex_c7086_187	RAC875_c15525_271	IAAV64	Kukri_c45876_61	tplb0025h02_630	Kukri_rep_c72996_252	Excalibur_c30035_368	RAC875_rep_c113188_81	wsnp_Ra_c7200_12462543
IACX10982	BS00063175_51	IACX10982
BS00063625_51	BS00063625_51
BobWhite_c18136_441	CAP7_c2559_543	Kukri_c11902_580	BobWhite_c13435_700	wsnp_Ex_c4480_8056354	D_contig26362_1277	wsnp_Ex_c4480_8055475	Excalibur_rep_c113131_624	Excalibur_c21688_724	wsnp_Ex_c4480_8056013	BobWhite_c18136_441	RFL_Contig2615_982	D_contig13913_154
RFL_Contig4626_873	RFL_Contig4626_873
RAC875_c2102_3487	RAC875_c2102_3487
Tdurum_contig17366_731	Tdurum_contig17366_731
Tdurum_contig54917_597	Tdurum_contig54917_597
IAAV5171	IAAV5171
wsnp_Ra_c27787_37299352	wsnp_Ra_c27787_37299352
RAC875_c18002_58	RAC875_c18002_58
Excalibur_c4789_2748	Excalibur_c4789_2748
wsnp_Ex_c56443_58561683	wsnp_Ex_c56443_58561683
BS00034553_51	BS00034553_51
CAP7_c1208_150	CAP7_c1208_150
wsnp_Ex_c1988_3742022	wsnp_Ex_c1988_3742022
BS00044040_51	RAC875_c81356_645	Kukri_c96054_123	wsnp_BE498209A_Ta_2_1	Kukri_c15594_386	BS00084370_51	wsnp_Ra_rep_c69620_67130107	wsnp_JG_c227_167774	wsnp_Ra_c31751_40835513	RAC875_rep_c117475_289	BS00101427_51	Excalibur_rep_c111181_453	BS00093895_51	Ku_c15750_761	BS00066651_51	RAC875_rep_c72107_621	Kukri_rep_c70389_57	IACX8453	RAC875_c52124_90	CAP7_c10133_40	BS00065789_51	BS00062824_51	BS00091101_51	IAAV2865	BS00034689_51	BS00070643_51	BobWhite_c24063_231	Tdurum_contig51189_574	RAC875_c7019_754	Tdurum_contig4676_3592	BS00070735_51	BS00041232_51	BS00042196_51	wsnp_JD_c18167_16742264	Kukri_c36710_1007	wsnp_Ex_c28707_37811644	BS00055703_51	IAAV5154	BS00064804_51	IAAV5054	wsnp_JD_c38071_27729378	wsnp_CAP11_c651_429138	Tdurum_contig45062_417	RAC875_c81356_688	BS00070538_51	CAP11_c8029_75	wsnp_CAP11_c651_429263	BobWhite_c4684_245	BS00108779_51	wsnp_Ku_rep_c71755_71490557
Ex_c9556_2547	RAC875_c11662_401	tplb0024l08_1395	Excalibur_c15411_643	wsnp_Ex_c17693_26438399	wsnp_Ex_c10094_16590615	wsnp_Ex_c558_1105911	BS00097987_51	Ex_c9556_2547	BS00092197_51	wsnp_CAP11_c383_294401	wsnp_Ex_c29371_38412298	BS00002897_51	wsnp_JD_c18814_17164689
Tdurum_contig54860_525	Kukri_c1831_1243	Tdurum_contig50536_603	BS00099610_51	Tdurum_contig75819_3136	Tdurum_contig13048_89	IAAV912	Kukri_c29154_977	BS00000747_51	Tdurum_contig93663_457	Excalibur_c30151_528	Kukri_c74599_85	Excalibur_c46601_265	RAC875_c17185_90	Kukri_c76470_79	CAP11_c3214_133	RAC875_c34971_137	Tdurum_contig54860_525	Tdurum_contig16896_287	Kukri_c12113_837	BS00068863_51	RAC875_c16644_491	CAP11_c1661_59	RFL_Contig3424_754	Tdurum_contig47309_600	Kukri_c28866_183	RAC875_c16644_1722
BS00066015_51	BS00066015_51	IAAV4945	Kukri_c57674_324	Excalibur_c13337_219	Tdurum_contig8441_602	Ku_c12701_1268	BS00110010_51	Kukri_rep_c101532_1046	Ra_c17341_2122	BS00067746_51	IAAV7916	RAC875_c32923_95	BS00022145_51	BS00024786_51	Excalibur_rep_c101407_222	wsnp_Ku_c12701_20446223	wsnp_Ex_c42653_49180603	wsnp_Ex_c42653_49180485	BS00062425_51	Ra_c8937_191	Ra_c17341_2119	Ku_c554_1239	Excalibur_c14925_1747
Kukri_c6386_2065	BS00074230_51	wsnp_BF473884A_Ta_1_3	Kukri_c6386_2065	Kukri_c39994_227	IAAV2086	BS00021692_51	BS00098026_51	Kukri_c66626_288	BS00011330_51	BobWhite_c8076_154	BS00102772_51	BS00102773_51	Tdurum_contig85377_141	IAAV6833	Excalibur_rep_c109881_701	RFL_Contig5162_345
Excalibur_c2736_159	RAC875_rep_c105182_460	wsnp_Ex_c40011_47158369	Ra_c4601_2417	Tdurum_contig46611_1061	wsnp_Ex_c4883_8705816	BS00022541_51	BobWhite_c26529_106	wsnp_Ku_c10202_16937059	wsnp_Ex_c38326_45883440	BobWhite_c4399_447	wsnp_BF293181A_Ta_2_4	Excalibur_c2736_159	BS00092631_51	wsnp_Ex_c1924_3630249	RAC875_c1227_1098	RAC875_c1227_1471	Kukri_c58950_69	wsnp_Ra_rep_c105182_89171305	wsnp_Ex_c1146_2200823	Ra_c31466_694	wsnp_BF474379A_Ta_2_2	RAC875_c21280_2176	wsnp_BF474379A_Ta_2_1	BS00022747_51	wsnp_Ex_c19214_28132186
Ku_c43151_811	Excalibur_rep_c105674_99	wsnp_Ex_c53387_56641291	Ku_c43151_811	wsnp_Ra_c7112_12318340	wsnp_Ex_c6142_10746442	Excalibur_c34189_122	BS00011622_51	wsnp_CAP8_rep_c3844_1896355	RFL_Contig2834_890	wsnp_CAP11_rep_c4346_2050918	wsnp_Ex_c916_1767286	IACX13137
Kukri_c42622_417	Kukri_c2101_2358	Tdurum_contig52015_426	Kukri_rep_c101179_404	Tdurum_contig51001_186	Tdurum_contig52015_1320	BS00079237_51	RAC875_c54764_319	Tdurum_contig52015_870	Tdurum_contig52015_1090	wsnp_Ex_c43009_49439922	Kukri_c42622_417	Tdurum_contig75811_1629	Ku_c20100_1746	BS00035083_51	RAC875_c56907_274
wsnp_Ku_c6065_10682577	BS00033442_51	Ku_c11827_464	Ex_c1334_889	RAC875_rep_c111778_387	wsnp_Ex_c5341_9443380	BS00021997_51	wsnp_Ku_c6065_10682531	BS00094919_51	wsnp_Ku_c6065_10682577	BS00011072_51	wsnp_Ex_c2360_4422599	Tdurum_contig63598_188
RFL_Contig4956_2526	BS00078522_51	RAC875_c4438_419	RFL_Contig4956_2526	wsnp_Ra_c7969_13600474	Kukri_c42807_473	wsnp_Ex_c14009_21899923	Kukri_c55196_445	IAAV3946	wsnp_Ex_rep_c69838_68799256	IAAV942	Excalibur_c62090_277	Kukri_c67076_479	Excalibur_c34091_311	Kukri_rep_c105157_485	wsnp_Ku_c24742_34711973	RAC875_c114809_130	wsnp_Ex_c11350_18330107	Excalibur_c31216_744	Ra_c32003_420	BobWhite_c20374_162
RAC875_c57656_170	wsnp_Ex_c5177_9174930	Excalibur_c20486_268	Ku_c29856_132	Tdurum_contig62357_527	wsnp_Ku_rep_c113718_96236830	RAC875_c22201_461	Tdurum_contig23024_763	RAC875_c57656_170	Ku_c29856_174
BS00066468_51	Ra_c70829_369	RAC875_c19111_628	tplb0045p11_893	IAAV6957	wsnp_Ex_c7071_12171619	RAC875_c105310_155	Excalibur_c95707_285	wsnp_Ku_c19251_28705893	BS00066468_51	wsnp_Ku_rep_c103889_90513052	wsnp_JD_c20555_18262260	BS00026622_51	wsnp_Ex_c7071_12171222	Kukri_c40735_318	wsnp_JD_c20555_18262317
RAC875_c1499_568	RFL_Contig2814_604	RAC875_c1499_568	BS00071736_51	RAC875_c12733_1509	Ra_c956_2318	Ku_c2990_1997	Excalibur_c46453_144	wsnp_Ra_c12773_20367106	RAC875_c22831_356	BS00075731_51	Kukri_c9728_1171	Tdurum_contig46717_2021	Kukri_c11530_92
wsnp_Ku_c5693_10079343	wsnp_Ku_c5693_10079343	Excalibur_c6101_608	wsnp_JD_c5861_7018974
Excalibur_c24593_1217	tplb0032m13_1358	wsnp_Ku_c4299_7814936	Excalibur_c9183_1397	RAC875_c41169_68	Excalibur_c24593_1217	Tdurum_contig69003_459	RAC875_c346_1226
BS00022202_51	IAAV6287	BS00022202_51	BobWhite_c5235_710	Ra_c8394_1381	BS00034085_51	RAC875_c20121_561	BS00103846_51	BS00070626_51	wsnp_Ku_c1552_3060297	BS00077891_51
BS00010282_51	BobWhite_c47709_141	BS00108784_51	Kukri_rep_c109098_132	RAC875_rep_c112782_91	wsnp_Ex_c22383_31576342	RAC875_c17861_221	wsnp_Ex_c41150_48040078	Ra_c9427_300	Tdurum_contig16445_218	Kukri_c11325_337	RAC875_c17861_199	Tdurum_contig51645_738	BS00111112_51	Jagger_c5275_99	BobWhite_c1085_412	BS00010282_51
wsnp_Ra_c63822_63288359	wsnp_Ra_c63822_63288359	BS00064143_51	BS00067904_51	RAC875_c63822_185	Excalibur_c60134_182	BS00032623_51	Excalibur_c44485_362
BS00023993_51	Kukri_c45412_177	BS00023673_51	BS00022049_51	BS00023993_51
wsnp_BF483039A_Ta_2_1	wsnp_JD_c19925_17854742	wsnp_BF483039A_Ta_2_1	RAC875_c8565_926	BS00020236_51	RAC875_c50676_588	wsnp_Ku_c3929_7189422	BS00061593_51
wsnp_Ra_c16813_25556454	CAP7_c10038_214	BS00024617_51	wsnp_Ex_rep_c67660_66321934	wsnp_Ra_c16287_24904962	BS00024619_51	wsnp_Ra_c16287_24905062	BS00059929_51	Excalibur_c9617_292	IAAV3315	RAC875_c4732_1521	wsnp_Ex_c6059_10615895	IAAV3027	BobWhite_c11374_530	Excalibur_c96483_520	wsnp_RFL_Contig1510_707132	Excalibur_c53632_204	Excalibur_rep_c79404_164	wsnp_CAP11_c78_114341	wsnp_Ex_c1482_2835665	IAAV6180	RAC875_c13696_226	Excalibur_c47990_159	BS00082412_51	BS00077791_51	wsnp_Ra_c40910_48252997	wsnp_Ex_c1482_2835474	wsnp_Ra_c16813_25556454	BS00078324_51	BS00040992_51	wsnp_CAP12_c1461_744121	Excalibur_rep_c103301_387	Tdurum_contig22364_380
Kukri_rep_c98227_390	Excalibur_c61603_1052	Tdurum_contig54832_139	Excalibur_rep_c102327_102	wsnp_RFL_Contig2805_2579582	tplb0032g12_1241	Kukri_rep_c98227_390
wsnp_Ku_c28104_38042857	wsnp_Ku_c28104_38042857	BS00061911_51	Kukri_rep_c68371_1242	wsnp_CAP11_c298_250917	tplb0031i24_1212
BobWhite_c1215_240	BS00021261_51	BobWhite_c1215_240	BobWhite_c15352_394	RAC875_c41659_794	RAC875_c56692_170
BS00046977_51	BS00046976_51	JD_c19177_1284	BS00046977_51	CAP11_c3138_241	IAAV6043	BS00099804_51
wsnp_Ex_c7030_12111917	wsnp_Ex_c7030_12111917	BobWhite_rep_c58252_112	Ex_c9615_1202	Ex_c9615_574	wsnp_Ex_rep_c69123_68034403	BS00078460_51
wsnp_Ex_c6354_11053460	Excalibur_c1791_819	BobWhite_c19346_434	RFL_Contig6074_1058	wsnp_Ex_c53442_56678505	wsnp_Ex_c6354_11053460
Kukri_c18677_823	Kukri_c18677_823	RAC875_c22210_191	Excalibur_c1310_414	wsnp_Ku_c792_1636348	Tdurum_contig11613_329
wsnp_Ex_c35_77935	BS00023055_51	BS00063549_51	BS00064892_51	wsnp_Ex_c35_77935
Tdurum_contig56175_791	Tdurum_contig56175_791	wsnp_Ex_c5608_9867710	BS00066295_51	Kukri_c8718_193	wsnp_Ex_c15341_23592075	RAC875_c60161_145
wsnp_Ex_c31955_40681185	BobWhite_c20453_589	Excalibur_rep_c105674_315	wsnp_Ex_c31955_40681185	BobWhite_c25105_507	Excalibur_rep_c106362_961
RAC875_rep_c76772_850	RAC875_c67063_703	wsnp_Ex_c39221_46569987	RAC875_c67063_984	RAC875_rep_c76772_850
Excalibur_c113078_320	Excalibur_c113078_320	wsnp_Ku_c44760_51961180
BS00023225_51	Ku_c5938_4221	Kukri_c5757_530	BS00023225_51	wsnp_Ex_c2017_3787478
Tdurum_contig46954_406	Tdurum_contig46954_406
RAC875_rep_c114991_62	RAC875_c66770_208	RAC875_rep_c114991_62	Excalibur_c16355_712	wsnp_Ex_c30239_39179460	Kukri_c19436_405	wsnp_Ku_c4615_8326355	Tdurum_contig15285_588
wsnp_Ex_c9428_15641639	wsnp_Ex_c9428_15641609	wsnp_Ex_c9428_15641639
wsnp_CAP7_c1321_664478	wsnp_CAP7_c1321_664478	IACX7848	wsnp_CAP7_c1321_664480
CAP7_c7296_88	BS00063458_51	RAC875_c27696_718	CAP7_c7296_88
RAC875_c50665_202	RAC875_c52560_438	tplb0024a09_2028	RAC875_c50665_202
wsnp_Ex_c23102_32328852	wsnp_Ex_c23102_32328852	wsnp_BQ160404A_Ta_1_1	wsnp_Ex_c23102_32328851
Excalibur_rep_c115261_135	Excalibur_rep_c115261_135	BS00078400_51	Excalibur_c12849_228
JD_c42022_319	JD_c42022_319	wsnp_BE590553A_Ta_2_1	BobWhite_c24760_142
Kukri_c18055_1740	Kukri_c18055_1740	RAC875_c18668_513	wsnp_Ra_c389_826890	Tdurum_contig81947_779	Tdurum_contig45618_1089
BS00007429_51	RFL_Contig3271_810	Tdurum_contig20214_279	BS00007429_51	Kukri_c106476_350	Tdurum_contig14075_522
Excalibur_rep_c68458_1536	Excalibur_rep_c68458_1536	BS00074110_51
wsnp_Ku_c5938_10491311	wsnp_Ku_c5938_10491311	BS00063555_51	Tdurum_contig82438_73	Ku_c5938_4231	wsnp_Ku_c5938_10491100
wsnp_Ex_c61603_61581245	wsnp_Ex_c61603_61581245	Tdurum_contig61864_1352
Tdurum_contig59467_433	BS00068033_51	wsnp_Ex_c5839_10246915	Kukri_c51453_406	Tdurum_contig97505_172	Kukri_c28968_130	Tdurum_contig59836_250	BobWhite_rep_c49999_538	IAAV5550	Tdurum_contig12454_585	Ku_c19745_892	Kukri_c40353_179	RAC875_rep_c69356_504	Kukri_rep_c70199_506	Tdurum_contig59467_433	RAC875_rep_c83934_91
RAC875_c46980_148	wsnp_Ku_c19943_29512612	RAC875_c46980_148
BS00109912_51	Excalibur_c17447_635	BS00109912_51
Excalibur_c19455_3760	Excalibur_c19455_3760
Tdurum_contig99143_205	BS00035032_51	BS00035033_51	Excalibur_c42993_561	Tdurum_contig99143_205	BS00040929_51	IAAV1971
Excalibur_rep_c102881_88	wsnp_Ex_c22547_31738007	Excalibur_rep_c102881_88
RAC875_c27696_2299	Tdurum_contig83837_251	RAC875_c27696_2299
BS00110940_51	BS00110940_51
BS00111120_51	Ku_c12139_1714	BS00022475_51	Excalibur_c59263_96	RAC875_c21946_234	RAC875_c13221_1017	BS00076461_51	BS00082180_51	BS00111120_51	BobWhite_c40583_146	Kukri_c51068_528
CAP11_c1048_99	BS00022751_51	CAP11_c1048_99
BS00091701_51	Excalibur_c19475_619	tplb0022c16_494	BS00087471_51	Kukri_c67586_306	Tdurum_contig15260_650	Kukri_c36885_58	RAC875_c48202_231	RAC875_c55351_223	BS00091701_51	RAC875_c55774_126	RAC875_c11969_384	Tdurum_contig74815_1274
Kukri_c19251_579	Kukri_c19251_579
wsnp_BE445506A_Ta_2_2	BS00067682_51	Tdurum_contig42487_1555	wsnp_BE445506A_Ta_2_2
RAC875_c42866_1323	Tdurum_contig28493_829	BS00095826_51	Excalibur_c662_229	RAC875_c42866_1323	wsnp_Ex_c662_1301994	Tdurum_contig5646_929	Tdurum_contig81608_63
BS00040590_51	BS00100351_51	IACX11096	Ra_c64159_441	CAP7_c3756_190	Kukri_rep_c97425_164	RAC875_c57962_101	RFL_Contig2920_563	BS00040590_51	wsnp_JD_c14118_13933380	BS00006674_51	wsnp_Ex_c11636_18742884	BS00099881_51	RAC875_c32212_84	BS00020610_51
wsnp_CAP11_c827_513472	wsnp_Ex_c19582_28564743	wsnp_CAP7_c949_486485	wsnp_CAP11_c827_513472	wsnp_Ku_c42539_50247426	wsnp_Ku_c42539_50247333
RFL_Contig3425_378	RFL_Contig3425_378
wsnp_Ra_c1303_2598907	Excalibur_c12996_775	RAC875_c35723_106	BS00109319_51	BS00071558_51	Tdurum_contig42093_1170	wsnp_Ra_c1303_2598907	wsnp_Ra_c20189_29442564	wsnp_Ex_c13721_21532196	Kukri_c26517_691
Kukri_rep_c105330_552	Kukri_rep_c105330_552
BS00003730_51	BS00003730_51
RAC875_c2359_652	RAC875_c2359_652
Kukri_c855_1907	Kukri_c855_2107	BobWhite_c32347_219	wsnp_Ex_c6961_12000176	Kukri_c5693_1983	IAAV6961	Kukri_c855_1907	wsnp_Ex_c6961_11998812	Kukri_c10757_183
BS00098483_51	wsnp_Ex_c9971_16412615	BS00098483_51	Ku_c19745_1093
Ku_c12886_1250	Ku_c12886_1250
RAC875_c50928_292	RAC875_c50928_292
RAC875_c75528_355	RAC875_c75528_355
wsnp_Ex_c7216_12390889	wsnp_Ex_rep_c71217_70021470	wsnp_Ex_c7216_12390889
Tdurum_contig77759_52	IAAV6131	Tdurum_contig77759_52
BS00022169_51	BS00065529_51	BS00022169_51
Tdurum_contig12326_232	Tdurum_contig12326_232
BS00063267_51	BS00063267_51
wsnp_JD_c3225_4227048	wsnp_JD_c3225_4227048	BS00093156_51	BS00071424_51
RAC875_c14982_577	RAC875_c14982_577
wsnp_Ku_c16022_24798741	wsnp_Ku_c16022_24798741
BS00017187_51	RAC875_rep_c116436_106	Tdurum_contig75931_1967	wsnp_Ku_c4067_7419106	Tdurum_contig44382_932	BS00017187_51	BS00070399_51	BS00035640_51	wsnp_Ex_c18800_27681277	BS00055761_51	IAAV3448	Tdurum_contig93266_145	RAC875_c23724_118	wsnp_Ku_c26213_36167499	wsnp_RFL_Contig3854_4205716	wsnp_Ex_c38995_46393506	RAC875_c23724_182	RAC875_rep_c70874_1309	IAAV5646	RAC875_rep_c70874_1920	wsnp_Ex_c4408_7939986	wsnp_Ku_c10939_17975681	Kukri_c57677_355	Kukri_c78330_327	BS00067540_51	wsnp_Ex_c7783_13259751	RAC875_c3492_2195	BS00040415_51	Tdurum_contig42813_935	Excalibur_rep_c116920_300	Ku_c24482_1132	tplb0037k05_1475	BS00095819_51	wsnp_Ex_c11860_19030807	Kukri_c61972_419	wsnp_Ex_c14248_22204549	BS00072941_51	wsnp_Ex_rep_c66351_64532511	wsnp_JD_c9040_9947841	wsnp_RFL_Contig3054_2955094	RAC875_c99084_580	RFL_Contig5098_1248	wsnp_Ex_c5925_10397213	RFL_Contig2540_306	Kukri_rep_c68742_543	wsnp_Ex_c15972_24385702	BobWhite_rep_c66957_84	BobWhite_c16787_205
wsnp_Ex_c10193_16730126	BS00067530_51	RAC875_c33564_120	wsnp_Ex_c45195_51056617	wsnp_BE605194B_Ta_2_7	BS00003350_51	Tdurum_contig10677_529	wsnp_Ex_c10500_17163855	wsnp_BE605194B_Ta_2_1	BS00063744_51	wsnp_Ku_c16895_25861847	Ku_c25310_843	Excalibur_c8931_432	Kukri_c12901_706	tplb0021f14_1700	wsnp_RFL_Contig4236_4881643	RAC875_c48766_224	wsnp_BE498985A_Ta_2_1	wsnp_Ex_c10193_16730126	Tdurum_contig81911_179	Kukri_c100592_82	Ku_c16895_793
Tdurum_contig28884_460	Kukri_c9683_723	tplb0058p02_2806	Excalibur_c888_1523	Tdurum_contig93425_441	BobWhite_c14736_188	IAAV1478	IAAV314	IAAV4818	RAC875_rep_c111159_57	wsnp_Ex_c8400_14157318	JD_c1565_238	Tdurum_contig52079_1174	Kukri_c76449_186	wsnp_Ex_c5268_9320618	Kukri_c30593_75	Tdurum_contig44948_1812	Tdurum_contig28884_379	Kukri_c10430_1138	wsnp_BE443521B_Ta_2_1	Tdurum_contig67161_99	Excalibur_rep_c75066_126	Tdurum_contig28884_460	Excalibur_c888_1609	RAC875_c8145_1201	tplb0035h03_1251	Tdurum_contig17697_771	wsnp_Ex_c17176_25816766	RAC875_c59682_105
BS00092630_51	wsnp_BF483648B_Ta_2_1	wsnp_Ex_c11003_17857759	BS00022542_51	BS00089181_51	wsnp_Ex_c33461_41945399	Kukri_c16907_390	BS00021972_51	BS00108573_51	Excalibur_rep_c111629_239	wsnp_Ku_rep_c68953_68153061	BobWhite_c3269_141	RAC875_c8890_148	wsnp_CAP11_rep_c4027_1902057	wsnp_Ku_c10572_17445550	wsnp_Ex_c38711_46173464	BS00092630_51	Kukri_c20611_293	BS00010557_51	Ex_c54863_29	Tdurum_contig56342_134	wsnp_BE498323B_Ta_2_1	BobWhite_c3564_81	Kukri_c99107_143	Ku_c28853_1518	wsnp_Ex_rep_c109138_92064554	Excalibur_c41452_997	BS00022009_51	JD_c3269_342
Excalibur_rep_c110429_536	RFL_Contig3607_648	Tdurum_contig8448_363	BS00066456_51	BS00023884_51	Kukri_c40149_436	Excalibur_rep_c110429_536	RAC875_rep_c108382_824	Tdurum_contig62213_156	RAC875_c5744_115	RAC875_c8752_705	Tdurum_contig30909_76	BobWhite_c43557_103	Kukri_rep_c101620_1848	wsnp_Ex_c32905_41484291	RAC875_c906_657	RAC875_c34939_467	Kukri_c3676_483	Kukri_c22826_137	RFL_Contig2647_624	Excalibur_c23777_74
RAC875_c871_1345	wsnp_Ex_c7934_13467335	wsnp_Ex_rep_c68762_67626384	RAC875_rep_c78007_425	Tdurum_contig82534_237	Excalibur_c7338_242	RAC875_rep_c78007_394	RAC875_c31791_559	wsnp_Ra_c39394_47110214	BobWhite_c26534_532	wsnp_JD_rep_c48755_32989025	Kukri_rep_c69900_197	Tdurum_contig82534_311	BS00031923_51	RAC875_c871_1345	Tdurum_contig55961_526
Kukri_c51296_438	wsnp_Ku_c29256_39161320	wsnp_Ex_c47153_52447514	Kukri_c12822_132	Excalibur_c8994_1297	wsnp_Ex_c5270_9324025	wsnp_RFL_Contig4753_5709032	Kukri_c39759_102	wsnp_RFL_Contig3405_3533915	Ex_c12057_797	RAC875_c30453_292	BS00059061_51	BS00059062_51	BobWhite_c38957_159	Tdurum_contig102328_129	Kukri_c67810_105	Kukri_c51296_438	Ku_c20136_198	BS00024065_51	RAC875_c58656_89	Tdurum_contig28176_55
BS00064344_51	BS00054881_51	BS00010616_51	Tdurum_contig57370_82	wsnp_Ex_c10342_16938528	BS00031746_51	Tdurum_contig57370_318	wsnp_Ku_c31419_41152151	BS00022056_51	wsnp_Ex_c11106_18003332	BS00064344_51	IACX6036	wsnp_Ex_c46274_51831129	BS00074083_51	BS00035630_51
wsnp_BE445506B_Ta_2_1	RAC875_rep_c72959_187	Kukri_rep_c106477_365	Excalibur_c81824_411	RAC875_rep_c110526_324	BobWhite_c25708_334	Excalibur_rep_c69840_85	Ku_c15539_433	wsnp_BE445506B_Ta_2_1	IAAV4890	Kukri_c35975_593	wsnp_BE445506B_Ta_2_4
wsnp_Ex_c351_689415	BS00110528_51	Kukri_c55780_296	RAC875_c10372_542	BS00049730_51	RAC875_c10372_671	wsnp_Ex_c351_689415	wsnp_JD_c17128_16056425	BS00064783_51	CAP12_c1587_142	Tdurum_contig76864_755
BS00063208_51	wsnp_Ku_c16295_25149034	wsnp_Ku_c854_1768346	Tdurum_contig23504_196	BS00063208_51	Kukri_rep_c68107_833	BS00089942_51	RAC875_c3361_2093
Jagger_c2161_211	BS00091302_51	RAC875_rep_c105494_293	Kukri_rep_c101472_574	BS00021695_51	BS00003726_51	wsnp_be496863B_Ta_2_2	RAC875_c16839_188	wsnp_be496863B_Ta_2_1	Jagger_c2161_211	wsnp_Ex_c17882_26646153	wsnp_Ex_c46061_51675763	RAC875_c10932_1697	BobWhite_c10448_80	wsnp_Ku_c8497_14429303
BS00065265_51	BS00065265_51	Kukri_c28160_2017	Excalibur_c4042_223	BobWhite_c2514_109	Tdurum_contig28598_245	RAC875_rep_c111788_253	Tdurum_contig49656_679	IACX5767	BS00076622_51
RAC875_c41903_122	BS00081841_51	Tdurum_contig15734_221	Ra_c21094_506	BS00057323_51	Tdurum_contig12525_769	Excalibur_c41736_124	RAC875_c40569_716	RAC875_c41903_122
Kukri_rep_c73612_444	tplb0022m23_742	BobWhite_rep_c63166_725	Excalibur_c39238_158	RAC875_c18513_376	BobWhite_c44558_325	Kukri_rep_c73612_444	BobWhite_c18672_103	RAC875_c1962_1517
CAP12_c194_240	tplb0060b03_432	tplb0040b02_681	BS00075569_51	RAC875_c34939_963	Excalibur_c24639_398	CAP12_c194_240
BS00044443_51	BS00053287_51	BS00044443_51	BS00048090_51	BS00068060_51	BS00065626_51	Excalibur_c15029_144	RAC875_c47003_445
BS00111247_51	Excalibur_c33267_538	RAC875_c525_202	Kukri_c18148_1177	BS00111247_51	CAP7_c3950_160	RAC875_c525_1425	RFL_Contig5480_408
BS00010819_51	Tdurum_contig44206_1503	RAC875_c34012_983	wsnp_Ex_c16577_25095267	Tdurum_contig52096_330	BS00010819_51	Tdurum_contig52096_270	IACX7421
RFL_Contig5898_807	RFL_Contig5898_807	Tdurum_contig61856_900	wsnp_JD_c13673_13606066	RFL_Contig5898_1464
BobWhite_c34689_116	Kukri_c50071_1084	Excalibur_c21739_688	RAC875_c21489_908	IACX486	BobWhite_c34689_116	RAC875_c21537_368	Kukri_c14766_484	BS00029287_51
Tdurum_contig10861_942	Tdurum_contig10861_942	Excalibur_c8486_419	BS00022127_51	RFL_Contig801_2124
IAAV8836	Tdurum_contig97939_64	Kukri_rep_c79716_389	Kukri_c48418_149	IAAV4582	IAAV8836
BS00065981_51	Tdurum_contig97814_355	BS00022053_51	IACX5924	BS00066873_51	BS00065981_51
BobWhite_rep_c55035_124	BS00040283_51	Kukri_c43981_300	Excalibur_c1205_188	BS00022810_51	BobWhite_rep_c55035_124	BobWhite_c4729_243
wsnp_Ku_c707_1465395	Ku_c22990_969	CAP7_c2649_283	RAC875_c66200_288	wsnp_Ku_c707_1465395	RAC875_c8221_649	Ra_c3092_741	wsnp_Ex_rep_c101269_86664147	wsnp_CAP7_c4513_2055201
IAAV7544	BS00024215_51	BobWhite_rep_c64768_264	IAAV7544	Tdurum_contig84962_266
RAC875_c14064_177	RAC875_c34939_86	RAC875_c38693_319	RAC875_c14064_308	RAC875_c14064_177
BS00050993_51	Excalibur_c25991_184	IACX3991	BS00050993_51	RAC875_c46751_112	Tdurum_contig27634_93
RAC875_c17182_600	RAC875_c17182_600	Excalibur_c53111_215	Kukri_rep_c71778_644
BS00066647_51	Tdurum_contig48824_476	Tdurum_contig47317_100	Kukri_c29396_58	Tdurum_contig47633_304	BS00066647_51	IAAV8521
BS00105558_51	BS00105558_51	Tdurum_contig76289_1530	BS00065210_51
BS00022045_51	wsnp_Ku_c17161_26193672	RAC875_c27548_234	wsnp_Ex_c10550_17231658	wsnp_Ku_c17161_26193994	BS00022045_51
BS00066479_51	BS00066479_51	Ku_c9679_441	wsnp_BF202806B_Ta_2_1	BS00083578_51	IACX1897	BS00022522_51	wsnp_BF202806B_Ta_2_8
BobWhite_c44404_312	BobWhite_c44404_312	CAP12_c1816_325
BS00101364_51	wsnp_Ex_c56425_58548596	BS00101364_51
Tdurum_contig42584_1190	IACX5786	Tdurum_contig42584_1190	IAAV4542	RAC875_c525_811
BS00064146_51	BS00078785_51	BS00064146_51	Excalibur_c373_1347	BS00039118_51	BS00101408_51	BobWhite_c12256_96	BS00027054_51	BS00027058_51	Tdurum_contig28304_335	wsnp_CAP11_rep_c4076_1926235
Kukri_c52496_434	Excalibur_c5700_244	Kukri_c52496_434
Kukri_c542_1538	Kukri_c542_1538	RFL_Contig6075_618
BS00097529_51	BS00097529_51
BS00101087_51	BS00101087_51
BobWhite_c46772_564	Tdurum_contig9934_104	BS00067599_51	wsnp_Ex_c204_400545	Tdurum_contig51087_573	wsnp_Ku_c11060_18147688	BobWhite_c46772_564	RAC875_c1638_165	BS00062967_51
Tdurum_contig5352_556	wsnp_Ex_c11658_18773086	Tdurum_contig5352_556	Tdurum_contig98005_272
tplb0045c05_547	tplb0045c05_547
BobWhite_c12355_1548	RAC875_rep_c118655_110	BobWhite_c12355_1548	Excalibur_c51720_84	Tdurum_contig61884_836	Kukri_c46447_1738
RAC875_c7123_1703	RAC875_c7123_1703
RAC875_c8752_1079	RAC875_c8752_1079
BobWhite_c28058_232	IACX11443	IACX11047	BobWhite_c28058_232	Excalibur_c7338_563	wsnp_Ex_c8400_14157060	Kukri_c11959_587	Excalibur_c3698_739
BobWhite_c42974_184	BobWhite_c42974_184
Excalibur_c3423_1170	Excalibur_c3423_1170
RAC875_c76528_296	wsnp_Ex_c3930_7127883	RAC875_c76528_296
wsnp_Ku_rep_c103690_90365438	wsnp_Ku_rep_c103690_90365438
BobWhite_c14966_231	BobWhite_c14966_231
Ra_c3470_1551	Ra_c3470_1551
wsnp_Ex_rep_c69316_68246280	wsnp_Ex_rep_c69316_68246280
BS00081132_51	BS00081132_51
IAAV3646	IAAV3646
BobWhite_c30662_274	BobWhite_c30662_274
CAP8_c665_242	CAP8_c665_242
Tdurum_contig99020_139	Tdurum_contig99020_139
BS00022449_51	IACX11794	wsnp_Ku_rep_c69533_68919669	D_contig36176_338	BS00110642_51	BobWhite_c8454_782	BS00068485_51	Ex_c25027_535	BS00022449_51	wsnp_Ex_c65899_64135487	RAC875_rep_c72293_349	Excalibur_c833_1405	D_GB5Y7FA02IDDA9_183	Kukri_rep_c103404_314	Excalibur_c7255_697
Excalibur_c64848_1214	BS00096024_51	D_GBUVHFX02F4VT5_101	Excalibur_c64848_1214	D_contig18045_60	BS00022875_51	Kukri_c45628_892	BS00079734_51	BS00021745_51	Kukri_rep_c105287_311	D_F5XZDLF02FKJFM_220
wsnp_Ex_c11813_18968198	BS00035732_51	BS00062738_51	wsnp_Ex_c11813_18968198	wsnp_Ex_c17914_26681837	D_GDS7LZN01CWBG5_74	Excalibur_c11615_244	IAAV3265	Kukri_c48125_714	RAC875_c11933_885
BobWhite_rep_c65034_450	RAC875_c10636_525	D_GDRF1KQ02JPR1A_106	RAC875_c48684_527	wsnp_Ra_c2930_5550871	RFL_Contig1820_712	RFL_Contig1820_846	wsnp_Ra_c2930_5550811	BobWhite_rep_c65034_450
BS00062644_51	BS00062644_51	IAAV8855	D_contig05962_325	Kukri_c15768_68	Kukri_c15768_1383	Excalibur_c4799_338	RAC875_rep_c106588_205
RFL_Contig1323_544	D_F5XZDLF02H192C_184	IAAV9104	D_contig78519_72	RFL_Contig1323_544	BS00108793_51	wsnp_Ex_c410_810250
IACX7714	wsnp_Ex_c1019_1947979	IAAV4133	IACX7714	Excalibur_c31499_732	Excalibur_rep_c107516_488	wsnp_Ex_rep_c68671_67525179
RAC875_c13942_2973	Ku_c884_791	D_contig07330_330	RAC875_c13942_2973
Kukri_c100613_331	wsnp_Ex_c10430_17064001	Kukri_c100613_331	wsnp_Ku_c27286_37236472
BS00074121_51	BS00074120_51	BS00074121_51
D_F5XZDLF01CK3P1_55	D_F5XZDLF01CK3P1_55	D_contig65328_393
Kukri_c80931_147	Kukri_c80931_147	BS00065623_51
BS00064761_51	BS00064761_51
wsnp_Ex_c2054_3852564	wsnp_Ex_c2054_3852564
IAAV5917	IAAV5917
RAC875_c16624_970	RAC875_c16624_970
Kukri_c47935_137	Kukri_c47935_137
Ku_c32426_324	Ku_c32426_324
tplb0057f21_914	tplb0057f21_914
Excalibur_c13094_523	Excalibur_c13094_523
BS00066770_51	BS00066770_51
CAP11_rep_c8279_82	CAP11_rep_c8279_82
Ra_c73114_242	Ra_c73114_242
Ku_c67089_214	Ku_c67089_214
Excalibur_c27950_459	Excalibur_c27950_459
Excalibur_c5346_2716	Excalibur_c5346_2716
Excalibur_c33002_123	Excalibur_c33002_123
Tdurum_contig13459_543	Tdurum_contig13459_543
Kukri_c16416_647	Kukri_c16416_647
Tdurum_contig42590_317	Tdurum_contig42590_317
BS00066128_51	BS00066128_51
[truncated: 50 more columns]

## Sheet: NG
Haplotyping - Cultivars and landraces (Nordgen)
LD=0.2(r^2 >= 0.2)
Haplotype tagged SNPS	Alleles captured/other SNPS in a haplotype
RFL_Contig5001_1099	wsnp_Ex_c1374_2630879	Kukri_c45512_193	Kukri_rep_c101316_375	Tdurum_contig5008_635	wsnp_Ex_c18499_27344859	IAAV7131	BS00026456_51	Kukri_c32885_145	wsnp_CAP7_c3472_1623955	wsnp_Ex_c8885_14842394	wsnp_Ex_c13564_21327699	IAAV5652	Ra_c11023_679	Ra_c272_1632	Kukri_rep_c107771_588	Excalibur_c14943_695	wsnp_Ex_c10783_17554146	RAC875_c14926_589	wsnp_Ex_rep_c105541_89932598	BobWhite_c46349_402	BS00022824_51	wsnp_Ex_c48087_53105842	Excalibur_c17872_137	Kukri_c27717_316	CAP12_c6266_298	wsnp_Ex_c5634_9906981	wsnp_JD_c40990_29127031	Ex_c12763_662	BS00023114_51	Kukri_c13136_1363	Kukri_rep_c103147_745	RAC875_c18539_1159	RAC875_c38417_246	wsnp_Ku_c1818_3557408	wsnp_Ku_c42878_50516167	BS00012042_51	CAP12_c6266_339	wsnp_Ex_c9343_15514531	CAP8_c2843_226	wsnp_Ex_c33831_42253707	wsnp_Ku_c17726_26872129	wsnp_Ex_c3572_6531810	CAP7_c4833_141	RAC875_c8245_272	wsnp_Ex_c3906_7086162	BobWhite_c1488_504	wsnp_Ex_c21592_30743513	Excalibur_c37474_179	BS00106641_51
wsnp_Ex_rep_c70593_69508988	wsnp_Ex_c18662_27538313	wsnp_Ex_rep_c68183_66958099	IAAV2342	BS00048117_51	RAC875_c53095_51	Excalibur_c6255_1119	wsnp_Ex_c11697_18821490	wsnp_Ra_rep_c105422_89367749	wsnp_Ex_c6934_11953178	RAC875_c85778_184	Kukri_rep_c81206_235	wsnp_BE518393A_Td_2_3	wsnp_Ex_c591_1177097	Ex_c801_820	wsnp_Ra_c7847_13421750	wsnp_Ku_rep_c68419_67400635	wsnp_Ex_c8374_14111734	Kukri_c93273_605	IACX7921	wsnp_Ex_c28165_37310070	IAAV2838	Ku_c2449_578	BS00022201_51	Excalibur_c44731_1000	BS00063063_51	Ra_c11042_1500	IAAV7414	wsnp_Ex_rep_c67763_66441222	Excalibur_rep_c88290_94	BS00010287_51	wsnp_Ex_c3365_6183009	Ex_c23451_720	wsnp_Ex_c2181_4089639	BS00003813_51	BS00030644_51	Kukri_c12000_1447	RAC875_c21620_1359	wsnp_Ku_rep_c104517_90964418	wsnp_Ex_c15852_24239968	Ex_c2389_1634	IAAV9022	CAP11_c2984_419	wsnp_Ex_c3567_6526582	wsnp_Ex_c19730_28728245	RAC875_c2202_1097	Kukri_c37212_1286	Excalibur_c64855_328	RAC875_c37934_225	BS00004903_51
Ku_c1313_1673	Ku_c1313_1673	Excalibur_c1936_1072	Tdurum_contig56662_54	BS00021714_51	wsnp_BF474340A_Ta_2_1	Tdurum_contig81011_244	Jagger_c468_53	BobWhite_c37358_208	BobWhite_rep_c49755_131	wsnp_CAP11_c146_160903	wsnp_Ku_rep_c109724_94227136	Ku_c10813_1122	Kukri_c51781_199	Kukri_c1313_1158	BS00030043_51	RAC875_c32379_216	Ku_c3523_1959	Kukri_c8757_107	RAC875_c34515_343	wsnp_Ex_c6488_11266589	Tdurum_contig18174_283	CAP12_c8163_118	wsnp_BM140362A_Ta_2_2	wsnp_Ex_c23598_32826926	Ra_c64515_242	JD_c285_1438
Excalibur_c26688_138	wsnp_Ex_c28900_37982485	RAC875_c6798_467	IAAV7172	BS00067742_51	BS00110627_51	Kukri_c7119_392	BS00070580_51	wsnp_Ex_c33452_41938013	BobWhite_c41272_159	Excalibur_c47013_1503	Excalibur_c26688_138	wsnp_Ex_c33452_41938159	Ku_c8992_405	IACX5994	RAC875_rep_c105766_652	wsnp_BE443588A_Ta_2_2	BS00022261_51	Ra_c110766_321	RFL_Contig5334_831	wsnp_Ex_c4612_8254533	BS00109991_51	Tdurum_contig96086_74	wsnp_Ex_rep_c102067_87314043	wsnp_CAP8_c4785_2322876	wsnp_Ku_c23012_32893918
wsnp_Ex_c6817_11762714	wsnp_Ex_c6817_11761300	BS00094681_51	wsnp_Ex_c4605_8240189	wsnp_Ex_c25628_34888439	RAC875_c12808_182	Tdurum_contig55009_1153	wsnp_Ex_rep_c103087_88123733	Kukri_c67601_267	wsnp_Ex_c35563_43690084	wsnp_Ex_c4605_8241260	IACX293	wsnp_Ku_c37925_46679146	Kukri_c12165_1148	wsnp_Ex_c10100_16600633	wsnp_Ra_c24776_34331660	Kukri_rep_c115954_137	wsnp_Ex_rep_c69738_68695568	wsnp_BE403956A_Ta_2_3	wsnp_Ex_rep_c101414_86781128	BS00065146_51	BS00068358_51	wsnp_Ex_c6817_11762714	wsnp_Ex_rep_c103087_88124573
Kukri_rep_c69910_1153	Kukri_c45607_199	BS00064536_51	Kukri_rep_c69910_1153	Tdurum_contig29484_628	RAC875_c54245_88	Tdurum_contig11756_264	Tdurum_contig61492_684	wsnp_Ku_c5756_10191339	Tdurum_contig61492_458	BS00022667_51	BS00003761_51	BS00077350_51	Tdurum_contig52332_94	BS00022738_51
BS00002216_51	wsnp_Ra_c12148_19539667	BS00002216_51	IACX4378	Kukri_c52952_315	wsnp_Ex_rep_c66628_64934660	Excalibur_c49421_443	wsnp_Ex_c21336_30465618	RAC875_c31276_1128	wsnp_Ex_c5192_9203682	wsnp_Ex_c21193_30320134	BobWhite_rep_c63278_349	IAAV5406	RFL_Contig3203_1971	wsnp_Ra_c37745_45806931	IAAV2072	IACX3047	IACX11338
wsnp_Ex_c41953_48657850	BS00078085_51	Excalibur_c97157_65	BS00095510_51	RAC875_c41993_582	BS00037976_51	BS00021728_51	BobWhite_c22134_398	RAC875_c23168_480	wsnp_CAP11_c1815_982483	wsnp_Ku_c33917_43336069	wsnp_Ex_c41953_48657850	wsnp_Ex_c41953_48658353	BS00023203_51	wsnp_JD_c3973_5044238
BobWhite_rep_c49207_243	wsnp_Ku_c557_1166684	wsnp_Ex_c25734_34995416	IACX3496	wsnp_Ex_rep_c66846_65240088	Kukri_rep_c101946_496	RAC875_c41275_131	Ra_c58315_265	RFL_Contig530_2305	wsnp_Ex_c5216_9235964	Ex_c8514_1342	BobWhite_rep_c49207_243
Kukri_c29150_143	Kukri_c29150_143	RAC875_c57939_78	Excalibur_c71158_54	Tdurum_contig68827_61	wsnp_Ex_c57982_59470152	CAP8_c2448_355	Excalibur_c9196_313	tplb0053o08_2004	Excalibur_c9676_163	Tdurum_contig43943_1165	Tdurum_contig46413_680
wsnp_Ex_c572_1138770	wsnp_Ex_c572_1138339	Ra_c2895_591	IAAV7203	wsnp_Ex_c572_1138503	wsnp_Ex_c572_1138770	wsnp_Ku_c4018_7333828	Excalibur_c12215_352	RFL_Contig3232_1224	BS00067339_51	Ra_c27593_460
IAAV6100	wsnp_Ex_c15377_23637176	IAAV1930	wsnp_Ex_c9722_16062937	tplb0059i08_441	wsnp_Ex_rep_c72011_70562321	Kukri_c18017_1696	wsnp_Ex_c1255_2411550	Tdurum_contig47006_2711	wsnp_Ku_c330_683203	RAC875_c62550_470	IAAV6100
BS00081680_51	Ku_c4823_673	BS00081680_51	Tdurum_contig83113_134	Excalibur_c25891_1402	wsnp_Ex_c1137_2182795
wsnp_Ra_c33025_41968284	RAC875_c29540_1109	wsnp_Ra_c33025_41968284	BS00094553_51	wsnp_BG314157A_Ta_2_1	Kukri_c13107_100	RAC875_c24047_284	wsnp_Ra_c11877_19161832
BobWhite_c44947_277	BS00035273_51	RAC875_c85550_73	BobWhite_c44947_277	BobWhite_c66315_505	BS00021780_51	wsnp_Ex_c46670_52108070
BS00023201_51	RAC875_c42700_264	IAAV3919	Tdurum_contig44888_837	RAC875_c30657_82	CAP12_c3074_192	Ku_c28007_1398	BS00023130_51	wsnp_Ex_rep_c106111_90308719	Kukri_rep_c102231_265	BS00056550_51	BS00023201_51	wsnp_Ex_c2868_5293485	BobWhite_c1361_1187	RAC875_c38756_141
Excalibur_c46365_304	Excalibur_c12932_2102	Excalibur_c46365_304	Kukri_c4204_1673	wsnp_Ex_c3201_5910642
Excalibur_c11941_675	BS00065419_51	Excalibur_c11941_675	BS00105601_51	BS00078982_51
wsnp_JD_c6544_7697578	wsnp_BE445113A_Ta_2_1	Kukri_c30322_414	wsnp_Ex_c32590_41222878	wsnp_Ex_c1997_3757721	Kukri_rep_c117029_125	Kukri_c29039_315	BS00089894_51	IACX5960	wsnp_Ex_rep_c109742_92411838	wsnp_Ku_c21316_31053745	wsnp_JD_c6544_7697578	Ra_c105707_788	wsnp_Ex_c1997_3755945	CAP12_c1906_217	BS00077432_51	wsnp_BE445113A_Ta_2_2	Kukri_c39377_286	Jagger_c5280_407	wsnp_CAP12_c1960_972031	RAC875_rep_c112044_340	wsnp_Ra_c3270_6136601
wsnp_Ra_c16080_24638622	BS00022698_51	wsnp_Ra_c16080_24638622	RAC875_c94534_75	Kukri_c3582_87
Ku_c1571_1457	RAC875_c2734_135	Kukri_c27785_400	Ex_c12584_2014	Ku_c23960_333	RAC875_c53185_802	Ku_c1571_1457
BS00087600_51	Kukri_c10239_2186	wsnp_JD_c13903_13781269	Excalibur_c7033_159	BS00087600_51	wsnp_Ra_c7818_13376644	BS00023126_51	Excalibur_c10167_1028	BS00067421_51
Kukri_c12534_559	Kukri_c12534_559	Tdurum_contig8382_300	Kukri_c31964_56
wsnp_Ra_c20126_29372577	wsnp_Ex_c1427_2736441	wsnp_Ra_c20126_29372577	Ra_c69908_1877	wsnp_Ex_c10595_17291999
Kukri_c58155_786	BS00064638_51	Kukri_c54678_88	Kukri_c25215_124	RFL_Contig22_617	Kukri_c58155_786	BS00032112_51	wsnp_Ku_c10292_17066821	RFL_Contig22_387
wsnp_Ku_c5210_9289260	wsnp_Ku_c17322_26392311	wsnp_Ku_c5210_9289260
wsnp_Ex_c43454_49770425	RAC875_c5544_4156	IAAV8147	BobWhite_c4499_153	BobWhite_c8428_346	BS00064679_51	IACX5982	wsnp_CAP11_c710_458019	IAAV4916	BS00039749_51	Ra_c2322_174	IAAV5730	BobWhite_c4646_119	Excalibur_c24041_794	wsnp_Ex_c8364_14095508	Kukri_c46010_146	wsnp_Ex_c31983_40709607	Kukri_c82555_88	IACX10924	Ra_c22663_367	Tdurum_contig13946_241	IACX8300	wsnp_Ex_c14866_22995097	Tdurum_contig13946_329	wsnp_Ku_rep_c71909_71634013	Ex_c5759_628	wsnp_Ku_c15214_23756800	CAP7_c3885_73	wsnp_Ex_c44049_50205904	wsnp_Ex_c43454_49770425	wsnp_Ku_c30921_40705731	IAAV3552	Ex_c5759_663	BS00062715_51	BS00031200_51	BobWhite_c478_1386
tplb0043h23_1346	Excalibur_rep_c113950_132	tplb0043h23_1346	BobWhite_c46501_92	Tdurum_contig50845_82
JG_c936_115	JG_c936_115
BS00100774_51	BS00100774_51	wsnp_Ex_c64327_63176640
RAC875_c12348_720	RAC875_c12348_720
Kukri_c22508_119	Kukri_c22508_119
BS00062759_51	BS00062759_51
BS00110130_51	BS00110130_51
Tdurum_contig42479_3800	wsnp_Ex_c19717_28713417	Tdurum_contig42479_3800	wsnp_Ex_c7965_13520238	RAC875_c34888_65	wsnp_Ex_c7252_12453079
wsnp_Ex_rep_c66980_65419811	wsnp_Ex_rep_c66980_65419811
Excalibur_c14859_394	Excalibur_c14859_394
BS00073413_51	BS00073413_51
wsnp_JD_c825_1223506	wsnp_JD_c825_1223506
BobWhite_c26569_190	BobWhite_c26569_190
BS00059422_51	BS00059422_51
wsnp_BE490041A_Ta_2_1	wsnp_CAP12_c2438_1180601	RAC875_c89908_105	RAC875_c826_2186	wsnp_BE490041A_Ta_2_1
RAC875_c39401_502	RAC875_c39401_502
RFL_Contig1118_1073	RFL_Contig1118_1073
BS00070695_51	BS00070695_51
Tdurum_contig57927_171	Tdurum_contig57927_171
RAC875_c16352_594	RAC875_c16352_594
wsnp_CAP8_rep_c3938_1936666	wsnp_CAP8_rep_c3938_1936666
wsnp_Ex_c40595_47620787	wsnp_Ex_c40595_47620787
Excalibur_c7026_2635	Excalibur_c7026_2635
BS00056823_51	BS00056823_51
RAC875_c51346_99	RAC875_c51346_99
Tdurum_contig9874_391	Excalibur_c32726_125	BS00071161_51	BS00005004_51	BS00066165_51	IAAV6464	BS00003575_51	Excalibur_c581_947	Kukri_c2332_1093	Tdurum_contig56188_569	Excalibur_c20610_251	BS00022625_51	BS00067436_51	IAAV3828	IAAV7575	RAC875_c47137_112	BS00083533_51	BS00010992_51	IAAV2452	Ex_c40520_1484	RAC875_c51663_87	tplb0055p02_1074	RAC875_rep_c77710_180	Excalibur_rep_c67198_530	RAC875_c8849_134	BS00074962_51	BS00105606_51	RAC875_c400_193	Ex_c64327_523	BobWhite_c28295_256	wsnp_Ex_c2117_3976893	IAAV1624	RAC875_c10659_570	IAAV7611	Excalibur_c17202_1833	BS00022180_51	IAAV1312	BS00067706_51	wsnp_Ku_c28164_38103270	RAC875_c4910_98	BS00093740_51	Kukri_c17540_394	RAC875_rep_c70613_78	RAC875_c113582_346	Kukri_c19709_383	Tdurum_contig42092_1047	BS00049927_51	RAC875_c90431_275	Excalibur_c95327_51	BS00073034_51
wsnp_Ex_c13109_20725640	Kukri_c7770_176	wsnp_Ku_rep_c89089_82009060	Excalibur_c10496_651	Excalibur_c9149_1326	Tdurum_contig30517_578	wsnp_Ex_rep_c107911_91350930	wsnp_Ex_c23230_32466568	Tdurum_contig30517_174	wsnp_CAP11_c287_244799	wsnp_Ex_c13109_20725640	wsnp_Ex_c21198_30327016	IACX11320	Kukri_rep_c103359_233	Tdurum_contig47550_699	RFL_Contig4235_707	wsnp_Ex_c23235_32471767	BS00062724_51	BS00067627_51	Tdurum_contig604_356	Tdurum_contig30517_310	wsnp_Ex_rep_c107911_91350866
Ku_c8310_865	Kukri_c30461_857	BobWhite_c48071_144	wsnp_BE590634B_Ta_2_1	IACX1891	RAC875_c32848_578	wsnp_BE494527B_Ta_2_1	RAC875_c62171_386	Tdurum_contig10362_328	Tdurum_contig15015_883	Kukri_c13978_132	BS00066278_51	Excalibur_c44818_109	wsnp_BE590634B_Ta_2_5	BS00067024_51	wsnp_Ku_c56140_59771244	Ku_c8310_865	BS00064349_51	IACX906	Tdurum_contig13117_1316	wsnp_Ex_c27644_36826484	Kukri_c19247_711	RFL_Contig2736_827	Tdurum_contig10362_555	IACX1240	BS00022851_51	RAC875_rep_c106876_558	BS00022551_51	wsnp_Ex_c3147_5816957	BS00023071_51	BS00021680_51
wsnp_Ex_c25782_35041189	BS00011205_51	BS00022902_51	Kukri_c5861_360	RFL_Contig529_963	wsnp_Ex_c17452_26163465	D_contig25392_201	wsnp_Ex_rep_c67036_65492436	BS00003839_51	RAC875_c8271_1352	Tdurum_contig75938_1546	wsnp_Ku_c11987_19473636	wsnp_Ex_c25782_35041189	RAC875_c8271_1469	wsnp_Ra_c8484_14372815	wsnp_Ra_c8484_14372772	tplb0023b14_704	wsnp_Ra_rep_c74968_72704437	BS00022916_51	wsnp_Ex_c12063_19310114	RAC875_rep_c96733_369
Tdurum_contig32775_78	Excalibur_c11980_619	Tdurum_contig10036_977	wsnp_Ex_c27176_36393952	Excalibur_c34765_1023	BobWhite_c2027_215	Tdurum_contig10036_1614	Tdurum_contig93532_89	IAAV5863	RAC875_c818_1185	Tdurum_contig10036_741	BobWhite_c2027_84	Kukri_c39223_831	Tdurum_contig32775_78	IAAV1683	IAAV7428	Kukri_c30159_573	Tdurum_contig10036_1044	Ex_c25733_348	Tdurum_contig10036_474
BS00066305_51	wsnp_CAP11_c2596_1325540	BS00084990_51	BS00024107_51	D_contig03023_692	Excalibur_rep_c69522_83	BobWhite_c20073_382	BobWhite_c34125_183	BS00063302_51	RAC875_c9770_123	BS00066305_51	BS00011892_51	RFL_Contig785_535	BobWhite_c4482_73
RAC875_rep_c119728_146	Excalibur_c5218_75	BobWhite_c22266_315	BobWhite_c4236_410	RAC875_rep_c98040_163	Ra_c37969_549	Excalibur_c34625_281	wsnp_Ra_c29782_39115548	RAC875_rep_c119728_146	wsnp_Ra_c19148_28288923	Tdurum_contig81102_102	BS00022920_51	IAAV6731	JD_c3116_778	Kukri_c13188_256	Tdurum_contig60509_232	wsnp_RFL_Contig4726_5654774	CAP11_c2974_53	Kukri_c4412_383
wsnp_BF485168B_Ta_2_1	Excalibur_c40993_1129	wsnp_JD_c5659_6814240	BobWhite_c16005_289	RAC875_c8888_802	wsnp_BG606586B_Ta_2_13	Tdurum_contig31102_299	BS00010130_51	Excalibur_c48379_461	BS00036362_51	wsnp_JD_c11014_11565501	BS00000066_51	Tdurum_contig87938_342	wsnp_BF485168B_Ta_2_1	Kukri_c559_193	RAC875_s110519_303
BS00048610_51	BS00065889_51	CAP12_c1129_220	BS00048610_51	Ra_c25590_1406	RAC875_c102223_220	wsnp_Ex_c7447_12752449	RFL_Contig4977_2333	wsnp_Ex_c1495_2864718	wsnp_BG274294B_Ta_2_3	wsnp_Ex_c7447_12751589
Excalibur_rep_c106078_822	Excalibur_rep_c106078_822	Kukri_c42202_271	wsnp_Ex_c32284_40970312	Tdurum_contig83079_133	IAAV2855	wsnp_Ex_c1412_2711077	wsnp_RFL_Contig2220_1597321	BobWhite_c39656_106	Kukri_rep_c112383_588	wsnp_Ex_c6378_11086366	BS00040743_51
BobWhite_c23617_167	BS00070285_51	RFL_Contig1823_1044	Jagger_c3757_131	Excalibur_c8585_701	RAC875_c2040_564	BobWhite_c23617_167	BS00002484_51	BS00099794_51	Tdurum_contig11216_942
Excalibur_c6497_535	wsnp_BE637864B_Ta_1_1	IAAV1364	wsnp_JD_c4485_5618761	wsnp_Ku_c4951_8856170	wsnp_Ra_c8506_14401408	RAC875_rep_c72356_51	CAP7_c1241_128	BS00073132_51	Kukri_c147_1620	wsnp_Ku_rep_c71900_71624324	RFL_Contig5706_1294	Ku_c11813_215	BobWhite_c8218_162	Excalibur_c6497_535
wsnp_BE637971B_Ta_1_20	wsnp_BE637971B_Ta_1_20	Tdurum_contig14847_144	BS00066271_51	Ku_c1312_1194	RFL_Contig5637_1008	IACX3811	RAC875_c63624_753
BS00068327_51	tplb0043a07_880	Excalibur_rep_c70674_83	BS00022176_51	BS00039135_51	BS00094237_51	BS00068327_51	BobWhite_c2844_569
BS00095568_51	wsnp_BE443332B_Ta_2_2	Kukri_rep_c69810_502	BobWhite_rep_c66032_270	BS00095568_51	BS00078431_51	Tdurum_contig56874_562
CAP7_c12162_251	Ra_c6701_506	CAP7_c12162_251	Kukri_c22155_1010	wsnp_Ra_c5088_9081927	Tdurum_contig50473_889	RAC875_c6701_291	Excalibur_rep_c103109_88	wsnp_Ex_c53976_57027635
wsnp_CAP12_c1337_682282	Kukri_rep_c102001_420	Tdurum_contig18557_228	Tdurum_contig55429_147	Excalibur_rep_c71107_517	wsnp_CAP12_c1337_682282	Tdurum_contig55429_116	IACX2234	IACX5764
BS00041355_51	BS00034925_51	BS00041355_51	tplb0024i15_1754	BS00023142_51	Excalibur_c50665_1323	Tdurum_contig15593_407	RAC875_c5556_328	wsnp_BE446240B_Ta_2_3
Excalibur_c60931_1260	Tdurum_contig48523_1838	BS00063092_51	CAP8_c818_370	wsnp_Ex_c39616_46871127	RAC875_c32687_153	BS00107749_51	JD_c107_683	wsnp_Ex_c18462_27305612	IACX4461	BS00001835_51	wsnp_Ex_c58292_59652859	Excalibur_c60931_1260	BS00082521_51	BobWhite_rep_c57575_65
RAC875_c55934_165	IACX8074	IACX9290	RAC875_c4047_115	RAC875_c55934_165	BS00078413_51	Kukri_c30490_328
Tdurum_contig42797_2922	RAC875_rep_c109215_398	IACX5921	RAC875_c32077_284	Tdurum_contig42797_2922	wsnp_Ku_c23096_32987510	Tdurum_contig42749_3287
IAAV1158	BS00022490_51	BS00087451_51	Tdurum_contig61425_242	IAAV1158	BS00101500_51
Ku_c106533_550	Ku_c106533_550	BS00064032_51	wsnp_Ex_rep_c66389_64588992	Excalibur_c581_1220
Kukri_c37738_417	Kukri_c8390_1102	Kukri_c37738_417
wsnp_Ex_c5296_9365847	Tdurum_contig53772_362	wsnp_Ex_c5296_9365860	wsnp_Ex_c5296_9365847	Excalibur_c33470_175	Tdurum_contig49651_227
wsnp_Ex_c13878_21738866	RFL_Contig2971_282	wsnp_Ku_c51703_56915288	wsnp_Ex_c13878_21738866	D_contig12192_450	BS00084895_51
Kukri_c63336_621	Kukri_c51735_79	Kukri_c63336_621	RAC875_c46093_492	Tdurum_contig11077_122
RAC875_c30138_595	Kukri_rep_c106834_139	Kukri_c8533_1398	Kukri_c79308_278	IAAV8952	BS00022482_51	Tdurum_contig28703_293	BS00022505_51	RAC875_c30138_595
RAC875_c64377_732	RAC875_rep_c111494_195	RAC875_c64377_732	Kukri_rep_c102102_273	BobWhite_c44460_821
wsnp_Ex_c1440_2764867	RAC875_c95548_156	wsnp_Ex_c1440_2764867	tplb0048b10_1365	BS00067769_51	Kukri_rep_c111991_498
BS00037246_51	BobWhite_c9963_51	BS00037246_51	wsnp_Ra_c53181_56932563	wsnp_RFL_Contig2403_1927045	Kukri_c8395_1352
wsnp_Ex_c5947_10431109	wsnp_Ex_c5947_10431109	BS00010352_51	Excalibur_c32608_500	Excalibur_c10319_229
BobWhite_c28635_785	BS00110104_51	Kukri_c38105_452	BobWhite_c28635_785	wsnp_Ex_rep_c66883_65286958	BS00069723_51	wsnp_Ex_c2004_3770146	BobWhite_c441_976	CAP11_rep_c5039_201	RAC875_rep_c74070_518	Kukri_c49015_1606	BS00068083_51	BS00023006_51	wsnp_Ex_c852_1657319
RAC875_c90169_393	wsnp_Ra_c19335_28504388	RFL_Contig2160_617	RAC875_c90169_393
BS00065053_51	Kukri_c34793_360	IAAV7915	BS00065053_51	Excalibur_c43567_850	BS00067003_51
Tdurum_contig67656_387	Tdurum_contig41945_748	Tdurum_contig47253_1624	Tdurum_contig67656_387
Ra_c17685_927	RAC875_c42275_224	Ra_c17685_927	tplb0043k02_463
RAC875_c15942_571	IAAV4194	Ku_c31363_2165	CAP7_c3847_204	RAC875_c15942_571	BS00110121_51
BS00045568_51	CAP8_c5043_190	BS00064052_51	BS00045568_51
BS00110231_51	RFL_Contig5937_1677	BobWhite_c42716_71	wsnp_Ku_c41261_49287074	Excalibur_rep_c72368_68	wsnp_Ex_c18384_27213023	Ku_c16636_347	RAC875_c47427_75	BS00110231_51	BS00069829_51	wsnp_Ex_rep_c66255_64400455	Ku_c79340_308	BS00063928_51	wsnp_Ex_c194_381656
tplb0034e16_1165	Kukri_c5357_323	wsnp_Ex_rep_c67098_65573819	tplb0034e16_1165
BS00055866_51	Kukri_c8143_355	Kukri_c25961_166	Tdurum_contig11896_550	Kukri_c9752_793	Tdurum_contig69792_167	BS00055866_51
Excalibur_c22205_573	Tdurum_contig13250_137	Excalibur_c22205_573	Tdurum_contig68980_317
BS00063512_51	Tdurum_contig13879_352	BS00063512_51
wsnp_Ku_rep_c70742_70379526	wsnp_Ku_rep_c70742_70379526	Excalibur_c94756_540
BS00022249_51	Tdurum_contig65853_242	BS00022249_51
Tdurum_contig45965_563	Tdurum_contig45965_563	BS00060686_51	BS00021877_51	Tdurum_contig13879_919
RAC875_c55891_712	BS00065217_51	RAC875_c55891_659	BS00089031_51	RAC875_c55891_712	BS00039740_51	RAC875_c45678_1083	Tdurum_contig8158_269
BS00077498_51	Kukri_c25512_53	BS00077498_51
BS00104270_51	Tdurum_contig51922_676	BS00027006_51	BS00105833_51	wsnp_Ex_c1597_3045682	BS00104270_51	BS00050522_51	Excalibur_c25640_110	wsnp_Ex_c11461_18489681	wsnp_BE446672B_Ta_2_1	wsnp_Ku_c13952_22097856	Tdurum_contig9144_222	Tdurum_contig94450_255	wsnp_Ku_c13952_22097895
Tdurum_contig47083_278	BS00105846_51	Kukri_c29655_194	Tdurum_contig47083_278
wsnp_Ex_c5101_9053178	wsnp_Ku_c13043_20902807	Kukri_c9133_2211	IAAV3802	wsnp_Ex_c5101_9053178	Ku_c956_1797	wsnp_Ex_c5101_9052671	wsnp_Ex_c15611_23929128	wsnp_Ex_c7585_12957020
Excalibur_c28045_741	Excalibur_c28045_741
IAAV2147	IAAV2147
Excalibur_c21898_1423	Excalibur_c10657_796	Excalibur_c21898_1423	Kukri_c44369_131	BS00093078_51
wsnp_Ex_rep_c101231_86636951	RAC875_c16391_426	wsnp_Ex_rep_c101231_86636951
wsnp_Ex_c50340_54659660	Kukri_c92979_195	Kukri_c36151_170	RFL_Contig4140_1135	Tdurum_contig68637_256	wsnp_Ex_c50340_54659660
wsnp_Ku_c18227_27490539	BS00072791_51	wsnp_Ku_c18227_27490539	IACX2961	BS00096498_51	Jagger_c7235_96	IAAV7352
Tdurum_contig93330_656	Tdurum_contig93330_656
RAC875_c839_352	RAC875_c839_352
BS00083060_51	BS00083060_51
BobWhite_c14158_112	BobWhite_c14158_112
Tdurum_contig52086_129	Tdurum_contig52086_129
RAC875_c42206_305	IACX1008	RAC875_c42206_305
BobWhite_c14304_687	BobWhite_c14304_687
BS00011596_51	BS00011596_51
Excalibur_c63885_115	Excalibur_c63885_115
Kukri_c33670_506	Kukri_c33670_506
CAP7_rep_c6352_375	CAP7_rep_c6352_375
CAP12_c1085_283	CAP12_c1085_283
wsnp_Ex_c38849_46284348	wsnp_Ex_c38849_46284348
Excalibur_c55186_351	Excalibur_c55186_351
Kukri_c38553_173	Kukri_c38553_173
tplb0028p02_562	tplb0028p02_562
Tdurum_contig8840_575	Tdurum_contig8840_575
BS00065139_51	BS00065139_51
BS00089790_51	BS00089790_51
BS00064162_51	BS00064162_51
wsnp_JD_rep_c63201_40318622	wsnp_JD_rep_c63201_40318622
BobWhite_rep_c50057_164	BobWhite_rep_c50057_164
BS00089524_51	BS00089524_51
Excalibur_c8188_243	IAAV7473	BS00022768_51	wsnp_Ku_c5560_9853214	RAC875_c54260_127	wsnp_Ex_c27290_36498462	Ra_c21676_178	Excalibur_c48317_242	Excalibur_c8188_693	BS00021702_51	wsnp_Ex_c18665_27541568	Excalibur_c8188_243	BS00058554_51	D_contig06122_208	Excalibur_c19237_895	wsnp_Ex_c27290_36498531	Excalibur_c23155_327	BS00003816_51	IAAV868	BS00093390_51	BS00079095_51	wsnp_Ex_c25974_35235456	RAC875_c3604_1527	wsnp_Ku_c5560_9851459	wsnp_Ku_c2624_4986980	IAAV7745	wsnp_JD_c8173_9207415	wsnp_Ex_c12447_19847242	RFL_Contig3622_1217	D_GA8KES401EYUM8_190	RAC875_c87321_108	Excalibur_c50856_63	BobWhite_c10977_834	BS00075001_51	wsnp_Ex_c8188_13842273	BS00066188_51	IAAV2840	wsnp_Ex_rep_c69024_67924125	wsnp_Ku_c7266_12551048	Kukri_c29121_654	D_GBF1XID01DNWRS_378	CAP11_c3464_68	wsnp_Ex_c15396_23659859	BS00082503_51	wsnp_Ex_c1318_2519998	RAC875_c35846_671	Kukri_c6051_640	wsnp_Ex_rep_c66423_64641115	BobWhite_c6998_365	IAAV5841
BobWhite_c28133_87	BS00065722_51	BS00074817_51	RAC875_c82888_83	Excalibur_c5958_1398	CAP12_c2978_93	RAC875_c17951_108	BobWhite_c28133_87	BS00031658_51	Kukri_c20844_116	Excalibur_c5958_1270	BS00051826_51	D_contig16934_681
D_GB5Y7FA02I369B_378	RFL_Contig1338_2062	Excalibur_c4876_832	tplb0061f07_1411	Excalibur_c15692_532	Excalibur_c16851_142	D_GB5Y7FA02I369B_378	wsnp_Ra_c1020_2062200	CAP8_c2401_433	Excalibur_c5892_1129
JD_c3737_285	BS00087086_51	JD_c3737_285	D_GB5Y7FA02HBLTO_213	Excalibur_c3260_989	CAP11_c3218_126	wsnp_BE586140D_Ta_2_2	IACX11290	wsnp_CAP12_c633_339740	BS00087783_51	Excalibur_c12703_766	BS00108305_51	Kukri_c9693_1890	BS00095225_51	BS00000721_51
BS00086679_51	D_GBUVHFX01ANH44_230	BS00011451_51	tplb0044p22_2257	Excalibur_c16662_300	wsnp_CAP11_c1043_618449	BS00086679_51	BS00066847_51	tplb0044p22_2330
Kukri_c33670_261	D_F1BEJMU01DOR77_203	Kukri_c33670_261	wsnp_Ex_rep_c101500_86856679	IAAV7510	D_F5XZDLF01A85DT_301	D_contig13475_402	wsnp_Ex_rep_c101500_86856089
Kukri_c36351_64	Kukri_c36351_64	D_GDS7LZN02IXNP1_255	RAC875_c10925_1887	Kukri_c26168_713	RAC875_c20883_693	IAAV1917
wsnp_Ex_c1969_3705930	wsnp_Ex_c1969_3705930	wsnp_BE637971D_Ta_2_3	BobWhite_c1715_887	wsnp_Ku_c3682_6786230	wsnp_Ex_c1358_2600929	wsnp_Ex_c1358_2602235	wsnp_Ex_c1085_2078944	Kukri_c837_436
BS00093275_51	BS00093275_51	Excalibur_c54055_694	BS00036189_51
wsnp_JD_c12333_12595897	wsnp_Ex_c2918_5381441	wsnp_JD_c12333_12595897
Tdurum_contig11756_458	Tdurum_contig11756_458
Ku_c12842_664	Ku_c12842_664
Excalibur_c23473_451	Excalibur_c23473_451
Kukri_c46169_294	wsnp_BE424100D_Ta_1_1	BS00107837_51	BS00022178_51	BS00023049_51	CAP8_c1305_148	Kukri_c46169_294
BS00063511_51	BS00063511_51
RFL_Contig3481_1669	RFL_Contig3481_1669	wsnp_Ex_c41048_47969948
Excalibur_c55959_651	Excalibur_c55959_651
BS00066446_51	BS00066446_51
Tdurum_contig46389_1540	Tdurum_contig46389_1540
D_contig14507_369	D_contig14507_369
RAC875_rep_c105196_532	RAC875_rep_c105196_532
RAC875_c2070_566	RAC875_c2070_566
Ra_c42714_1137	BS00049644_51	Ra_c42714_1137	Tdurum_contig30451_88
RAC875_c22328_1356	IAAV8933	RAC875_c35200_230	Excalibur_rep_c69149_1588	RAC875_c22328_1356	IAAV6102	Kukri_c25632_86	Tdurum_contig14482_1073	Excalibur_c16329_493	BS00024643_51	RAC875_c27530_860	Tdurum_contig52350_296	IAAV5232	RAC875_c35688_178	Kukri_c53501_305	Kukri_c44231_1576	IAAV7086	Tdurum_contig50720_482	wsnp_Ku_c16547_25454123	CAP8_c3129_381	RFL_Contig5122_974	BS00064813_51	RAC875_c51459_311	Excalibur_c91176_326	BS00087932_51	Tdurum_contig42282_10323	Excalibur_c7971_712	tplb0025l18_1788	wsnp_Ku_c2838_5354231	wsnp_Ex_c3695_6740339	tplb0021g21_595	Excalibur_c62106_387	wsnp_Ex_c10555_17236072	Kukri_c26697_366	BS00065001_51	Kukri_c21008_657	RAC875_c35688_382	RAC875_c22328_490	Tdurum_contig8350_243	Tdurum_contig52350_902
Excalibur_c12169_1088	Kukri_c40035_258	Tdurum_contig9731_121	wsnp_Ex_c20370_29434410	Tdurum_contig82812_213	Excalibur_c6808_959	Excalibur_c12169_1088	BS00107555_51	RAC875_c17628_867	wsnp_BG314532A_Ta_2_1	Tdurum_contig44062_733	Excalibur_c37649_125	BobWhite_rep_c64680_305	IAAV2376	BS00074780_51	Tdurum_contig48302_532	BS00090940_51	BS00039983_51	Excalibur_c28938_185	Tdurum_contig15512_429	Excalibur_rep_c111743_194	Tdurum_contig45580_1717	Excalibur_c6808_541	IACX636	wsnp_BE498730A_Ta_2_2	Tdurum_contig56511_144	RAC875_c13116_541	Excalibur_c15733_252	BS00036767_51	Ex_c721_2127	Excalibur_c50934_159	Excalibur_c4847_631	BobWhite_c14476_80	IACX2067	Kukri_rep_c83485_398	Excalibur_c74304_642	Ex_c721_2374	wsnp_Ex_c36242_44232305	RAC875_c25986_82	Tdurum_contig93884_223	Kukri_c29034_867
BobWhite_c13373_250	wsnp_Ex_c19516_28481857	wsnp_Ex_c42720_49228237	BobWhite_c17403_635	wsnp_Ex_c10084_16572374	Kukri_c23195_266	Excalibur_c18324_390	RAC875_c21906_247	wsnp_Ku_c23598_33524490	BobWhite_c12426_84	RAC875_c69068_71	RAC875_c26214_505	wsnp_RFL_Contig1951_1127302	RFL_Contig174_406	BobWhite_c13373_250	CAP12_c259_307	RAC875_c47161_100	RAC875_c52458_454	Excalibur_c25599_358	Kukri_c31776_1621	IACX6178	RAC875_c829_1143	Excalibur_c32668_467	wsnp_Ex_c2772_5130007	IACX11417
BobWhite_c4517_120	BS00062732_51	BobWhite_c26803_89	BobWhite_c31163_694	BS00025880_51	Tdurum_contig82404_354	BobWhite_c11022_78	BobWhite_c4517_120	CAP7_c4056_108	BS00000209_51	RFL_Contig927_1591	BS00023202_51	BS00096927_51	BobWhite_c5178_188	Tdurum_contig77522_310	IACX3245
Excalibur_c42110_210	Excalibur_c18514_238	Excalibur_c42110_66	Excalibur_c44487_642	IAAV3791	Excalibur_c42110_210	Ra_c3750_1082
wsnp_be471201A_Ta_1_1	Kukri_rep_c68300_216	BS00022409_51	Tdurum_contig6086_269	wsnp_be471201A_Ta_1_1	Tdurum_contig63071_67	Excalibur_rep_c86807_132	BS00030165_51	BobWhite_c17783_174	Excalibur_c8009_325	Tdurum_contig49145_914	wsnp_Ex_rep_c103167_88182254	Tdurum_contig86183_221
Excalibur_c41125_360	BS00107804_51	wsnp_Ku_c16358_25225060	wsnp_Ex_rep_c66358_64543218	RAC875_c3397_1492	Excalibur_c41125_360	Ku_c13700_1196	Ra_c70418_147	Excalibur_c3171_416	Kukri_c40121_373	BobWhite_rep_c64766_352	Ku_c35823_743	CAP11_c2194_115	Ku_c69608_894	Kukri_c4027_151	wsnp_Ex_rep_c66358_64543401	Kukri_rep_c104611_210
wsnp_Ex_c12219_19526749	Kukri_c45015_145	wsnp_Ex_c60588_60977198	BS00070004_51	wsnp_Ex_c1782_3365844	wsnp_Ex_c12219_19526749	wsnp_Ex_rep_c69124_68035485	wsnp_Ex_c2887_5330426	RFL_Contig1863_250	Kukri_rep_c73477_888	RFL_Contig3780_644	BobWhite_rep_c62964_873	wsnp_Ex_rep_c101866_87158671
RFL_Contig2972_2819	wsnp_Ku_c3688_6797159	Kukri_c3688_407	wsnp_JD_c16948_15934352	Kukri_c52608_142	IAAV2065	RFL_Contig2972_2285	CAP12_rep_c6956_169	wsnp_Ex_c63909_62932893	BS00063368_51	RAC875_c24364_307	RFL_Contig2972_2819	wsnp_Ex_c63909_62932437	wsnp_Ku_c850_1758318
RAC875_c42648_115	wsnp_BE445431A_Td_2_1	Jagger_c4026_328	BS00081506_51	RAC875_c42648_115	BS00093201_51	Kukri_c74165_204	Tdurum_contig33398_106
Kukri_c15308_173	wsnp_JD_c12088_12411845	RAC875_rep_c70093_1079	wsnp_CAP12_c901_472535	wsnp_Ex_rep_c68113_66877517	BS00062843_51	Kukri_rep_c104727_91	wsnp_Ex_c15325_23565935	Kukri_c15308_173	wsnp_CAP11_rep_c8768_3788007
BS00004724_51	Excalibur_c92241_336	wsnp_Ex_c15740_24096817	BS00076693_51	BS00022982_51	RAC875_rep_c78744_228	Ku_c23118_149	BS00004724_51
wsnp_Ex_c22862_32074455	wsnp_Ex_c22862_32074455	BobWhite_c5096_156	IACX6028	BobWhite_c23953_312	wsnp_BG263521A_Ta_2_2	Excalibur_c11437_75	RAC875_c18698_550	Ra_c2655_504
Excalibur_c34964_326	RAC875_c35521_185	Excalibur_c34964_326	BS00039406_51	RAC875_rep_c69987_930	BS00110587_51	BS00070005_51	Ra_c13247_528
BS00096882_51	IAAV1698	BS00035883_51	BS00096882_51	BS00029332_51	BS00022666_51	BS00039422_51	BS00089497_51
Excalibur_c12177_285	wsnp_RFL_Contig3790_4082085	RAC875_rep_c88665_52	RAC875_rep_c88665_100	RAC875_c48703_189	Excalibur_c12177_285	wsnp_BF201235A_Ta_2_4	BS00003867_51	Kukri_c3882_2021
wsnp_Ex_c59373_60260876	wsnp_Ex_c59373_60260876	Excalibur_rep_c67619_217	wsnp_Ex_rep_c66982_65424063	BS00091830_51	Ex_c19516_3687	wsnp_Ku_c10418_17237935	Kukri_c56203_965
wsnp_Ex_c36049_44083089	Excalibur_c12980_2392	RAC875_c42847_141	wsnp_Ex_c36049_44083089	tplb0050m09_1890	Kukri_c40204_141	BS00068050_51
BS00075524_51	Tdurum_contig55610_784	BS00064905_51	wsnp_Ku_c1292_2572053	IAAV2654	Kukri_c1728_1876	BS00075524_51
RAC875_c33037_578	wsnp_Ex_rep_c70299_69243401	Excalibur_c20439_825	wsnp_Ex_rep_c70299_69243835	Kukri_c25978_561	BS00077768_51	BS00022813_51	Ex_c5740_1133	wsnp_Ra_c66636_64922359	wsnp_Ex_c5740_10081171	BS00077769_51	RAC875_c33037_578
IAAV5706	RAC875_c1757_530	RAC875_c35807_1110	wsnp_Ex_rep_c108004_91402649	BS00091763_51	IAAV5706
Tdurum_contig42153_7329	Tdurum_contig42153_5854	Tdurum_contig42153_7329	RAC875_rep_c111906_144	CAP8_rep_c8022_270
Kukri_c29170_702	Kukri_c7193_5892	Ku_c8927_2075	wsnp_Ku_c8927_15048149	Kukri_c29170_702
wsnp_Ex_c5412_9564346	Ra_c58279_702	wsnp_Ex_c5412_9564478	Ra_c58279_684	wsnp_Ex_c5412_9564346
BS00021739_51	BS00021739_51	Kukri_c24852_466	RAC875_rep_c73925_276	RAC875_c24517_558	BS00079443_51
Tdurum_contig42423_1536	Tdurum_contig42423_1536	Tdurum_contig42423_2448	Tdurum_contig42423_1963
Excalibur_rep_c105284_110	wsnp_JD_rep_c48914_33168544	Excalibur_rep_c105284_110	BS00066186_51	Excalibur_c61806_213
BS00011539_51	RAC875_c1043_258	RAC875_c96399_610	BS00011539_51
Excalibur_c47535_389	Excalibur_c28017_641	Excalibur_c47535_389	wsnp_CAP8_c2677_1394934
Tdurum_contig11803_306	Tdurum_contig11803_850	wsnp_JD_c15127_14676522	Tdurum_contig11803_306	wsnp_Ex_c19556_28530231	Tdurum_contig11803_475	wsnp_Ex_c2137_4014383	wsnp_Ex_c19556_28530243
RFL_Contig4517_1276	RAC875_c38018_278	RFL_Contig4517_1276
Kukri_c11327_977	wsnp_Ex_rep_c66615_64916512	Kukri_c15489_626	BobWhite_c28819_517	wsnp_Ex_c2337_4379619	Ku_c59581_1412	RAC875_c41731_321	wsnp_Ex_rep_c66615_64916114	BS00067806_51	Excalibur_c1793_97	wsnp_Ex_c42815_49298013	RAC875_c63975_307	RAC875_rep_c119471_174	Kukri_c9713_1999	RAC875_c992_718	Ra_c71628_188	BS00040337_51	Tdurum_contig10579_790	Kukri_c57491_156	BS00032606_51	Kukri_c11327_977	Ra_c22880_760	wsnp_Ex_rep_c67264_65795361	RAC875_c41194_218	BS00040336_51	wsnp_Ex_c2138_4015881	CAP12_c6044_69	BS00041707_51	wsnp_BE403597A_Ta_2_1	IAAV444	wsnp_Ex_rep_c66809_65185215	wsnp_Ex_c25057_34318425	wsnp_Ex_c31900_40635609	BobWhite_c28819_733	wsnp_BE406351A_Ta_2_2	wsnp_Ex_c28204_37349164	BS00085765_51
wsnp_Ex_rep_c101526_86881496	wsnp_Ex_rep_c101526_86881496	Ku_c57425_413	wsnp_JD_c18695_17091254
RAC875_rep_c69619_78	RAC875_rep_c69619_78	Ku_c33884_267
RAC875_c4015_2175	RAC875_c17787_274	RAC875_c4015_2175
Tdurum_contig61938_424	Tdurum_contig84245_154	RAC875_c9523_328	Tdurum_contig61938_424
RFL_Contig2656_871	Tdurum_contig86243_288	RFL_Contig2656_871	RAC875_c1706_1888	IAAV880
BS00110128_51	wsnp_Ex_c11827_18986376	BS00110128_51	RAC875_rep_c69619_145	Tdurum_contig93508_295
BobWhite_c15773_166	BobWhite_c15773_166	Excalibur_c72359_56
Ra_c34214_1320	BS00041816_51	Ra_c34214_1320
IACX5800	RAC875_c25848_122	IACX5800
BobWhite_c26374_339	wsnp_Ex_c2033_3814035	BobWhite_c26374_339
CAP11_c2293_200	CAP11_c2293_200
wsnp_Ex_c905_1748920	wsnp_Ex_c905_1748920
Kukri_rep_c74573_613	Kukri_rep_c74573_613
wsnp_Ex_c15822_24204224	BobWhite_c1611_1685	wsnp_Ku_c15567_24224486	BS00083146_51	Tdurum_contig47258_1039	wsnp_Ex_c15822_24204224
BS00067907_51	BS00057059_51	BS00057060_51	BS00067907_51
wsnp_Ku_c33374_42877546	wsnp_Ku_c33374_42877546
wsnp_Ex_rep_c80588_75758453	wsnp_Ex_rep_c80588_75758453
Ku_c10387_272	Ku_c10387_272
RAC875_c33809_158	RAC875_c33809_158
IAAV691	IAAV691
Tdurum_contig53038_684	Tdurum_contig53038_684	Excalibur_c52319_257	Tdurum_contig53038_714	BS00065245_51	Excalibur_c4372_363	Tdurum_contig8350_350	wsnp_Ex_c2137_4014287	CAP12_c575_105	wsnp_Ra_c6586_11477949	Tdurum_contig56321_232
RAC875_c14944_555	RAC875_c14944_555	Ku_c269_2643	BS00021706_51
wsnp_JD_c2578_3489735	wsnp_JD_c2578_3489735
Kukri_c3024_1268	Kukri_c3024_1268
Excalibur_rep_c102052_721	Excalibur_rep_c102052_721
BS00024921_51	BS00024921_51
wsnp_Ra_c32271_41304469	BobWhite_c16923_64	wsnp_Ex_c59095_60108185	wsnp_Ra_c32271_41304469	Jagger_c9554_114
BS00029208_51	BS00029208_51
RFL_Contig5277_888	RFL_Contig5277_888
RAC875_c34757_180	Excalibur_c11947_746	RAC875_c34757_180
Tdurum_contig44328_448	Tdurum_contig44328_448
RAC875_rep_c107961_348	RAC875_rep_c107961_348
wsnp_Ex_c11950_19164191	wsnp_Ex_c11950_19164191
BS00065366_51	BS00065366_51	RAC875_c19904_308
BS00030136_51	BS00030136_51
BS00022487_51	BS00022487_51
RAC875_c96033_191	RAC875_c96033_191
BS00065418_51	BS00106695_51	BS00083998_51	BS00011276_51	Ra_c6728_590	RAC875_c31214_58	wsnp_CAP7_rep_c12606_5316797	Excalibur_c31864_713	Ku_c4042_576	Kukri_c27631_1329	Kukri_c6973_344	wsnp_BE497494B_Ta_2_1	IAAV3789	RAC875_c31252_173	Ex_c52711_584	BobWhite_c5191_362	RFL_Contig5495_563	Excalibur_c47996_509	Excalibur_c65466_714	Tdurum_contig77602_931	IAAV2784	BS00063577_51	wsnp_Ex_c269_518324	Kukri_c67546_279	BS00009882_51	wsnp_Ex_c12675_20144479	BS00011047_51	Jagger_c7688_98	RAC875_c1858_2693	wsnp_Ra_c58860_60407020	RFL_Contig3713_316	Kukri_c49784_86	Excalibur_c1883_340	RAC875_c31328_381	RFL_Contig385_761	IACX5726	BS00070001_51	BS00003404_51	RAC875_c57353_245	BobWhite_c10238_127	wsnp_CAP11_c3947_1866837	BS00083078_51	Ra_c105904_1191	Excalibur_c12675_1147	Excalibur_c33525_279	RFL_Contig1385_326	Kukri_c18754_67	RAC875_rep_c118376_304	BS00046601_51	IAAV1798
Kukri_c10017_833	BS00012071_51	Excalibur_c3506_610	Kukri_rep_c101529_1199	RFL_Contig4849_702	Excalibur_c73922_55	BS00079013_51	BobWhite_c38001_528	BobWhite_c12157_747	BS00066545_51	BS00069685_51	Kukri_c75902_132	wsnp_Ex_c9729_16071358	BobWhite_c32938_264	wsnp_RFL_Contig3802_4108582	Kukri_c40621_513	BobWhite_rep_c50458_213	Kukri_c49010_266	RAC875_c3947_441	RAC875_s109189_188	BS00009247_51	wsnp_Ex_c24711_33964543	Kukri_c31059_130	Excalibur_c80601_308	RAC875_c29937_325	Kukri_c97631_275	Excalibur_rep_c108225_302	tplb0024l03_910	Tdurum_contig12459_491	Ra_c71978_532	Tdurum_contig68666_570	BobWhite_c2988_493	wsnp_Ex_c922_1775246	BS00012036_51	wsnp_BF473744B_Ta_2_2	Kukri_c10017_833
wsnp_BG263521B_Ta_2_1	Tdurum_contig10048_447	BobWhite_c948_52	RAC875_c5673_1209	Excalibur_c49875_479	wsnp_BG263521B_Ta_2_1	wsnp_Ex_rep_c101906_87187119	wsnp_Ku_c27759_37702654	Excalibur_rep_c107890_89	Kukri_rep_c94009_116	BS00043103_51	BobWhite_c7274_333	wsnp_JD_c1236_1789566	wsnp_Ex_c22946_32163010	RAC875_c50422_299	wsnp_Ex_c1873_3531947	BobWhite_c7786_376	wsnp_Ku_rep_c73313_72887199	IAAV5331	wsnp_JD_c4699_5834958	BS00011039_51	Excalibur_c46143_143	Excalibur_c26527_82	wsnp_Ex_c51461_55394646	wsnp_JD_rep_c64505_41132927	wsnp_Ex_c62844_62315607	Kukri_c42244_809
RAC875_rep_c106596_127	RAC875_c38003_164	RAC875_rep_c106400_276	wsnp_Ra_c10712_17572884	Kukri_c27673_289	RAC875_c87052_193	tplb0040e02_1293	BS00084668_51	Kukri_rep_c69177_180	Kukri_c16758_443	RAC875_rep_c112008_519	wsnp_Ku_c2486_4751695	RAC875_rep_c106596_127	BS00075410_51	Kukri_rep_c103261_918	RAC875_c37540_565	RAC875_c62831_255	RAC875_c63545_85	Kukri_c96357_134
BS00010012_51	Excalibur_c1353_1364	Excalibur_rep_c68985_110	BobWhite_c9690_94	Excalibur_c35074_257	Kukri_c57014_168	BS00010012_51	Excalibur_rep_c77221_93	RAC875_rep_c118667_79	BS00016650_51	Excalibur_rep_c108662_132	Tdurum_contig71365_233
IACX6340	Excalibur_c2656_3198	BS00067280_51	tplb0034e07_718	Excalibur_c29417_400	tplb0054d13_2445	wsnp_Ra_c1501_2991585	IACX6340	tplb0034e07_1869
Tdurum_contig54925_202	Tdurum_contig7144_602	Tdurum_contig54925_202	Tdurum_contig54925_415	BS00070861_51	Ra_c4051_1010	Tdurum_contig12831_69	RAC875_rep_c72879_435	wsnp_Ex_rep_c67561_66188180	Ra_c68109_376	Excalibur_c71500_231	BS00064528_51	Tdurum_contig54925_225	RFL_Contig337_1645	Tdurum_contig42112_2432
BobWhite_c5072_107	wsnp_Ex_c163_321026	BS00091068_51	Kukri_c28478_750	Kukri_rep_c106290_204	Ku_c41677_924	BobWhite_c5072_107	Excalibur_c21220_88	Excalibur_c7963_1722	BS00022950_51	wsnp_Ex_c56027_58308093	wsnp_JD_c8085_9129899	Excalibur_c53516_119	Excalibur_c20050_133	Kukri_c29640_92	wsnp_Ex_c55735_58127324	RAC875_c21868_792	RAC875_c17720_501	wsnp_JD_c42879_30043973	Ku_c34562_480
BobWhite_c23790_98	Kukri_c37311_136	Kukri_rep_c103893_875	Kukri_c11318_591	BobWhite_c11059_169	wsnp_Ex_c10596_17293363	BS00009807_51	BS00077914_51	IAAV3165	BobWhite_c23790_98	Kukri_c59939_94	wsnp_Ex_c10596_17293192
Kukri_c30847_344	wsnp_Ex_c1996_3754394	Kukri_c30847_344	BobWhite_c7145_355	wsnp_JD_c640_960796	Excalibur_c34937_710	IACX8446	wsnp_Ex_c7776_13247365	Kukri_c40204_617	Kukri_c30847_551	Ra_c491_902	RAC875_rep_c115433_378	wsnp_Ra_c1660_3275687
BS00066719_51	wsnp_Ex_c5123_9087869	Kukri_c52356_96	Excalibur_c14201_111	BS00065327_51	RAC875_c29913_139	RAC875_c15396_90	RFL_Contig3172_1752	Tdurum_contig13653_255	IAAV3100	wsnp_CAP7_c1592_791887	BS00004224_51	wsnp_Ex_c5123_9089025	Kukri_rep_c68903_708	Tdurum_contig82393_581	Kukri_c84629_315	BS00046165_51	BS00100563_51	Excalibur_c65341_303	Kukri_rep_c68903_301	IACX6309	Excalibur_c95944_641	Excalibur_c9580_1142	BS00066719_51	BobWhite_c13525_262	Excalibur_c7449_587	RAC875_c17455_152
BS00072840_51	BS00072840_51	Excalibur_rep_c106698_235	Excalibur_c7366_1926	Tdurum_contig30201_63	BS00072839_51	CAP7_c4827_53	Excalibur_c48871_625	IAAV5743	tplb0042o21_419
Excalibur_c18966_1008	IAAV6288	BS00080318_51	BS00009060_51	RAC875_c65882_668	IAAV6424	Excalibur_c10637_515	BS00010988_51	BS00068181_51	BS00063236_51	IACX8470	CAP11_c2941_210	BS00010098_51	Excalibur_c42146_338	Excalibur_c18966_1008	BS00026432_51
BobWhite_c8113_532	BS00037278_51	Kukri_c9507_95	Kukri_c32980_552	Kukri_c5711_112	Excalibur_c25921_230	wsnp_Ex_rep_c67671_66332423	wsnp_Ex_c51352_55323092	BobWhite_c5852_103	tplb0031k24_254	BobWhite_c8113_532	Kukri_rep_c69267_496	BobWhite_c5852_685	RAC875_c30936_411	BS00066119_51	Excalibur_c58566_284	Kukri_c34353_821	RFL_Contig356_812	RAC875_c18463_156	BS00037345_51	Excalibur_c15696_1280	wsnp_Ex_c7003_12065828	RAC875_c4203_382	RAC875_c5080_915	CAP7_c3814_303	RFL_Contig1483_1765	wsnp_Ra_c16822_25566950
BS00065105_51	BS00065105_51	Tdurum_contig54634_815	RAC875_rep_c109207_706	wsnp_Ku_c31_62657	wsnp_Ex_rep_c70571_69488416	Kukri_c53810_137	RFL_Contig5031_526	wsnp_JD_c3732_4781170	BS00110490_51
BS00092273_51	Excalibur_rep_c106124_239	BS00092273_51	wsnp_Ex_c9248_15372536	IACX1412	wsnp_Ex_c45094_50985067	wsnp_BE399688B_Ta_2_1	Ku_c7740_879	RAC875_c1226_652
wsnp_RFL_Contig1418_565105	Kukri_rep_c68124_672	Ra_c6700_406	wsnp_Ex_c22423_31615798	IAAV6765	Kukri_c48787_108	wsnp_Ex_c15089_23270614	BS00034245_51	wsnp_RFL_Contig1418_565105
BS00100939_51	Kukri_rep_c104422_192	Excalibur_c16144_185	Excalibur_c46590_363	Kukri_c74521_181	BS00100939_51	wsnp_Ku_c48_103915
BS00022805_51	BS00022805_51	BS00081189_51	RAC875_c66695_560	RAC875_c16752_283	wsnp_JD_c12346_12606967
wsnp_Ex_c17700_26446810	Kukri_c26288_419	Excalibur_c18417_285	wsnp_Ex_c17700_26446810	BobWhite_rep_c61602_139	BobWhite_c2423_99	RAC875_rep_c109975_192	RAC875_c27297_2153
wsnp_Ex_rep_c102216_87433489	wsnp_Ra_c46023_52004149	wsnp_Ku_c18923_28319203	wsnp_Ex_c3764_6853627	wsnp_Ex_rep_c102216_87433489	BS00064851_51
BobWhite_c31129_60	Kukri_rep_c107572_121	IAAV8040	BobWhite_c31129_60	BS00010055_51	Ku_c5725_892
RFL_Contig2577_584	RAC875_c4465_549	wsnp_Ra_rep_c74497_72390803	BobWhite_c41676_137	Excalibur_c2819_2310	wsnp_Ex_c5123_9088111	BS00077131_51	wsnp_JD_c47318_32176833	CAP7_c1933_170	Excalibur_c105074_293	Tdurum_contig54784_485	Tdurum_contig26542_457	BS00046166_51	Tdurum_contig5691_596	Excalibur_c2484_2113	Kukri_c834_259	BS00047070_51	Tdurum_contig18858_324	Ex_c16948_754	BS00063365_51	RAC875_c103094_120	BS00068310_51	BobWhite_c18540_97	BobWhite_rep_c64679_73	BobWhite_c47357_535	Kukri_c18459_2622	IAAV1401	Excalibur_c2819_1773	RFL_Contig2577_584	Excalibur_c36280_764	RAC875_c4465_81	BS00046164_51	BS00080967_51	Kukri_c19751_873	wsnp_Ex_c11748_18884081	IACX2158	wsnp_Ex_c2203_4129271
Jagger_c10188_98	RAC875_c16993_196	Jagger_c10188_98	Kukri_c17_1246	wsnp_Ex_c15646_23969140	Excalibur_c48404_59	BS00004413_51	Excalibur_c5193_64
RAC875_c15649_1101	BS00022417_51	IAAV6156	Ra_c2110_1660	Kukri_c9387_372	BS00022949_51	RAC875_c15649_1101	IAAV539	wsnp_CAP8_c630_456418	Ra_c2110_494	BS00022940_51	wsnp_BF202681B_Ta_2_2	Kukri_c9387_112
wsnp_Ex_c1962_3696265	wsnp_Ex_rep_c72511_70872203	Excalibur_c100910_239	wsnp_Ex_c1962_3696265	wsnp_Ku_c4962_8872507
Kukri_c498_1817	wsnp_JD_c30_49073	wsnp_JD_c30_49876	Kukri_c498_1817	BS00094172_51
Excalibur_c94383_157	Excalibur_c94383_157	Ra_c105904_187	tplb0042a21_1091	BobWhite_c2822_228	Excalibur_c8919_345	Kukri_c3501_1175
Excalibur_c3762_829	Tdurum_contig31911_195	Kukri_c1460_1032	Excalibur_c3762_715	Excalibur_c3762_829	BS00079621_51
BobWhite_c41535_52	wsnp_Ex_c21092_30220342	BobWhite_c41535_52	Kukri_c5497_312
wsnp_BE499478B_Ta_2_1	Jagger_c4412_265	wsnp_Ku_c11665_18999583	RAC875_c37540_583	wsnp_Ku_c12022_19520410	BS00031814_51	BobWhite_c6166_319	RAC875_rep_c72435_90	Kukri_c16760_1427	RAC875_c79857_301	RAC875_c32503_134	wsnp_BE499478B_Ta_2_1	D_contig25212_98
Excalibur_c76665_98	BobWhite_c8253_397	BobWhite_rep_c64049_232	Excalibur_c76665_98
wsnp_JD_rep_c67103_42432235	IAAV717	RAC875_c14775_1048	tplb0048g05_866	IAAV5226	IACX5850	wsnp_BE490267A_Ta_2_1	Ex_c55735_1012	RFL_Contig4718_1269	IAAV7841	BS00104667_51	IAAV5350	wsnp_Ex_c7203_12370983	Kukri_c32700_104	RAC875_rep_c91134_949	RFL_Contig2612_826	RFL_Contig4856_71	wsnp_Ex_c10838_17631243	wsnp_JD_rep_c67103_42432235
wsnp_Ex_c19371_28311667	Ku_c63748_1264	wsnp_Ex_c19371_28311667
BS00100981_51	BS00100981_51	Excalibur_c37753_655	wsnp_RFL_Contig3917_4326857	BS00022295_51	BS00092869_51	Excalibur_c2157_173
BobWhite_c33464_133	Kukri_c34553_89	RAC875_c98387_130	BS00065264_51	Kukri_c12117_134	RAC875_c30797_179	tplb0030f06_593	IACX8602	BobWhite_c33464_133	IAAV1502
RAC875_c3302_1411	IAAV1101	BS00043099_51	BS00103461_51	BS00110319_51	BobWhite_c30622_180	BobWhite_rep_c64068_241	wsnp_Ku_c4042_7375053	RAC875_c26415_350	RAC875_c37837_889	RAC875_c35438_474	wsnp_JD_c12687_12877994	Kukri_c10869_1591	RAC875_rep_c99492_65	Tdurum_contig1653_190	RFL_Contig2751_1562	wsnp_JG_c609_370792	BS00071690_51	tplb0045o20_1168	RAC875_c86069_65	IACX6223	BS00022422_51	RAC875_c3302_1411	IAAV2480	wsnp_Ex_c741_1456698	Kukri_c36879_83	BS00067337_51	BS00038217_51	Tdurum_contig49928_424	Excalibur_c56550_71	Excalibur_c12135_100	Excalibur_c74925_338	tplb0045o20_699	Kukri_c62277_80	Excalibur_c43482_141	Kukri_rep_c85389_715	BS00079213_51	RAC875_c76533_442	Kukri_c44_1704	BS00110442_51	BS00038218_51
RAC875_c22429_249	Excalibur_c21752_768	Kukri_c94792_127	Kukri_c12368_82	Kukri_rep_c69803_82	RAC875_c22429_249	RAC875_c95948_614
BobWhite_c662_148	Excalibur_c23723_141	BobWhite_c662_148	RAC875_c7827_218
BobWhite_c17047_268	BobWhite_c17047_268	Tdurum_contig10208_447
Tdurum_contig30930_184	Tdurum_contig30930_184	wsnp_Ex_rep_c67543_66165372	BS00093993_51
RAC875_c26460_807	RAC875_c26460_807	BobWhite_c18672_757
wsnp_Ku_c12037_19549078	wsnp_Ku_c12037_19549078	RAC875_c36614_344	Ku_c12037_482	Ex_c2510_477	CAP12_c2472_60
Excalibur_c22315_894	Excalibur_c22315_894	BobWhite_c36072_272
Excalibur_c42928_135	Excalibur_c42928_135	BobWhite_c19945_341	wsnp_Ex_c25445_34710489	BobWhite_c11397_231	RAC875_c6538_123	Excalibur_c30167_243
RAC875_c17459_566	RAC875_c10132_462	RAC875_c17459_566
Kukri_rep_c97239_133	Kukri_rep_c97239_133	BS00023068_51	RAC875_rep_c71112_400
CAP8_rep_c8162_101	Excalibur_c40976_111	RAC875_c8197_810	Excalibur_c40976_87	Tdurum_contig80351_311	BS00059896_51	JD_c2156_2040	wsnp_Ex_c5619_9884202	CAP8_rep_c8162_101
Excalibur_rep_c101263_892	Excalibur_rep_c101263_892
wsnp_BF291736B_Ta_1_1	wsnp_BF291736B_Ta_1_1	wsnp_Ex_c38739_46195930	wsnp_Ex_c38739_46196393	Excalibur_c16646_1254
RAC875_c34512_685	Kukri_c3701_392	RAC875_c5577_1682	RAC875_c34512_493	Kukri_c7339_113	Excalibur_rep_c107769_116	RAC875_c34512_685	RAC875_rep_c112807_403
wsnp_Ex_c25043_34305764	wsnp_Ex_c25043_34305764
Excalibur_c584_726	Kukri_c26474_540	Excalibur_c584_726
RAC875_c52566_644	RAC875_rep_c113555_122	wsnp_Ex_c7246_12443506	BS00022657_51	Ku_c23446_2209	Excalibur_c15031_73	wsnp_Ex_c7738_13195349	Tdurum_contig83066_276	Excalibur_c13239_85	RAC875_c52566_551	RAC875_c52566_644
Tdurum_contig10108_246	Tdurum_contig10108_246
CAP7_c16_483	wsnp_Ex_c34303_42642389	BobWhite_c24069_257	Excalibur_rep_c83640_791	BobWhite_c21827_104	CAP7_c16_483	Tdurum_contig10048_61	Tdurum_contig52627_496
wsnp_Ra_c4321_7860456	wsnp_Ex_rep_c66551_64836327	wsnp_Ra_c4321_7860456
RAC875_rep_c83950_222	RAC875_rep_c83950_222
RAC875_c26469_480	RAC875_c26469_480
BS00029342_51	BS00029342_51
Ra_c4397_542	Ra_c4397_542
Excalibur_c5438_274	Excalibur_c5438_274
RAC875_c609_362	RAC875_c609_362
Ra_c111671_555	Ra_c111671_555
Excalibur_c65830_82	RAC875_c57938_94	Excalibur_c65830_82	wsnp_Ra_c14112_22155451	CAP12_c2565_239	Kukri_rep_c107245_634
BS00070900_51	IAAV5802	BS00070900_51
BS00083497_51	BS00083497_51
Excalibur_c40056_59	Excalibur_c40056_59
BobWhite_c12911_788	BobWhite_c12911_788
RFL_Contig2815_1305	RFL_Contig2815_1305
RAC875_c400_1271	RAC875_c400_1271
wsnp_Ra_rep_c106119_89961852	wsnp_Ra_rep_c106119_89961852
BobWhite_c12144_216	BobWhite_c12144_216
RAC875_s116170_295	Excalibur_c1451_660	BobWhite_c8982_226	RAC875_rep_c69619_260	BobWhite_rep_c65414_271	wsnp_BE426620D_Ta_2_2	Excalibur_c23239_718	wsnp_RFL_Contig2659_2346243	Excalibur_c44325_92	BobWhite_c32336_198	Excalibur_rep_c104620_183	Kukri_c14696_214	Excalibur_c21749_470	Kukri_c31121_1011	BobWhite_c13924_707	CAP12_rep_c5547_123	Kukri_rep_c72666_625	Excalibur_rep_c86288_514	Excalibur_c13046_700	Kukri_c8752_281	BobWhite_c32336_504	Excalibur_c18353_55	tplb0021e03_713	Excalibur_c8720_1073	Excalibur_c15426_661	RAC875_c2176_2416	RAC875_c52165_241	RAC875_s116170_295	Excalibur_c44325_339	BobWhite_c6365_965	wsnp_Ku_c9269_15583444	Kukri_rep_c68903_1100	Kukri_rep_c70958_1044	Kukri_rep_c70958_916	RFL_Contig2460_547	RAC875_c17722_1704	RAC875_c20076_907	Kukri_rep_c101148_401	D_contig14237_449	Kukri_c31121_1460	Excalibur_c95944_72	RAC875_rep_c120698_93	RAC875_c54391_236	D_GDS7LZN02FDZX8_269	BobWhite_rep_c53418_120
BS00044720_51	BS00080749_51	IAAV6312	Excalibur_c2887_131	BS00044720_51
IAAV4282	Excalibur_rep_c67599_2154	BS00015680_51	IACX5670	wsnp_Ra_rep_c116793_96612614	RFL_Contig5917_2433	BS00065946_51	RAC875_c46007_340	RFL_Contig5917_3026	Kukri_c49670_857	IAAV6032	BS00043082_51	IAAV4282	BS00080239_51	BS00070104_51
IACX1444	Kukri_rep_c71152_906	Excalibur_c17456_428	RAC875_rep_c108908_72	Kukri_c60627_74	BS00063517_51	BS00039211_51	Excalibur_c22877_1990	RAC875_rep_c114236_188	BS00063710_51	IACX1444	BS00010131_51	Kukri_c63505_174	Excalibur_c3108_2958	RAC875_c13116_1162	BobWhite_c6055_185	BS00039210_51
D_contig73920_552	wsnp_Ku_rep_c105822_91859983	wsnp_Ex_c6400_11123059	wsnp_Ku_c7229_12491877	Excalibur_c17039_436	Kukri_c16477_181	BS00021718_51	D_contig73920_552	BobWhite_c16655_421	BobWhite_c16439_1143
BS00012014_51	Excalibur_c42413_442	wsnp_Ku_c28820_38731047	BS00012014_51	BS00009458_51	BobWhite_c5756_516	BS00086534_51	RAC875_c50347_258	RAC875_c15518_236
Kukri_c19434_936	D_F1BEJMU01A0OMY_356	Kukri_c19434_936	wsnp_Ex_c7908_13430703	BS00067698_51	D_F1BEJMU02GB94Z_188	Tdurum_contig29563_257	BS00047901_51
BS00093111_51	Kukri_rep_c69087_153	BS00011109_51	BS00022532_51	Kukri_c5579_466	BS00093990_51	D_GA8KES401AVZF3_380	BS00093111_51
wsnp_JD_c289_450995	BS00060596_51	wsnp_JD_c289_450995	Kukri_c7605_181
BS00011425_51	BS00011425_51	RAC875_c25656_289	tplb0030j08_1960	BS00093757_51	wsnp_Ra_c25656_35227058
Kukri_rep_c106786_230	Kukri_rep_c106786_230	wsnp_JD_rep_c63957_40798121	Kukri_rep_c113120_104
RAC875_rep_c114621_200	RAC875_rep_c114621_464	RAC875_rep_c114621_200	RAC875_c30919_311
RAC875_c9897_638	Ex_c27573_760	RAC875_c9897_638
BS00067584_51	RAC875_rep_c73201_205	Kukri_rep_c103845_165	Kukri_c26576_329	RAC875_c60563_531	BS00067584_51	BS00079440_51	Excalibur_rep_c109101_94	D_contig17313_245	CAP11_c3942_361
RAC875_rep_c110753_119	D_GBUVHFX02JKG4A_54	RAC875_rep_c110753_119
RFL_Contig5277_1141	BobWhite_rep_c63940_205	Kukri_c365_345	RFL_Contig5277_1141
CAP12_c1503_76	CAP12_c1503_76
RAC875_c13774_161	Kukri_c58969_980	Kukri_rep_c68088_633	BobWhite_rep_c51247_189	RAC875_c13774_161	BobWhite_c3871_735	wsnp_BE517946D_Ta_1_2	RAC875_c110838_690	RAC875_rep_c102601_57	RAC875_c5342_1312	Ku_c674_915	RAC875_c110838_499	Excalibur_c77484_60	Excalibur_c30328_713	Kukri_c29592_559	RAC875_rep_c69388_134	Ex_c8179_1452	Kukri_c32355_1027	Tdurum_contig10246_1749	RFL_Contig3172_444	BobWhite_c16917_732	wsnp_Ku_c4319_7848197	tplb0058k20_1741	RAC875_rep_c69388_778	RAC875_c18309_605	Excalibur_rep_c67221_153	RAC875_c25763_254	BobWhite_c40561_305	Kukri_c34647_218	RAC875_c3257_1179	D_contig80448_280	Kukri_c36639_186	RAC875_rep_c85788_282	BobWhite_rep_c50186_469	Kukri_c3115_279	Excalibur_c1027_927	BobWhite_c12090_117	BobWhite_c38713_202	wsnp_CAP11_rep_c4111_1943544	BobWhite_rep_c60776_638	Excalibur_c93588_271	Excalibur_c11133_209	Excalibur_c74714_108	RAC875_c32340_462	BobWhite_c28250_220	Excalibur_rep_c70308_701	wsnp_BE445431D_Ta_2_1	Excalibur_c62255_986	Kukri_rep_c103890_185	Kukri_rep_c73433_61
BobWhite_rep_c65414_125	RAC875_c3187_873	Excalibur_rep_c67599_242	BobWhite_c10539_201	BobWhite_rep_c65414_125
wsnp_Ex_rep_c66522_64795143	wsnp_Ex_rep_c66522_64795143
wsnp_Ex_c10751_17505459	wsnp_Ex_c10751_17505459
Kukri_c14902_1112	Kukri_c14902_1112
Excalibur_c6681_580	Excalibur_c6681_580
BS00022234_51	Excalibur_c35611_446	Kukri_c29358_277	D_contig39379_541	BS00049514_51	BS00022234_51	Excalibur_rep_c101288_130
Kukri_c30439_2407	Kukri_c30439_2407
D_contig31797_313	RAC875_rep_c116200_396	BS00065701_51	BS00106937_51	Kukri_c4790_1174	BobWhite_c47086_539	BS00065147_51	Excalibur_c4303_206	Kukri_c1016_2269	BS00073229_51	BS00073230_51	BS00063674_51	IAAV3173	Kukri_rep_c114322_506	D_contig31797_313	Excalibur_c15048_488	BS00069899_51	BS00010514_51	BS00022211_51	BS00081578_51	BS00062864_51	BS00021923_51
RAC875_c31493_120	RAC875_rep_c103893_601	RAC875_c45702_412	BS00063225_51	BobWhite_rep_c51612_864	RAC875_c31493_120	wsnp_Ex_c3964_7181151	RAC875_c26896_339	Kukri_rep_c72558_961	wsnp_BE488779D_Ta_1_2	BS00076261_51	Kukri_c16557_855	BS00082605_51	RAC875_c31560_141	D_contig77859_59	BS00063748_51	RAC875_rep_c72220_143
Excalibur_c24307_739	Excalibur_c24307_739
RAC875_c39665_175	RAC875_c39665_175
BS00022276_51	BS00022276_51
tplb0060h04_139	tplb0060h04_139
RAC875_c63883_76	RAC875_c63883_76
Kukri_c27309_590	Kukri_c27309_590
Kukri_c33486_128	Kukri_c33486_128
Ex_c18484_2026	wsnp_BE490613A_Ta_2_1	BS00066475_51	wsnp_RFL_Contig3396_3515504	RAC875_c3427_734	BobWhite_c18408_199	Kukri_c68006_282	BobWhite_c34548_96	Tdurum_contig57139_318	wsnp_Ex_rep_c69752_68711460	wsnp_Ex_c6217_10848574	wsnp_Ex_c10667_17387885	Tdurum_contig83663_371	wsnp_Ku_c4886_8753646	Ku_c56370_1155	Tdurum_contig28699_54	Ex_c18484_2048	BS00048031_51	Ex_c18484_2026	wsnp_Ex_c9145_15214903	wsnp_BE494474A_Ta_2_2	Kukri_c47643_920	wsnp_Ku_c9433_15811664
tplb0053a24_2232	BS00048489_51	Kukri_s117068_130	Kukri_s117068_198	IAAV1155	Kukri_c4030_896	Excalibur_c74666_291	tplb0053a24_2232	Kukri_rep_c69028_1398	Ku_c17560_146	Excalibur_c12875_864	BS00079521_51	RAC875_c67770_822	BS00022798_51	wsnp_Ex_c2573_4788116	RAC875_c77648_367	BS00066230_51	BobWhite_c17021_297	Kukri_rep_c101735_236	Excalibur_c60530_113	BS00094057_51	Jagger_c8039_67	BS00093975_51	wsnp_Ex_rep_c67635_66292308	BS00073062_51	BobWhite_c23392_496	wsnp_Ex_c22683_31887799	Kukri_rep_c96809_352	Excalibur_c19658_82	RAC875_c76367_523	RAC875_c7060_67	BobWhite_c5461_338	RAC875_c20134_535
Excalibur_c13709_2568	Tdurum_contig50392_1355	RAC875_c37118_595	RAC875_c53864_310	IAAV4286	Excalibur_c6501_477	wsnp_Ex_c22766_31972812	wsnp_Ex_c12948_20511479	Tdurum_contig697_73	Ra_c88203_455	RAC875_c11672_1240	tplb0050h15_1287	BobWhite_s65081_93	BS00110266_51	Tdurum_contig57693_581	BS00037400_51	wsnp_BE443568A_Ta_2_1	Ra_c88203_468	Ku_c19285_555	Ku_c28597_514	Kukri_rep_c70479_411	BobWhite_c42102_237	Tdurum_contig57753_138	Tdurum_contig63129_238	Kukri_c5459_334	Kukri_c82097_197	Excalibur_c64302_103	Excalibur_c854_1459	Excalibur_c13709_2568	RAC875_rep_c75768_245	Ra_c88203_1055	Tdurum_contig68855_91	wsnp_Ex_c9458_15679797	Tdurum_contig59782_86	wsnp_Ra_c7280_12576178	Ra_c11263_2353	BS00089400_51
Kukri_c10751_1031	BS00020459_51	wsnp_CAP11_c68_106078	Ra_c23771_496	wsnp_BG262734A_Ta_2_3	RAC875_c15109_106	BS00088756_51	wsnp_Ex_c12341_19693570	Tdurum_contig62557_263	Excalibur_c49743_97	Excalibur_rep_c110501_525	BS00039498_51	Kukri_c12079_204	BobWhite_c5337_225	wsnp_Ex_rep_c66357_64540369	wsnp_Ra_c132_291198	Tdurum_contig59585_656	Kukri_c10751_264	wsnp_Ex_c15475_23756906	IAAV5370	wsnp_Ex_c15475_23757972	Kukri_c10751_1031	wsnp_CAP12_c15_9559	BS00081610_51	BS00060029_51	IAAV1410	RAC875_rep_c90531_283	BS00023337_51	BS00049977_51	D_GBB4FNX02FX302_98
wsnp_CAP8_c1007_643393	wsnp_Ex_c9483_15722127	BS00000445_51	wsnp_Ex_c8884_14841846	wsnp_CAP8_c1007_643393	BS00001478_51	wsnp_Ku_c8400_14280021	BS00080879_51	wsnp_Ku_c44716_51926415	wsnp_Ex_c1894_3575749
Kukri_c15950_244	RFL_Contig5871_1650	Kukri_c15950_244	Tdurum_contig56731_335	BS00022989_51	BS00063300_51	BS00056089_51	wsnp_Ku_c38911_47455924	Kukri_c33640_640	Excalibur_c60581_62	BS00067748_51	Kukri_rep_c69970_717	Excalibur_c46600_919	BS00022703_51	BS00066319_51
wsnp_Ex_rep_c108072_91444417	RFL_Contig1798_1606	CAP8_c4697_108	BobWhite_c30232_154	wsnp_Ku_c1307_2606226	BS00022882_51	Ex_c67794_487	wsnp_Ex_c11397_18400400	RFL_Contig4399_956	wsnp_BF429272A_Ta_2_1	wsnp_Ex_rep_c108072_91444417	Tdurum_contig22253_104
RAC875_c45016_79	JG_c3077_225	RAC875_c45016_79	Kukri_c62467_362	JG_c3077_214	BobWhite_c9704_273	Kukri_c34845_242	Excalibur_c16197_748	RAC875_c10286_1247	Excalibur_c9000_209
JD_c1187_1398	Excalibur_c91154_175	Ku_c17569_905	BS00010531_51	wsnp_Ex_c5929_10402147	wsnp_RFL_Contig2011_1216801	Excalibur_c13242_1178	wsnp_Ex_c53364_56625806	JD_c1187_1398	RAC875_rep_c104403_524	wsnp_JD_c5699_6859527
BS00022368_51	BS00022368_51	Excalibur_c96921_206	wsnp_Ex_c20250_29303152	Excalibur_c3969_1208
wsnp_Ex_c10630_17338703	Tdurum_contig55841_351	BS00023028_51	wsnp_Ex_c10630_17338703	Excalibur_c24829_189	IAAV1523	Ku_c26872_269	wsnp_Ex_c10630_17338753	wsnp_BE604885A_Ta_2_1
RAC875_c56516_786	wsnp_Ex_c361_707953	Excalibur_c39808_453	BS00097939_51	wsnp_Ex_rep_c104125_88923836	RAC875_c99055_69	Kukri_c8465_54	RAC875_c15003_377	Excalibur_c94962_57	RAC875_c56516_786
Excalibur_c7610_143	BS00086050_51	Kukri_s117946_404	Excalibur_c7610_143	Tdurum_contig31235_99	RAC875_c68056_81	Tdurum_contig50577_620	BS00074926_51
BS00065468_51	BS00032524_51	RAC875_c2464_274	IAAV2646	BS00065468_51	BS00094366_51	BS00007502_51
BS00011612_51	wsnp_Ra_c35889_44345459	wsnp_Ku_c3286_6111360	wsnp_Ex_c1149_2206471	wsnp_Ex_c14340_22315611	IAAV5729	BS00110405_51	Ra_c38505_555	IAAV3900	wsnp_Ex_rep_c69577_68526990	wsnp_Ex_c2502_4675968	RAC875_c842_1516	wsnp_Ra_c10669_17515792	Excalibur_c26754_433	wsnp_Ex_c8334_14049699	RAC875_c67309_634	BS00067499_51	BS00010204_51	wsnp_Ex_c11039_17902115	Ra_c72106_227	Ku_c14313_1194	RFL_Contig4921_2420	wsnp_Ex_c47907_52974924	RAC875_rep_c117959_132	BobWhite_c43681_334	wsnp_Ex_c11085_17973016	BS00101401_51	wsnp_Ex_c14681_22747500	Ku_c68484_1276	BobWhite_rep_c49102_169	BobWhite_c8340_511	BS00062645_51	Excalibur_c18089_1116	RAC875_c842_1476	Kukri_c6288_364	Tdurum_contig91865_242	Kukri_c34195_357	wsnp_Ex_c2331_4369782	wsnp_JD_c11273_11770307	Excalibur_c46082_440	wsnp_Ex_rep_c66907_65324299	CAP8_c1393_327	wsnp_BE443995B_Ta_2_2	BobWhite_c43213_184	Kukri_rep_c112061_617	wsnp_RFL_Contig4734_5671036	Kukri_c80104_809	IAAV1334	Tdurum_contig11121_834	RAC875_c17907_181
RAC875_c79551_167	RAC875_c79551_167	BS00091002_51	Kukri_c63259_151	BS00084159_51	RFL_Contig497_1114
wsnp_Ku_c44089_51445136	wsnp_RFL_Contig3866_4228783	IAAV6974	wsnp_JG_c2509_1153697	Kukri_c51247_322	wsnp_Ku_c44089_51445136	wsnp_Ex_rep_c67727_66398596
wsnp_Ku_c10362_17156084	BS00055211_51	BS00084348_51	wsnp_Ku_c10362_17156084	Excalibur_c62042_175	Kukri_c1568_889	RAC875_c51781_238	Kukri_rep_c89183_282
BS00059887_51	Kukri_c64639_120	BS00059887_51	BS00060666_51	RAC875_c18058_1070
wsnp_Ex_c11229_18163892	wsnp_Ex_c28679_37784954	wsnp_Ex_c28679_37784735	wsnp_Ex_c11229_18163892
RAC875_c36922_829	Kukri_c28650_111	RFL_Contig1488_671	RAC875_c36922_829	Excalibur_c1529_1644
CAP8_c3568_256	CAP8_c3568_256	RAC875_c24982_202	BS00093889_51
wsnp_Ex_c8409_14170476	RFL_Contig1896_1236	BS00049032_51	wsnp_Ex_c8409_14170476
BS00057445_51	BS00057445_51	wsnp_Ex_c8240_13914674
BS00041742_51	BobWhite_c12428_371	BS00041742_51
wsnp_JD_rep_c64325_41024646	wsnp_JD_rep_c64325_41024646	wsnp_CAP11_c2438_1258747
wsnp_Ex_rep_c102478_87635370	Excalibur_c2578_1966	Excalibur_rep_c102974_175	wsnp_Ku_c40218_48484410	wsnp_Ku_c11052_18135847	Kukri_c28165_906	wsnp_Ra_c16278_24893033	wsnp_Ex_rep_c102478_87635370	IAAV4781	wsnp_Ex_c1141_2191485	Excalibur_rep_c103091_266	BS00034334_51
wsnp_BE426418A_Ta_2_1	wsnp_BE426418A_Ta_2_2	wsnp_BE426418A_Ta_2_1
wsnp_Ex_rep_c67786_66472676	wsnp_Ex_rep_c67786_66472676	Excalibur_c56240_200	Excalibur_c48047_90	wsnp_Ex_c12341_19693090
Excalibur_c29205_537	Excalibur_c29205_537	IAAV3488	BS00071823_51	Excalibur_c5561_1013
Tdurum_contig42495_389	Tdurum_contig42495_389	BS00023222_51
BS00076772_51	BS00076772_51	Excalibur_c24354_465	RAC875_c52195_324
RAC875_c10194_910	RAC875_c10194_910	RAC875_c10194_673
BobWhite_c37325_92	BobWhite_c37325_92	Kukri_c13830_556
RAC875_c4952_719	RAC875_c4952_719	Excalibur_c34649_556
wsnp_Ku_c46762_53407442	CAP7_c915_121	BS00106008_51	wsnp_Ku_c46762_53407442
IAAV5507	IAAV9044	IAAV5507
wsnp_Ra_rep_c106523_90273922	wsnp_Ra_rep_c106523_90273922	wsnp_CAP11_rep_c4157_1965583
RAC875_c82493_67	RAC875_c82493_67
BS00022459_51	BS00022459_51	BS00022884_51	Kukri_c49927_151	BS00022424_51	Excalibur_rep_c110278_62
wsnp_Ra_c27984_37480491	wsnp_Ra_c27984_37480491
wsnp_RFL_Contig2699_2402527	wsnp_RFL_Contig2699_2402527
IAAV8170	RAC875_rep_c109433_782	wsnp_JD_c2863_3822253	BS00061179_51	Excalibur_c56240_176	Excalibur_c39248_485	Excalibur_c17655_467	Tdurum_contig93830_1688	IAAV8170	wsnp_Ku_c19456_28944589	BobWhite_c17879_519	BS00081688_51	wsnp_Ku_c18497_27803432	IACX5899	wsnp_Ex_c14202_22145805
wsnp_Ex_rep_c66685_65003254	BS00107444_51	IAAV902	wsnp_Ex_c13949_21828493	RFL_Contig1175_354	wsnp_Ex_c28930_38008757	Kukri_rep_c87640_135	BS00064039_51	wsnp_Ex_rep_c66685_65003254	Excalibur_c33545_134	wsnp_Ra_c34117_42876812	wsnp_Ku_c5378_9559013
wsnp_Ku_c2249_4335279	wsnp_Ku_c2249_4335279
wsnp_Ex_c24085_33332723	wsnp_Ex_c24085_33332723
BS00022256_51	BS00110564_51	BS00022256_51
wsnp_Ku_c10468_17301042	wsnp_Ku_c10468_17301042
BS00022129_51	BS00022129_51
IAAV3851	IAAV3851
BS00073898_51	BS00073898_51
wsnp_Ku_c14082_22272647	wsnp_Ku_c14082_22272647
RAC875_c32792_231	RAC875_c32792_231
Tdurum_contig777_260	Tdurum_contig777_260
IAAV9068	IAAV9068
Tdurum_contig49753_191	Tdurum_contig49753_191	BS00022611_51	CAP12_rep_c3868_270	RFL_Contig3799_987
Excalibur_c30975_133	Kukri_c45609_882	wsnp_BE497469B_Ta_2_1	Kukri_c3168_521	IAAV1079	Kukri_c13537_2069	BS00029548_51	Excalibur_c18641_1849	BS00098496_51	Excalibur_c14273_1407	CAP7_c3916_256	Excalibur_c30975_133	IACX971	wsnp_Ex_c4069_7355431	wsnp_Ex_c19982_29009504	RAC875_rep_c72470_124	BS00097481_51	RAC875_c21955_719
BS00030581_51	wsnp_JD_c1843_2562950	RAC875_rep_c82061_78	IAAV4105	Tdurum_contig10107_580	IACX8272	Kukri_c14072_188	RFL_Contig622_1601	RAC875_rep_c71561_619	Excalibur_c62737_131	wsnp_Ku_c93664_84327484	BS00030581_51	BS00052423_51	BS00108055_51	wsnp_Ra_c10203_16850924	JD_c6678_311	BS00030430_51	Tdurum_contig9132_102	Kukri_rep_c114738_144	wsnp_Ex_c238_460841	wsnp_Ex_c5378_9504586	RAC875_c8081_435	wsnp_Ex_c5378_9505087	wsnp_JD_c1316_1891903	Tdurum_contig12941_1413	wsnp_BQ159467B_Ta_2_1	BS00060073_51	BS00066467_51	RAC875_c2044_170	BobWhite_c45623_215	Excalibur_c14999_712
RAC875_c2340_616	RAC875_c2340_616
wsnp_Ex_c12887_20427158	RFL_Contig5418_347	wsnp_Ex_c12887_20427158	wsnp_Ex_c2609_4852360	BobWhite_rep_c64944_264	Excalibur_c15332_1194	BS00005265_51	wsnp_JD_c10602_11238420	wsnp_Ku_rep_c72700_72370664	wsnp_Ku_rep_c72821_72480395
Kukri_c3773_1450	Kukri_c32803_150	BS00058654_51	Ra_c58335_189	BS00102646_51	wsnp_Ex_c8386_14127329	tplb0059m03_622	BS00011438_51	tplb0059m03_1516	BobWhite_c3902_175	Kukri_c3773_1450	Tdurum_contig34149_219	RAC875_rep_c69171_92	Excalibur_c6782_253	wsnp_Ex_rep_c66331_64502558
Kukri_rep_c74178_178	BS00060255_51	BS00032830_51	Kukri_c21467_571	Kukri_rep_c74178_178	wsnp_JD_c29019_23208279	wsnp_CAP12_c2297_1121142	RAC875_c35310_770	wsnp_Ku_c17659_26797674	Excalibur_c8483_1308	Excalibur_c21372_142	wsnp_Ku_c13311_21255891	wsnp_Ex_c19372_28313727	wsnp_JD_c30422_23944042	IAAV3838	Ra_c965_2702	wsnp_JD_c2623_3541255	wsnp_Ex_c11246_18191331	Kukri_c23958_187	BobWhite_c14365_59	BobWhite_c10402_140	RAC875_rep_c70966_253	wsnp_Ex_c22401_31592784	Excalibur_rep_c68583_1067
RAC875_c44365_203	Kukri_c4074_463	BS00045330_51	Kukri_c4599_482	RAC875_c55214_932	RAC875_rep_c83245_239	BS00090945_51	Excalibur_c29625_222	Tdurum_contig54463_316	Kukri_rep_c70198_1436	RAC875_c50787_146	wsnp_Ex_c2580_4800027	RAC875_c43893_213	RAC875_c44365_203	BS00095061_51	Excalibur_c29625_243	BobWhite_c11540_60
BobWhite_c40087_93	Kukri_c7087_896	wsnp_Ex_c4267_7700325	Excalibur_c34069_487	wsnp_Ex_c16378_24870688	wsnp_Ex_c8715_14590273	RAC875_c16281_195	wsnp_Ku_c6825_11858665	RFL_Contig5871_1771	BobWhite_c40087_93	RAC875_c100413_60	wsnp_Ex_c1934_3648624	RAC875_c16281_167
BS00073011_51	RFL_Contig4421_1490	wsnp_JD_c19725_17732526	Ku_c25346_508	RAC875_c95993_265	Kukri_c9571_73	IACX3190	Kukri_c15603_1116	Excalibur_c62826_254	BobWhite_c5095_634	Kukri_c4310_489	IACX5912	Ku_c31046_525	BS00073011_51	BobWhite_c40455_116	Excalibur_c5298_171	wsnp_BE445348B_Ta_2_1	BS00110292_51	Excalibur_c5977_440	BS00089954_51	wsnp_Ex_c5547_9774195	IACX3871	Kukri_c25794_863
wsnp_JD_c7325_8422075	Kukri_c30535_58	BS00072151_51	RAC875_c81076_317	wsnp_Ex_c5657_9942445	wsnp_JD_c7325_8422075	wsnp_Ex_c1097_2105209
BS00010316_51	BS00010316_51	Ra_c2964_2254	BS00022025_51	IACX3169	BobWhite_rep_c53007_100	BobWhite_c40244_73	wsnp_JD_c16245_15468917	Excalibur_c3341_519	IACX20464
BS00079989_51	JD_c23336_253	RAC875_c76611_364	Ra_c17608_960	RAC875_c53353_78	Excalibur_c20277_483	Tdurum_contig24552_508	BobWhite_c9711_71	BS00079989_51
wsnp_Ex_c64005_62987067	wsnp_Ex_rep_c66893_65301351	Jagger_c522_55	wsnp_Ex_rep_c68193_66971396	wsnp_Ex_c25573_34834321	wsnp_Ex_c52557_56115459	wsnp_Ex_c64005_62986957	wsnp_Ex_c64005_62987067	RAC875_rep_c69917_755
wsnp_Ex_c21418_30554998	BobWhite_c24364_73	BS00065107_51	wsnp_Ex_c6245_10887043	Excalibur_c59479_514	Kukri_rep_c106420_312	wsnp_Ex_c21418_30554998	RAC875_rep_c118396_333	BS00110072_51	Excalibur_c27120_789	Excalibur_c38785_222	wsnp_Ex_c2639_4899517	RAC875_rep_c117294_342	wsnp_Ex_c1676_3185400	BS00102641_51	wsnp_Ex_c11837_18996495	wsnp_Ex_c12781_20280445	BobWhite_c40305_243	wsnp_Ex_c3040_5615597	BobWhite_c7281_328	wsnp_Ku_c31407_41142340	wsnp_Ex_c3722_6786328
BS00069273_51	wsnp_Ex_c33879_42293206	BS00064227_51	CAP11_c59_418	BS00070210_51	Ra_c109604_751	BS00056737_51	wsnp_CAP11_c59_99769	RAC875_c7158_687	BS00069273_51	RFL_Contig2578_862
tplb0024c09_1335	Tdurum_contig56661_291	RAC875_rep_c116515_181	BS00087279_51	IAAV4613	tplb0024c09_1335	Excalibur_rep_c106935_390	Tdurum_contig11988_459	Tdurum_contig63110_433	wsnp_Ex_c3096_5709369	wsnp_Ku_c14875_23320708	Ra_c9061_2115	BobWhite_c3902_210	wsnp_Ex_c7291_12517871	Ku_c9822_828	CAP7_c3667_77	BobWhite_c13099_755	IACX11310	wsnp_RFL_Contig2073_1317762	RFL_Contig5508_1283	Tdurum_contig49477_187
RFL_Contig3591_1832	wsnp_Ex_c2723_5047696	Ku_c23207_988	BS00010849_51	CAP8_c1799_237	Kukri_rep_c70103_146	RFL_Contig3591_1832	wsnp_CAP11_c323_263628
Kukri_rep_c101341_425	IAAV6442	BS00018764_51	wsnp_BE497169B_Ta_2_2	Excalibur_rep_c104532_80	Excalibur_rep_c67448_528	Kukri_rep_c101341_425	IAAV3924
Excalibur_rep_c70658_301	Ra_c8960_147	Excalibur_rep_c70658_301	wsnp_Ra_c67016_65144188	Kukri_c3243_1016	Tdurum_contig32277_121	BobWhite_c3721_224	Tdurum_contig60330_126	Kukri_c3243_1065	Excalibur_rep_c102300_102
Kukri_c2164_1856	Tdurum_contig11114_335	wsnp_JD_c18509_16968425	BS00091257_51	Tdurum_contig51605_857	Tdurum_contig51605_194	Tdurum_contig59566_4435	RAC875_c61824_194	Tdurum_contig51605_542	Tdurum_contig59566_2309	wsnp_Ex_c13284_20948460	wsnp_Ex_c16569_25082817	Excalibur_c16569_535	BS00079029_51	Kukri_c2164_1856	BS00063160_51	BobWhite_c45118_495	Tdurum_contig59566_1534
RAC875_c10246_839	BS00079014_51	RAC875_c10246_839	Kukri_c23228_137	RAC875_c34484_67
Kukri_c21818_519	BS00011869_51	Excalibur_c25678_337	BS00105995_51	wsnp_Ex_c123_244117	Kukri_c11910_445	wsnp_Ku_c4078_7436510	Tdurum_contig20950_359	RAC875_c58159_989	wsnp_Ku_c21818_31604716	Kukri_c40909_784	BobWhite_rep_c50457_813	Kukri_c21818_519	Excalibur_c26662_218
IAAV1595	IAAV8659	IAAV1595	wsnp_Ra_rep_c75740_73183118	BS00068415_51
RFL_Contig4186_852	Tdurum_contig59953_282	BS00022861_51	BS00095515_51	RFL_Contig4186_852
RAC875_c8121_1997	Tdurum_contig42366_944	Tdurum_contig42366_818	Tdurum_contig42366_893	RAC875_c8121_1997
BS00105878_51	Ku_c24974_674	BS00105878_51	BS00085434_51
wsnp_Ex_c700_1379957	wsnp_Ex_c700_1379957	Tdurum_contig100004_204	BS00068556_51
IACX2048	Excalibur_c58066_180	wsnp_Ex_c2820_5215394	RAC875_c2787_470	RAC875_rep_c72758_122	IACX2048	wsnp_JD_c828_1226159	wsnp_RFL_Contig3344_3442711	RAC875_rep_c86950_103	wsnp_Ex_c4063_7344449	RAC875_c2787_1260	Kukri_c2118_264	wsnp_Ex_c4063_7344641	Excalibur_c7706_1936
wsnp_JD_rep_c50820_34666611	Kukri_c58054_59	Excalibur_rep_c115600_289	RAC875_c16251_618	RAC875_rep_c72670_558	wsnp_JD_rep_c50820_34666611	BobWhite_c15075_708
Tdurum_contig52990_560	RAC875_c39926_313	Ra_c29672_532	Kukri_c40034_123	Tdurum_contig63460_144	RAC875_c17269_645	Tdurum_contig46030_580	Tdurum_contig52990_560	BS00065873_51
Ku_c172_840	Ku_c172_840	BS00048754_51	Excalibur_c37115_306	Ku_c46571_2583	Excalibur_rep_c69241_274	IAAV3519
IAAV5505	Kukri_c37029_761	Excalibur_c9001_569	CAP12_c4778_199	wsnp_BE489326B_Ta_2_2	Jagger_c2707_152	BobWhite_c634_420	Excalibur_c24830_415	Excalibur_c63730_660	BS00091577_51	Excalibur_c48841_1380	wsnp_Ex_rep_c70174_69125822	Excalibur_c14803_1088	BobWhite_c16847_99	IAAV958	wsnp_BE489326B_Ta_2_1	Tdurum_contig15181_67	RAC875_rep_c77173_208	RAC875_rep_c69281_207	RAC875_c8755_314	BS00049570_51	CAP8_rep_c4453_136	Tdurum_contig26727_187	Jagger_c1219_603	Tdurum_contig1002_149	IAAV5505	RAC875_c21086_130	Tdurum_contig26727_267	RAC875_c37608_216	Tdurum_contig28033_420
Kukri_c48750_1416	Tdurum_contig67690_183	Kukri_c48750_1416
wsnp_CAP11_c2309_1201554	tplb0062a17_679	Excalibur_c47250_726	BS00058272_51	BS00063034_51	wsnp_CAP11_c2309_1201554	wsnp_BE424246B_Ta_2_2	BS00022512_51	wsnp_BQ167580B_Ta_2_1
Excalibur_c20392_1075	RAC875_c22641_993	Ku_c1575_338	Excalibur_c20392_1075	BobWhite_rep_c66990_294	RAC875_c35720_229	wsnp_Ku_c29102_39008953	RAC875_c35720_456
Kukri_rep_c75764_261	Kukri_rep_c75764_261	Tdurum_contig100212_141
BS00022403_51	Kukri_rep_c94476_152	BS00022403_51	Excalibur_c36725_96	Excalibur_c5309_286	BS00059416_51	BS00009549_51
BobWhite_c22370_352	BS00056258_51	BobWhite_c22370_352
BS00063946_51	RAC875_c62223_86	BS00063946_51
Excalibur_c25566_1000	wsnp_Ku_c663_1368085	Excalibur_c25566_1000	BS00039218_51	BobWhite_c25670_425	wsnp_Ra_c16264_24873670
Excalibur_c24391_321	Excalibur_c24391_321	RAC875_c5799_224
CAP11_c5660_100	Tdurum_contig57914_1144	CAP11_c5660_100
BS00022072_51	BS00011570_51	wsnp_Ex_c15944_24350833	IAAV6689	wsnp_Ex_c54357_57265797	wsnp_RFL_Contig3336_3426054	wsnp_Ex_rep_c66896_65307566	BS00102622_51	BS00022072_51	Kukri_c32046_493	BS00075108_51	wsnp_JD_c9902_10674725
Tdurum_contig50954_880	IAAV4876	tplb0028p23_691	RAC875_c3956_275	tplb0028p23_852	BS00083706_51	Excalibur_c8314_405	Tdurum_contig10608_1081	wsnp_Ku_c55746_59522526	IACX4260	Tdurum_contig50954_475	Tdurum_contig50954_880	wsnp_Ex_rep_c103892_88739043
wsnp_Ex_c8208_13870372	wsnp_Ex_c8208_13870372	Kukri_c66862_96	wsnp_JD_c4413_5541190	CAP12_c3551_85	BS00040742_51
Ku_c101932_436	Ku_c101932_436
wsnp_Ex_c4888_8714379	IAAV993	Tdurum_contig45431_607	Tdurum_contig43263_243	wsnp_Ex_c21930_31102685	IAAV51	BS00086717_51	BS00046052_51	BS00023074_51	wsnp_Ex_c4888_8714379	wsnp_Ex_c5457_9632050
Kukri_c34806_112	Kukri_c34806_112	BS00072993_51
BS00065934_51	BS00065934_51
wsnp_Ex_c57450_59156677	wsnp_Ex_c57450_59156677
wsnp_Ku_c18538_27857915	wsnp_Ku_c18538_27857915	BS00003522_51
BS00071597_51	BS00024499_51	RAC875_c17373_848	Excalibur_c15095_831	Excalibur_c15095_852	RAC875_c35672_73	BS00037871_51	RAC875_c23665_68	Tdurum_contig28053_218	wsnp_Ra_c10710_17570054	IAAV4641	RAC875_c31133_77	Tdurum_contig99764_60	Excalibur_c16703_430	RAC875_c24982_583	BS00086093_51	RAC875_c9930_191	BS00071597_51	BS00071041_51
Tdurum_contig50954_1393	Kukri_c12817_59	Tdurum_contig50954_1393	RAC875_c5966_1854	RAC875_c62483_112	Tdurum_contig50954_394	Tdurum_contig12008_803	RFL_Contig5709_3312	RFL_Contig5709_3005	wsnp_Ra_c41135_48426638	Tdurum_contig50954_1264	Tdurum_contig77551_589	Tdurum_contig12899_342	Excalibur_c94546_61
Tdurum_contig47635_876	Tdurum_contig47635_876
RFL_Contig29_1062	RFL_Contig29_1062
Ra_c14132_2575	IAAV6566	BS00052057_51	Ra_c14132_2575	wsnp_Ex_c3907_7088011	Excalibur_c35203_334	Kukri_c13345_481	Kukri_c63447_148
wsnp_JD_c10233_10936535	wsnp_JD_c10233_10936535
BobWhite_c17021_269	BS00111294_51	BobWhite_c17021_269	BobWhite_c28090_175	wsnp_Ex_rep_c67625_66279491
BS00022242_51	BS00022242_51
Excalibur_rep_c66942_58	Excalibur_rep_c66942_58	wsnp_BE497740B_Ta_2_2
RAC875_c24504_119	RAC875_c24504_119
Kukri_rep_c106027_464	Kukri_rep_c106027_464
Excalibur_c16569_765	Excalibur_c16569_765
IACX6214	IACX6214
Tdurum_contig43252_1762	Tdurum_contig43252_1762
RFL_Contig5_632	RFL_Contig5_632
Kukri_c7860_911	Kukri_c7860_911
RFL_Contig876_422	RFL_Contig876_422
BS00063624_51	BS00063624_51
BS00064077_51	BS00064077_51
CAP12_c1468_114	CAP12_c1468_114
BS00070455_51	BS00070455_51
Excalibur_rep_c69004_1653	Kukri_c24488_1603	RAC875_c29099_1366	BS00108577_51	Kukri_c8870_721	Excalibur_rep_c69004_1653	Excalibur_rep_c67048_452	Excalibur_c63483_991	BobWhite_c18256_809	Kukri_c50527_241	Kukri_c23591_522	tplb0050o09_895	Kukri_rep_c69028_999	RFL_Contig4591_1759	tplb0062k24_584	D_contig59199_227	Kukri_c88294_60	D_GB5Y7FA02H01X6_191	D_contig52360_374	Excalibur_c19658_127	Kukri_rep_c117022_97	CAP8_c5043_351	RAC875_c51781_795	BS00067117_51	RAC875_rep_c69820_103	Excalibur_c57482_473
RFL_Contig2432_953	BS00003119_51	BS00066691_51	wsnp_Ex_c12963_20529964	BS00105800_51	D_GDEEGVY01CO81T_81	RAC875_c19233_256	BobWhite_c5246_196	Tdurum_contig10408_1548	Excalibur_c15009_1082	wsnp_CAP11_c1051_622082	BS00042131_51	Kukri_rep_c87658_1436	RFL_Contig3966_1511	RFL_Contig2432_953	Tdurum_contig51605_137	RAC875_c33823_279	BS00078098_51	RAC875_c51595_177	CAP11_c1051_121	BS00062806_51
Kukri_c908_584	BS00095638_51	BS00038834_51	BS00093856_51	Kukri_c38868_427	Kukri_c908_584	BS00093857_51	BS00095640_51
CAP7_c3438_196	BobWhite_rep_c52911_146	BS00033229_51	CAP7_c3438_196	IAAV7013	IAAV686
RAC875_rep_c69171_241	BS00065422_51	RAC875_c22383_248	RAC875_rep_c115090_51	RAC875_c43871_154	RAC875_rep_c69171_241
Kukri_c2289_635	BS00021850_51	D_GBF1XID01ETBRB_172	Kukri_c2289_635	BS00021919_51
wsnp_Ex_c1629_3104356	wsnp_Ex_c1602_3055066	wsnp_Ex_c1629_3104356
D_GA8KES402JVT1Y_74	D_GA8KES402JVT1Y_74	BS00067163_51
BS00061125_51	BS00061125_51	wsnp_Ku_c13204_21105694
Jagger_c3839_60	Jagger_c3839_60	BS00063214_51
Ra_c10284_405	Ra_c10284_405
BS00022212_51	BS00022212_51
RAC875_c101793_136	RAC875_c101793_136
RAC875_c3141_214	RAC875_c3141_214
BS00054496_51	BS00054496_51
Excalibur_c3821_1355	Excalibur_c3821_1355	wsnp_Ex_c13629_21411429	RAC875_c5222_59
Tdurum_contig82605_187	Tdurum_contig82605_187
BS00011111_51	BS00011111_51
RAC875_c19660_1530	RAC875_c19660_1530
D_contig79290_372	D_contig79290_372
RFL_Contig2471_119	RFL_Contig2471_119
CAP12_c2615_128	CAP12_c2615_128
RAC875_c10628_1253	RAC875_c10628_1253
Tdurum_contig54957_624	Tdurum_contig54957_624
BS00084607_51	BS00084607_51
Kukri_rep_c69389_1215	wsnp_Ex_c9035_15054913	RAC875_c42756_168	IAAV7376	CAP11_c315_247	wsnp_BE637808A_Ta_2_1	Ex_c5979_1449	IAAV125	wsnp_Ex_c21197_30325539	wsnp_Ex_rep_c104859_89444355	RAC875_c27704_420	wsnp_Ex_c7528_12868250	tplb0024j12_840	Kukri_c2634_487	Excalibur_c32366_122	Kukri_rep_c69389_1215	BobWhite_rep_c63429_271	BS00034174_51	BobWhite_rep_c65013_174	Excalibur_rep_c70578_299	wsnp_Ex_c10886_17694220
RAC875_c67909_226	RAC875_c4800_255	Tdurum_contig46583_1275	IACX5724	BobWhite_c47168_289	Excalibur_c46904_84	wsnp_Ex_c12725_20212708	RAC875_c67909_226	Excalibur_rep_c66939_849	wsnp_BE403710B_Ta_2_1	Tdurum_contig10654_704	RAC875_c36363_222	RAC875_rep_c71684_51	RAC875_c1148_149	Kukri_c19883_629	RAC875_rep_c77127_256	Excalibur_c113341_139	Excalibur_c2827_227	BS00059454_51	Excalibur_rep_c69170_438	BobWhite_c47168_598	RAC875_rep_c100803_217	Excalibur_c13811_1086	IAAV2596
wsnp_Ku_c20783_30448706	RFL_Contig3841_2433	RFL_Contig3841_3051	RFL_Contig3841_1986	RAC875_rep_c69632_65	wsnp_CAP7_c254_138937	wsnp_Ku_c20783_30448706	Excalibur_c33542_113	BS00084042_51	RFL_Contig3841_2595	RAC875_c6280_292	RFL_Contig3841_2409	Tdurum_contig75819_1220	Tdurum_contig41127_265	RFL_Contig3424_931	Tdurum_contig75819_1471
Excalibur_c22830_1989	wsnp_Ex_c33012_41567026	RFL_Contig2531_987	BobWhite_c25163_178	Excalibur_c22830_1989	Tdurum_contig31218_279	wsnp_Ex_c5072_9006666	Tdurum_contig54776_1396	wsnp_Ex_c10955_17794520	RFL_Contig3621_947	Excalibur_c74390_108	RAC875_c11702_1015	wsnp_Ex_c5072_9006966	Excalibur_c56798_364	Kukri_c3866_1768	wsnp_Ex_rep_c67099_65575038
RAC875_c17918_321	Tdurum_contig14947_611	wsnp_Ku_c2317_4448102	IAAV3132	Ku_c46953_153	Kukri_c19216_123	BS00037357_51	wsnp_Ex_c5470_9657856	RAC875_c17918_321	wsnp_Ex_c16175_24619793	Ra_c23848_305	IAAV3480	Excalibur_c8658_335	Excalibur_c40202_114
Kukri_c29142_747	Kukri_c29142_747	Kukri_c29142_450	wsnp_Ex_c539_1072859	tplb0033c09_1345	RAC875_c49370_327	Kukri_c34435_265	Excalibur_c5624_1026	Kukri_c29142_1046	Tdurum_contig30576_247	Kukri_c29142_473	Kukri_rep_c106490_583	RAC875_c278_2934
Kukri_c74409_199	RAC875_c28178_889	Ku_c766_2284	BS00011060_51	Kukri_c74409_199	Ku_c3891_395	wsnp_Ex_c54453_57331510	RAC875_c754_120	wsnp_Ex_c20386_29451037
Ra_c7973_1185	BS00043286_51	wsnp_CAP7_c32_19340	wsnp_Ku_c61953_63254478	BobWhite_c20514_70	BS00004170_51	wsnp_BE497618A_Ta_1_1	wsnp_Ex_c5690_9994305	wsnp_Ex_c1520_2906995	wsnp_Ex_c5487_9686018	Kukri_c80869_122	wsnp_Ex_c5690_9994334	wsnp_Ex_c6320_11003498	Ra_c7973_1185	Excalibur_c13276_1322	Kukri_c46421_168	wsnp_Ex_c55245_57821568	tplb0051b16_1324	RAC875_c38663_2179	IAAV6309	wsnp_JD_c14769_14413046	wsnp_Ku_rep_c76865_75281903
RAC875_c83401_115	Kukri_c48199_102	RAC875_c83401_115	Kukri_c49828_316	D_F5XZDLF02G9H4M_286	RAC875_c220_1354	RAC875_c35819_165	wsnp_Ku_c8391_14261321	Kukri_c39882_203
Excalibur_c43822_370	BobWhite_c7260_197	Tdurum_contig47476_495	Kukri_rep_c85536_598	RAC875_c8714_1139	Excalibur_c43822_370	Jagger_rep_c10288_53	Tdurum_contig47476_528	Tdurum_contig46583_2203	RFL_Contig3621_1157
BS00064369_51	BS00021957_51	BS00064369_51	RAC875_c40654_206	BS00075233_51	CAP8_rep_c3781_99	RAC875_c12181_1166	Kukri_c3948_209	BS00022395_51
wsnp_Ra_c14920_23225219	RAC875_c48107_65	BS00003866_51	wsnp_RFL_Contig2771_2524880	BobWhite_c20909_243	wsnp_Ra_c14920_23225219	wsnp_BE405275A_Ta_1_1
wsnp_Ex_c13091_20706489	Ex_c66324_1151	BS00009492_51	wsnp_Ex_c13091_20706489	wsnp_Ex_c13031_20625900	wsnp_Ex_rep_c66324_64493429
BS00065030_51	Excalibur_c23921_738	BS00065030_51	wsnp_Ex_c13953_21831752	Kukri_c6091_327	Tdurum_contig42638_531	RAC875_rep_c104791_336	Excalibur_c65272_341	Excalibur_rep_c69170_425	BobWhite_c14495_230	RFL_Contig2531_1872	RAC875_c4965_1523	wsnp_Ku_c7102_12271493
BS00101512_51	Excalibur_c7034_692	BS00101512_51	BS00066891_51	BS00056624_51
BS00035307_51	BS00035307_51	BS00106545_51	wsnp_JD_c64_103934	BS00021716_51
Tdurum_contig97425_92	BS00064269_51	RAC875_c34231_812	IAAV7104	Tdurum_contig97425_92
BS00089283_51	Tdurum_contig33628_129	Ex_c7227_53	BS00089283_51	wsnp_CAP8_c1013_646748
wsnp_Ku_c9208_15488367	wsnp_Ku_c9208_15488367	wsnp_Ex_c24443_33688235	Excalibur_c4370_1451	Excalibur_c32735_603	wsnp_Ex_c53906_56983000	CAP11_c5598_321	Excalibur_c96303_224	BS00090866_51	Ra_c37920_342	BS00010925_51	wsnp_Ex_c24443_33687802	wsnp_Ku_c1205_2398925	IAAV3697	wsnp_BE442666A_Ta_2_1	wsnp_Ex_c28429_37553452	BS00109736_51
BS00092859_51	BS00092859_51	wsnp_RFL_Contig3138_3094305	Excalibur_c58393_329
BS00066413_51	wsnp_Ku_c3081_5776947	BobWhite_c19919_516	BS00066413_51
Kukri_c48943_1149	BS00039148_51	Kukri_c48943_1149
wsnp_Ex_c24474_33721784	wsnp_Ex_c24474_33721784	wsnp_Ku_c4924_8816643
RAC875_c21369_425	wsnp_Ku_c4342_7887834	RAC875_c21369_425
Kukri_c27874_515	Kukri_c27874_515	BS00072025_51
Kukri_c50720_397	Kukri_c50720_397	RAC875_c18094_69
Kukri_rep_c109167_89	Excalibur_c9370_966	Kukri_rep_c109167_89
wsnp_Ex_c19207_28125072	wsnp_Ex_c19207_28125072
Excalibur_c19666_203	BobWhite_s66966_118	BS00011469_51	BS00091561_51	Tdurum_contig10672_117	BS00048067_51	Kukri_c17962_379	Tdurum_contig93100_149	IACX8322	CAP12_c2972_140	BS00084703_51	BobWhite_c8680_918	Ra_c16330_1197	Excalibur_c19666_203	Kukri_c27648_350	Kukri_c17417_291	RFL_Contig4686_700	BS00039641_51	wsnp_Ex_c1246_2393978	wsnp_Ex_c6094_10663424	wsnp_Ra_c22775_32274079	wsnp_Ex_c4331_7808746	Tdurum_contig7992_605	wsnp_Ku_c15531_24168235	RAC875_c7670_219
RAC875_c95150_286	RAC875_c95150_286	BobWhite_c10610_149	wsnp_Ex_c2352_4405961
RFL_Contig4336_184	RFL_Contig4336_184
BS00072157_51	BS00072157_51
RAC875_c25124_182	RAC875_c25124_182
RFL_Contig2119_607	RFL_Contig2119_607
wsnp_Ex_c3988_7221220	Excalibur_c3988_1660	wsnp_Ex_c3988_7221220	wsnp_Ex_c26740_35969367
RAC875_c20429_903	RAC875_c20429_903
Ex_c17894_1159	Ex_c17894_1159
Kukri_c8200_2456	Kukri_c8200_2456
Tdurum_contig13245_119	Tdurum_contig13245_119
Excalibur_c24511_1196	Excalibur_c24511_1196	tplb0031m13_1902
JD_c21248_511	JD_c21248_511
BS00063809_51	BS00063809_51
Tdurum_contig16896_426	Tdurum_contig16896_426
wsnp_Ex_c4752_8482625	wsnp_Ex_c4752_8482625
RAC875_c37840_704	RAC875_c37840_704
BS00059503_51	BS00059503_51
RAC875_c56040_216	RAC875_c56040_216
BS00041735_51	BS00041735_51
RAC875_rep_c117027_577	RAC875_rep_c117027_577
BS00065863_51	BS00065863_51
BS00107069_51	BS00107069_51
Ex_c883_2618	Ex_c883_2618
RAC875_c37988_243	RAC875_c37988_243
wsnp_CAP12_c1101_569783	RAC875_c45747_87	BS00022090_51	BS00105308_51	Tdurum_contig60114_525	BS00048794_51	BS00104364_51	BS00074440_51	RAC875_c18200_929	RAC875_c1357_860	RAC875_c18736_133	BS00067428_51	BS00076033_51	RAC875_c35152_372	BS00030571_51	IAAV1120	wsnp_CAP12_c1101_569783	BS00106144_51	BobWhite_c2646_141	BS00011492_51	BS00062892_51	RFL_Contig583_419	BS00022364_51	Excalibur_c14401_743
IAAV4437	Ex_c7593_754	BS00040305_51	BS00063804_51	RAC875_c1052_94	BobWhite_c38340_243	Ex_c28329_716	wsnp_Ex_rep_c70265_69211592	IAAV4437	IAAV7491	IAAV773	wsnp_Ra_c15715_24192817	wsnp_BE442869B_Ta_1_1	Excalibur_c26226_458	BS00064142_51	RAC875_c25710_297	BS00065555_51	IAAV8654	Kukri_c65146_460	BobWhite_c4810_190	Tdurum_contig98255_84	Excalibur_c42450_727	BS00064935_51	Tdurum_contig51818_145	wsnp_Ex_c3119_5763762	Ra_c59822_1439	BS00094771_51	IAAV4595	Excalibur_c8131_385	IAAV2880
Tdurum_contig59914_323	Tdurum_contig81113_395	wsnp_Ex_c21293_30421496	Tdurum_contig50861_106	Kukri_rep_c71670_163	wsnp_Ex_c30473_39386277	Tdurum_contig60051_169	Tdurum_contig59914_323	tplb0027f12_503	wsnp_Ex_c26285_35532440	IAAV5564	BS00100738_51	RAC875_c45353_450	Tdurum_contig50861_532
BobWhite_c44691_648	Kukri_c26943_862	IAAV3868	IACX5762	Tdurum_contig82378_264	BS00007684_51	Tdurum_contig82378_561	BS00102182_51	BS00095416_51	Tdurum_contig50123_97	IAAV5831	IACX5783	Tdurum_contig33826_290	Ra_c26080_461	Tdurum_contig81797_369	BS00025819_51	IACX773	BS00022576_51	Tdurum_contig61465_781	Tdurum_contig13979_143	BobWhite_c44691_648	Tdurum_contig48090_374	IAAV4163	Tdurum_contig42211_1634	Tdurum_contig28490_463	BS00021984_51	IAAV2440	Excalibur_rep_c67779_2380	Tdurum_contig93168_52	CAP11_c601_120	Excalibur_c52517_464	BS00075746_51	BS00018707_51
Tdurum_contig55374_309	BobWhite_c7157_633	Tdurum_contig55374_309	Kukri_rep_c79943_189	wsnp_Ex_c19319_28253742	wsnp_Ku_c13052_20918857	Ra_c27465_564	Kukri_c27107_760	Kukri_rep_c104941_336	BS00032203_51	BS00091035_51	IAAV1931	Kukri_c89906_197	Excalibur_rep_c108293_345	wsnp_Ku_c5502_9765942	Tdurum_contig45550_570	BS00010659_51
BS00022830_51	BobWhite_c40424_143	BS00009342_51	Excalibur_c27349_166	Ra_c5508_706	Excalibur_c19547_75	BobWhite_c27751_206	Tdurum_contig61242_161	Excalibur_c19547_1012	Excalibur_c31044_482	BobWhite_c27751_95	BS00022830_51	IACX938	BS00035426_51
BS00067775_51	wsnp_Ra_c2078_4037878	Tdurum_contig42083_757	tplb0025f09_1052	Excalibur_c49061_138	RAC875_c94519_419	BobWhite_c1656_186	Tdurum_contig49608_1185	BS00067775_51	Tdurum_contig46867_658	IAAV7323
Ra_c106922_296	Ku_c101046_1063	Tdurum_contig10137_89	Ra_c106922_266	Tdurum_contig29112_483	Ra_c106922_296	wsnp_Ex_c48922_53681502	Ra_c106922_334	wsnp_Ex_c30695_39579408	Ra_c106922_1879	Excalibur_c47209_87	Excalibur_c642_481
Tdurum_contig8028_870	BS00087144_51	wsnp_Ex_c5769_10136243	wsnp_Ex_c40815_47789152	Kukri_c322_1394	Tdurum_contig8028_870	wsnp_Ex_c16825_25387841	tplb0034b12_591	wsnp_Ex_c5769_10136788	Tdurum_contig47552_957	CAP7_c10839_300	RAC875_c6865_349	BS00037020_51
BS00009480_51	BS00011510_51	RAC875_c27160_307	BS00009480_51	IACX7746	BS00010115_51	Tdurum_contig50625_2342	wsnp_Ex_c37502_45236634	Excalibur_rep_c79414_306
BS00023024_51	BobWhite_c4256_213	Kukri_rep_c101259_81	BobWhite_c8266_582	Kukri_c33550_601	BS00104279_51	Excalibur_c57603_523	RAC875_c51375_238	RAC875_c51375_394	Kukri_c21787_283	wsnp_Ex_rep_c67510_66116823	wsnp_BG604404B_Ta_2_2	Kukri_c26905_392	BS00022366_51	Kukri_c29008_195	BS00066783_51	IAAV7394	wsnp_Ex_c4148_7495656	RAC875_c87897_333	wsnp_Ku_c12557_20249122	BS00023024_51	wsnp_Ex_c4148_7494801
BS00022466_51	Excalibur_c9901_163	BS00022466_51	IAAV2725	RAC875_c24515_602	Tdurum_contig62286_271
wsnp_Ex_c6739_11646407	IAAV2271	tplb0035d20_506	wsnp_Ex_c6739_11646407	Kukri_c8594_203	RAC875_c12959_869
RAC875_c19303_228	Tdurum_contig33737_157	BobWhite_s64797_152	RAC875_c19303_228
Tdurum_contig11733_825	BS00022431_51	Tdurum_contig41902_1524	RAC875_c24098_141	Tdurum_contig47429_501	Tdurum_contig11733_825
BS00034148_51	BS00034147_51	wsnp_BE638137B_Ta_2_2	RAC875_c39339_400	BS00034148_51
RFL_Contig2277_1527	Tdurum_contig31139_143	Tdurum_contig47622_234	RAC875_c10850_316	RFL_Contig2277_1527	tplb0025f09_1853
Excalibur_c32467_676	wsnp_Ra_c18498_27571740	Excalibur_c21727_851	Excalibur_c32467_676
BS00022534_51	BS00022534_51	wsnp_Ex_c7362_12622736	Kukri_c52413_282
RAC875_c107130_384	RAC875_c107130_384	Kukri_c18722_56
BS00022125_51	BS00022125_51	wsnp_JD_c13364_13377722
Excalibur_c7581_1266	Tdurum_contig67399_676	Excalibur_c7581_1266	Tdurum_contig76559_124
BS00109813_51	tplb0026o15_1634	BS00109813_51
RAC875_c86104_111	RAC875_c86104_111	wsnp_Ku_c12399_20037334
Ex_c9296_605	RAC875_c1828_1130	Ex_c25467_851	Kukri_c94033_432	Ex_c9296_605	wsnp_Ex_c107075_90880218
wsnp_BE403378B_Ta_2_1	wsnp_BE403378B_Ta_2_1
Kukri_rep_c106598_114	Kukri_rep_c106598_114
wsnp_Ex_c50195_54565006	wsnp_Ex_c50195_54565006	BS00066024_51	wsnp_CAP12_rep_c4278_1949864	Kukri_c34453_332	RFL_Contig3563_1130	IACX9352	wsnp_JD_c33645_25575463	CAP8_c3273_136
BS00034255_51	Tdurum_contig29989_132	BS00034255_51	BS00105791_51	BS00030843_51	BS00062691_51	Tdurum_contig42211_2280	Excalibur_rep_c113261_400
BobWhite_c20051_53	BobWhite_c20051_53
BS00096604_51	IAAV5117	BS00096604_51	Ku_c33858_325	RFL_Contig2459_2314	BS00022653_51	Ex_c32540_659
Kukri_rep_c78644_408	Kukri_rep_c78644_408	RAC875_c2545_1186
Kukri_c49506_396	Kukri_c49506_396
wsnp_Ex_c4125_7456528	wsnp_Ex_c4125_7456528
BS00039935_51	BS00106142_51	BS00060041_51	BS00039935_51	BS00039936_51
Excalibur_c19078_210	Excalibur_c19078_210
wsnp_Ku_c12503_20174234	wsnp_Ku_c12503_20174234
RFL_Contig5341_816	RFL_Contig5341_816
Kukri_c28022_54	Kukri_c28022_54	wsnp_Ex_c26285_35531618	Kukri_c32958_390	wsnp_Ex_c26285_35531324
BS00062304_51	BS00062304_51
RAC875_c15807_669	RAC875_c15807_669
IAAV7221	IAAV7221
wsnp_BF483640B_Ta_2_2	wsnp_BF483640B_Ta_2_2
Tdurum_contig76213_958	Tdurum_contig76213_958
RAC875_c48025_483	RAC875_c48025_483
RAC875_c202_474	RAC875_c202_474
wsnp_Ra_c1146_2307483	wsnp_Ra_c1146_2307483
Excalibur_rep_c106790_155	BS00023112_51	Ex_c42133_630	D_GDEEGVY01C7BQU_446	BS00068013_51	IAAV6015	Kukri_c4210_240	RAC875_c60218_63	BS00103682_51	wsnp_BE497160D_Ta_2_1	Excalibur_rep_c106790_155	BS00081724_51	wsnp_Ex_c42133_48794975	wsnp_BE444858D_Ta_1_1	IAAV5065	wsnp_BF202706D_Ta_1_1	D_GDS7LZN02F0W89_230	BS00047797_51	CAP8_c9110_427	BS00022436_51	IACX378	BS00106571_51	IACX5985	BS00064002_51
Kukri_c20631_614	Kukri_c20631_614	Excalibur_rep_c108030_260	BS00094770_51
RAC875_rep_c105718_585	RAC875_rep_c105718_304	RAC875_rep_c105718_585
Kukri_c64744_1087	Kukri_c64744_1087	Kukri_c64744_698
Kukri_rep_c68594_530	Kukri_rep_c68594_530
BobWhite_c20689_427	BobWhite_c20689_427
CAP11_c896_88	CAP11_c896_88
wsnp_Ex_rep_c107564_91144523	wsnp_Ex_rep_c107564_91144523
BS00067452_51	BS00067452_51
BS00099053_51	BS00099053_51
RAC875_rep_c76650_164	RAC875_rep_c76650_164
BS00036421_51	BS00036421_51
wsnp_Ku_c16354_25219645	wsnp_Ku_c16354_25219645
Tdurum_contig10987_800	BS00069980_51	BobWhite_c10901_578	Kukri_c5460_1063	RFL_Contig4500_912	BS00078242_51	Kukri_c2621_610	wsnp_Ex_c6314_10992814	IAAV1417	wsnp_Ex_c19647_28632659	BS00100178_51	BobWhite_c34650_141	Tdurum_contig10987_800	RAC875_c2498_837	wsnp_JD_c9510_10342089	wsnp_Ex_c19647_28632894	IACX11633	wsnp_Ex_rep_c66900_65314631	BobWhite_c41847_333	Excalibur_c63344_424	BobWhite_c34650_78	IACX3154	Kukri_c75644_104	RAC875_c2498_600	RAC875_c42037_363	wsnp_Ra_c57838_59796310	Tdurum_contig57742_400	Kukri_c9468_831	wsnp_Ku_c14958_23427256	RAC875_c79944_269	Kukri_c17430_972	wsnp_Ex_c24594_33843836	BS00067797_51	BobWhite_c46338_76	BS00066916_51	Ra_c66628_801	Tdurum_contig69079_300	BobWhite_c5564_86	Tdurum_contig4567_172	RAC875_c19105_498	Jagger_c1611_158	Kukri_rep_c68263_453	Tdurum_contig49751_2541	RAC875_c7291_388	BS00080090_51	Excalibur_rep_c74009_217	IACX3152	Jagger_c5915_58	Kukri_c30875_283	RAC875_c41315_157
BS00061387_51	Kukri_rep_c77459_316	RAC875_c61597_327	Ex_c5317_662	BS00061387_51	Excalibur_c12332_161	BS00022500_51	wsnp_Ex_c27298_36506245	CAP8_rep_c4852_130	wsnp_Ku_c51039_56457361	RAC875_c61493_327	BS00094342_51	BS00022761_51
Kukri_c29560_455	wsnp_Ku_c3684_6789632	BS00044408_51	Excalibur_c37943_221	BS00065481_51	Kukri_c29560_455	wsnp_Ku_c20011_29589514
BS00077879_51	BS00094095_51	BS00057293_51	BS00079189_51	BobWhite_rep_c50145_387	BS00021873_51	BS00047242_51	BS00056933_51	BS00056932_51	BS00077879_51	RAC875_rep_c106118_339
wsnp_BE444644A_Ta_2_2	Tdurum_contig81753_70	CAP7_c10833_215	Ex_c5902_360	Kukri_c40804_171	wsnp_BE444644A_Ta_2_2	RFL_Contig4653_1217	BS00075505_51	Ex_c13534_401	wsnp_JD_c20604_18293112	RAC875_rep_c106044_137	wsnp_Ex_c6117_10704945	BobWhite_rep_c49979_373	BS00081120_51	BS00062996_51	IAAV5061	Excalibur_c17553_84	BobWhite_rep_c49176_485	BS00064515_51	wsnp_Ra_c10053_16636851	wsnp_RFL_Contig4136_4696148	wsnp_Ex_c15084_23263641	BobWhite_c5917_529	wsnp_JD_c8448_9444839	Ku_c69633_1873	Excalibur_rep_c101324_1680
BS00073670_51	IAAV9053	Ku_c915_507	Ra_c69221_1167	wsnp_Ra_rep_c69221_66574148	wsnp_RFL_Contig4307_5006558	wsnp_Ex_c31570_40343841	wsnp_BE399939A_Ta_2_1	Kukri_rep_c69378_1842	wsnp_Ex_c7266_12475249	BS00073670_51	wsnp_BE444644A_Ta_2_1	Tdurum_contig71499_211
RAC875_rep_c106700_77	RAC875_c13_1589	BS00063822_51	Tdurum_contig10546_273	wsnp_Ex_c4666_8349206	Kukri_c42466_392	BS00034303_51	BS00066127_51	wsnp_Ra_c13_24540	RAC875_c13_1458	Ra_c33743_472	tplb0031i04_452	Tdurum_contig45240_1309	Tdurum_contig49844_958	BS00034304_51	BS00063823_51	RAC875_c13_1965	wsnp_Ex_rep_c68515_67349904	RAC875_rep_c106700_77
BS00021860_51	BobWhite_c11539_336	Kukri_c49033_52	wsnp_CAP11_c1116_654940	BS00009531_51	BS00021860_51	wsnp_Ex_c3136_5798236	wsnp_Ex_c2171_4073721	Tdurum_contig54689_646	wsnp_Ex_c2171_4072995	Ex_c2171_2600	wsnp_Ku_c38543_47157828	RAC875_c48885_107	wsnp_Ex_c3136_5798185	BS00000006_51	Ra_c11529_647	CAP7_c4064_162	BS00023138_51	wsnp_Ex_c2171_4072774	BS00036851_51	IAAV3916	IACX8002
Ex_c4208_839	RFL_Contig1284_640	Excalibur_c8030_2139	RAC875_c25339_200	Excalibur_c45297_316	Tdurum_contig82190_124	Ex_c4208_839	wsnp_Ex_rep_c69647_68598463	wsnp_Ku_c35386_44598937	RAC875_c23775_406	BobWhite_c40633_308	RAC875_rep_c107228_92	Excalibur_c33923_592	Kukri_c5967_586	Tdurum_contig36142_150	BS00009369_51	Excalibur_c472_914
Kukri_c14889_1086	Kukri_c14889_116	BS00011235_51	Kukri_c75754_239	Kukri_c14889_1086	wsnp_Ra_c17216_26044790	Jagger_c6106_119	BobWhite_rep_c63943_76	BS00110075_51
BS00089968_51	BS00077533_51	Tdurum_contig12967_831	Kukri_c3338_271	wsnp_Ex_rep_c101757_87065169	Kukri_c2781_719	Tdurum_contig88305_380	Excalibur_c7180_862	BS00089968_51	BS00040916_51	Kukri_c5501_1515	wsnp_BE443187A_Ta_2_3	Kukri_c36747_195	BS00067453_51
wsnp_Ku_c15816_24541162	Ra_c700_2210	Ra_c700_1024	wsnp_Ku_c15816_24541162	JD_c20036_865
Excalibur_c27357_146	BS00021688_51	Excalibur_c27357_146	tplb0049a09_1302	BS00068108_51	Excalibur_c46261_342	Excalibur_c42255_425	Kukri_c16087_281	tplb0049a09_2097
wsnp_Ex_c16295_24772702	wsnp_Ex_c54655_57455562	RAC875_c55872_149	wsnp_Ex_c16295_24772663	wsnp_CAP11_c923_558715	wsnp_Ku_c3953_7233359	wsnp_Ex_c54655_57455110	wsnp_Ex_c16295_24772702
BS00022754_51	wsnp_Ex_c790_1554988	BS00063973_51	wsnp_CAP11_c1506_840951	wsnp_Ku_c42416_50159250	Kukri_c6266_260	BS00022754_51	BS00074855_51
tplb0056h22_2113	wsnp_Ex_c2718_5038582	wsnp_Ex_rep_c67394_65974276	Tdurum_contig10128_593	Ra_c23129_348	tplb0056h22_2113	wsnp_Ex_c62351_62025689	BS00021660_51	Kukri_rep_c107435_940	BS00046772_51
wsnp_Ex_c43578_49857984	BS00005311_51	BS00022003_51	Tdurum_contig102312_245	wsnp_Ex_c43578_49857984	wsnp_Ex_rep_c68441_67261679	BS00109052_51	BobWhite_c2236_111
wsnp_Ex_c7383_12655992	Tdurum_contig49187_601	IAAV2363	wsnp_Ex_c31017_39858962	Excalibur_c47321_138	wsnp_Ex_c7383_12655992	BS00100107_51	IACX5879
Excalibur_c79009_75	IAAV669	Excalibur_c9210_168	BobWhite_c27193_217	Tdurum_contig11521_102	Excalibur_c79009_75
wsnp_Ex_c16551_25061517	wsnp_Ex_c16551_25060833	Ra_c2139_968	wsnp_Ex_c16551_25061550	wsnp_Ex_c16551_25061517	wsnp_Ex_c16551_25061395
BobWhite_c7114_237	BobWhite_c7114_237	RAC875_c15745_124	wsnp_Ex_c3620_6612231	wsnp_JD_c2128_2930150	RFL_Contig3370_343
Kukri_c75091_220	BS00022299_51	Kukri_c75091_220	RAC875_c32639_395	wsnp_Ex_c23795_33033010	wsnp_Ex_c23795_33033150
wsnp_JD_c23511_20069005	Kukri_c6492_375	BS00022110_51	wsnp_JD_c23511_20069005	BS00035256_51	Ra_c22700_818	Kukri_c54152_242	Excalibur_rep_c71254_415	wsnp_Ku_c21275_31007309
RAC875_c86270_269	RFL_Contig5137_602	RAC875_c58966_471	RAC875_c81616_116	RAC875_c86270_269	wsnp_Ex_rep_c68829_67704044
Kukri_c57965_109	wsnp_Ex_rep_c102070_87317290	Kukri_c57965_109	BS00022098_51	wsnp_BE500291A_Ta_2_1	Excalibur_c52165_93	BS00065296_51	Excalibur_c6010_235	BS00031073_51
Tdurum_contig86202_175	Tdurum_contig52695_388	Ku_c19858_2078	BS00074299_51	BS00074301_51	BS00076246_51	BobWhite_c23736_153	Tdurum_contig86202_175
BobWhite_c14291_666	BobWhite_c14291_666	Tdurum_contig54785_216	wsnp_Ex_c18941_27840714	RAC875_rep_c91682_90
IAAV3512	BS00021939_51	BobWhite_c8202_245	IAAV3512	BS00065693_51	Kukri_c7633_724
BS00059098_51	tplb0044j06_689	BS00059098_51	BS00100510_51
Excalibur_c92705_94	Excalibur_c92705_94	wsnp_BG607308A_Ta_2_2	wsnp_Ex_c2526_4715978
Tdurum_contig43844_1266	RAC875_c99519_227	CAP8_c1066_309	Tdurum_contig43844_1266
Kukri_rep_c104877_2166	BobWhite_c13238_386	Kukri_rep_c104877_2166	wsnp_Ku_c14275_22535576
wsnp_Ku_c23772_33711538	D_contig23076_255	Kukri_c2326_659	wsnp_Ku_c23772_33711538
wsnp_JD_c3867_4934646	wsnp_CAP11_rep_c4151_1963100	Tdurum_contig43874_1129	wsnp_JD_c3867_4934646
Tdurum_contig55097_601	Tdurum_contig55097_601	IAAV1650	wsnp_Ex_c2702_5013188
RFL_Contig727_736	RFL_Contig727_736	IACX5832	wsnp_Ex_c57094_58953404	Kukri_rep_c102608_599	IAAV3167
Tdurum_contig96830_155	Tdurum_contig49187_356	Tdurum_contig96830_155	Tdurum_contig76136_404	RAC875_c35993_308	RFL_Contig3882_550	BobWhite_c6966_236	Tdurum_contig59338_1902	IAAV6488	wsnp_CD454152A_Ta_2_1
Kukri_c41797_393	Kukri_c41797_393	BS00065292_51	Ku_c24324_850	BS00015653_51	Ku_c6319_201	RFL_Contig2187_1025
RAC875_c7132_134	BS00067150_51	BS00041911_51	RAC875_c7132_134
wsnp_Ex_c11120_18022932	Tdurum_contig17712_115	wsnp_Ku_c20011_29589089	wsnp_Ex_c11120_18022932	Excalibur_c39303_144	tplb0060m15_257	wsnp_Ra_c12183_19587379
BS00104432_51	wsnp_Ex_c1880_3545329	BS00104432_51
BS00068435_51	BS00022838_51	BS00068435_51
RAC875_c232_1895	wsnp_Ex_c39592_46849607	RAC875_c232_1895
wsnp_Ex_c7830_13323473	wsnp_BE497820A_Ta_2_2	wsnp_Ex_c7830_13323473
RAC875_rep_c76193_513	RAC875_rep_c76193_513	Excalibur_c49550_97
IACX2540	IAAV8042	IACX2540
wsnp_Ex_c2171_4074003	Excalibur_c2171_2728	wsnp_Ex_c2171_4074003
BobWhite_c9057_118	BobWhite_c9057_118	IAAV5294
Excalibur_c9356_783	Excalibur_c9356_783	wsnp_Ex_c14812_22928900
wsnp_CAP7_c2282_1107112	wsnp_Ex_rep_c67179_65674582	Ra_c7322_2294	Excalibur_rep_c115510_314	wsnp_Ex_c19134_28056012	wsnp_CAP7_c2282_1107112	Kukri_c8835_112	BS00099700_51	wsnp_Ex_rep_c69526_68472787
wsnp_Ex_c6209_10838456	wsnp_Ex_c6209_10838456
wsnp_Ex_c44164_50292954	wsnp_Ra_c3966_7286546	BS00066447_51	Excalibur_c31769_793	Tdurum_contig10843_745	BS00041063_51	CAP11_c3209_76	CAP8_c2014_192	wsnp_Ex_c44164_50292954	Excalibur_c24051_502	RAC875_rep_c109969_119	wsnp_Ku_c6977_12078885	wsnp_Ex_c17476_26190830	wsnp_Ku_c6977_12078791	JD_c947_819	wsnp_Ex_c2185_4094843	BobWhite_c2506_332	wsnp_Ex_rep_c101994_87256479	wsnp_RFL_Contig2265_1693968	wsnp_Ex_c18754_27630557	Ku_c12469_983
RAC875_rep_c74170_236	RAC875_rep_c74170_236
wsnp_BF201102A_Ta_2_1	wsnp_Ku_c7890_13513783	wsnp_BF201102A_Ta_2_1
wsnp_Ra_c11532_18688426	BobWhite_c42349_99	wsnp_Ra_c11532_18688426
BS00076948_51	BS00076948_51	Kukri_c86812_193	RAC875_c19259_1902
RAC875_c101391_521	CAP11_c3591_72	JD_c5000_410	RAC875_c101391_521	BobWhite_c19155_246	RAC875_c91464_170	Excalibur_c9846_1720
RAC875_c18195_741	RAC875_c18195_741
RAC875_c28819_281	Kukri_rep_c103857_458	Excalibur_c6567_845	RAC875_c28819_281	BobWhite_c5457_1440	Kukri_rep_c72329_163	wsnp_Ex_c49211_53875600	RAC875_c49940_385
BS00094343_51	BS00094343_51
BS00021968_51	BS00021968_51	BobWhite_rep_c63332_67
wsnp_Ex_c807_1585614	wsnp_Ex_c807_1586396	wsnp_Ex_c807_1586158	wsnp_Ex_c807_1585614	BS00099534_51
Excalibur_c20260_137	Excalibur_c20260_137
BS00023152_51	BS00023152_51	BS00065714_51
wsnp_Ex_c7668_13089715	wsnp_Ex_c7668_13089715
BobWhite_c11512_157	RAC875_c68120_285	BS00065313_51	BobWhite_c11512_157	RAC875_c31670_389	Kukri_c63163_141	Excalibur_c2598_2052
wsnp_Ex_c6209_10838852	wsnp_Ex_c6209_10838852
Excalibur_c1954_930	Excalibur_c1954_930
wsnp_Ex_c4244_7662955	wsnp_Ex_c4244_7662955
Tdurum_contig48760_112	Tdurum_contig48760_112
Excalibur_c6714_246	Excalibur_c6714_246
Ku_c47168_563	Ku_c47168_563
BobWhite_c17045_186	BobWhite_c17045_186	BS00082219_51	RFL_Contig5787_2311	BS00003088_51	wsnp_Ex_c54211_57168122
RAC875_rep_c112818_307	RAC875_rep_c112818_307
Ex_c95453_1499	Ex_c95453_1499
Excalibur_c1208_72	Excalibur_c1208_72
wsnp_Ex_c31830_40573624	wsnp_Ex_c31830_40573624
CAP7_c1155_57	BS00022520_51	Excalibur_rep_c101527_180	Tdurum_contig12551_233	CAP7_c6223_318	wsnp_Ex_c2615_4862266	CAP7_c1155_57	Kukri_c35480_647	IAAV2002	RAC875_c89088_79	BobWhite_rep_c65835_277	wsnp_Ku_c14202_22436656	BS00083511_51	Kukri_c95103_97	BobWhite_c6094_447	IACX6009	Kukri_c9520_288	IACX3059	wsnp_Ex_c5594_9848626	Ex_c24477_484	Excalibur_rep_c104876_277	wsnp_Ra_c44756_51084202	BobWhite_c4773_85	wsnp_Ex_c47152_52446529	IAAV52	RAC875_c9150_2945	Excalibur_c79041_63	Kukri_c94493_273	BS00064767_51	wsnp_Ku_c2185_4218722	Kukri_c27591_1180	BS00042014_51	Ra_c1726_1071	wsnp_Ra_c27733_37249132	BS00094480_51	Kukri_c64573_443	Ra_c73292_443	wsnp_Ex_rep_c68003_66744451	BobWhite_c11861_557	IAAV547	Excalibur_c25948_366
BS00022652_51	Excalibur_c7968_2218	BS00045446_51	IACX9261	RAC875_rep_c109634_90	Kukri_c45713_151	Kukri_c46932_155	BobWhite_c6633_179	Kukri_c9522_622	BobWhite_c6633_395	wsnp_JD_c5795_6955627	BobWhite_rep_c62475_70	BS00066289_51	wsnp_Ex_c12909_20457407	BobWhite_c16987_106	BS00022652_51	wsnp_Ex_c12909_20457660	wsnp_BE495277B_Ta_2_5	RAC875_c8927_1434	CAP7_c5481_96	Tdurum_contig10338_566	Tdurum_contig25513_123	BS00002208_51	Excalibur_c36377_615	Tdurum_contig84745_267	Excalibur_c50887_231
wsnp_Ex_c18519_27369737	Kukri_rep_c105119_190	IAAV3972	IAAV4252	wsnp_Ra_c5210_9289264	Excalibur_rep_c91489_103	Kukri_rep_c106665_549	JD_c8050_978	wsnp_Ex_rep_c69760_68719014	Kukri_c43113_136	wsnp_Ex_rep_c67392_65972196	wsnp_Ex_c2904_5355509	BS00110489_51	RAC875_rep_c117234_313	RAC875_c5518_1401	BS00074315_51	Ku_c4349_1791	wsnp_CAP7_c3665_1701376	wsnp_Ex_c5915_10378807	RAC875_c62202_161	Kukri_c2827_439	Excalibur_c97201_294	BS00065930_51	wsnp_Ku_c7872_13484038	CAP12_c2009_335	BS00068082_51	JD_c16284_736	wsnp_Ex_c10842_17637744	wsnp_Ex_rep_c69760_68718561	Jagger_c6508_51	wsnp_Ra_c13424_21239985	RAC875_rep_c69585_192	wsnp_Ex_rep_c68091_66846454	Ku_c69113_923	Kukri_s113060_116	wsnp_CAP8_c1594_914839	Ku_c439_1308	wsnp_Ex_c1302_2489542	wsnp_Ex_c1498_2868339	Excalibur_c10669_997	wsnp_Ex_c18519_27369737	wsnp_Ex_c658_1294003	wsnp_Ex_c58012_59490259	Kukri_c439_857	BS00024717_51	Tdurum_contig25393_218	Kukri_c51_98	Ex_c2571_987	wsnp_Ra_rep_c106477_90236168	wsnp_Ex_c26616_35855805
BS00087696_51	wsnp_Ex_c6548_11355524	Tdurum_contig42092_348	Tdurum_contig10172_176	wsnp_Ku_c3294_6125586	wsnp_Ex_c5155_9140608	Kukri_c9073_1450	BS00087043_51	BS00087696_51	Excalibur_c33675_201	RAC875_c32320_88	CAP12_c703_150	wsnp_Ex_c33675_42124657	Excalibur_c56310_57	BS00039492_51	RAC875_c91986_410	BS00109560_51	Tdurum_contig77275_259	BS00099782_51
wsnp_JD_c1358_1947464	Excalibur_rep_c69730_391	Kukri_rep_c103366_421	BobWhite_c11495_120	Ra_c11667_324	IAAV2296	BS00010311_51	IAAV5992	Kukri_c4818_332	wsnp_JD_c1358_1947464	Tdurum_contig32812_325	Ku_c4240_216	IACX6034	Kukri_c12910_908
BobWhite_s67247_276	Tdurum_contig68472_115	wsnp_Ex_rep_c75281_72691771	Excalibur_rep_c110067_199	Ra_c8939_653	wsnp_Ex_c20440_29511162	Ku_c1031_670	BobWhite_s67247_276	Jagger_c3991_101	RFL_Contig2304_1569	RAC875_c24376_704	RAC875_c38511_91	IAAV3515	Excalibur_c10444_2056	D_F5XZDLF01ELZ49_220	IAAV659	Excalibur_c49271_183	Ra_c35412_1057	RAC875_c2437_1569	Ex_c66350_301	IAAV4074	Ex_c5594_2818	Excalibur_c2433_324	RAC875_c42009_247	Kukri_c46476_647	Tdurum_contig68472_291	IAAV2240	Excalibur_c54941_571	BobWhite_rep_c63648_306	RAC875_c18335_443	wsnp_Ex_c50413_54706626
BS00009789_51	wsnp_Ex_rep_c69631_68583202	Kukri_c11240_332	wsnp_BE497820B_Ta_2_1	IACX2883	wsnp_JG_c402_268605	Jagger_c505_141	wsnp_Ku_c20701_30355248	BS00068390_51	BS00049793_51	RFL_Contig697_1463	BS00056147_51	wsnp_Ku_c6464_11320381	BS00068100_51	Kukri_c28117_583	BS00028183_51	Kukri_c10530_1044	wsnp_BE443187B_Ta_2_1	BS00065390_51	wsnp_Ex_rep_c75281_72691359	RAC875_rep_c105322_99	wsnp_Ra_c26091_35652620	wsnp_Ex_c10674_17400603	Kukri_c49151_139	JD_c63005_896	JG_c1889_344	wsnp_Ex_rep_c66651_64963120	wsnp_Ex_c18654_27528399	RFL_Contig3811_3709	Kukri_rep_c80794_53	Tdurum_contig46366_913	wsnp_Ex_c12119_19382820	Ku_c13342_414	wsnp_Ex_rep_c66696_65023462	Tdurum_contig48658_802	Tdurum_contig31131_198	BS00108062_51	IACX3288	wsnp_Ex_c16963_25554152	BS00067152_51	Kukri_c98694_120	BS00009789_51	BS00022993_51	wsnp_Ku_c29780_39658445	BS00023161_51	IAAV5469	BS00092953_51	IACX6007	BS00031411_51	Excalibur_c32630_104
Kukri_rep_c108378_52	BS00062731_51	Kukri_rep_c108378_52	RAC875_rep_c112818_870	BS00099719_51	RFL_Contig2772_1693	BobWhite_c45848_120	RFL_Contig539_1789	wsnp_Ra_c39562_47242455	wsnp_Ex_rep_c68600_67448893	RAC875_c96862_121
RAC875_c1148_1175	Excalibur_c37910_276	wsnp_Ra_c19660_28866961	wsnp_Ex_c7193_12354542	Kukri_c27433_1819	Kukri_rep_c109463_264	RAC875_c1148_1175	wsnp_Ex_c7196_12357989	Excalibur_c9969_98	IAAV8455	Excalibur_c4699_215	wsnp_Ku_c3151_5892200	BS00018740_51	Excalibur_c17032_261
RFL_Contig5337_1453	BS00065864_51	Excalibur_c46000_203	RFL_Contig5337_1453	Excalibur_c92555_283	BobWhite_c43731_313	Tdurum_contig27973_306
wsnp_Ex_rep_c68023_66768700	Ex_c1583_1138	wsnp_Ex_c16963_25554400	Ra_c53208_433	BS00007437_51	wsnp_Ex_rep_c68023_66768770	BS00108020_51	BS00108019_51	BobWhite_c47103_84	wsnp_Ex_c33455_41940691	wsnp_Ku_c17875_27051169	BobWhite_c47103_205	Ex_c1583_1688	wsnp_Ex_rep_c66903_65319487	IAAV4188	wsnp_Ex_rep_c68023_66768700	Tdurum_contig52447_814
Kukri_c1214_948	wsnp_Ex_c3175_5864335	Kukri_c1214_2316	Tdurum_contig97942_163	Tdurum_contig97942_51	RAC875_c20161_821	Ku_c7546_861	Kukri_c1214_825	Excalibur_c23452_401	Kukri_c1214_948
Tdurum_contig7459_1061	wsnp_Ex_c12152_19429932	RAC875_rep_c109658_614	Kukri_rep_c70662_486	Tdurum_contig7459_1061	Tdurum_contig29090_280	Kukri_rep_c72756_155	Tdurum_contig85945_281	RAC875_c13410_2221	wsnp_Ex_c8019_13598348	wsnp_Ku_rep_c102339_89347150	RAC875_rep_c109658_211	wsnp_Ra_c48052_53424490	RAC875_rep_c109658_382	Excalibur_c1925_2569	Tdurum_contig5017_1015	tplb0027f13_1493	wsnp_Ku_c25613_35580381	RAC875_c48052_127	Kukri_c10508_253	Jagger_c3819_70	Kukri_c45262_340	Excalibur_c9258_1222	wsnp_Ku_rep_c70662_70289489	Tdurum_contig5017_993	Excalibur_c12395_467	Excalibur_c92906_314	Kukri_c23743_112	Kukri_c55310_94	BobWhite_c22036_399
Excalibur_c4468_654	wsnp_Ku_c35090_44349446	Kukri_c10970_573	Excalibur_c3730_2098	Excalibur_c4468_654	Excalibur_c3730_546	wsnp_BF201102B_Ta_2_5	BobWhite_rep_c50066_63	wsnp_BE499835B_Ta_2_5
Kukri_c46310_84	tplb0048o03_953	Excalibur_c71602_591	Kukri_c3734_438	Kukri_c637_974	RAC875_rep_c106589_184	Kukri_c3734_400	wsnp_Ku_c16116_24914991	Kukri_c46310_84	Kukri_c55885_110	wsnp_Ex_c2207_4136036
wsnp_JD_c12221_12509932	Kukri_c10913_480	Excalibur_c23457_225	BS00024829_51	RAC875_c22722_671	wsnp_Ex_c9362_15546626	wsnp_Ex_c57209_59016692	BobWhite_c10956_71	wsnp_JD_c12221_12509932
RFL_Contig4979_965	Excalibur_c6967_1852	BS00102828_51	tplb0060p09_735	BS00067985_51	RFL_Contig4979_965	BS00024993_51	Excalibur_c32189_998	Excalibur_c6967_553	RFL_Contig4979_865
wsnp_RFL_Contig1548_762547	Tdurum_contig50731_961	wsnp_Ra_c47696_53184502	Tdurum_contig82473_67	IACX5390	wsnp_Ra_c6374_11143280	BobWhite_rep_c50349_139	wsnp_RFL_Contig1548_762547	BS00062618_51
wsnp_Ex_c97184_84339976	wsnp_Ex_c53170_56501500	tplb0057d20_531	wsnp_Ex_c97184_84339976	wsnp_Ex_c8019_13598142	BobWhite_c39214_164	wsnp_Ex_c21875_31045200	Kukri_c82145_51
Excalibur_c9846_458	Excalibur_c16135_253	wsnp_Ex_c10644_17356566	Excalibur_c8675_1550	RFL_Contig570_515	Excalibur_c9846_458	Ku_c1083_1261	BobWhite_c14323_288	Kukri_c12562_453	Excalibur_rep_c67473_264	Ku_c1083_1314	Ku_c1083_375	wsnp_Ex_c19724_28721128	wsnp_Ex_c19724_28720939
RAC875_c22387_117	Kukri_c46276_63	BS00022336_51	BS00065543_51	Excalibur_c11605_156	RAC875_c22387_117
Kukri_rep_c109397_59	wsnp_Ku_c64203_64579087	Tdurum_contig25432_1377	Kukri_rep_c109397_59	Kukri_c2514_490	Tdurum_contig25432_1218	Excalibur_c3948_1315
Tdurum_contig45588_730	IACX1947	Tdurum_contig45588_730	BS00099986_51	Excalibur_c9563_1157	Excalibur_c17489_804	Tdurum_contig35470_227	BS00032082_51	Ku_c22523_598	RAC875_c54392_94	Excalibur_c8168_226
wsnp_CAP12_c2231_1090724	wsnp_CAP12_c2231_1090724	CAP12_c2231_114	IAAV5014	BS00039874_51	BS00024814_51	IAAV2401
Kukri_c52_225	BS00063099_51	BobWhite_c7070_196	BS00068173_51	RAC875_c35715_718	BS00093122_51	BS00065697_51	BS00064660_51	Jagger_c5859_114	Kukri_c54078_114	wsnp_Ku_c3102_5810751	RAC875_rep_c111720_149	Excalibur_c28850_166	wsnp_Ku_rep_c70220_69775367	CAP7_c11553_123	IAAV6876	Jagger_c6390_111	BS00091519_51	BobWhite_c10126_263	RAC875_c52809_168	wsnp_Ra_c24619_34168104	wsnp_Ex_c25392_34658803	Excalibur_c560_180	wsnp_Ku_rep_c70220_69775205	wsnp_Ex_c3834_6971470	BS00049997_51	Excalibur_c47452_183	IAAV8378	Excalibur_c36525_679	RAC875_c97163_563	Kukri_c15823_196	Excalibur_c35797_615	wsnp_Ku_c3201_5970486	wsnp_CAP12_c303_168418	RAC875_c98401_90	wsnp_Ku_c3102_5811860	BS00010886_51	BS00065551_51	BS00068200_51	IAAV6818	BobWhite_rep_c50822_462	IAAV8416	BS00066903_51	wsnp_Ra_c5131_9153817	RAC875_c27959_117	wsnp_Ku_rep_c101212_88410320	Kukri_c52_225	RFL_Contig4162_1757	IAAV6078	RAC875_c7486_1667
IACX6070	wsnp_Ex_c11131_18037020	Kukri_c87104_125	IACX6070	Tdurum_contig52688_476	RAC875_c1792_3457	RAC875_c60758_585	wsnp_Ex_c11131_18036595
IACX5702	wsnp_RFL_Contig2809_2587619	BS00022673_51	IACX5702	BS00084096_51	BS00011514_51
Jagger_c8121_167	Tdurum_contig60189_855	CAP7_c8713_356	Tdurum_contig60165_722	Kukri_c13359_169	Jagger_c8121_167	Excalibur_c23801_115	RAC875_c3231_339	Tdurum_contig60189_310	Excalibur_c2618_1412	RAC875_c82589_246	BS00059847_51	BobWhite_c24484_240
RFL_Contig4911_357	BS00083715_51	RFL_Contig4911_357	wsnp_Ex_c2459_4591587	BS00009810_51	wsnp_Ex_c831_1625061	Excalibur_c74858_243	BS00065732_51	wsnp_Ex_c607_1204908	Tdurum_contig14130_315
BS00025795_51	BS00025795_51	BS00100708_51	BS00022991_51	BS00100707_51	RAC875_s111360_122
Tdurum_contig12995_722	Tdurum_contig12995_722	Tdurum_contig12995_792	Tdurum_contig58669_273
Tdurum_contig10911_117	wsnp_Ex_rep_c95506_83475785	RAC875_rep_c83825_236	Tdurum_contig10911_117
wsnp_Ex_rep_c67471_66073969	Excalibur_rep_c108100_149	Ex_c23426_1546	wsnp_Ex_rep_c67471_66073969
IAAV2411	BS00103625_51	IAAV2411	BS00023072_51	BS00063769_51	RAC875_c16827_292	wsnp_Ex_c48257_53217539	wsnp_Ku_c32477_42087329	wsnp_Ex_rep_c104986_89538820	BobWhite_c41725_430	BS00067028_51
wsnp_Ex_c16045_24471413	wsnp_Ex_c16045_24471413	BS00031339_51
BS00068710_51	RAC875_c103988_92	Excalibur_c23304_353	RAC875_c36779_148	Tdurum_contig44635_759	wsnp_Ex_c56866_58816359	Kukri_c94990_140	BS00078784_51	BobWhite_c23903_443	RAC875_c23289_303	wsnp_Ex_rep_c66358_64543089	RAC875_c94973_396	RAC875_c985_387	RAC875_c2105_740	BS00073015_51	BS00068710_51	wsnp_Ex_c2582_4804223	wsnp_RFL_Contig3739_3996324	wsnp_Ex_c54092_57099525	BobWhite_c34759_227	BS00000137_51	Ex_c29928_1020	Tdurum_contig27797_1114	Kukri_c29410_63	BS00021971_51
wsnp_Ex_c8962_14947544	wsnp_Ex_c8962_14947544	RFL_Contig1457_465	Excalibur_c58520_78
Kukri_c45951_367	wsnp_Ex_c11070_17950604	BS00037103_51	RAC875_c49291_156	RAC875_c10819_636	Kukri_c45951_367
Tdurum_contig11060_433	RFL_Contig5739_641	Tdurum_contig11060_433	BobWhite_c19443_131	Kukri_c34173_518	wsnp_Ex_c113235_94249366	RAC875_c19099_308	RAC875_c21299_256	wsnp_Ex_rep_c70120_69070056	RFL_Contig5739_1542	RAC875_c19099_434
BS00033612_51	Kukri_c74960_427	BS00033612_51	RAC875_rep_c116173_605
wsnp_Ex_c33431_41918732	RFL_Contig3285_1009	wsnp_JD_c37023_27225840	Excalibur_c71712_180	wsnp_Ex_c35103_43312537	RAC875_c30011_426	Excalibur_c38433_291	wsnp_Ex_c210_411604	BS00067744_51	IAAV475	Tdurum_contig42008_7461	wsnp_Ex_c17754_26503892	Excalibur_c874_1479	wsnp_Ex_c34474_42777857	wsnp_Ex_c29304_38355434	wsnp_Ex_c1343_2568829	Excalibur_c18492_249	RAC875_rep_c74271_414	wsnp_Ex_c33431_41918732	Ra_c22730_460
Tdurum_contig12848_112	Tdurum_contig12848_112	Tdurum_contig81548_426
wsnp_Ex_rep_c110196_92676847	wsnp_Ku_c5308_9450093	wsnp_Ex_rep_c110196_92676847
Kukri_c4581_737	IAAV2593	RAC875_c16536_80	Kukri_c26747_211	Excalibur_c9868_1206	Tdurum_contig28353_1628	BS00065128_51	wsnp_Ku_c3869_7094615	RAC875_c27743_249	RAC875_rep_c104919_902	wsnp_Ra_c15069_23407152	BS00003655_51	wsnp_Ex_c12152_19428078	Kukri_rep_c72553_368	BS00021735_51	Excalibur_c3165_730	Kukri_c4581_737	Tdurum_contig47833_484
wsnp_Ku_c38713_47298856	Ex_c9543_935	Excalibur_c2618_1723	RAC875_c278_1801	wsnp_Ku_c38713_47298856
BS00005860_51	BS00005860_51	wsnp_Ex_c49423_54028488	wsnp_Ku_c21770_31551190
Tdurum_contig93270_1008	Tdurum_contig93270_1008	wsnp_Ku_c11980_19464222	wsnp_Ex_c1630_3105100	BobWhite_c47740_85	BS00048572_51	BS00063423_51	Tdurum_contig42092_281
BobWhite_c38408_71	Tdurum_contig8171_1680	RFL_Contig4167_1164	BS00050057_51	BobWhite_c38408_71	Kukri_c16006_1996	BS00084106_51	wsnp_Ku_c40084_48381107	IACX7841
Kukri_c41408_233	Kukri_c41408_233
CAP8_c909_312	CAP8_c909_312
BobWhite_c26082_239	BobWhite_c26082_239
BS00079321_51	Kukri_c2955_281	RAC875_rep_c114200_428	BS00079321_51	RFL_Contig2832_2410	BS00049213_51	BS00010573_51	IACX9238	Excalibur_c4189_124
Tdurum_contig8695_379	RAC875_c29907_115	IAAV731	Tdurum_contig8695_379
BobWhite_c4852_323	BobWhite_c4852_323	IAAV8999	IAAV4590	Ku_c1191_2004	wsnp_Ex_c12431_19823475	BS00060015_51	wsnp_Ex_c7988_13555376
wsnp_Ex_c2870_5296539	RAC875_c2260_1700	wsnp_Ex_c2870_5296539	wsnp_Ra_c38873_46699852
Excalibur_c9391_1016	Excalibur_c9391_1016
Kukri_c49101_731	Kukri_c49101_731
Tdurum_contig14404_319	Tdurum_contig14404_319
wsnp_BE403214B_Ta_2_1	wsnp_BE403214B_Ta_2_1
Kukri_c100408_598	Kukri_c100408_598
wsnp_Ex_rep_c68504_67334656	wsnp_Ex_rep_c68504_67334656
D_GDEEGVY01AU4CW_149	D_GDEEGVY01AU4CW_149
wsnp_Ku_rep_c72922_72561803	wsnp_Ex_rep_c67164_65655648	wsnp_Ku_rep_c72922_72561803	Ku_c4397_1536	RAC875_c16419_585	Kukri_c13045_302	RAC875_c30315_692	wsnp_Ex_c65985_64188864	D_GBUVHFX02FY8QG_158
Kukri_c7786_81	BobWhite_c13030_406	Excalibur_c687_886	D_GDS7LZN01CBWNE_99	BS00011794_51	IAAV1320	Kukri_c14878_97	CAP8_c145_89	Kukri_c7786_81	RAC875_c13169_459
Kukri_c7827_1309	IACX5717	RFL_Contig617_1357	wsnp_Ex_c24145_33394561	BS00012069_51	wsnp_Ex_c24145_33394644	Kukri_c48936_107	RAC875_c34968_514	Kukri_c7827_1168	wsnp_Ex_c6657_11523455	tplb0026a09_1444	Kukri_c7827_1309	BS00011935_51	Kukri_rep_c104865_57	RAC875_c3988_3479	D_GDS7LZN02F4FP5_176	wsnp_Ex_c11055_17928283
wsnp_Ku_c55961_59662821	D_contig79410_237	wsnp_Ku_c10877_17896883	wsnp_Ku_c55961_59662821	Excalibur_c91745_337	Kukri_rep_c106490_1398	BobWhite_c8945_134	D_GB5Y7FA02JRQ1I_101	wsnp_Ku_c44483_51751682	Excalibur_rep_c109856_92
RAC875_c41114_390	RAC875_c41114_390	CAP7_c756_531	JD_c825_1450	Kukri_c35049_357
BS00024761_51	BS00093588_51	BS00021911_51	BS00024761_51
Kukri_c17942_239	BS00010144_51	Kukri_c17942_239	D_GCE8AKX02J2BYY_249
Ra_c2279_730	BobWhite_c7604_181	Excalibur_c2795_1518	Ra_c2279_730	Kukri_c45387_380	Kukri_c28182_129	Kukri_c1214_474
RAC875_c51455_182	RAC875_c51455_182	Kukri_rep_c73094_348
BS00108733_51	BS00108733_51
wsnp_Ex_rep_c68491_67318138	wsnp_Ex_rep_c68491_67318138
IACX6496	D_GDS7LZN02I3554_251	BobWhite_c14409_206	Kukri_c11140_323	BS00084133_51	BobWhite_c15647_606	D_GCE8AKX02IXEFJ_281	IACX6496	BS00074353_51	RAC875_c63933_184	BobWhite_c836_422	BS00075368_51	BS00022688_51	BS00022267_51	RAC875_c3672_705	RAC875_c703_2551	Excalibur_c50584_358	D_contig27392_286	Excalibur_c30378_344	wsnp_RFL_Contig2402_1924907	IACX5914	D_GBF1XID01A16U2_148	RFL_Contig4176_605	BS00068331_51	RAC875_c44064_222	BS00022537_51	Excalibur_c37393_75	BS00025017_51	BS00009287_51	BS00064893_51
Kukri_c96249_58	Kukri_c96249_58
wsnp_RFL_Contig2606_2264492	wsnp_RFL_Contig2606_2264492
Kukri_c46526_103	Kukri_c46526_103
BS00022699_51	BS00022699_51
BS00066144_51	BS00066144_51
RAC875_c4792_754	RAC875_c4792_754
Tdurum_contig12926_687	Tdurum_contig12926_687
RAC875_c34515_86	RAC875_c34515_86
BobWhite_c2730_245	BobWhite_c2730_245
BobWhite_c6328_410	BobWhite_c6328_410
BS00023151_51	BS00023151_51
JD_c8888_741	wsnp_Ex_c12141_19415226	wsnp_Ex_c14192_22135363	wsnp_Ku_c28854_38769308	wsnp_Ex_c14192_22135384	RAC875_rep_c73850_589	RAC875_rep_c81239_73	JD_c8888_741	RAC875_c28637_1004	Kukri_c19338_413	wsnp_Ex_c22089_31269531	Excalibur_c6057_281	wsnp_Ex_rep_c66433_64661643	wsnp_Ex_c10087_16579529	Kukri_rep_c68344_627	BS00023847_51	wsnp_CAP11_rep_c8811_3803397	wsnp_CAP7_c1839_907899	BobWhite_c5782_825	wsnp_CAP7_c1839_908011	wsnp_Ex_rep_c66433_64662690
Excalibur_rep_c105491_144	RAC875_c29455_79	wsnp_JD_c10969_11530496	BobWhite_s67148_292	BS00093036_51	wsnp_Ex_c3472_6358437	Ra_c11721_766	Ku_c97015_209	IAAV5188	Ku_c14907_456	Tdurum_contig76709_195	wsnp_Ku_c39334_47795350	BS00065152_51	Tdurum_contig30082_197	wsnp_RFL_Contig1871_1020122	Ex_c24379_1031	Kukri_c67_1504	Excalibur_c30324_564	BS00035533_51	wsnp_JD_c3839_4902725	CAP7_c4283_232	Ku_c37893_495	wsnp_CAP8_c4597_2237727	wsnp_Ku_c38451_47086066	wsnp_Ku_c25376_35340294	wsnp_BE403154A_Ta_2_9	Excalibur_rep_c105491_144
BobWhite_rep_c51132_85	wsnp_Ex_rep_c76495_73453891	wsnp_Ex_rep_c98716_85135069	wsnp_JD_rep_c65886_41872083	Excalibur_rep_c90454_251	Excalibur_c99101_82	wsnp_CAP12_c1663_836753	BobWhite_rep_c51132_85	Excalibur_rep_c103170_504	Tdurum_contig42418_2618	Kukri_c41482_311	Tdurum_contig9503_575	RFL_Contig3175_482	RFL_Contig2765_669	Tdurum_contig97520_902	RAC875_c48687_681	Excalibur_c7002_314	wsnp_RFL_Contig3175_3154256	IAAV6777	IAAV6895	Tdurum_contig11275_461	Excalibur_c25390_2483	BobWhite_c53978_99	BobWhite_c2296_94	IAAV1495	RFL_Contig2765_1200	RAC875_c49329_81	tplb0026o20_691
BS00022660_51	BS00012023_51	BS00065076_51	Excalibur_c12482_901	Tdurum_contig42823_1811	wsnp_Ku_c7458_12842353	Excalibur_c23748_452	wsnp_Ex_c11621_18716254	BS00022660_51	Kukri_c11106_292	BS00022292_51	wsnp_Ex_c1011_1931797	IACX5772	RFL_Contig5693_646
Kukri_c35661_63	BS00076530_51	Excalibur_c14222_179	IAAV7418	Kukri_c35661_63	RAC875_rep_c106439_1159	Excalibur_c1708_1975	Tdurum_contig42015_2187	wsnp_Ex_rep_c67468_66068960	Kukri_rep_c104648_439	wsnp_RFL_Contig3759_4027999	wsnp_Ex_c31149_39976066	wsnp_Ku_c26400_36361638	Tdurum_contig25770_308	Tdurum_contig102404_298	tplb0024k14_1812	BS00023140_51	Tdurum_contig64407_297	RAC875_c34617_143	BS00066661_51	RAC875_rep_c108445_772	RFL_Contig4939_885	BobWhite_c10740_179	Tdurum_contig25841_178	Tdurum_contig9544_978	BS00091666_51	BobWhite_c15870_540	wsnp_Ex_c17575_26299925	Tdurum_contig102404_127	Tdurum_contig61934_60	wsnp_JD_c3441_4455541	IACX8337	RAC875_c1215_1525
BobWhite_rep_c52979_181	BS00011165_51	BS00090253_51	BobWhite_rep_c52979_181	Kukri_c3009_1255	wsnp_Ex_c431_848310	Excalibur_c431_1323	Ra_c4668_825	RAC875_c68978_220	Kukri_c3009_1374	Excalibur_c20597_538	Excalibur_c20597_509	BS00037002_51	Excalibur_c431_1130
Jagger_c1423_102	BobWhite_c10832_1131	Jagger_c1423_102
wsnp_Ex_c20352_29416468	BS00057487_51	wsnp_Ex_c20352_29416468
Kukri_rep_c73457_419	IACX2250	Excalibur_c44694_414	wsnp_Ku_c9583_16038698	RAC875_c31973_225	Kukri_rep_c73457_419	IACX473	wsnp_Ex_c55340_57883276	BS00021999_51	BobWhite_c47143_592	CAP11_c989_113	wsnp_CAP11_c1137_665073	Excalibur_c2834_397	CAP7_c2381_149	IAAV151	Kukri_c19802_710	RAC875_rep_c73318_362	wsnp_Ex_c22089_31270950	wsnp_Ku_c18534_27848426	BobWhite_c35035_317	RAC875_c62325_320	RAC875_c4632_1681	BS00067619_51
RAC875_c41786_587	BobWhite_c18721_190	tplb0060j17_879	tplb0057e06_1607	BS00025084_51	Excalibur_c5442_1691	BS00009331_51	RAC875_c2253_238	RAC875_c2253_1255	Kukri_c7458_1132	Tdurum_contig75595_1072	BS00074992_51	RAC875_c41786_587	BS00011436_51	Kukri_c1192_825
BobWhite_c15802_720	RFL_Contig1622_1259	BobWhite_c15802_72	CAP11_rep_c5191_192	Excalibur_c2978_667	BobWhite_c15802_720	Kukri_c102502_261	RAC875_c106584_747	wsnp_CAP8_c6680_3136899	wsnp_Ku_c16572_25480808	wsnp_Ex_c13230_20872924
Kukri_rep_c69713_250	IAAV5761	IAAV4068	IAAV8730	CAP7_c12484_228	wsnp_Ku_c14219_22455933	wsnp_Ex_c36801_44683992	wsnp_Ku_c1075_2160065	Kukri_rep_c69713_250	Excalibur_c25752_80	wsnp_Ex_c51820_55631560
Excalibur_c20597_569	Kukri_c39873_66	Excalibur_c12085_276	Excalibur_c20597_569	Tdurum_contig12045_868	Tdurum_contig12045_246	Tdurum_contig12045_327	BS00083630_51	Tdurum_contig12045_613	RAC875_c4668_771
BS00078715_51	wsnp_Ku_c3450_6387847	wsnp_Ex_c17692_26437459	wsnp_Ex_rep_c102011_87270703	RAC875_c83532_305	Excalibur_c49239_97	wsnp_Ex_c14087_21997101	wsnp_Ex_c18965_27868480	CAP7_rep_c8019_110	Excalibur_c15844_1470	Kukri_c1281_515	wsnp_BE403421A_Ta_2_1	Tdurum_contig44853_1083	BS00086046_51	Kukri_c44260_577	wsnp_Ex_c1104_2118684	Kukri_c38882_391	wsnp_Ku_c2700_5121383	Ra_c14408_576	BS00033795_51	BS00044311_51	wsnp_Ku_c8394_14267750	BS00087178_51	wsnp_Ex_c29368_38408543	BS00022913_51	IAAV7384	tplb0032i10_420	IACX14305	Ku_c8125_1049	RAC875_c14408_783	Kukri_c10711_632	BS00036878_51	wsnp_Ex_c30264_39202224	BobWhite_c20782_697	BS00064632_51	Kukri_c9262_401	wsnp_Ex_c19770_28768859	BS00078715_51	tplb0047k12_1370	Tdurum_contig53138_302	BobWhite_c8879_142	CAP11_c1206_301	wsnp_Ku_c3354_6228863
BS00065633_51	Excalibur_c53981_77	BS00064548_51	RAC875_c691_1486	BS00010780_51	BobWhite_c2568_115	BS00068106_51	BS00065633_51	wsnp_Ku_c22358_32187765
BS00099074_51	Kukri_rep_c70063_663	Excalibur_c24825_539	BS00099074_51	wsnp_Ra_c5346_9501281
Tdurum_contig42125_5972	Tdurum_contig13240_523	IAAV4703	Tdurum_contig42125_5972	wsnp_Ex_rep_c102807_87894833	BS00036397_51	wsnp_Ex_c11348_18327861	wsnp_Ex_rep_c86110_78630016	wsnp_Ku_c21021_30712963	Tdurum_contig42858_1256	Tdurum_contig29629_437	Kukri_c8148_2719	BobWhite_c19820_129	Excalibur_c11578_324	BS00071732_51	wsnp_Ex_c17185_25829084	wsnp_Ex_c11348_18326787	wsnp_Ex_c902_1745108	Tdurum_contig42858_1352
BobWhite_c40602_313	BobWhite_c40602_313	Excalibur_rep_c67100_1541	Excalibur_rep_c69054_795	wsnp_Ex_c21129_30256617	Excalibur_c20459_1081
Kukri_rep_c95718_868	RFL_Contig6053_3082	wsnp_Ex_c34597_42879718	RFL_Contig6053_2072	wsnp_Ex_c2236_4189774	Kukri_rep_c95718_868
BS00029127_51	Tdurum_contig51566_561	BS00029127_51	Tdurum_contig51566_427	wsnp_BE489894A_Ta_2_1
Tdurum_contig42729_433	IAAV7349	Tdurum_contig42729_380	IACX3415	Tdurum_contig42729_433
IAAV9150	IAAV9150	Tdurum_contig63703_1143	RFL_Contig5170_330	wsnp_Ra_c3996_7334169
Excalibur_c9779_465	wsnp_JD_c25092_21024578	Kukri_rep_c101615_148	Excalibur_c9779_465	Tdurum_contig62593_410	BS00063378_51	RAC875_c22627_315	IAAV2577	Kukri_c6364_1243
wsnp_JD_c19278_17450210	wsnp_JD_c19278_17450210	BobWhite_c19647_159	BS00062823_51	Ku_c13637_545	wsnp_Ex_c4954_8813973	wsnp_Ku_c27273_37219950	RAC875_c23305_563	Kukri_c77911_260	RAC875_c7804_236
Tdurum_contig42643_194	Kukri_c9805_696	BS00110512_51	wsnp_Ra_c36410_44760538	Tdurum_contig42643_194	BS00011962_51	Excalibur_c18265_399	wsnp_Ex_rep_c109274_92142043	BS00011578_51	RAC875_c23338_792	BS00082460_51	Kukri_c37301_385	Tdurum_contig70819_393	Kukri_c66671_183	RAC875_c11876_120	RAC875_c18490_1903	RAC875_c12821_466	wsnp_Ex_c2325_4355706	Kukri_c494_1413
tplb0025i05_1836	tplb0025i05_1836	Kukri_c14877_303	Excalibur_rep_c69275_346	RAC875_c62614_191	IAAV622	RFL_Contig3687_972
IAAV5158	IAAV5158	RFL_Contig1490_386
wsnp_Ex_rep_c115803_95396724	RAC875_c26860_648	wsnp_Ex_rep_c115803_95396724
wsnp_Ex_c26771_35998435	Tdurum_contig83087_104	wsnp_Ex_c1153_2213588	wsnp_Ex_c7002_12063380	wsnp_Ex_rep_c70675_69579757	wsnp_Ex_c26771_35998435	wsnp_JD_c5872_7032077	Tdurum_contig29607_413	BS00046261_51	Jagger_c5046_63	BobWhite_c10343_320	BS00040814_51	wsnp_Ex_c7002_12063325	RAC875_c40653_612	Ex_c69054_723	Excalibur_rep_c69054_960	IACX5481
Kukri_c37241_513	Tdurum_contig13287_203	Tdurum_contig13287_703	BS00011010_51	wsnp_Ex_c16491_24996576	Tdurum_contig100733_89	IACX7895	BobWhite_c36070_89	Kukri_c37241_513	BobWhite_c13839_78	RAC875_c38136_199	Excalibur_c7044_243	BS00044360_51	wsnp_Ku_c17618_26749729	Excalibur_c39390_303	Tdurum_contig75595_586
wsnp_BE495143A_Ta_2_2	BS00062781_51	wsnp_BE495143A_Ta_2_2
BS00077789_51	BS00029282_51	BS00077789_51
BS00063990_51	wsnp_Ex_c31149_39976103	BS00063990_51
BS00025560_51	Kukri_c89274_86	Tdurum_contig10580_316	Tdurum_contig56431_637	BS00022032_51	Tdurum_contig54957_525	RFL_Contig1622_923	BS00025560_51	wsnp_CAP11_c2142_1128735	Tdurum_contig97611_150	Tdurum_contig29823_203	BobWhite_c3714_659	BS00096853_51	wsnp_Ex_c21633_30782312
RAC875_rep_c114561_587	RAC875_rep_c114561_587	CAP11_c3827_198
wsnp_Ex_c7844_13341797	Ra_c6065_1145	BS00010811_51	tplb0035a03_368	wsnp_CAP11_c303_253438	BobWhite_c17385_55	BS00023009_51	Excalibur_c16566_485	IACX9256	wsnp_JG_c5646_2148296	tplb0055o21_1994	wsnp_Ex_c7844_13341797	BobWhite_c22086_444	wsnp_Ra_c11269_18309313	wsnp_Ex_rep_c68369_67180429	wsnp_CAP7_c5823_2616381	IACX6046
wsnp_Ex_c9779_16145653	wsnp_Ex_rep_c68175_66950387	wsnp_Ex_c9779_16145653	Excalibur_s102388_276
Excalibur_c3959_118	Excalibur_c3959_118
RAC875_c767_4007	wsnp_Ex_c14975_23127669	wsnp_Ex_c32765_41369642	Kukri_c3075_391	RAC875_c64560_111	Kukri_c16463_584	RAC875_c39200_260	RAC875_c767_4007	RFL_Contig4441_627	RFL_Contig2605_672	wsnp_Ex_rep_c67878_66584488	wsnp_Ex_c99215_85409445	Kukri_c7794_1247	wsnp_Ex_c25300_34566908	wsnp_Ex_c35465_43610634
wsnp_Ex_c28973_38050204	Ex_c28973_935	RFL_Contig4069_2628	wsnp_Ex_c29648_38653339	wsnp_Ex_c29648_38653281	BS00109913_51	Excalibur_c17487_51	wsnp_Ex_c28973_38050204	wsnp_Ex_c28973_38050756	BS00021704_51	Kukri_rep_c70558_246
Kukri_c7146_870	BobWhite_c6527_222	RAC875_c13610_1239	Kukri_c7146_870
wsnp_Ex_c10718_17457870	wsnp_Ex_c10718_17457870
RAC875_c26487_145	RAC875_c26487_145
IAAV8380	RFL_Contig1060_2185	tplb0045l08_298	IAAV8380	RAC875_rep_c105861_454
Tdurum_contig10194_765	RAC875_rep_c112449_669	IAAV4239	Tdurum_contig9835_664	wsnp_Ex_c11578_18655261	wsnp_BE490147A_Ta_2_1	wsnp_Ex_c9502_15748469	BS00077448_51	Tdurum_contig81516_69	wsnp_Ex_c9502_15748251	Kukri_c2700_1137	Tdurum_contig10194_765	wsnp_Ku_c1765_3452586	Ku_c69999_111
RAC875_rep_c92223_1022	RFL_Contig5314_1147	RAC875_rep_c92223_1022	Kukri_rep_c69627_954
Kukri_c66579_206	Kukri_c66579_206
Ra_c3533_880	Excalibur_c52196_235	RAC875_c93959_96	Ra_c3533_880
BS00040166_51	BS00040166_51
Tdurum_contig57672_482	Tdurum_contig57672_482
BobWhite_c4872_97	BobWhite_c4872_97
Tdurum_contig92921_142	Tdurum_contig92921_142
Kukri_c7972_1529	BS00063174_51	wsnp_Ex_c5058_8981554	Excalibur_rep_c92855_977	wsnp_Ex_c45348_51169164	RAC875_c10122_113	wsnp_JD_rep_c63108_40258378	RAC875_c48456_444	RAC875_c26487_118	Kukri_c7972_1529	BS00022772_51	wsnp_Ra_c57648_59682822	BS00060838_51	wsnp_Ra_c18735_27835674	Ex_c102862_798	RAC875_c23461_428	BS00076093_51	wsnp_Ex_c24963_34217997	BobWhite_c47831_87	Excalibur_c18182_464	Excalibur_c46399_307	Excalibur_c22998_621
RAC875_c6837_468	wsnp_Ex_c6057_10611952	Kukri_c30417_305	BS00074183_51	wsnp_Ex_c19082_27999258	RAC875_c13325_109	Tdurum_contig15238_972	IAAV8886	BS00008727_51	wsnp_Ku_c5891_10414090	wsnp_Ex_c1145_2198295	RAC875_c4254_364	Ra_c14171_2765	RAC875_c6837_468	BS00046963_51	Kukri_c18274_1610	Tdurum_contig11126_182	BS00066437_51	BobWhite_c9330_499	wsnp_Ex_c64847_63484965	wsnp_CD452643B_Ta_2_1	Ex_c1145_552	RAC875_c14171_664	Kukri_c14191_351	Kukri_c43406_2491	wsnp_Ex_c19467_28423331	BobWhite_c18550_159	wsnp_Ex_c1383_2651887	wsnp_Ra_c50264_54965028
Tdurum_contig44173_792	Tdurum_contig30640_263	Tdurum_contig42414_1071	Ra_c9698_1606	wsnp_Ex_c4124_7455032	wsnp_Ex_c11348_18325887	Tdurum_contig50382_639	wsnp_Ex_rep_c66315_64480670	wsnp_CD454706B_Ta_1_1	wsnp_Ex_c40732_47728890	wsnp_Ex_c44510_50547245	IAAV169	Tdurum_contig46925_285	Ra_c26319_331	Excalibur_c22106_190	RAC875_c43780_239	tplb0061f12_679	wsnp_Ex_c11714_18840676	wsnp_Ex_c18372_27196625	Ku_c68657_464	wsnp_Ex_c11348_18326158	wsnp_Ra_c46591_52408053	Excalibur_rep_c68210_468	wsnp_Ku_c15761_24469519	RFL_Contig1015_620	BS00027770_51	Kukri_rep_c116323_79	BobWhite_c45091_53	wsnp_Ex_c9750_16105678	Ex_c11348_1256	Tdurum_contig47269_904	Ra_c18593_802	BS00066226_51	RFL_Contig4251_851	RAC875_c19357_122	Tdurum_contig26016_243	wsnp_Ex_c31256_40071875	wsnp_Ku_c11690_19042937	CAP11_c991_160	wsnp_Ku_c16522_25425455	RAC875_c49136_59	Tdurum_contig5486_1406	RAC875_c2370_250	Tdurum_contig44173_792	RAC875_rep_c108200_137	wsnp_Ex_c3990_7223090	wsnp_Ex_c1276_2445537	wsnp_Ku_c15761_24469459
RAC875_rep_c107929_341	Tdurum_contig33428_272	Kukri_c8343_228	Excalibur_c32739_698	wsnp_Ex_c14530_22548417	Tdurum_contig62941_85	CAP7_c6528_99	RAC875_c5129_280	BS00064620_51	wsnp_RFL_Contig2014_1222146	BobWhite_c3392_749	wsnp_Ex_c13352_21044607	BS00068245_51	RAC875_rep_c107929_341	wsnp_Ex_c8011_13584847	BS00109036_51	BS00003891_51	BS00010993_51	RAC875_c66376_395	RAC875_c64292_78	wsnp_Ex_c2936_5416717	BS00090073_51	RAC875_c8954_479	Excalibur_c100270_78
wsnp_Ex_c5334_9427824	IAAV4514	wsnp_Ex_c6401_11124623	wsnp_Ra_c27839_37354085	Kukri_c9507_142	wsnp_Ex_c1725_3267186	wsnp_CAP12_c527_285541	wsnp_Ra_c3766_6947263	wsnp_CAP7_c1735_859744	wsnp_Ra_c11942_19247669	BS00067873_51	RAC875_rep_c111557_801	wsnp_Ex_c8843_14783989	wsnp_Ex_c9470_15701734	wsnp_Ex_c1319_2522992	BS00063631_51	wsnp_Ra_c11600_18784716	wsnp_Ex_c1319_2522682	Excalibur_c20083_433	Jagger_c556_473	BobWhite_c42198_254	wsnp_Ex_c14586_22625563	Tdurum_contig13698_141	BobWhite_c23946_75	Tdurum_contig45714_546	Kukri_c26279_503	Ku_c106365_329	Tdurum_contig19057_245	Excalibur_c83451_218	RAC875_c7110_2706	RAC875_c88279_291	Kukri_c2842_248	Kukri_c3983_670	wsnp_JD_c5591_6743599	wsnp_Ex_c1398_2677127	wsnp_Ex_c16243_24699942	Ku_c32537_241	wsnp_Ra_rep_c73725_71801179	IACX4889	wsnp_Ex_rep_c66381_64576423	RAC875_c45791_450	wsnp_Ex_c16446_24946990	wsnp_Ex_rep_c66409_64618153	BobWhite_c34920_228	RAC875_c90029_92	wsnp_JD_c2691_3617481	Ra_c26497_381	BS00026203_51	wsnp_Ex_c6401_11124462	Ku_c35629_568
Excalibur_c28759_914	Kukri_c27662_645	BS00085589_51	Excalibur_c28759_914	RAC875_c14887_829	RAC875_c1823_1681	BS00083918_51	Kukri_c27662_675	BS00065783_51	RAC875_c31299_1215	BS00011795_51	RAC875_c31299_1302
Ra_c14852_1487	RAC875_c12879_176	BS00063608_51	wsnp_Ex_c38198_45786860	Tdurum_contig14559_741	IACX203	BS00073879_51	BS00054287_51	Kukri_c25377_365	RAC875_c14852_2171	Excalibur_c47748_83	Excalibur_c3795_198	wsnp_Ex_c39304_46634878	BobWhite_c8571_699	Tdurum_contig6121_947	Ra_c14852_1487	Tdurum_contig70639_196	Kukri_c31822_568	BS00094322_51	RAC875_c65227_99	BS00106588_51	RAC875_c54701_277	wsnp_Ex_rep_c102044_87297599
RAC875_rep_c85751_268	Tdurum_contig98106_715	Tdurum_contig44173_572	RAC875_rep_c85751_72	BobWhite_c22827_193	Excalibur_c10568_826	wsnp_Ex_rep_c106072_90285324	BobWhite_c22075_85	wsnp_Ex_c5744_10087758	RAC875_rep_c85751_123	Jagger_c3773_108	RAC875_rep_c85751_268
wsnp_Ex_c24927_34181611	wsnp_BQ171182B_Ta_1_1	Tdurum_contig76997_664	Kukri_c56955_282	RAC875_c6649_642	wsnp_Ex_c24927_34181611	Ku_c2212_411	RAC875_c14309_317	wsnp_RFL_Contig2747_2479869	Excalibur_c31379_71	Excalibur_rep_c94584_98	BobWhite_c35443_249	Excalibur_c34134_280	Tdurum_contig76997_462	Kukri_c78348_266
Excalibur_c63243_434	BS00069412_51	Tdurum_contig6121_907	Kukri_c65194_111	wsnp_Ex_c17667_26408733	wsnp_Ex_c1249_2399894	Excalibur_c63243_434	BS00003214_51	RAC875_c25672_473	wsnp_JD_c2954_3925740	Kukri_rep_c100676_151	wsnp_Ku_c12559_20251082	wsnp_Ex_c45081_50974769	wsnp_Ex_c26172_35422935	Excalibur_c45952_611
wsnp_Ex_c1603_3056226	RAC875_c12805_908	BS00011624_51	JD_c15653_302	wsnp_RFL_Contig3943_4376736	wsnp_Ex_c43809_50018316	BobWhite_rep_c48835_225	wsnp_Ex_c1603_3056226	IACX9279	Excalibur_c3810_186	BobWhite_c17750_568	Kukri_c50603_164	Ku_c30637_1294	Kukri_rep_c69660_52	BS00103275_51	wsnp_Ex_c18669_27544717	BS00022226_51	Kukri_rep_c71420_511	BS00049565_51	RAC875_c27431_212	RAC875_c34994_183	Ku_c22026_1410	wsnp_Ex_c33813_42239400	wsnp_Ex_c34011_42398362	BobWhite_c13977_91	Kukri_c24590_532	CAP8_c1801_231	Tdurum_contig11700_1247	IAAV2161	Excalibur_c26172_359	Ra_c10469_616	Ku_c2606_779	Tdurum_contig29467_99	IAAV8065	Excalibur_c18182_760	IAAV6675	wsnp_Ex_c25505_34771897	BobWhite_c15653_484	Kukri_c7539_1065	BS00025302_51	BobWhite_c14575_323	wsnp_Ex_c698_1376989	RAC875_c22101_656	Excalibur_c35713_106	Excalibur_c4361_309	Excalibur_c99745_169	wsnp_Ra_c14498_22667649	IACX5778	BS00090277_51	BS00049942_51
wsnp_Ex_c4728_8444212	Tdurum_contig29162_378	RFL_Contig5885_435	wsnp_Ex_c702_1382859	BS00010403_51	wsnp_Ex_c14481_22485922	wsnp_Ex_c4728_8444212	wsnp_JD_c2297_3138694	wsnp_CAP12_c1388_706924	RAC875_c12259_1892
IAAV8967	BS00082086_51	Tdurum_contig54967_581	RAC875_c14852_693	IAAV8967	RAC875_c55347_506	Kukri_c17997_389	Kukri_c39321_112	BobWhite_c10614_157	wsnp_BE404947B_Ta_2_12	RFL_Contig5844_291	IAAV1711	Tdurum_contig12123_1650	BobWhite_rep_c65994_267	wsnp_Ex_c12618_20079758
RAC875_rep_c112646_106	RAC875_rep_c112646_106	RAC875_c23654_214	Ra_c39588_830	RAC875_rep_c106238_237	wsnp_Ex_rep_c69373_68312188	Tdurum_contig569_263	wsnp_Ex_c3025_5587183	BS00046264_51	BS00046263_51	Kukri_c85856_60
BobWhite_c43135_397	BobWhite_c18566_106	RAC875_rep_c77197_202	wsnp_Ku_c2119_4098330	RAC875_c58425_331	BobWhite_c43135_397	CAP7_c10772_156	RFL_Contig2163_1769	wsnp_Ex_c1988_3742291	RAC875_c32447_187
RAC875_c26887_562	Kukri_c25377_240	RAC875_c17189_155	Ku_c47744_1073	Kukri_rep_c105243_341	RAC875_c26887_562
RFL_Contig5037_1482	RFL_Contig5037_1482	Excalibur_c96134_182	Tdurum_contig43538_1687	wsnp_Ex_c19874_28891457	Excalibur_c96134_152	RAC875_c45515_65	RAC875_c12907_515
BS00011202_51	BS00069116_51	BS00011202_51	wsnp_Ex_rep_c70036_68988728	BS00034554_51	RFL_Contig2206_1694
wsnp_Ex_c45713_51429315	wsnp_Ku_c46363_53116979	BobWhite_c47040_185	wsnp_Ex_c19525_28494827	RAC875_c17011_373	wsnp_Ex_c45713_51429315
Ra_c18658_1048	wsnp_Ex_c12674_20142989	wsnp_Ex_c12433_19827016	CAP7_c3697_87	Excalibur_c30648_924	Ra_c18658_1048	Tdurum_contig46808_4106	Excalibur_c36774_106	Kukri_c58961_76	Excalibur_c92249_102	Tdurum_contig68217_361	wsnp_Ex_c15708_24057812
BS00021658_51	BS00109999_51	BS00021658_51	Tdurum_contig32579_121	wsnp_Ku_c43368_50890819
BS00055768_51	BS00055768_51	BS00055769_51	BS00063429_51	BS00092845_51
wsnp_Ex_c946_1814027	wsnp_Ex_c946_1814084	wsnp_Ex_c946_1814027	Kukri_rep_c107983_607	Kukri_rep_c68091_971
IAAV1673	wsnp_Ku_c35839_44981841	RAC875_c33609_381	RAC875_c17297_341	Excalibur_c38928_307	BobWhite_c5418_82	wsnp_Ra_c2730_5190365	Tdurum_contig62040_1247	CAP11_c2683_177	Kukri_c3044_188	wsnp_Ku_c13325_21275440	wsnp_CAP8_c7510_3461645	RAC875_c27207_380	wsnp_Ex_rep_c102159_87386822	Ra_c7721_225	wsnp_Ra_c2730_5189836	IAAV1673	RAC875_rep_c104354_333	Tdurum_contig62040_1253	Tdurum_contig62040_1487	Tdurum_contig14046_364	RAC875_c982_710	Kukri_c21943_958	Tdurum_contig61970_499	Tdurum_contig32619_202	JD_c5418_941	Kukri_c3044_221	Tdurum_contig14559_78	wsnp_Ex_c19602_28584250	wsnp_Ra_c2730_5190076	wsnp_Ra_rep_c108218_91556581
Kukri_c338_330	Kukri_c338_330	Kukri_c338_109	Excalibur_c27139_516
IAAV5595	wsnp_RFL_Contig4456_5258284	BS00064478_51	IAAV5595
BS00067983_51	BS00067983_51	Ku_c32100_105	tplb0021a17_853
Kukri_c30390_1731	BS00064886_51	Excalibur_c89155_115	Kukri_c59960_211	Kukri_c30390_1731	BS00064885_51
Tdurum_contig17421_310	Excalibur_rep_c110824_66	Tdurum_contig41142_267	Excalibur_rep_c102798_288	RAC875_rep_c115149_515	BS00109717_51	RAC875_rep_c71463_98	wsnp_Ku_c4910_8793327	BS00080047_51	RAC875_rep_c115149_377	D_F5XZDLF01B7ECX_54	Excalibur_c5083_718	BS00022480_51	BS00074024_51	Tdurum_contig17421_310	BS00023080_51
Kukri_c3292_670	wsnp_CV776265A_Ta_2_1	Kukri_c3292_670
wsnp_Ex_c4815_8597139	RAC875_c55270_272	wsnp_Ex_c4815_8597139
Kukri_c79905_731	Kukri_c79905_731	BobWhite_c27364_124
wsnp_Ku_c24981_34948114	IACX6349	wsnp_Ex_c14101_22012676	CAP12_rep_c4571_181	CAP7_c7415_267	BobWhite_c22638_135	wsnp_Ex_c30689_39574415	BS00063801_51	wsnp_Ku_c24981_34948114
BobWhite_c11042_284	RFL_Contig5693_807	IAAV8704	IACX6023	RAC875_c13920_747	BS00028217_51	Kukri_c61725_545	RAC875_c19425_903	wsnp_CAP11_rep_c4300_2030261	Tdurum_contig9612_971	wsnp_Ra_c13949_21928888	wsnp_Ex_c56091_58346859	RAC875_c13920_836	Tdurum_contig48689_514	RAC875_c37871_249	RAC875_c13949_923	BS00003852_51	Tdurum_contig43092_876	Excalibur_c15744_322	RAC875_c13610_1599	RAC875_c68849_153	RAC875_rep_c72491_171	BobWhite_c11042_284
Excalibur_s111479_146	BS00067590_51	Kukri_c32307_481	Excalibur_c80941_665	RAC875_c10650_90	BS00065680_51	BS00068506_51	BS00037464_51	BS00037462_51	Kukri_c4780_395	Kukri_c73868_961	BS00084314_51	CAP7_rep_c12929_169	Excalibur_s111479_146	RAC875_c7630_1383
Tdurum_contig50121_249	Tdurum_contig50121_249	Kukri_c10377_112
Tdurum_contig42489_768	Tdurum_contig28247_226	Excalibur_rep_c69865_157	Jagger_c1231_85	Kukri_c6361_407	BobWhite_c13202_399	Tdurum_contig42489_768	wsnp_CAP8_rep_c4776_2319078	Tdurum_contig67619_532
Tdurum_contig77234_467	Tdurum_contig29294_171	RAC875_rep_c107515_508	BS00064820_51	Excalibur_c16961_85	Excalibur_c11588_406	Excalibur_c15335_197	Tdurum_contig77234_467
Excalibur_rep_c87351_347	Excalibur_rep_c87351_347
wsnp_Ex_c1143_2195442	Tdurum_contig74813_560	Tdurum_contig43538_1812	wsnp_Ex_c1143_2195442	Tdurum_contig43538_1306
BobWhite_c23416_168	BobWhite_c23416_168
Kukri_c60966_261	Tdurum_contig10729_989	Kukri_c373_916	Tdurum_contig12648_389	Tdurum_contig59339_428	RAC875_c101541_132	Kukri_c45876_157	Kukri_c60966_261	RAC875_c8254_594	Kukri_c373_1588	Tdurum_contig10729_734
Kukri_c25725_1921	Tdurum_contig44938_2966	wsnp_Ku_c1876_3666308	wsnp_Ex_c3940_7144946	Tdurum_contig15762_139	Jagger_c1077_98	Kukri_c25725_1921	Tdurum_contig5968_365	Tdurum_contig63468_1413	Excalibur_c6416_1712
Ra_c22493_190	Ra_c22493_190	wsnp_RFL_Contig2424_1966870
wsnp_Ex_c16090_24522660	wsnp_Ex_c16090_24522660
Kukri_rep_c107077_360	Kukri_rep_c107077_360
BS00029434_51	BS00029434_51
Tdurum_contig45559_403	Tdurum_contig45559_403
RAC875_c82385_209	Excalibur_c29102_933	wsnp_Ex_c10910_17729008	CAP8_c6799_93	wsnp_Ex_rep_c67100_65576598	Excalibur_c6258_692	Excalibur_c22599_921	D_GDS7LZN01DU929_63	RAC875_rep_c103556_427	Kukri_rep_c107975_95	Ex_c31468_763	Kukri_c13912_1543	Excalibur_c43740_95	Excalibur_c83056_83	BobWhite_c34798_184	RAC875_c14354_934	RAC875_c3156_630	wsnp_Ex_c62371_62036044	wsnp_JD_c2198_3021879	RAC875_c24285_1049	RAC875_c82385_209	Ex_c7086_154	Ex_c5168_849	Ex_c12134_939	wsnp_Ex_c4942_8793029	IAAV6637
IACX11026	BobWhite_c13435_700	wsnp_Ex_c13188_20825019	Kukri_c11902_580	CAP7_c2559_543	IACX11026	BS00087343_51	IACX5958	BS00105522_51	wsnp_Ex_c4480_8056354	Kukri_s109823_59	wsnp_Ex_c4480_8056013	D_contig26362_1277	BS00070856_51	Excalibur_c21688_724	BobWhite_c18136_441	RFL_Contig2615_982	Ra_c16172_309	BS00003568_51	Excalibur_rep_c113131_624	RAC875_c3928_422	BS00105877_51
Excalibur_c30035_368	wsnp_Ex_c30754_39633791	tplb0025h02_630	RAC875_c15525_271	tplb0025h02_894	Ex_c25390_395	wsnp_Ex_c25390_34654575	RAC875_rep_c113188_81	Kukri_rep_c72996_252	wsnp_Ra_c7200_12462543	Excalibur_c30035_368	wsnp_Ex_rep_c110800_93013978	Excalibur_c53816_233
wsnp_JG_c5646_2148382	Excalibur_c2991_320	tplb0038e08_924	RAC875_c49751_75	Kukri_rep_c111032_99	wsnp_CAP7_c1735_859875	tplb0038e08_609	BS00022206_51	wsnp_JG_c5646_2148382
RAC875_c25738_168	BobWhite_c5872_65	IACX5833	Excalibur_rep_c106283_82	BS00011061_51	BS00003697_51	RAC875_c30397_887	RAC875_c25738_168
Kukri_c73802_205	Excalibur_rep_c99143_422	RAC875_c98242_422	wsnp_Ex_c3405_6252997	BobWhite_rep_c52808_186	Kukri_c73802_205
wsnp_Ku_c2637_5009091	BobWhite_c11808_975	BS00022523_51	wsnp_Ku_c2637_5009091	Ra_c42576_780
wsnp_Ex_c14439_22426200	wsnp_Ex_c18664_27540364	RAC875_c2102_3487	wsnp_Ex_c14439_22426200	Kukri_c55362_75
wsnp_Ra_c27787_37299352	BobWhite_c14066_403	wsnp_Ra_c27787_37299352
wsnp_Ex_c37749_45436366	wsnp_Ex_c23383_32628864	wsnp_Ex_c37749_45436366
wsnp_Ex_c56443_58561683	RAC875_c18002_58	wsnp_Ex_c56443_58561683
Excalibur_c4261_1098	D_GA8KES401DISTP_65	Excalibur_c4261_1098	IAAV3944	Kukri_c30754_271	wsnp_JD_c7795_8867843
wsnp_CAP12_c720_382116	wsnp_CAP12_c720_382116
wsnp_Ex_c4789_8550135	wsnp_Ex_c4789_8550135
RAC875_c25839_225	RAC875_c25839_225
BS00063625_51	BS00063625_51
wsnp_Ex_c1988_3742022	wsnp_Ex_c1988_3742022
Excalibur_c4789_2748	Excalibur_c4789_2748
Kukri_c45876_61	Kukri_c45876_61
IAAV5171	IAAV5171
BS00034553_51	BS00034553_51
Tdurum_contig54917_597	Tdurum_contig54917_597
Ku_c5938_4221	BobWhite_rep_c58252_112	Excalibur_c60134_182	RAC875_c63889_486	BS00064892_51	Kukri_c6386_2065	RAC875_c63822_185	Ku_c5938_4221	RAC875_c26866_239	RAC875_c52124_90	IACX17522	wsnp_Ex_c2017_3787478
BS00033442_51	BobWhite_c40583_146	RAC875_c21946_234	IAAV3315	CAP11_c1048_99	Tdurum_contig12326_232	Tdurum_contig59467_433	BS00071558_51	Excalibur_c59263_96	BS00111120_51	BS00033442_51	BS00066468_51	BS00076461_51	wsnp_Ex_c558_1105911	Kukri_c28968_130	BS00094919_51	Tdurum_contig62357_527	Kukri_rep_c105999_572	wsnp_BE445506A_Ta_2_2	Ku_c19745_892	BS00022475_51	BS00082180_51	Kukri_c51068_528	RAC875_rep_c83934_91	RFL_Contig2834_890
wsnp_CAP11_c78_114341	BobWhite_c11374_530	BS00059929_51	wsnp_Ex_c1482_2835474	BobWhite_c26529_106	wsnp_Ex_c6059_10615895	wsnp_RFL_Contig1510_707132	IAAV3025	wsnp_Ex_c40011_47158369	wsnp_Ex_c19582_28564743	wsnp_BF293181A_Ta_2_4	Kukri_c42807_473	wsnp_Ra_c16813_25556454	wsnp_Ra_c7969_13600474	BS00082412_51	IAAV3027	Excalibur_rep_c103301_387	wsnp_Ex_rep_c67660_66321934	CAP7_c10038_214	wsnp_Ra_c40910_48252997	IAAV942	BS00077791_51	BS00024619_51	wsnp_Ex_c1482_2835665	Tdurum_contig56144_369	wsnp_CAP11_c78_114341	BS00078324_51	Excalibur_c9617_292	RAC875_c4732_1521	Kukri_c58950_69	RAC875_c21280_2176	Excalibur_rep_c79404_164	Ra_c4601_2417	RAC875_c114809_130	wsnp_Ku_c10202_16937059	wsnp_Ex_c7397_12674744
RAC875_c1499_568	Kukri_c855_2107	Kukri_c11451_1882	RAC875_c12733_1509	wsnp_Ex_c6961_11998812	BS00071736_51	Excalibur_c46453_144	BS00011622_51	RAC875_c22831_356	Kukri_c5693_1983	wsnp_Ra_c12773_20367106	IAAV6961	wsnp_Ex_c52115_55827442	BS00075731_51	wsnp_Ex_c6961_12000176	Excalibur_c52115_233	Kukri_c855_1907	Kukri_c18055_1740	Excalibur_rep_c105674_99	RFL_Contig2814_604	wsnp_Ra_c389_826890	Ra_c956_2318	BS00110681_51	IACX13137	Kukri_c11530_92	Tdurum_contig81947_779	Kukri_c9728_1171	BobWhite_c32347_219	Kukri_c10757_183	IACX5996	Tdurum_contig46717_2021	RAC875_c1499_568
Excalibur_c9183_1397	tplb0032m13_1358	Kukri_c76470_79	Excalibur_c30151_528	Excalibur_c19475_619	Excalibur_c46601_265	Tdurum_contig47309_600	RFL_Contig3424_754	Tdurum_contig69003_459	CAP11_c1661_59	BS00099610_51	Tdurum_contig13048_89	Kukri_c29154_977	Tdurum_contig54860_525	Tdurum_contig75819_3136	IAAV912	Tdurum_contig50536_603	RAC875_c17185_90	Kukri_c1831_1243	RAC875_c41169_68	BS00000747_51	Excalibur_c9183_1397	RAC875_c34971_137	Kukri_c28866_183
wsnp_Ex_c2360_4422599	wsnp_Ex_c2360_4422599	BS00109319_51	BS00022751_51	BS00065529_51	Ku_c11827_464	wsnp_Ku_c6065_10682531	Ex_c1334_889	BobWhite_c24760_142	BS00021997_51	RAC875_rep_c111778_387	wsnp_Ku_c6065_10682577	Kukri_rep_c105330_552	Tdurum_contig63598_188	wsnp_Ex_c7071_12171222	BS00011072_51	wsnp_Ex_c5341_9443380	RAC875_c13221_1017
Tdurum_contig22364_380	Tdurum_contig23024_763	RAC875_c57656_170	BS00040590_51	Tdurum_contig22364_380	IACX11096	Excalibur_c53632_204	Ku_c29856_174	wsnp_JD_c14118_13933380	wsnp_Ex_c11636_18742884	BS00099881_51	BS00100351_51	Kukri_rep_c97425_164	wsnp_Ra_c16287_24905062	Ku_c29856_132	BS00020610_51
Ra_c17341_2122	wsnp_Ku_c12701_20446223	Excalibur_c14925_1747	wsnp_Ex_c42653_49180485	RAC875_c32923_95	Ra_c17341_2119	Tdurum_contig8441_602	BobWhite_c34551_714	BS00022145_51	Ku_c12701_1268	Ra_c17341_2122	Excalibur_rep_c101407_222	BS00074230_51	wsnp_Ex_c42653_49180603
BobWhite_c20453_589	BS00105531_51	Excalibur_rep_c106362_961	Excalibur_rep_c105674_315	BobWhite_c20453_589	BS00084193_51	wsnp_CAP11_rep_c4346_2051052	Kukri_rep_c68381_911	Kukri_rep_c69740_288	wsnp_Ex_c31955_40681185
wsnp_Ku_c1552_3060297	BS00070626_51	wsnp_Ku_rep_c113718_96236830	wsnp_Ku_c1552_3060297	Ra_c8394_1381	BS00077891_51	BS00022202_51	Excalibur_c20486_268	IAAV6287	RAC875_c22201_461	BobWhite_c5235_710	wsnp_Ex_c5177_9174930
Excalibur_c16355_712	wsnp_CAP7_c10100_4479468	RAC875_c16644_1722	RAC875_c66770_208	Tdurum_contig93663_457	Tdurum_contig15285_588	RAC875_c16644_491	Excalibur_c16355_712
wsnp_Ex_c5839_10246915	Kukri_c51453_406	Tdurum_contig42487_1555	Ku_c19745_1093	Ku_c43151_811	BS00068033_51	wsnp_Ex_c5839_10246915	BS00067682_51
Kukri_c26517_691	Kukri_c3855_428	tplb0024l08_1395	Tdurum_contig42093_1170	IAAV6170	BS00092197_51	wsnp_Ra_c1303_2598907	wsnp_Ex_c13721_21532196	Ex_c9556_2547	Kukri_c26517_691
RAC875_c1227_1471	Excalibur_c2736_159	RAC875_c1227_1098	RAC875_rep_c105182_460	wsnp_Ra_rep_c105182_89171305	Excalibur_c47990_159	wsnp_BF474379A_Ta_2_2	RAC875_c1227_1471	wsnp_Ex_c19214_28132186	Ra_c31466_694
Tdurum_contig52015_870	Tdurum_contig5646_929	RAC875_c55774_126	Tdurum_contig15260_650	RAC875_c56907_274	Tdurum_contig52015_870	Tdurum_contig52015_426	Tdurum_contig52015_1090	Tdurum_contig51001_186	Kukri_c2101_2358	Kukri_c42622_417	Kukri_c67586_306	Ku_c20100_1746	BS00079237_51	Tdurum_contig75811_1629	Tdurum_contig52015_1320	Tdurum_contig74815_1274	Kukri_rep_c101179_404	BS00035083_51	RAC875_c48202_231	RAC875_c11969_384	RAC875_c54764_319	wsnp_Ex_c43009_49439922
BobWhite_c4399_447	wsnp_Ex_c1146_2200823	Excalibur_c96483_102	RAC875_c13696_226	Kukri_c6676_172	BS00022747_51	BS00092631_51	BS00022541_51	BobWhite_c4399_447	Excalibur_c96483_520	wsnp_Ex_c38326_45883440
Kukri_c66626_288	BS00102773_51	BS00102772_51	BS00021692_51	BS00011330_51	Kukri_c66626_288	Tdurum_contig16445_218
Tdurum_contig81608_63	RAC875_c42866_1323	Excalibur_c662_229	wsnp_Ex_c662_1301994	BS00095826_51	Tdurum_contig81608_63	wsnp_Ex_rep_c66939_65371026
BS00066651_51	Excalibur_c113078_320	RAC875_c57962_101	Kukri_c5757_530	Kukri_rep_c70389_57	wsnp_Ra_c31751_40835513	wsnp_JD_c18814_17164689	RAC875_c35723_106	Kukri_c67076_479	JD_c42022_319	RAC875_rep_c117475_289	wsnp_Ra_c63822_63288359	BS00006674_51	wsnp_JD_c18167_16742264	Kukri_c36710_1007	RAC875_c32212_84	BS00078522_51	Excalibur_c62090_277	Excalibur_c15411_643	wsnp_Ex_rep_c69838_68799256	wsnp_Ex_c15988_24402251	RFL_Contig2920_563	wsnp_Ex_c35_77935	wsnp_Ex_rep_c71217_70021470	wsnp_CAP11_c651_429263	Tdurum_contig82438_73	Tdurum_contig28493_829	wsnp_Ku_c44760_51961180	Kukri_c19251_579	BS00030911_51	wsnp_Ex_c11350_18330107	wsnp_CAP11_c383_294401	Ra_c32003_420	BobWhite_c20374_162	BobWhite_c24063_231	RAC875_c32895_304	RAC875_c42481_438	RFL_Contig4956_2526	RAC875_c11662_401	BobWhite_c911_127	BS00023055_51	Kukri_c55196_445	BS00084370_51	wsnp_Ex_c17693_26438399	wsnp_CAP11_c651_429138	Excalibur_c34091_311	wsnp_JD_c38071_27729378	Kukri_c27692_822	Kukri_c39894_178	BS00066651_51
BS00046976_51	BS00046977_51	IAAV6043	BS00046976_51	JD_c19177_1284	CAP11_c3138_241	BS00099804_51
wsnp_Ku_c42539_50247333	wsnp_Ku_c42539_50247426	RAC875_c19111_628	wsnp_Ku_c19943_29512612	wsnp_JD_c20555_18262260	RAC875_c46980_148	wsnp_Ku_c42539_50247333
RFL_Contig6074_1058	RFL_Contig5701_169	RFL_Contig5701_783	RFL_Contig6074_1058	RAC875_c2359_652
BS00093156_51	wsnp_CAP7_c949_486485	BS00034085_51	Tdurum_contig83837_251	BS00093156_51	BS00103846_51	wsnp_JD_c3225_4227048	wsnp_CAP11_c827_513472
Excalibur_c42993_561	Tdurum_contig99143_205	Excalibur_c42993_561	IAAV1971	BS00035032_51	BS00062425_51
RAC875_c8565_926	RAC875_c50676_588	wsnp_BF483039A_Ta_2_1	RAC875_c8565_926	BS00061593_51
BS00061911_51	BS00061911_51	tplb0031i24_1212	Kukri_rep_c68371_1242	wsnp_Ku_c28104_38042857
IAAV7916	IAAV6131	Kukri_c57674_324	BS00067746_51	IAAV7916	Ra_c8937_191	Excalibur_c13337_219	Ku_c554_1239	IAAV4945	BS00066015_51
RAC875_c55351_223	tplb0022c16_494	Kukri_c36885_58	RAC875_c55351_223	Tdurum_contig46954_406
Excalibur_c31216_744	BS00063458_51	wsnp_Ex_c15341_23592075	Tdurum_contig46611_1061	BobWhite_rep_c49367_405	CAP7_c7296_88	Excalibur_c31216_744
wsnp_Ex_c39221_46569987	RAC875_c67063_703	wsnp_Ex_c39221_46569987	RAC875_c67063_984
wsnp_CAP7_c1321_664478	IACX7848	wsnp_CAP7_c1321_664478	wsnp_CAP7_c1321_664480
RAC875_rep_c76772_850	Tdurum_contig45618_1089	RAC875_rep_c76772_850	Kukri_c484_1704
wsnp_Ex_c53442_56678505	tplb0045p11_893	wsnp_Ex_c6354_11053460	Excalibur_c95707_285	wsnp_Ex_c53442_56678505	BobWhite_c19346_434
Excalibur_c61603_1052	Tdurum_contig97505_172	Tdurum_contig12454_585	Kukri_rep_c98227_390	tplb0032g12_1241	wsnp_Ku_c19251_28705893	RAC875_c60161_145	Excalibur_c61603_1052	Tdurum_contig54832_139	Excalibur_rep_c102327_102	IAAV6957	wsnp_RFL_Contig2805_2579582
Ex_c9615_574	BS00078460_51	Ex_c9615_574	Ku_c12886_1250	Ex_c9615_1202	IAAV5150	wsnp_Ex_c7030_12111917	wsnp_Ex_rep_c69123_68034403	BS00063549_51	RFL_Contig854_2253
Ra_c9427_300	Ra_c9427_300	wsnp_Ex_c41150_48040078
BS00007429_51	Kukri_c106476_350	BS00007429_51	RFL_Contig3271_810
Kukri_c74599_85	Kukri_c74599_85	BS00068863_51
RFL_Contig3425_378	RFL_Contig3425_378	BS00070539_51
BS00023993_51	BS00020236_51	BS00023993_51	Ra_c70829_369	wsnp_JD_c5861_7018974	BS00022049_51	BS00111016_51	Excalibur_c12996_775	wsnp_Ku_c5693_10079343	wsnp_Ex_c10094_16590615	wsnp_Ku_c3929_7189422	wsnp_Ra_c20189_29442564	wsnp_JD_c19925_17854742	RAC875_c105310_155	BS00023673_51	Excalibur_rep_c102881_88	Kukri_c40735_318	wsnp_Ku_c16022_24798741	wsnp_Ku_rep_c103889_90513052	Kukri_c45412_177
Kukri_c39994_227	BS00108784_51	RFL_Contig5162_345	Kukri_rep_c109098_132	RAC875_rep_c112782_91	RAC875_c17861_221	wsnp_BF473884A_Ta_1_3	BobWhite_c47709_141	BobWhite_c8076_154	wsnp_Ex_c22383_31576342	IAAV6833	RAC875_c17861_199	BobWhite_c1085_412	BS00111112_51	Jagger_c5275_99	IAAV2086	Kukri_c39994_227	Tdurum_contig51645_738	Kukri_c11325_337
RAC875_c50928_292	RAC875_c50928_292
Tdurum_contig20214_279	Tdurum_contig20214_279
Excalibur_c34189_122	wsnp_Ra_c7112_12318340	Kukri_c40353_179	wsnp_Ex_c53387_56641291	wsnp_Ex_c6142_10746442	Excalibur_c34189_122
wsnp_Ku_c4299_7814936	BS00087471_51	BS00109912_51	BS00091701_51	Excalibur_c24593_1217	RAC875_c346_1226	wsnp_Ku_c4299_7814936
RAC875_c27696_2299	wsnp_Ex_c23102_32328851	wsnp_Ex_c23102_32328852	RAC875_c27696_2299	RAC875_c27696_718	wsnp_BQ160404A_Ta_1_1
Excalibur_c44485_362	Excalibur_c44485_362
BS00071424_51	BS00071424_51
Excalibur_rep_c68458_1536	BS00024786_51	Excalibur_rep_c68458_1536
Tdurum_contig11613_329	Excalibur_c1310_414	Tdurum_contig11613_329
Kukri_c19436_405	Kukri_c19436_405	BS00110940_51	wsnp_Ex_c30239_39179460
BobWhite_rep_c49999_538	wsnp_CAP8_rep_c3844_1896355	RAC875_rep_c69356_504	BobWhite_c25105_507	BobWhite_rep_c49999_538	wsnp_CAP11_rep_c4346_2050918
Tdurum_contig77759_52	Tdurum_contig77759_52
RAC875_c75528_355	RAC875_c75528_355
wsnp_Ex_c9971_16412615	wsnp_Ex_c9971_16412615
BS00078400_51	BS00078400_51
BS00022169_51	BS00022169_51
BS00003730_51	BS00003730_51
BS00032623_51	BS00032623_51
BS00063267_51	BS00063267_51
RAC875_c52560_438	RAC875_c52560_438
wsnp_Ex_c18800_27681277	Kukri_c57677_355	BS00073602_51	Ku_c24482_1132	Kukri_rep_c68742_543	wsnp_Ex_c15972_24385702	Tdurum_contig42813_935	wsnp_Ex_c14248_22204549	Tdurum_contig81911_179	wsnp_Ex_c18800_27681277	tplb0037k05_1475	BS00055761_51	BS00063208_51	Kukri_c61972_419	wsnp_Ex_c5925_10397213	IAAV5646	Ex_c12057_797	RAC875_c23724_182	wsnp_Ex_c4408_7939986	RAC875_c23724_118	Tdurum_contig93266_145	RAC875_rep_c70874_1309	BS00095819_51	BS00067540_51	Kukri_c78330_327	wsnp_Ku_c4067_7419106	RFL_Contig5098_1248	wsnp_Ku_c10939_17975681	BobWhite_c16787_205	wsnp_Ex_c7783_13259751	BobWhite_rep_c66957_84	IAAV3448	BS00035640_51	BS00040415_51	wsnp_Ex_c11860_19030807	Tdurum_contig75931_1967	wsnp_RFL_Contig3054_2955094	RAC875_rep_c70874_1920	Tdurum_contig44382_932
BS00022045_51	Ku_c17257_926	wsnp_Ku_c47983_54292296	RAC875_c9715_679	JD_c4813_1482	Excalibur_c15029_144	Excalibur_c6738_2072	RFL_Contig1404_351	BobWhite_c12256_96	wsnp_Ku_c17161_26193994	Kukri_rep_c72909_657	BS00089942_51	BS00022045_51	BS00003350_51	Kukri_c50071_1084	wsnp_Ex_c10550_17231658	Kukri_c51101_351	BS00029287_51	RAC875_c21537_368	RAC875_c7251_656	wsnp_RFL_Contig4236_4881643	wsnp_Ku_c17161_26193672	Excalibur_rep_c68565_1411	BobWhite_c34689_116	BS00044443_51	RAC875_c27548_234	wsnp_Ex_c758_1488368	RAC875_c1742_2710
Tdurum_contig82534_237	IACX11047	BS00031923_51	Tdurum_contig82534_237	Tdurum_contig82534_311	Excalibur_c7338_242	CAP7_c2649_283	Tdurum_contig55961_526	Excalibur_c7338_563	RAC875_c31791_559	IACX11443	Kukri_rep_c69900_197	BobWhite_c26534_532	RAC875_c8221_649	Kukri_c11959_587	Kukri_rep_c106477_365
tplb0060b03_432	RAC875_rep_c108382_824	wsnp_Ex_c32905_41484291	tplb0060b03_432	RFL_Contig3607_648	Kukri_rep_c68107_833	wsnp_BE498985A_Ta_2_1	wsnp_BE605194B_Ta_2_1	Excalibur_c24639_398	Tdurum_contig30909_76	IACX5786	CAP12_c194_240	tplb0021f14_1700	RAC875_c34939_467	Kukri_rep_c101620_1848	RAC875_c8752_705	tplb0040b02_681	BS00066456_51	BS00049730_51	Excalibur_rep_c110429_536	BobWhite_c43557_103	wsnp_BE605194B_Ta_2_7	Tdurum_contig10677_529	RAC875_c34939_963	Tdurum_contig62213_156	Kukri_c3676_483
Excalibur_rep_c111660_89	RAC875_c30453_292	Excalibur_c8994_1297	Tdurum_contig102328_129	Kukri_c12822_132	wsnp_RFL_Contig3405_3533915	BobWhite_c38957_159	Ku_c20136_198	Kukri_c39759_102	RAC875_c58656_89	wsnp_Ku_c29256_39161320	wsnp_Ku_c10572_17445550	Excalibur_rep_c111660_89	Kukri_c67810_105	BS00024065_51	Tdurum_contig28176_55	BS00059061_51	Kukri_c51296_438	wsnp_RFL_Contig4753_5709032	BS00059062_51	wsnp_Ex_c47153_52447514	wsnp_Ex_c5270_9324025	Tdurum_contig44261_795
Tdurum_contig11028_236	Tdurum_contig11028_236	wsnp_Ku_c665_1371121	BobWhite_c39364_231	Tdurum_contig32954_195	Ku_c46689_1653	wsnp_Ku_c665_1371448	BS00035630_51	RAC875_c10932_1697	wsnp_Ku_c8497_14429303	Tdurum_contig44261_127	BobWhite_c4481_96	Kukri_c36225_133	wsnp_Ex_c6590_11419735	Jagger_c9314_100	RAC875_c16839_188
BobWhite_c46772_564	wsnp_Ex_c11003_17857759	BS00017187_51	wsnp_CAP11_rep_c4027_1902057	wsnp_Ku_c26213_36167499	wsnp_Ex_rep_c109138_92064554	BS00010557_51	JD_c3269_342	wsnp_Ex_c204_400545	Tdurum_contig68347_605	BobWhite_c3564_81	BS00089181_51	Tdurum_contig57370_82	wsnp_Ex_c38995_46393506	Kukri_c20611_293	Kukri_c99107_143	BobWhite_c46772_564	RAC875_c7123_1703	Tdurum_contig17697_771	wsnp_Ku_rep_c68953_68153061	RAC875_c3492_2195	Excalibur_rep_c111629_239	BobWhite_c3269_141	RFL_Contig2540_306	wsnp_Ex_rep_c66351_64532511	BS00021972_51	Ex_c54863_29	BS00072941_51	Kukri_c16907_390	Excalibur_c41452_997	Tdurum_contig9934_104	BS00022009_51	wsnp_BF483648B_Ta_2_1	Kukri_c10430_1138	wsnp_Ex_c38711_46173464	RAC875_rep_c116436_106	Tdurum_contig57370_318	RAC875_c99084_580	BS00067599_51	RAC875_c8890_148
RAC875_rep_c72959_187	Tdurum_contig44206_1503	Tdurum_contig52096_270	RAC875_rep_c72959_187	BobWhite_c25708_334	Excalibur_rep_c69840_85	Tdurum_contig52096_330	IAAV4890
BS00024215_51	Tdurum_contig84962_266	Excalibur_c39238_158	BS00024215_51	BobWhite_c8027_421	RAC875_c18513_376	BobWhite_rep_c64768_264	BobWhite_rep_c63166_725	IAAV7544	BobWhite_c44558_325	Kukri_rep_c73612_444	RAC875_c1962_1517	tplb0022m23_742
Tdurum_contig23504_196	BS00063744_51	wsnp_Ku_c854_1768346	Kukri_c25451_119	BS00027054_51	BS00027058_51	wsnp_Ku_c16295_25149034	BS00064146_51	Tdurum_contig23504_196	wsnp_CAP11_rep_c4076_1926235	Excalibur_c8931_432	Tdurum_contig28304_335	Ku_c16895_793	RAC875_c3361_2093
IAAV8836	wsnp_Ex_c8400_14157060	wsnp_Ex_c56425_58548596	BS00101364_51	Tdurum_contig97939_64	RAC875_c76528_296	BS00022053_51	BobWhite_c28058_232	IAAV4582	IAAV8836	RAC875_rep_c110526_324	BS00065981_51	BS00066873_51	IACX5924	Tdurum_contig97814_355
RAC875_rep_c78007_425	wsnp_Ex_rep_c69316_68246280	RAC875_rep_c78007_425	wsnp_Ra_c39394_47110214	wsnp_Ex_c5268_9320618	RAC875_rep_c78007_394	tplb0058p02_2806	wsnp_Ex_c8400_14157318
Tdurum_contig5352_556	Tdurum_contig10861_942	BS00022127_51	wsnp_Ex_c11658_18773086	Excalibur_c8486_419	Tdurum_contig5352_556	RFL_Contig801_2124	Excalibur_c3423_1170
BS00092630_51	Ra_c3470_1551	BS00092630_51	wsnp_BE498323B_Ta_2_1	wsnp_Ex_c33461_41945399	BS00108573_51	wsnp_RFL_Contig3854_4205716
BS00066479_51	BS00083578_51	wsnp_Ex_c7934_13467335	wsnp_Ex_rep_c68762_67626384	BS00022522_51	IACX1897	wsnp_BF202806B_Ta_2_8	BS00066479_51	wsnp_BF202806B_Ta_2_1	wsnp_JD_rep_c48755_32989025	RAC875_c871_1345
IAAV3646	RAC875_c4108_2179	IAAV3646	wsnp_JD_c9040_9947841	CAP8_c195_441	BobWhite_c41441_185	wsnp_BF200891B_Ta_2_1
wsnp_be496863B_Ta_2_1	BS00021695_51	Tdurum_contig85266_280	BobWhite_c23074_304	BS00091302_51	RAC875_rep_c105494_293	BS00003726_51	Jagger_c2161_211	wsnp_Ex_c17882_26646153	wsnp_be496863B_Ta_2_1	BobWhite_c10448_80	wsnp_be496863B_Ta_2_2
BS00022810_51	BobWhite_rep_c55035_124	BS00040283_51	tplb0035h03_1251	BobWhite_c4729_243	Kukri_c43981_300	BS00022810_51	Excalibur_c3698_739
wsnp_Ex_c351_689415	BS00064783_51	wsnp_Ex_c351_689415	RAC875_c10372_542	RAC875_c10372_671	wsnp_Ex_c3930_7127883	wsnp_Ku_c707_1465395	Excalibur_c1205_188
Excalibur_c53111_215	RAC875_c17182_600	wsnp_JD_c2701_3626787	BobWhite_c3541_152	Excalibur_c5700_244	Excalibur_c53111_215	Kukri_c52496_434	Kukri_rep_c71778_644
RAC875_c21489_908	IACX486	RAC875_c21489_908	RAC875_c24101_284	Kukri_c14766_484
BS00081841_51	RAC875_c41903_122	BS00081841_51	RAC875_c40569_716	BS00057323_51
RAC875_c14064_308	RAC875_c38693_319	RAC875_c34939_86	RAC875_c14064_308	RAC875_c14064_177
BS00067530_51	Tdurum_contig56342_134	BS00101408_51	Ku_c28853_1518	BS00080621_51	Excalibur_c373_1347	BS00039118_51	BS00067530_51	wsnp_Ex_c10193_16730126
wsnp_Ex_c16577_25095267	Kukri_c35975_593	BS00010819_51	wsnp_Ex_c16577_25095267
BS00065265_51	Kukri_c46447_1738	Tdurum_contig49656_679	Kukri_c40149_436	BobWhite_c2514_109	Excalibur_c51720_84	BS00065265_51	BobWhite_c12355_1548
RAC875_rep_c118655_110	Kukri_c28160_2017	RAC875_rep_c118655_110	wsnp_BE445506B_Ta_2_1
RAC875_c53629_760	RAC875_c53629_760	CAP11_c106_97	Tdurum_contig13431_127	Ex_c39052_1533	Kukri_c29304_447
BS00064344_51	wsnp_Ex_c46274_51831129	BS00050993_51	wsnp_Ex_c10342_16938528	BS00074083_51	IACX3991	BS00010616_51	wsnp_Ku_c31419_41152151	BS00054881_51	wsnp_Ex_c11106_18003332	IACX6036	BS00064344_51	BS00031746_51	Excalibur_c25991_184
CAP12_c1816_325	BobWhite_c44404_312	BS00022056_51	CAP12_c1816_325
Ku_c22990_969	BS00111247_51	Ku_c22990_969
Tdurum_contig48824_476	Tdurum_contig47633_304	Tdurum_contig48824_476
wsnp_Ex_c24376_33618864	wsnp_Ex_c24376_33618864	BS00111144_51
RAC875_c8145_1201	RAC875_c59682_105	RAC875_c8145_1201
RAC875_c906_657	RAC875_c906_657
Kukri_c4424_1081	RAC875_c47003_445	RAC875_c29004_652	Ku_c4522_1221	wsnp_CD454314B_Ta_2_1	wsnp_Ex_c64815_63464750	Kukri_c4424_1081	Excalibur_c17078_400	BS00048090_51	CAP12_c8025_110	IAAV2037	wsnp_CAP11_c1196_692246	RAC875_c27939_335	IAAV3414	wsnp_Ku_c4560_8232439	Excalibur_rep_c102136_270	Tdurum_contig81318_116	Excalibur_c49622_60	Excalibur_rep_c103688_258
RAC875_c66200_288	RAC875_c66200_288
CAP12_c1587_142	BS00110528_51	CAP12_c1587_142
RAC875_c1638_165	RAC875_c48766_224	BS00070399_51	Kukri_c12901_706	RAC875_c1638_165	Tdurum_contig51087_573	BS00062967_51	wsnp_Ku_c11060_18147688
Kukri_c100592_82	Kukri_c100592_82	RAC875_c33564_120	Tdurum_contig13930_254
Kukri_rep_c101472_574	Kukri_rep_c101472_574
Tdurum_contig8448_363	Tdurum_contig8448_363	RAC875_c5744_115
RAC875_rep_c117259_207	RAC875_rep_c117259_207
Tdurum_contig52079_1174	Tdurum_contig52079_1174	Kukri_rep_c79716_389	wsnp_Ex_c17176_25816766	Kukri_c55780_296	Tdurum_contig67161_99	Kukri_c48418_149	wsnp_JD_c17128_16056425
Tdurum_contig47317_100	Kukri_c29396_58	BS00066647_51	Tdurum_contig47317_100
Kukri_c18148_1177	Kukri_c18148_1177
RAC875_c46751_112	RAC875_c46751_112
CAP8_c665_242	CAP8_c665_242
BS00081132_51	BS00081132_51
Tdurum_contig61884_836	Tdurum_contig61884_836
wsnp_BE443010B_Ta_2_1	wsnp_BE443010B_Ta_2_1
CAP7_c3950_160	CAP7_c3950_160
Excalibur_c33267_538	Excalibur_c33267_538
RAC875_c8752_1079	RAC875_c8752_1079
Kukri_c61379_613	Kukri_c61379_613
RFL_Contig5898_807	RFL_Contig5898_807
BS00035732_51	wsnp_Ex_c2054_3852564	wsnp_Ex_c17914_26681837	D_GDRF1KQ02JPR1A_106	RFL_Contig1820_712	RFL_Contig1820_846	Kukri_c15768_1383	IAAV3265	wsnp_Ex_c4637_8299644	Kukri_c48125_714	BS00066128_51	wsnp_Ra_c2930_5550811	wsnp_Ra_c2930_5550871	BS00022610_51	D_GDS7LZN01CWBG5_74	RAC875_c10636_525	BS00035732_51	Ku_c47803_245
IACX11794	D_contig36176_338	BS00110642_51	wsnp_Ku_rep_c69533_68919669	D_GB5Y7FA02IDDA9_183	wsnp_Ex_c65899_64135487	Excalibur_c833_1405	Excalibur_c7255_697	Kukri_rep_c103404_314	BS00068485_51	IACX11794	RAC875_rep_c72293_349
IACX7714	BS00009457_51	IACX7714	wsnp_Ex_rep_c68671_67525179	IAAV4133	Excalibur_c5346_2716	Excalibur_c31499_732
Kukri_rep_c105287_311	BS00079734_51	BS00096024_51	Kukri_rep_c105287_311	BS00021745_51
BS00074120_51	BS00074121_51	Kukri_c5789_1029	BS00074120_51
D_F5XZDLF02H192C_184	D_contig78519_72	RFL_Contig1323_544	D_F5XZDLF02H192C_184
Kukri_c16416_647	wsnp_Ex_c11813_18968198	Ku_c67089_214	Kukri_c16416_647
wsnp_Ex_c10430_17064001	wsnp_Ku_c27286_37236472	Kukri_c100613_331	wsnp_Ex_c10430_17064001
D_contig05962_325	IAAV8855	D_contig05962_325
RAC875_rep_c106588_205	Kukri_c15768_68	BS00062644_51	RAC875_rep_c106588_205
IAAV5917	IAAV5917
BS00067140_51	Ex_c25027_535	BS00067140_51
CAP11_rep_c8279_82	CAP11_rep_c8279_82
Tdurum_contig13459_543	Tdurum_contig13459_543
BS00066770_51	BS00066770_51
Excalibur_c13094_523	Excalibur_c13094_523
BS00108793_51	BS00064761_51	BS00108793_51
Kukri_c47935_137	Kukri_c47935_137
[truncated: 48 more columns]
