# Supplementary material for: Haplotype-tagged SNPs improve genomic prediction accuracy for Fusarium head blight resistance and yield-related traits in wheat
Source: Theor Appl Genet. 2023 Apr 3;136(4):92. doi: 10.1007/s00122-023-04352-8 (PMC10068637; doi:10.1007/s00122-023-04352-8)
Supplement: Supplementary file 5 — Supplementary file5 (ZIP 2025 KB) [file 122_2023_4352_MOESM5_ESM.zip › LD-0.3_haplotyping.xlsx]

## Sheet: LM
Haplotyping - Breeding lines (Lantmännen)
LD=0.3(r^2 >= 0.3)
Haplotype tagged SNPS	Alleles captured/other SNPS in a haplotype
Excalibur_rep_c88290_94	wsnp_Ex_c3567_6526582	Ex_c801_555	RAC875_c21620_1359	Ra_c11042_1500	BS00066549_51	BS00048117_51	Excalibur_c64855_328	RAC875_c53095_51	Kukri_c12000_1447	wsnp_Ex_c13783_21613564	BS00030644_51	Kukri_c23382_1431	BS00102492_51	Ex_c5759_628	CAP11_c2984_419	BS00010287_51	wsnp_BF478737A_Ta_2_1	wsnp_Ex_c8364_14095508	wsnp_Ex_c3365_6183009	BS00022201_51	IAAV9022	wsnp_Ex_c21450_30588044	BS00062715_51	Kukri_c25839_487	wsnp_Ra_c6474_11298858	Excalibur_c44731_1000	Excalibur_c20133_87	wsnp_Ex_c18196_27006489	BS00003813_51	BS00063063_51	wsnp_Ex_c17684_26426672	wsnp_Ex_c43454_49770425	Excalibur_c6255_1119	IAAV5756	RAC875_rep_c76047_63	Ku_c2449_578	wsnp_Ra_rep_c105422_89367749	RAC875_c85778_184	wsnp_Ex_c18662_27538313	Ex_c2389_1634	Excalibur_rep_c88290_94	wsnp_Ku_rep_c68419_67400635	Ex_c801_820	Excalibur_c57766_92	wsnp_Ex_c3747_6824863	wsnp_Ex_rep_c66318_64485410	RAC875_c2202_1097	wsnp_Ku_rep_c104517_90964418	wsnp_Ex_c8374_14111734
wsnp_Ex_rep_c69738_68695568	IAAV3552	BS00086680_51	wsnp_Ex_c10100_16600633	BS00094681_51	BobWhite_c46349_402	wsnp_Ku_c30921_40705731	IACX8300	Excalibur_c37474_179	wsnp_Ku_c37925_46679146	Excalibur_c77035_156	Excalibur_c37474_242	tplb0041a22_935	wsnp_Ex_c6817_11762714	wsnp_Ra_c41581_48764320	BS00068358_51	IAAV4916	wsnp_Ex_c4605_8241260	Kukri_c27717_316	BS00087437_51	IACX6344	CAP7_c3885_73	BS00066852_51	BS00064679_51	wsnp_BE403956A_Ta_2_3	wsnp_Ex_rep_c69738_68695568	BS00031200_51	Kukri_c67601_267	wsnp_Ku_rep_c71909_71634013	BS00065146_51	RAC875_c11899_366	Kukri_rep_c115954_137	RAC875_c12808_182	wsnp_Ex_c35563_43690084	wsnp_Ex_c6817_11761300	wsnp_Ex_rep_c103087_88124573	Kukri_c12165_1148	IACX293	wsnp_Ex_c4605_8240189	IACX10924	RFL_Contig5450_993	wsnp_Ex_rep_c101414_86781128	Ra_c2322_174	wsnp_Ex_rep_c103087_88123733	BobWhite_c478_1386	Excalibur_c7026_2635	wsnp_Ex_c25628_34888439
Kukri_rep_c101316_375	wsnp_Ex_c1374_2630879	RAC875_c33300_141	wsnp_Ex_c5634_9906981	wsnp_Ex_c44049_50205904	wsnp_Ex_rep_c105541_89932598	wsnp_Ex_c21592_30743513	CAP12_c6266_298	Excalibur_c17872_137	Ex_c12763_662	Kukri_c32885_145	Ra_c272_1632	IAAV7131	CAP11_c6014_160	wsnp_Ex_c3906_7086162	wsnp_Ex_c8885_14842394	wsnp_Ex_c33831_42253707	Kukri_c47825_138	wsnp_JD_c40990_29127031	RAC875_c18539_1159	Kukri_rep_c101316_375	CAP12_c6266_339	wsnp_Ex_c3572_6531810	BobWhite_c1488_504	Ra_c11023_679	wsnp_Ku_c17726_26872129	wsnp_Ex_c44049_50205457
wsnp_CAP8_c4785_2322876	wsnp_Ex_c28900_37982485	BS00070580_51	wsnp_Ex_c41953_48658353	wsnp_Ex_c33452_41938013	RAC875_rep_c105766_652	RAC875_c32379_216	Excalibur_c47013_1503	Ku_c8992_405	IACX5994	RFL_Contig5334_831	wsnp_Ex_c4612_8254533	Kukri_c7119_392	IAAV7172	wsnp_CAP8_c4785_2322876	wsnp_BE443588A_Ta_2_2	wsnp_JD_c3973_5044238	BobWhite_c41272_159	Ra_c110766_321	Tdurum_contig96086_74	wsnp_Ex_c33452_41938159	wsnp_Ex_rep_c102067_87314043	wsnp_Ex_c41953_48657850
BS00002216_51	BobWhite_rep_c63278_349	RFL_Contig3203_1971	RAC875_c31276_1128	wsnp_Ex_rep_c66628_64934660	Excalibur_c49421_443	wsnp_Ra_c37745_45806931	wsnp_Ex_c5192_9203682	Kukri_c3582_87	Kukri_c52952_315	IACX4378	BS00002216_51	IAAV2072	wsnp_Ra_c12148_19539667	Ra_c105707_788	BS00089894_51	IAAV5406
Jagger_c468_53	wsnp_Ku_rep_c109724_94227136	wsnp_Ex_c28149_37293173	Tdurum_contig81011_244	Kukri_c8757_107	Jagger_c468_53	Excalibur_c1936_1072	BS00030043_51	BobWhite_c37358_208	wsnp_BF474340A_Ta_2_1	Excalibur_c66_147	BobWhite_rep_c49755_131	JD_c285_1438	wsnp_Ex_rep_c81556_76277906	wsnp_Ex_c6488_11266589	Kukri_c51781_199	Ku_c3523_1959	CAP12_c8163_118	wsnp_CAP11_c146_160903	Tdurum_contig56662_54	wsnp_Ex_c23598_32826926	RAC875_c34515_343
RAC875_rep_c112044_340	wsnp_Ex_rep_c109742_92411838	RAC875_rep_c112044_340	wsnp_Ex_c1997_3755945	Kukri_rep_c117029_125	wsnp_BE445113A_Ta_2_1	wsnp_BE445113A_Ta_2_2	Excalibur_c44668_382	IACX5960	Kukri_c29039_315	Kukri_c30322_414	wsnp_Ku_c21316_31053745	wsnp_CAP12_c1960_972031	wsnp_Ra_c3270_6136601	CAP12_c1906_217	Kukri_c39377_286
Tdurum_contig46413_680	Kukri_c29150_143	RAC875_c57939_78	RAC875_c34888_65	Excalibur_c9676_163	CAP11_c2581_302	Tdurum_contig43943_1165	CAP8_c2448_355	Excalibur_c82557_201	Tdurum_contig43943_56	Kukri_c29655_239	Excalibur_c5139_198	Tdurum_contig42479_3800	BobWhite_c39996_85	tplb0053o08_2004	Tdurum_contig46413_680
BS00023130_51	wsnp_Ex_c2868_5293485	RAC875_c30657_82	BS00023130_51	RAC875_c38756_141	BS00023201_51	BS00056550_51	BobWhite_c1361_1187	Ku_c28007_1398	CAP12_c3074_192	BS00100774_51	Kukri_rep_c102231_265	wsnp_Ku_c1818_3557408
wsnp_Ex_c9722_16062937	wsnp_Ku_c23012_32893918	Jagger_c5280_407	Ra_c64515_242	Ku_c1313_1673	Ku_c10813_1122	wsnp_JD_c6544_7697578	wsnp_Ex_c9722_16062937	wsnp_Ex_c1997_3757721	Kukri_c1313_1158	Kukri_c18017_1696
wsnp_Ku_c5756_10191339	Excalibur_rep_c113950_132	BS00081680_51	BS00077350_51	Excalibur_c25891_1402	Kukri_c45607_199	BS00022667_51	Excalibur_c44883_244	BS00069300_51	Kukri_rep_c69910_1153	wsnp_Ku_c5756_10191339	Tdurum_contig50845_82
Tdurum_contig61492_684	Tdurum_contig52332_94	Tdurum_contig29484_628	BS00003761_51	Tdurum_contig61492_684	BS00039749_51	BobWhite_c46501_92	Tdurum_contig83113_134	BS00022738_51	Tdurum_contig61492_458	Tdurum_contig11756_264	BS00064536_51
BS00023126_51	BS00023126_51	wsnp_JD_c13903_13781269	Kukri_c10239_2186	BS00087601_51	BS00067421_51
IAAV5931	RFL_Contig530_2305	RAC875_c37183_331	wsnp_Ex_c2181_4089788	RAC875_c46269_387	BS00022733_51	IAAV5931	wsnp_Ex_rep_c66980_65419811
wsnp_CAP7_c3472_1623955	BS00022396_51	wsnp_BG606986A_Ta_2_1	BS00012042_51	wsnp_CAP7_c3472_1623955	Kukri_c45512_193	RAC875_c15975_1208	wsnp_Ex_c6563_11378915	BS00110130_51
RAC875_c85550_73	tplb0059i08_441	wsnp_Ex_c46670_52108070	BS00021780_51	BobWhite_c66315_505	wsnp_Ex_rep_c72011_70562321	RAC875_c85550_73	Tdurum_contig47006_2711
BobWhite_c44947_277	Excalibur_c46365_304	Excalibur_c12932_2102	BobWhite_c44947_277	wsnp_Ex_c1255_2411550	Tdurum_contig11349_810	wsnp_Ku_c330_683203	Kukri_c4204_1673
Kukri_c25215_124	IAAV5535	wsnp_Ex_c21336_30465618	IACX11338	wsnp_Ex_c21193_30320134	BS00021714_51	IACX3047	RAC875_c23081_141	BS00032112_51	Kukri_c25215_124
IACX3496	Ra_c58315_265	wsnp_Ku_c557_1166684	Ex_c8514_1342	IACX3496	wsnp_Ex_c5216_9235964	BobWhite_rep_c49207_243	wsnp_Ex_c56097_58351893	wsnp_Ex_c25734_34995416	RAC875_c41275_131
wsnp_Ra_c33025_41968284	RAC875_c29540_1109	RAC875_c24047_284	wsnp_Ex_rep_c108951_91954190	wsnp_Ra_c11877_19161832	wsnp_BM140362A_Ta_2_2	wsnp_Ra_c33025_41968284	RAC875_c29540_413
IAAV6100	wsnp_Ex_c15377_23637176	IAAV1930	RAC875_c62550_470	BS00035273_51	IAAV6100	BS00065170_51
IAAV2838	IAAV2838	BS00004903_51	Kukri_c37212_1286	wsnp_Ex_c2181_4089639	wsnp_Ex_rep_c70593_69508988	RAC875_c37934_225
RFL_Contig22_617	Kukri_c54678_88	RFL_Contig22_387	BS00064638_51	BS00067742_51	wsnp_Ku_c15214_23756800	RFL_Contig22_617	BS00021728_51	wsnp_Ex_c32590_41222878
wsnp_Ex_c572_1138770	wsnp_Ku_c4018_7333828	wsnp_Ex_c572_1138770	wsnp_Ex_c572_1138339	Ra_c2895_591	wsnp_Ex_c572_1138503
Ra_c69908_1877	wsnp_Ex_c1427_2736441	wsnp_Ex_c10595_17291999	Ra_c69908_1877	wsnp_Ra_c20126_29372577
Tdurum_contig13946_241	Tdurum_contig13946_241	Tdurum_contig13946_329	Kukri_c82555_88	Tdurum_contig77289_179
BS00023114_51	BS00106641_51	wsnp_Ex_c18499_27344859	BS00023114_51	BS00022824_51
RAC875_c826_2186	RAC875_c89908_105	wsnp_CAP12_c2438_1180601	wsnp_BE490041A_Ta_2_1	RAC875_c826_2186
tplb0043h23_1346	tplb0043h23_1346	Kukri_c41943_535	wsnp_Ex_c1137_2182795	Ku_c4823_673
wsnp_Ex_c57982_59470152	wsnp_Ex_c57982_59470152	wsnp_Ex_c7252_12453079	Tdurum_contig68827_61	Excalibur_c71158_54	RFL_Contig1027_442	wsnp_Ex_c19717_28713417
BS00105601_51	BS00078982_51	BS00105601_51	Excalibur_c11941_675
RAC875_c45115_509	RAC875_c45115_509	RAC875_c12993_201	Excalibur_c1845_4911
Kukri_rep_c107771_588	Tdurum_contig5008_635	Kukri_rep_c107771_588	Excalibur_c12215_352
RAC875_c10090_963	RAC875_c14066_452	RAC875_c10090_963	Excalibur_c7237_1084	Kukri_c7436_2259	Ra_c27593_460
BS00110627_51	RAC875_c6798_467	BS00110627_51	BS00109991_51
BS00037976_51	RAC875_c41993_582	BS00078085_51	BS00037976_51	BS00023203_51	BobWhite_c22134_398	BS00095510_51	wsnp_CAP11_c1815_982483
wsnp_Ex_c9343_15514531	RAC875_c53725_217	wsnp_Ex_c9343_15514531	wsnp_Ex_c9343_15514687
Tdurum_contig8382_300	Kukri_c12534_559	Kukri_c31964_56	Tdurum_contig8382_300
BobWhite_c4646_119	IACX5982	BobWhite_c4646_119	RAC875_c5544_4156
BS00087600_51	BS00067420_51	wsnp_Ra_c16080_24638622	BS00022698_51	Excalibur_c7033_159	RAC875_c43643_176	BS00087600_51	RAC875_c94534_75
RAC875_c9833_297	tplb0046g22_1351	RAC875_c9833_297	Excalibur_c65227_444
wsnp_Ex_c5060_8985678	BobWhite_c96_170	wsnp_Ex_c5060_8985678
BS00070695_51	BS00070991_51	BS00070695_51
wsnp_Ex_c4685_8377545	Kukri_c12984_465	Kukri_c49170_655	wsnp_Ex_c4685_8377545	IAAV2694	RAC875_c80876_67
wsnp_Ku_c1642_3232242	wsnp_Ku_c10292_17066821	wsnp_Ku_c1642_3232242
Kukri_c13136_1363	Kukri_c13136_1363	RAC875_c14926_589
BobWhite_c26122_129	wsnp_Ku_c33917_43336069	BobWhite_c26122_129
BS00059422_51	RAC875_c95364_259	BS00059422_51
Excalibur_rep_c92985_510	wsnp_Ex_c64327_63176640	Excalibur_rep_c92985_510
IACX18883	Excalibur_c59894_97	IACX18883
RAC875_c42700_264	RAC875_c42700_264	Tdurum_contig44888_837	BS00033749_51
BobWhite_c4499_153	BobWhite_c4499_153
BS00026456_51	BS00026456_51
BS00062759_51	BS00062759_51
IAAV5652	IAAV5652
Excalibur_c1066_303	Excalibur_c1066_303
wsnp_CAP8_rep_c3938_1936666	wsnp_CAP8_rep_c3938_1936666
wsnp_CAP11_c710_458019	wsnp_CAP11_c710_458019
JG_c936_115	JG_c936_115
wsnp_Ex_c3201_5910642	wsnp_Ex_c3201_5910642
BobWhite_c26569_190	BobWhite_c26569_190
RAC875_c16352_594	RAC875_c16352_594
Tdurum_contig57927_171	Tdurum_contig57927_171
BS00065419_51	BS00065419_51
BS00073413_51	BS00073413_51
RAC875_c39401_502	RAC875_c39401_502
Kukri_c2446_683	wsnp_Ex_rep_c106111_90308719	Kukri_c2446_683
wsnp_JD_c825_1223506	wsnp_JD_c825_1223506
BS00056823_51	BS00056823_51
RAC875_c31031_387	RAC875_c31031_387
wsnp_Ex_c40595_47620787	wsnp_Ex_c40595_47620787
Kukri_c58155_786	Kukri_c58155_786	BS00077432_51
Kukri_c22508_119	Kukri_c22508_119
RAC875_c32452_55	RAC875_c32452_55
wsnp_Ex_c7965_13520238	wsnp_Ex_c7965_13520238
RFL_Contig1118_1073	RFL_Contig1118_1073
Excalibur_c14859_394	Excalibur_c14859_394
BS00025736_51	RAC875_c8271_1352	wsnp_Ex_c27136_36355033	Kukri_c26168_423	Tdurum_contig13095_97	BobWhite_c13654_447	Kukri_c29582_126	BS00010992_51	wsnp_Ku_c16938_25916260	Tdurum_contig44861_1253	BS00071161_51	IAAV6464	IAAV7575	BS00084305_51	Ex_c4206_502	IAAV7043	RAC875_c10659_570	BS00093736_51	wsnp_Ex_c2117_3976893	Kukri_c47342_73	BS00005004_51	BS00093740_51	IAAV2324	Kukri_c8390_1102	RAC875_c63067_283	RAC875_c90431_275	BS00066165_51	Kukri_c42522_155	Kukri_c38845_821	RAC875_c21367_209	RAC875_c90169_393	BS00067706_51	Excalibur_c20610_251	RAC875_c8849_134	BS00049927_51	BS00025736_51	Ex_c40520_1484	BS00035690_51	BS00022504_51	Tdurum_contig11334_554	Tdurum_contig56188_569	IAAV3828	Kukri_rep_c100936_449	RAC875_c8271_1469	Excalibur_c89515_95	BS00022180_51	IAAV7611	Ku_c5960_496	Kukri_c17540_394	RAC875_c47137_112
Excalibur_rep_c105376_485	RAC875_c87890_234	Excalibur_c50665_1323	BobWhite_rep_c66032_270	Tdurum_contig56874_562	Excalibur_c90096_77	wsnp_Ex_c3681_6715277	BS00078431_51	RAC875_c865_1936	tplb0024i15_1754	RAC875_c56417_377	Tdurum_contig59449_249	wsnp_CAP7_c940_480745	BS00071465_51	wsnp_Ra_c2027_3945764	Tdurum_contig44255_814	wsnp_Ex_rep_c68712_67571580	Excalibur_rep_c105376_485	wsnp_BE446240B_Ta_2_3	Tdurum_contig28316_243	RAC875_c5556_328	BS00041355_51	Kukri_c51474_334	Ra_c3083_982	wsnp_Ex_c2025_3799847	Kukri_c67707_114	Kukri_rep_c69810_502	BobWhite_c13124_430	Tdurum_contig59449_400	wsnp_Ra_c2027_3943938	CAP7_c3456_113	BS00023142_51	Ra_c68984_1882	Tdurum_contig15593_407	IACX3408
Tdurum_contig30517_578	IACX11320	Excalibur_c9149_1326	BobWhite_c11044_322	Tdurum_contig30517_174	Tdurum_contig30517_310	RFL_Contig4235_707	Tdurum_contig604_356	BS00066944_51	BS00039740_51	Kukri_c15391_468	BS00067627_51	Tdurum_contig30517_578	Tdurum_contig47550_699
wsnp_Ex_c7447_12752449	Kukri_c73734_175	BS00048610_51	BS00096719_51	Kukri_rep_c111991_498	Ra_c62804_1641	wsnp_BG274294B_Ta_2_3	wsnp_JD_c5659_6814240	RAC875_c32077_284	Excalibur_c30955_479	BS00093475_51	BS00038643_51	Excalibur_c8613_1266	RAC875_c7674_634	wsnp_Ex_c7447_12752449	wsnp_CAP11_c543_375403	RAC875_c4135_1782	wsnp_Ex_c7447_12751589	Ex_c102909_778	BS00068083_51	IACX5921	BS00011973_51
BS00021680_51	Tdurum_contig15015_883	wsnp_BE590634B_Ta_2_5	RFL_Contig5937_1677	BS00066278_51	Tdurum_contig10362_328	Kukri_c30461_857	RFL_Contig2736_827	Excalibur_c93510_360	RAC875_c47427_75	RFL_Contig2826_548	wsnp_BE590634B_Ta_2_1	Kukri_c19247_711	wsnp_Ex_c3147_5816957	IACX1891	IACX1240	BS00022851_51	wsnp_BE494527B_Ta_2_1	BS00067024_51	BS00069829_51	BS00021680_51	BobWhite_c48071_144	BS00064349_51	Tdurum_contig10362_555	IACX906	wsnp_Ku_c56140_59771244
Tdurum_contig48523_1838	RAC875_c62171_386	BS00107749_51	wsnp_Ex_rep_c66389_64589189	CAP8_c818_370	Tdurum_contig8158_269	RAC875_c32687_153	BS00001835_51	BobWhite_rep_c57575_65	RAC875_c45678_1083	BS00089563_51	IAAV3567	Tdurum_contig42852_667	RAC875_c32848_578	JD_c107_683	Ku_c8310_865	wsnp_Ex_c39616_46871127	Tdurum_contig48523_1838	wsnp_Ex_c18462_27305612	BS00065217_51	BS00076405_51	RAC875_c55891_712	wsnp_Ex_c27644_36826484	RAC875_c55891_659	BS00063092_51	Excalibur_c14911_976	wsnp_Ex_c58292_59652859	Excalibur_c60931_1260	BS00082521_51
Kukri_c39223_831	Tdurum_contig32775_78	IAAV1683	IAAV5863	Tdurum_contig93532_89	Tdurum_contig10036_1044	wsnp_Ex_c27176_36393952	Tdurum_contig10036_474	Tdurum_contig10036_977	BobWhite_c2027_215	Excalibur_c11980_619	Tdurum_contig10036_741	IAAV7428	Kukri_c30159_573	Kukri_c39223_831	Excalibur_c34765_1023	BobWhite_c2027_84	Ra_c18630_284	Tdurum_contig10036_1614
wsnp_Ex_rep_c67036_65492436	wsnp_JD_c4485_5618761	wsnp_Ra_c8484_14372772	RFL_Contig5706_1294	wsnp_Ra_c8484_14372815	wsnp_Ex_c17452_26163465	Kukri_c4951_503	BS00032364_51	tplb0023b14_704	wsnp_Ku_c4951_8856170	wsnp_Ex_c52474_56060204	wsnp_Ex_c22006_31181239	BS00073530_51	wsnp_Ex_rep_c67036_65492436	wsnp_Ex_c17452_26163496	wsnp_Ex_c22006_31180883	BS00073132_51	Tdurum_contig70304_781
wsnp_Ku_c230_460618	wsnp_BE399980B_Ta_2_1	wsnp_Ku_rep_c71900_71624324	BobWhite_c4236_410	IAAV1364	wsnp_Ku_c230_460618	BobWhite_c22266_315	wsnp_BE637864B_Ta_1_1	wsnp_RFL_Contig4726_5654774	wsnp_BE443531B_Ta_1_1	BobWhite_c8218_162	Excalibur_c6497_535	wsnp_Ra_c8506_14401408	RAC875_rep_c72356_51	Kukri_c147_1620
wsnp_Ra_c5088_9081927	CAP7_c12162_251	Ra_c6701_506	Kukri_c22155_1010	Tdurum_contig50473_889	RAC875_rep_c98040_163	wsnp_Ra_c29782_39115548	Kukri_c13188_256	wsnp_Ex_c53976_57027635	RAC875_c6701_291	Tdurum_contig60509_232	wsnp_Ra_c19148_28288923	wsnp_Ra_c5088_9081927
wsnp_Ex_rep_c66255_64400455	wsnp_Ex_c18384_27213023	BS00110231_51	wsnp_Ku_c41261_49287074	wsnp_Ex_rep_c66255_64400455	wsnp_Ex_c194_381656	Excalibur_rep_c72368_68	Ku_c16636_347	BS00063928_51	Ku_c79340_308	BobWhite_c42716_71
Kukri_c92979_195	Kukri_c92979_195	Tdurum_contig47083_278	Kukri_c36151_170
IAAV6731	Excalibur_c34625_281	BS00022920_51	CAP11_c2974_53	Kukri_c4412_383	Excalibur_c5218_75	JD_c3116_778	IAAV6731	Tdurum_contig81102_102	RAC875_rep_c119728_146	Ra_c37969_549
BS00096498_51	BS00096498_51	IAAV7352	RAC875_c66649_186	IACX2961	Jagger_c7235_96	wsnp_Ku_c18227_27490539	BS00076330_51	Tdurum_contig65853_242	BS00022249_51	BS00072791_51
wsnp_RFL_Contig2220_1597321	Excalibur_rep_c106078_822	wsnp_Ex_c6378_11086366	wsnp_RFL_Contig2220_1597321	BobWhite_c39656_106	BS00040743_51	wsnp_Ex_c32284_40970312	IAAV2855	Tdurum_contig83079_133	Kukri_c42202_271
BS00000066_51	RAC875_c8888_802	RAC875_s110519_303	Kukri_c559_193	wsnp_BG606586B_Ta_2_13	Tdurum_contig87938_342	BS00036362_51	BS00010130_51	wsnp_JD_c11014_11565501	BS00000066_51	Tdurum_contig31102_299
BS00078413_51	IACX8074	BS00078413_51	BS00078414_51	IACX9290
BS00011892_51	BobWhite_c4482_73	BobWhite_c34125_183	D_contig03023_692	RFL_Contig785_535	BS00066305_51	BS00063302_51	wsnp_CAP11_c2596_1325540	BS00011892_51	BobWhite_c20073_382	BS00024107_51
Tdurum_contig42749_3287	Tdurum_contig42797_2922	wsnp_Ku_c23096_32987510	Tdurum_contig42749_3287	RAC875_rep_c109215_398
Kukri_rep_c111517_289	CAP7_c1241_128	wsnp_Ex_c5947_10431109	BS00010352_51	Excalibur_c18876_334	Kukri_c5098_1902	Excalibur_c32608_500	Excalibur_c27675_912	Kukri_rep_c111517_289	Excalibur_c10319_229
BS00002484_51	BS00002484_51	Tdurum_contig11216_942	BS00099794_51	Jagger_c3757_131	BS00070285_51	Excalibur_c8585_701	RFL_Contig1823_1044	BobWhite_c23617_167
BS00011205_51	Kukri_c5861_360	BS00022916_51	RFL_Contig529_963	wsnp_Ex_c25782_35041189	BS00011205_51	BS00022902_51
IACX2984	D_contig12192_450	IAAV565	Excalibur_c49496_705	RFL_Contig2971_282	IACX2984	BS00068077_51	wsnp_Ex_c13878_21738866
Tdurum_contig67656_387	Tdurum_contig41945_748	Tdurum_contig67656_387	Tdurum_contig47253_1624
Tdurum_contig10354_170	Tdurum_contig10354_170	BS00023105_51	BS00021877_51	RAC875_c9770_123	BS00060686_51	Tdurum_contig93330_656
BS00068327_51	Excalibur_rep_c70674_83	BobWhite_c2844_569	tplb0043a07_880	BS00068327_51	BS00039135_51	BS00022176_51
RAC875_c64377_732	BobWhite_c44460_821	Kukri_c36758_140	RAC875_rep_c111494_195	BS00071893_51	Kukri_rep_c102102_273	RAC875_c64377_732
wsnp_Ku_c13952_22097856	wsnp_BE446672B_Ta_2_1	BS00027006_51	wsnp_Ku_c13952_22097856	Excalibur_c25640_110	wsnp_Ku_c13952_22097895	Tdurum_contig9144_222
wsnp_Ku_rep_c70742_70379526	Tdurum_contig75938_1546	wsnp_Ex_c12063_19310114	wsnp_Ku_rep_c70742_70379526	Excalibur_c94756_540	wsnp_Ex_c2111_3963161
wsnp_JD_c6331_7499499	Kukri_c66451_128	IAAV4729	wsnp_JD_c6331_7499499	Tdurum_contig22253_213
CAP7_c3847_204	CAP7_c3847_204	IAAV4194	BS00105846_51	BS00011695_51
RAC875_c42275_224	Ra_c17685_927	RAC875_c839_352	RAC875_c42275_224	tplb0043k02_463
wsnp_Ku_c51703_56915288	BS00084895_51	RAC875_c818_1185	wsnp_Ku_c51703_56915288	Ex_c25733_348
BS00089031_51	RAC875_rep_c106876_558	BS00089031_51	BS00022551_51	Tdurum_contig13117_1316
BS00045568_51	BS00045568_51	Excalibur_c22205_573	CAP8_c5043_190	Tdurum_contig68980_317
Excalibur_c40993_1129	wsnp_BF485168B_Ta_2_1	Excalibur_c48379_461	Excalibur_c40993_1129
Kukri_rep_c89128_138	BS00032039_51	Kukri_rep_c89128_138	wsnp_Ex_c4774_8519623
Kukri_c13978_132	BS00023071_51	Kukri_c13978_132	Excalibur_c44818_109
BS00063512_51	BS00063512_51	IAAV5776
RFL_Contig4977_2333	CAP12_c1129_220	RFL_Contig4977_2333	RAC875_c102223_220
RAC875_c46093_492	Kukri_c51735_79	RAC875_c46093_492	Tdurum_contig11077_122	Kukri_c63336_621
Kukri_c34793_360	BS00050126_51	BS00065139_51	Kukri_c34793_360	Excalibur_c43567_850
BS00067003_51	BS00067003_51	BS00065053_51
BS00064032_51	wsnp_Ex_rep_c66389_64588992	BS00064032_51	Ku_c106533_550
Kukri_c27693_260	Excalibur_c23992_436	Excalibur_c48379_413	Kukri_c27693_260	IACX11029	wsnp_Ex_c1495_2864718	Kukri_c27693_551	Ra_c25590_1406	CAP12_c424_402	Excalibur_c48379_116	IACX5821
Kukri_c25961_166	Tdurum_contig11896_550	BS00062724_51	wsnp_Ex_rep_c107911_91350866	wsnp_Ex_c23235_32471767	wsnp_Ex_c5101_9053178	Kukri_c25961_166	Excalibur_c10496_651	wsnp_Ex_c23230_32466568	wsnp_Ex_c5101_9052671	wsnp_Ku_c13043_20902807	Kukri_c8143_355	wsnp_Ku_rep_c89089_82009060	wsnp_Ex_rep_c107911_91350930	Kukri_c9133_2211	BS00055866_51	wsnp_Ex_c7585_12957020	wsnp_Ex_c21198_30327016	IAAV2757	IAAV3802	Tdurum_contig69792_167	Ex_c11930_509	Ku_c956_1797	Kukri_rep_c103359_233	wsnp_Ex_c15611_23929128	wsnp_Ex_c13109_20725640	wsnp_CAP11_c287_244799
wsnp_Ex_c1597_3045682	wsnp_Ex_c1597_3045682	Tdurum_contig51922_676
BS00037246_51	Kukri_c8395_1352	BS00037246_51
RAC875_c78619_523	wsnp_Ex_c9091_15135511	BS00083060_51	RAC875_c78619_523	Excalibur_c28045_741	RAC875_c16136_1597
wsnp_Ku_c24323_34285350	wsnp_Ku_c24323_34285350	Tdurum_contig60052_184
wsnp_Ex_c50340_54659660	wsnp_Ex_c50340_54659660	RFL_Contig4140_1135	Tdurum_contig68637_256	wsnp_BE405749B_Ta_2_1	Kukri_c29655_194
Excalibur_c95656_129	Excalibur_c95656_129	RFL_Contig2160_617
Kukri_c43552_443	IACX502	Ra_c16879_977	Kukri_c43552_443
BS00069125_51	BS00066338_51	BS00069125_51
BS00076192_51	BS00050522_51	BS00076192_51
Excalibur_c27915_560	BS00021710_51	Excalibur_c27915_560	BS00031596_51
RAC875_c55934_165	Kukri_c30490_328	RAC875_c55934_165
wsnp_BE637971B_Ta_1_20	wsnp_BE637971B_Ta_1_20	Tdurum_contig14847_144	IACX3811	Ku_c1312_1194	RFL_Contig5637_1008	RAC875_c63624_753
Tdurum_contig52086_129	Tdurum_contig52086_129
wsnp_RFL_Contig2403_1927045	wsnp_RFL_Contig2403_1927045
BS00011596_51	BS00011596_51
Excalibur_c581_947	BS00067436_51	Excalibur_c581_1220	Excalibur_c581_947
RAC875_rep_c74070_518	BS00095568_51	wsnp_BE443332B_Ta_2_2	wsnp_Ex_c852_1657319	BS00069723_51	CAP11_rep_c5039_201	RAC875_rep_c74070_518
Tdurum_contig19102_84	Tdurum_contig19102_84
CAP12_c1085_283	CAP12_c1085_283
CAP8_rep_c9642_82	RAC875_c826_839	CAP8_rep_c9642_82	Excalibur_c17202_1833
Tdurum_contig45965_563	Tdurum_contig13879_919	Tdurum_contig45965_563
BS00063537_51	Tdurum_contig13879_352	BS00063537_51
Tdurum_contig55429_147	Tdurum_contig55429_116	Excalibur_rep_c71107_517	Tdurum_contig18557_228	Tdurum_contig55429_147	Kukri_rep_c102001_420	RAC875_c4047_115	wsnp_CAP12_c1337_682282
wsnp_Ex_rep_c101231_86636951	RAC875_c16391_426	RAC875_c95548_156	wsnp_Ex_c1440_2764867	wsnp_Ex_rep_c101231_86636951	BS00067769_51	Tdurum_contig83770_218
Tdurum_contig94450_255	Tdurum_contig94450_255
Tdurum_contig50667_306	Tdurum_contig50667_306
wsnp_Ex_c5296_9365847	Tdurum_contig53772_362	wsnp_Ex_c5296_9365847	wsnp_Ex_c5296_9365860	Excalibur_c33470_175
BS00074911_51	BS00074911_51
BS00003600_51	BS00003600_51
D_GBUVHFX01API9H_416	D_GBUVHFX01API9H_416
wsnp_Ex_c38849_46284348	wsnp_Ex_c38849_46284348
BS00077498_51	BS00077498_51
Kukri_c8533_1398	Kukri_c8533_1398	D_contig25392_201	IAAV8952
BS00066271_51	BS00066271_51
Tdurum_contig13250_137	Tdurum_contig13250_137
BS00089790_51	BS00089790_51
BS00064052_51	BS00064052_51
Ra_c4329_599	Ra_c4329_599
Tdurum_contig82187_189	Tdurum_contig82187_189
BS00064162_51	BS00064162_51
BS00089524_51	BS00089524_51
Ku_c11813_215	Ku_c11813_215
BobWhite_c14271_1379	BobWhite_c14271_1379
wsnp_Ex_c5780_10153638	wsnp_Ex_c5780_10153638	wsnp_Ku_c2620_4980121
RAC875_c15942_571	Ku_c31363_2165	BS00068182_51	BS00110121_51	BS00105833_51	RAC875_c15942_571
Kukri_c25512_53	Kukri_c25512_53
BobWhite_c14304_687	BobWhite_c14304_687
Excalibur_rep_c69522_83	Excalibur_rep_c69522_83
Kukri_c33670_506	Kukri_c33670_506
BS00084990_51	BS00084990_51
Excalibur_c55186_351	Excalibur_c55186_351
Tdurum_contig8840_575	Tdurum_contig8840_575
BobWhite_c9963_51	BobWhite_c9963_51
IAAV2147	IAAV2147
tplb0028p02_562	tplb0028p02_562
wsnp_Ex_c1600_3051075	wsnp_Ex_c1600_3051075
RAC875_c2040_564	RAC875_c2040_564
BS00094237_51	BS00094237_51
Excalibur_c63885_115	Excalibur_c63885_115
tplb0044p22_2330	BobWhite_c28133_87	Excalibur_c5958_1398	BS00065722_51	Excalibur_c4058_1121	Excalibur_c4030_1770	CAP7_c1609_203	IAAV614	IAAV4760	IAAV5348	RAC875_rep_c81479_191	RAC875_c82888_83	BS00087783_51	BS00012936_51	Kukri_c44738_477	Kukri_c53398_200	BS00024262_51	BobWhite_c5419_861	BS00051826_51	BS00065478_51	Kukri_c49577_630	wsnp_CAP12_c633_339740	wsnp_CAP8_c458_368125	BobWhite_c5419_643	D_GB5Y7FA02HBLTO_213	BS00108305_51	BobWhite_c816_289	IACX11153	Kukri_c9693_1890	Kukri_c20844_116	RAC875_c48997_1160	wsnp_CAP8_c458_368155	BS00067620_51	BS00031658_51	tplb0044p22_2257	D_GBUVHFX01ANH44_230	RAC875_rep_c69508_215	BS00095225_51	Excalibur_c16662_300	Kukri_c24648_262	BS00072193_51	RAC875_c3762_710	Kukri_c5113_1082	CAP12_c2978_93	Kukri_c6167_1271	IACX11290	BS00074817_51	tplb0044p22_2330	RAC875_c17951_108	BS00011451_51
wsnp_Ku_c2624_4986980	BS00058554_51	Excalibur_c50856_63	wsnp_Ex_rep_c66423_64641115	wsnp_Ex_c27290_36498462	BobWhite_c10977_834	wsnp_Ku_c5560_9851459	Excalibur_c8188_243	BS00066188_51	BS00093390_51	BobWhite_c6998_365	Excalibur_c8188_693	wsnp_Ex_c12447_19847242	RAC875_c4135_1028	BS00075001_51	RAC875_c87321_108	RAC875_c54260_127	wsnp_Ex_rep_c69024_67924125	RAC875_c35846_671	wsnp_Ku_c2624_4986980	CAP11_c3464_68	wsnp_Ex_c8188_13842273	Excalibur_c23155_327	RAC875_c43831_91	wsnp_Ex_c3831_6966926	D_GBF1XID01DNWRS_378	Excalibur_c48317_242	wsnp_JD_c8173_9207415	D_GA8KES401EYUM8_190	IAAV7473	wsnp_Ex_c18665_27541568	wsnp_Ex_c25974_35235456	RFL_Contig3622_1217	IAAV868	RAC875_c3604_1527	BS00021702_51	D_contig06122_208	wsnp_Ex_c27290_36498531	BS00082503_51	BS00079095_51	Kukri_c6051_640	wsnp_Ex_c15396_23659859	wsnp_Ku_c7266_12551048	Kukri_c29121_654	wsnp_Ex_c35886_43950102	IAAV2840	IAAV7745	Excalibur_c19237_895	wsnp_Ex_c1318_2519998	Ra_c21676_178
Excalibur_c16851_142	Excalibur_c4876_832	Excalibur_c15692_532	wsnp_Ra_c1020_2062200	D_GB5Y7FA02I369B_378	Excalibur_c16851_142	RFL_Contig1338_2062	Excalibur_c5892_1129	CAP8_c2401_433
Excalibur_c48750_124	Excalibur_c24303_1145	CAP8_c1305_148	BS00022178_51	BS00023049_51	Ku_c12842_664	Kukri_c46169_294	Excalibur_c48750_124
Ra_c4899_609	BobWhite_rep_c65565_359	wsnp_Ex_c1130_2166731	BS00032149_51	Ra_c4899_609	BS00066976_51	wsnp_Ex_rep_c108057_91436561
Kukri_c36351_64	Kukri_c26168_713	RAC875_c20883_693	IAAV1917	Kukri_c36351_64	RAC875_c10925_1887	D_GDS7LZN02IXNP1_255
Excalibur_c16452_624	Excalibur_c16452_624	RAC875_c9594_1289	wsnp_Ex_c12012_19240904	BS00070085_51
Ra_c1211_1656	wsnp_Ra_c17989_26960545	Ra_c3045_1739	Ra_c1211_1656	Excalibur_c53900_86
wsnp_Ex_rep_c101500_86856089	wsnp_BE586140D_Ta_2_2	wsnp_Ex_rep_c101500_86856089	BS00000721_51	wsnp_Ex_rep_c101500_86856679
D_F1BEJMU01DOR77_203	Kukri_c33670_261	D_F1BEJMU01DOR77_203	D_contig13475_402
D_F5XZDLF01A85DT_301	D_F5XZDLF01A85DT_301	IAAV7510
BS00093275_51	BS00036189_51	BS00093275_51
wsnp_Ex_c2918_5381441	wsnp_JD_c12333_12595897	wsnp_Ex_c2918_5381441
Excalibur_c23473_451	Excalibur_c23473_451
wsnp_BE424100D_Ta_1_1	wsnp_BE424100D_Ta_1_1
tplb0025b13_2687	tplb0025b13_2687
Tdurum_contig46389_1540	Tdurum_contig46389_1540
BS00003816_51	BS00003816_51
RFL_Contig3481_1669	RFL_Contig3481_1669
RAC875_rep_c105196_532	wsnp_Ex_c10959_17801482	RAC875_rep_c105196_532
Excalibur_c55959_651	Excalibur_c55959_651
BS00022188_51	BS00022188_51
BS00107837_51	BS00107837_51
Tdurum_contig11756_458	Tdurum_contig11756_458
BS00066446_51	BS00066446_51
D_contig14507_369	D_contig14507_369
RAC875_c39312_339	RAC875_c39312_339
Tdurum_contig93884_223	wsnp_Ex_c20370_29434410	Excalibur_c6808_959	IAAV2376	Excalibur_c50934_159	Ex_c721_2127	BS00090940_51	wsnp_Ex_c36242_44232305	RAC875_c25986_82	Excalibur_c6808_541	BS00107555_51	wsnp_BE498730A_Ta_2_2	wsnp_Ex_c22862_32074455	Excalibur_c74304_642	BobWhite_c23953_312	Tdurum_contig56511_144	Excalibur_c21269_176	wsnp_BG263521A_Ta_2_2	Tdurum_contig15512_429	Tdurum_contig93884_223	IACX2067	Excalibur_c28938_185	Kukri_c29034_867	Ex_c721_2374	Tdurum_contig44062_733	Excalibur_c4847_631	Excalibur_c12169_1088	BobWhite_rep_c64680_305	BS00074780_51	RAC875_c17628_867	BobWhite_c14476_80	Tdurum_contig45580_1717	IACX636
Tdurum_contig56321_179	Tdurum_contig56321_232	Tdurum_contig56321_179	RAC875_c96033_191	RAC875_c96399_610	RAC875_c1043_258	Excalibur_c20439_825	Tdurum_contig8350_243	Tdurum_contig52350_296	BS00087932_51	tplb0025l18_1788	BS00011539_51
Excalibur_c84687_162	BS00073720_51	BS00097263_51	Excalibur_c640_464	wsnp_Ex_c23720_32957892	Excalibur_c84687_162	RAC875_c102123_187	Ku_c70277_1276	Kukri_c41543_366	wsnp_Ra_c10861_17763060	IAAV1587	RAC875_c38750_86	RAC875_rep_c101788_71	IAAV1691	wsnp_Ku_c38662_47257696	CAP12_c1437_261	Tdurum_contig10910_1662	CAP7_rep_c6939_197	JD_c3358_1128	IAAV3570	Kukri_rep_c70265_167	RAC875_c11956_477	RAC875_rep_c101082_855	Excalibur_rep_c67434_73	BS00063599_51	RAC875_c102123_159	BS00031140_51	BS00067886_51	Ku_c36017_329	BS00056232_51	BS00052043_51	RAC875_c76620_361	RAC875_c57998_165
Excalibur_c12980_2621	BobWhite_c12426_84	Tdurum_contig63196_123	Kukri_c23195_266	IACX6178	Excalibur_c25599_358	RAC875_rep_c88665_100	Excalibur_c12980_2621	IACX11417	RFL_Contig174_406	Excalibur_c18324_390	BobWhite_c13373_250	BS00068050_51	RAC875_c26214_505	wsnp_Ex_c2772_5130007	BS00003867_51	Kukri_c33374_1048	wsnp_RFL_Contig1951_1127302	Excalibur_c32668_467	RAC875_rep_c88665_52	BobWhite_c11022_78	RAC875_c47161_100	CAP12_c259_307	Kukri_c31776_1621	wsnp_Ku_c23598_33524490	RAC875_c829_1143	wsnp_Ex_c19516_28481857
wsnp_Ex_c42720_49228237	BS00067806_51	BS00040337_51	BS00085765_51	RAC875_c63975_307	BS00041707_51	RAC875_c69068_71	wsnp_Ex_c42720_49228237	Tdurum_contig10579_790	BobWhite_c28819_733	BobWhite_c28819_517	BS00032606_51	RAC875_c992_718	Kukri_c11327_977	CAP12_c6044_69	Kukri_c9713_1999	Excalibur_c11437_75	Excalibur_c1793_97	wsnp_Ex_c28204_37349164	RAC875_c18698_550	wsnp_BE403597A_Ta_2_1	Ra_c42714_1137	wsnp_Ex_c2337_4379619	BS00040336_51	wsnp_BE406351A_Ta_2_2
Kukri_c57491_156	IAAV444	wsnp_Ex_c25057_34318425	wsnp_Ex_c31900_40635609	wsnp_Ex_rep_c66615_64916512	wsnp_Ex_rep_c66809_65185215	Kukri_c15489_626	wsnp_Ex_rep_c66615_64916114	Kukri_c57491_156	JD_c2056_506	Ra_c22880_760	Ra_c71628_188	Ku_c59581_1412	wsnp_Ex_rep_c103255_88258450
Tdurum_contig86183_221	Tdurum_contig86183_221	Excalibur_c8009_325	IACX3245	Tdurum_contig6086_269	BS00022409_51	Tdurum_contig63071_67	BobWhite_c17783_174	BS00062732_51	Kukri_rep_c68300_216	BS00063368_51
wsnp_BE445431A_Td_2_1	Jagger_c9554_114	Tdurum_contig33398_106	wsnp_Ra_c32271_41304469	Jagger_c4026_328	BS00107804_51	BS00081506_51	wsnp_BE445431A_Td_2_1	RAC875_c42648_115	BS00093201_51
RFL_Contig3780_644	BS00022377_51	RAC875_c35521_185	Excalibur_c34964_326	Ra_c13247_528	BS00110587_51	BS00039406_51	BS00070004_51	RFL_Contig3780_644	RAC875_rep_c69987_930	BS00070005_51
Kukri_c29170_680	Ku_c8927_2075	BobWhite_c17403_635	Kukri_c29170_680	RAC875_c21906_247	Kukri_c62142_683	wsnp_Ku_c8927_15048149	IAAV2218	Kukri_c7193_5892	RAC875_c52458_454
BS00062843_51	BS00036767_51	Excalibur_c37649_125	Excalibur_c15733_252	wsnp_JD_c12088_12411845	Tdurum_contig82812_213	Kukri_rep_c83485_398	RAC875_rep_c70093_1079	wsnp_CAP11_rep_c8768_3788007	Tdurum_contig9731_121	Kukri_c15308_173	Kukri_rep_c104727_91	wsnp_BG314532A_Ta_2_1	Tdurum_contig48302_532	BS00062843_51	RAC875_c13116_541	Excalibur_rep_c111743_194	Tdurum_contig5311_67	BS00039983_51	wsnp_Ex_c15325_23565935	wsnp_Ex_rep_c68113_66877517	wsnp_CAP12_c901_472535	RAC875_c20700_853	BS00036766_51
RAC875_c33037_578	wsnp_Ex_rep_c70299_69243835	wsnp_Ex_rep_c70299_69243401	BS00110128_51	Ex_c5740_1133	wsnp_Ex_c5740_10081171	RAC875_c33037_578	wsnp_Ra_c66636_64922359	BS00022813_51
BS00064905_51	Kukri_c1728_1876	BS00064905_51	BS00066186_51	BS00075524_51	IAAV2654	Excalibur_c61806_213	Tdurum_contig55610_784	Excalibur_rep_c105284_110
BS00024643_51	Excalibur_c16329_493	RAC875_c35688_178	BS00024643_51	RAC875_c35200_230	RAC875_c51459_311	Kukri_c53501_305	Kukri_c26697_366
wsnp_Ex_c60588_60977198	wsnp_Ex_c1782_3365844	BobWhite_rep_c62964_873	wsnp_Ex_c12219_19526749	wsnp_Ex_rep_c101866_87158671	wsnp_Ex_c60588_60977198	Kukri_c45015_145	wsnp_Ex_rep_c69124_68035485
wsnp_Ex_c15740_24096817	RAC875_rep_c78744_228	wsnp_Ex_c15740_24096817	Excalibur_c92241_336	BS00022982_51	BS00073381_51
Tdurum_contig11803_306	Tdurum_contig11803_306	wsnp_Ex_c19556_28530243	wsnp_Ex_c19556_28530231	Tdurum_contig11803_475	Tdurum_contig11803_850	BobWhite_c26374_339
Tdurum_contig47258_1039	wsnp_Ku_c15567_24224486	wsnp_Ku_c15567_24223777	Tdurum_contig47258_1039	wsnp_Ex_c15822_24204224	BS00083146_51	BobWhite_c1611_1685
wsnp_Ex_c2137_4014383	CAP12_c575_105	wsnp_Ex_c2137_4014287	Excalibur_c52319_257	wsnp_Ra_c6586_11477949	wsnp_Ex_c2137_4014383	BS00096927_51
BobWhite_c15773_166	RAC875_c1706_1888	CAP7_c4056_108	BobWhite_c5178_188	Excalibur_c72359_56	BobWhite_c15773_166	BS00023202_51
BS00022666_51	RAC875_c8093_605	BS00022666_51	BS00089497_51	BS00035883_51	BS00039422_51	IAAV1698
wsnp_Ex_c2887_5330426	wsnp_Ex_c2887_5330426	Ku_c57425_413	wsnp_JD_c18695_17091254	Kukri_rep_c73477_888	wsnp_Ex_rep_c101526_86881496
wsnp_Ex_c5412_9564478	wsnp_Ex_c5412_9564346	wsnp_Ex_c5412_9564478	Ra_c58279_684	Ku_c23118_149	Ra_c58279_702
BS00091763_51	RAC875_c1757_530	BS00091763_51	wsnp_Ex_rep_c108004_91402649	IAAV5706
wsnp_Ku_c3688_6797159	wsnp_Ex_c63909_62932893	wsnp_Ku_c850_1758318	wsnp_Ku_c3688_6797159
Kukri_c4027_151	wsnp_Ku_c16358_25225060	Excalibur_c41125_360	Kukri_c4027_151	Kukri_c74165_204
Tdurum_contig42423_1536	Tdurum_contig42423_2448	Tdurum_contig42423_1536	Tdurum_contig42423_1963
BobWhite_c31163_694	BobWhite_c31163_694	BS00000209_51	Tdurum_contig82404_354
BobWhite_c2022_245	CAP11_c2293_200	BobWhite_c2022_245	CAP8_rep_c8022_270	RAC875_c11652_544
RFL_Contig2972_2819	RFL_Contig2972_2819	RFL_Contig2972_2285	RAC875_c24364_307
BS00057059_51	BS00067907_51	BS00057059_51	BS00057060_51
BS00062869_51	Tdurum_contig10048_207	BS00062869_51	BS00098033_51
Kukri_c24852_466	Kukri_c40035_258	RAC875_c24517_558	Kukri_c24852_466
RAC875_rep_c69619_145	RAC875_rep_c69619_145	RAC875_rep_c69619_78
BS00079443_51	BS00021739_51	RAC875_rep_c73925_276	BS00079443_51
wsnp_Ku_c10418_17237935	wsnp_Ex_rep_c66982_65424063	Ex_c19516_3687	wsnp_Ku_c10418_17237935
RAC875_c25848_122	IAAV3791	IACX5800	Excalibur_c44487_642	RAC875_c25848_122
RFL_Contig5277_888	IAAV2065	RFL_Contig5277_888	RAC875_c35807_1110
wsnp_JD_rep_c48914_33168544	wsnp_Ku_c1292_2572053	wsnp_JD_rep_c48914_33168544	IAAV7468
BS00089457_51	BS00089457_51	Tdurum_contig27887_55
wsnp_Ku_c2725_5163091	wsnp_Ku_c2725_5163091	Ex_c8832_2521
Tdurum_contig47508_250	Tdurum_contig47508_250	RFL_Contig2656_871
Tdurum_contig30451_88	Tdurum_contig30451_88	Ra_c34214_1320	BS00049644_51	Ku_c5710_312	BS00041816_51
BS00011478_51	BS00011478_51	Tdurum_contig93508_295
BS00004724_51	BS00004724_51	BS00076693_51
RAC875_c38018_278	RAC875_c38018_278	RFL_Contig4517_1276
Ra_c3750_1082	Excalibur_c42110_66	BS00077769_51	BS00077768_51	Ra_c3750_1082
Excalibur_c28017_641	wsnp_CAP8_c2677_1394934	Excalibur_c28017_641	Excalibur_c47535_389
RAC875_c34757_180	Excalibur_c11947_746	RAC875_c34757_180
Tdurum_contig53038_684	Tdurum_contig53038_714	Tdurum_contig53038_684
Ku_c269_2643	wsnp_Ex_c2033_3814035	Ku_c269_2643
Excalibur_rep_c102052_721	Excalibur_rep_c102052_721	wsnp_JD_c15127_14676522
BS00025880_51	BobWhite_c4517_120	BS00025880_51
RAC875_c17787_274	RAC875_c4015_2175	RAC875_c17787_274
Excalibur_c12177_285	Kukri_c3882_2021	Excalibur_c12177_285
BS00096882_51	BS00096882_51	Kukri_c40121_373
Tdurum_contig31185_456	Tdurum_contig31185_456
RAC875_c27530_860	Kukri_c21008_657	wsnp_Ku_c16547_25454123	Tdurum_contig42282_10323	RFL_Contig5122_974	Tdurum_contig8350_350	Excalibur_c62106_387	Kukri_c44231_1576	Excalibur_c91176_326	RAC875_c22328_1356	tplb0021g21_595	RAC875_c35688_382	RAC875_c22328_490	Excalibur_c7971_712	IAAV5232	Tdurum_contig50720_482	IAAV7086	IAAV6102	Excalibur_c4372_363	Tdurum_contig14482_1073	CAP8_c3129_381	BS00065001_51	Kukri_c25632_86	RAC875_c27530_860	wsnp_Ku_c2838_5354231	wsnp_Ex_c3695_6740339	Excalibur_rep_c69149_1588	wsnp_Ex_c10555_17236072	BS00064813_51
BS00022487_51	Kukri_c84087_154	BS00022487_51
Kukri_c29170_702	Kukri_c29170_702
BobWhite_c26803_89	BobWhite_c26803_89
IAAV691	IAAV691
RAC875_c15367_553	wsnp_Ex_rep_c102538_87682273	BS00078116_51	RAC875_c15367_553	BobWhite_c1049_338
BS00021706_51	wsnp_RFL_Contig3790_4082085	wsnp_BF201235A_Ta_2_4	BS00021706_51
RAC875_rep_c119471_174	RAC875_rep_c119471_174
IAAV8933	IAAV8933
RAC875_c68649_457	RAC875_c68649_457	Kukri_c52608_142
Tdurum_contig44328_448	Tdurum_contig44328_448
RAC875_c9523_328	Tdurum_contig49145_914	RAC875_c9523_328
RAC875_c33809_158	RAC875_c33809_158
RAC875_c14944_555	RAC875_c14944_555
Tdurum_contig41912_893	Tdurum_contig41912_893
IAAV880	IAAV880
Tdurum_contig30569_579	Tdurum_contig30569_579
BS00030136_51	BS00030136_51
wsnp_Ex_c11827_18986376	wsnp_Ex_c11827_18986376
Tdurum_contig20262_440	Tdurum_contig20262_440
BS00065366_51	RAC875_c19904_308	BS00065366_51
Tdurum_contig84245_154	Tdurum_contig84245_154
BS00029208_51	BS00029208_51
wsnp_Ex_c101374_86744680	wsnp_Ex_c101374_86744680
RFL_Contig1863_250	RFL_Contig1863_250
BS00010696_51	BS00010696_51
RAC875_c42847_141	RAC875_c42847_141
Ku_c69608_894	Ku_c69608_894	wsnp_Ra_c10658_17500498	Excalibur_c7282_285
BS00022896_51	BS00022896_51
CAP12_rep_c6956_169	CAP12_rep_c6956_169
Ku_c33884_267	Ku_c33884_267
wsnp_JD_c2578_3489735	wsnp_JD_c2578_3489735
Tdurum_contig50839_279	Tdurum_contig50839_279
Kukri_c3024_1268	Kukri_c3024_1268
Tdurum_contig77522_310	Tdurum_contig77522_310
Excalibur_rep_c112367_293	Excalibur_rep_c112367_293
RAC875_c3102_959	RAC875_c3102_959
BS00024921_51	BS00024921_51
Tdurum_contig61938_424	Tdurum_contig61938_424
BS00029332_51	BS00029332_51
wsnp_be471201A_Ta_1_1	wsnp_be471201A_Ta_1_1
Tdurum_contig86243_288	Tdurum_contig86243_288
RAC875_c4609_1756	RAC875_c4609_1756
wsnp_Ku_c33374_42877546	wsnp_Ku_c33374_42877546
RAC875_c48703_189	RAC875_c48703_189
BS00063365_51	BS00016650_51	Excalibur_c37753_655	Ex_c16948_754	Excalibur_c2819_2310	wsnp_Ex_c11748_18884081	wsnp_Ex_c2203_4129271	BS00066719_51	BS00046165_51	wsnp_Ku_c9901_16493072	BS00004224_51	RAC875_c29913_139	BobWhite_rep_c64679_73	Excalibur_c2157_173	Kukri_rep_c68903_301	CAP7_c1933_170	tplb0048g05_866	IACX2158	BS00068310_51	Tdurum_contig82393_581	wsnp_Ex_c5123_9088111	IAAV3100	Kukri_rep_c68903_708	Excalibur_c36280_764	RFL_Contig2577_584	Kukri_c57014_168	BobWhite_c9690_94	RAC875_c103094_120	Excalibur_c105074_293	BobWhite_c47357_535	BS00047070_51	BS00046166_51	BS00022717_51	IAAV1401	wsnp_CAP7_c1592_791887	BS00063365_51	Kukri_c834_259	BS00080967_51	RFL_Contig3172_1752	Excalibur_c80601_83	BS00046164_51	Excalibur_c35074_257	Excalibur_c2484_2113	IACX8470	wsnp_Ex_c5123_9089025	BobWhite_c41676_137	BS00104667_51	Tdurum_contig5691_596	Kukri_c84629_315	Kukri_c18459_2622
RFL_Contig1385_326	BS00022417_51	wsnp_BF202681B_Ta_2_2	RAC875_c7827_218	RAC875_rep_c113555_122	wsnp_Ex_c7246_12443506	Excalibur_c15031_73	IAAV539	JD_c39990_130	wsnp_Ex_c13351_21042379	wsnp_CAP8_c630_456418	RFL_Contig1385_326	BS00065418_51	RAC875_rep_c118376_304	Ra_c2110_494	Kukri_c40953_658	Kukri_c67546_279	RAC875_c15649_1101	BS00099097_51	Tdurum_contig83066_276	Kukri_c67546_342	Kukri_c9387_112	Ra_c2110_1660	IAAV6156	Kukri_c9387_372	RAC875_c31252_173	IAAV3789	BS00022940_51	BS00059315_51	wsnp_Ku_c4507_8157580	Ku_c23446_2209	wsnp_BE499478B_Ta_2_1	BS00063577_51	Ra_c6728_590	Kukri_c6973_344	IAAV2784	IAAV7129	wsnp_CAP7_rep_c12606_5316797	wsnp_Ex_c6537_11338763	BS00022657_51	BS00022949_51	Excalibur_c13239_85
Kukri_c18754_67	BS00011047_51	BobWhite_c5191_362	Ex_c52711_584	BS00009882_51	Jagger_c7688_98	RFL_Contig385_761	Excalibur_c7051_1027	BobWhite_c33464_133	Kukri_c55909_1109	RAC875_c1858_2693	RAC875_c37540_583	Kukri_c27631_1329	Excalibur_c224_1383	Kukri_c12117_134	BS00046601_51	BS00069756_51	Kukri_c18754_67	BS00084417_51	IACX8828	CAP12_s9114_61	RAC875_c31328_381	IAAV1502	RAC875_c65882_668	RAC875_c22463_494	BS00106695_51	RFL_Contig3713_316	Excalibur_c65466_714	RAC875_c30797_179	BobWhite_c5191_563	BS00080318_51	Excalibur_c1883_340	RAC875_c57353_245	Excalibur_c31864_713	IACX5726	BS00011276_51
Kukri_c31059_130	Excalibur_c46178_303	Tdurum_contig10219_295	Excalibur_c7449_587	Kukri_c31059_130	Kukri_c52356_96
Tdurum_contig1653_190	Kukri_c44_1704	BobWhite_c30622_180	RAC875_c76533_442	RAC875_c26415_350	BS00038217_51	BS00043099_51	Excalibur_c43482_141	BS00067337_51	RAC875_c37837_889	wsnp_Ex_c741_1456698	BS00022422_51	BS00038218_51	BS00103461_51	Kukri_c36879_83	RAC875_rep_c99492_65	wsnp_JD_c12687_12877994	IACX6223	Tdurum_contig1653_190	BS00079213_51	tplb0045o20_699	Kukri_c62277_80	Excalibur_c12135_100	IAAV1101	RAC875_c3302_1411
wsnp_Ku_c27759_37702654	BS00043103_51	Kukri_c26474_540	BS00037278_51	wsnp_Ku_c27759_37702654	Kukri_rep_c94009_116	Excalibur_c584_726
BS00067280_51	Ex_c525_1401	Excalibur_c29417_499	Kukri_c3701_392	tplb0034e07_718	Excalibur_c29417_400	Excalibur_c39493_251	Kukri_c6306_1151	RAC875_c34512_493	BS00058815_51	BobWhite_c11397_231	IACX6340	tplb0034e07_1869	BS00067280_51	Excalibur_c2656_3198	Kukri_rep_c97239_133	Excalibur_rep_c107769_116	tplb0054d13_2445	wsnp_Ra_c1501_2991585	Excalibur_c42248_663	wsnp_Ex_c10961_17803258	RAC875_c34512_685
Excalibur_c21220_88	IAAV4206	Excalibur_c20050_133	Excalibur_c21220_88	IAAV2277	RAC875_c21868_792	Kukri_c28478_750	wsnp_Ex_c56027_58308093	wsnp_Ex_c163_321026	BS00041585_51	Ku_c41677_924	Excalibur_c53516_119
BS00091068_51	RFL_Contig4856_71	RAC875_c36614_344	wsnp_Ku_c12037_19549078	wsnp_Ex_c7203_12370983	Ku_c12037_482	IAAV717	IAAV5350	Kukri_c79815_483	CAP12_c2472_60	Ex_c2510_477	BS00091068_51	wsnp_BE490267A_Ta_2_1
Tdurum_contig30201_63	tplb0042o21_419	Excalibur_rep_c105614_172	Kukri_c900_1334	BS00072840_51	BS00072839_51	BobWhite_c2822_228	RAC875_c19042_2102	Tdurum_contig30201_63	tplb0042a21_1091
BS00011039_51	wsnp_Ex_rep_c101906_87187119	Kukri_c42244_809	Excalibur_c46143_143	IAAV5331	BS00011039_51	RAC875_c50245_120	BobWhite_c7786_376	wsnp_JD_c4699_5834958	BobWhite_c948_52	RAC875_c19210_348	wsnp_Ex_c51461_55394646	wsnp_JD_c1236_1789566
Kukri_c11318_591	Kukri_rep_c103893_875	BobWhite_c23790_98	BS00009807_51	wsnp_Ex_c10596_17293192	IAAV3165	Kukri_c11318_591	BS00077914_51	Kukri_c59939_94	Kukri_c37311_136	wsnp_Ex_c10596_17293363	BobWhite_c11059_169
RAC875_s109189_188	Ra_c6700_406	wsnp_RFL_Contig3802_4108582	BS00034245_51	Kukri_c48787_108	Kukri_rep_c107245_634	Kukri_rep_c68124_672	RAC875_c57938_94	RAC875_s109189_188	wsnp_RFL_Contig1418_565105	wsnp_Ex_c15089_23270614	wsnp_Ex_c22423_31615798	Excalibur_c65830_82	IAAV6765
RAC875_c16993_196	wsnp_Ex_c15646_23969140	CAP12_c1817_77	Jagger_c10188_98	IAAV5743	Excalibur_c7051_1115	Kukri_c17_1246	wsnp_Ex_c298_580660	Excalibur_c5193_64	Excalibur_c48404_59	RAC875_c16993_196
Tdurum_contig18197_86	wsnp_Ex_c27867_37030229	Tdurum_contig10994_617	Ra_c4397_542	RAC875_c79857_301	Excalibur_c9248_771	BobWhite_c662_148	Excalibur_rep_c106124_239	Tdurum_contig18197_86
Kukri_c52200_878	Excalibur_c4748_360	Kukri_c52200_878	BS00061979_51	Excalibur_c41459_96	Excalibur_c841_609	Kukri_c16758_443	RAC875_c2300_1021	Excalibur_rep_c101263_892
Kukri_c30847_344	wsnp_Ex_c326_636368	RAC875_rep_c115433_378	RAC875_rep_c109471_154	Kukri_c30847_344	Ra_c11464_294	Ra_c491_902	wsnp_Ex_c1996_3754394	wsnp_Ra_c1660_3275687	Kukri_c40204_617
Excalibur_c25921_230	Excalibur_c25921_230	RAC875_c63545_85	CAP12_c2565_239	BobWhite_rep_c61602_139	RAC875_rep_c109975_192	tplb0040e02_1293	BS00075410_51	Excalibur_c20647_643	Excalibur_c18417_285
CAP11_c2941_210	BS00063236_51	BS00026432_51	IAAV283	Excalibur_c42146_338	CAP11_c2941_210	Tdurum_contig10108_246	BS00076000_51
Excalibur_rep_c108662_132	Excalibur_rep_c77221_93	Excalibur_rep_c108662_132	RAC875_c15396_90	wsnp_Ra_rep_c74497_72390803	Tdurum_contig13653_255	RAC875_rep_c118667_79	Excalibur_rep_c68985_110
Kukri_c34353_821	wsnp_Ex_c22018_31193171	RAC875_c32503_134	Kukri_c53629_239	wsnp_Ku_c15336_23908130	Kukri_c34353_821	BS00031814_51	wsnp_Ex_c62844_62315607	wsnp_Ex_c3044_5620102	wsnp_Ex_c3764_6853627	wsnp_JD_rep_c64505_41132927
Kukri_c10869_1591	BobWhite_rep_c64068_241	Excalibur_c56550_71	BS00039187_51	IACX8602	Excalibur_c7971_1573	RFL_Contig2751_1562	Kukri_c10869_1591	Excalibur_rep_c109577_698
BS00083998_51	Excalibur_c33525_279	BS00026037_51	wsnp_Ex_c12675_20144479	RFL_Contig5495_563	BS00100118_51	wsnp_Ra_c58860_60407020	IAAV1798	Excalibur_c12675_1147	Kukri_c49784_56	Kukri_c49784_86	BS00083998_51
tplb0024l03_910	BobWhite_c32938_264	RAC875_c10132_462	Excalibur_c80601_308	RAC875_c17455_152	tplb0024l03_910	Excalibur_c80601_278	RAC875_c17459_566	BobWhite_c38001_528
Kukri_rep_c107572_121	RAC875_c26469_480	Kukri_rep_c107572_121	RAC875_rep_c109207_706	BobWhite_c31129_60	RAC875_c95948_614	BS00010055_51	Ku_c5725_892
Tdurum_contig71387_65	tplb0031k24_254	Tdurum_contig71387_65	RAC875_c47353_350	IAAV4434	wsnp_Ku_c13905_22034406	wsnp_Ra_c16822_25566950	RFL_Contig1483_1765
wsnp_Ex_c10838_17631243	Kukri_c19751_873	IACX5850	Ex_c55735_1012	wsnp_Ex_c55735_58127324	RAC875_c14775_1048	BS00093993_51	BS00022800_51	wsnp_Ex_c10838_17631243	Kukri_c32700_104
Excalibur_c11392_1193	Excalibur_c71500_231	Excalibur_c11392_1193	wsnp_Ex_c24711_33964543	wsnp_Ex_c9729_16071358	Ra_c4051_1010	Tdurum_contig31911_195	Excalibur_c73922_109	IAAV5675	wsnp_BF473744B_Ta_2_2	CAP7_rep_c5636_102	wsnp_JD_c52_87219
Excalibur_c40976_111	BS00059896_51	CAP8_rep_c8162_101	Excalibur_c40976_111	Excalibur_c40976_87	RAC875_c8197_810	wsnp_Ex_c5619_9884202
wsnp_Ex_c19371_28311667	BS00038498_51	wsnp_Ra_c4321_7860456	wsnp_Ex_rep_c66551_64836327	IAAV5802	Ku_c63748_1264	wsnp_Ex_c19371_28311667
wsnp_Ex_rep_c103381_88353000	wsnp_Ex_c19094_28015035	tplb0030f06_593	wsnp_Ex_rep_c103381_88353000	Ex_c67202_741	CAP11_c1820_244	RAC875_c31214_58
BS00084668_51	Kukri_c30847_551	wsnp_Ex_c7776_13247365	BS00084668_51	IACX8446	wsnp_JD_c640_960796
Kukri_rep_c69177_180	Kukri_rep_c69177_180	RAC875_c62831_255	Kukri_c27673_289	Kukri_rep_c103261_918	Kukri_rep_c92967_369
Kukri_c74521_181	BS00100939_51	Kukri_rep_c104422_192	Kukri_c74521_181	wsnp_Ku_c48_103915	Excalibur_c46590_363
wsnp_Ex_c9248_15372536	wsnp_BE399688B_Ta_2_1	wsnp_Ex_c9248_15372536	BS00070091_51	wsnp_Ex_c45094_50985067	BS00041921_51	BS00035894_51	IACX1412	wsnp_CAP11_rep_c9018_3888047	BS00092273_51	Ku_c7740_879
Excalibur_c100910_239	wsnp_Ex_rep_c72511_70872203	wsnp_Ku_c4962_8872507	wsnp_Ex_c1962_3696265	Excalibur_c100910_239
wsnp_RFL_Contig3273_3319580	Excalibur_c39207_880	Tdurum_contig28795_273	wsnp_RFL_Contig3273_3319580	RAC875_c20979_234
Excalibur_c19499_948	RAC875_c609_362	BS00081871_51	Excalibur_c19499_948
wsnp_JD_c3732_4781170	wsnp_Ku_c31_62657	BS00065105_51	wsnp_Ex_rep_c70571_69488416	wsnp_JD_c3732_4781170
Excalibur_c94383_157	Excalibur_c94383_157	Kukri_c3501_1175	Excalibur_c8919_345
Kukri_c97631_275	Kukri_c4294_371	Kukri_c97631_275	wsnp_Ex_c17845_26604587
BobWhite_c41535_52	wsnp_Ex_c21092_30220342	BobWhite_c41535_52	Kukri_c5497_312
Kukri_c10017_833	BS00066545_51	Kukri_c10017_833	RFL_Contig4849_702
Kukri_c53810_137	Tdurum_contig54634_815	RFL_Contig5031_526	Kukri_c53810_137
Kukri_rep_c85389_715	wsnp_Ex_c269_518324	wsnp_Ex_c269_517710	RAC875_c52566_644	BS00110442_51	wsnp_Ex_c7738_13195349	RAC875_c35438_474	RAC875_c46454_129	Ku_c4042_576	BS00070001_51	wsnp_JG_c609_370792	BobWhite_c10238_127	BS00071690_51	BS00003404_51	RAC875_c52566_551	IAAV980	RFL_Contig1633_304	Kukri_rep_c85389_715	wsnp_BE497494B_Ta_2_1	IAAV2480	BS00009540_51	Tdurum_contig77602_931	Ra_c27275_627	wsnp_Ku_c4042_7375053	wsnp_CAP11_c3947_1866837	Kukri_c46621_143	BS00083078_51
Tdurum_contig10208_447	Tdurum_contig10208_447	BobWhite_c12144_216	BobWhite_c17047_268
Ra_c105904_1191	Excalibur_c47996_509	Ra_c105904_1191	Ra_c105904_187
Kukri_c34553_89	RAC875_c5673_1209	RAC875_c98387_130	Kukri_c34553_89
Tdurum_contig49532_368	Tdurum_contig49532_368	wsnp_Ex_rep_c101342_86720058
BS00022805_51	BS00100981_51	RAC875_c66695_560	BS00022805_51
wsnp_Ra_c10712_17572884	RAC875_c87052_193	wsnp_Ra_c10712_17572884
wsnp_Ku_c11665_18999583	wsnp_Ku_c11665_18999583	Kukri_c16760_1427
Kukri_c94792_127	wsnp_CAP11_c3226_1588070	Kukri_c94792_127
RAC875_rep_c112008_519	RAC875_rep_c112008_519	RAC875_rep_c106400_276
RAC875_c6538_123	RAC875_c6538_123	wsnp_Ex_c25445_34710489
Excalibur_c34937_710	Excalibur_c34937_710	BS00023068_51
RAC875_rep_c106596_127	RAC875_rep_c106596_127	wsnp_Ku_c2486_4751695
RAC875_c27611_467	RAC875_rep_c112807_403	RAC875_c27611_467	Kukri_c7339_113
Tdurum_contig30930_184	Tdurum_contig30930_184	wsnp_JD_rep_c67103_42432235	wsnp_Ex_rep_c67543_66165372	BS00100563_51
BS00011149_51	BobWhite_c9843_117	BS00011149_51
BobWhite_c7145_355	Kukri_c98858_299	BobWhite_c7145_355
CAP7_c16_483	wsnp_Ex_c34303_42642389	CAP7_c16_483
BobWhite_c36072_272	BobWhite_c36072_272	Excalibur_c22315_894
BS00064851_51	wsnp_Ku_c18923_28319203	BS00064851_51	Ku_c4777_2494
BS00110490_51	BS00110490_51	IAAV8040
BS00068181_51	Excalibur_c10637_515	Excalibur_c18966_804	BS00081231_51	BobWhite_c8253_397	BobWhite_rep_c64049_232	Excalibur_c76665_98	IAAV6424	BS00010988_51	IAAV6288	BS00010098_51	BS00009060_51	Excalibur_c18966_1008	BS00068181_51	wsnp_Ex_rep_c103064_88104690
RAC875_c17720_501	BobWhite_c5072_107	BS00022950_51	Excalibur_c7963_1722	RAC875_c17720_501	Ku_c34562_480	Kukri_rep_c106290_204	Kukri_c29640_92	wsnp_JD_c42879_30043973
RFL_Contig337_1645	RAC875_rep_c72879_435	Tdurum_contig54925_225	BS00079621_51	Ra_c68109_376	wsnp_RFL_Contig3522_3685860	BS00070861_51	Tdurum_contig54925_202	Ra_c71978_532	BS00064528_51	Tdurum_contig12459_491	Tdurum_contig42112_2432	Tdurum_contig54925_415	RFL_Contig337_1645	Excalibur_c3762_715	Tdurum_contig7144_602
wsnp_Ex_c51352_55323092	Ku_c6546_718	wsnp_Ex_rep_c102216_87433489	wsnp_Ex_rep_c106085_90293854	RAC875_c5080_915	IACX3325	Excalibur_rep_c107558_367	Excalibur_rep_c109282_92	wsnp_Ra_c46023_52004149	wsnp_Ex_c51352_55323092	BobWhite_c8113_532	wsnp_Ex_c7003_12065828	wsnp_Ex_rep_c67671_66332423	Kukri_rep_c69267_496	RAC875_c46661_184	BobWhite_c892_73
BS00065264_51	BS00065264_51
RAC875_rep_c71112_400	RAC875_rep_c71112_400
Excalibur_c45094_602	RAC875_c1226_652	Excalibur_c45094_602
RAC875_c34516_316	RAC875_c34516_316
BS00083497_51	BS00083497_51
Excalibur_c9580_1142	Excalibur_c9580_1142
Excalibur_c73922_55	Kukri_c9785_62	RAC875_rep_c91134_949	Kukri_c1460_1032	Excalibur_c73922_55	BS00012036_51	Kukri_c40621_513	BS00069685_51	wsnp_Ex_rep_c67561_66188180
RFL_Contig2815_1305	RFL_Contig2815_1305
RFL_Contig4718_1269	RFL_Contig4718_1269
wsnp_Ra_c14112_22155451	wsnp_Ra_c14112_22155451
wsnp_Ex_c14162_22093694	wsnp_Ex_c14162_22093694
Kukri_c9898_1766	RAC875_c5082_1098	Kukri_c9898_1766	Excalibur_rep_c106698_235
wsnp_Ku_c12022_19520410	wsnp_Ku_c12022_19520410
RAC875_c19685_944	RAC875_c19685_944
BS00004413_51	BS00067878_51	BS00004413_51
BS00029342_51	BS00029342_51
Excalibur_c10122_789	Excalibur_c10122_789
BS00094172_51	BS00094172_51
Tdurum_contig49928_424	Tdurum_contig49928_424
Kukri_c24586_923	Kukri_c24586_923
RAC875_c5577_1682	RAC875_c5577_1682
IACX1098	IACX1098
BobWhite_c19945_341	BobWhite_c19945_341	Excalibur_c42928_135	Excalibur_c30167_243
BobWhite_c2988_493	BobWhite_c2988_493
wsnp_Ex_c25043_34305764	wsnp_Ex_c25043_34305764
IAAV1743	IAAV1743
BS00070900_51	BS00070900_51
Tdurum_contig66317_77	Tdurum_contig66317_77
Tdurum_contig59780_988	Tdurum_contig59780_988
Excalibur_c74925_338	Excalibur_c74925_338
Ra_c111671_555	Ra_c111671_555
RAC875_rep_c83950_222	RAC875_rep_c83950_222
Tdurum_contig26542_457	Tdurum_contig26542_457
Excalibur_c40056_59	Excalibur_c40056_59
Kukri_c67276_76	Kukri_c67276_76
Excalibur_c49875_479	Excalibur_c49875_479
RAC875_c38003_164	RAC875_c38003_164
D_contig25212_98	D_contig25212_98
BS00073229_51	Kukri_rep_c114322_506	Kukri_c1016_2269	BS00021923_51	BS00010514_51	BS00073229_51	BS00106937_51	Kukri_c4790_1174	BS00063674_51	IAAV3173	BS00073230_51	BS00065701_51	BS00062864_51	BobWhite_c47086_539	Excalibur_c2887_131	BS00080749_51	Excalibur_c4303_206	BS00069899_51	BS00065147_51	BS00022211_51	RAC875_rep_c116200_396
RAC875_c46007_340	BS00046890_51	CAP11_c3942_361	RAC875_c60563_531	BS00079440_51	wsnp_BE444144D_Ta_1_1	BS00083504_51	IAAV4282	Kukri_c49670_857	Kukri_rep_c103845_165	BS00067584_51	RAC875_rep_c73201_205	RFL_Contig5917_2433	BS00065946_51	BS00080239_51	BS00021718_51	IACX5670	RFL_Contig5917_3026	BS00043082_51	Kukri_c26576_329	RAC875_c46007_340
RAC875_c13116_1162	Excalibur_c3108_2958	BS00039211_51	RAC875_rep_c114236_188	BS00063517_51	RAC875_c13116_1162	BS00010131_51	Excalibur_c22877_1990	Excalibur_c17456_428	IACX1444	Kukri_c63505_174	BobWhite_c6055_185	Kukri_c60627_74	RAC875_rep_c108908_72	BS00039210_51	BS00063710_51	Kukri_rep_c71152_906
Kukri_rep_c72558_961	RAC875_rep_c103893_601	BS00076261_51	RAC875_c45702_412	Kukri_c16557_855	RAC875_c31560_141	Kukri_rep_c72558_961	BobWhite_rep_c51612_864	BS00063748_51	RAC875_c26896_339	wsnp_BE488779D_Ta_1_2
Excalibur_rep_c101288_130	wsnp_Ra_c25656_35227058	Kukri_c29358_277	Excalibur_c35611_446	Excalibur_rep_c101288_130	RAC875_c25656_289	BS00022234_51
D_contig77859_59	RAC875_c31493_120	BS00063225_51	BS00082604_51	BS00082605_51	RAC875_rep_c72220_143	D_contig77859_59
Excalibur_c42413_442	BS00009458_51	BS00012014_51	BS00086534_51	RAC875_c15518_236	Excalibur_c42413_442	wsnp_Ku_c28820_38731047
Excalibur_rep_c67599_242	Excalibur_rep_c67599_2154	IAAV6032	BS00015680_51	RAC875_c3187_873	Excalibur_rep_c67599_242
Excalibur_c17039_436	BobWhite_c16439_1143	wsnp_Ex_c6400_11123059	wsnp_Ku_rep_c105822_91859983	Excalibur_c17039_436
tplb0030j08_1960	BS00022276_51	BS00093757_51	tplb0030j08_1960	BS00011425_51
IAAV8184	Kukri_rep_c110868_147	wsnp_Ku_c14251_22503965	IAAV8184
BobWhite_c16655_421	Kukri_c16477_181	BobWhite_c16655_421	D_contig73920_552	wsnp_Ku_c7229_12491877
CAP12_c1503_76	D_GBUVHFX02JKG4A_54	RAC875_rep_c110753_119	CAP12_c1503_76
Kukri_c5579_466	D_GA8KES401AVZF3_380	Kukri_c5579_466	Kukri_rep_c69087_153
Kukri_rep_c106786_230	BS00065034_51	Kukri_rep_c106786_230	wsnp_JD_rep_c63957_40798121
BS00093990_51	BS00093111_51	BS00093990_51	BS00022532_51
Excalibur_c60081_474	wsnp_Ex_c12250_19568265	Kukri_c30439_2407	Excalibur_c60081_474
BS00044720_51	BS00044720_51	IAAV6312
D_F1BEJMU01A0OMY_356	D_F1BEJMU01A0OMY_356	wsnp_Ex_c7908_13430703	Kukri_c19434_936	BS00067698_51	D_F1BEJMU02GB94Z_188
Excalibur_rep_c109101_94	Excalibur_rep_c109101_94
Kukri_c365_345	Kukri_c365_345
tplb0060h04_139	tplb0060h04_139
Tdurum_contig29563_257	BS00047901_51	Tdurum_contig29563_257
BS00060596_51	BS00060596_51
wsnp_RFL_Contig3960_4401914	wsnp_RFL_Contig3960_4401914
D_contig17313_245	D_contig17313_245
wsnp_Ex_rep_c66522_64795143	wsnp_Ex_rep_c66522_64795143
BobWhite_c10539_201	BobWhite_c10539_201
IAAV298	IAAV298
Ku_c19185_1569	Ku_c19185_1569
wsnp_Ex_c8303_14001708	wsnp_Ex_c8303_14001708
RAC875_c39665_175	RAC875_c39665_175
BS00011109_51	BS00011109_51
Kukri_c33486_128	Kukri_c33486_128
Kukri_c27309_590	Kukri_c27309_590
RAC875_c22368_641	RAC875_c22368_641
wsnp_CAP12_c1503_764765	wsnp_CAP12_c1503_764765
RFL_Contig2862_1287	RFL_Contig2862_1287
wsnp_Ex_c3964_7181151	wsnp_Ex_c3964_7181151
Tdurum_contig64563_491	Tdurum_contig64563_491
Kukri_c14902_1112	Kukri_c14902_1112
wsnp_Ex_rep_c68555_67394261	wsnp_Ex_rep_c68555_67394261
RAC875_c63883_76	RAC875_c63883_76
BS00070104_51	BS00070104_51
BobWhite_rep_c63940_205	BobWhite_rep_c63940_205
wsnp_Ra_rep_c116793_96612614	wsnp_Ra_rep_c116793_96612614
BobWhite_rep_c65414_125	BobWhite_rep_c65414_125
BS00068520_51	Ex_c18484_2048	wsnp_Ex_c32003_40728918	Kukri_c82097_197	wsnp_Ex_rep_c101340_86719239	Ex_c18484_2026	wsnp_Ex_c15269_23492289	Ku_c56370_1155	wsnp_Ex_rep_c69577_68526990	Kukri_c80104_809	BS00062645_51	RAC875_c13895_763	BobWhite_c43213_184	Kukri_c54729_181	wsnp_Ex_rep_c69752_68711460	BS00048031_51	Kukri_c34195_357	wsnp_RFL_Contig429_4978628	BS00110266_51	Tdurum_contig50392_1355	RFL_Contig1175_354	wsnp_Ex_c10667_17387885	Tdurum_contig11121_739	wsnp_CAP11_c318_261649	Excalibur_c29205_537	JD_c1187_1398	BobWhite_c34548_96	BS00010204_51	wsnp_JD_rep_c64325_41024646	Tdurum_contig11121_834	Tdurum_contig28699_54	BobWhite_c35303_192	wsnp_Ku_c4886_8753646	wsnp_JD_c11273_11770307	Excalibur_c5561_1013	wsnp_Ex_c15269_23491104	BS00030876_51	Excalibur_c9811_131	BobWhite_c18408_199	RAC875_c3427_734	BS00068520_51	BobWhite_rep_c49102_169	wsnp_RFL_Contig3396_3515504	wsnp_BE443995B_Ta_2_2	wsnp_CAP11_c2438_1258747	Kukri_rep_c112061_617	BS00025191_51	wsnp_Ra_c16846_25598885	Tdurum_contig51995_474	Excalibur_c854_1459
Excalibur_c39808_453	RAC875_c10194_910	Excalibur_c49743_97	wsnp_Ex_rep_c66357_64540369	Excalibur_c39808_453	wsnp_Ex_c27317_36522052	RAC875_c10194_673	wsnp_Ex_c12341_19693570	BS00081610_51	RAC875_c15003_377	BS00039498_51	IAAV5370	wsnp_Ra_c132_291198	Tdurum_contig59585_656	D_GBB4FNX02FX302_98	wsnp_Ex_c1894_3575749	Kukri_c12079_204	BS00023337_51	Ex_c66357_866	IAAV1410	Ra_c23771_496	Kukri_c8465_54
BS00093975_51	BobWhite_c5461_338	IAAV1155	BS00048489_51	RAC875_c77648_367	Excalibur_c60530_113	BS00079521_51	BS00093975_51	RAC875_c76367_523	wsnp_Ex_c2573_4788116	wsnp_Ex_c22683_31887799	Kukri_s117068_198	BobWhite_c17021_297	Excalibur_c62042_175	Kukri_rep_c96809_352	BobWhite_c23392_496	BS00073062_51	Excalibur_c74666_291	Ku_c17560_146	Kukri_s117068_130	Kukri_rep_c101735_236	BS00022798_51	RAC875_c20134_535
Kukri_rep_c102953_304	BS00067216_51	Excalibur_c2578_1966	BS00007502_51	BS00065468_51	Kukri_rep_c102953_304	wsnp_Ku_c11052_18135847	BS00047836_51	IAAV2646	BS00034334_51	wsnp_Ku_c40218_48484410	Excalibur_c41477_1272	Excalibur_c10079_1585	CAP8_c359_95	wsnp_Ra_c16278_24893033	IAAV9068	BS00032524_51	BS00094366_51	Excalibur_rep_c102974_175	RAC875_c2464_274	Tdurum_contig86206_149	wsnp_Ex_rep_c102478_87635370
Tdurum_contig33100_127	Tdurum_contig59782_86	wsnp_Ra_c7280_12576178	Ku_c28597_514	wsnp_Ex_c12948_20511479	Tdurum_contig33100_127	Excalibur_c13709_2568	RAC875_c53864_310	wsnp_Ex_c9458_15679797	wsnp_Ex_c22766_31972812	BobWhite_c42102_237	RAC875_c11672_1240
Excalibur_c60581_62	Excalibur_c60581_62	Kukri_c35426_507	BS00066319_51	Kukri_c33640_640
wsnp_Ex_c6217_10848574	BS00037400_51	wsnp_Ex_c6217_10848574	Kukri_rep_c114028_94	Tdurum_contig62502_90	wsnp_Ex_c10272_16842803	IAAV5207	BS00089400_51	Kukri_c17313_667	Tdurum_contig697_73	wsnp_Ex_c1538_2937905	Tdurum_contig57753_138
wsnp_Ex_c15475_23756906	RAC875_rep_c90531_283	BS00049977_51	wsnp_Ex_c15475_23756906	BS00020459_51	Kukri_c10751_1031	wsnp_CAP12_c15_9559	RAC875_c15109_106	Kukri_c10751_264	wsnp_CAP11_c68_106078	Excalibur_rep_c110501_525	wsnp_BG262734A_Ta_2_3	wsnp_Ex_c15475_23757972
wsnp_JG_c2509_1153697	wsnp_Ku_c44089_51445136	Kukri_c51247_322	wsnp_JG_c2509_1153697	wsnp_RFL_Contig3866_4228783	Excalibur_rep_c116073_259	IAAV6974	wsnp_Ex_rep_c67727_66398596	BS00066475_51
Kukri_c8242_730	Kukri_c8242_730	BS00067748_51	RFL_Contig5871_1650	Tdurum_contig56731_335	Tdurum_contig56373_348	BS00038664_51	BS00022989_51	BS00022703_51	BS00073525_51	Kukri_c97654_90	BS00038663_51
Tdurum_contig25520_363	BS00065932_51	RAC875_c27323_867	BS00045327_51	Kukri_c28165_906	BS00093377_51	BS00013584_51	wsnp_Ex_c3478_6369892	BS00110129_51	RAC875_c55313_89	Tdurum_contig25520_363
Kukri_rep_c69970_717	BS00063300_51	RAC875_c47550_437	Excalibur_c56240_176	Kukri_rep_c69970_717
Kukri_c34845_242	Excalibur_c16197_748	Kukri_c34845_242	JG_c3077_214	Excalibur_c9000_209	RAC875_c45016_79	JG_c3077_225	RAC875_c10286_1247	BobWhite_c9704_273	Kukri_c62467_362
RAC875_c36922_829	RFL_Contig1488_671	RAC875_c36922_829	wsnp_Ex_rep_c67635_66292308	Excalibur_c1529_1644	Kukri_rep_c69028_1398	BS00066230_51	Excalibur_c12875_864	wsnp_BF293133A_Ta_2_2	Kukri_rep_c89183_282
BS00064039_51	wsnp_Ku_c5378_9559013	IAAV902	wsnp_Ex_rep_c66685_65003254	BS00107444_51	wsnp_Ex_c28930_38008757	Kukri_rep_c87640_135	wsnp_Ra_c34117_42876812	Excalibur_c33545_134	BS00064039_51
Tdurum_contig59531_914	wsnp_BE443568A_Ta_2_1	wsnp_BE494474A_Ta_2_2	BobWhite_c30232_154	wsnp_BE490613A_Ta_2_1	BS00071823_51	IAAV3488	Excalibur_c52446_519	BS00022882_51	Kukri_c68006_282	Kukri_c47643_920	Tdurum_contig59531_914	Tdurum_contig83663_371
Excalibur_c94962_57	IAAV5507	wsnp_Ex_c361_707953	Excalibur_c94962_57	wsnp_Ex_rep_c104125_88923836	RAC875_c56516_786	IAAV9044	BS00097939_51
wsnp_RFL_Contig2011_1216801	wsnp_RFL_Contig2011_1216801	Excalibur_c64302_103	Excalibur_c13242_1178	wsnp_Ex_c53364_56625806	wsnp_Ex_c5929_10402147	BS00010531_51	wsnp_JD_c5699_6859527	Excalibur_c91154_175	wsnp_Ra_c44141_50623811	Ku_c17569_905	RAC875_c19570_671
RAC875_c68056_81	wsnp_Ku_c46762_53407442	Excalibur_c7610_143	Tdurum_contig31235_99	BS00086050_51	Tdurum_contig50577_620	BS00074926_51	RAC875_c68056_81
RAC875_c7060_67	tplb0053a24_2232	RAC875_c67770_822	Kukri_c4030_896	RAC875_c7060_67	Excalibur_c19658_82	Kukri_c28650_111	BS00094057_51
wsnp_Ra_c4373_7946257	BS00023028_51	Ra_c4373_453	Excalibur_c24829_189	wsnp_Ra_c4373_7946257	Tdurum_contig55841_351	Kukri_c30244_619
BS00033658_51	BobWhite_c12428_371	wsnp_BE426418A_Ta_2_1	wsnp_BE426418A_Ta_2_2	BS00041742_51	wsnp_BE604885A_Ta_2_2	BS00033658_51
RAC875_c79551_167	BS00068094_51	RFL_Contig497_1114	RAC875_c79551_167	BS00091002_51	Kukri_c63259_151
wsnp_Ex_c28679_37784954	wsnp_Ex_c24085_33332723	wsnp_Ex_c28679_37784735	wsnp_Ku_c5359_9531713	wsnp_Ex_c11229_18163892	wsnp_Ex_c28679_37784954
Kukri_c49927_151	Kukri_c49927_151	BS00110550_51	BS00022884_51	BS00022459_51
wsnp_Ku_c4568_8243775	wsnp_Ku_c4568_8243775	wsnp_Ex_c15674_24004513
IAAV5729	BS00048757_51	BS00065956_51	Excalibur_c25239_283	IAAV5729
BS00088756_51	BS00088756_51	BS00088755_51	BS00060029_51	Tdurum_contig62557_263	BobWhite_c5337_225
RAC875_c24982_202	RAC875_c24982_202	wsnp_BE604885A_Ta_2_1	BS00093889_51	wsnp_Ex_c10630_17338753
Kukri_c64639_120	Kukri_c64639_120	BS00059887_51	BS00060666_51	RAC875_c18058_1070
Kukri_c1568_889	BS00084348_51	RAC875_c51781_238	Kukri_c1568_889
IAAV4781	Excalibur_rep_c103091_266	wsnp_Ex_c1141_2191485	IAAV4781
BS00091887_51	IACX6065	BS00091887_51	wsnp_Ex_c20250_29303152
Excalibur_c3969_1208	Excalibur_c3969_713	Excalibur_c3969_1208
BS00110564_51	BS00022256_51	BS00110564_51
BS00081688_51	BS00081688_51	Excalibur_c17655_467	wsnp_Ku_c8400_14280021
BobWhite_c37325_92	BobWhite_c37325_92	Tdurum_contig52302_649
wsnp_Ex_rep_c67786_66472676	wsnp_Ex_rep_c67786_66472676	Excalibur_c56240_200
RAC875_rep_c109228_400	IAAV3851	RAC875_rep_c109228_400
Jagger_c8039_67	Jagger_c8039_67	BS00055211_51
wsnp_Ex_c8409_14170476	RFL_Contig1896_1236	wsnp_Ex_c8409_14170476
RFL_Contig2394_439	RFL_Contig2394_439	Tdurum_contig55443_1361
CAP7_c915_121	BS00106008_51	CAP7_c915_121
wsnp_CAP11_rep_c4157_1965583	wsnp_CAP11_rep_c4157_1965583	wsnp_Ra_rep_c106523_90273922
Excalibur_c6501_477	Excalibur_c6501_477	Kukri_c5459_334
Tdurum_contig42495_389	BS00023222_51	Tdurum_contig42495_389
RAC875_c52195_324	tplb0036i05_182	RAC875_c52195_324
BS00022424_51	BS00022424_51	Excalibur_rep_c110278_62
RAC875_c32792_231	RAC875_c32792_231
wsnp_Ku_c10362_17156084	wsnp_Ku_c10362_17156084
wsnp_Ra_c27984_37480491	wsnp_Ra_c27984_37480491
Excalibur_c96921_206	Excalibur_c96921_206
BS00022368_51	BS00022368_51
Excalibur_c46600_919	Excalibur_c46600_919	IACX5899	wsnp_CAP8_c1007_643393	IAAV8170	wsnp_Ex_c14202_22145805	BobWhite_c17879_519	wsnp_Ku_c19456_28944589
BS00080879_51	BS00056089_51	BS00001478_51	BS00080879_51	wsnp_Ex_c9483_15722127	BS00000445_51	wsnp_Ku_c18497_27803432	Excalibur_c39248_485	wsnp_Ex_c8884_14841846	BS00061179_51	RAC875_rep_c109433_782
RAC875_c82493_67	RAC875_c82493_67
RAC875_c5056_220	RAC875_c5056_220
wsnp_Ex_c13949_21828493	wsnp_Ex_c13949_21828493
wsnp_Ku_c14082_22272647	wsnp_Ku_c14082_22272647
BS00106932_51	BS00064703_51	BS00060391_51	BS00106932_51	BS00072296_51
RAC875_rep_c109701_76	RAC875_rep_c109701_76
wsnp_Ku_c38911_47455924	wsnp_Ku_c38911_47455924
IAAV1523	IAAV1523
Excalibur_rep_c101767_219	Excalibur_rep_c101767_219
BS00084159_51	BS00084159_51
BS00067499_51	BS00067499_51	BS00022586_51	Tdurum_contig91865_242	RAC875_c46323_1996
wsnp_Ex_c8240_13914674	wsnp_Ex_c8240_13914674
Excalibur_c24354_465	Excalibur_c24354_465
BS00057445_51	BS00057445_51
RAC875_c4952_719	RAC875_c4952_719
BS00073898_51	BS00073898_51
Kukri_s117946_404	Kukri_s117946_404
wsnp_Ra_c7615_13070849	wsnp_Ra_c7615_13070849
Excalibur_c49977_170	Excalibur_c49977_170
wsnp_Ku_c44716_51926415	wsnp_Ku_c44716_51926415
BS00076772_51	BS00076772_51
BS00050109_51	BS00050109_51
BS00049032_51	BS00049032_51
Tdurum_contig777_260	Tdurum_contig777_260
wsnp_RFL_Contig2699_2402527	wsnp_RFL_Contig2699_2402527
wsnp_Ex_c12341_19693090	wsnp_Ex_c12341_19693090
Ku_c26872_269	Ku_c26872_269
wsnp_JD_c2863_3822253	wsnp_JD_c2863_3822253
Excalibur_c48047_90	Excalibur_c48047_90
RAC875_c99055_69	RAC875_c99055_69
IACX5980	IACX5980
wsnp_Ex_c238_460841	IACX5912	wsnp_BG263758B_Ta_2_1	wsnp_Ex_c5378_9505087	Kukri_c9571_73	wsnp_Ex_c123_244117	wsnp_RFL_Contig2073_1317762	Ra_c9061_2115	Tdurum_contig20950_359	IAAV4613	Ku_c31046_525	wsnp_Ex_c7291_12517871	Ku_c9822_828	wsnp_Ex_c5378_9504586	wsnp_Ex_c22016_31191407	Tdurum_contig56661_291	RAC875_c17884_616	wsnp_Ku_c6825_11858665	wsnp_Ex_c238_460841	wsnp_Ex_c5547_9774195	Ku_c23179_1250	BS00105995_51
RAC875_c21086_130	Excalibur_c14273_1407	Tdurum_contig1002_149	wsnp_BE497469B_Ta_2_1	BS00098496_51	wsnp_Ex_c19982_29009504	BS00049570_51	Excalibur_c30975_133	wsnp_Ex_rep_c70174_69125822	Kukri_c13537_2069	Tdurum_contig26727_187	BS00049615_51	RAC875_rep_c72470_124	IAAV5505	wsnp_JD_c2623_3541255	RAC875_c8755_314	RAC875_rep_c77173_208	RAC875_c37608_216	RAC875_c21086_130	RAC875_c21955_719	Tdurum_contig28033_420	Kukri_c45609_882	BS00091577_51	Kukri_c37029_761	BS00029548_51	Tdurum_contig15181_67
Ku_c101932_436	wsnp_Ex_c12887_20427158	BS00005265_51	Excalibur_c41752_392	BS00057451_51	wsnp_Ex_c2609_4852360	BS00062734_51	BobWhite_rep_c64944_264	Excalibur_c5182_93	Excalibur_c15332_1194	Tdurum_contig49477_187	Ku_c101932_436	RAC875_rep_c115516_134	Excalibur_c80041_400	BobWhite_c32864_250	wsnp_Ex_c7756_13218814	wsnp_Ku_rep_c72821_72480395	Kukri_rep_c107323_210
BobWhite_c7281_328	Excalibur_c5298_171	RAC875_c25203_969	BS00022316_51	wsnp_Ex_c15399_23662312	wsnp_Ex_c9594_15882022	BobWhite_c7281_328	wsnp_JD_c19725_17732526	Kukri_c30836_582	wsnp_Ex_c3257_6003626	BS00110072_51	wsnp_Ex_c2639_4899517	wsnp_Ex_c21418_30554998	wsnp_Ex_c17303_25979191	wsnp_Ex_c6245_10887043	Kukri_c11910_445	IAAV6566	wsnp_Ex_rep_c69664_68618163	BS00062827_51
Kukri_c16742_415	BS00066108_51	wsnp_Ex_c1097_2105209	wsnp_Ex_c4927_8772847	wsnp_RFL_Contig3336_3426054	Kukri_c16742_415	BS00046052_51	BS00025114_51	wsnp_Ex_c15944_24350833
Kukri_c63447_148	BS00083391_51	wsnp_BQ167580B_Ta_2_1	Excalibur_c47250_726	BobWhite_c24364_73	Excalibur_c24617_131	BS00063034_51	Excalibur_c18172_2105	Kukri_c63447_148	wsnp_BE424246B_Ta_2_2	Excalibur_c85790_65	BS00058272_51
BS00022154_51	Tdurum_contig14251_431	Tdurum_contig94629_258	wsnp_Ex_rep_c67625_66279491	BobWhite_c17021_269	wsnp_Ex_c8360_14085858	BS00009393_51	BS00111294_51	BS00098868_51	BS00022154_51	Tdurum_contig10608_1081	BobWhite_c3902_145	wsnp_Ex_rep_c103892_88739043	Excalibur_c8314_405	CAP11_c2057_200	CAP7_c1997_79	IACX5776	BobWhite_c7454_492
RAC875_c44365_203	BS00095061_51	wsnp_Ex_c2580_4800027	wsnp_Ex_c5457_9632050	BS00090945_51	RAC875_c43893_213	RAC875_c55214_932	RAC875_c50787_146	RAC875_c24113_591	RAC875_rep_c83245_239	RAC875_rep_c82061_78	Kukri_c4074_463	BobWhite_rep_c50457_813	BS00023645_51	Excalibur_c29625_222	Kukri_c15603_1116	Excalibur_c29625_243	BS00045330_51	RAC875_c44365_203	Tdurum_contig54463_316	BS00036352_51	Kukri_c4599_482
RAC875_c61824_194	Excalibur_c16569_535	BobWhite_c45118_495	RAC875_c61824_194	wsnp_JD_c18509_16968425	Tdurum_contig51605_194	Tdurum_contig59566_1534	Tdurum_contig51605_857	wsnp_Ex_c13284_20948460	Tdurum_contig11114_335	Tdurum_contig51605_542	BS00091257_51	wsnp_Ex_c16569_25082817	BS00079029_51	Tdurum_contig59566_4435	Kukri_c2164_1856	Kukri_c55981_194	Tdurum_contig59566_2309	BS00063160_51
Excalibur_c8483_1308	BS00011570_51	BS00032830_51	BS00075108_51	Kukri_c32046_493	wsnp_Ex_rep_c66896_65307566	wsnp_Ex_c4069_7355431	wsnp_Ex_c11246_18191331	wsnp_JD_c30422_23944042	RAC875_c57829_83	BobWhite_c10402_140	Excalibur_c8483_1308	Kukri_c21467_571	IAAV6689	BS00022072_51	wsnp_Ex_c22401_31592784	wsnp_Ex_c19372_28313727	BS00102622_51
wsnp_Ex_c2580_4800249	IACX11401	wsnp_Ex_c7172_12318529	RAC875_c81076_317	wsnp_Ex_c2580_4800249	wsnp_Ex_c34975_43204180	wsnp_Ex_c5378_9505533	Excalibur_c33550_75	Kukri_c18009_398	BobWhite_c17332_325	BS00037898_51	Tdurum_contig31586_197	BobWhite_c1196_297	Excalibur_c27055_1326	BobWhite_c35249_110
Kukri_c12817_59	Tdurum_contig77551_589	wsnp_Ra_c41135_48426638	Kukri_c12817_59	tplb0028p23_691	tplb0028p23_852
Kukri_c3773_1450	BobWhite_c3902_175	wsnp_Ex_c8386_14127329	Excalibur_c94546_61	Kukri_c3773_1450	Tdurum_contig34149_219	BS00058654_51	Kukri_c32803_150	tplb0059m03_1516
wsnp_Ex_rep_c67067_65534806	wsnp_BE489326B_Ta_2_1	BobWhite_c16847_343	Kukri_c40909_784	Excalibur_c63730_660	wsnp_JD_c119_190135	wsnp_Ex_rep_c67067_65534806	Excalibur_c14803_1088	BobWhite_c16847_99	RFL_Contig3799_987	wsnp_BE489326B_Ta_2_2	Excalibur_c9001_569	Tdurum_contig28384_102	IAAV958	Jagger_c2707_152	wsnp_Ex_rep_c69783_68742690
wsnp_Ku_c29102_39008953	Kukri_s117590_74	Excalibur_c27120_789	wsnp_Ex_rep_c66893_65301177	wsnp_Ku_c29102_39008953	RAC875_rep_c69917_755	wsnp_Ex_rep_c66893_65301351	Ku_c13676_1074	RAC875_c22641_993	wsnp_Ex_rep_c68193_66971396
Ra_c2964_2254	Ra_c2964_2254	BS00010316_51	wsnp_Ku_c14875_23320708	BobWhite_c40244_73	tplb0062a17_679	BS00022025_51	BS00102641_51	IACX20464	BobWhite_rep_c53007_100	Excalibur_c3341_519	wsnp_Ex_c1676_3185400
Kukri_c2118_264	Kukri_c2118_264	RAC875_c2787_470	Excalibur_c7706_1936	RAC875_c2787_1260	RAC875_rep_c86950_103	RAC875_rep_c72758_122	Excalibur_c58066_180	wsnp_Ex_c4063_7344449	wsnp_Ex_c4063_7344641
Excalibur_c15095_831	RAC875_c2340_616	BS00037871_51	Excalibur_c15095_831	Excalibur_c15095_852	Tdurum_contig28053_218	Tdurum_contig99764_60	BS00071041_51	BS00071597_51	Excalibur_c16703_430	RAC875_c24982_583
Tdurum_contig100004_204	Tdurum_contig42366_893	RAC875_c8121_1997	Tdurum_contig42366_944	wsnp_Ex_c700_1379957	Tdurum_contig42366_818	BS00068556_51	Excalibur_rep_c102300_102	Excalibur_rep_c70658_301	Excalibur_c18410_136	Tdurum_contig100004_204
CAP7_c3667_77	BobWhite_c13099_755	wsnp_Ku_rep_c72700_72370664	Excalibur_rep_c106935_390	Kukri_c25794_863	IACX3871	Tdurum_contig67750_272	BS00073011_51	wsnp_Ex_c3096_5709369	BS00087278_51	Excalibur_c3096_1699	Kukri_rep_c113146_128	RAC875_rep_c116515_181	Ku_c25346_508	tplb0024c09_1335	BS00087279_51	CAP7_c3667_77	BobWhite_c40455_116	Tdurum_contig63110_433
BS00064227_51	wsnp_CAP11_c59_99769	BS00070210_51	BS00056737_51	CAP8_c42_161	CAP11_c59_418	BS00064227_51	BS00069273_51	RFL_Contig2578_862	wsnp_Ex_c33879_42293206
Excalibur_c24391_321	Excalibur_c24391_321	BobWhite_c22370_352	BS00056258_51	BS00065934_51	RAC875_c5799_224	CAP8_c8651_206	IAAV5662	BS00087825_51	RFL_Contig1456_842
Excalibur_c34069_487	RAC875_c16281_195	RFL_Contig5871_1771	wsnp_Ex_c16378_24870688	BS00065107_51	Excalibur_c34069_487	RAC875_c16281_167	wsnp_Ex_c1934_3648624	RAC875_c39926_313
Ra_c8960_147	wsnp_Ra_c67016_65144188	Ra_c8960_147	BobWhite_c3721_224	Tdurum_contig60330_126	Kukri_rep_c104399_156	Kukri_c3243_1065	BS00064896_51	Kukri_c3243_1016
Excalibur_c5977_440	RAC875_c161_228	RFL_Contig4421_1490	Excalibur_c5977_440	D_GCE8AKX01C0776_247	wsnp_BE445348B_Ta_2_1	RFL_Contig5418_347	RAC875_c28384_413	Excalibur_c82403_135
Kukri_rep_c101341_425	Kukri_rep_c101341_425	Excalibur_rep_c67448_528	Excalibur_rep_c104532_80	wsnp_Ex_c3005_5548573	BS00018764_51	IAAV6442	wsnp_BE497169B_Ta_2_2
RAC875_c23665_68	BS00086093_51	RAC875_c35672_73	BS00065873_51	RAC875_c23665_68	RAC875_c31133_77	RAC875_c17373_848	IAAV4641
CAP12_rep_c4638_80	RFL_Contig4169_289	BobWhite_c317_1777	wsnp_Ku_c18538_27857915	CAP12_rep_c4638_80	Kukri_c11905_89	Tdurum_contig100403_128	Kukri_rep_c101837_143	wsnp_RFL_Contig2338_1839077	RFL_Contig3857_548
Kukri_c13345_481	Ra_c14132_2575	BS00052057_51	Kukri_c13345_481	Excalibur_c35203_334	wsnp_Ex_c3907_7088011	BS00078844_51	Tdurum_contig32277_121	BS00085434_51	BS00072993_51
Tdurum_contig59953_282	BS00095515_51	BS00022861_51	Tdurum_contig59953_282	BS00024499_51	wsnp_Ra_c10710_17570054	RAC875_c9930_191
BS00079014_51	wsnp_Ku_c33335_42844594	Kukri_c23228_137	wsnp_Ex_c2820_5215394	BS00079014_51	RAC875_c34484_67	RAC875_c10246_839
RFL_Contig5709_3312	RFL_Contig5709_3005	BobWhite_c9711_71	tplb0059m03_622	BS00011438_51	RFL_Contig5709_3312
BS00044944_51	Tdurum_contig100787_79	Kukri_c7860_911	BobWhite_rep_c64013_168	BS00044942_51	BS00044944_51
IAAV8162	Tdurum_contig56933_86	Excalibur_c8284_580	IAAV8162	Tdurum_contig67690_183	BS00016407_51
wsnp_Ex_c2723_5047696	Excalibur_rep_c71645_94	Ra_c58335_189	RAC875_c3956_275	wsnp_Ex_c2723_5047696	RAC875_rep_c69171_92	BS00083706_51	RAC875_c14696_369
RAC875_c27986_1460	Tdurum_contig12899_342	RAC875_c27986_1460	Excalibur_c20277_483	Tdurum_contig12008_803	BS00079989_51
CAP12_c3551_85	wsnp_Ex_c8208_13870372	wsnp_JD_c4413_5541190	BS00040742_51	CAP12_c3551_85
wsnp_Ex_c52557_56115459	wsnp_Ex_c64005_62986957	wsnp_Ex_c25573_34834321	Jagger_c522_55	wsnp_Ex_c52557_56115459
BS00066797_51	RFL_Contig3455_700	RFL_Contig5_632	BS00066797_51	RFL_Contig3455_629
Excalibur_c25566_423	wsnp_Ku_c663_1368085	Excalibur_c25566_423	BS00039218_51	Excalibur_c25566_1000
Tdurum_contig46030_580	BS00030651_51	BS00063946_51	Tdurum_contig46030_580	BS00063624_51
BS00105878_51	Ku_c24974_674	BS00105878_51	Excalibur_c5309_286
Kukri_rep_c70103_146	Ku_c23207_988	Kukri_rep_c70103_146	wsnp_CAP11_c323_263628
BS00022403_51	BS00059416_51	Kukri_rep_c94476_152	BS00022403_51
Excalibur_c59479_514	BS00094456_51	Kukri_rep_c106420_312	wsnp_Ex_c3722_6786328	Excalibur_c59479_514	Kukri_c40034_123
Excalibur_rep_c115600_289	Excalibur_rep_c115600_289	BobWhite_c15075_708	RAC875_c16251_618
BobWhite_c3902_210	BobWhite_c3902_210	Tdurum_contig11988_459	RFL_Contig5508_1283
RAC875_c24504_119	IAAV6088	RAC875_c24504_119	BS00057988_51
Excalibur_rep_c66942_58	wsnp_BE497740B_Ta_2_2	Excalibur_rep_c66942_58	wsnp_BE497740B_Ta_2_1
wsnp_JD_rep_c50820_34666611	RAC875_rep_c72670_558	Kukri_c58054_59	wsnp_JD_rep_c50820_34666611
wsnp_Ku_c21818_31604716	wsnp_Ku_c21818_31604716	Kukri_c21818_519	wsnp_Ku_c4078_7436510	BS00060073_51	BS00066467_51	BS00110445_51	BS00011869_51	wsnp_Ku_c93664_84327484
BS00064956_51	BS00010849_51	RFL_Contig3591_1832	BS00064956_51	BobWhite_c25670_425	RAC875_c36432_172
Tdurum_contig43263_243	IACX5844	BS00023074_51	Tdurum_contig10426_280	IAAV51	wsnp_JD_c7325_8422075	Kukri_c39386_282	wsnp_Ex_c21930_31102685	wsnp_Ex_c21930_31102213	Ra_c32055_981	Kukri_c30535_58	wsnp_Ex_c5657_9942445	IAAV993	wsnp_Ex_c7967_13522958	Tdurum_contig43263_243	wsnp_Ex_c4888_8714379	wsnp_Ex_c54357_57265797	RAC875_c25375_236	BS00086717_51
CAP11_c5660_100	CAP11_c5660_100	Tdurum_contig57914_1144
Excalibur_c6906_2385	Excalibur_c6906_2385	wsnp_Ra_rep_c75740_73183118
IAAV3838	wsnp_Ku_c13311_21255891	IAAV3838
Tdurum_contig47635_876	Tdurum_contig47635_876	tplb0041e10_1230
BS00105741_51	BS00105741_51	wsnp_Ku_c55746_59522526
wsnp_Ex_c6805_11743678	Kukri_c48750_1416	wsnp_JD_c9902_10674725	BobWhite_rep_c63085_120	BS00077528_51	wsnp_Ex_c6805_11743678	BS00072151_51
BS00097481_51	BS00097481_51	Tdurum_contig26727_267	CAP8_rep_c4453_136	IACX971	Excalibur_c24830_415	Excalibur_c18641_1849	CAP7_c3916_256	CAP12_c4778_199	Kukri_c3168_521	Excalibur_c48841_1380	IAAV1079
Excalibur_c21372_142	RAC875_c35310_770	Excalibur_c21372_142	Tdurum_contig51993_52	Ra_c965_2702	BS00060255_51
BobWhite_c2937_1426	RAC875_c35720_229	Excalibur_c20392_1075	Ku_c1575_338	BobWhite_c2937_1426	RAC875_c35720_456
Ku_c172_840	IAAV3519	Excalibur_c37115_306	wsnp_Ex_c37115_44930934	BS00048754_51	Ku_c172_840	BS00022512_51	wsnp_Ex_c8715_14590273	IACX3426
RAC875_c95993_265	BobWhite_c5095_634	IAAV4105	RAC875_c46237_294	RFL_Contig622_1601	BS00066466_51	BS00089954_51	BS00108055_51	BS00052423_51	BS00030430_51	RAC875_c100413_60	Kukri_c14072_188	IACX8272	Tdurum_contig10107_580	BS00022122_51	Excalibur_c14999_712	wsnp_Ra_c10203_16850924	RAC875_c8081_435	Tdurum_contig12941_1413	Kukri_rep_c114738_144	RAC875_rep_c71561_619	BS00110292_51	wsnp_JD_c1843_2562950	Tdurum_contig9132_102	RAC875_c2044_170	RAC875_c95993_265	BS00030581_51	BS00099331_51	JD_c6678_311	wsnp_Ex_c2920_5385184	Excalibur_c62737_131	IACX3190	BobWhite_c45623_215	wsnp_JD_c1316_1891903	Kukri_c4310_489	wsnp_BQ159467B_Ta_2_1
CAP12_c1468_114	CAP12_c1468_114
BobWhite_c14365_59	BobWhite_c14365_59
Excalibur_c6782_253	CAP12_rep_c3868_270	Excalibur_c6782_253	RAC875_c76611_364
Tdurum_contig50954_394	IAAV4876	Tdurum_contig50954_394	BS00062677_51	RAC875_c62483_112	IACX4260	Tdurum_contig50954_880	Tdurum_contig50954_1393	Tdurum_contig50954_1264	Tdurum_contig50954_475
RAC875_c62223_86	RAC875_c62223_86
BobWhite_c11540_60	BobWhite_c11540_60	RFL_Contig304_729
BS00059383_51	BS00059383_51
Excalibur_c60319_127	Ra_c29672_532	RAC875_c17269_645	wsnp_Ex_c11837_18996495	BS00009549_51	wsnp_Ku_c31407_41142340	wsnp_Ex_c3040_5615597	Excalibur_c60319_127	wsnp_Ex_c12781_20280445	wsnp_JD_rep_c63810_40704815	Excalibur_c38785_222	wsnp_CAP11_c2309_1201554	BobWhite_c40305_243
BS00070455_51	BS00070455_51
BS00064077_51	BS00064077_51
BobWhite_rep_c66990_294	BobWhite_rep_c66990_294	wsnp_JD_c16245_15468917
Ra_c17608_960	Ra_c17608_960
wsnp_Ra_c16264_24873670	wsnp_Ra_c16264_24873670
RAC875_c58159_989	RAC875_c58159_989
Excalibur_c16569_765	Excalibur_c16569_765
Tdurum_contig11192_373	Tdurum_contig11192_373
BS00022242_51	BS00022242_51
Ku_c46571_2583	Ku_c46571_2583
Excalibur_rep_c68583_1067	Excalibur_rep_c68583_1067	Tdurum_contig3182_132	Kukri_c23958_187	Kukri_rep_c74178_178	Kukri_c11120_462	tplb0062h15_59	RAC875_rep_c70966_253
wsnp_Ex_rep_c66331_64502558	wsnp_Ex_rep_c66331_64502558	BS00102646_51
BS00076248_51	BS00076248_51
RAC875_c2529_1483	wsnp_Ku_c17659_26797674	RAC875_c2529_1483
RAC875_c5966_1854	RAC875_c53353_78	RAC875_c5966_1854
wsnp_JD_c29019_23208279	wsnp_JD_c29019_23208279
wsnp_CAP12_c2297_1121142	wsnp_CAP12_c2297_1121142
RAC875_c52898_57	RAC875_c52898_57
RAC875_c7158_687	RAC875_c7158_687
RFL_Contig29_1062	RFL_Contig29_1062
RFL_Contig876_422	RFL_Contig876_422
wsnp_JD_c10602_11238420	wsnp_JD_c10602_11238420
Tdurum_contig100212_141	Tdurum_contig100212_141
IAAV3924	IAAV3924
BobWhite_c28090_175	BobWhite_c28090_175
IACX6214	IACX6214
Tdurum_contig43252_1762	Tdurum_contig43252_1762
JD_c23336_253	JD_c23336_253
wsnp_CAP11_c1051_622082	wsnp_CAP11_c1051_622082	wsnp_Ex_c12963_20529964	Kukri_c63797_354	RAC875_c19233_256	RFL_Contig2432_953	BS00042131_51	BS00003119_51	BS00062806_51	BobWhite_rep_c52911_146	BS00066691_51	BS00033229_51	CAP11_c1051_121	BobWhite_c5246_196	IAAV686	RFL_Contig3966_1511	wsnp_Ra_c7174_12417331	RAC875_c51595_177	BS00105800_51	Excalibur_c15009_1082	IAAV7013	BS00078098_51	D_GDEEGVY01CO81T_81
CAP8_c5043_351	BS00067117_51	RAC875_c51781_795	tplb0062k24_584	Excalibur_rep_c69004_1653	Kukri_rep_c69028_999	CAP8_c5043_351	RAC875_c3141_214	D_GB5Y7FA02H01X6_191	D_contig52360_374	Excalibur_rep_c67048_452	RAC875_c29099_1366	Kukri_c88294_60	Excalibur_c63483_991	Excalibur_c57482_473	Kukri_c50527_241	tplb0050o09_895	RAC875_rep_c69820_103	Kukri_c8870_721	Kukri_c23591_522	D_contig59199_227	BS00108577_51
BobWhite_c29014_449	BS00021919_51	IACX5824	D_GBF1XID01ETBRB_172	Kukri_c2289_635	BobWhite_c29014_449	Excalibur_c13336_670
Kukri_c5252_107	D_contig79290_372	Kukri_c5252_107	Kukri_c17342_231	Kukri_c5411_1312
RAC875_c22383_248	RAC875_c43871_154	BS00065422_51	RAC875_c22383_248	RAC875_rep_c115090_51
BS00093856_51	BS00095638_51	BS00095640_51	BS00093856_51	BS00093857_51
wsnp_Ex_c1629_3104356	wsnp_Ex_c1602_3055066	wsnp_Ex_c1629_3104356
D_GA8KES402JVT1Y_74	BS00067163_51	D_GA8KES402JVT1Y_74
Kukri_rep_c117022_97	RFL_Contig4591_1759	Kukri_rep_c117022_97
BS00063214_51	BS00063214_51	Jagger_c3839_60
BS00011111_51	RAC875_c10628_1253	BS00011111_51
D_GBUVHFX02FQKHM_48	JD_c7714_954	D_GBUVHFX02FQKHM_48
Tdurum_contig10408_1548	Tdurum_contig51605_137	Tdurum_contig10408_1548
BS00054496_51	BS00054496_51
Ra_c10284_405	Ra_c10284_405
CAP12_c2615_128	CAP12_c2615_128
RFL_Contig2471_119	RFL_Contig2471_119
BS00028997_51	BS00028997_51
Tdurum_contig54957_624	Tdurum_contig54957_624
Tdurum_contig82605_187	Tdurum_contig82605_187
RAC875_c60169_200	RAC875_c60169_200
RAC875_c101793_136	RAC875_c101793_136
BS00022212_51	BS00022212_51
RAC875_c33823_279	RAC875_c33823_279
IAAV2729	IAAV2729
Kukri_c38868_427	Kukri_c38868_427
RAC875_c19660_1530	RAC875_c19660_1530
Kukri_c28730_207	Kukri_c28730_207
BobWhite_c18256_809	BobWhite_c18256_809
wsnp_Ku_c13204_21105694	wsnp_Ku_c13204_21105694
Tdurum_contig45738_670	BobWhite_c8680_918	BS00048067_51	wsnp_Ex_c6094_10663424	wsnp_Ku_c9746_16265584	Excalibur_c33542_113	IACX8322	Tdurum_contig47476_495	Tdurum_contig93100_149	RFL_Contig3841_2433	Tdurum_contig7992_605	wsnp_Ra_c22775_32274079	Tdurum_contig47476_528	Kukri_c27648_350	wsnp_Ex_c1246_2393978	Tdurum_contig41127_265	wsnp_Ex_c4331_7808746	wsnp_Ex_c10955_17794520	Excalibur_rep_c66939_849	wsnp_Ku_c20783_30448706	BobWhite_c11327_185	RFL_Contig3841_1986	RFL_Contig3841_2595	RFL_Contig3841_3051	BS00084703_51	RAC875_c7670_219	Kukri_rep_c85536_598	Tdurum_contig75819_1471	wsnp_CAP7_c254_138937	Excalibur_rep_c112888_602	BobWhite_s66966_118	Tdurum_contig46583_2203	BS00110021_51	Tdurum_contig45738_670
wsnp_Ex_c7528_12868250	wsnp_Ex_rep_c104859_89444355	wsnp_Ex_c24443_33688235	Excalibur_rep_c70578_299	BobWhite_rep_c65013_174	wsnp_Ex_c9035_15054913	BobWhite_rep_c63429_271	wsnp_Ex_c24443_33687802	BS00034174_51	BS00109736_51	wsnp_BE637808A_Ta_2_1	Ra_c37920_342	RAC875_c27704_420	wsnp_Ex_c7528_12868250	CAP11_c315_247
Kukri_c6091_327	Tdurum_contig42638_531	Tdurum_contig63050_181	Kukri_c6091_327	wsnp_Ex_c13953_21831752	RFL_Contig3621_947	Tdurum_contig31218_279	RAC875_rep_c77127_256	Excalibur_c65272_341	Excalibur_c53055_524	RAC875_c4965_1523	Excalibur_rep_c69170_425	Excalibur_rep_c101421_80	wsnp_Ex_c5072_9006666
wsnp_Ku_c2317_4448102	RAC875_c17918_321	wsnp_Ex_c5470_9657856	Kukri_c19216_123	Tdurum_contig14947_611	BS00037357_51	Ku_c46953_153	wsnp_Ex_c16175_24619793	Ra_c22675_581	Ra_c23848_305	Excalibur_c40202_114	IAAV3132	Excalibur_c8658_335	wsnp_Ku_c2317_4448102	IAAV3480
BobWhite_c10610_1096	Excalibur_c4325_1150	CAP11_c1989_183	Excalibur_rep_c104570_201	Excalibur_c9370_966	BobWhite_c10610_1096	BobWhite_c33898_150	RAC875_c7016_2039	Excalibur_c74397_238	wsnp_Ra_c16476_25132652	BS00090866_51	Kukri_rep_c109167_89	Kukri_c33315_159	RAC875_c17197_504	BobWhite_c10610_149
Kukri_c34435_265	Kukri_c29142_747	Kukri_c29142_450	Kukri_c34435_265	Kukri_rep_c106490_583	Excalibur_c5624_1026	RAC875_c278_2934	Tdurum_contig30576_247	Kukri_c29142_1046	Kukri_c29142_473	tplb0033c09_1345
RAC875_c67909_226	Ex_c101546_376	BS00059454_51	Excalibur_c13811_1086	BobWhite_c14495_230	RAC875_c67909_226	RFL_Contig2531_987
BS00045454_51	Tdurum_contig75819_1220	RFL_Contig3424_931	BS00045454_51	BS00093289_51	BS00084042_51	RFL_Contig3841_2409	RAC875_c6280_292
wsnp_CAP7_c32_19340	wsnp_CAP7_c32_19340	wsnp_Ku_c61953_63254478	wsnp_JD_c14769_14413046	wsnp_BE497618A_Ta_1_1	wsnp_Ex_c6044_10590220	RAC875_c38663_2179
wsnp_Ex_c3988_7221220	Excalibur_c3988_1660	wsnp_Ex_c26740_35969367	Kukri_c49828_316	RAC875_c220_1354	wsnp_Ex_c3988_7221220
RAC875_c754_120	BS00011060_51	RAC875_c754_120	Kukri_c74409_199	wsnp_Ex_c54453_57331510	wsnp_Ex_c20386_29451037
wsnp_Ex_c5487_9686018	BobWhite_c20514_70	BS00004170_51	BS00068244_51	wsnp_Ex_c1520_2906995	wsnp_Ex_c5487_9686018
BS00092859_51	BS00092859_51	wsnp_Ex_c539_1072859	BS00107766_51	wsnp_RFL_Contig3138_3094305	Excalibur_c58393_329
RAC875_c36363_222	BobWhite_c47168_289	BobWhite_c47168_598	BS00110281_51	RAC875_rep_c100803_217	RAC875_c36363_222
BS00021716_51	BS00035307_51	wsnp_JD_c64_103934	BS00106545_51	BS00021716_51
Tdurum_contig33628_129	Tdurum_contig33628_129	BS00089283_51	wsnp_CAP8_c1013_646748	Tdurum_contig11919_360
BS00009492_51	BS00009492_51	wsnp_Ku_c3081_5776947	BobWhite_c19919_516	BS00066413_51
IAAV1383	BS00072157_51	RAC875_c95150_286	Kukri_c48943_1149	IAAV1383	RAC875_c88582_131	RFL_Contig4336_184	Kukri_c20012_1425	wsnp_Ex_c2352_4405961
RAC875_c34231_812	wsnp_Ex_c24474_33721784	wsnp_Ex_c41074_47987860	RAC875_c34231_812	RAC875_c20429_903
BS00064369_51	CAP8_rep_c3781_99	CAP12_c2972_140	BS00064369_51
RAC875_c35819_165	RAC875_c35819_165	wsnp_Ku_c8391_14261321	RAC875_c83401_115	D_F5XZDLF02G9H4M_286
wsnp_Ku_rep_c68565_67614479	IAAV4351	wsnp_Ku_rep_c68565_67614479	wsnp_Ku_c1205_2398925
RAC875_c40654_206	BS00022395_51	RAC875_c40654_206	BS00021957_51
RAC875_c28178_889	Ku_c3891_395	Ku_c766_2284	RAC875_c28178_889
Ex_c66324_1151	Ex_c66324_1151	wsnp_Ex_rep_c66324_64493429	wsnp_Ex_c13031_20625900
Excalibur_c23921_738	RAC875_rep_c113128_598	RAC875_rep_c104791_336	Excalibur_c23921_738	wsnp_Ku_c7102_12271493	BS00065030_51
wsnp_Ra_c14920_23225219	wsnp_Ra_c14920_23225219	wsnp_RFL_Contig2771_2524880	wsnp_BE405275A_Ta_1_1
BobWhite_c20909_243	RAC875_c48107_65	BS00003866_51	BobWhite_c20909_243
BS00066891_51	Excalibur_c7034_692	BS00101512_51	BS00066891_51
Ra_c7973_1185	wsnp_Ex_rep_c67145_65628860	Ra_c7973_1185	IAAV3697
Ra_c74035_586	Ra_c74035_586	Ex_c883_2618
BS00107069_51	BS00107069_51	RAC875_c94519_448
Excalibur_rep_c69170_438	wsnp_Ex_c5072_9006966	Tdurum_contig46583_1275	Excalibur_c46904_84	Excalibur_rep_c69170_438	RAC875_c4800_255	wsnp_Ex_c8976_14964359	BobWhite_c25163_178	wsnp_Ex_rep_c67099_65575038	Tdurum_contig54776_1396	wsnp_Ex_c33012_41567026	IACX5724
wsnp_BE403710B_Ta_2_1	RAC875_c1148_149	wsnp_BE403710B_Ta_2_1
RAC875_c11702_1015	RAC875_c11702_1015	Excalibur_c56798_364
Kukri_c50720_397	RAC875_c18094_69	Kukri_c50720_397
BS00072025_51	Kukri_c27874_515	BS00072025_51
wsnp_Ex_c5690_9994305	wsnp_Ex_c5690_9994334	wsnp_Ex_c5690_9994305
wsnp_Ex_c19207_28125072	wsnp_Ex_c19207_28125072	wsnp_Ku_c4924_8816643
BS00065863_51	BS00065863_51	wsnp_Ex_c28429_37553452
IAAV125	wsnp_Ex_c21197_30325539	IAAV125	IAAV7376	Kukri_c2634_487	Kukri_c39882_203	Kukri_c48199_102	wsnp_Ex_c10886_17694220	Excalibur_c32366_122	tplb0024j12_840
RAC875_rep_c71684_51	RAC875_rep_c71684_51	Excalibur_c2827_227	Kukri_c3866_1768
Kukri_c19883_629	Excalibur_c74390_108	Tdurum_contig10654_704	wsnp_Ex_c12725_20212708	Kukri_c19883_629
BS00041735_51	BS00041735_51
Kukri_c3948_209	Kukri_c3948_209
Tdurum_contig13245_119	Tdurum_contig13245_119
RAC875_c37988_243	RAC875_c37988_243
BS00064269_51	BS00064269_51
RAC875_c56040_216	RAC875_c56040_216
BS00059503_51	BS00059503_51
IAAV2591	IAAV2591
Kukri_c8200_2456	Kukri_c8200_2456
wsnp_Ku_c4342_7887834	wsnp_Ku_c4342_7887834
JD_c21248_511	JD_c21248_511
BS00039641_51	BS00039641_51
tplb0031m13_1902	tplb0031m13_1902
wsnp_Ex_c12812_20324622	wsnp_Ex_c12812_20324622
wsnp_Ex_c4752_8482625	wsnp_Ex_c4752_8482625
RAC875_c12181_1166	RAC875_c12181_1166
JD_c581_466	JD_c581_466
RAC875_c49370_327	RAC875_c49370_327
Ex_c7227_53	Ex_c7227_53
BS00063809_51	BS00063809_51
Tdurum_contig16896_426	Tdurum_contig16896_426
Ra_c9123_2016	Ra_c9123_2016
BS00062712_51	BS00062712_51
Tdurum_contig21233_82	Tdurum_contig21233_82
RAC875_c25710_297	Tdurum_contig45550_918	Tdurum_contig98255_84	wsnp_Ex_c25373_34639805	BS00096604_51	IAAV5117	wsnp_Ex_c50195_54565006	RFL_Contig2459_2314	IAAV2880	BS00066024_51	BobWhite_c38340_243	RAC875_c5087_310	Kukri_c89906_197	wsnp_Ex_c4358_7854194	Excalibur_c26226_458	wsnp_Ex_rep_c70265_69211592	RAC875_c2456_849	BS00064935_51	CAP8_c3273_136	Kukri_c65146_460	IAAV4595	Ex_c32540_659	Ra_c59822_1439	BS00091035_51	BS00074787_51	BS00010659_51	Kukri_c5502_2513	Kukri_rep_c79943_189	wsnp_Ku_c5502_9765942	Tdurum_contig55374_309	Kukri_c27107_760	IACX9010	IAAV4437	BS00094771_51	IAAV8654	wsnp_Ex_c19319_28253742	wsnp_Ra_c15715_24192817	BS00032203_51	RAC875_c25710_297	BS00037442_51	IAAV7491	Tdurum_contig51818_145	BS00063804_51	IAAV3896	Kukri_c34453_332	Ku_c33858_325	BS00058659_51	BS00022181_51	BS00064142_51	BS00065555_51
BS00018707_51	BS00102182_51	BS00018707_51	Tdurum_contig48090_374	wsnp_Ex_c8913_14881924	Tdurum_contig50123_97	CAP11_c3631_75	Tdurum_contig61465_781	IACX5762	IACX5783	Excalibur_rep_c67779_2380	BS00022090_51	BS00062691_51	BS00074440_51	BS00105308_51	Tdurum_contig82378_264	Kukri_c26943_862	BS00067428_51	Tdurum_contig33826_290	Tdurum_contig81797_369	RAC875_c35152_372	BS00022258_51	IACX773	RAC875_c45747_87
BS00048794_51	BS00030571_51	BS00048794_51
Kukri_rep_c106598_114	Tdurum_contig76559_124	Excalibur_rep_c79414_306	RAC875_c10850_316	BS00010115_51	Tdurum_contig67399_676	Kukri_rep_c106598_51	Kukri_rep_c106598_114	IACX8647	Tdurum_contig50625_2342	IACX7746	Tdurum_contig31139_79	Tdurum_contig31139_143
Kukri_rep_c101259_81	Kukri_c21787_283	wsnp_BG604404B_Ta_2_2	Excalibur_c57603_523	BS00022366_51	Kukri_rep_c101259_81	BobWhite_c8266_582	BobWhite_c4256_213	wsnp_Ex_c4148_7495656	BS00104279_51	Kukri_c33550_601	wsnp_Ex_c4148_7494801
Tdurum_contig47552_957	wsnp_Ex_c40815_47789152	BobWhite_c7157_633	tplb0034b12_591	wsnp_Ex_c5769_10136243	Kukri_c32064_629	BS00068851_51	Excalibur_rep_c108293_345	BS00087144_51	wsnp_Ex_c5769_10136788	wsnp_Ku_c7453_12833586	Kukri_c15910_159	RAC875_c39226_131	Tdurum_contig47552_957	RAC875_c15807_669
Excalibur_c27349_166	Excalibur_c19547_1012	BobWhite_c27751_95	Excalibur_c19547_128	Excalibur_c19547_75	BobWhite_c27751_206	Tdurum_contig61242_161	Excalibur_c31044_482	BobWhite_c40424_143	Excalibur_c27349_166	BS00009342_51
BS00060041_51	Tdurum_contig46867_658	BobWhite_c1656_186	Tdurum_contig49608_1185	BS00106142_51	BS00039936_51	Tdurum_contig47429_501	BS00039935_51	Excalibur_c49061_138	BS00060041_51	BS00067775_51
Kukri_c29008_195	RAC875_c51375_238	wsnp_Ex_c21293_30421496	RAC875_c87897_333	RAC875_c51375_394	Tdurum_contig9893_492	Kukri_c29008_195	wsnp_Ex_rep_c67510_66116823	wsnp_Ku_c12557_20249122	IAAV5564
RAC875_c19303_228	RAC875_c19303_228	Tdurum_contig33737_157	BobWhite_s64797_152
Ra_c106922_296	Excalibur_c47209_87	wsnp_Ex_c48922_53681502	Ku_c101046_1063	RAC875_c14085_1709	BobWhite_c2646_141	Ra_c106922_266	Excalibur_c642_481	Ra_c106922_296	RAC875_c1357_860	Ra_c106922_334	Tdurum_contig29112_483	Ra_c106922_1879	Tdurum_contig10137_89
Tdurum_contig5427_314	tplb0025f09_1052	Tdurum_contig5427_314	Tdurum_contig42083_757	tplb0025f09_1853	RAC875_c94519_419
Ex_c9296_605	Ex_c25467_851	Ra_c10455_3226	RAC875_c1828_1130	wsnp_Ex_c107075_90880218	Ex_c9296_605	Tdurum_contig8028_870
wsnp_Ku_c12503_20174234	wsnp_Ex_c26285_35531618	wsnp_Ku_c12503_20174234	wsnp_Ex_c26285_35532440	wsnp_Ex_c26285_35531324
Excalibur_c9901_163	RAC875_c24515_602	Tdurum_contig62286_271	BS00022466_51	Excalibur_c9901_163
Excalibur_c48668_341	Excalibur_c48668_341	wsnp_Ex_c16825_25387841	BS00037020_51	Excalibur_c37565_709
RAC875_c2545_1186	RAC875_c2545_1186	Ku_c103450_879	Excalibur_c29568_163	Kukri_rep_c103450_1504
Kukri_c28022_54	Ra_c5508_706	wsnp_Ra_c1146_2307483	Kukri_c28022_54	Kukri_c32958_390
wsnp_CAP12_c1101_569783	BS00076033_51	wsnp_CAP12_c1101_569783	IACX938	BS00104364_51
Kukri_c49506_396	RAC875_c12959_869	IAAV2271	Kukri_c49506_396
Tdurum_contig11733_825	Tdurum_contig11733_825	IAAV1120	Excalibur_c14401_743
tplb0026o15_1634	BS00109813_51	tplb0026o15_1634	BS00063008_51
Kukri_c322_1394	RAC875_c6865_349	Kukri_c94033_432	Kukri_c322_1394
BS00034148_51	BS00034147_51	RAC875_c39339_400	BS00034148_51
IAAV7394	wsnp_BE638137B_Ta_2_2	BS00066783_51	IAAV7394	Kukri_c26905_392	BS00023024_51
RAC875_c47145_80	RAC875_c47145_80	Kukri_c8594_203	wsnp_Ex_c6739_11646407	tplb0035d20_506
wsnp_Ku_c13052_20918857	wsnp_Ku_c13052_20918857	Ra_c27465_564
BS00022576_51	IAAV3868	BS00007684_51	BS00030843_51	IAAV5831	IAAV4163	BS00022576_51	Tdurum_contig28490_463	BS00034255_51	IAAV2440	BS00105791_51	Tdurum_contig93168_52	BS00075746_51	Tdurum_contig42211_2280	BS00025819_51	Tdurum_contig42211_1634
BS00022653_51	BS00022653_51	Excalibur_c21727_851
wsnp_Ra_c18498_27571740	wsnp_Ra_c18498_27571740	Excalibur_c32467_676
BS00022431_51	Tdurum_contig41902_1524	BS00022431_51
wsnp_Ku_c12399_20037334	wsnp_Ku_c12399_20037334	RAC875_c86104_111
RAC875_c18200_929	RAC875_c18200_929	RAC875_c18736_133	Tdurum_contig60114_525	RAC875_c15872_141	BS00011492_51	RFL_Contig583_419	BS00106144_51	Excalibur_c52517_464	BS00022364_51	BS00062892_51
wsnp_Ex_c37502_45236634	wsnp_Ex_c37502_45236634	BS00011510_51
IAAV7323	wsnp_Ra_c2078_4037878	IAAV7323
BS00062304_51	Tdurum_contig81113_395	BS00062304_51
wsnp_Ex_c18318_27140346	wsnp_Ex_c18318_27140346	wsnp_Ra_c9755_16200944
Excalibur_c17607_542	Excalibur_c56787_95	Excalibur_c17607_542
Kukri_rep_c78644_408	Kukri_rep_c78644_408
RAC875_c27160_307	RAC875_c27160_307
wsnp_BE403378B_Ta_2_1	wsnp_BE403378B_Ta_2_1
IAAV7221	IAAV7221
Excalibur_rep_c113261_400	Excalibur_rep_c113261_400
Tdurum_contig31181_419	Tdurum_contig42528_884	Tdurum_contig42528_1416	Tdurum_contig94674_195	Tdurum_contig63537_2050	Tdurum_contig31181_419	Tdurum_contig100003_292
BS00095416_51	Tdurum_contig82378_561	BS00095416_51	CAP11_c601_120	Ra_c26080_461
CAP7_c10839_300	CAP7_c10839_300
BS00040305_51	BS00040305_51
wsnp_Ex_c7362_12622736	wsnp_Ex_c7362_12622736
Kukri_c52413_282	Kukri_c52413_282
Tdurum_contig47622_234	Tdurum_contig47622_234
RFL_Contig4881_137	RFL_Contig4881_137
Kukri_c13401_973	Kukri_c13401_973
RAC875_c24098_141	RAC875_c24098_141
BobWhite_c47144_153	BobWhite_c47144_153
RFL_Contig2277_1527	RFL_Contig2277_1527
wsnp_BF483640B_Ta_2_2	wsnp_BF483640B_Ta_2_2
RAC875_c202_474	RAC875_c202_474
RAC875_c48025_483	RAC875_c48025_483
Excalibur_c19078_210	Excalibur_c19078_210
wsnp_BE497160D_Ta_2_1	BS00068013_51	D_GDEEGVY01C7BQU_446	wsnp_Ex_c42133_48794975	BS00103682_51	IACX378	BS00047797_51	BS00022436_51	IACX5985	wsnp_BE497160D_Ta_2_1	BS00106571_51	Kukri_c4210_240	BS00081724_51	D_GDS7LZN02F0W89_230	BS00064002_51	Ex_c42133_630	IAAV5065
CAP8_c9110_427	wsnp_BF202706D_Ta_1_1	Excalibur_rep_c106790_155	RAC875_c60218_63	wsnp_BE444858D_Ta_1_1	CAP8_c9110_427
RAC875_rep_c105718_304	RAC875_rep_c105718_585	RAC875_rep_c105718_304
Kukri_c20631_614	Kukri_c20631_614	BS00094770_51
CAP11_c896_88	CAP11_c896_88
BobWhite_c20689_427	BobWhite_c20689_427
Excalibur_rep_c108030_260	Excalibur_rep_c108030_260
IAAV5607	IAAV5607
wsnp_Ex_rep_c107564_91144523	wsnp_Ex_rep_c107564_91144523
RAC875_rep_c76650_164	RAC875_rep_c76650_164
IAAV6015	IAAV6015
Excalibur_c79009_131	Excalibur_c79009_131
BS00067452_51	BS00067452_51
BS00099053_51	BS00099053_51
wsnp_Ku_c16354_25219645	wsnp_Ku_c16354_25219645
Kukri_rep_c68594_530	Kukri_rep_c68594_530
BS00022191_51	wsnp_Ex_c39592_46849607	BS00022191_51
Excalibur_c52165_93	wsnp_BE500291A_Ta_2_1	Ex_c13534_401	BobWhite_rep_c49176_485	Ex_c5902_360	IAAV5061	RAC875_c29957_355	Ku_c69633_1873	RAC875_rep_c80358_120	Excalibur_c52165_93	wsnp_BE444644A_Ta_2_1	wsnp_Ra_rep_c69221_66574148	wsnp_Ra_c10053_16636851	wsnp_Ex_c31570_40343841	wsnp_JD_c20604_18293112	wsnp_JD_c8448_9444839	Tdurum_contig81753_70	BS00064515_51	wsnp_Ex_c18805_27686000	Ra_c69221_1167	RFL_Contig4653_1217	Kukri_rep_c69378_1842	wsnp_Ex_c130_259533	wsnp_Ex_c6117_10704945	wsnp_RFL_Contig4307_5006558	BS00062996_51	BS00022110_51	RAC875_rep_c114924_726	wsnp_Ex_c15084_23263641
Ra_c68_1191	BS00082002_51	wsnp_Ku_c23772_33711538	wsnp_Ku_c12211_19780409	IACX6241	RAC875_c52086_340	RAC875_c7186_1147	Kukri_c53586_128	Kukri_c9468_831	tplb0051d06_1385	wsnp_CAP11_c2100_1109583	Excalibur_c45894_552	BS00065386_51	BS00067895_51	BS00022509_51	Tdurum_contig13659_615	D_contig23076_255	BobWhite_c41847_333	Excalibur_c19057_701	Excalibur_c97639_173	wsnp_Ex_c4921_8764088	RFL_Contig3882_550	Ra_c68_1191	Kukri_c2326_659	BobWhite_c5748_756	wsnp_Ex_c4921_8764106
BS00070903_51	RAC875_c13_1965	Excalibur_c7180_862	BS00066127_51	wsnp_Ex_c4666_8349206	tplb0031i04_452	Ra_c33743_472	Tdurum_contig45240_1309	BS00063823_51	Kukri_c36747_195	Kukri_c42466_392	wsnp_Ra_c13_24540	BS00070903_51	wsnp_Ex_rep_c101757_87065169	Tdurum_contig10546_273	BS00034303_51	BS00034304_51	wsnp_Ex_rep_c68515_67349904	RAC875_c13_1458	Excalibur_c53930_53	BS00022500_51	RAC875_c13_1589	Kukri_c5501_1515	RAC875_rep_c106700_77	BS00063822_51
Ku_c19858_2078	Tdurum_contig86202_175	BS00074299_51	BS00076246_51	Ku_c19858_2078
wsnp_Ex_rep_c67394_65974276	Kukri_rep_c107435_940	wsnp_Ex_c2718_5038582	tplb0056h22_2113	wsnp_Ex_c62351_62025689	Tdurum_contig10128_593	Ra_c23129_348	wsnp_Ex_rep_c67394_65974276	BobWhite_c5564_86	BS00021660_51	BS00046772_51
CAP11_c3591_72	BobWhite_c19155_246	RAC875_c101391_521	wsnp_Ex_c27298_36506245	wsnp_Ex_c4244_7662955	BS00061387_51	Ex_c5317_662	BS00066143_51	Excalibur_c9846_1720	Excalibur_c12332_161	RAC875_c61597_327	JD_c5000_410	BS00022761_51	wsnp_Ku_c51039_56457361	BS00023076_51	CAP11_c3591_72
wsnp_Ku_c7078_12236807	RAC875_c32639_395	wsnp_Ex_c23795_33033010	Kukri_c75091_220	BS00022838_51	BS00021968_51	BobWhite_rep_c63332_67	wsnp_Ex_c23795_33033150	BS00022299_51	Kukri_c75091_154	wsnp_Ku_c7078_12236807
wsnp_Ex_c2171_4073721	BS00023138_51	wsnp_Ex_c2171_4073721	BS00021860_51	Kukri_rep_c86966_163	wsnp_Ku_c38543_47157828	wsnp_Ex_c2171_4072995	BS00000006_51	BobWhite_c11539_336	Ex_c2171_2600	wsnp_Ex_c2171_4072774
Excalibur_c8030_2139	Excalibur_c8030_2139	RFL_Contig1284_640	RAC875_rep_c107228_92	wsnp_JD_c23511_20069005
Tdurum_contig12967_831	wsnp_BE443187A_Ta_2_3	wsnp_Ex_c7830_13323473	Tdurum_contig12967_831	BS00076221_51	Tdurum_contig88305_380	BS00089968_51	BS00040916_51	wsnp_BE497820A_Ta_2_2	BS00077533_51	BS00067453_51
BobWhite_rep_c50145_387	BS00077879_51	BS00056933_51	BS00057293_51	BS00056932_51	BobWhite_rep_c50145_387	BS00094095_51	BS00047242_51	RAC875_rep_c106118_339	BS00021873_51
BS00067150_51	wsnp_Ku_c42416_50159250	wsnp_CAP11_c1506_840951	Kukri_c6266_260	BS00074855_51	wsnp_CAP11_c1506_840938	BS00022754_51	BS00067150_51	wsnp_Ex_c790_1554988	BS00063973_51
Excalibur_rep_c115510_314	BS00079189_51	BS00099700_51	Excalibur_rep_c115510_314	Kukri_c8835_112	wsnp_CAP7_c2282_1107112	wsnp_Ex_rep_c69526_68472787	wsnp_Ex_c19134_28056012	wsnp_Ex_c31830_40573624	Ra_c7322_2294
CAP8_rep_c4852_130	wsnp_Ex_c16295_24772702	wsnp_Ku_c3953_7233359	BobWhite_c42349_99	RAC875_c55872_149	wsnp_CAP11_c923_558715	CAP8_rep_c4852_130	wsnp_Ex_c54655_57455110	wsnp_Ex_c54655_57455562	wsnp_Ex_c16295_24772663
BobWhite_c5457_1440	Excalibur_rep_c69868_123	RAC875_c28819_281	wsnp_Ex_c49211_53875600	Excalibur_c6567_845	BobWhite_c5457_1440	Kukri_rep_c72329_163	Kukri_rep_c103857_458	RAC875_c49940_385
Tdurum_contig49187_601	wsnp_Ex_c7383_12655992	IACX5879	BS00100107_51	Tdurum_contig49187_601	IAAV2363	wsnp_Ex_c31017_39858962	Excalibur_c47321_138
Kukri_c29560_455	BS00074301_51	Excalibur_c37943_221	wsnp_Ra_c12183_19587379	BobWhite_c23736_153	BS00065481_51	BS00044408_51	Tdurum_contig52695_388	Kukri_c29560_455	wsnp_Ku_c20011_29589514	wsnp_Ku_c3684_6789632	wsnp_Ex_c11120_18022932	wsnp_Ku_c20011_29589089
IAAV3916	IAAV3916	BS00036851_51	Tdurum_contig54689_646	wsnp_Ex_c3136_5798185	wsnp_Ex_c3136_5798236	Ra_c11529_647	wsnp_CAP11_c1116_654940
BobWhite_c7114_237	wsnp_Ex_c6209_10838852	Kukri_rep_c95804_119	tplb0035p20_710	BobWhite_c41542_354	RFL_Contig3370_343	RAC875_c15745_124	BobWhite_c7114_237
BobWhite_c8202_245	BS00065693_51	RAC875_c58966_471	IAAV3167	BobWhite_c8202_245	BS00021939_51	Kukri_c7633_724	Ku_c6319_201	Ku_c24324_850
BS00065313_51	Excalibur_c2598_2052	RAC875_c31670_389	Kukri_c63163_141	RAC875_c68120_285	BS00065313_51	BobWhite_c11512_157
wsnp_Ex_c16551_25061517	wsnp_Ex_c16551_25061550	wsnp_Ex_c16551_25060833	Ra_c2139_968	wsnp_Ex_c16551_25061517	wsnp_Ex_c16551_25061395
Tdurum_contig48760_112	Kukri_c14889_1086	Tdurum_contig48760_112	Jagger_c6106_119	Kukri_c14889_116	Kukri_c75754_239
Tdurum_contig49187_356	Tdurum_contig49187_356	IACX8002	RAC875_c35993_308	BS00023407_51	BS00009531_51	Kukri_rep_c77459_316
wsnp_Ex_c17476_26190830	Ku_c12469_983	RAC875_rep_c109969_119	wsnp_Ex_c17476_26190830	wsnp_Ra_c3966_7286546	BS00066447_51	RAC875_c26353_719	Excalibur_c26671_57	wsnp_Ex_rep_c101994_87256479	wsnp_Ex_c44164_50292954	wsnp_Ex_c2185_4094843	BS00041063_51	Tdurum_contig10843_745	IAAV8629	wsnp_Ex_c18754_27630557	wsnp_Ku_c6977_12078791	wsnp_Ku_c6977_12078885	CAP11_c3209_76	Excalibur_c24051_502	Excalibur_c31769_793	wsnp_RFL_Contig2265_1693968
Excalibur_c46261_342	tplb0049a09_1302	Excalibur_c46261_342	Excalibur_c27357_146	BS00021688_51	tplb0049a09_2097
Tdurum_contig59338_1902	Tdurum_contig59338_1902	wsnp_Ex_c1279_2451699	IAAV6488	Tdurum_contig76136_404	Tdurum_contig96830_155
RAC875_c103787_233	wsnp_Ku_c11110_18216209	RAC875_c103787_233	BobWhite_rep_c49979_373	CAP12_rep_c5753_56	BS00075505_51	IAAV2080	RAC875_rep_c106044_137	wsnp_BE444644A_Ta_2_2	Excalibur_c17553_84	BS00068254_51	wsnp_RFL_Contig4136_4696148	CAP7_c10833_215
Excalibur_c79009_75	Excalibur_c79009_75	IAAV669	Tdurum_contig11521_102	BobWhite_c27193_217
Kukri_c54152_242	Ra_c22700_818	wsnp_Ku_c21275_31007309	Kukri_c54152_242	BS00035256_51
Ex_c4208_839	Ex_c4208_839	Tdurum_contig44343_1039	Excalibur_c472_914	Excalibur_c33923_592
JD_c20036_865	Ra_c700_2210	Ra_c700_1024	JD_c20036_865	wsnp_Ku_c15816_24541162
BS00100510_51	BS00059098_51	BS00100510_51	tplb0044j06_689	JD_c15758_288
Tdurum_contig71499_211	IAAV9053	BS00073670_51	Tdurum_contig71499_211	wsnp_Ex_c7266_12475249
RAC875_c86270_269	RFL_Contig5137_602	wsnp_Ex_rep_c68829_67704044	RAC875_c86270_269	RAC875_c81616_116
IAAV8042	Ku_c21235_676	IAAV8042	IACX2540	BobWhite_c14689_172
BS00011235_51	BS00110075_51	BS00011235_51	wsnp_Ra_c17216_26044790
wsnp_BG607308A_Ta_2_2	Excalibur_c92705_94	wsnp_Ex_c2526_4715978	wsnp_BG607308A_Ta_2_2
IAAV5294	wsnp_Ex_c5626_9897389	IAAV5294	Ex_c104539_35
IAAV1650	wsnp_Ex_c2702_5013188	Tdurum_contig55097_601	IAAV1650
Tdurum_contig17712_200	Tdurum_contig17712_200	Tdurum_contig17712_115	wsnp_Ex_c19519_28487099
Excalibur_c42255_425	Excalibur_c42255_425	BS00068108_51	Kukri_c16087_281
BS00082219_51	BS00082219_51	wsnp_Ex_c54211_57168122	BobWhite_c17045_186
wsnp_Ku_c14275_22535576	BobWhite_c13238_386	Kukri_rep_c104877_2166	wsnp_Ku_c14275_22535576
BS00003088_51	BS00003088_51	BS00076948_51	Kukri_c86812_193
Kukri_c41797_393	RFL_Contig2187_1025	Kukri_c41797_393
RAC875_c25339_200	RAC875_c25339_200	wsnp_Ex_rep_c69647_68598463	Kukri_c5967_586	RAC875_c23775_406	BobWhite_c40633_308	Tdurum_contig36142_150	Excalibur_c45297_316	Tdurum_contig82190_124
Excalibur_c6010_235	BS00065296_51	Excalibur_c6010_235
IACX5832	wsnp_Ex_c57094_58953404	IACX5832
Excalibur_c20260_137	Excalibur_c20260_137	Kukri_c34173_169
Excalibur_c6714_246	RAC875_c68530_59	Excalibur_c6714_246
wsnp_JD_c2128_2930150	wsnp_Ex_c3620_6612231	wsnp_JD_c2128_2930150
Excalibur_c2171_2728	wsnp_Ex_c2171_4074003	Excalibur_c2171_2728
BS00065714_51	BS00023152_51	BS00065714_51
Kukri_c17430_972	Kukri_c17430_972	wsnp_Ex_c19647_28632894
wsnp_CAP11_c951_572693	wsnp_CAP11_c951_572693	BobWhite_c5917_529
CAP8_c1066_309	Tdurum_contig43844_1266	CAP8_c1066_309
wsnp_BF201102A_Ta_2_1	wsnp_Ku_c7890_13513783	wsnp_BF201102A_Ta_2_1
wsnp_Ex_c18941_27840714	BobWhite_c14291_666	wsnp_Ex_c18941_27840714
Tdurum_contig54785_216	Tdurum_contig54785_216	RAC875_rep_c91682_90
CAP7_c4064_162	CAP7_c4064_162
RAC875_c42037_363	BS00067797_51	RFL_Contig4500_912	wsnp_JD_c9510_10342089	Kukri_c2621_610	wsnp_Ex_rep_c66900_65314012	Tdurum_contig4567_172	Kukri_c5460_1063	wsnp_JD_c3867_4934646	Tdurum_contig43874_1129	BS00013563_51	IACX3152	Jagger_c5915_58	wsnp_Ku_c14958_23427256	wsnp_Ex_c6314_10992814	BobWhite_c34650_141	BobWhite_c46338_76	Excalibur_rep_c74009_217	BobWhite_c10901_578	IACX12578	RAC875_c7291_388	Jagger_c1611_158	Kukri_c30875_283	BS00100178_51	BobWhite_c34650_78	RAC875_c41315_157	Tdurum_contig4567_1290	Tdurum_contig69079_300	wsnp_Ex_c19647_28632659	RAC875_c2498_837	BS00069980_51	IACX3154	Kukri_rep_c68263_453	BS00078242_51	wsnp_Ra_c57838_59796310	RAC875_rep_c110032_448	RAC875_c19105_498	Excalibur_c63344_424	Kukri_c75644_104	Ra_c66628_801	Tdurum_contig10987_800	Tdurum_contig57742_400	wsnp_Ex_c24594_33843836	RAC875_c79944_269	IAAV1417	BS00080090_51	Tdurum_contig49751_2541	wsnp_Ex_rep_c66900_65314631	wsnp_CAP11_rep_c4151_1963100	RAC875_c42037_363
BS00031073_51	BS00031073_51
Ku_c915_507	Ku_c915_507
IAAV2328	IAAV2328
Kukri_c49033_52	Kukri_c49033_52
BS00068435_51	BS00068435_51
BS00093771_51	BS00093771_51
wsnp_Ku_c35386_44598937	wsnp_Ku_c35386_44598937
RAC875_c64253_435	RAC875_c64253_435
BS00022098_51	BS00022098_51
RAC875_c19259_1902	RAC875_c19259_1902
Kukri_c6669_145	Kukri_c6669_145
RAC875_c91464_170	RAC875_c91464_170
RFL_Contig5787_2311	RFL_Contig5787_2311
BobWhite_rep_c63943_76	BobWhite_rep_c63943_76
BS00094342_51	BS00094342_51
Kukri_c3338_271	Kukri_c3338_271
RAC875_rep_c74170_236	RAC875_rep_c74170_236
RAC875_c18195_741	RAC875_c18195_741
BS00099534_51	BS00099534_51
wsnp_BE399939A_Ta_2_1	wsnp_BE399939A_Ta_2_1
BS00089076_51	BS00089076_51
Tdurum_contig17500_876	Tdurum_contig17500_876
RAC875_c30566_230	RAC875_c30566_230
Kukri_c57965_109	Kukri_c57965_109
BS00104432_51	BS00104432_51
wsnp_Ex_c1880_3545329	wsnp_Ex_c1880_3545329
Tdurum_contig10495_439	Tdurum_contig10495_439
RFL_Contig727_736	RFL_Contig727_736
BS00015653_51	BS00015653_51
Kukri_rep_c102608_599	Kukri_rep_c102608_599
Excalibur_c11992_168	Excalibur_c11992_168
RAC875_c16943_404	RAC875_c16943_404
CAP8_c2014_192	CAP8_c2014_192
RAC875_c42281_112	RAC875_c42281_112
Excalibur_c9210_168	Excalibur_c9210_168
BS00081120_51	BS00081120_51
JD_c947_819	JD_c947_819
Ex_c21738_1175	Ex_c21738_1175
Kukri_c6492_375	Kukri_c6492_375
RAC875_c61493_327	RAC875_c61493_327
BS00024602_51	BS00024602_51
Ku_c47168_563	Ku_c47168_563
Excalibur_c1208_72	Excalibur_c1208_72
wsnp_Ex_rep_c102070_87317290	wsnp_Ex_rep_c102070_87317290
Ex_c95453_1499	Ex_c95453_1499
wsnp_Ex_rep_c67179_65674582	wsnp_Ex_rep_c67179_65674582
BS00094343_51	BS00094343_51
RAC875_c84991_116	RAC875_c84991_116
BS00065292_51	BS00065292_51
RAC875_c232_1895	RAC875_c232_1895
BS00009369_51	BS00009369_51
BobWhite_rep_c64315_180	BobWhite_rep_c64315_180
RAC875_c42356_237	Tdurum_contig77275_259	BS00068200_51	BobWhite_c20692_123	RAC875_c10174_268	IAAV8416	Kukri_c35480_647	BS00093122_51	CAP7_c11553_123	BS00010886_51	wsnp_JD_c12186_12484832	IACX3059	Kukri_c22631_462	BS00083511_51	RAC875_c35715_718	RAC875_c42356_237	wsnp_Ra_c5131_9153817	BS00064660_51	BobWhite_c7070_196	Ra_c73292_443	BS00066903_51	IAAV2002	Excalibur_c35797_615	IAAV6818	RAC875_rep_c76630_63	Excalibur_c560_180	Tdurum_contig10172_176	BobWhite_c6094_447	BS00039492_51	IAAV6876	RAC875_c97163_563	wsnp_Ku_rep_c70220_69775205	BS00022520_51	BS00068173_51	wsnp_Ra_c26091_35652620	wsnp_Ex_c4031_7293125	IAAV2077	BobWhite_c11861_557	wsnp_JD_c9613_10432955	Excalibur_c8675_1550	IAAV547	BobWhite_rep_c50822_462	Kukri_c9073_1450	Kukri_c65301_127	wsnp_Ku_rep_c70220_69775367	RAC875_c89088_79	wsnp_Ra_c24619_34168104	Excalibur_c79041_63	wsnp_Ex_c25392_34658803	CAP7_c6223_318
wsnp_Ex_c658_1294003	wsnp_Ex_rep_c69760_68718561	BS00103625_51	Ku_c69113_923	IAAV3261	wsnp_Ra_rep_c106477_90236168	BS00110489_51	Excalibur_c97201_294	Kukri_rep_c105119_190	wsnp_Ex_c658_1294003	wsnp_Ex_c26616_35855805	wsnp_JD_c10416_11077664	Kukri_c39743_170	wsnp_Ex_c4826_8610827	wsnp_Ex_c18519_27369737	CAP12_c2009_335	Kukri_s113060_116	JD_c7452_325	Kukri_c32583_540	wsnp_Ex_rep_c67392_65972196	IAAV3972	RFL_Contig5320_731	Kukri_c2827_439	wsnp_CAP8_c1594_914839	Tdurum_contig31845_322	Excalibur_rep_c91489_103	JD_c8050_978	RAC875_c16827_292
BS00092953_51	Jagger_c505_141	wsnp_Ex_c12119_19382820	Kukri_c49151_139	BS00108020_51	wsnp_Ku_c6464_11320381	BS00031411_51	RFL_Contig3811_3709	RAC875_rep_c105322_99	wsnp_BE497820B_Ta_2_1	wsnp_Ex_rep_c75281_72691359	BS00049793_51	BS00108019_51	BS00009789_51	BobWhite_c8048_663	wsnp_Ex_rep_c69631_68583202	BS00092953_51	wsnp_Ex_rep_c66696_65023462	wsnp_Ra_c44756_51084202	wsnp_JG_c402_268605	BS00064767_51	IACX6007	BS00063423_51	wsnp_Ex_rep_c66651_64963120	IACX3288	Ku_c13342_414	wsnp_Ex_c16963_25554152	wsnp_Ku_c14332_22613741	Tdurum_contig42092_348	BS00070507_51	Tdurum_contig48658_802	tplb0033f11_1381	BS00028183_51	Excalibur_c32630_104	Kukri_c28117_583	Tdurum_contig31131_198	wsnp_Ex_c6548_11355524	IAAV5469	BS00068390_51	wsnp_Ku_c3869_7094615
BS00068710_51	RAC875_c94973_396	RAC875_c91986_410	RAC875_c2105_740	BS00068710_51	CAP12_c703_150	RAC875_c103988_92	BS00073015_51	Tdurum_contig44635_759	BobWhite_c34759_227	BS00000137_51	BS00021971_51	BS00109560_51	Excalibur_c33675_201	wsnp_Ex_c56866_58816359	BS00087043_51	wsnp_Ex_c5155_9140608	wsnp_Ra_c2105_4092507	BS00099782_51	wsnp_Ex_c54092_57099525	wsnp_Ex_c2582_4804223	wsnp_Ex_c33675_42124657	Excalibur_c23304_353	Ex_c29928_1020	BS00087696_51	RAC875_c32320_88	Excalibur_c56310_57	wsnp_Ku_c3294_6125586
BobWhite_c11495_120	BS00011514_51	BS00065128_51	Ku_c55173_549	RAC875_c96862_121	BS00099719_51	RAC875_c30011_426	IAAV475	IAAV5992	BS00067744_51	wsnp_Ex_rep_c68600_67448893	Kukri_c12910_908	wsnp_RFL_Contig2809_2587619	BS00022673_51	wsnp_Ra_c39562_47242455	BS00062731_51	BobWhite_c45848_120	Excalibur_c3165_730	BobWhite_c11495_120	Tdurum_contig32812_325	BobWhite_c28333_454	wsnp_Ex_c29304_38355434	Kukri_c26747_211	Excalibur_c38433_291
RFL_Contig2304_1569	Excalibur_rep_c67473_264	BobWhite_rep_c62475_70	Excalibur_c36377_615	wsnp_Ku_c3201_5970486	wsnp_Ku_c2185_4218722	RAC875_c19099_308	Ex_c5594_2818	Tdurum_contig12551_233	Kukri_c46932_125	BobWhite_c16987_106	RAC875_c18335_443	wsnp_JD_c5795_6955627	IAAV659	RFL_Contig2304_1569	RAC875_c19099_434	Excalibur_c9846_458	Kukri_c9522_622	IAAV7267	BobWhite_c14323_288	Kukri_c46932_155	BobWhite_c6633_179	RAC875_c42009_247	Excalibur_c7968_2218	Jagger_c3991_101	wsnp_Ku_rep_c101212_88410320	BobWhite_c47456_121
BS00029720_51	BS00029720_51	Tdurum_contig60165_722	BS00059847_51	Kukri_c48575_470	wsnp_Ex_c16045_24471413	Kukri_c59657_805	RFL_Contig5616_1779	BS00031339_51	Kukri_c13359_169	BS00097030_51	BS00099729_51	BS00074721_51	Tdurum_contig84832_110	BobWhite_c16916_658	Excalibur_c2618_1723	RAC875_c82589_246
IAAV8455	Kukri_rep_c109463_264	wsnp_Ra_c19660_28866961	Excalibur_c17032_261	Kukri_c27433_1819	Excalibur_c37910_276	wsnp_Ex_c7193_12354542	wsnp_Ku_c3151_5892200	Excalibur_c9969_98	BS00018740_51	wsnp_Ex_c7196_12357989	Excalibur_rep_c107626_110	IAAV8455
Ku_c1191_2004	BS00007437_51	wsnp_Ex_c12431_19823475	IAAV8999	wsnp_Ex_c7988_13555376	wsnp_Ex_c12909_20457407	Ku_c1191_2004	Ra_c53208_433	JG_c1889_344	BobWhite_c47740_85	wsnp_Ex_c12909_20457660	wsnp_Ex_rep_c95506_83475785	IAAV4590	BS00045446_51	wsnp_Ex_c48257_53217539	BobWhite_c4852_323	BS00065390_51
IACX5390	BS00049213_51	BS00021735_51	RAC875_c1792_3457	Kukri_rep_c72553_368	wsnp_Ra_c47696_53184502	IACX5390	RAC875_c27743_249	BobWhite_rep_c50349_139	RAC875_rep_c104919_902	Tdurum_contig28353_1628	Excalibur_c4189_124	RAC875_c16536_80	Kukri_c87104_125	Kukri_c4581_737	RAC875_c60758_585
BS00064272_51	wsnp_Ku_c40084_48381107	Kukri_c82145_51	Kukri_rep_c112425_506	Kukri_c16006_1996	wsnp_Ex_c8019_13598142	wsnp_Ex_c21875_31045200	BobWhite_c38408_71	Tdurum_contig8171_1680	BS00064272_51	BS00050057_51	BS00084106_51	BS00021868_51	IACX7841
BS00029869_51	BS00068805_51	wsnp_RFL_Contig3739_3996324	RAC875_c36779_148	Tdurum_contig11439_387	BS00029869_51	wsnp_Ex_c13485_21225504	BS00067841_51	Ku_c11429_519	Tdurum_contig63997_587	Kukri_c29410_63	Kukri_c30643_112	BobWhite_c23903_443
Tdurum_contig5017_1015	RAC875_rep_c109658_382	Tdurum_contig5017_993	Kukri_rep_c72756_155	Excalibur_c92906_314	RAC875_rep_c109658_211	Tdurum_contig5017_1015	Excalibur_c1925_2569	RAC875_rep_c109658_614	Kukri_c55310_94	Tdurum_contig7459_1061	Tdurum_contig29090_280	Excalibur_c12395_467	RAC875_c48052_127
Kukri_c3734_438	wsnp_Ex_c2207_4136036	Excalibur_c71602_591	Kukri_c3734_438	Kukri_c46310_84	tplb0048o03_953	Kukri_c3734_400	Kukri_c637_517	Kukri_c55885_110	Kukri_c637_974	Excalibur_c71602_420	wsnp_Ku_c16116_24914991
RFL_Contig4979_865	BS00067985_51	Excalibur_c6967_553	BS00079166_51	RFL_Contig4979_865	BS00102828_51	BS00024993_51	Excalibur_c6967_1852	RFL_Contig4979_965	tplb0060p09_735	Excalibur_c32189_998
Ex_c1583_1138	wsnp_Ex_rep_c66903_65319487	IAAV4188	wsnp_Ku_c17875_27051169	wsnp_Ex_rep_c68023_66768770	BobWhite_c47103_205	Ex_c1583_1138	wsnp_Ex_c33455_41940691	Tdurum_contig52447_814	wsnp_Ex_rep_c68023_66768700	Ex_c1583_1688
Tdurum_contig44115_405	BS00088733_51	RAC875_c62400_924	Kukri_c3576_1212	Tdurum_contig44115_720	BS00062972_51	Tdurum_contig92938_632	Tdurum_contig44115_405	RAC875_c62400_639	RAC875_c62400_840	BS00022886_51
RAC875_s111360_122	BS00025795_51	RAC875_s111360_122	BS00100707_51	BS00100708_51	wsnp_Ex_c97184_84339976	Tdurum_contig97407_196	BS00022991_51	BobWhite_c39214_164	tplb0057d20_531	wsnp_Ex_c53170_56501500
wsnp_Ex_c2459_4591587	Tdurum_contig8695_379	BS00022336_51	RAC875_c47212_309	wsnp_Ex_c2459_4591587	Tdurum_contig53796_360	Kukri_c46276_63
wsnp_Ex_c3175_5864335	wsnp_Ex_c3175_5864335
Tdurum_contig47071_1322	BS00049403_51	Tdurum_contig85945_281	Tdurum_contig47071_1322	Excalibur_c9258_1222	Tdurum_contig29967_456	wsnp_Ex_c12152_19429932	Jagger_c3819_70	wsnp_Ku_rep_c70662_70289489
wsnp_Ex_c11070_17950604	wsnp_Ex_c11070_17950604	RAC875_c49291_156	RAC875_c10819_636	Tdurum_contig50731_961	wsnp_RFL_Contig1548_762547	Tdurum_contig82473_67	Kukri_c45951_367	BS00037103_51
BS00094480_51	BS00094480_51	wsnp_Ex_c2615_4862266	JD_c63005_896	wsnp_Ex_c47152_52446529	wsnp_Ku_c29780_39658445	IACX2883
BS00032082_51	IACX1947	BS00032082_51	RAC875_c54392_94	Ku_c22523_598	Excalibur_c17489_804	Excalibur_c8168_226
RAC875_c278_1801	Tdurum_contig49583_669	Tdurum_contig27973_306	BS00065864_51	BobWhite_c43731_313	RAC875_c278_1801	Excalibur_c92555_283	RFL_Contig5337_1453
BS00033612_51	BS00033612_51	Kukri_c74960_427	wsnp_Ku_c35090_44349446
Kukri_c2955_281	wsnp_Ex_c11265_18216936	IACX9238	RFL_Contig2832_2410	Kukri_c100408_598	Kukri_c2955_281	BS00010573_51
wsnp_Ex_c3834_6971712	Jagger_c5859_114	BobWhite_rep_c64260_207	wsnp_Ex_c3834_6971712	wsnp_Ex_c3834_6971470	BS00065551_51	wsnp_Ex_rep_c68003_66744451	Kukri_c52_225
wsnp_Ra_c15069_23407152	wsnp_Ra_c15069_23407152	BS00003655_51	wsnp_Ex_c12152_19428078	IAAV2593	Tdurum_contig47833_484	Excalibur_c9868_1206
wsnp_Ku_c20701_30355248	BS00023161_51	wsnp_Ex_rep_c75281_72691771	IAAV4074	wsnp_BE443187B_Ta_2_1	Ex_c66350_301	Excalibur_c49271_183	wsnp_Ku_c20701_30355248	Excalibur_c2433_324
wsnp_Ex_c58091_59534826	wsnp_BF201102B_Ta_2_5	wsnp_BE499835B_Ta_2_5	wsnp_Ex_c35103_43312537	BobWhite_rep_c50066_63	wsnp_Ex_c58091_59534826
BobWhite_c26082_239	BobWhite_c6685_1922	Tdurum_contig10100_523	CAP8_c2277_179	wsnp_JD_c8978_9893945	BobWhite_c26082_239
BS00024829_51	BS00024829_51	RAC875_c22722_671	wsnp_Ex_c9362_15546626	Excalibur_c23457_225
RAC875_c3231_339	RAC875_rep_c74271_414	CAP7_c8713_356	RFL_Contig3285_1009	Tdurum_contig60189_310	RAC875_c3231_339	Excalibur_c71712_180	Tdurum_contig60189_855
Excalibur_c4468_654	Kukri_c10970_573	Excalibur_c4468_654	Excalibur_c3730_546	Excalibur_c3730_2098
IACX6070	Tdurum_contig52688_476	wsnp_Ex_c11131_18036595	IACX6070	wsnp_Ex_c11131_18037020
tplb0027f13_1493	Tdurum_contig25513_123	Excalibur_c17055_1451	IACX9261	tplb0027f13_1493
Tdurum_contig84745_267	Excalibur_c50887_231	Tdurum_contig84745_267	Kukri_rep_c105540_177	BS00022652_51
wsnp_BE403214B_Ta_2_1	CAP11_c7700_247	D_GDEEGVY01AU4CW_149	BS00064423_51	wsnp_BE403214B_Ta_2_1
BS00068100_51	Kukri_c11240_332	Kukri_rep_c80794_53	Kukri_c57830_63	BS00068100_51
Excalibur_c14594_182	Ex_c23426_1546	wsnp_Ex_rep_c67471_66073969	Excalibur_c14594_182	BS00060015_51
Excalibur_c9563_1157	BS00099986_51	Excalibur_c9563_1157	Excalibur_c4699_215	wsnp_CAP12_c2231_1090724	BS00024814_51	RAC875_c1148_1175	IAAV5014
Tdurum_contig35470_227	RAC875_c29488_56	Tdurum_contig35470_227
RAC875_c2260_1700	wsnp_Ex_c2870_5296539	wsnp_Ra_c38873_46699852	RAC875_c2260_1700
Excalibur_c25948_366	BS00022993_51	Excalibur_c25948_366	RAC875_c9150_2945	BS00067152_51	Kukri_c10530_1044	wsnp_Ex_c10674_17400603	Kukri_c9520_288	IAAV52
JD_c51907_59	Excalibur_rep_c104354_205	JD_c51907_59	BS00065732_51
BS00009810_51	BS00009810_51	Tdurum_contig14130_315	wsnp_Ex_c831_1625061	BS00083715_51	wsnp_Ex_c607_1204908	RFL_Contig4911_357
Jagger_c8121_167	Jagger_c8121_167	BobWhite_c24484_240	Excalibur_c23801_115
Excalibur_c11605_156	Excalibur_c11605_156	RAC875_c22387_117	BS00065543_51
wsnp_Ku_c3102_5811860	wsnp_Ku_c3102_5811860	Kukri_c54078_114	wsnp_Ku_c3102_5810751
BS00079321_51	BS00079321_51	BS00005860_51	RAC875_rep_c114200_428
Ex_c24477_484	Kukri_c64573_443	wsnp_Ra_c27733_37249132	CAP7_c1155_57	IAAV1706	BS00042014_51	BobWhite_c4773_85	Kukri_c94493_273	Kukri_c27591_1180	Ex_c24477_484	Excalibur_rep_c101527_180	BobWhite_rep_c65835_277	Ra_c1726_1071	wsnp_Ex_c5594_9848626	Excalibur_rep_c104876_277	IACX6009
wsnp_Ku_c64203_64579087	Excalibur_c3948_1315	Tdurum_contig25432_1218	Kukri_rep_c109397_59	Tdurum_contig25432_1377	wsnp_Ku_c64203_64579087
RAC875_rep_c106589_184	RAC875_rep_c106589_784	RAC875_rep_c106589_184
CAP8_c909_312	CAP7_c5481_96	CAP8_c909_312
IAAV2401	IAAV2401	BS00078784_51
BS00084096_51	BS00084096_51	IACX5702
RAC875_c20161_821	RAC875_c20161_821	Ku_c7546_861
wsnp_Ku_c5308_9450093	wsnp_Ku_c5308_9450093	wsnp_Ex_rep_c110196_92676847
BS00091519_51	Excalibur_c47452_183	BS00091519_51
RFL_Contig2772_1693	RFL_Contig2772_1693	RAC875_rep_c112818_870
RFL_Contig4167_1164	RFL_Contig4167_1164
wsnp_Ra_c48052_53424490	wsnp_Ra_c48052_53424490
BS00108062_51	Tdurum_contig93270_1008	BS00048572_51	BS00056147_51	wsnp_Ex_c1630_3105100	wsnp_Ku_c11980_19464222	Kukri_c47349_450	BS00108062_51	Tdurum_contig46366_913
wsnp_Ex_c8962_14947544	wsnp_Ex_c8962_14947544	Excalibur_c58520_78
RAC875_c5518_1401	JD_c16284_736	wsnp_Ex_c1302_2489542	Ku_c4349_1791	BS00065930_51	wsnp_Ex_rep_c104986_89538820	BS00068082_51	Jagger_c6508_51	IAAV4252	BS00063769_51	IAAV2411	BS00074315_51	wsnp_Ku_c32477_42087329	BS00024717_51	Kukri_c51_98	wsnp_Ex_c10842_17637744	wsnp_Ex_c2904_5355509	BS00067028_51	Kukri_c439_857	wsnp_Ra_c5210_9289264	RAC875_rep_c117234_313	Tdurum_contig25393_218	Ku_c439_1308	BobWhite_c41725_430	Excalibur_c10669_997	wsnp_Ex_c1498_2868339	wsnp_Ku_c7872_13484038	RAC875_c5518_1401	Kukri_c43113_136	wsnp_Ex_c58012_59490259	wsnp_Ex_c5915_10378807	Ex_c2571_987	RAC875_c62202_161	Kukri_rep_c106665_549	BS00023072_51	wsnp_CAP7_c3665_1701376	wsnp_Ex_rep_c68091_66846454
Tdurum_contig97942_51	Tdurum_contig97942_163	Kukri_c1214_825	Kukri_c1214_948	Kukri_c1214_2316	Tdurum_contig97942_51	Excalibur_c23452_401
RAC875_c29907_115	RAC875_c29907_115
Kukri_c15823_196	Kukri_c15823_196
RAC875_c24376_704	RAC875_c24376_704
BS00049997_51	BS00049997_51
RFL_Contig1457_465	RFL_Contig1457_465
Kukri_rep_c108378_52	Kukri_rep_c108378_52	RFL_Contig539_1789
RAC875_c13410_2221	RAC875_c13410_2221
BS00062618_51	BS00062618_51	BS00029348_51
RAC875_c8927_1434	RAC875_c8927_1434
BS00029852_51	BS00029852_51
wsnp_Ex_c10644_17356566	wsnp_Ex_c10644_17356566
Tdurum_contig45588_730	wsnp_Ra_c6374_11143280	Tdurum_contig45588_730
Tdurum_contig42092_281	Tdurum_contig42092_281
wsnp_Ku_c38713_47298856	wsnp_Ku_c38713_47298856
Excalibur_c74858_243	Excalibur_c74858_243
Tdurum_contig10911_117	Tdurum_contig10911_117
Excalibur_c48387_58	Excalibur_c48387_58
Excalibur_c46000_203	Excalibur_c46000_203
RAC875_rep_c116173_605	RAC875_rep_c116173_605
wsnp_Ex_c8019_13598348	wsnp_Ex_c8019_13598348
Tdurum_contig71099_245	Tdurum_contig71099_245
BS00039874_51	BS00039874_51
Tdurum_contig14404_319	Tdurum_contig14404_319
BS00029540_51	BS00029540_51
wsnp_Ex_c2459_4591695	wsnp_Ex_c2459_4591695
BobWhite_c2694_494	BobWhite_c2694_494
RAC875_rep_c83825_236	RAC875_rep_c83825_236
BS00022267_51	Kukri_c45387_380	BS00025017_51	BS00075368_51	BS00089081_51	BS00022267_51	RAC875_c3672_705	BS00084133_51	Kukri_c28182_129	BobWhite_c7604_181	Kukri_c11140_323	BS00074353_51	wsnp_RFL_Contig2402_1924907	BobWhite_c14409_206	Excalibur_c30378_344	BS00022688_51	D_GDS7LZN02I3554_251	RFL_Contig4176_605	BS00064893_51	IACX5914	Kukri_c14878_97	BS00022537_51	BS00089078_51	D_GCE8AKX02IXEFJ_281	Excalibur_c2618_468	IAAV1320	Kukri_rep_c106820_591	BS00068331_51	RAC875_c703_2551	Excalibur_c50584_358	BS00009287_51
RAC875_c34968_514	BS00012069_51	wsnp_Ex_c24145_33394644	Kukri_c48936_107	BS00058709_51	D_GDS7LZN02F4FP5_176	Kukri_c7827_1309	wsnp_Ex_c11055_17928283	tplb0026a09_1444	RFL_Contig617_1357	wsnp_Ex_c24145_33394561	BS00011935_51	Kukri_c7827_1168	RAC875_c34968_514	Kukri_rep_c104865_57	wsnp_Ex_c6657_11523455
Excalibur_c91745_337	D_GCE8AKX02J2BYY_249	wsnp_Ku_c55961_59662821	BS00010144_51	wsnp_Ku_c10877_17896883	D_GB5Y7FA02JRQ1I_101	Kukri_c17942_239	Excalibur_rep_c109856_92	Excalibur_c91745_337	wsnp_Ku_c44483_51751682	Kukri_rep_c106490_1398
RAC875_c26265_146	wsnp_Ex_c65985_64188864	D_GBUVHFX02FY8QG_158	Kukri_c13045_302	RAC875_c26265_146	RAC875_c30315_692	wsnp_Ku_rep_c72922_72561803
Excalibur_c37393_75	RAC875_c44064_222	Excalibur_c37393_75	BobWhite_c15647_606	BobWhite_c836_422	D_GBF1XID01A16U2_148
RAC875_c41114_390	CAP7_c756_531	Kukri_c35049_357	RAC875_c41114_390
BS00078603_51	BS00094333_51	RAC875_c8100_245	BS00078603_51
BS00024761_51	BS00021911_51	BS00024761_51	BS00093588_51
Excalibur_c30778_271	RAC875_c8100_163	wsnp_Ex_c11055_17927668	Excalibur_c30778_271
Kukri_c1214_474	Ra_c2279_730	Excalibur_c2795_1518	Kukri_c1214_474
RAC875_c16419_585	RAC875_c16419_585	RAC875_c63933_184
RAC875_c51455_182	RAC875_c51455_182	IACX6496
Kukri_rep_c110911_477	BS00082423_51	Kukri_rep_c110911_477
Kukri_rep_c73094_348	Kukri_rep_c73094_348	Ku_c6501_507
wsnp_Ex_c508_1008029	wsnp_Ex_c508_1008029
tplb0031c19_721	tplb0031c19_721
BS00066144_51	BS00066144_51
BobWhite_c2730_245	BobWhite_c2730_245
IACX5717	IACX5717
Kukri_c46526_103	Kukri_c46526_103
BS00022699_51	BS00022699_51
BS00023151_51	BS00023151_51
BS00064714_51	BS00064714_51
BS00108733_51	BS00108733_51
RAC875_c34515_86	RAC875_c34515_86
Kukri_c50467_1017	Kukri_c50467_1017
wsnp_RFL_Contig2606_2264492	wsnp_RFL_Contig2606_2264492
Tdurum_contig12926_687	Tdurum_contig12926_687
Kukri_c96249_58	Kukri_c96249_58
wsnp_Ex_rep_c68491_67318138	wsnp_Ex_rep_c68491_67318138
IACX14305	BS00044311_51	Tdurum_contig30082_197	RAC875_c62614_191	IACX14305	Kukri_c77911_260	RAC875_c83532_305	Ra_c14408_576	Kukri_c10711_632	Excalibur_rep_c69275_346	RAC875_c14408_783	Ku_c8125_1049	tplb0032i10_420	tplb0025i05_1836	BS00037006_51	IAAV622	wsnp_Ex_c17692_26437459	wsnp_Ex_c19770_28768859	wsnp_Ex_rep_c102011_87270703	wsnp_Ex_c29368_38408543	RFL_Contig3687_972	IACX2250
Tdurum_contig83087_104	BobWhite_c10832_1131	RAC875_c11876_120	Tdurum_contig83087_104	RAC875_c49329_81	Tdurum_contig70819_393	wsnp_Ex_c2325_4355706	BS00082460_51	wsnp_Ra_c36410_44760538	wsnp_Ex_c26771_35998435	wsnp_Ex_c749_1472258	Kukri_c41482_311	wsnp_Ex_c1153_2213588	RAC875_c23338_792	Tdurum_contig42643_194	Kukri_c66671_183
RAC875_rep_c81239_73	wsnp_Ex_c10087_16579529	BS00068106_51	tplb0052b07_577	Excalibur_c6057_281	wsnp_Ex_c14192_22135384	RAC875_rep_c73850_589	Kukri_c19338_413	wsnp_Ex_rep_c66433_64662690	wsnp_Ex_c25300_34566908	wsnp_Ex_c32765_41369642	BobWhite_c30930_192	RAC875_c28637_1004	RAC875_rep_c81239_73	wsnp_CAP7_c1839_908011	wsnp_Ex_c55340_57883276	JD_c8888_741	RAC875_c39200_260	wsnp_Ex_c14192_22135363	RAC875_c4632_1681	wsnp_CAP7_c1839_907899	wsnp_Ex_c14975_23127669	BS00079942_51	Kukri_c22149_276	BS00021747_51	BS00067619_51	wsnp_Ex_c12141_19415226	Excalibur_c44694_414	RAC875_c31973_225	RAC875_rep_c73318_362	BS00023847_51	BS00063296_51	wsnp_Ku_c9583_16038698	wsnp_Ex_rep_c66433_64661643	BS00021999_51	wsnp_Ku_c18534_27848426	wsnp_Ex_c99215_85409445	wsnp_Ex_c22089_31269531	wsnp_Ex_c22089_31270950
Excalibur_c14222_179	BS00066661_51	RAC875_c1215_1525	Tdurum_contig61934_60	BS00023140_51	IAAV4117	RAC875_rep_c108445_772	CAP7_rep_c8019_110	Excalibur_c1708_1975	IACX8337	Excalibur_c35324_183	Excalibur_c14222_179	Tdurum_contig42906_732	BS00076530_51	BobWhite_c10740_179	Kukri_c264_438	Tdurum_contig9544_978	Tdurum_contig25770_308	Tdurum_contig33286_221	Tdurum_contig64407_297	BobWhite_c15870_540	Tdurum_contig42015_2187	wsnp_JD_c3441_4455541	Tdurum_contig9544_2233	RAC875_rep_c106439_1159	Tdurum_contig25841_178	wsnp_Ex_c31149_39976103	wsnp_Ex_rep_c67468_66068960	RAC875_rep_c106439_1097	tplb0024k14_1812	wsnp_RFL_Contig3759_4027999
BS00044360_51	Excalibur_c23748_452	BS00022292_51	RFL_Contig5693_646	Tdurum_contig42823_1811	Excalibur_c12482_901	wsnp_Ku_c7458_12842353	BS00044360_51	IACX7895	BS00012023_51	BS00022660_51	wsnp_Ex_c11621_18716254	BS00065076_51	wsnp_Ex_c1011_1931797	IACX5772	Kukri_c11106_292
Kukri_c44260_577	BS00071732_51	Kukri_c8148_2719	wsnp_Ex_c9502_15748251	wsnp_Ex_c11578_18655261	Ku_c69999_111	BS00036397_51	wsnp_Ex_c11348_18326787	Kukri_c9262_401	Tdurum_contig81516_69	Kukri_c2700_1137	wsnp_Ex_c14087_21997101	wsnp_CAP11_c1137_665073	wsnp_Ex_c30264_39202224	wsnp_Ku_c21021_30712963	BS00077448_51	Tdurum_contig9835_664	wsnp_Ku_c3450_6387847	wsnp_Ex_c11348_18327861	wsnp_Ku_c2700_5121383	wsnp_CAP11_c303_253438	wsnp_BE490147A_Ta_2_1	wsnp_Ex_c9502_15748469	wsnp_CAP8_c4597_2237727	Kukri_c44260_577
wsnp_BE490226A_Ta_2_2	wsnp_CAP12_c1226_628910	BS00010780_51	wsnp_Ex_c4954_8813973	BobWhite_c2568_115	Excalibur_c53981_77	RAC875_c691_1486	wsnp_RFL_Contig1871_1020122	BS00012028_51	Tdurum_contig42858_1352	wsnp_Ku_c38451_47086066	BS00064548_51	BS00065633_51	tplb0035a03_368	wsnp_Ex_c17185_25829084	IACX5813	wsnp_Ex_c1269_2435294	BobWhite_c19647_159	Tdurum_contig10194_765	wsnp_Ex_c902_1745108	Kukri_c2700_1757	RAC875_c29455_79	wsnp_BE490226A_Ta_2_2	Tdurum_contig42125_5972	wsnp_Ku_c22358_32187765
BS00022032_51	BobWhite_c15802_72	RFL_Contig1622_1433	Kukri_c102502_261	wsnp_CAP8_c6680_3136899	RAC875_c106584_747	BS00022032_51	BobWhite_c15802_720	CAP11_rep_c5191_192	RFL_Contig1622_1259	wsnp_Ku_c16572_25480808	BS00098857_51	Tdurum_contig29823_203	RFL_Contig1622_923	IAAV2577	Excalibur_c2978_667	wsnp_Ex_c13230_20872924
JD_c6831_221	wsnp_Ex_c2161_4059735	BS00057487_51	Excalibur_rep_c69054_795	RFL_Contig4069_2628	wsnp_Ex_c20352_29416468	Excalibur_c20459_1081	JD_c6831_221	IAAV8380	Excalibur_rep_c67100_1541	tplb0045l08_298
wsnp_Ku_c25376_35340294	wsnp_BE403154A_Ta_2_1	wsnp_Ex_rep_c68369_67180429	wsnp_BE403154A_Ta_2_9	BobWhite_c17385_55	CAP7_c4283_232	RAC875_rep_c92223_1022	BS00063378_51	BS00065152_51	wsnp_Ku_c25376_35340294	Kukri_rep_c69627_954	BS00065700_51	wsnp_BE495143A_Ta_2_2	BobWhite_s67148_292	Tdurum_contig54311_256	BS00040166_51
wsnp_Ex_c431_848310	Excalibur_c431_1130	Excalibur_c20597_509	Excalibur_c20597_538	BS00090253_51	RAC875_c68978_220	wsnp_Ku_c39334_47795461	Tdurum_contig55193_296	Ra_c4668_825	Excalibur_c431_1323	Kukri_c3009_1374	wsnp_Ex_c431_848310	BS00011165_51	Kukri_c3009_1255
RFL_Contig5037_560	Excalibur_c29639_65	RAC875_c93959_96	Tdurum_contig29357_338	Tdurum_contig43566_801	Kukri_c57452_1040	RFL_Contig5037_560	wsnp_Ex_c20457_29526260	wsnp_Ex_rep_c101766_87073440
wsnp_Ex_rep_c76495_73453891	BS00021704_51	wsnp_Ex_rep_c109274_92142043	BS00011578_51	RAC875_c12821_466	Kukri_rep_c103186_134	BS00011962_51	IACX5481	wsnp_Ex_rep_c98716_85135069	Excalibur_c18265_399	Excalibur_rep_c69054_960	wsnp_Ex_rep_c76495_73453891	RAC875_c5893_368	Ex_c69054_723	BobWhite_c10343_320	BS00110512_51	Kukri_c494_1413	BS00040814_51	wsnp_JD_c2755_3691183
Excalibur_c20597_569	RAC875_c4668_771	Tdurum_contig12045_868	BS00083630_51	Excalibur_c12085_276	Kukri_c39873_66	Tdurum_contig12045_327	RAC875_c6135_95	Tdurum_contig12045_246	Excalibur_c20597_569	Tdurum_contig12045_613
RAC875_c2253_238	RAC875_c41786_587	wsnp_Ex_rep_c68175_66950387	Kukri_c3986_346	tplb0057e06_1607	tplb0060j17_879	RAC875_c2253_1255	RAC875_c2253_238
Excalibur_c63713_892	wsnp_Ex_c34597_42879718	wsnp_Ra_c11651_18855691	wsnp_RFL_Contig1075_104560	wsnp_Ex_c2236_4189774	RFL_Contig6053_2072	IAAV40	RFL_Contig6053_3082	Kukri_rep_c95718_868	Excalibur_c63713_871	Excalibur_c63713_892
Kukri_c6364_1243	Kukri_rep_c101615_148	Excalibur_c9779_465	wsnp_CAP11_c2142_1128735	wsnp_Ex_c9779_16145653	RAC875_c22627_315	Excalibur_s102388_276	Kukri_c6364_1243
BobWhite_c2296_94	Excalibur_c99101_82	IAAV6895	Excalibur_rep_c103170_504	RFL_Contig3175_749	wsnp_Ex_c7002_12063325	wsnp_Ex_c7002_12063380	Tdurum_contig9503_575	RFL_Contig3175_482	wsnp_CAP12_rep_c4048_1842112	wsnp_RFL_Contig3175_3154256	Excalibur_c7002_314	BobWhite_c2296_94	Excalibur_rep_c90454_251	Tdurum_contig11275_461	tplb0026o20_691	wsnp_JD_rep_c65886_41872083	BS00046261_51	wsnp_Ex_rep_c70675_69579757	IAAV1495	BobWhite_rep_c51132_85	wsnp_CAP12_c1663_836753	wsnp_RFL_Contig2765_2513854	wsnp_JD_c5872_7032077	RFL_Contig2765_669
Jagger_c5046_63	RAC875_c48687_681	IAAV6777	Kukri_c9805_696	Tdurum_contig42418_2618	Tdurum_contig97520_902	Excalibur_c25390_2483	RAC875_c8721_212	Jagger_c1423_102	Jagger_c5046_63	Tdurum_contig29607_413	RAC875_c18490_1903
BS00063990_51	BobWhite_c4872_97	BS00063990_51	BS00023627_51	wsnp_Ku_c26784_36748247	wsnp_BE490604A_Ta_2_1
IAAV7418	Tdurum_contig102404_298	IAAV7418	Tdurum_contig102404_127	RFL_Contig4939_885	RAC875_c34617_143
Tdurum_contig75595_1072	Tdurum_contig75595_1072	BS00074992_51	BS00009331_51	Kukri_c1192_825	BS00025084_51
Tdurum_contig27939_357	Tdurum_contig44853_1083	Tdurum_contig27939_357	BS00037002_51	Kukri_c7146_870
IACX3415	IACX3415	IAAV7349	Tdurum_contig42729_433	Tdurum_contig42729_380
BS00029127_51	Tdurum_contig51566_427	Tdurum_contig51566_561	wsnp_BE489894A_Ta_2_1	BS00029127_51
BobWhite_c36070_89	Tdurum_contig100733_89	Tdurum_contig13287_203	Excalibur_c39390_303	Excalibur_c8197_381	BobWhite_c13839_78	Tdurum_contig75595_886	Tdurum_contig13287_703	wsnp_Ku_c17618_26749729	BS00022951_51	Kukri_c37241_513	BobWhite_c36070_89	Tdurum_contig75595_586	BS00011010_51	wsnp_Ex_c16491_24996576	Excalibur_c7044_243
Ku_c14907_456	Ku_c14907_456	Excalibur_c30324_564	Ku_c97015_209
Ex_c28973_935	wsnp_Ex_c29648_38653339	wsnp_Ex_c28973_38050204	RFL_Contig1060_2185	BS00086173_51	wsnp_Ex_c29648_38653281	BS00109913_51	RAC875_c12821_550	Excalibur_c17487_51	wsnp_Ex_c28973_38050756	Ex_c28973_935
BS00093036_51	wsnp_Ex_c21633_30782312	wsnp_Ku_c39334_47795350	BS00093036_51
BobWhite_c5782_825	BS00029282_51	BobWhite_c5782_825	Tdurum_contig50698_601	Jagger_c2853_75
Tdurum_contig63703_1143	Tdurum_contig63703_1143	wsnp_Ra_c3996_7334169	RFL_Contig5170_330
RAC875_rep_c105861_454	RFL_Contig3175_345	tplb0055o21_1994	RAC875_rep_c105861_454
Excalibur_c2737_309	Excalibur_c2737_309	Tdurum_contig97355_194	Tdurum_contig97355_136
wsnp_Ex_c10718_17457870	wsnp_Ex_c10718_17457870	RFL_Contig1490_386	IAAV5158
BobWhite_c6527_222	IAAV8633	BobWhite_rep_c52979_181	BobWhite_c6527_222
Kukri_c35661_63	Kukri_rep_c104648_106	Kukri_rep_c104648_439	Kukri_c35661_63
wsnp_Ex_c18965_27868480	CAP11_c1206_301	BS00022913_51	IAAV7384	BS00036878_51	BS00078715_51	wsnp_Ku_c3354_6228863	Kukri_c38882_391	BS00086046_51	tplb0047k12_1370	Tdurum_contig53138_302	Excalibur_c49239_97	wsnp_BE403421A_Ta_2_1	wsnp_Ex_c18965_27868480	RAC875_c7804_236	BS00064632_51	Excalibur_c34574_452	BS00033795_51	BS00062823_51	wsnp_Ku_c8394_14267750	Excalibur_c15844_1470	Kukri_c1281_515	BS00087178_51	wsnp_Ex_c1104_2118684
RAC875_c26860_648	RAC875_c26860_648	wsnp_Ex_rep_c115803_95396724
wsnp_Ex_c11621_18716128	wsnp_Ex_c11621_18716128	Tdurum_contig50062_934
RAC875_c13610_1239	BS00071573_51	RAC875_c13610_1239
IAAV151	IAAV151	BobWhite_c47143_592
wsnp_Ku_c1765_3452586	wsnp_Ku_c1765_3452586	RAC875_rep_c112449_669
CAP11_c3827_198	RAC875_rep_c114561_587	CAP11_c3827_198
BobWhite_c40602_313	BobWhite_c40602_313	wsnp_Ex_c21129_30256617
wsnp_JD_c25092_21024578	wsnp_JD_c25092_21024578
Tdurum_contig54957_525	Tdurum_contig54957_525	Tdurum_contig97611_150	BS00096853_51	Kukri_c89274_86	Tdurum_contig10580_316
RAC875_c767_4007	RFL_Contig4441_627	wsnp_Ex_rep_c67878_66584488	wsnp_Ex_c35465_43610634	Kukri_c16463_584	Kukri_c7794_1247	RFL_Contig2605_672	RAC875_c767_4007
RAC875_rep_c107081_918	wsnp_CAP11_rep_c8811_3803397	RAC875_rep_c107081_918	CAP11_c989_113	CAP7_c2381_149
wsnp_Ex_c946_1813956	wsnp_Ex_c946_1813956
BobWhite_c3714_659	Tdurum_contig56431_637	BobWhite_c3714_659
BS00099074_51	wsnp_Ex_c20457_29526403	Excalibur_c24825_539	BS00099074_51	Kukri_rep_c70063_663	Ra_c3533_880
IACX473	IACX473
Tdurum_contig62593_410	Tdurum_contig62593_410
wsnp_Ku_c10377_17180909	Kukri_c34219_355	wsnp_Ku_rep_c71785_71517370	wsnp_Ku_c10377_17180909	Kukri_c14679_1082
Excalibur_c52196_235	Excalibur_c52196_235
RAC875_c26487_145	RAC875_c26487_145
BS00077789_51	BS00077789_51
Kukri_c11106_439	Kukri_c11106_439
RAC875_c62325_320	RAC875_c62325_320
Excalibur_c3959_118	Excalibur_c3959_118
RAC875_c56205_127	RAC875_c56205_127
BobWhite_c35035_317	BobWhite_c35035_317
RFL_Contig5314_1147	RFL_Contig5314_1147
wsnp_Ku_c28854_38769308	wsnp_Ku_c28854_38769308
RAC875_c64560_111	RAC875_c64560_111
Tdurum_contig92921_142	Tdurum_contig92921_142
wsnp_Ra_c5346_9501281	wsnp_Ra_c5346_9501281
BobWhite_rep_c63956_254	BobWhite_rep_c63956_254
wsnp_Ra_c3766_6947263	Kukri_c3983_670	RAC875_rep_c75639_706	BS00069412_51	Excalibur_c59337_101	wsnp_Ra_rep_c73725_71801179	Tdurum_contig19057_245	BS00067873_51	RAC875_c88279_291	RAC875_c26400_88	wsnp_Ex_c16243_24699942	wsnp_Ra_c3766_6947263	wsnp_Ra_c16850_25605248	Kukri_c38732_225	IAAV4514	wsnp_Ex_rep_c77942_74309566	Tdurum_contig54967_722	RAC875_c25672_473	wsnp_BF291478B_Ta_2_1	wsnp_Ex_c11873_19047792	wsnp_Ex_rep_c68480_67305954	Kukri_c41694_285	wsnp_Ex_c19707_28702378	wsnp_Ex_c1267_2431315	wsnp_Ex_c46392_51913200	BS00003214_51	wsnp_Ex_c1319_2522992	Kukri_c44940_117	wsnp_Ex_c5075_9013594	BobWhite_c34920_228	wsnp_Ex_c45081_50974769	BobWhite_c42198_254	Kukri_c38732_246	wsnp_Ex_c19467_28423197	Excalibur_c36771_136	wsnp_Ra_rep_c106754_90462550	Excalibur_c83451_218	Tdurum_contig54967_581	Tdurum_contig15235_951	Excalibur_c63243_434	IAAV1460	Kukri_c27172_757	RAC875_rep_c81781_202	IACX4889	BS00064654_51	wsnp_Ku_c12559_20251082	wsnp_Ra_c54050_57499377	RAC875_c45791_450	wsnp_Ra_c3766_6948184	wsnp_Ex_c1319_2522682
wsnp_Ra_c57648_59682822	BS00040868_51	Excalibur_c3795_198	Excalibur_c18182_464	RAC875_c65227_99	Excalibur_c79066_165	Tdurum_contig15238_972	BS00107795_51	BobWhite_c18550_159	IACX9279	Kukri_c30417_305	BS00073879_51	BS00046963_51	wsnp_Ex_c38198_45786860	Excalibur_c3810_186	BS00025302_51	Tdurum_contig70639_196	wsnp_Ex_c18669_27544717	RAC875_c22101_656	BS00063608_51	RAC875_c4254_364	Kukri_c18274_1610	wsnp_RFL_Contig3943_4376736	RAC875_c14171_664	RAC875_c30027_381	wsnp_Ex_c34962_43193869	RAC875_c12879_176	Kukri_c25377_365	wsnp_Ex_c5058_8981554	wsnp_Ex_c45348_51169164	Ra_c14171_2765	BobWhite_c47831_87	wsnp_Ex_c39304_46634878	wsnp_Ku_c5891_10414090	wsnp_Ex_c33813_42239400	wsnp_Ex_c19467_28423331	BS00011624_51	wsnp_Ra_c50264_54965028	BS00022117_51	wsnp_Ex_rep_c102044_87297599	JD_c15653_302	Excalibur_c18182_760	Ku_c2606_779	Ku_c22026_1410	wsnp_JD_rep_c63108_40258378	Tdurum_contig6121_947	RAC875_c79742_264	Kukri_c31822_568	Kukri_c14191_351	RAC875_c54701_277
Tdurum_contig46925_285	wsnp_Ex_rep_c66315_64480670	wsnp_Ex_c3990_7223090	wsnp_Ra_c46591_52408053	Excalibur_c22106_190	Tdurum_contig44173_792	CAP11_c991_160	Tdurum_contig46925_285	wsnp_Ku_c15761_24469459	Tdurum_contig7981_70	wsnp_Ku_c16522_25425455
RAC875_c57692_88	Kukri_c38459_501	RAC875_c41444_939	RAC875_c101541_132	Kukri_c14511_1069	RAC875_c2910_1562	Kukri_c11397_2523	Excalibur_c32219_491	BobWhite_c23771_525	Tdurum_contig12123_1650	RAC875_c57692_88	BobWhite_c13202_462	wsnp_Ex_c54772_57528275	Excalibur_c29748_954	RAC875_c59968_234	wsnp_Ex_c54772_57527555
Excalibur_c89155_115	wsnp_Ex_rep_c106072_90285324	Kukri_rep_c104521_117	CAP7_c7065_166	BobWhite_c22827_193	RAC875_c1349_270	Kukri_c6128_373	CAP7_c7415_267	RAC875_c58472_109	Kukri_rep_c104521_727	RAC875_rep_c85751_268	wsnp_Ku_c1876_3666308	BobWhite_c22075_85	wsnp_Ex_c5744_10087758	RAC875_rep_c85751_123	Kukri_c59960_211	Jagger_c1077_98	Kukri_rep_c104521_601	Tdurum_contig44173_572	Kukri_c6128_319	Excalibur_c89155_115	Excalibur_c10568_826	RAC875_c7965_80	Tdurum_contig63468_1413
BobWhite_c13977_91	Kukri_c7539_1065	wsnp_Ex_c34011_42398362	wsnp_Ex_c1145_2198295	RAC875_c27431_212	RAC875_c26487_118	BS00049942_51	wsnp_CD452643B_Ta_2_1	IAAV8065	Excalibur_c22998_621	Ex_c1145_552	Excalibur_rep_c92855_977	RAC875_c48456_444	BobWhite_c8571_699	CAP8_c1801_231	RAC875_c63209_154	IACX5778	Ku_c47744_1073	Excalibur_c26172_359	BS00008727_51	IAAV2161	wsnp_Ra_c14498_22667649	BS00103275_51	RAC875_c13325_109	BobWhite_c13977_91	Kukri_c50603_164
Kukri_c25725_1921	wsnp_Ku_c11870_19296142	Ra_c13513_591	Jagger_c3773_108	RAC875_rep_c85751_72	Kukri_c25725_1921	wsnp_Ex_c3940_7144946	BobWhite_c1059_1825	Excalibur_rep_c94584_98	wsnp_Ex_rep_c67926_66647362	Excalibur_c20083_433	wsnp_Ex_c44510_50547245
Tdurum_contig13698_141	BS00063801_51	wsnp_Ex_c6401_11124462	Kukri_c53506_1141	BS00048191_51	Kukri_c2842_248	wsnp_Ex_c6401_11124623	wsnp_Ex_c6401_11124792	wsnp_CAP11_c3599_1741800	Ku_c106365_329	IACX6349	wsnp_CAP12_c527_285541	Excalibur_c22075_166	Tdurum_contig13698_141
RAC875_rep_c99895_112	Excalibur_c80941_665	Kukri_c39151_460	wsnp_JD_c18284_16822042	IAAV8967	BS00082086_51	BobWhite_c10614_157	RAC875_rep_c99895_112
RAC875_c13920_836	BS00003891_51	IAAV8704	RAC875_c2291_123	RFL_Contig5693_807	RAC875_c13920_836	IACX6023	Tdurum_contig9612_971	RAC875_c13920_747	Tdurum_contig62941_85	Tdurum_contig33428_272	RAC875_rep_c72491_171	Kukri_c61725_545	RAC875_c19425_903	BS00003852_51	Tdurum_contig43092_876
BS00065783_51	BobWhite_c13202_399	BS00083918_51	Excalibur_c28759_914	wsnp_CAP8_rep_c4776_2319078	Kukri_c45876_157	Tdurum_contig42489_768	RAC875_c1823_1681	BS00011795_51	Kukri_c6361_407	BS00065783_51	Tdurum_contig67619_532	Tdurum_contig28247_226	Kukri_c373_916	Excalibur_rep_c69865_157
IAAV1673	RAC875_c17297_341	Tdurum_contig29467_99	Kukri_c21943_958	wsnp_Ex_rep_c102159_87386822	Tdurum_contig11700_1247	wsnp_Ra_c2730_5190365	Excalibur_c35713_106	Tdurum_contig14559_78	RAC875_c6837_468	Kukri_rep_c71420_511	wsnp_Ex_c6057_10611952	wsnp_Ex_c19082_27999258	wsnp_Ra_c2730_5190076	Ex_c102862_798	Tdurum_contig43119_297	RAC875_c34994_183	RAC875_c55347_506	IAAV1673	IAAV8886	Ku_c30637_1294	Tdurum_contig14559_741	wsnp_Ex_c12577_20022294	wsnp_Ra_c2730_5189836	Excalibur_c99745_169	Ra_c7721_225	Excalibur_c38928_307	wsnp_Ex_c30852_39718945	wsnp_Ra_rep_c108218_91556581	BS00074183_51
RAC875_rep_c107515_508	wsnp_Ex_c26172_35422935	Kukri_c9507_142	wsnp_JD_c2691_3617481	Excalibur_rep_c84475_162	wsnp_Ex_c14586_22625563	wsnp_JD_c5591_6743599	BS00080317_51	BS00082760_51	Jagger_c556_473	wsnp_Ex_rep_c66409_64618153	wsnp_Ex_c34011_42398664	Kukri_rep_c105243_341	wsnp_Ex_rep_c67012_65465341	Kukri_c2800_103	Kukri_c55096_140	JD_c2691_2947	Excalibur_c23462_677	BS00063631_51	wsnp_Ex_c16446_24946990	wsnp_Ex_c8267_13954978	wsnp_Ex_rep_c101703_87021883	Tdurum_contig77234_467	BS00026203_51	BS00069368_51	RAC875_rep_c107515_508	BS00056278_51	BS00079127_51	wsnp_Ex_c23122_32350412	Ra_c26497_381	wsnp_Ex_c5334_9427824	RAC875_c7110_2706	wsnp_Ex_rep_c66381_64576423	wsnp_Ra_c11600_18784716	wsnp_Ex_c1725_3267186	wsnp_Ex_c5334_9427658	RAC875_c90029_92	Excalibur_c15335_197	Ra_c17448_1214	RAC875_c41604_1001	wsnp_Ra_c27839_37354085	Ku_c35629_568	Ku_c32537_241	BobWhite_c23946_75	wsnp_Ex_c1398_2677127	wsnp_Ex_c9470_15701734	wsnp_Ra_c11942_19247669	wsnp_Ex_c8843_14783989	Excalibur_c7823_397	Kukri_c26279_503
BS00063429_51	BobWhite_c43135_397	wsnp_Ex_c1988_3742291	BS00055768_51	CAP7_c10772_156	RAC875_c44002_166	BS00063429_51	BS00055769_51	RAC875_c58425_331	RAC875_rep_c77197_202
RFL_Contig5885_435	RAC875_c37871_249	Excalibur_c30648_924	RAC875_c12259_1892	wsnp_CAP11_c1355_767877	RAC875_c13610_1599	wsnp_CAP12_c1388_706924	Excalibur_c15744_322	RFL_Contig5885_435	RAC875_rep_c105224_352	BobWhite_c18566_106
BS00011202_51	Tdurum_contig17421_310	BS00034554_51	wsnp_Ex_rep_c70036_68988728	BS00011202_51	BS00023080_51	Excalibur_rep_c110824_66	BS00069116_51	BS00109717_51	D_F5XZDLF01B7ECX_54	RFL_Contig2206_1694
RAC875_c45515_65	wsnp_Ex_c19874_28891457	Tdurum_contig41142_267	RAC875_c23461_428	RAC875_rep_c115149_377	BS00074024_51	RAC875_rep_c115149_515	Excalibur_rep_c102798_288	RAC875_c45515_65	Excalibur_c5083_718
wsnp_Ex_c3025_5587183	wsnp_Ex_c3025_5587183	BS00046264_51	RAC875_c23654_214	BS00046263_51	Tdurum_contig569_263	Ra_c39588_830	RAC875_rep_c106238_237	RAC875_rep_c112646_106
RAC875_c7630_1383	RAC875_c7630_1383	Tdurum_contig45559_403	BS00068506_51	CAP7_rep_c12929_169	BS00037464_51	Kukri_c73868_961	BS00037462_51	Kukri_c4780_395
Tdurum_contig29162_378	RAC875_rep_c70449_63	wsnp_Ra_c30621_39857295	BS00010403_51	Tdurum_contig29162_378	wsnp_Ex_c14481_22485922	wsnp_JD_c2297_3138694	wsnp_Ex_c4728_8444212	wsnp_Ex_c702_1382859
Jagger_c1231_85	Kukri_c27662_645	RAC875_c31299_1302	Kukri_c79905_731	BobWhite_c27364_124	Tdurum_contig8030_335	RAC875_c31299_1215	RAC875_c14887_829	Kukri_c27662_675	Jagger_c1231_85	BS00085589_51
Tdurum_contig76997_664	BS00064886_51	Tdurum_contig76997_664	RAC875_c14309_317	BS00064885_51	RAC875_c6649_642	wsnp_Ex_c24927_34181611	Kukri_c30390_1731
RAC875_c76124_264	BS00067836_51	wsnp_Ex_c7786_13265260	BobWhite_c11301_226	D_wsnpbe403818_Contig1_1	RAC875_c47035_70	wsnp_CAP11_rep_c4300_2030142	wsnp_Ex_c6186_10806657	CAP12_c1784_424	RFL_Contig5166_1049	RAC875_c76124_264	Kukri_c42895_593
Kukri_c65194_111	RAC875_c17189_155	Jagger_c555_287	Excalibur_c16961_85	RAC875_c26887_562	Kukri_c25377_240	Kukri_c65194_111
wsnp_CD454706B_Ta_1_1	wsnp_Ex_c11348_18325887	RFL_Contig4251_851	RAC875_c5129_280	wsnp_Ex_c40732_47728890	BS00109036_51	RAC875_c2370_250	wsnp_Ex_c31256_40071875	IAAV169	Tdurum_contig26016_243	Ku_c6791_519	RAC875_c57261_265	wsnp_BE496986B_Ta_2_2	Ex_c11348_1256	Excalibur_c32739_698	Tdurum_contig47269_904	BobWhite_c45091_53	Tdurum_contig66984_143	Tdurum_contig42414_1071	BS00010993_51	Ku_c68657_464	Tdurum_contig50382_639	wsnp_Ex_c9750_16105678	wsnp_Ex_c4124_7455032	Ra_c18593_802	RAC875_c19357_122	Ra_c26319_331	wsnp_CD454706B_Ta_1_1	wsnp_Ku_c11690_19042937	BobWhite_c3392_749	wsnp_Ex_c11348_18326158	wsnp_Ex_c11714_18840676	Tdurum_contig30640_263
Excalibur_c92249_102	BobWhite_c1633_643	BobWhite_c35443_249	Excalibur_c92249_102	Tdurum_contig46808_4106	wsnp_Ex_c12433_19827016
JD_c1555_151	wsnp_Ex_c15785_24157360	Excalibur_rep_c66613_510	wsnp_CAP11_c1432_806102	Tdurum_contig26001_242	Ra_c24622_352	JD_c1555_151	wsnp_Ex_c41077_47991013
wsnp_Ex_c4815_8597064	wsnp_Ex_c4815_8597064	RAC875_c55270_272	wsnp_Ex_c4815_8597139	Excalibur_c100270_78
BS00067983_51	wsnp_Ex_c1383_2651887	BS00067983_51	tplb0021a17_853
BobWhite_c22638_135	CAP12_rep_c4571_181	wsnp_Ku_c24981_34948114	BobWhite_c22638_135	Tdurum_contig44938_2966	wsnp_Ex_c14101_22012676	wsnp_Ex_c30689_39574415
BS00021658_51	wsnp_Ku_c43368_50890819	BS00021658_51	BS00109999_51
Kukri_c78348_266	Kukri_c78348_266	Kukri_c56955_282	RAC875_c13216_111	Tdurum_contig76997_462	wsnp_RFL_Contig2747_2479869
RAC875_c64292_78	wsnp_CAP8_c7510_3461645	wsnp_Ex_c14530_22548417	Tdurum_contig14046_364	RAC875_c64292_78	RAC875_c8954_479
Tdurum_contig50121_249	Tdurum_contig50121_249	Kukri_c10377_112	BS00027942_51
Kukri_c8343_228	wsnp_Ex_c8011_13584847	CAP7_c6528_99	tplb0024k14_829	wsnp_Ex_c13352_21044607	BobWhite_c9330_499	Kukri_c8343_228
wsnp_BF293311B_Ta_2_3	wsnp_BF293311B_Ta_2_3	BS00022772_51	IACX203	BS00094322_51	BS00106588_51	BS00064820_51	Kukri_c24590_532	BS00054287_51
RAC875_c66376_395	RAC875_c68849_153	RAC875_c66376_395	wsnp_Ex_c56091_58346859
Excalibur_c96134_182	Tdurum_contig43538_1306	Excalibur_c96134_182	Tdurum_contig43538_1812	Excalibur_c96134_152	Tdurum_contig43538_1687
wsnp_RFL_Contig2014_1222146	BS00028217_51	BobWhite_c11042_284	RAC875_c13949_923	wsnp_Ra_c13949_21928888	Tdurum_contig48689_514	wsnp_CAP11_rep_c4300_2030261	wsnp_RFL_Contig2014_1222146
wsnp_BE404947B_Ta_2_12	IAAV1711	wsnp_BE404947B_Ta_2_12
BS00064478_51	Kukri_c24296_273	BS00064478_51
Ra_c7673_1788	BS00068245_51	Ra_c7673_1773	RAC875_c45987_132	Ra_c7673_1788	Excalibur_c4261_342	RAC875_c65710_156	Kukri_c28517_372	Tdurum_contig75763_930
Kukri_c338_330	Kukri_c338_330	Kukri_c338_109
Kukri_rep_c107983_607	Kukri_rep_c68091_971	Kukri_rep_c107983_607
RAC875_rep_c107929_341	RAC875_rep_c107929_341	BS00090073_51
Excalibur_rep_c87351_347	RAC875_c8254_594	Excalibur_rep_c87351_347
wsnp_Ex_c1143_2195442	wsnp_Ex_c1143_2195442	wsnp_Ku_c2119_4098330
Ku_c32100_105	Ku_c32100_105	wsnp_Ex_c7713_13153321	Tdurum_contig32579_121
Ex_c17379_1431	Ex_c17379_1431
Tdurum_contig12648_389	Tdurum_contig10729_989	Kukri_c60966_261	Tdurum_contig12648_389	Tdurum_contig59339_428	BobWhite_c47040_185	Kukri_c373_1588	Tdurum_contig10729_734
BS00029434_51	BS00029434_51
BS00063174_51	BS00076093_51	BS00060838_51	RAC875_c10122_113	Kukri_rep_c69660_52	BS00063174_51	Excalibur_c47748_83	BobWhite_c14575_323
wsnp_Ex_c19525_28494827	wsnp_Ex_c19525_28494827	wsnp_Ku_c46363_53116979	wsnp_Ex_c45713_51429315
RAC875_c33609_381	Kukri_c3044_188	Kukri_rep_c117390_70	wsnp_Ex_c19602_28584250	wsnp_JD_c2954_3925740	wsnp_Ex_c12618_20079758	Tdurum_contig61970_499	Tdurum_contig61970_835	RAC875_rep_c111557_801	BobWhite_c5418_82	Kukri_c3044_221	Tdurum_contig45714_546	RAC875_c27207_380	Tdurum_contig32619_202	RAC875_rep_c71306_97	JD_c5418_941	RAC875_c25902_594	RAC875_c33609_381	Tdurum_contig62040_1487	Tdurum_contig62040_1253	RAC875_rep_c75251_505	Kukri_c17997_389	wsnp_Ku_c13325_21275440	RAC875_c982_710	wsnp_Ku_c35839_44981841	Tdurum_contig62040_1247	Kukri_rep_c100676_151
BS00084314_51	BS00067590_51	Excalibur_s111479_146	RAC875_c10650_90	Kukri_c32307_481	Tdurum_contig98106_715	Tdurum_contig5486_1406	BS00084314_51	BS00066226_51	BS00065680_51
Kukri_c85856_60	BS00067417_51	Kukri_c85856_60
BobWhite_c23416_168	BobWhite_c23416_168
wsnp_Ex_c2936_5416717	wsnp_Ex_c2936_5416717
RAC875_c12907_515	RAC875_c12907_515
BS00022480_51	BS00022480_51
wsnp_Ex_c16090_24522660	wsnp_Ex_c16090_24522660
BobWhite_c33227_82	RAC875_c43780_239	RAC875_rep_c108200_137	Excalibur_rep_c68210_468	wsnp_Ku_c3185_5949143	BobWhite_c33227_82	Kukri_rep_c116323_79	wsnp_Ex_c1276_2445537	Ra_c9698_1606	wsnp_Ku_c15761_24469519	wsnp_Ex_c18372_27196625	RAC875_c49136_59	RFL_Contig1015_620	tplb0061f12_679	wsnp_BQ161779B_Ta_2_4
RFL_Contig5037_1482	RFL_Contig5037_1482
Tdurum_contig6121_907	Tdurum_contig6121_907
RAC875_rep_c71463_98	RAC875_rep_c71463_98
Ra_c22493_190	Ra_c22493_190
CAP11_c1087_327	CAP11_c1087_327
BS00092845_51	BS00092845_51
BS00027770_51	BS00027770_51
wsnp_RFL_Contig2424_1966870	wsnp_RFL_Contig2424_1966870
Ku_c24158_1468	Ku_c24158_1468
wsnp_Ku_c4910_8793327	wsnp_Ku_c4910_8793327
RAC875_c67463_324	RAC875_c67463_324
Tdurum_contig51640_847	Tdurum_contig51640_847
IAAV5595	IAAV5595
RAC875_c32447_187	RAC875_c32447_187
Excalibur_rep_c102994_1003	Excalibur_rep_c102994_1003
wsnp_Ex_c15708_24057812	wsnp_Ex_c15708_24057812
IACX2322	IACX2322
Tdurum_contig74813_560	Tdurum_contig74813_560
BS00080047_51	BS00080047_51
BobWhite_c34798_184	RAC875_c48570_361	Kukri_rep_c107975_95	Ex_c7086_154	wsnp_Ex_c4942_8793029	D_GA8KES401DISTP_65	Excalibur_c6258_692	Kukri_c30754_271	Kukri_c13912_1543	RAC875_rep_c103556_427	wsnp_Ex_rep_c67100_65576598	IAAV3944	RAC875_c82385_209	D_GDS7LZN01DU929_63	Ex_c31468_763	RAC875_c64099_90	Ex_c12134_1160	Ex_c12134_939	wsnp_JD_c7795_8867843	Excalibur_c8134_1319	wsnp_JD_c2198_3021879	Excalibur_c83056_83	RAC875_c24285_1049	Excalibur_c43740_95	wsnp_Ex_c10910_17729008	Excalibur_c22599_921	BobWhite_c12032_371	RAC875_c3156_630	Ex_c5168_849	IAAV6637	Ex_c31468_598	BobWhite_c34798_184	CAP8_c6799_93	Excalibur_c29102_933	wsnp_Ex_c62371_62036044
Excalibur_rep_c113131_624	wsnp_Ex_c4480_8056354	D_contig26362_1277	Kukri_s109823_59	wsnp_Ex_c4480_8056013	BS00003568_51	wsnp_Ex_c4480_8055475	RAC875_c3928_422	Ra_c16172_309	Kukri_c11902_580	BS00105877_51	BS00087343_51	BS00105522_51	wsnp_Ex_c13188_20825019	Excalibur_c21688_724	D_contig13913_154	IACX11026	IACX5958	BobWhite_c18136_441	Excalibur_rep_c113131_624
Kukri_rep_c72996_252	tplb0025h02_630	IAAV64	Ex_c7086_187	wsnp_Ex_c30754_39633791	RAC875_c15525_271	Excalibur_c4261_1098	RAC875_rep_c113188_81	tplb0025h02_894	Excalibur_c53816_233	wsnp_Ra_c7200_12462543	wsnp_Ex_c25390_34654575	Kukri_rep_c72996_252	wsnp_Ex_rep_c110800_93013978	Ex_c25390_395	Excalibur_c30035_368
Excalibur_rep_c106283_82	RAC875_c25738_168	BS00011061_51	Excalibur_rep_c106283_82	RAC875_c30397_887	IACX5833	BS00003697_51	BobWhite_c5872_65
wsnp_Ex_c18664_27540364	wsnp_Ex_c18664_27540364	RAC875_rep_c85994_258	wsnp_Ex_c14439_22426200	Kukri_c55362_75	wsnp_Ex_c4789_8550135	wsnp_Ku_c19587_29102203
D_contig10996_530	RAC875_c14354_907	D_contig10996_530	Excalibur_c15309_646	RAC875_c14354_934
BS00022523_51	wsnp_Ku_c2637_5009091	BobWhite_c11808_975	Ra_c42576_780	BS00022523_51
BobWhite_c13435_700	RFL_Contig2615_982	BobWhite_c13435_700	CAP7_c2559_543	BS00070856_51
wsnp_Ex_c1690_3206784	wsnp_Ra_c13881_21836489	IAAV8527	wsnp_Ex_c1690_3206784
RFL_Contig2815_1135	RFL_Contig2815_1135	Excalibur_c10358_1800
wsnp_Ex_c23383_32628864	wsnp_Ex_c37749_45436366	wsnp_Ex_c23383_32628864
BS00063175_51	IACX10982	BS00063175_51
wsnp_CAP12_c720_382116	Excalibur_c7731_2743	wsnp_CAP12_c720_382116
Tdurum_contig17366_731	Tdurum_contig17366_731
RAC875_c2102_3487	RAC875_c2102_3487
Tdurum_contig54917_597	Tdurum_contig54917_597
BS00034553_51	BS00034553_51
RFL_Contig4626_873	RFL_Contig4626_873
CAP7_c1208_150	CAP7_c1208_150
Excalibur_c4789_2748	Excalibur_c4789_2748
wsnp_Ra_c27787_37299352	wsnp_Ra_c27787_37299352
wsnp_Ex_c1988_3742022	wsnp_Ex_c1988_3742022
RAC875_c18002_58	RAC875_c18002_58
Kukri_c45876_61	Kukri_c45876_61
wsnp_Ex_c56443_58561683	wsnp_Ex_c56443_58561683
IAAV5171	IAAV5171
RAC875_c25839_225	RAC875_c25839_225
BS00063625_51	BS00063625_51
BS00044040_51	BS00064804_51	BS00030028_51	Tdurum_contig51189_574	IAAV5054	Tdurum_contig4676_3592	BS00065789_51	CAP11_c8029_75	BS00067808_51	BobWhite_c4684_245	BS00055703_51	BS00062824_51	BS00070735_51	RAC875_c81356_688	BS00070538_51	RAC875_rep_c72107_621	wsnp_Ku_rep_c71755_71490557	Tdurum_contig57492_180	IAAV2865	wsnp_BE498209A_Ta_2_1	BS00070643_51	BS00044040_51	Excalibur_rep_c111181_453	BS00039559_51	BS00101427_51	RAC875_c53629_792	BS00040600_51	BS00070539_51	IAAV5154	BS00041232_51	BS00042196_51	BS00091101_51	RAC875_c81356_645	BS00084370_51	Ku_c15750_761	Tdurum_contig45062_417	wsnp_Ex_c28707_37811644	BS00040601_51	BobWhite_c8366_563	BS00093895_51	RAC875_c7019_754	wsnp_JG_c227_167774	BS00063128_51	BS00108779_51
Tdurum_contig22364_380	RAC875_c4732_1521	BS00078324_51	wsnp_Ra_c16813_25556454	wsnp_Ex_c1482_2835474	Excalibur_rep_c79404_164	Tdurum_contig22364_380	wsnp_Ex_c6059_10615895	wsnp_CAP12_c1461_744121	wsnp_Ra_c40910_48252997	wsnp_RFL_Contig1510_707132	BS00077791_51	wsnp_Ex_c1482_2835665	Excalibur_c9617_292
BS00002897_51	BS00002897_51	tplb0024l08_1395	BS00097987_51	Excalibur_c15411_643	CAP7_c3756_190	wsnp_CAP11_c383_294401	wsnp_Ex_c558_1105911	RAC875_c57962_101	RAC875_c11662_401	RAC875_c32212_84	BS00006674_51	RFL_Contig2920_563	wsnp_JD_c18814_17164689	Ex_c9556_2547	wsnp_Ex_c29371_38412298	BS00092197_51	wsnp_Ex_c17693_26438399
IAAV2086	BS00102772_51	BS00102773_51	IAAV6833	IAAV2086	Kukri_c39994_227	BS00021692_51	RFL_Contig5162_345	BobWhite_c8076_154	wsnp_BF473884A_Ta_1_3	BS00098026_51	Tdurum_contig85377_141	Excalibur_rep_c109881_701	Kukri_c6386_2065	Kukri_c66626_288
Tdurum_contig93663_457	Kukri_c28866_183	RAC875_c16644_491	Kukri_c12113_837	BS00000747_51	Kukri_c1831_1243	Excalibur_c16355_712	IAAV912	Tdurum_contig93663_457	Tdurum_contig13048_89	Kukri_c76470_79	Tdurum_contig15285_588	RFL_Contig3424_754	Excalibur_c30151_528	RAC875_c16644_1722	Excalibur_c46601_265	BS00099610_51	Tdurum_contig75819_3136	Tdurum_contig16896_287	Tdurum_contig47309_600	Tdurum_contig50536_603	CAP11_c1661_59	Tdurum_contig54860_525	RAC875_c17185_90	RAC875_c34971_137	Kukri_c29154_977
Kukri_c42622_417	Kukri_c42622_417	Kukri_c2101_2358	Tdurum_contig52015_426	wsnp_Ex_c43009_49439922	RAC875_c54764_319	BS00079237_51	Tdurum_contig75811_1629	Tdurum_contig52015_1090	Tdurum_contig52015_870	Tdurum_contig52015_1320	RAC875_c55774_126	Ku_c20100_1746	RAC875_c56907_274	Tdurum_contig51001_186	BS00035083_51
Excalibur_c14925_1747	wsnp_Ex_c42653_49180485	BS00110010_51	IAAV7916	BS00067746_51	Ra_c17341_2119	IAAV4945	Ku_c554_1239	Ra_c17341_2122	Kukri_c57674_324	Kukri_rep_c101532_1046	Excalibur_rep_c101407_222	wsnp_Ex_c42653_49180603	Ku_c12701_1268	RAC875_c32923_95	wsnp_Ku_c12701_20446223	Excalibur_c13337_219	Tdurum_contig8441_602	BS00024786_51	Excalibur_c14925_1747	BS00022145_51	Ra_c8937_191	BS00066015_51
Kukri_c58950_69	RAC875_c21280_2176	BobWhite_c26529_106	RAC875_c114809_130	wsnp_Ku_c10202_16937059	IAAV942	Kukri_rep_c105157_485	wsnp_Ex_c40011_47158369	Kukri_c42807_473	wsnp_Ex_c1146_2200823	BS00092631_51	wsnp_Ra_c7969_13600474	wsnp_BF293181A_Ta_2_4	Ra_c4601_2417	Ku_c2990_1997	Kukri_c58950_69
Tdurum_contig59467_433	Kukri_c28968_130	Ku_c19745_892	Tdurum_contig97505_172	Ku_c43151_811	Tdurum_contig59467_433	Tdurum_contig12454_585	RAC875_rep_c83934_91	Tdurum_contig59836_250
BS00033442_51	BS00094919_51	BS00022751_51	BS00111120_51	wsnp_Ex_c2360_4422599	BS00082180_51	Excalibur_c59263_96	BS00076461_51	BS00022475_51	wsnp_Ku_c6065_10682577	RAC875_c21946_234	RAC875_rep_c111778_387	Kukri_c51068_528	BS00021997_51	wsnp_Ku_c6065_10682531	Tdurum_contig63598_188	BobWhite_c40583_146	BS00033442_51
BS00078522_51	IAAV3946	Ra_c32003_420	wsnp_Ex_rep_c69838_68799256	Excalibur_c62090_277	Kukri_c55196_445	Kukri_c67076_479	wsnp_Ex_c11350_18330107	wsnp_Ex_c10094_16590615	Excalibur_c34091_311	BobWhite_c20374_162	BS00078522_51	wsnp_Ex_c14009_21899923	wsnp_Ku_c24742_34711973
wsnp_Ex_c4883_8705816	Ra_c31466_694	RAC875_rep_c105182_460	wsnp_Ex_c19214_28132186	Tdurum_contig46611_1061	RAC875_c1227_1098	wsnp_Ex_c4883_8705816	wsnp_Ex_c38326_45883440	wsnp_Ex_c1924_3630249	RAC875_c1227_1471	wsnp_BF474379A_Ta_2_2	BS00022541_51	wsnp_BF474379A_Ta_2_1	BS00022747_51	BobWhite_c4399_447	Excalibur_c2736_159	wsnp_Ra_rep_c105182_89171305
Tdurum_contig46717_2021	Ra_c956_2318	RFL_Contig2814_604	Tdurum_contig46717_2021	Kukri_c11530_92	RAC875_c12733_1509	RAC875_c22831_356	RAC875_c1499_568	BS00071736_51	BS00075731_51	wsnp_Ra_c12773_20367106
RAC875_rep_c69356_504	Kukri_rep_c70199_506	wsnp_CAP8_rep_c3844_1896355	IACX13137	RAC875_rep_c69356_504	wsnp_CAP11_rep_c4346_2050918	Excalibur_rep_c105674_99	BobWhite_rep_c49999_538	BS00011622_51
IAAV6957	wsnp_Ku_c19251_28705893	IAAV6957	tplb0045p11_893
Kukri_c855_1907	BobWhite_c32347_219	Kukri_c855_1907	wsnp_Ex_c6961_11998812	IAAV6961	BobWhite_c25105_507	wsnp_Ex_c6961_12000176	Kukri_c5693_1983	Kukri_c855_2107
BS00071558_51	Excalibur_c12996_775	BS00071558_51	Tdurum_contig62357_527	BS00109319_51
wsnp_Ku_c1552_3060297	RAC875_c20121_561	BS00077891_51	BS00070626_51	wsnp_Ku_c1552_3060297	Ra_c8394_1381	IAAV6287
RAC875_c8565_926	wsnp_BF483039A_Ta_2_1	wsnp_Ku_c3929_7189422	wsnp_JD_c19925_17854742	BS00061593_51	BS00020236_51	RAC875_c50676_588	RAC875_c8565_926
BS00032623_51	BS00067904_51	BS00032623_51	wsnp_Ra_c63822_63288359	Excalibur_c60134_182	Excalibur_c44485_362	BS00064143_51	RAC875_c63822_185
Excalibur_rep_c102327_102	Tdurum_contig54832_139	Excalibur_c61603_1052	wsnp_RFL_Contig2805_2579582	tplb0032g12_1241	Kukri_rep_c98227_390	Excalibur_rep_c102327_102
Tdurum_contig28493_829	Tdurum_contig5646_929	RAC875_c42866_1323	BS00095826_51	Tdurum_contig28493_829	Tdurum_contig81608_63	wsnp_Ex_c662_1301994	Excalibur_c662_229
Ex_c9615_1202	wsnp_Ex_rep_c69123_68034403	BobWhite_rep_c58252_112	BS00078460_51	Ex_c9615_1202	Ex_c9615_574	wsnp_Ex_c7030_12111917
IAAV6043	CAP11_c3138_241	BS00046976_51	BS00046977_51	IAAV6043	JD_c19177_1284	BS00099804_51
IAAV1971	BS00035032_51	BS00035033_51	BS00040929_51	BS00062425_51	Excalibur_c42993_561	IAAV1971	Tdurum_contig99143_205
RAC875_c41659_794	BobWhite_c15352_394	RAC875_c56692_170	RAC875_c41659_794	BobWhite_c1215_240	BS00021261_51
wsnp_Ex_c6354_11053460	wsnp_Ex_c53442_56678505	BobWhite_c19346_434	RFL_Contig6074_1058	Excalibur_c1791_819	wsnp_Ex_c6354_11053460
Excalibur_c53632_204	BS00040992_51	Excalibur_c53632_204	BS00082412_51	BS00024619_51	BS00024617_51	Excalibur_c47990_159	wsnp_Ex_rep_c67660_66321934	CAP7_c10038_214
RFL_Contig3271_810	BS00007429_51	Tdurum_contig14075_522	Kukri_c106476_350	RFL_Contig3271_810	Tdurum_contig20214_279
wsnp_Ex_c15341_23592075	RAC875_c60161_145	Tdurum_contig56175_791	wsnp_Ex_c15341_23592075	wsnp_Ex_c5608_9867710	Kukri_c8718_193
Kukri_c18055_1740	RAC875_c18668_513	Tdurum_contig45618_1089	wsnp_Ra_c389_826890	Tdurum_contig81947_779	Kukri_c18055_1740
BS00063555_51	wsnp_Ku_c5938_10491100	Ku_c5938_4231	wsnp_Ku_c5938_10491311	BS00063555_51
wsnp_CAP11_c298_250917	tplb0031i24_1212	wsnp_CAP11_c298_250917	BS00061911_51	Kukri_rep_c68371_1242	wsnp_Ku_c28104_38042857
Kukri_c36710_1007	BS00030911_51	wsnp_Ra_c31751_40835513	BS00066651_51	Kukri_c27692_822	CAP7_c10133_40	BobWhite_c24063_231	BobWhite_c911_127	Kukri_rep_c70389_57	RAC875_rep_c117475_289	wsnp_CAP11_c651_429263	wsnp_CAP11_c651_429138	Kukri_c39894_178	Kukri_c36710_1007	RAC875_c32895_304	wsnp_JD_c38071_27729378	wsnp_JD_c18167_16742264
RAC875_c67063_703	RAC875_c67063_984	RAC875_rep_c76772_850	RAC875_c67063_703	wsnp_Ex_c39221_46569987
BS00063549_51	BS00023055_51	BS00063549_51	BS00064892_51	wsnp_Ex_c35_77935
RAC875_c66770_208	Kukri_c19436_405	wsnp_Ex_c30239_39179460	RAC875_rep_c114991_62	RAC875_c66770_208
Tdurum_contig69003_459	wsnp_Ku_c4299_7814936	Tdurum_contig69003_459	Excalibur_c9183_1397	Excalibur_c24593_1217
wsnp_BE590553A_Ta_2_1	Ku_c12139_1714	Ex_c1334_889	RAC875_c13221_1017	wsnp_BE590553A_Ta_2_1
RAC875_c52124_90	BobWhite_c24295_777	BS00034689_51	Kukri_c5757_530	Kukri_c96054_123	Kukri_c15594_386	IACX8453	RAC875_c52124_90	RAC875_c7988_1588	wsnp_Ra_rep_c69620_67130107
BobWhite_c20453_589	Excalibur_rep_c106362_961	BobWhite_c20453_589	Excalibur_rep_c105674_315	wsnp_Ex_c31955_40681185
Kukri_c45412_177	BS00023993_51	Kukri_c45412_177	BS00022049_51	BS00023673_51
RAC875_c22210_191	RAC875_c22210_191	Kukri_c18677_823	wsnp_Ku_c792_1636348
tplb0022c16_494	tplb0022c16_494	Tdurum_contig46954_406
Kukri_c11325_337	Jagger_c5275_99	BobWhite_c47709_141	BobWhite_c1085_412	wsnp_Ex_c22383_31576342	Kukri_c11325_337	BS00108784_51	RAC875_c17861_199	Kukri_rep_c109098_132	Tdurum_contig51645_738	BS00111112_51	BS00010282_51	RAC875_rep_c112782_91	Tdurum_contig16445_218	RAC875_c17861_221
Tdurum_contig83837_251	Tdurum_contig83837_251	BS00103846_51	BS00034085_51
wsnp_BQ160404A_Ta_1_1	wsnp_Ex_c23102_32328851	wsnp_BQ160404A_Ta_1_1	wsnp_Ex_c23102_32328852
wsnp_CAP7_c1321_664478	IACX7848	wsnp_CAP7_c1321_664478	wsnp_CAP7_c1321_664480
Ku_c5938_4221	BS00023225_51	Ku_c5938_4221	wsnp_Ex_c2017_3787478
BS00011072_51	Ku_c11827_464	BS00011072_51	wsnp_Ex_c5341_9443380
BS00071424_51	wsnp_JD_c3225_4227048	BS00071424_51	BS00093156_51
BS00067682_51	BS00067682_51	RFL_Contig2834_890	Kukri_c51453_406	Tdurum_contig42487_1555	BS00068033_51
RAC875_c346_1226	RAC875_c346_1226	RAC875_c41169_68	tplb0032m13_1358
Ra_c70829_369	wsnp_Ex_c7071_12171222	BS00066468_51	RAC875_c105310_155	wsnp_Ku_rep_c103889_90513052	wsnp_Ex_c7071_12171619	Ra_c70829_369
Kukri_c9728_1171	Ku_c19745_1093	Kukri_c9728_1171	Excalibur_c46453_144
Excalibur_c1310_414	Excalibur_c1310_414	Tdurum_contig11613_329
wsnp_Ku_c19943_29512612	wsnp_Ku_c19943_29512612	RAC875_c46980_148
wsnp_Ex_c61603_61581245	Tdurum_contig61864_1352	wsnp_Ex_c61603_61581245
Kukri_c36885_58	RAC875_c55351_223	Kukri_c36885_58
BS00068863_51	BS00068863_51	Kukri_c74599_85
Excalibur_c12849_228	Excalibur_c12849_228	Excalibur_rep_c115261_135
BobWhite_c24760_142	JD_c42022_319	BobWhite_c24760_142
Tdurum_contig77759_52	Tdurum_contig77759_52	IAAV6131
wsnp_Ku_c42539_50247426	wsnp_Ku_c42539_50247333	wsnp_Ku_c42539_50247426
Excalibur_c113078_320	wsnp_Ku_c44760_51961180	Excalibur_c113078_320
BS00065529_51	BS00065529_51	BS00022169_51
BS00063458_51	BS00063458_51	CAP7_c7296_88
tplb0024a09_2028	tplb0024a09_2028	RAC875_c50665_202
Excalibur_c17447_635	BS00109912_51	Excalibur_c17447_635
wsnp_Ex_c9428_15641639	wsnp_Ex_c9428_15641639	wsnp_Ex_c9428_15641609
wsnp_Ex_rep_c71217_70021470	wsnp_Ex_c7216_12390889	RAC875_c4438_419	RFL_Contig4956_2526	wsnp_Ex_rep_c71217_70021470
IAAV6180	wsnp_Ra_c16287_24905062	IAAV3315	Excalibur_c96483_520	wsnp_Ex_c19582_28564743	RAC875_c13696_226	IAAV3027	Excalibur_rep_c103301_387	BS00059929_51	wsnp_CAP11_c78_114341	BobWhite_c11374_530	wsnp_Ra_c16287_24904962	IAAV6180
wsnp_Ra_c1303_2598907	Kukri_c26517_691	Tdurum_contig42093_1170	wsnp_Ex_c13721_21532196	wsnp_Ra_c1303_2598907
Ku_c29856_174	Excalibur_c20486_268	wsnp_CAP11_c827_513472	RAC875_c57656_170	wsnp_CAP7_c949_486485	wsnp_Ku_rep_c113718_96236830	Tdurum_contig23024_763	Ku_c29856_174	wsnp_Ex_c5177_9174930	Ku_c29856_132	RAC875_c22201_461
wsnp_JD_c20555_18262317	BS00026622_51	wsnp_JD_c20555_18262317	Excalibur_c95707_285	RAC875_c19111_628	wsnp_JD_c20555_18262260
Ku_c12886_1250	Ku_c12886_1250
Excalibur_c31216_744	Excalibur_c31216_744
Kukri_c19251_579	Kukri_c19251_579
BS00063267_51	BS00063267_51
BS00074230_51	BS00074230_51
BS00099881_51	BS00099881_51	Ra_c64159_441	wsnp_Ex_c11636_18742884	BS00040590_51	wsnp_JD_c14118_13933380	Kukri_rep_c97425_164	BS00020610_51	BS00100351_51	IACX11096
BS00022202_51	BobWhite_c5235_710	BS00022202_51
Tdurum_contig15260_650	Tdurum_contig15260_650	BS00091701_51	BS00087471_51	Excalibur_c19475_619	Kukri_c67586_306	Kukri_rep_c101179_404	Tdurum_contig74815_1274	RAC875_c11969_384	RAC875_c48202_231
BS00011330_51	BS00011330_51
wsnp_Ex_c22547_31738007	Excalibur_rep_c102881_88	wsnp_Ex_c22547_31738007
Tdurum_contig82438_73	Tdurum_contig82438_73
RAC875_c2359_652	RAC875_c2359_652
BS00003730_51	BS00003730_51
BS00074110_51	BS00074110_51
wsnp_Ku_c4615_8326355	wsnp_Ku_c4615_8326355
RFL_Contig3425_378	RFL_Contig3425_378
wsnp_Ra_c20189_29442564	wsnp_Ra_c20189_29442564
wsnp_Ex_c41150_48040078	wsnp_Ex_c41150_48040078	Ra_c9427_300
wsnp_JD_c5861_7018974	wsnp_Ku_c5693_10079343	wsnp_JD_c5861_7018974
wsnp_Ku_c16022_24798741	wsnp_Ku_c16022_24798741
RAC875_c27696_718	RAC875_c27696_718
RAC875_c52560_438	RAC875_c52560_438
Kukri_c10757_183	Kukri_c10757_183
BS00078400_51	BS00078400_51
wsnp_Ex_c5839_10246915	IAAV5550	wsnp_Ra_c7112_12318340	Excalibur_c34189_122	wsnp_Ex_c6142_10746442	Excalibur_c6101_608	wsnp_Ex_c53387_56641291	wsnp_Ex_c916_1767286	wsnp_Ex_c5839_10246915
CAP11_c1048_99	CAP11_c1048_99
Kukri_c40353_179	Kukri_c40353_179
RAC875_c14982_577	RAC875_c14982_577
wsnp_BE445506A_Ta_2_2	wsnp_BE445506A_Ta_2_2
Tdurum_contig12326_232	Tdurum_contig12326_232
wsnp_Ex_c9971_16412615	wsnp_Ex_c9971_16412615
BS00110940_51	BS00110940_51
BS00066295_51	BS00066295_51
RAC875_c27696_2299	RAC875_c27696_2299
BS00098483_51	BS00098483_51
RAC875_c35723_106	RAC875_c35723_106
CAP11_c3214_133	CAP11_c3214_133
Excalibur_rep_c68458_1536	Excalibur_rep_c68458_1536
RAC875_c50928_292	RAC875_c50928_292
Excalibur_c19455_3760	Excalibur_c19455_3760
Kukri_rep_c105330_552	Kukri_rep_c105330_552
Kukri_c40735_318	Kukri_c40735_318
RAC875_c75528_355	RAC875_c75528_355
wsnp_Ex_c18800_27681277	Tdurum_contig44382_932	wsnp_Ex_c5925_10397213	RAC875_c23724_182	BobWhite_rep_c66957_84	wsnp_Ex_c14248_22204549	RAC875_c99084_580	RAC875_rep_c70874_1309	wsnp_RFL_Contig3854_4205716	BS00035640_51	wsnp_Ku_c4067_7419106	RFL_Contig5098_1248	BobWhite_c16787_205	wsnp_Ku_c26213_36167499	Kukri_c57677_355	BS00055761_51	IAAV3448	tplb0037k05_1475	BS00072941_51	wsnp_Ex_rep_c66351_64532511	BS00040415_51	wsnp_Ex_c18800_27681277	BS00017187_51	Tdurum_contig42813_935	wsnp_JD_c9040_9947841	wsnp_Ex_c11860_19030807	Excalibur_rep_c116920_300	IAAV5646	RAC875_rep_c116436_106	Kukri_rep_c68742_543	BS00067540_51	Tdurum_contig93266_145	wsnp_Ku_c10939_17975681	Kukri_c78330_327	wsnp_Ex_c15972_24385702	Kukri_c61972_419	BS00070399_51	wsnp_Ex_c4408_7939986	wsnp_Ex_c38995_46393506	RAC875_c3492_2195	RFL_Contig2540_306	RAC875_c23724_118	RAC875_rep_c70874_1920	BS00095819_51	wsnp_Ex_c7783_13259751	Tdurum_contig75931_1967	wsnp_RFL_Contig3054_2955094	Ku_c24482_1132
Kukri_c99107_143	Ex_c54863_29	RAC875_c8890_148	wsnp_BF483648B_Ta_2_1	Kukri_c16907_390	Kukri_c99107_143	BS00089181_51	Ku_c28853_1518	wsnp_Ex_rep_c109138_92064554	JD_c3269_342	Excalibur_c41452_997	BobWhite_c3269_141	Kukri_c20611_293	BS00022009_51	wsnp_Ku_rep_c68953_68153061	BobWhite_c3564_81	Excalibur_rep_c111629_239	wsnp_Ex_c38711_46173464	BS00010557_51	BS00021972_51	wsnp_CAP11_rep_c4027_1902057	Tdurum_contig56342_134	wsnp_Ex_c11003_17857759
tplb0021f14_1700	tplb0021f14_1700	wsnp_Ex_c10193_16730126	BS00039118_51	wsnp_BE498985A_Ta_2_1	wsnp_BE605194B_Ta_2_1	Tdurum_contig10677_529	RAC875_c48766_224	BS00101408_51	wsnp_BE605194B_Ta_2_7	Kukri_c12901_706	Tdurum_contig81911_179
BobWhite_c14736_188	Kukri_c10430_1138	BobWhite_c14736_188	RAC875_c8145_1201	RAC875_rep_c111159_57	IAAV4818	Excalibur_c888_1523	IAAV314	wsnp_BE443521B_Ta_2_1	Tdurum_contig28884_460	Kukri_c9683_723	Tdurum_contig28884_379	RAC875_c59682_105	wsnp_Ex_c17176_25816766	Tdurum_contig17697_771	Excalibur_rep_c75066_126	JD_c1565_238	Excalibur_c888_1609	Tdurum_contig44948_1812	IAAV1478	Kukri_c30593_75	Kukri_c76449_186	Tdurum_contig93425_441
RAC875_c30453_292	Kukri_c12822_132	BS00024065_51	Excalibur_c8994_1297	wsnp_Ex_c5270_9324025	Kukri_c67810_105	BS00059061_51	BS00059062_51	wsnp_RFL_Contig4753_5709032	RAC875_c58656_89	wsnp_Ex_c47153_52447514	BobWhite_c38957_159	RAC875_c30453_292	Ex_c12057_797	Tdurum_contig102328_129	Ku_c20136_198	Kukri_c51296_438	Tdurum_contig28176_55	wsnp_Ku_c29256_39161320	Kukri_c39759_102	wsnp_RFL_Contig3405_3533915
BS00066456_51	wsnp_Ex_c32905_41484291	BS00023884_51	Kukri_c40149_436	BS00066456_51	Excalibur_rep_c110429_536	Kukri_c3676_483	Excalibur_c23777_74
BS00054881_51	wsnp_Ex_c46274_51831129	BS00064344_51	wsnp_Ex_c10342_16938528	IACX6036	Tdurum_contig57370_82	Tdurum_contig57370_318	BS00074083_51	BS00010616_51	BS00035630_51	wsnp_Ku_c31419_41152151	BS00054881_51	BS00031746_51	wsnp_Ex_c11106_18003332
Tdurum_contig82534_311	Kukri_rep_c69900_197	BS00031923_51	Tdurum_contig82534_237	Tdurum_contig67161_99	Tdurum_contig52079_1174	wsnp_JD_c17128_16056425	Tdurum_contig55961_526	Tdurum_contig82534_311	BobWhite_c26534_532	Kukri_c55780_296
wsnp_be496863B_Ta_2_2	BobWhite_c10448_80	BS00091302_51	RAC875_c10932_1697	RAC875_rep_c105494_293	wsnp_Ex_c17882_26646153	wsnp_be496863B_Ta_2_2	BS00003726_51	wsnp_Ku_c8497_14429303	wsnp_be496863B_Ta_2_1
wsnp_BE445506B_Ta_2_4	wsnp_BE445506B_Ta_2_1	wsnp_BE445506B_Ta_2_4
BS00067530_51	wsnp_Ku_c16295_25149034	Kukri_c100592_82	Tdurum_contig47633_304	Tdurum_contig23504_196	BS00067530_51	RAC875_c3361_2093	wsnp_Ku_c854_1768346	RAC875_c33564_120	Tdurum_contig48824_476
Kukri_c28160_2017	BS00076622_51	RAC875_rep_c111788_253	Excalibur_c4042_223	IACX5767	Kukri_c28160_2017	RAC875_rep_c118655_110
RAC875_c1962_1517	BobWhite_c18672_103	RAC875_c18513_376	BobWhite_rep_c63166_725	BobWhite_c44558_325	Excalibur_c39238_158	Kukri_rep_c73612_444	RAC875_c1962_1517	tplb0022m23_742
BS00022810_51	BobWhite_c4729_243	RAC875_c10372_671	RAC875_c10372_542	BS00064783_51	BobWhite_rep_c55035_124	Excalibur_c1205_188	BS00022810_51	Kukri_c43981_300
BobWhite_c34689_116	Kukri_c50071_1084	RAC875_c21489_908	IACX486	RAC875_c21537_368	Excalibur_c21739_688	BobWhite_c34689_116	Kukri_c14766_484	BS00029287_51
Excalibur_c7338_563	BobWhite_c28058_232	IACX11047	Excalibur_c7338_242	IACX11443	Excalibur_c7338_563	wsnp_Ex_c8400_14157060	Kukri_c11959_587
BS00048090_51	BS00068060_51	BS00044443_51	Excalibur_c15029_144	RAC875_c47003_445	BS00053287_51	BS00048090_51	BS00065626_51
BS00057323_51	Tdurum_contig15734_221	RAC875_c41903_122	Excalibur_c41736_124	RAC875_c40569_716	BS00081841_51	BS00057323_51
RAC875_c5744_115	Excalibur_c81824_411	tplb0060b03_432	RAC875_c5744_115	RFL_Contig2647_624	RAC875_c34939_963	Tdurum_contig8448_363
IAAV4890	IAAV4890	Tdurum_contig44206_1503	BobWhite_c25708_334	Tdurum_contig52096_270
BS00066479_51	wsnp_BF202806B_Ta_2_1	wsnp_BF202806B_Ta_2_8	IACX1897	BS00066479_51
RAC875_c8221_649	wsnp_Ex_rep_c101269_86664147	wsnp_CAP7_c4513_2055201	RAC875_c66200_288	RAC875_c31791_559	RAC875_c8221_649	CAP7_c2649_283
wsnp_Ra_c39394_47110214	wsnp_Ra_c39394_47110214	RAC875_rep_c78007_394	RAC875_rep_c78007_425
Tdurum_contig5352_556	wsnp_Ex_c11658_18773086	Tdurum_contig10861_942	Tdurum_contig5352_556	Tdurum_contig98005_272	RFL_Contig801_2124
CAP7_c3950_160	Excalibur_c33267_538	BS00111247_51	RFL_Contig5480_408	Kukri_c18148_1177	CAP7_c3950_160
BS00066873_51	BS00065981_51	Tdurum_contig97814_355	BS00022053_51	IACX5924	BS00066873_51
wsnp_Ku_c17161_26193994	BS00022045_51	RAC875_c27548_234	wsnp_Ku_c17161_26193672	wsnp_Ku_c17161_26193994	wsnp_Ex_c10550_17231658
BobWhite_c46772_564	RAC875_c1638_165	wsnp_Ex_c204_400545	wsnp_Ku_c11060_18147688	Tdurum_contig51087_573	BS00062967_51	BobWhite_c46772_564	Tdurum_contig9934_104	BS00067599_51
RAC875_c525_811	IAAV4542	RAC875_c525_811	RAC875_c525_202	RAC875_c525_1425
BS00089942_51	BS00063208_51	BobWhite_c12256_96	Kukri_rep_c68107_833	BS00089942_51
IAAV7544	Tdurum_contig84962_266	BobWhite_rep_c64768_264	BS00024215_51	IAAV7544
Tdurum_contig27634_93	BS00050993_51	Tdurum_contig27634_93	RAC875_c46751_112	Excalibur_c25991_184
Tdurum_contig97939_64	Tdurum_contig97939_64	IAAV4582	IAAV8836
RAC875_c34939_86	RAC875_c38693_319	RAC875_c14064_177	RAC875_c14064_308	RAC875_c34939_86
CAP12_c1587_142	CAP12_c1587_142	BS00040283_51	wsnp_Ex_c351_689415	BS00110528_51	Tdurum_contig76864_755
RAC875_rep_c108382_824	RAC875_rep_c108382_824	Kukri_rep_c101620_1848	RAC875_c34939_467	RFL_Contig3607_648	RAC875_c906_657	Tdurum_contig62213_156	BobWhite_c43557_103	Tdurum_contig30909_76	Kukri_c22826_137	tplb0040b02_681	RAC875_c8752_705
Tdurum_contig47317_100	Tdurum_contig47317_100	BS00066647_51	Kukri_c29396_58
BS00065210_51	BS00065210_51	BS00105558_51	Tdurum_contig76289_1530
Excalibur_c53111_215	Excalibur_c53111_215	RAC875_c17182_600	Kukri_rep_c71778_644
wsnp_Ex_c46061_51675763	RAC875_c16839_188	Kukri_rep_c101472_574	BS00021695_51	Jagger_c2161_211	wsnp_Ex_c46061_51675763
Excalibur_c5700_244	Kukri_c52496_434	Excalibur_c5700_244
BS00063744_51	BS00063744_51	wsnp_Ex_c45195_51056617	Ku_c25310_843	wsnp_RFL_Contig4236_4881643	wsnp_Ex_c10500_17163855	Excalibur_c8931_432	wsnp_Ku_c16895_25861847	Ku_c16895_793	BS00003350_51
Tdurum_contig12525_769	IAAV8521	Ra_c21094_506	Tdurum_contig12525_769
BS00075569_51	CAP12_c194_240	Excalibur_c24639_398	BS00075569_51
BS00022127_51	BS00022127_51	Excalibur_c8486_419
RFL_Contig5898_807	wsnp_JD_c13673_13606066	RFL_Contig5898_807
BobWhite_c44404_312	BobWhite_c44404_312	CAP12_c1816_325
IACX5786	Tdurum_contig42584_1190	IACX5786
BS00022056_51	IACX3991	BS00022056_51
BS00101364_51	wsnp_Ex_c56425_58548596	BS00101364_51
RAC875_c871_1345	wsnp_Ex_c7934_13467335	RAC875_c871_1345	wsnp_Ex_rep_c68762_67626384	wsnp_JD_rep_c48755_32989025
BS00010819_51	BS00010819_51	IACX7421	wsnp_Ex_c16577_25095267
Tdurum_contig61856_900	Tdurum_contig61856_900	RFL_Contig5898_1464
RFL_Contig6075_618	RFL_Contig6075_618	Kukri_c542_1538
BS00022522_51	BS00022522_51	BS00083578_51	Ku_c9679_441
BS00078785_51	BS00027058_51	BS00064146_51	Excalibur_c373_1347	BS00027054_51	BS00078785_51	wsnp_CAP11_rep_c4076_1926235	Tdurum_contig28304_335
BS00092630_51	BS00108573_51	BS00022542_51	wsnp_BE498323B_Ta_2_1	BS00092630_51	wsnp_Ex_c33461_41945399	wsnp_Ku_c10572_17445550
BS00081132_51	BS00081132_51
Tdurum_contig99020_139	Tdurum_contig99020_139
BS00065265_51	Tdurum_contig28598_245	Tdurum_contig49656_679	BS00065265_51	BobWhite_c2514_109
tplb0058p02_2806	tplb0058p02_2806	wsnp_Ex_c8400_14157318	wsnp_Ex_c5268_9320618	Excalibur_c3698_739
RAC875_c7123_1703	RAC875_c7123_1703
wsnp_Ex_c3930_7127883	wsnp_Ex_c3930_7127883
Ku_c22990_969	wsnp_Ku_c707_1465395	Ra_c3092_741	Ku_c22990_969
RAC875_c34012_983	RAC875_c34012_983
wsnp_Ex_rep_c69316_68246280	wsnp_Ex_rep_c69316_68246280
Tdurum_contig61884_836	Tdurum_contig61884_836	BobWhite_c12355_1548	Excalibur_c51720_84	Kukri_c46447_1738
Excalibur_c3423_1170	Excalibur_c3423_1170
Kukri_rep_c106477_365	RAC875_rep_c110526_324	Kukri_rep_c106477_365
BobWhite_c30662_274	BobWhite_c30662_274
IAAV3646	IAAV3646
BS00049730_51	BS00049730_51
Kukri_rep_c79716_389	Kukri_rep_c79716_389	Kukri_c48418_149
Ra_c3470_1551	Ra_c3470_1551
tplb0045c05_547	tplb0045c05_547
RAC875_c8752_1079	RAC875_c8752_1079
RAC875_c76528_296	RAC875_c76528_296
BS00097529_51	BS00097529_51
CAP8_c665_242	CAP8_c665_242
wsnp_Ku_rep_c103690_90365438	wsnp_Ku_rep_c103690_90365438
Ku_c15539_433	Excalibur_rep_c69840_85	Tdurum_contig52096_330	RAC875_rep_c72959_187	Ku_c15539_433	Kukri_c35975_593
BobWhite_c42974_184	BobWhite_c42974_184
tplb0035h03_1251	tplb0035h03_1251
BS00101087_51	BS00101087_51
BobWhite_c14966_231	BobWhite_c14966_231
Ex_c25027_535	BS00022449_51	wsnp_Ku_rep_c69533_68919669	BS00068485_51	Ex_c25027_535	Excalibur_c7255_697	D_contig36176_338	IACX11794	RAC875_rep_c72293_349	wsnp_Ex_c65899_64135487	Excalibur_c833_1405	BS00110642_51	D_GB5Y7FA02IDDA9_183	Kukri_rep_c103404_314
BS00021745_51	D_GBUVHFX02F4VT5_101	Excalibur_c64848_1214	BS00096024_51	BS00021745_51	Kukri_c45628_892	Kukri_rep_c105287_311	BS00022875_51	D_contig18045_60	D_F5XZDLF02FKJFM_220	BS00079734_51
D_GDRF1KQ02JPR1A_106	RAC875_c10636_525	D_GDRF1KQ02JPR1A_106	RFL_Contig1820_846	wsnp_Ra_c2930_5550811	wsnp_Ra_c2930_5550871	BobWhite_rep_c65034_450	RAC875_c48684_527	RFL_Contig1820_712
BS00062644_51	Excalibur_c4799_338	Kukri_c15768_1383	RAC875_rep_c106588_205	IAAV8855	D_contig05962_325	Kukri_c15768_68	BS00062644_51
RAC875_c11933_885	IAAV3265	Kukri_c48125_714	wsnp_Ex_c17914_26681837	D_GDS7LZN01CWBG5_74	BS00035732_51	RAC875_c11933_885
Excalibur_c31499_732	wsnp_Ex_rep_c68671_67525179	IAAV4133	Excalibur_c31499_732	IACX7714	Excalibur_rep_c107516_488	wsnp_Ex_c1019_1947979
wsnp_Ex_c410_810250	wsnp_Ex_c410_810250	BobWhite_c8454_782	IAAV9104
Ku_c884_791	RAC875_c13942_2973	Ku_c884_791	D_contig07330_330
wsnp_Ex_c10430_17064001	wsnp_Ku_c27286_37236472	wsnp_Ex_c10430_17064001	Kukri_c100613_331
BS00062738_51	BS00062738_51	Excalibur_c11615_244
BS00074120_51	BS00074121_51	BS00074120_51
RFL_Contig1323_544	D_F5XZDLF02H192C_184	RFL_Contig1323_544	BS00108793_51	D_contig78519_72
D_F5XZDLF01CK3P1_55	D_F5XZDLF01CK3P1_55	D_contig65328_393
wsnp_Ex_c11813_18968198	wsnp_Ex_c11813_18968198
Kukri_c47935_137	Kukri_c47935_137
RAC875_c16624_970	RAC875_c16624_970
Excalibur_c27950_459	Excalibur_c27950_459
Tdurum_contig42590_317	Tdurum_contig42590_317
Tdurum_contig13459_543	Tdurum_contig13459_543
CAP11_rep_c8279_82	CAP11_rep_c8279_82
Ku_c32426_324	Ku_c32426_324
Ku_c67089_214	Ku_c67089_214
wsnp_Ex_c2054_3852564	wsnp_Ex_c2054_3852564
Kukri_c80931_147	Kukri_c80931_147
Excalibur_c5346_2716	Excalibur_c5346_2716
IAAV5917	IAAV5917
Ra_c73114_242	Ra_c73114_242
BS00065623_51	BS00065623_51
Kukri_c16416_647	Kukri_c16416_647
Excalibur_c33002_123	Excalibur_c33002_123
Excalibur_c13094_523	Excalibur_c13094_523
BS00064761_51	BS00064761_51
tplb0057f21_914	tplb0057f21_914
BS00066770_51	BS00066770_51
BS00066128_51	BS00066128_51
[truncated: 47 more columns]

## Sheet: NG
Haplotyping - Cultivars and landraces (Nordgen)
LD=0.3(r^2 >= 0.3)
Haplotype tagged SNPS	Alleles captured/other SNPS in a haplotype
IAAV749	Kukri_c47825_138	Ra_c22663_367	Excalibur_c17872_137	IAAV749	Kukri_c7436_2259	Kukri_c46010_146	wsnp_Ex_rep_c105541_89932598	CAP11_c6014_160	wsnp_Ex_c1374_2630879	wsnp_Ex_c3906_7086294	wsnp_Ex_c10783_17554146	RAC875_c8515_653	Kukri_rep_c103147_745	RAC875_c38417_246	RFL_Contig5001_1099	wsnp_Ex_c3906_7086162	wsnp_Ku_c17726_26872129	Kukri_c32885_145	wsnp_Ex_c43454_49770425	BobWhite_c1488_504	IAAV7131	RAC875_c14926_589	RAC875_c33300_141	BS00087437_51	RAC875_c18539_1159	wsnp_Ex_c13564_21327699	wsnp_Ku_c42878_50516167	IAAV8147	Excalibur_c15098_591	Kukri_rep_c101316_375	CAP12_c6266_339	Kukri_c13136_1363	wsnp_Ex_c21592_30743513	wsnp_JD_c40990_29127031	Ra_c272_1632	CAP8_c2843_226	RAC875_c8245_272	wsnp_Ex_c3572_6531810	wsnp_Ex_c2840_5247386	wsnp_Ex_c31983_40709607	wsnp_Ex_c48087_53105842	CAP7_c4833_141	RAC875_c1825_188	Excalibur_c14943_695	wsnp_Ex_c33831_42253707	wsnp_Ex_c5634_9906981	BS00026456_51	Tdurum_contig41931_480	Ra_c11023_679
wsnp_Ex_rep_c70593_69508988	wsnp_Ex_c8374_14111734	Excalibur_c44731_1000	wsnp_Ex_rep_c68183_66958099	wsnp_Ex_c14733_22819625	Ex_c801_820	wsnp_Ex_c6934_11953178	wsnp_Ex_c15852_24239968	IAAV9022	Excalibur_rep_c88290_94	CAP11_c2984_419	wsnp_Ex_rep_c105244_89727666	BS00021730_51	RAC875_c53095_51	wsnp_Ex_c591_1177097	BS00066549_51	wsnp_Ex_c44498_50537128	wsnp_Ex_c3365_6183009	wsnp_Ex_rep_c66318_64485410	IAAV2838	Ex_c23451_720	wsnp_Ex_c17684_26426672	wsnp_Ex_c11697_18821490	wsnp_Ex_c18196_27006489	wsnp_Ex_c18662_27538313	wsnp_Ex_c48375_53299028	wsnp_Ra_rep_c105422_89367749	wsnp_Ku_c3468_6420199	IAAV2342	wsnp_Ex_c2181_4089639	BS00004903_51	BS00030644_51	wsnp_Ex_c19730_28728245	BS00010287_51	CAP8_c806_297	wsnp_Ex_c21450_30588044	Excalibur_c20133_87	Ra_c11042_1500	BS00022201_51	wsnp_Ex_rep_c67763_66441222	BS00063063_51	Ex_c801_555	Kukri_c93273_605	RAC875_c37934_225	Excalibur_s107771_77	Excalibur_c57766_92	IACX7921	RAC875_rep_c110052_194	Excalibur_c6255_1119	BS00048117_51
RAC875_c32379_216	Kukri_c8757_107	Tdurum_contig81011_244	wsnp_Ex_c23598_32826926	Kukri_c51781_199	wsnp_CAP11_c1815_982483	BS00030043_51	wsnp_CAP11_c146_160903	Excalibur_c1936_1072	BS00037976_51	BobWhite_rep_c49755_131	RAC875_c41993_582	Tdurum_contig18174_283	BS00078085_51	Tdurum_contig56662_54	RAC875_c34515_343	wsnp_Ex_c6488_11266589	BobWhite_c37358_208	Ku_c3523_1959	BS00095510_51	RAC875_c32379_216	wsnp_Ku_rep_c109724_94227136	BobWhite_c22134_398	JD_c285_1438	Jagger_c468_53	BS00023203_51	wsnp_BF474340A_Ta_2_1	CAP12_c8163_118
wsnp_CAP8_c4785_2322876	BS00109991_51	wsnp_Ex_c33452_41938013	BS00022261_51	Excalibur_c26688_138	Ku_c8992_405	BobWhite_c41272_159	IAAV7172	RAC875_c6798_467	wsnp_Ex_rep_c102067_87314043	wsnp_CAP8_c4785_2322876	Excalibur_c47013_1503	RFL_Contig5334_831	wsnp_BE443588A_Ta_2_2	wsnp_Ex_c28900_37982485	RAC875_rep_c105766_652	wsnp_Ex_c9722_16062937	BS00110627_51	Kukri_c7119_392	IACX5994	wsnp_Ex_c4612_8254533	Kukri_c18017_1696	Tdurum_contig96086_74	BS00070580_51	wsnp_Ex_c33452_41938159	Ra_c110766_321
wsnp_Ex_rep_c69738_68695568	BS00065146_51	wsnp_Ex_rep_c103087_88124573	BS00068358_51	wsnp_Ex_rep_c69738_68695568	Kukri_rep_c115954_137	wsnp_Ex_c4605_8241260	Tdurum_contig55009_1153	wsnp_Ex_rep_c103087_88123733	wsnp_Ex_c6817_11762714	Kukri_c12165_1148	wsnp_Ra_c24776_34331660	wsnp_Ex_c4605_8240189	wsnp_Ex_rep_c101414_86781128	Kukri_c67601_267	wsnp_Ex_c25628_34888439	wsnp_BE403956A_Ta_2_3	wsnp_Ex_c6817_11761300	RAC875_c12808_182	IACX293	wsnp_Ex_c35563_43690084	wsnp_Ku_c37925_46679146	BS00094681_51	wsnp_Ex_c10100_16600633
wsnp_JD_c6544_7697578	Kukri_c29039_315	wsnp_BE445113A_Ta_2_1	wsnp_JD_c6544_7697578	Jagger_c5280_407	wsnp_Ku_c21316_31053745	Kukri_rep_c117029_125	Kukri_c30322_414	wsnp_Ex_c1997_3757721	RAC875_rep_c112044_340	wsnp_Ra_c3270_6136601	wsnp_Ex_rep_c109742_92411838	wsnp_Ex_c1997_3755945	Kukri_c39377_286	wsnp_BE445113A_Ta_2_2	wsnp_CAP12_c1960_972031	IACX5960	CAP12_c1906_217
Excalibur_rep_c113950_132	tplb0043h23_1346	Tdurum_contig52332_94	BS00077350_51	Kukri_c45607_199	Kukri_rep_c69910_1153	Excalibur_rep_c113950_132	wsnp_Ku_c5756_10191339	Tdurum_contig50845_82	BS00022667_51
wsnp_Ra_c37745_45806931	IACX4378	RAC875_c31276_1128	RFL_Contig3203_1971	Kukri_c52952_315	BobWhite_rep_c63278_349	IAAV5406	wsnp_Ra_c37745_45806931	Excalibur_c49421_443	wsnp_Ex_c5192_9203682	BS00002216_51	wsnp_Ex_rep_c66628_64934660	IAAV2072	wsnp_Ra_c12148_19539667
RAC875_c38756_141	Kukri_rep_c102231_265	wsnp_Ex_c2868_5293485	wsnp_Ex_rep_c106111_90308719	BS00056550_51	BS00023201_51	RAC875_c38756_141
Tdurum_contig68827_61	wsnp_Ex_c57982_59470152	Tdurum_contig68827_61	Excalibur_c9676_163	Excalibur_c71158_54
wsnp_Ku_c330_683203	RAC875_c62550_470	wsnp_Ex_c15377_23637176	IAAV6100	tplb0059i08_441	wsnp_Ku_c330_683203	IAAV1930	Tdurum_contig47006_2711	wsnp_Ex_c1255_2411550	wsnp_Ex_rep_c72011_70562321
RAC875_c41275_131	Ex_c8514_1342	IACX3496	BobWhite_rep_c49207_243	Ra_c58315_265	wsnp_Ex_c5216_9235964	wsnp_Ex_c25734_34995416	wsnp_Ku_c557_1166684	RAC875_c41275_131
RFL_Contig22_617	BS00064638_51	RFL_Contig22_387	Kukri_c58155_786	wsnp_Ku_c10292_17066821	RFL_Contig22_617	wsnp_Ku_c15214_23756800	BS00021728_51
wsnp_JD_c13903_13781269	Excalibur_c7033_159	wsnp_JD_c13903_13781269	BS00023126_51	BS00087600_51	BS00067421_51
RAC875_c53185_802	RAC875_c53185_802	RAC875_c2734_135	Ku_c1571_1457	Kukri_c27785_400
wsnp_Ku_c4018_7333828	wsnp_Ex_c572_1138503	IAAV7203	wsnp_Ex_c572_1138339	wsnp_Ex_c572_1138770	Ra_c2895_591	wsnp_Ku_c4018_7333828
BS00078982_51	BS00105601_51	BS00078982_51	Excalibur_c11941_675
BS00021714_51	IACX11338	BS00032112_51	wsnp_Ex_c21193_30320134	BS00021714_51	Kukri_c25215_124	wsnp_Ex_c21336_30465618
wsnp_Ex_c46670_52108070	BobWhite_c66315_505	BS00021780_51	wsnp_Ex_c46670_52108070	RAC875_c85550_73
BS00022824_51	wsnp_Ex_c18499_27344859	wsnp_Ex_c9343_15514531	BS00106641_51	BS00022824_51	wsnp_Ex_c9343_15514687	BS00023114_51
CAP7_c3885_73	wsnp_Ex_c14866_22995097	wsnp_CAP11_c710_458019	IAAV3552	wsnp_Ku_rep_c71909_71634013	IAAV5730	BS00062715_51	BobWhite_c478_1386	Ra_c2322_174	wsnp_Ku_c1818_3557408	IACX10924	CAP7_c3885_73	BS00064679_51	Excalibur_c37474_242	Excalibur_c37474_179	Kukri_c27717_316	BS00031200_51	BobWhite_c46349_402	BobWhite_c4499_153	IAAV4916	Excalibur_c24041_794	IACX8300	wsnp_Ex_c8364_14095508	wsnp_Ra_c41581_48764320	wsnp_Ex_c8885_14842394	IACX18883	Ex_c5759_663	BobWhite_c8428_346	wsnp_Ku_c30921_40705731	Ex_c5759_628
RAC875_c24047_284	BS00094553_51	wsnp_Ra_c33025_41968284	RAC875_c24047_284	wsnp_Ra_c11877_19161832
RAC875_c23168_480	wsnp_Ex_c41953_48658353	RAC875_c23168_480	wsnp_Ex_c41953_48657850	wsnp_JD_c3973_5044238	Excalibur_c97157_65
Kukri_rep_c107771_588	RFL_Contig3232_1224	Kukri_rep_c107771_588	Tdurum_contig5008_635	BS00067339_51	RAC875_c5544_4156	Excalibur_c12215_352	IACX5982	BobWhite_c4646_119	Tdurum_contig5008_556	IAAV5652	Ra_c27593_460
wsnp_Ex_c7965_13520238	wsnp_Ex_c7965_13520238	wsnp_Ex_c64327_63176640
wsnp_Ex_c10595_17291999	wsnp_Ex_c1427_2736441	Ra_c69908_1877	wsnp_Ra_c20126_29372577	wsnp_Ex_c10595_17291999
Kukri_c10239_2186	Excalibur_c10167_1028	wsnp_Ra_c7818_13376644	Kukri_c10239_2186
Tdurum_contig8382_300	Tdurum_contig8382_300	Kukri_c12534_559	Kukri_c31964_56
Kukri_c4204_1673	Excalibur_c46365_304	Excalibur_c12932_2102	Kukri_c4204_1673
Ra_c105707_788	Ra_c105707_788	IACX3047	BS00089894_51
Tdurum_contig42479_3800	Tdurum_contig42479_3800	RAC875_c34888_65	wsnp_Ex_c7252_12453079	wsnp_Ex_c19717_28713417
wsnp_Ku_c23012_32893918	wsnp_Ku_c23012_32893918	BS00067742_51
Kukri_rep_c101946_496	Ex_c12584_2014	Kukri_rep_c101946_496	Ku_c23960_333	RFL_Contig530_2305	wsnp_Ex_rep_c66846_65240088
wsnp_BG314157A_Ta_2_1	Kukri_c13107_100	wsnp_BG314157A_Ta_2_1	RAC875_c29540_1109
Ku_c1313_1673	Ku_c1313_1673	Ku_c10813_1122	Ra_c64515_242	Kukri_c54678_88	Kukri_c1313_1158	wsnp_BM140362A_Ta_2_2
Ku_c28007_1398	BobWhite_c1361_1187	IAAV3919	RAC875_c42700_264	CAP12_c3074_192	RAC875_c30657_82	Tdurum_contig44888_837	BS00023130_51	Ku_c28007_1398
RAC875_c94534_75	BS00022698_51	RAC875_c94534_75	Kukri_c3582_87	wsnp_Ra_c16080_24638622
Excalibur_c25891_1402	BS00081680_51	Excalibur_c25891_1402	Ku_c4823_673	wsnp_Ex_c1137_2182795
wsnp_Ku_c17322_26392311	wsnp_Ku_c17322_26392311	wsnp_Ku_c5210_9289260
wsnp_CAP8_rep_c3938_1936666	wsnp_CAP8_rep_c3938_1936666
Tdurum_contig29484_628	BobWhite_c46501_92	Tdurum_contig61492_684	Tdurum_contig11756_264	BS00022738_51	BS00003761_51	Tdurum_contig61492_458	Tdurum_contig29484_628	RAC875_c54245_88	BS00064536_51
BS00070695_51	BS00070695_51
BS00022396_51	BS00012042_51	RAC875_c25814_361	wsnp_CAP7_c3472_1623955	wsnp_Ku_c33917_43336069	wsnp_Ex_c6563_11378915	Kukri_c45512_193	wsnp_BG606986A_Ta_2_1	BS00022396_51
JG_c936_115	JG_c936_115
BS00056823_51	BS00056823_51
wsnp_Ex_c3201_5910642	wsnp_Ex_c3201_5910642
CAP8_c2448_355	tplb0053o08_2004	Kukri_c29150_143	CAP8_c2448_355	Tdurum_contig46413_680	RAC875_c57939_78	Tdurum_contig43943_1165	Excalibur_c9196_313
BS00073413_51	BS00073413_51
BobWhite_c26569_190	BobWhite_c26569_190
BS00077432_51	BS00077432_51	wsnp_Ex_c32590_41222878
wsnp_Ex_rep_c66980_65419811	wsnp_Ex_rep_c66980_65419811
BS00062759_51	BS00062759_51
Tdurum_contig13946_241	Tdurum_contig13946_241	BS00039749_51	Kukri_c82555_88	Tdurum_contig13946_329
RAC875_c826_2186	RAC875_c89908_105	wsnp_BE490041A_Ta_2_1	RAC875_c826_2186	wsnp_CAP12_c2438_1180601
BobWhite_c44947_277	BobWhite_c44947_277	BS00035273_51
RAC875_c39401_502	RAC875_c39401_502
Excalibur_c7026_2635	Excalibur_c7026_2635
wsnp_Ex_c40595_47620787	wsnp_Ex_c40595_47620787
Tdurum_contig83113_134	Tdurum_contig83113_134
BS00100774_51	BS00100774_51
RAC875_c12348_720	RAC875_c12348_720
wsnp_JD_c825_1223506	wsnp_JD_c825_1223506
RAC875_c16352_594	RAC875_c16352_594
Tdurum_contig57927_171	Tdurum_contig57927_171
BS00110130_51	BS00110130_51
RFL_Contig1118_1073	RFL_Contig1118_1073
BS00065419_51	BS00065419_51
wsnp_Ex_c44049_50205904	wsnp_Ex_c44049_50205904
Excalibur_c14859_394	Excalibur_c14859_394
RAC875_c51346_99	RAC875_c51346_99
Kukri_c22508_119	Kukri_c22508_119
BS00059422_51	BS00059422_51
BS00010992_51	JD_c12243_360	Ku_c3695_1696	Kukri_rep_c100936_449	RAC875_rep_c77710_180	IAAV3828	RAC875_c90431_275	RAC875_c51663_87	IAAV1624	Tdurum_contig9874_391	Kukri_c29582_126	Kukri_c51925_654	RAC875_c8849_134	BS00005004_51	wsnp_Ku_c16938_25916260	BS00065844_51	Ku_c13532_1753	Excalibur_c12376_569	Kukri_c17540_394	Kukri_c38845_430	BS00073034_51	RAC875_c28894_526	Ra_c69552_1419	Excalibur_c20610_251	RAC875_c63067_283	Kukri_c2332_1093	Ku_c11706_149	BS00093740_51	IAAV7611	RAC875_c21367_209	IAAV2324	RAC875_c79370_378	Kukri_c26168_423	IAAV2452	BS00022180_51	tplb0055p02_1074	Tdurum_contig11334_554	Tdurum_contig9874_547	Ex_c4206_502	IAAV7575	BS00049927_51	Ex_c64327_523	Excalibur_rep_c67198_530	Tdurum_contig56188_569	Kukri_c47342_73	IAAV7043	BS00074962_51	RAC875_rep_c70613_78	Ex_c40520_1484	RAC875_c60360_389
BobWhite_c48071_144	wsnp_Ku_c56140_59771244	Tdurum_contig10362_328	wsnp_BE590634B_Ta_2_5	wsnp_Ex_c3147_5816957	Kukri_c30461_857	IACX1891	wsnp_BE590634B_Ta_2_1	BS00066278_51	Tdurum_contig15015_883	Tdurum_contig10362_555	BobWhite_c48071_144	RFL_Contig2736_827	BS00023071_51	Kukri_c13978_132	Excalibur_c44818_109	wsnp_BE494527B_Ta_2_1	BS00064349_51	Kukri_c19247_711	IACX906
wsnp_Ex_rep_c107911_91350930	wsnp_Ex_c23230_32466568	Tdurum_contig604_356	wsnp_Ex_c13109_20725640	wsnp_Ex_rep_c107911_91350866	wsnp_CAP11_c287_244799	BS00067627_51	Excalibur_c9149_1326	Tdurum_contig30517_310	Kukri_c7770_176	Excalibur_c10496_651	Kukri_rep_c103359_233	wsnp_Ex_c23235_32471767	Tdurum_contig30517_578	BS00062724_51	wsnp_Ex_rep_c107911_91350930	Tdurum_contig47550_699	RFL_Contig4235_707	Tdurum_contig30517_174	wsnp_Ku_rep_c89089_82009060	wsnp_Ex_c21198_30327016	IACX11320
wsnp_Ex_c39616_46871127	RAC875_c32687_153	wsnp_Ex_c58292_59652859	BS00063092_51	Excalibur_c60931_1260	Tdurum_contig13117_1316	RAC875_rep_c106876_558	BS00107749_51	CAP8_c818_370	BobWhite_rep_c57575_65	JD_c107_683	BS00001835_51	wsnp_Ex_c39616_46871127	BS00082521_51	IACX4461	Tdurum_contig48523_1838	Tdurum_contig8158_269	wsnp_Ex_c18462_27305612
Tdurum_contig32775_78	BobWhite_c2027_84	Excalibur_c34765_1023	Tdurum_contig32775_78	IAAV7428	Tdurum_contig10036_1614	Tdurum_contig10036_741	IAAV1683	BobWhite_c2027_215	Tdurum_contig10036_474	Excalibur_c11980_619	Tdurum_contig10036_977	wsnp_Ex_c27176_36393952	RAC875_c818_1185	Kukri_c30159_573	Tdurum_contig10036_1044	Tdurum_contig93532_89	Kukri_c39223_831	IAAV5863
BS00011892_51	RFL_Contig785_535	BS00063302_51	BobWhite_c34125_183	BS00011892_51	wsnp_CAP11_c2596_1325540	BS00066305_51
RAC875_rep_c119728_146	RAC875_rep_c119728_146	Excalibur_c5218_75	CAP11_c2974_53	Tdurum_contig81102_102	BS00022920_51	Ra_c37969_549	Excalibur_c34625_281	IAAV6731	Kukri_c4412_383	JD_c3116_778
Tdurum_contig31102_299	BobWhite_c16005_289	wsnp_BF485168B_Ta_2_1	BS00000066_51	BS00010130_51	Excalibur_c48379_461	wsnp_BG606586B_Ta_2_13	BS00036362_51	RAC875_s110519_303	Tdurum_contig31102_299	Tdurum_contig87938_342	Kukri_c559_193	wsnp_JD_c11014_11565501	Excalibur_c40993_1129	RAC875_c8888_802
Kukri_c5861_360	wsnp_Ex_c18733_27607958	BS00011205_51	RFL_Contig529_963	Kukri_c5861_360	wsnp_Ex_c27136_36355033	BS00022916_51	BS00051105_51	BS00022902_51	Ex_c2725_1442
BS00110231_51	wsnp_Ku_c41261_49287074	BS00063928_51	wsnp_Ex_c194_381656	wsnp_Ex_rep_c66255_64400455	Ku_c79340_308	Ku_c16636_347	BobWhite_c42716_71	wsnp_Ex_c18384_27213023	Excalibur_rep_c72368_68	BS00110231_51
IAAV2855	Kukri_c42202_271	wsnp_Ex_c32284_40970312	IAAV2855	wsnp_Ex_c1412_2711077	wsnp_Ex_c6378_11086366	wsnp_RFL_Contig2220_1597321	Excalibur_rep_c106078_822	Tdurum_contig83079_133	BS00040743_51	BobWhite_c39656_106	Kukri_rep_c112383_588
BS00073132_51	wsnp_Ku_c4951_8856170	wsnp_Ex_rep_c67036_65492436	wsnp_JD_c4485_5618761	BS00073132_51	tplb0023b14_704	wsnp_Ra_c8484_14372772	wsnp_Ra_rep_c74968_72704437	RFL_Contig5706_1294	wsnp_Ex_c17452_26163465	wsnp_Ra_c8484_14372815
wsnp_Ex_c2004_3770146	Kukri_c49015_1606	BobWhite_c441_976	BobWhite_c28635_785	wsnp_Ex_rep_c66883_65286958	BS00069723_51	RAC875_rep_c74070_518	Kukri_c38105_452	CAP11_rep_c5039_201	wsnp_Ex_c852_1657319	wsnp_Ex_c2004_3770146
BS00002484_51	Excalibur_c8585_701	Tdurum_contig11216_942	BS00070285_51	RFL_Contig1823_1044	BS00002484_51	BobWhite_c23617_167	Jagger_c3757_131	Tdurum_contig13250_137	BS00099794_51
wsnp_BE637971B_Ta_1_20	BS00066271_51	IACX3811	Ku_c1312_1194	RAC875_c63624_753	wsnp_BE637971B_Ta_1_20	RFL_Contig5637_1008	Tdurum_contig14847_144
RAC875_rep_c96733_369	RAC875_rep_c96733_369	wsnp_Ku_c11987_19473636	Tdurum_contig75938_1546	RAC875_c8271_1469	IAAV7915	RAC875_c8271_1352	wsnp_Ex_c12063_19310114
wsnp_Ex_c53976_57027635	CAP7_c12162_251	Kukri_c22155_1010	Tdurum_contig50473_889	Ra_c6701_506	RAC875_c6701_291	Excalibur_rep_c103109_88	wsnp_Ex_c53976_57027635	wsnp_Ra_c5088_9081927
Excalibur_rep_c71107_517	IACX2234	Tdurum_contig18557_228	Kukri_rep_c102001_420	Tdurum_contig55429_116	Excalibur_rep_c71107_517	IACX5764	wsnp_CAP12_c1337_682282	Tdurum_contig55429_147
IACX2961	IAAV7352	IACX2961	Jagger_c7235_96	RAC875_c46093_492	wsnp_Ku_c18227_27490539
BS00023142_51	BS00034925_51	Tdurum_contig15593_407	BS00023142_51	Excalibur_c50665_1323	wsnp_BE446240B_Ta_2_3
tplb0043a07_880	BS00068327_51	BS00022176_51	BS00094237_51	BobWhite_c2844_569	BS00039135_51	tplb0043a07_880	Excalibur_rep_c70674_83
Kukri_c9752_793	Kukri_c25961_166	Kukri_c8143_355	Tdurum_contig11896_550	BS00055866_51	Tdurum_contig69792_167	Kukri_c9752_793
Kukri_c147_1620	RAC875_rep_c72356_51	wsnp_BE637864B_Ta_1_1	BobWhite_c8218_162	IAAV1364	Kukri_c147_1620
wsnp_Ex_c7447_12751589	wsnp_BG274294B_Ta_2_3	wsnp_Ex_c7447_12752449	wsnp_Ex_c7447_12751589	BS00048610_51
BS00078431_51	BS00095568_51	Tdurum_contig56874_562	BobWhite_rep_c66032_270	wsnp_BE443332B_Ta_2_2	Kukri_rep_c69810_502	BS00078431_51
BS00022505_51	BS00022505_51	Kukri_c79308_278	Kukri_rep_c106834_139	RAC875_c30138_595	Tdurum_contig28703_293	BS00022482_51
wsnp_Ex_c1440_2764867	RAC875_c95548_156	Kukri_rep_c111991_498	wsnp_Ex_c1440_2764867	BS00067769_51	tplb0048b10_1365
IACX9290	RAC875_c55934_165	IACX8074	BS00078413_51	Kukri_c30490_328	IACX9290
Excalibur_c33470_175	Tdurum_contig53772_362	wsnp_Ex_c5296_9365847	wsnp_Ex_c5296_9365860	Tdurum_contig49651_227	Excalibur_c33470_175
Tdurum_contig61425_242	BS00101500_51	BS00022490_51	Tdurum_contig61425_242	IAAV1158	BS00087451_51
Tdurum_contig42797_2922	wsnp_Ku_c23096_32987510	Tdurum_contig42749_3287	RAC875_rep_c109215_398	Tdurum_contig42797_2922
IAAV4194	BS00011695_51	IAAV4194	CAP7_c3847_204
RFL_Contig4140_1135	Kukri_c36151_170	Tdurum_contig68637_256	RFL_Contig4140_1135	wsnp_Ex_c50340_54659660	Kukri_c92979_195
wsnp_Ex_c5101_9052671	wsnp_Ku_c13043_20902807	wsnp_Ex_c5101_9052671	wsnp_Ex_c15611_23929128	Kukri_c9133_2211	Ku_c956_1797	wsnp_Ex_c5101_9053178	wsnp_Ex_c7585_12957020	IAAV3802
BS00104270_51	Tdurum_contig94450_255	wsnp_Ex_c1597_3045682	BS00027006_51	Tdurum_contig51922_676	Excalibur_c25640_110	wsnp_Ku_c13952_22097856	Tdurum_contig9144_222	wsnp_Ku_c13952_22097895	wsnp_BE446672B_Ta_2_1	BS00104270_51
BS00060686_51	Tdurum_contig13879_919	BS00060686_51	Tdurum_contig45965_563	BS00021877_51
Ku_c106533_550	wsnp_Ex_rep_c66389_64588992	Ku_c106533_550	BS00064032_51	Excalibur_c581_1220
RAC875_rep_c111494_195	BobWhite_c44460_821	RAC875_rep_c111494_195	Kukri_rep_c102102_273	RAC875_c64377_732
BS00093078_51	Kukri_c44369_131	Excalibur_c21898_1423	BS00093078_51	Excalibur_c10657_796
BS00010352_51	BS00010352_51	wsnp_Ex_c5947_10431109	Excalibur_c32608_500	Excalibur_c10319_229
Tdurum_contig41945_748	Tdurum_contig41945_748	Tdurum_contig47253_1624	Tdurum_contig67656_387
RFL_Contig2971_282	RFL_Contig2971_282	wsnp_Ex_c13878_21738866	D_contig12192_450
wsnp_Ku_c51703_56915288	wsnp_Ku_c51703_56915288	Ex_c25733_348	BS00084895_51
Ra_c17685_927	tplb0043k02_463	Ra_c17685_927	RAC875_c42275_224
Kukri_c34793_360	BS00065053_51	BS00067003_51	Excalibur_c43567_850	Kukri_c34793_360
RAC875_c55891_712	RAC875_c45678_1083	RAC875_c55891_712	RAC875_c55891_659	BS00065217_51	BS00089031_51
Kukri_c5357_323	Kukri_c5357_323	tplb0034e16_1165	wsnp_Ex_rep_c67098_65573819
BS00064052_51	BS00064052_51	BS00045568_51	CAP8_c5043_190
RFL_Contig2160_617	RFL_Contig2160_617	wsnp_Ra_c19335_28504388	RAC875_c90169_393
BobWhite_c9963_51	BobWhite_c9963_51	BS00037246_51	Kukri_c8395_1352
Tdurum_contig47083_278	Kukri_c29655_194	BS00105846_51	Tdurum_contig47083_278
D_contig25392_201	Kukri_c8533_1398	D_contig25392_201	wsnp_Ex_c25782_35041189	BS00003839_51	IAAV8952
Excalibur_c94756_540	Excalibur_c94756_540	wsnp_Ku_rep_c70742_70379526
wsnp_RFL_Contig2403_1927045	wsnp_RFL_Contig2403_1927045	wsnp_Ra_c53181_56932563
Tdurum_contig68980_317	Tdurum_contig68980_317	Excalibur_c22205_573
BS00022249_51	BS00022249_51	Tdurum_contig65853_242
RFL_Contig4977_2333	CAP12_c1129_220	RAC875_c102223_220	RFL_Contig4977_2333
wsnp_Ex_c1495_2864718	BS00065889_51	Ra_c25590_1406	wsnp_Ex_c1495_2864718
Excalibur_c32726_125	BS00003575_51	BS00035690_51	BS00110104_51	BS00022625_51	wsnp_JD_rep_c62985_40164465	Kukri_c19709_383	Tdurum_contig13095_97	BS00023006_51	Excalibur_c32726_125	BS00066165_51
BobWhite_c22266_315	wsnp_RFL_Contig4726_5654774	BobWhite_c4236_410	BobWhite_c22266_315
Kukri_c13188_256	wsnp_Ra_c19148_28288923	wsnp_Ra_c29782_39115548	RAC875_rep_c98040_163	Tdurum_contig60509_232	Kukri_c13188_256
BS00063512_51	BS00063512_51	Tdurum_contig13879_352
Kukri_c25512_53	BS00077498_51	Kukri_c25512_53
RAC875_c42206_305	IACX1008	RAC875_c42206_305
RAC875_c16391_426	wsnp_Ex_rep_c101231_86636951	RAC875_c16391_426
BobWhite_rep_c50057_164	BobWhite_rep_c50057_164
RAC875_c47427_75	RFL_Contig5937_1677	RAC875_c47427_75	IACX1240	BS00069829_51	BS00067024_51	BS00022851_51	BS00021680_51
BS00089790_51	BS00089790_51
BS00096498_51	Kukri_c63336_621	BS00072791_51	BS00096498_51
BS00065139_51	BS00065139_51
wsnp_Ex_c27644_36826484	BS00022551_51	RAC875_c62171_386	Ku_c8310_865	RAC875_c32848_578	wsnp_Ex_c27644_36826484
BobWhite_c14158_112	BobWhite_c14158_112
BS00071161_51	RAC875_c400_193	BS00071161_51
Excalibur_c63885_115	Excalibur_c63885_115
wsnp_JD_c5659_6814240	wsnp_JD_c5659_6814240
BS00068083_51	BS00068083_51
BS00067436_51	Kukri_c51735_79	Excalibur_c581_947	BS00067436_51
BobWhite_c20073_382	Excalibur_rep_c69522_83	D_contig03023_692	BobWhite_c4482_73	BobWhite_c20073_382	BS00024107_51
tplb0028p02_562	tplb0028p02_562
Excalibur_c28045_741	Excalibur_c28045_741
BS00011596_51	BS00011596_51
Excalibur_c6497_535	CAP7_c1241_128	Excalibur_c6497_535	wsnp_Ku_rep_c71900_71624324	wsnp_Ra_c8506_14401408	Ku_c11813_215
BS00084990_51	RAC875_c9770_123	BS00084990_51
BS00105833_51	BS00105833_51
CAP7_rep_c6352_375	CAP7_rep_c6352_375
Excalibur_c55186_351	Excalibur_c55186_351
BS00041355_51	tplb0024i15_1754	BS00041355_51	RAC875_c5556_328
RAC875_c839_352	RAC875_c839_352
RAC875_c4047_115	RAC875_c4047_115
Kukri_c33670_506	Kukri_c33670_506
RAC875_c15942_571	RAC875_c15942_571	BS00110121_51	Ku_c31363_2165
wsnp_JD_rep_c63201_40318622	wsnp_JD_rep_c63201_40318622
RAC875_c2040_564	RAC875_c2040_564
Kukri_c8390_1102	Kukri_c37738_417	Kukri_c8390_1102
BS00050522_51	BS00050522_51
RAC875_c32077_284	IACX5921	RAC875_c32077_284
Tdurum_contig52086_129	Tdurum_contig52086_129
Kukri_c38553_173	Kukri_c38553_173
Tdurum_contig93330_656	Tdurum_contig93330_656
BS00089524_51	BS00089524_51
Tdurum_contig11077_122	Tdurum_contig11077_122
BS00039740_51	BS00039740_51
Tdurum_contig8840_575	Tdurum_contig8840_575
CAP12_c1085_283	CAP12_c1085_283
wsnp_Ex_c38849_46284348	wsnp_Ex_c38849_46284348
BS00064162_51	BS00064162_51
wsnp_Ex_c11461_18489681	wsnp_Ex_c11461_18489681
BobWhite_c14304_687	BobWhite_c14304_687
IAAV2147	IAAV2147
BS00083060_51	BS00083060_51
Kukri_c29121_654	IAAV868	IAAV2840	wsnp_Ku_c2624_4986980	wsnp_Ex_c18665_27541568	RAC875_c3604_1527	Ra_c21676_178	Excalibur_c50856_63	BS00079095_51	wsnp_Ex_c27290_36498531	BobWhite_c10977_834	wsnp_Ex_c1318_2519998	wsnp_JD_c8173_9207415	D_contig06122_208	Excalibur_c8188_243	RFL_Contig3622_1217	D_GA8KES401EYUM8_190	Excalibur_c23155_327	Kukri_c29121_654	wsnp_Ex_c15396_23659859	BS00075001_51	RAC875_c43831_91	RAC875_c49612_102	IAAV5841	CAP11_c3464_68	Excalibur_c8188_693	IAAV7745	BS00021702_51	BS00066188_51	wsnp_Ex_rep_c66423_64641115	BobWhite_c6998_365	Excalibur_c19237_895	wsnp_Ku_c5560_9853214	RAC875_c35846_671	wsnp_Ex_c27290_36498462	wsnp_Ex_c8188_13842273	BS00082503_51	wsnp_Ex_c25974_35235456	RAC875_c54260_127	IAAV7473	Kukri_c6051_640	BS00022768_51	BS00058554_51	wsnp_Ku_c7266_12551048	RAC875_c4135_1028	wsnp_Ex_c3831_6966926	RAC875_c87321_108	wsnp_Ex_c12447_19847242	Excalibur_c48317_242	wsnp_Ex_rep_c69024_67924125
BS00065722_51	Excalibur_c5958_1270	Kukri_c20844_116	CAP12_c2978_93	BS00074817_51	BS00051826_51	BobWhite_c28133_87	D_contig16934_681	BS00031658_51	BS00065722_51	RAC875_c17951_108	RAC875_c82888_83	Excalibur_c5958_1398
BS00023049_51	BS00022178_51	Excalibur_c4876_832	BS00107837_51	Excalibur_c15692_532	BS00023049_51	D_GB5Y7FA02I369B_378	CAP8_c1305_148	Kukri_c46169_294	wsnp_Ra_c1020_2062200	wsnp_BE424100D_Ta_1_1
IACX11290	BS00108305_51	Excalibur_c3260_989	wsnp_Ex_rep_c101500_86856679	BS00000721_51	wsnp_Ex_rep_c101500_86856089	BS00087783_51	Kukri_c9693_1890	wsnp_BE586140D_Ta_2_2	JD_c3737_285	D_GB5Y7FA02HBLTO_213	IACX11290	CAP11_c3218_126
wsnp_Ex_c1969_3705930	wsnp_BE637971D_Ta_2_3	wsnp_Ex_c1085_2078944	wsnp_Ex_c1358_2600929	Kukri_c837_436	BobWhite_c1715_887	wsnp_Ex_c1969_3705930	wsnp_Ku_c3682_6786230	wsnp_Ex_c1358_2602235
D_GBUVHFX01ANH44_230	Excalibur_c16662_300	wsnp_CAP11_c1043_618449	BS00066847_51	BS00011451_51	tplb0044p22_2330	tplb0044p22_2257	BS00086679_51	D_GBUVHFX01ANH44_230
Kukri_c36351_64	Kukri_c26168_713	RAC875_c20883_693	Kukri_c36351_64	RAC875_c10925_1887	D_GDS7LZN02IXNP1_255	IAAV1917
D_F1BEJMU01DOR77_203	D_contig13475_402	D_F1BEJMU01DOR77_203	Kukri_c33670_261	D_F5XZDLF01A85DT_301	IAAV7510
wsnp_CAP12_c633_339740	wsnp_CAP12_c633_339740	BS00095225_51	BS00087086_51	Excalibur_c12703_766
wsnp_Ex_c35886_43950102	BS00003816_51	BS00093390_51	wsnp_Ex_c35886_43950102
RFL_Contig1338_2062	RFL_Contig1338_2062	CAP8_c2401_433	tplb0061f07_1411	Excalibur_c5892_1129	Excalibur_c16851_142
wsnp_Ex_c2918_5381441	wsnp_JD_c12333_12595897	wsnp_Ex_c2918_5381441
BS00093275_51	BS00036189_51	BS00093275_51
wsnp_Ex_c41048_47969948	wsnp_Ex_c41048_47969948
Excalibur_c54055_694	Excalibur_c54055_694
Excalibur_c23473_451	Excalibur_c23473_451
D_contig14507_369	D_contig14507_369
RFL_Contig3481_1669	RFL_Contig3481_1669
Tdurum_contig46389_1540	Tdurum_contig46389_1540
BS00063511_51	BS00063511_51
BS00066446_51	BS00066446_51
Ku_c12842_664	Ku_c12842_664
RAC875_c2070_566	RAC875_c2070_566
RAC875_rep_c105196_532	RAC875_rep_c105196_532
Tdurum_contig11756_458	Tdurum_contig11756_458
Excalibur_c55959_651	Excalibur_c55959_651
Kukri_c44231_1576	Tdurum_contig52350_296	RAC875_c22328_1356	RAC875_c35688_382	Excalibur_rep_c69149_1588	Tdurum_contig50720_482	BS00065001_51	Excalibur_c62106_387	wsnp_Ex_c10555_17236072	Tdurum_contig14482_1073	wsnp_Ku_c16547_25454123	RFL_Contig5122_974	Tdurum_contig42282_10323	tplb0025l18_1788	Tdurum_contig8350_243	CAP8_c3129_381	Excalibur_c7971_712	IAAV7086	Tdurum_contig52350_902	BS00064813_51	IAAV6102	Excalibur_c91176_326	BS00087932_51	Kukri_c44231_1576	Kukri_c25632_86	RAC875_c22328_490	wsnp_Ku_c2838_5354231	IAAV5232	tplb0021g21_595	Kukri_c21008_657
RAC875_c992_718	wsnp_BE406351A_Ta_2_2	wsnp_Ex_rep_c66809_65185215	RAC875_c41731_321	BS00040336_51	wsnp_Ex_c2138_4015881	BS00049644_51	BS00032606_51	CAP12_c6044_69	BS00040337_51	Tdurum_contig10579_790	Kukri_c11327_977	RAC875_c63975_307	wsnp_Ex_c28204_37349164	Kukri_c57491_156	BobWhite_c28819_517	IAAV444	BS00085765_51	wsnp_Ex_c2337_4379619	RAC875_c992_718	Ku_c59581_1412	wsnp_BE403597A_Ta_2_1	Excalibur_c1793_97	wsnp_Ex_c25057_34318425	Tdurum_contig30451_88	wsnp_Ex_rep_c66615_64916512	Ra_c71628_188	BS00067806_51	Ra_c42714_1137	wsnp_Ex_c42815_49298013	Ra_c22880_760	wsnp_Ex_rep_c66615_64916114	Kukri_c15489_626	BS00041707_51	RAC875_c41194_218	wsnp_Ex_c31900_40635609	Kukri_c9713_1999	BobWhite_c28819_733	wsnp_Ex_rep_c67264_65795361
wsnp_BE498730A_Ta_2_2	Tdurum_contig56511_144	Kukri_c29034_867	Ex_c721_2127	Excalibur_c12169_1088	Excalibur_c6808_541	Excalibur_c74304_642	BS00074780_51	RAC875_c17628_867	Tdurum_contig93884_223	IAAV2376	Excalibur_c28938_185	IACX636	wsnp_Ex_c20370_29434410	IACX2067	Excalibur_c6808_959	Excalibur_c50934_159	Tdurum_contig15512_429	BS00090940_51	BobWhite_rep_c64680_305	Ex_c721_2374	BobWhite_c14476_80	RAC875_c25986_82	Tdurum_contig44062_733	Tdurum_contig45580_1717	BS00107555_51	Excalibur_c4847_631	wsnp_BE498730A_Ta_2_2	wsnp_Ex_c36242_44232305
BobWhite_c13373_250	wsnp_Ku_c23598_33524490	Kukri_c23195_266	Kukri_c31776_1621	RAC875_c829_1143	RAC875_c26214_505	BobWhite_c13373_250	BobWhite_c12426_84	Excalibur_c32668_467	IACX6178	Excalibur_c25599_358	Excalibur_c18324_390	wsnp_RFL_Contig1951_1127302	RAC875_c47161_100	RAC875_c69068_71	CAP12_c259_307	IACX11417
Ra_c3750_1082	Excalibur_c42110_210	BS00077768_51	Excalibur_c42110_66	IAAV3791	BS00077769_51	Ra_c3750_1082	Excalibur_c44487_642
BobWhite_c4517_120	RFL_Contig2656_871	BS00023202_51	BobWhite_c5178_188	Tdurum_contig86243_288	CAP7_c4056_108	BS00025880_51	BobWhite_c4517_120
Excalibur_c3171_416	CAP11_c2194_115	Ku_c13700_1196	wsnp_Ex_rep_c66358_64543218	Excalibur_c41125_360	Ra_c70418_147	Kukri_rep_c104611_210	Ku_c69608_894	BS00107804_51	Ku_c35823_743	wsnp_Ex_rep_c66358_64543401	BobWhite_rep_c64766_352	Excalibur_c3171_416
Excalibur_c37649_125	BS00036767_51	Tdurum_contig9731_121	Excalibur_c15733_252	Excalibur_rep_c111743_194	RAC875_c13116_541	Tdurum_contig82812_213	BS00039983_51	Tdurum_contig48302_532	Kukri_rep_c83485_398	Excalibur_c37649_125	wsnp_BG314532A_Ta_2_1
Kukri_c52608_142	wsnp_Ex_c63909_62932437	wsnp_JD_c16948_15934352	Kukri_c52608_142	wsnp_Ku_c3688_6797159	RFL_Contig2972_2819	wsnp_Ex_c63909_62932893	IAAV2065	wsnp_Ku_c850_1758318	RFL_Contig2972_2285	RAC875_c24364_307	Kukri_c3688_407
Tdurum_contig63071_67	BS00030165_51	BS00022409_51	Tdurum_contig49145_914	wsnp_be471201A_Ta_1_1	BS00062732_51	Tdurum_contig6086_269	Excalibur_c8009_325	Tdurum_contig63071_67	Tdurum_contig86183_221	BobWhite_c17783_174	IACX3245	Kukri_rep_c68300_216
wsnp_Ex_rep_c101866_87158671	wsnp_Ex_rep_c69124_68035485	Kukri_c45015_145	wsnp_Ex_rep_c101866_87158671	Kukri_rep_c73477_888	BobWhite_rep_c62964_873	wsnp_Ex_c2887_5330426	wsnp_Ex_c60588_60977198	wsnp_Ex_c12219_19526749	wsnp_Ex_c1782_3365844	Ku_c57425_413
Kukri_c15308_173	RAC875_rep_c70093_1079	wsnp_CAP11_rep_c8768_3788007	wsnp_Ex_rep_c68113_66877517	Kukri_c15308_173	Kukri_rep_c104727_91	wsnp_CAP12_c901_472535	wsnp_JD_c12088_12411845	BS00062843_51	wsnp_Ex_c15325_23565935
BS00110587_51	BS00110587_51	BS00039406_51	RAC875_rep_c69987_930	RFL_Contig3780_644	BS00070005_51	BS00070004_51	Excalibur_c34964_326	RAC875_c35521_185	Ra_c13247_528
RAC875_c18698_550	RAC875_c18698_550	IACX6028	Excalibur_c11437_75	BobWhite_c23953_312	wsnp_BG263521A_Ta_2_2	Ra_c2655_504	BobWhite_c5096_156	wsnp_Ex_c22862_32074455	wsnp_Ex_c42720_49228237
Ku_c269_2643	Ku_c269_2643	BobWhite_c26374_339	wsnp_Ex_c19556_28530231	RAC875_c14944_555	Tdurum_contig11803_475	wsnp_Ex_c19556_28530243	Tdurum_contig11803_850	Tdurum_contig11803_306	wsnp_Ex_c2033_3814035
Jagger_c4026_328	RAC875_c42648_115	Jagger_c4026_328	Tdurum_contig33398_106	BS00093201_51	BS00081506_51	wsnp_BE445431A_Td_2_1
RAC875_rep_c88665_100	Kukri_c3882_2021	Excalibur_c12177_285	wsnp_RFL_Contig3790_4082085	wsnp_BF201235A_Ta_2_4	BS00003867_51	RAC875_rep_c88665_100	RAC875_rep_c88665_52
BS00039422_51	BS00039422_51
Tdurum_contig8350_350	Tdurum_contig53038_714	Tdurum_contig53038_684	Excalibur_c4372_363	wsnp_Ex_c3695_6740339	RAC875_c27530_860	Tdurum_contig8350_350	BS00065245_51	Tdurum_contig56321_232
BS00091830_51	wsnp_Ku_c10418_17237935	Excalibur_rep_c67619_217	wsnp_Ex_rep_c66982_65424063	wsnp_Ex_c59373_60260876	Kukri_c56203_965	BS00091830_51	Ex_c19516_3687
Kukri_c1728_1876	BS00075524_51	Kukri_c1728_1876	Tdurum_contig55610_784	IAAV2654	BS00064905_51	wsnp_Ku_c1292_2572053
wsnp_Ex_c15740_24096817	BS00022982_51	Excalibur_c92241_336	wsnp_Ex_c15740_24096817	RAC875_rep_c78744_228
RAC875_c24517_558	Kukri_c24852_466	BS00021739_51	Kukri_c40035_258	RAC875_rep_c73925_276	RAC875_c24517_558	BS00079443_51
wsnp_Ex_c2137_4014383	BS00063368_51	Excalibur_c52319_257	wsnp_Ra_c6586_11477949	wsnp_Ex_c2137_4014383	wsnp_Ex_c2137_4014287
BS00068050_51	BS00068050_51	RAC875_c42847_141	wsnp_Ex_c36049_44083089	Kukri_c40204_141	Excalibur_c12980_2392
wsnp_Ex_rep_c70299_69243835	RAC875_c33037_578	wsnp_Ex_rep_c70299_69243835	Tdurum_contig93508_295	wsnp_Ra_c66636_64922359	BS00110128_51	Ex_c5740_1133	Kukri_c25978_561	BS00022813_51	wsnp_Ex_rep_c70299_69243401	wsnp_Ex_c5740_10081171
IAAV5706	RAC875_c35807_1110	RAC875_c1757_530	BS00091763_51	IAAV5706	wsnp_Ex_rep_c108004_91402649
wsnp_Ex_c15822_24204224	wsnp_Ku_c15567_24224486	BS00083146_51	Tdurum_contig47258_1039	wsnp_Ex_c15822_24204224
Ra_c58279_702	wsnp_Ex_c5412_9564346	Ra_c58279_702	wsnp_Ex_c5412_9564478	Ra_c58279_684
Ku_c8927_2075	wsnp_Ku_c8927_15048149	Kukri_c7193_5892	Kukri_c29170_702	Ku_c8927_2075
BS00066186_51	wsnp_JD_rep_c48914_33168544	Excalibur_c61806_213	Excalibur_rep_c105284_110	BS00066186_51
Excalibur_c47535_389	Excalibur_c47535_389	Excalibur_c28017_641	wsnp_CAP8_c2677_1394934
Tdurum_contig42423_1536	Tdurum_contig42423_2448	Tdurum_contig42423_1963	Tdurum_contig42423_1536
Tdurum_contig42153_7329	CAP8_rep_c8022_270	Tdurum_contig42153_5854	Tdurum_contig42153_7329	RAC875_rep_c111906_144
RFL_Contig927_1591	RAC875_c9523_328	BS00000209_51	Tdurum_contig82404_354	RFL_Contig927_1591	BobWhite_c31163_694
Kukri_c40121_373	wsnp_JD_c15127_14676522	CAP12_rep_c6956_169	Kukri_c40121_373
RAC875_c1043_258	BS00011539_51	RAC875_c1043_258	RAC875_c96399_610
RAC875_c52458_454	wsnp_Ex_c10084_16572374	BobWhite_c17403_635	RAC875_c21906_247	RAC875_c52458_454
RAC875_c3397_1492	RAC875_c3397_1492	Excalibur_rep_c86807_132
RFL_Contig4517_1276	RAC875_c38018_278	RFL_Contig4517_1276
wsnp_JD_c18695_17091254	wsnp_Ex_rep_c101526_86881496	wsnp_JD_c18695_17091254
RAC875_c17787_274	RAC875_c17787_274	RAC875_c4015_2175
BS00065366_51	BS00065366_51	RAC875_c19904_308
RAC875_rep_c69619_78	Ku_c33884_267	RAC875_rep_c69619_78
BobWhite_c15773_166	Excalibur_c72359_56	BobWhite_c15773_166
wsnp_Ex_c11827_18986376	wsnp_Ex_c11827_18986376	RAC875_rep_c69619_145
Kukri_c4027_151	wsnp_Ku_c16358_25225060	Kukri_c4027_151
BS00057060_51	BS00057059_51	BS00067907_51	BS00057060_51
Tdurum_contig84245_154	Tdurum_contig61938_424	Tdurum_contig84245_154
BS00041816_51	BS00041816_51	Ra_c34214_1320
RAC875_c25848_122	RAC875_c25848_122	IACX5800
Tdurum_contig77522_310	BobWhite_c11022_78	Tdurum_contig77522_310
RAC875_c34757_180	Excalibur_c11947_746	RAC875_c34757_180
wsnp_Ex_c11950_19164191	wsnp_Ex_c11950_19164191
RAC875_c33809_158	RAC875_c33809_158
BS00096927_51	BS00096927_51	IAAV880	CAP12_c575_105
BobWhite_c26803_89	BobWhite_c26803_89
wsnp_Ra_c32271_41304469	wsnp_Ex_c59095_60108185	wsnp_Ra_c32271_41304469	Jagger_c9554_114
IAAV8933	RAC875_c51459_311	Kukri_c26697_366	Kukri_c53501_305	RAC875_c35200_230	BS00024643_51	RAC875_c35688_178	Excalibur_c16329_493	IAAV8933
BS00004724_51	BS00004724_51	BS00076693_51
BS00089497_51	BS00089497_51	BS00096882_51	IAAV1698	BS00022666_51	BS00035883_51
Ku_c10387_272	Ku_c10387_272
BS00029208_51	BS00029208_51
wsnp_Ex_c2772_5130007	RFL_Contig174_406	wsnp_Ex_c19516_28481857	wsnp_Ex_c2772_5130007
BS00029332_51	BS00029332_51
wsnp_Ex_rep_c80588_75758453	wsnp_Ex_rep_c80588_75758453
RFL_Contig5277_888	RFL_Contig5277_888
BS00022487_51	BS00022487_51
Tdurum_contig44328_448	Tdurum_contig44328_448
CAP11_c2293_200	CAP11_c2293_200
Kukri_rep_c74573_613	Kukri_rep_c74573_613
RAC875_rep_c119471_174	RAC875_rep_c119471_174
BobWhite_c16923_64	BobWhite_c16923_64
wsnp_Ex_rep_c103167_88182254	wsnp_Ex_rep_c103167_88182254
RAC875_rep_c107961_348	RAC875_rep_c107961_348
IAAV691	IAAV691
RAC875_c1706_1888	RAC875_c1706_1888
wsnp_Ex_c905_1748920	wsnp_Ex_c905_1748920
wsnp_JD_c2578_3489735	wsnp_JD_c2578_3489735
Kukri_c3024_1268	Kukri_c3024_1268
Excalibur_c20439_825	Excalibur_c20439_825
Kukri_c74165_204	Kukri_c74165_204
Excalibur_rep_c102052_721	Excalibur_rep_c102052_721
Excalibur_c18514_238	Excalibur_c18514_238
RFL_Contig1863_250	RFL_Contig1863_250
Ku_c23118_149	Ku_c23118_149
BobWhite_c1611_1685	BobWhite_c1611_1685
BS00030136_51	BS00030136_51
tplb0050m09_1890	tplb0050m09_1890
wsnp_Ku_c33374_42877546	wsnp_Ku_c33374_42877546
BS00021706_51	BS00021706_51
RAC875_c96033_191	RAC875_c96033_191
BS00024921_51	BS00024921_51
RAC875_c48703_189	RAC875_c48703_189
RAC875_rep_c118376_304	Excalibur_c43482_141	Excalibur_c12135_100	Ra_c2110_494	IAAV2480	BS00003404_51	wsnp_Ex_c741_1456698	wsnp_BF202681B_Ta_2_2	tplb0045o20_699	Kukri_rep_c85389_715	wsnp_BE497494B_Ta_2_1	BS00110442_51	wsnp_CAP8_c630_456418	RAC875_c3302_1411	Kukri_c9387_372	wsnp_Ku_c4042_7375053	Ra_c2110_1660	BobWhite_c30622_180	BS00065418_51	IAAV3789	BS00022940_51	wsnp_JD_c12687_12877994	IAAV2784	RAC875_c86069_65	BobWhite_c10238_127	BS00022422_51	Kukri_c44_1704	Kukri_c62277_80	BS00022949_51	wsnp_CAP7_rep_c12606_5316797	tplb0045o20_1168	RAC875_c26415_350	RFL_Contig1385_326	Tdurum_contig1653_190	BS00043099_51	Ra_c27275_627	RAC875_rep_c118376_304	Kukri_c67546_342	Ku_c4042_576	wsnp_JG_c609_370792	BS00079213_51	RAC875_c35438_474	Kukri_c40953_658	wsnp_CAP11_c3947_1866837	wsnp_Ex_c6537_11338763	Kukri_c9387_112	BS00071690_51	Tdurum_contig77602_931	Ra_c6728_590	Kukri_c67546_279
Kukri_c10017_833	RAC875_c57938_94	wsnp_RFL_Contig3802_4108582	RAC875_c29937_325	BS00012036_51	BS00069685_51	RFL_Contig4849_702	BobWhite_c32938_264	Kukri_c40621_513	tplb0024l03_910	RAC875_s109189_188	BS00066545_51	Excalibur_c7449_587	BS00012071_51	Kukri_c97631_275	wsnp_Ex_c24711_33964543	wsnp_Ex_c9729_16071358	BobWhite_c2988_493	Excalibur_c3506_610	BobWhite_c38001_528	Excalibur_c65830_82	Kukri_c10017_833	BobWhite_c12157_747	Excalibur_c80601_308
BS00037278_51	BS00037278_51
Excalibur_c14201_111	Excalibur_c65341_303	IACX6309	Excalibur_c14201_111	IAAV3100	RAC875_c29913_139	wsnp_CAP7_c1592_791887	Kukri_rep_c68903_708	BS00066719_51	Kukri_c84629_315	RFL_Contig3172_1752	Kukri_rep_c68903_301	Tdurum_contig82393_581	BS00065327_51	BS00004224_51	Excalibur_c95944_641	BobWhite_c13525_262
RAC875_rep_c106400_276	BS00022657_51	BS00075410_51	wsnp_Ex_c7738_13195349	RAC875_c52566_644	RAC875_c63545_85	RAC875_rep_c106596_127	Excalibur_c15031_73	RAC875_c52566_551	Ku_c23446_2209	tplb0040e02_1293	RAC875_rep_c113555_122	Excalibur_c13239_85	wsnp_Ex_c7246_12443506	RAC875_rep_c112008_519	wsnp_Ku_c2486_4751695	Tdurum_contig83066_276	RAC875_rep_c106400_276
Tdurum_contig7144_602	Ra_c4051_1010	Tdurum_contig54925_225	BS00070861_51	Excalibur_c71500_231	RAC875_rep_c72879_435	Tdurum_contig12831_69	Ra_c68109_376	Tdurum_contig7144_602	wsnp_Ex_rep_c67561_66188180	BS00064528_51	Tdurum_contig54925_202	Tdurum_contig54925_415	Tdurum_contig42112_2432	RFL_Contig337_1645
Kukri_rep_c106290_204	wsnp_Ex_c163_321026	Excalibur_c53516_119	Kukri_c28478_750	Ku_c34562_480	wsnp_Ex_c56027_58308093	RAC875_c17720_501	Excalibur_c20050_133	Kukri_c29640_92	Excalibur_c7963_1722	wsnp_JD_c8085_9129899	Excalibur_c21220_88	Ku_c41677_924	Kukri_rep_c106290_204	RAC875_c21868_792
Kukri_c31059_130	RFL_Contig4856_71	wsnp_Ex_c7203_12370983	Tdurum_contig68666_570	RAC875_c3947_441	IAAV7841	BS00009247_51	wsnp_BE490267A_Ta_2_1	RAC875_rep_c91134_949	Excalibur_rep_c108225_302	wsnp_Ex_c922_1775246	Ra_c71978_532	Kukri_c75902_132	Tdurum_contig12459_491	BS00104667_51	Kukri_rep_c101529_1199	RFL_Contig2612_826	Excalibur_c73922_55	Kukri_c49010_266	BobWhite_rep_c50458_213	BS00079013_51	Kukri_c31059_130	wsnp_BF473744B_Ta_2_2	IAAV717
tplb0034e07_718	Excalibur_c2656_3198	tplb0054d13_2445	tplb0034e07_718	Excalibur_c29417_400	tplb0034e07_1869	Kukri_c3701_392	IACX6340	wsnp_Ra_c1501_2991585	BS00067280_51
BobWhite_c24069_257	BobWhite_c21827_104	Excalibur_rep_c83640_791	Excalibur_rep_c107890_89	Tdurum_contig10048_447	BobWhite_c24069_257	Tdurum_contig52627_496	Excalibur_c26527_82	Tdurum_contig10048_61	BobWhite_c7274_333	CAP7_c16_483	Excalibur_c49875_479
BobWhite_c23790_98	Kukri_c59939_94	BobWhite_c11059_169	IAAV3165	Kukri_rep_c103893_875	wsnp_Ex_c10596_17293363	BS00077914_51	BS00009807_51	Kukri_c37311_136	BobWhite_c23790_98	wsnp_Ex_c10596_17293192	Kukri_c11318_591
Kukri_c40204_617	Kukri_c30847_551	Ra_c491_902	BobWhite_c7145_355	RAC875_rep_c115433_378	IACX8446	wsnp_JD_c640_960796	Kukri_c30847_344	wsnp_Ra_c1660_3275687	wsnp_Ex_c7776_13247365	wsnp_Ex_c1996_3754394	Kukri_c40204_617
CAP8_rep_c8162_101	BS00059896_51	RAC875_c8197_810	Excalibur_c40976_111	Excalibur_c40976_87	JD_c2156_2040	Tdurum_contig80351_311	CAP8_rep_c8162_101	wsnp_Ex_c5619_9884202
Excalibur_c18966_1008	Kukri_c52356_96	IACX8470	BS00080318_51	BS00026432_51	IAAV6288	BS00010988_51	BS00010098_51	CAP11_c2941_210	BS00068181_51	Excalibur_c18966_1008	Excalibur_c10637_515	BS00009060_51	Excalibur_c42146_338	BS00063236_51
wsnp_Ex_c15089_23270614	Kukri_rep_c68124_672	BS00034245_51	wsnp_RFL_Contig1418_565105	wsnp_Ex_c15089_23270614	Kukri_rep_c107245_634	wsnp_Ex_c22423_31615798	IAAV6765	Ra_c6700_406	Kukri_c48787_108
wsnp_Ex_c38739_46195930	wsnp_Ex_rep_c102216_87433489	BS00064851_51	wsnp_Ku_c18923_28319203	wsnp_Ra_c46023_52004149	wsnp_Ex_c38739_46196393	wsnp_BF291736B_Ta_1_1	wsnp_Ex_c3764_6853627	Excalibur_c16646_1254	wsnp_Ex_c38739_46195930
RAC875_c31328_381	Ra_c105904_187	RAC875_c1858_2693	BS00011276_51	Excalibur_c31864_713	IACX8828	Ra_c105904_1191	BS00106695_51	Kukri_c55909_1109	Excalibur_c1883_340	wsnp_Ex_rep_c103381_88353000	wsnp_Ra_c58860_60407020	BS00011047_51	RFL_Contig385_761	CAP11_c1820_244	CAP12_s9114_61	Kukri_c49784_86	IACX5726	BobWhite_c5191_362	Excalibur_c65466_714	Kukri_c10869_1591	BobWhite_rep_c64068_241	Ex_c52711_584	Kukri_c49784_56	Excalibur_c7051_1027	RFL_Contig5495_563	RFL_Contig3713_316	Excalibur_c12675_1147	BS00083998_51	Excalibur_c56550_71	BS00046601_51	IAAV1798	Kukri_c18754_67	RAC875_c31214_58	wsnp_Ex_c12675_20144479	RAC875_c31328_381	Jagger_c7688_98	BobWhite_c5191_563	Excalibur_c47996_509	BS00100118_51	BS00069756_51	Kukri_c27631_1329	RAC875_c37540_583	BS00009882_51	RAC875_c57353_245	Ex_c67202_741	Excalibur_c33525_279
Excalibur_c94383_157	tplb0042a21_1091	Kukri_c3501_1175	BobWhite_c2822_228	Excalibur_c94383_157	Excalibur_c8919_345
Kukri_c27673_289	Kukri_rep_c69177_180	RAC875_c87052_193	Kukri_c27673_289	wsnp_Ra_c10712_17572884	RAC875_c38003_164	Kukri_c16758_443	RAC875_c62831_255	Kukri_rep_c103261_918
RAC875_c15396_90	Excalibur_rep_c68985_110	Excalibur_rep_c108662_132	Excalibur_rep_c77221_93	RAC875_c15396_90	Tdurum_contig13653_255	RAC875_rep_c118667_79	Excalibur_c9580_1142	BS00100563_51
wsnp_Ex_c1873_3531947	wsnp_Ex_c1873_3531947	RAC875_c30936_411	wsnp_Ku_rep_c73313_72887199	RFL_Contig356_812	CAP12_c2565_239	Kukri_c9507_95	CAP7_c3814_303	wsnp_Ex_c7003_12065828	RAC875_c4203_382	wsnp_Ex_rep_c67671_66332423	BobWhite_c8113_532	wsnp_BG263521B_Ta_2_1	BobWhite_c5852_685	Excalibur_c25921_230	wsnp_Ex_c51352_55323092	BobWhite_c5852_103	Excalibur_c58566_284
BS00092273_51	IACX1412	wsnp_Ex_c45094_50985067	Excalibur_rep_c106124_239	Ku_c7740_879	wsnp_BE399688B_Ta_2_1	BS00092273_51	wsnp_Ex_c9248_15372536
Kukri_c17_1246	Excalibur_c5193_64	Jagger_c10188_98	RAC875_c16993_196	BS00004413_51	Kukri_c17_1246	Excalibur_c48404_59	wsnp_Ex_c15646_23969140
Excalibur_c46590_363	Kukri_rep_c104422_192	BS00100939_51	Kukri_c74521_181	wsnp_Ku_c48_103915	Excalibur_c16144_185	Excalibur_c46590_363
IAAV539	Kukri_c6973_344	wsnp_Ra_c16822_25566950	tplb0031k24_254	IAAV539	IAAV6156	RFL_Contig1483_1765
BS00065105_51	wsnp_Ex_rep_c70571_69488416	BS00065105_51	BS00110490_51
Kukri_c12368_82	RAC875_c95948_614	Kukri_c12368_82	Excalibur_c21752_768	Kukri_rep_c69803_82	RAC875_c22429_249
tplb0030f06_593	IAAV1502	IACX8602	BobWhite_c33464_133	tplb0030f06_593	BS00065264_51
wsnp_Ex_c5123_9088111	BS00046164_51	RAC875_c17455_152	wsnp_Ex_c5123_9088111	IACX2158	wsnp_Ex_c5123_9087869	BS00046165_51	Excalibur_c36280_764	wsnp_Ex_c5123_9089025
wsnp_BE499478B_Ta_2_1	BS00031814_51	Kukri_c16760_1427	wsnp_Ku_c11665_18999583	RAC875_c79857_301	RAC875_c32503_134	RAC875_rep_c72435_90	Jagger_c4412_265	wsnp_BE499478B_Ta_2_1	BobWhite_c6166_319
Excalibur_c42928_135	BobWhite_c19945_341	Excalibur_c42928_135	Excalibur_c30167_243	BobWhite_c11397_231
BS00093993_51	wsnp_Ex_rep_c67543_66165372	Kukri_c19751_873	BS00093993_51	Tdurum_contig30930_184
wsnp_Ex_c55735_58127324	BS00091068_51	wsnp_Ex_c55735_58127324	Ex_c55735_1012	IAAV5350
RAC875_c34512_493	RAC875_c5577_1682	RAC875_c34512_685	RAC875_rep_c112807_403	Excalibur_rep_c107769_116	Kukri_c7339_113	RAC875_c34512_493	RAC875_rep_c71112_400
wsnp_JD_c30_49876	wsnp_JD_c30_49876	BS00094172_51	Kukri_c498_1817	wsnp_JD_c30_49073
wsnp_Ex_c1962_3696265	Excalibur_c100910_239	wsnp_Ku_c4962_8872507	wsnp_Ex_rep_c72511_70872203	wsnp_Ex_c1962_3696265
RAC875_c98387_130	RAC875_c98387_130	RAC875_c5673_1209	Kukri_c34553_89
RAC875_c16752_283	RAC875_c66695_560	RAC875_c16752_283	wsnp_JD_c12346_12606967	BS00022805_51
Excalibur_rep_c106698_235	Excalibur_rep_c106698_235	Excalibur_c7366_1926	Excalibur_c48871_625
BobWhite_c31129_60	Ku_c5725_892	BobWhite_c31129_60	IAAV8040
BobWhite_rep_c61602_139	RAC875_rep_c109975_192	Excalibur_c18417_285	BobWhite_rep_c61602_139
Excalibur_c76665_98	Excalibur_c76665_98	BobWhite_rep_c64049_232	BobWhite_c8253_397
BS00068310_51	BS00068310_51	tplb0048g05_866	Excalibur_c2484_2113
BobWhite_c662_148	Excalibur_c23723_141	BobWhite_c662_148	RAC875_c7827_218
BobWhite_c41535_52	wsnp_Ex_c21092_30220342	BobWhite_c41535_52	Kukri_c5497_312
RFL_Contig5031_526	RFL_Contig5031_526	Kukri_c53810_137	Tdurum_contig54634_815
BS00070900_51	BS00070900_51	IAAV5802
RAC875_c65882_668	Kukri_c12117_134	RAC875_c65882_668
Kukri_c26474_540	Excalibur_c584_726	Kukri_c26474_540
Excalibur_c22315_894	BobWhite_c36072_272	Excalibur_c22315_894
BS00023068_51	Excalibur_c34937_710	BS00023068_51	Kukri_rep_c97239_133
BobWhite_c17047_268	Tdurum_contig10208_447	BobWhite_c17047_268
BS00079621_51	Excalibur_c3762_715	BS00079621_51	Excalibur_c3762_829
RAC875_c36614_344	wsnp_Ku_c12037_19549078	CAP12_c2472_60	RAC875_c36614_344	Ex_c2510_477	Ku_c12037_482
Excalibur_c105074_293	BobWhite_c47357_535	BobWhite_c18540_97	wsnp_Ra_rep_c74497_72390803	RAC875_c4465_549	BS00080967_51	CAP7_c1933_170	BS00047070_51	wsnp_Ex_c11748_18884081	BobWhite_rep_c64679_73	Tdurum_contig54784_485	Kukri_c834_259	wsnp_JD_c47318_32176833	RAC875_c4465_81	BS00063365_51	BS00077131_51	wsnp_Ex_c2203_4129271	Ex_c16948_754	Excalibur_c2819_2310	BobWhite_c41676_137	Excalibur_c2819_1773	Excalibur_c105074_293	Tdurum_contig5691_596	RFL_Contig2577_584	BS00046166_51	RAC875_c103094_120	IAAV1401	Kukri_c18459_2622	Tdurum_contig18858_324
Kukri_c26288_419	RAC875_c50422_299	RAC875_rep_c109207_706	Kukri_c26288_419	wsnp_Ex_c17700_26446810
RAC875_c26460_807	RAC875_c26460_807	BobWhite_c18672_757
RAC875_c37540_565	Kukri_c96357_134	RAC875_c37540_565
wsnp_Ra_c4321_7860456	wsnp_Ex_rep_c66551_64836327	wsnp_Ra_c4321_7860456
RAC875_c10132_462	RAC875_c17459_566	RAC875_c10132_462
BobWhite_c2423_99	BobWhite_c2423_99	RAC875_c27297_2153
IAAV5743	Kukri_c94792_127	tplb0042o21_419	CAP7_c4827_53	BS00072840_51	Tdurum_contig30201_63	IAAV5743	BS00072839_51
Ku_c63748_1264	Ku_c63748_1264	wsnp_Ex_c19371_28311667
BS00010055_51	BS00010055_51	Kukri_rep_c107572_121
Excalibur_c2157_173	BS00100981_51	Excalibur_c35074_257	BobWhite_c9690_94	wsnp_RFL_Contig3917_4326857	Kukri_c57014_168	Excalibur_c2157_173	Tdurum_contig71365_233	Excalibur_c37753_655
RAC875_c1226_652	RAC875_c1226_652
D_contig25212_98	D_contig25212_98
Kukri_rep_c94009_116	BobWhite_c948_52	wsnp_Ex_c22946_32163010	wsnp_JD_rep_c64505_41132927	IAAV5331	Excalibur_c46143_143	Kukri_c42244_809	wsnp_Ex_rep_c101906_87187119	wsnp_JD_c4699_5834958	Kukri_c34353_821	wsnp_JD_c1236_1789566	BS00011039_51	wsnp_Ex_c51461_55394646	wsnp_Ex_c62844_62315607	wsnp_Ku_c27759_37702654	BS00043103_51	BobWhite_c7786_376	Kukri_rep_c94009_116
Tdurum_contig49928_424	Tdurum_contig49928_424
wsnp_JD_c42879_30043973	BobWhite_c5072_107	BS00022950_51	wsnp_JD_c42879_30043973
IACX5850	wsnp_JD_rep_c67103_42432235	IAAV5226	RAC875_c14775_1048	wsnp_Ex_c10838_17631243	RFL_Contig4718_1269	IACX5850	Kukri_c32700_104
Excalibur_c15696_1280	Kukri_c32980_552	BS00066119_51	RAC875_c5080_915	Excalibur_c15696_1280	Kukri_rep_c69267_496	Kukri_c5711_112	RAC875_c18463_156	BS00037345_51
BS00081189_51	BS00081189_51
BS00022295_51	BS00022295_51
RAC875_c30797_179	RFL_Contig2751_1562	RAC875_c30797_179
RAC875_c609_362	RAC875_c609_362
BS00029342_51	BS00029342_51
RFL_Contig2815_1305	RFL_Contig2815_1305
wsnp_Ra_rep_c106119_89961852	wsnp_Ra_rep_c106119_89961852
BS00092869_51	BS00092869_51
wsnp_Ex_c25043_34305764	wsnp_Ex_c25043_34305764
BobWhite_c12144_216	BobWhite_c12144_216
Tdurum_contig26542_457	Tdurum_contig26542_457
BS00010012_51	BS00010012_51	Excalibur_c1353_1364	BS00016650_51
Tdurum_contig31911_195	Tdurum_contig31911_195
wsnp_Ra_c14112_22155451	wsnp_Ra_c14112_22155451
RAC875_c6538_123	RAC875_c6538_123	wsnp_Ex_c25445_34710489
Excalibur_c74925_338	Excalibur_c74925_338
BobWhite_c12911_788	BobWhite_c12911_788
Ra_c4397_542	Ra_c4397_542
RAC875_c400_1271	RAC875_c400_1271
Kukri_c1460_1032	Kukri_c1460_1032
BS00083497_51	BS00083497_51
RAC875_c34516_316	RAC875_c34516_316
Tdurum_contig10108_246	Tdurum_contig10108_246
IAAV6424	IAAV6424
wsnp_Ex_c34303_42642389	wsnp_Ex_c34303_42642389
Excalibur_c5438_274	Excalibur_c5438_274
wsnp_JD_c3732_4781170	wsnp_JD_c3732_4781170	wsnp_Ku_c31_62657
RAC875_c26469_480	RAC875_c26469_480
BS00084668_51	BS00084668_51
Ra_c111671_555	Ra_c111671_555
Excalibur_c40056_59	Excalibur_c40056_59
wsnp_Ku_c12022_19520410	wsnp_Ku_c12022_19520410
RAC875_rep_c83950_222	RAC875_rep_c83950_222
Excalibur_rep_c101263_892	Excalibur_rep_c101263_892
Excalibur_c1451_660	BobWhite_rep_c51247_189	RAC875_s116170_295	RAC875_c5342_1312	Excalibur_c74714_108	Excalibur_c4386_429	Kukri_rep_c68088_633	BobWhite_c38713_202	Excalibur_c18353_55	Kukri_c8752_281	Kukri_c29592_559	Kukri_c36639_186	BobWhite_c12090_117	RAC875_c110838_690	Kukri_c31121_1460	RFL_Contig3172_444	BobWhite_c28250_220	D_contig80448_280	Kukri_c3115_279	RAC875_c17722_1704	Excalibur_c93588_271	Kukri_c32355_1089	BobWhite_rep_c65414_271	Ex_c8179_1452	Excalibur_c8720_1073	Excalibur_c15426_661	Excalibur_c95944_72	RAC875_rep_c69619_260	RAC875_rep_c72115_351	BobWhite_c40561_305	wsnp_Ku_c4319_7848197	Kukri_rep_c68903_1100	Kukri_c32355_1027	RAC875_c18309_605	D_GDS7LZN02FDZX8_269	RAC875_c32340_462	tplb0021e03_713	Kukri_rep_c101148_401	BobWhite_c8982_226	BobWhite_c16917_732	Tdurum_contig10246_1749	wsnp_BE426620D_Ta_2_2	Kukri_rep_c70958_1044	wsnp_BE517946D_Ta_1_2	Excalibur_rep_c103649_61	RAC875_c52165_241	Excalibur_c44325_339	Excalibur_c30328_713	Kukri_c14696_214	RAC875_c110838_499
BS00080749_51	BS00106937_51	BS00063748_51	RAC875_c26896_339	BS00081578_51	RAC875_rep_c116200_396	BS00073230_51	Kukri_rep_c114322_506	Excalibur_c4303_206	Kukri_c4790_1174	BS00062864_51	BS00022211_51	BS00080749_51	BS00065147_51	wsnp_BE488779D_Ta_1_2	BS00069899_51	IAAV3173	Excalibur_c2887_131	RAC875_c31560_141	BS00010514_51	BS00076261_51	Kukri_rep_c72558_961	BS00073229_51	BS00021923_51	BS00065701_51	BobWhite_c47086_539	Kukri_c1016_2269	BS00063674_51
RAC875_c46007_340	RFL_Contig5917_3026	BS00080239_51	RFL_Contig5917_2433	BS00065946_51	Kukri_c49670_857	Kukri_rep_c103845_165	BS00043082_51	RAC875_c46007_340	IAAV4282	CAP11_c3942_361	wsnp_Ra_rep_c116793_96612614	RAC875_c60563_531	BS00079440_51	RAC875_rep_c73201_205	BS00067584_51	BS00021718_51	IACX5670	Kukri_c26576_329
BS00039211_51	RAC875_c13116_1162	RAC875_rep_c114236_188	Kukri_c60627_74	BS00010131_51	Excalibur_c22877_1990	BS00039211_51	Kukri_c63505_174	RAC875_rep_c108908_72	Kukri_rep_c71152_906	IACX1444	BS00063710_51	BS00039210_51	Excalibur_c3108_2958	BS00063517_51	BobWhite_c6055_185	Excalibur_c17456_428
BobWhite_c16655_421	wsnp_Ku_rep_c105822_91859983	BobWhite_c16439_1143	D_contig73920_552	BobWhite_c16655_421	Kukri_c16477_181	Excalibur_c17039_436	wsnp_Ex_c6400_11123059	wsnp_Ku_c7229_12491877
RAC875_c50347_258	BobWhite_c5756_516	BS00086534_51	BS00009458_51	wsnp_Ku_c28820_38731047	BS00012014_51	Excalibur_c42413_442	RAC875_c50347_258	RAC875_c15518_236
BS00082605_51	RAC875_c45702_412	BS00082605_51	RAC875_rep_c72220_143	Kukri_c16557_855	BS00063225_51	RAC875_rep_c103893_601	BS00044720_51	RAC875_c31493_120	IAAV6312	D_contig77859_59	BobWhite_rep_c51612_864
BS00049514_51	Excalibur_rep_c101288_130	D_contig39379_541	Kukri_c29358_277	RAC875_c25656_289	BS00022234_51	BS00049514_51	Excalibur_c35611_446	wsnp_Ra_c25656_35227058
D_F1BEJMU02GB94Z_188	BS00067698_51	D_F1BEJMU01A0OMY_356	Kukri_c19434_936	Tdurum_contig29563_257	BS00047901_51	wsnp_Ex_c7908_13430703	D_F1BEJMU02GB94Z_188
Excalibur_rep_c67599_2154	RAC875_c3187_873	Excalibur_rep_c67599_2154	BS00015680_51	IAAV6032	Excalibur_rep_c67599_242
BS00011109_51	D_GA8KES401AVZF3_380	Kukri_rep_c69087_153	BS00011109_51	Kukri_c5579_466
tplb0030j08_1960	tplb0030j08_1960	BS00093757_51	BS00011425_51
wsnp_JD_rep_c63957_40798121	Kukri_rep_c106786_230	wsnp_JD_rep_c63957_40798121	Kukri_rep_c113120_104
RFL_Contig5277_1141	RFL_Contig5277_1141	BobWhite_rep_c63940_205
RAC875_rep_c114621_200	RAC875_rep_c114621_200	RAC875_rep_c114621_464	RAC875_c30919_311
RAC875_rep_c110753_119	D_GBUVHFX02JKG4A_54	RAC875_rep_c110753_119
D_contig31797_313	D_contig31797_313	Excalibur_c15048_488
Excalibur_rep_c109101_94	Excalibur_rep_c109101_94	D_contig17313_245
Ex_c27573_760	RAC875_c9897_638	Ex_c27573_760
BS00093111_51	BS00093990_51	BS00022532_51	BS00093111_51
BS00060596_51	BS00060596_51
Kukri_c30439_2407	Kukri_c30439_2407
Kukri_c33486_128	Kukri_c33486_128
Excalibur_c24307_739	Excalibur_c24307_739
wsnp_Ex_rep_c66522_64795143	wsnp_Ex_rep_c66522_64795143
Kukri_c365_345	Kukri_c365_345
BS00022276_51	BS00022276_51
Kukri_c7605_181	wsnp_JD_c289_450995	Kukri_c7605_181
Kukri_c27309_590	Kukri_c27309_590
BobWhite_rep_c65414_125	BobWhite_rep_c65414_125
RAC875_c63883_76	RAC875_c63883_76
CAP12_c1503_76	CAP12_c1503_76
wsnp_Ex_c10751_17505459	wsnp_Ex_c10751_17505459
BS00070104_51	BS00070104_51
tplb0060h04_139	tplb0060h04_139
Ku_c19185_1569	Ku_c19185_1569
wsnp_CAP11_rep_c4111_1943544	wsnp_CAP11_rep_c4111_1943544
wsnp_Ex_c3964_7181151	wsnp_Ex_c3964_7181151
RAC875_c39665_175	RAC875_c39665_175
Excalibur_c6681_580	Excalibur_c6681_580
BobWhite_c10539_201	BobWhite_c10539_201
Kukri_c14902_1112	Kukri_c14902_1112
IAAV3900	RAC875_c17907_181	wsnp_Ex_rep_c66907_65324299	BobWhite_rep_c49102_169	IAAV1334	IAAV3900	BS00101401_51	wsnp_Ex_c8334_14049699	wsnp_Ex_c2331_4369782	wsnp_RFL_Contig4734_5671036	RAC875_c67309_634	RFL_Contig1034_2351	Kukri_c80104_809	RFL_Contig4921_2420	wsnp_Ex_c14340_22315611	Ku_c14313_1194	wsnp_Ex_c12269_19597415	CAP8_c1393_327	Ra_c72106_227	wsnp_Ku_c3286_6111360	wsnp_Ex_c18637_27508578	Tdurum_contig11121_834	wsnp_Ku_c32404_42016343	wsnp_Ex_c2502_4675968	BobWhite_c43681_334	wsnp_Ex_c1149_2206471	Ku_c68484_1276	Excalibur_c46082_440
RAC875_c20134_535	tplb0053a24_2232	IAAV1155	BS00079521_51	RAC875_c76367_523	BS00094057_51	Excalibur_c60530_113	Excalibur_c19658_82	BS00093975_51	RAC875_c20134_535	wsnp_Ex_c2573_4788116	Kukri_rep_c96809_352	Excalibur_c12875_864	Kukri_s117068_130	BobWhite_c5461_338	BS00066230_51	RAC875_c77648_367	BS00073062_51	Kukri_rep_c101735_236	Kukri_c4030_896	BS00048489_51	Kukri_s117068_198	RAC875_c67770_822	RAC875_c7060_67	Excalibur_c74666_291	wsnp_Ex_c22683_31887799	wsnp_Ex_rep_c67635_66292308	Kukri_rep_c69028_1398	BobWhite_c17021_297	BobWhite_c23392_496	Ku_c17560_146	BS00022798_51	Jagger_c8039_67
tplb0050h15_1287	BobWhite_c42102_237	BobWhite_s65081_93	RAC875_c53864_310	wsnp_Ex_c12948_20511479	Ku_c19285_555	Ra_c88203_1055	Tdurum_contig63129_238	wsnp_Ex_c10667_17387885	Tdurum_contig57693_581	Kukri_c82097_197	RAC875_c11672_1240	RAC875_rep_c75768_245	Kukri_c5459_334	BS00110266_51	Ra_c11263_2353	IAAV4286	Ra_c88203_468	Ku_c28597_514	Tdurum_contig59782_86	Excalibur_c854_1459	RFL_Contig1175_354	Ra_c88203_455	Excalibur_c6501_477	Tdurum_contig50392_1355	Tdurum_contig68855_91	wsnp_Ex_c9458_15679797	RAC875_c37118_595	wsnp_Ex_c22766_31972812	Kukri_rep_c70479_411	wsnp_Ra_c7280_12576178	tplb0050h15_1287
Kukri_c10751_264	BS00023337_51	Kukri_c12079_204	IAAV1410	wsnp_Ex_c12341_19693570	wsnp_CAP12_c15_9559	Kukri_c10751_264	wsnp_BG262734A_Ta_2_3	Tdurum_contig62557_263	Tdurum_contig59585_656	wsnp_Ra_c132_291198	BS00049977_51	Ra_c23771_496	BS00060029_51	D_GBB4FNX02FX302_98	IAAV5370	Excalibur_rep_c110501_525	RAC875_rep_c90531_283	Excalibur_c49743_97	wsnp_Ex_rep_c66357_64540369	RAC875_c15109_106	BS00081610_51	Kukri_c10751_1031	BS00039498_51	wsnp_Ex_c15475_23756906	BS00020459_51	wsnp_CAP11_c68_106078	wsnp_Ex_c15475_23757972	BobWhite_c5337_225	BS00088756_51
Excalibur_c46600_919	BS00022989_51	Excalibur_c46600_919	Tdurum_contig56731_335	Kukri_c15950_244	RFL_Contig5871_1650	BS00063300_51	BS00067748_51	BS00066319_51
BS00001478_51	BS00080879_51	RAC875_rep_c109433_782	wsnp_Ku_c8400_14280021	BS00061179_51	wsnp_Ku_c44716_51926415	wsnp_Ku_c18497_27803432	BS00001478_51	wsnp_Ex_c8884_14841846	BS00000445_51	Excalibur_c39248_485	wsnp_Ex_c9483_15722127
wsnp_BF429272A_Ta_2_1	CAP8_c4697_108	Ex_c67794_487	BS00022882_51	wsnp_Ex_c11397_18400400	wsnp_Ku_c1307_2606226	wsnp_BF429272A_Ta_2_1	RFL_Contig4399_956	Tdurum_contig22253_104	wsnp_Ex_rep_c108072_91444417	BobWhite_c30232_154	RFL_Contig1798_1606
wsnp_Ku_c5378_9559013	Excalibur_c13709_2568	wsnp_Ex_c28930_38008757	BS00107444_51	Excalibur_c33545_134	wsnp_Ku_c5378_9559013	IAAV902	Kukri_rep_c87640_135	wsnp_Ex_rep_c66685_65003254	wsnp_Ra_c34117_42876812	wsnp_Ex_c13949_21828493	BS00064039_51
RAC875_rep_c104403_524	Ku_c17569_905	RAC875_rep_c104403_524	wsnp_Ex_c5929_10402147	wsnp_RFL_Contig2011_1216801	Excalibur_c13242_1178	BS00010531_51	wsnp_Ex_c53364_56625806	Excalibur_c91154_175	wsnp_JD_c5699_6859527	JD_c1187_1398
Excalibur_rep_c103091_266	Excalibur_rep_c102974_175	wsnp_Ra_c16278_24893033	Excalibur_rep_c103091_266	IAAV4781	Kukri_c28165_906	wsnp_Ku_c40218_48484410	wsnp_Ex_c1141_2191485	Excalibur_c2578_1966	BS00034334_51	wsnp_Ex_rep_c102478_87635370	wsnp_Ku_c11052_18135847
RAC875_c10286_1247	RAC875_c10286_1247	RAC875_c45016_79	JG_c3077_225	JG_c3077_214	Kukri_c34845_242	Excalibur_c9000_209	Kukri_c62467_362	Excalibur_c16197_748	BobWhite_c9704_273
wsnp_Ex_rep_c104125_88923836	BS00097939_51	Excalibur_c94962_57	RAC875_c99055_69	wsnp_Ex_c361_707953	RAC875_c56516_786	wsnp_Ex_rep_c104125_88923836
BS00022884_51	BS00022368_51	Kukri_c49927_151	Excalibur_rep_c110278_62	BS00022424_51	BS00022884_51	BS00022459_51	Excalibur_c96921_206
wsnp_Ex_rep_c69577_68526990	wsnp_Ex_c14681_22747500	wsnp_JD_c11273_11770307	wsnp_Ex_rep_c69577_68526990	RAC875_c13895_763	Kukri_c54729_181	wsnp_Ex_c11039_17902115	Kukri_rep_c112061_617	wsnp_BE443995B_Ta_2_2	BobWhite_c43213_184
RAC875_c2464_274	BS00094366_51	BS00007502_51	BS00065468_51	RAC875_c2464_274	IAAV2646	BS00032524_51
Excalibur_c24829_189	BS00023028_51	Excalibur_c24829_189	Tdurum_contig55841_351	wsnp_BE604885A_Ta_2_1	wsnp_Ex_c10630_17338703	wsnp_Ex_c10630_17338753
wsnp_RFL_Contig3866_4228783	wsnp_Ex_rep_c67727_66398596	IAAV6974	wsnp_Ku_c44089_51445136	wsnp_RFL_Contig3866_4228783
RAC875_c79551_167	RFL_Contig497_1114	BS00091002_51	RAC875_c79551_167	BS00084159_51	Kukri_c63259_151
Tdurum_contig50577_620	Tdurum_contig31235_99	Tdurum_contig50577_620	BS00074926_51	BS00086050_51	Excalibur_c7610_143
wsnp_Ku_c10362_17156084	Excalibur_c62042_175	BS00055211_51	wsnp_Ku_c10362_17156084
Kukri_c28650_111	Kukri_c28650_111	RFL_Contig1488_671	RAC875_c36922_829	Excalibur_c1529_1644
IAAV3488	Excalibur_c29205_537	IAAV3488	BS00071823_51	Excalibur_c5561_1013
wsnp_Ex_c11229_18163892	wsnp_Ex_c28679_37784954	wsnp_Ex_c11229_18163892	wsnp_Ex_c28679_37784735
BS00065956_51	Excalibur_c25239_283	BS00048757_51	IAAV5729	BS00065956_51
BS00059887_51	BS00059887_51	BS00060666_51	Kukri_c64639_120
BS00093889_51	BS00093889_51	RAC875_c24982_202	CAP8_c3568_256
Excalibur_c26754_433	BS00010204_51	wsnp_Ra_c11291_18338838	Excalibur_c18089_1116	wsnp_Ex_c763_1503467	RAC875_c842_1476	Tdurum_contig91865_242	BS00110405_51	Excalibur_c26754_433	wsnp_Ra_c35889_44345459	Tdurum_contig11121_739	Kukri_c34195_357	RAC875_c842_1516	BS00062645_51	wsnp_Ex_c47907_52974924	RAC875_rep_c117959_132	BS00067499_51	wsnp_Ex_c11085_17973016	BobWhite_c8340_511	Kukri_c6288_364	BS00011612_51	Ra_c38505_555	wsnp_Ra_c10669_17515792
wsnp_CAP11_rep_c4157_1965583	wsnp_Ra_rep_c106523_90273922	wsnp_CAP11_rep_c4157_1965583
Kukri_c13830_556	BobWhite_c37325_92	Kukri_c13830_556
Tdurum_contig697_73	BS00037400_51	BS00089400_51	Tdurum_contig697_73	Tdurum_contig57753_138
IAAV9044	IAAV9044	IAAV5507
Tdurum_contig42495_389	Tdurum_contig42495_389	BS00023222_51
RAC875_c10194_673	RAC875_c10194_673	RAC875_c10194_910
BS00049032_51	wsnp_Ex_c8409_14170476	BS00049032_51
BS00106008_51	BS00106008_51	CAP7_c915_121
BS00110564_51	BS00110564_51	BS00022256_51
Kukri_rep_c69970_717	Kukri_rep_c69970_717	Kukri_c33640_640	BS00022703_51	Excalibur_c60581_62
RAC875_c4952_719	Excalibur_c34649_556	RAC875_c4952_719
BS00041742_51	BS00041742_51	BobWhite_c12428_371
Kukri_c51247_322	Kukri_c51247_322	wsnp_JG_c2509_1153697
Excalibur_c17655_467	BS00081688_51	Excalibur_c17655_467
wsnp_BE426418A_Ta_2_1	wsnp_BE426418A_Ta_2_1	wsnp_BE426418A_Ta_2_2
wsnp_JD_rep_c64325_41024646	wsnp_JD_rep_c64325_41024646	wsnp_CAP11_c2438_1258747
Kukri_c1568_889	Kukri_rep_c89183_282	Kukri_c1568_889	RAC875_c51781_238	BS00084348_51
Excalibur_c3969_1208	Excalibur_c3969_1208
Excalibur_c56240_176	Excalibur_c56240_176	IAAV8170	IACX5899	wsnp_Ku_c19456_28944589	wsnp_Ex_c14202_22145805	wsnp_CAP8_c1007_643393	Excalibur_c24354_465	BobWhite_c17879_519
wsnp_Ex_c1894_3575749	wsnp_Ex_c1894_3575749	RAC875_c15003_377	Excalibur_c39808_453	Kukri_c8465_54
Excalibur_c64302_103	Excalibur_c64302_103
Kukri_c68006_282	wsnp_BE490613A_Ta_2_1	BobWhite_c18408_199	BS00048031_51	Tdurum_contig83663_371	wsnp_BE443568A_Ta_2_1	Kukri_c68006_282	RAC875_c3427_734	Kukri_c47643_920
Ku_c26872_269	Ku_c26872_269
RAC875_c68056_81	RAC875_c68056_81
Excalibur_c48047_90	Excalibur_c48047_90
RAC875_c32792_231	RAC875_c32792_231
Tdurum_contig777_260	Tdurum_contig777_260
wsnp_RFL_Contig3396_3515504	wsnp_RFL_Contig3396_3515504	wsnp_Ku_c4886_8753646	Tdurum_contig57139_318	Ku_c56370_1155	Ex_c18484_2048	Ex_c18484_2026	wsnp_BE494474A_Ta_2_2	Tdurum_contig28699_54	BS00066475_51	wsnp_Ex_rep_c69752_68711460	BobWhite_c34548_96	wsnp_Ex_c9145_15214903	wsnp_Ku_c9433_15811664
IAAV1523	IAAV1523
IAAV3851	IAAV3851
IAAV9068	IAAV9068
wsnp_Ex_c20250_29303152	wsnp_Ex_c20250_29303152
wsnp_Ku_c38911_47455924	wsnp_Ku_c38911_47455924
wsnp_Ku_c14082_22272647	wsnp_Ku_c14082_22272647
wsnp_Ex_c24085_33332723	wsnp_Ex_c24085_33332723
wsnp_Ex_c6217_10848574	wsnp_Ex_c6217_10848574
wsnp_Ku_c2249_4335279	wsnp_Ku_c2249_4335279
Excalibur_c56240_200	Excalibur_c56240_200	wsnp_Ex_rep_c67786_66472676
BS00073898_51	BS00073898_51
BS00076772_51	BS00076772_51
RAC875_c18058_1070	RAC875_c18058_1070
wsnp_RFL_Contig2699_2402527	wsnp_RFL_Contig2699_2402527
wsnp_JD_c2863_3822253	wsnp_JD_c2863_3822253
wsnp_Ku_c46762_53407442	wsnp_Ku_c46762_53407442
Kukri_s117946_404	Kukri_s117946_404
wsnp_Ra_c27984_37480491	wsnp_Ra_c27984_37480491
BS00056089_51	BS00056089_51
RAC875_c82493_67	RAC875_c82493_67
BS00022129_51	BS00022129_51
Tdurum_contig93830_1688	Tdurum_contig93830_1688
BS00057445_51	BS00057445_51
RAC875_c52195_324	RAC875_c52195_324
wsnp_Ku_c10468_17301042	wsnp_Ku_c10468_17301042
wsnp_Ex_c8240_13914674	wsnp_Ex_c8240_13914674
wsnp_Ex_c12341_19693090	wsnp_Ex_c12341_19693090
RFL_Contig1896_1236	RFL_Contig1896_1236
Tdurum_contig15181_67	RAC875_c8755_314	CAP8_rep_c4453_136	Tdurum_contig26727_267	RAC875_rep_c77173_208	Tdurum_contig15181_67	Tdurum_contig26727_187	BobWhite_c634_420	IAAV5505	wsnp_Ex_rep_c70174_69125822	Jagger_c1219_603	RAC875_c37608_216	Tdurum_contig28033_420	Excalibur_c24830_415	RAC875_c21086_130	RAC875_rep_c69281_207	BS00091577_51	Excalibur_c48841_1380	BS00049570_51	Tdurum_contig1002_149
wsnp_Ex_c5378_9504586	RAC875_c8081_435	wsnp_Ex_c5378_9504586	wsnp_Ex_c5378_9505087	IACX8272	IAAV4105	RAC875_rep_c82061_78	wsnp_Ku_c93664_84327484
BobWhite_c45118_495	wsnp_Ex_c16569_25082817	Excalibur_c16569_535	BobWhite_c45118_495	BS00079029_51
BS00058654_51	Kukri_c3773_1450	wsnp_Ex_rep_c66331_64502558	Ra_c58335_189	Tdurum_contig34149_219	BS00102646_51	BS00058654_51	RAC875_rep_c69171_92
wsnp_Ku_rep_c72821_72480395	Excalibur_c15332_1194	RAC875_rep_c116515_181	IACX11310	tplb0024c09_1335	wsnp_Ex_c3096_5709369	Excalibur_rep_c106935_390	wsnp_Ex_c12887_20427158	wsnp_Ku_rep_c72821_72480395	Tdurum_contig49477_187	BS00005265_51
wsnp_Ex_c54357_57265797	wsnp_JD_c9902_10674725	wsnp_RFL_Contig3336_3426054	Kukri_c3168_521	wsnp_Ex_c54357_57265797	wsnp_Ex_c15944_24350833	IACX971	IAAV1079	BS00075108_51
Excalibur_c21372_142	wsnp_Ex_c19372_28313727	BobWhite_c10402_140	RAC875_c35310_770	Ra_c965_2702	Kukri_c23958_187	Kukri_c21467_571	Excalibur_rep_c68583_1067	wsnp_JD_c2623_3541255	wsnp_JD_c30422_23944042	Excalibur_c8483_1308	wsnp_Ex_c22401_31592784	wsnp_JD_c29019_23208279	wsnp_Ex_c11246_18191331	RAC875_rep_c70966_253	BS00032830_51	Excalibur_c21372_142	BS00060255_51	Kukri_rep_c74178_178
Tdurum_contig12899_342	Tdurum_contig12008_803	Excalibur_c6782_253	Tdurum_contig12899_342	Kukri_c12817_59	Tdurum_contig50954_1393	RAC875_c76611_364	BS00079989_51	Excalibur_c94546_61	Excalibur_c20277_483	Ra_c17608_960	Tdurum_contig77551_589	Tdurum_contig24552_508
BS00073011_51	Kukri_c4310_489	IACX3871	wsnp_Ex_c5547_9774195	Ku_c31046_525	BobWhite_c40455_116	Kukri_c9571_73	BobWhite_c5095_634	wsnp_Ex_c238_460841	Kukri_c15603_1116	Ku_c25346_508	IACX3190	RAC875_c95993_265	BS00089954_51	BS00073011_51	Kukri_c25794_863
Kukri_c4074_463	wsnp_Ex_c2580_4800027	RAC875_c50787_146	RAC875_c43893_213	BS00090945_51	BS00095061_51	Excalibur_c29625_243	RAC875_c55214_932	Excalibur_c29625_222	RAC875_c44365_203	Kukri_c4599_482	Tdurum_contig54463_316	Kukri_rep_c70198_1436	BobWhite_c11540_60	BS00045330_51	RAC875_rep_c83245_239	Kukri_c4074_463
RAC875_c17269_645	RAC875_c17269_645	wsnp_Ex_c12781_20280445	wsnp_Ex_c1676_3185400	wsnp_Ex_c11837_18996495	Kukri_rep_c106420_312	wsnp_Ku_c14875_23320708	Excalibur_c59479_514	wsnp_Ku_c31407_41142340	wsnp_Ex_c3040_5615597	Excalibur_c38785_222	BobWhite_c40305_243	BS00009549_51	BS00102641_51	Ra_c29672_532
RAC875_c2787_470	Excalibur_c58066_180	RAC875_c2787_1260	wsnp_Ex_c4063_7344449	Excalibur_c7706_1936	IACX2048	wsnp_JD_c828_1226159	RAC875_rep_c86950_103	Kukri_c2118_264	wsnp_Ex_c4063_7344641	RAC875_rep_c72758_122	RAC875_c2787_470	wsnp_RFL_Contig3344_3442711	wsnp_Ex_c2820_5215394
BS00010316_51	Excalibur_c3341_519	Ra_c2964_2254	BobWhite_c40244_73	IACX3169	BS00022025_51	BobWhite_rep_c53007_100	BS00010316_51	IACX20464
IAAV958	RFL_Contig3799_987	Jagger_c2707_152	wsnp_BE489326B_Ta_2_1	Excalibur_c9001_569	IAAV958	Excalibur_c63730_660
wsnp_Ex_c1934_3648624	Excalibur_c34069_487	RAC875_c16281_167	RFL_Contig5871_1771	wsnp_Ex_c16378_24870688	BobWhite_c40087_93	RAC875_c16281_195	wsnp_Ex_c1934_3648624
wsnp_CAP11_c2309_1201554	BS00058272_51	BS00063034_51	tplb0062a17_679	wsnp_BE424246B_Ta_2_2	wsnp_BQ167580B_Ta_2_1	Excalibur_c47250_726	wsnp_CAP11_c2309_1201554	BS00022512_51
BS00070210_51	CAP11_c59_418	RFL_Contig2578_862	BS00056737_51	BS00064227_51	wsnp_Ex_c33879_42293206	wsnp_CAP11_c59_99769	BS00070210_51	BS00069273_51
RAC875_rep_c69917_755	wsnp_Ex_c64005_62986957	wsnp_Ex_c52557_56115459	wsnp_Ex_c64005_62987067	wsnp_Ex_rep_c66893_65301351	wsnp_Ex_rep_c68193_66971396	wsnp_Ex_c25573_34834321	Jagger_c522_55	RAC875_rep_c69917_755
RAC875_c2044_170	RAC875_c2044_170	Tdurum_contig12941_1413	wsnp_Ra_c10203_16850924	Tdurum_contig10107_580	BobWhite_c45623_215
wsnp_Ex_c3907_7088011	BS00052057_51	Excalibur_c35203_334	Kukri_c13345_481	wsnp_Ex_c3907_7088011	Ra_c14132_2575
Tdurum_contig56661_291	IACX5912	Ku_c9822_828	wsnp_JD_c10602_11238420	Ra_c9061_2115	wsnp_RFL_Contig2073_1317762	wsnp_Ex_c7291_12517871	wsnp_Ku_rep_c72700_72370664	Tdurum_contig56661_291
Tdurum_contig28053_218	BS00037871_51	Tdurum_contig28053_218	Tdurum_contig99764_60	BS00086093_51	RAC875_c17373_848	RAC875_c23665_68	RAC875_c35672_73	Excalibur_c15095_852	IAAV4641	Excalibur_c16703_430	RAC875_c2340_616	BS00071597_51	Excalibur_c15095_831	RAC875_c31133_77	BS00071041_51	RAC875_c24982_583
wsnp_BE497169B_Ta_2_2	Excalibur_rep_c104532_80	Kukri_rep_c101341_425	BS00018764_51	Excalibur_rep_c67448_528	IAAV6442	wsnp_BE497169B_Ta_2_2
Kukri_c3243_1016	BobWhite_c3721_224	Ra_c8960_147	wsnp_Ra_c67016_65144188	Kukri_c3243_1016	Tdurum_contig60330_126	Kukri_c3243_1065
Tdurum_contig45431_607	BS00023074_51	IAAV51	wsnp_Ex_c5657_9942445	wsnp_Ex_c1097_2105209	RAC875_c81076_317	wsnp_Ex_c4888_8714379	Tdurum_contig45431_607	IAAV993	BS00046052_51	Tdurum_contig43263_243	wsnp_Ex_c5457_9632050	BS00086717_51	wsnp_Ex_c21930_31102685	Kukri_c30535_58	wsnp_JD_c7325_8422075
wsnp_Ex_c8208_13870372	BS00040742_51	wsnp_Ex_c8208_13870372	CAP12_c3551_85	wsnp_JD_c4413_5541190
RAC875_c16251_618	BobWhite_c15075_708	Excalibur_rep_c115600_289	Kukri_c58054_59	RAC875_rep_c72670_558	RAC875_c16251_618	wsnp_JD_rep_c50820_34666611
wsnp_Ex_rep_c67625_66279491	BobWhite_c17021_269	wsnp_Ex_rep_c67625_66279491	wsnp_Ex_c2723_5047696	BS00111294_51	RFL_Contig3591_1832
Kukri_c11910_445	Kukri_c21818_519	wsnp_Ku_c21818_31604716	Kukri_c11910_445	RAC875_c58159_989	Tdurum_contig63110_433	CAP7_c3667_77	BobWhite_c13099_755	wsnp_Ku_c4078_7436510	IAAV4613	BS00087279_51	Tdurum_contig49753_191
wsnp_Ex_c21418_30554998	BobWhite_rep_c64944_264	wsnp_Ex_c21418_30554998	wsnp_Ex_c6245_10887043	BobWhite_c24364_73	wsnp_Ex_c2609_4852360	wsnp_Ex_c2639_4899517	BS00110072_51	wsnp_Ex_c3722_6786328
Ku_c23207_988	Ku_c23207_988	wsnp_CAP11_c323_263628	Kukri_rep_c70103_146	CAP8_c1799_237
BS00079014_51	Kukri_c23228_137	RAC875_c34484_67	BS00079014_51	RAC875_c10246_839
Tdurum_contig59953_282	RFL_Contig4186_852	Tdurum_contig59953_282	BS00095515_51	BS00022861_51
Ku_c172_840	Excalibur_c37115_306	Ku_c172_840	BS00048754_51	IAAV3519
wsnp_Ra_rep_c75740_73183118	IAAV8659	IAAV1595	wsnp_Ra_rep_c75740_73183118	BS00068415_51
RAC875_c35720_229	RAC875_c35720_229	Excalibur_c20392_1075	RAC875_c35720_456	RAC875_c22641_993	Ku_c1575_338	wsnp_Ku_c29102_39008953
Excalibur_rep_c69241_274	Excalibur_rep_c69241_274	Kukri_c7087_896	Excalibur_c25678_337	Excalibur_c26662_218
Tdurum_contig42366_818	Tdurum_contig42366_818	RAC875_c8121_1997	Tdurum_contig42366_893	Tdurum_contig42366_944
Excalibur_c5977_440	Excalibur_c62826_254	RFL_Contig4421_1490	wsnp_BE445348B_Ta_2_1	wsnp_JD_c19725_17732526	Excalibur_c5298_171	Excalibur_c5977_440
RFL_Contig5508_1283	RFL_Contig5508_1283	Tdurum_contig11988_459	BobWhite_c3902_210
wsnp_Ra_c10710_17570054	wsnp_Ra_c10710_17570054	BS00024499_51	RAC875_c9930_191
wsnp_Ex_c700_1379957	BS00068556_51	wsnp_Ex_c700_1379957	Tdurum_contig100004_204
Tdurum_contig51605_857	wsnp_JD_c18509_16968425	Tdurum_contig51605_542	wsnp_Ex_c13284_20948460	RAC875_c61824_194	Tdurum_contig51605_857	Kukri_c2164_1856	Tdurum_contig59566_4435	BS00091257_51	Tdurum_contig51605_194	BS00063160_51	Tdurum_contig59566_2309	Tdurum_contig59566_1534	Tdurum_contig11114_335
wsnp_BE497469B_Ta_2_1	CAP7_c3916_256	RAC875_c21955_719	wsnp_Ex_c19982_29009504	Excalibur_c30975_133	RAC875_rep_c72470_124	BS00098496_51	BS00097481_51	Excalibur_c14273_1407	Kukri_c13537_2069	BS00029548_51	Excalibur_c18641_1849	Kukri_c45609_882	wsnp_BE497469B_Ta_2_1
BS00059416_51	Excalibur_c5309_286	BS00059416_51	BS00022403_51	Kukri_rep_c94476_152
BS00105878_51	Ku_c24974_674	BS00105878_51
wsnp_Ku_c663_1368085	wsnp_Ra_c16264_24873670	BS00039218_51	Excalibur_c25566_1000	wsnp_Ku_c663_1368085
RFL_Contig5709_3312	RFL_Contig5709_3005	RFL_Contig5709_3312	RAC875_c53353_78	RAC875_c5966_1854	JD_c23336_253	Tdurum_contig50954_394	BobWhite_c9711_71	Tdurum_contig50954_1264	RAC875_c62483_112
RAC875_c5799_224	RAC875_c5799_224	Excalibur_c24391_321
tplb0059m03_622	BobWhite_c3902_175	wsnp_Ex_c8386_14127329	Kukri_c32803_150	tplb0059m03_1516	BS00011438_51	tplb0059m03_622
wsnp_JD_c16245_15468917	wsnp_JD_c16245_15468917	BobWhite_rep_c66990_294	Ra_c109604_751
RAC875_c39926_313	Kukri_c40034_123	RAC875_c39926_313	BS00065107_51	BS00022611_51
BS00108055_51	BS00052423_51	BS00108055_51	BS00011869_51	BS00030581_51	wsnp_JD_c1843_2562950	Excalibur_c62737_131	Kukri_c14072_188	BS00060073_51	BS00110292_51	RAC875_rep_c71561_619	JD_c6678_311
Excalibur_rep_c102300_102	Excalibur_rep_c102300_102	Excalibur_rep_c70658_301
RAC875_rep_c118396_333	RAC875_rep_c118396_333	Kukri_c63447_148	BobWhite_c7281_328	Excalibur_c27120_789	RAC875_rep_c117294_342
Excalibur_rep_c66942_58	Excalibur_rep_c66942_58	wsnp_BE497740B_Ta_2_2
Tdurum_contig57914_1144	CAP11_c5660_100	Tdurum_contig57914_1144
Tdurum_contig32277_121	BS00085434_51	Tdurum_contig32277_121	Kukri_c66862_96
BS00030430_51	BS00030430_51	BS00066467_51	Kukri_rep_c114738_144	Tdurum_contig9132_102	RFL_Contig622_1601	wsnp_JD_c1316_1891903	Excalibur_c14999_712	wsnp_BQ159467B_Ta_2_1
Tdurum_contig20950_359	BobWhite_rep_c50457_813	RAC875_c100413_60	wsnp_Ku_c6825_11858665	wsnp_Ex_c123_244117	Tdurum_contig20950_359	BS00105995_51
wsnp_Ku_c13311_21255891	IAAV3838	wsnp_Ku_c13311_21255891
Kukri_c48750_1416	Kukri_c48750_1416
BS00063624_51	BS00063624_51
Kukri_rep_c75764_261	Kukri_rep_c75764_261
CAP12_c1468_114	CAP12_c1468_114
BS00064077_51	BS00064077_51
RFL_Contig29_1062	RFL_Contig29_1062
RAC875_c24504_119	RAC875_c24504_119
BobWhite_c22370_352	BobWhite_c22370_352
Tdurum_contig50954_475	tplb0028p23_852	Tdurum_contig50954_475	IACX4260	tplb0028p23_691	IAAV4876	Tdurum_contig10608_1081	wsnp_Ex_rep_c103892_88739043	Excalibur_c8314_405	RAC875_c3956_275	BS00083706_51	wsnp_Ku_c55746_59522526	Tdurum_contig50954_880
BS00070455_51	BS00070455_51
wsnp_Ex_rep_c66896_65307566	BS00102622_51	BS00011570_51	IAAV6689	Kukri_c32046_493	BS00022072_51	wsnp_Ex_rep_c66896_65307566
BS00072993_51	Kukri_c34806_112	BS00072993_51
Tdurum_contig52990_560	Tdurum_contig52990_560	Tdurum_contig63460_144	CAP12_rep_c3868_270
Tdurum_contig43252_1762	Tdurum_contig43252_1762
BS00063946_51	BS00063946_51
BobWhite_c14365_59	BobWhite_c14365_59
wsnp_BE489326B_Ta_2_2	Kukri_c37029_761	Kukri_c40909_784	BobWhite_c16847_99	Excalibur_c14803_1088	CAP12_c4778_199	wsnp_BE489326B_Ta_2_2
Excalibur_c16569_765	Excalibur_c16569_765
RAC875_c7158_687	RAC875_c7158_687
RFL_Contig5418_347	RFL_Contig5418_347
Tdurum_contig67690_183	Tdurum_contig67690_183
Kukri_rep_c106027_464	Kukri_rep_c106027_464
Kukri_c7860_911	Kukri_c7860_911
wsnp_Ku_c18538_27857915	wsnp_Ku_c18538_27857915
BS00010849_51	BobWhite_c25670_425	BS00010849_51
wsnp_Ex_c8715_14590273	wsnp_Ex_c8715_14590273
Excalibur_c36725_96	Excalibur_c36725_96
Tdurum_contig100212_141	Tdurum_contig100212_141
BS00003522_51	BS00003522_51
Ku_c46571_2583	Ku_c46571_2583
RFL_Contig876_422	RFL_Contig876_422
IACX6214	IACX6214
wsnp_Ex_c57450_59156677	wsnp_Ex_c57450_59156677
wsnp_JD_c10233_10936535	wsnp_JD_c10233_10936535
wsnp_CAP12_c2297_1121142	wsnp_CAP12_c2297_1121142
wsnp_Ex_c4069_7355431	wsnp_Ex_c4069_7355431
BS00072151_51	BS00072151_51
RFL_Contig5_632	RFL_Contig5_632
BobWhite_c28090_175	BobWhite_c28090_175
wsnp_Ex_c4267_7700325	wsnp_Ex_c4267_7700325
IAAV3924	IAAV3924
Tdurum_contig46030_580	Tdurum_contig46030_580
BS00065873_51	BS00065873_51
wsnp_Ku_c17659_26797674	wsnp_Ku_c17659_26797674
BS00056258_51	BS00056258_51
Ku_c101932_436	Ku_c101932_436
BS00065934_51	BS00065934_51
IAAV6566	IAAV6566
BS00022242_51	BS00022242_51
Tdurum_contig47635_876	Tdurum_contig47635_876
wsnp_Ra_c41135_48426638	wsnp_Ra_c41135_48426638
RAC875_c62223_86	RAC875_c62223_86
CAP8_c5043_351	D_contig52360_374	Excalibur_c57482_473	Kukri_c24488_1603	BS00108577_51	RAC875_c29099_1366	tplb0050o09_895	D_contig59199_227	Excalibur_c63483_991	Excalibur_rep_c67048_452	BS00067117_51	CAP8_c5043_351	Kukri_c88294_60	Kukri_c23591_522	Kukri_c50527_241	BobWhite_c18256_809	Kukri_rep_c69028_999	RAC875_c51781_795	Excalibur_c19658_127	RAC875_rep_c69820_103	D_GB5Y7FA02H01X6_191	tplb0062k24_584	Kukri_c8870_721	Excalibur_rep_c69004_1653
wsnp_CAP11_c1051_622082	BS00066691_51	BS00062806_51	Kukri_rep_c87658_1436	CAP11_c1051_121	wsnp_CAP11_c1051_622082	Excalibur_c15009_1082	RFL_Contig3966_1511	BS00105800_51	wsnp_Ex_c12963_20529964	D_GDEEGVY01CO81T_81	BS00078098_51	BobWhite_c5246_196	BS00042131_51	BS00003119_51	RAC875_c19233_256	RAC875_c51595_177	RFL_Contig2432_953
BS00095638_51	BS00093857_51	BS00038834_51	BS00095638_51	Kukri_c38868_427	BS00093856_51	BS00095640_51	Kukri_c908_584
BS00065422_51	RAC875_c22383_248	BS00065422_51	RAC875_c43871_154	RAC875_rep_c115090_51	RAC875_rep_c69171_241
CAP7_c3438_196	IAAV686	CAP7_c3438_196	IAAV7013	BS00033229_51	BobWhite_rep_c52911_146
Kukri_c2289_635	BS00021850_51	Kukri_c2289_635	BS00021919_51
wsnp_Ex_c13629_21411429	wsnp_Ex_c13629_21411429	RAC875_c5222_59	Excalibur_c3821_1355
Tdurum_contig51605_137	Tdurum_contig51605_137	Tdurum_contig10408_1548
wsnp_Ex_c1602_3055066	wsnp_Ex_c1602_3055066	wsnp_Ex_c1629_3104356
RFL_Contig4591_1759	RFL_Contig4591_1759	Kukri_rep_c117022_97
BS00061125_51	wsnp_Ku_c13204_21105694	BS00061125_51
BS00067163_51	BS00067163_51	D_GA8KES402JVT1Y_74
D_GBF1XID01ETBRB_172	D_GBF1XID01ETBRB_172
Ra_c10284_405	Ra_c10284_405
BS00022212_51	BS00022212_51
BS00084607_51	BS00084607_51
RAC875_c3141_214	RAC875_c3141_214
RAC875_c10628_1253	RAC875_c10628_1253
CAP12_c2615_128	CAP12_c2615_128
D_contig79290_372	D_contig79290_372
BS00054496_51	BS00054496_51
Tdurum_contig54957_624	Tdurum_contig54957_624
Jagger_c3839_60	Jagger_c3839_60
RFL_Contig2471_119	RFL_Contig2471_119
Tdurum_contig82605_187	Tdurum_contig82605_187
BS00063214_51	BS00063214_51
RAC875_c101793_136	RAC875_c101793_136
BS00011111_51	BS00011111_51
RAC875_c19660_1530	RAC875_c19660_1530
RAC875_c33823_279	RAC875_c33823_279
Kukri_rep_c69389_1215	tplb0051b16_1324	wsnp_BE442666A_Ta_2_1	Excalibur_c96303_224	wsnp_Ku_c9208_15488367	BS00010925_51	Ex_c5979_1449	CAP11_c5598_321	IAAV6309	wsnp_Ex_c53906_56983000	Kukri_rep_c69389_1215	wsnp_Ku_c1205_2398925	Excalibur_c32735_603
RAC875_c67909_226	RAC875_rep_c71684_51	Kukri_c19883_629	Excalibur_rep_c69170_438	RAC875_c4800_255	Excalibur_c113341_139	Tdurum_contig46583_1275	Tdurum_contig10654_704	RAC875_rep_c77127_256	wsnp_Ex_c12725_20212708	RAC875_c67909_226	Excalibur_c13811_1086	BS00059454_51
Kukri_c17417_291	Kukri_c17962_379	BS00039641_51	wsnp_Ex_c4331_7808746	Kukri_c17417_291	BobWhite_s66966_118	RAC875_c7670_219	BS00011469_51	CAP12_c2972_140	BS00048067_51	wsnp_Ra_c22775_32274079	BobWhite_c8680_918	RFL_Contig4686_700	wsnp_Ex_c1246_2393978	Kukri_c27648_350	BS00091561_51	BS00084703_51	Ra_c16330_1197	Tdurum_contig7992_605	wsnp_Ex_c6094_10663424	Excalibur_c19666_203	wsnp_Ku_c15531_24168235	IACX8322	Tdurum_contig93100_149
wsnp_Ex_c21197_30325539	BobWhite_rep_c65013_174	BobWhite_rep_c63429_271	Excalibur_c32366_122	IAAV7376	tplb0024j12_840	wsnp_Ex_c7528_12868250	wsnp_Ex_c9035_15054913	Kukri_c48199_102	Excalibur_rep_c70578_299	IAAV125	Ra_c37920_342	wsnp_Ex_rep_c104859_89444355	RAC875_c27704_420	CAP11_c315_247	BS00034174_51	wsnp_Ex_c10886_17694220	wsnp_Ex_c24443_33688235	Kukri_c2634_487	Kukri_c39882_203	BS00109736_51	wsnp_Ex_c24443_33687802	wsnp_Ex_c21197_30325539	wsnp_BE637808A_Ta_2_1
wsnp_Ku_c20783_30448706	Excalibur_c33542_113	RAC875_c6280_292	RAC875_rep_c69632_65	Tdurum_contig41127_265	BS00084042_51	RFL_Contig3424_931	wsnp_Ku_c20783_30448706
wsnp_Ex_c1520_2906995	BS00004170_51	wsnp_Ex_c1520_2906995	wsnp_Ku_c61953_63254478	RAC875_c38663_2179	Kukri_c80869_122	wsnp_CAP7_c32_19340	wsnp_Ex_c5487_9686018	BobWhite_c20514_70	wsnp_Ex_c6320_11003498
IAAV3132	Excalibur_c40202_114	IAAV3480	IAAV3132	Kukri_c19216_123	wsnp_Ex_c16175_24619793	Excalibur_c8658_335	wsnp_Ku_c2317_4448102	Ku_c46953_153	Ra_c23848_305	BS00037357_51	RAC875_c17918_321	Tdurum_contig14947_611
tplb0033c09_1345	Excalibur_c5624_1026	Kukri_c29142_1046	Kukri_c29142_473	RAC875_c49370_327	wsnp_Ex_c539_1072859	Kukri_c34435_265	Tdurum_contig30576_247	tplb0033c09_1345	Kukri_c29142_450	RAC875_c278_2934	Kukri_rep_c106490_583	Kukri_c29142_747
wsnp_Ex_c5072_9006966	Tdurum_contig54776_1396	wsnp_Ex_c5072_9006966	wsnp_Ex_rep_c67099_65575038	BobWhite_c25163_178	Tdurum_contig31218_279	Kukri_c3866_1768	wsnp_Ex_c10955_17794520	wsnp_Ex_c33012_41567026	Excalibur_c22830_1989	RFL_Contig3621_947	wsnp_Ex_c5072_9006666
Tdurum_contig42638_531	Kukri_c6091_327	wsnp_Ex_c13953_21831752	IAAV2596	Excalibur_c46904_84	wsnp_Ku_c7102_12271493	RFL_Contig2531_1872	IACX5724	Tdurum_contig42638_531	Excalibur_c65272_341	Excalibur_rep_c69170_425	RAC875_c4965_1523
Kukri_c74409_199	Ku_c3891_395	RAC875_c28178_889	BS00011060_51	Kukri_c74409_199	wsnp_Ex_c54453_57331510	Ku_c766_2284	wsnp_Ex_c20386_29451037
Tdurum_contig47476_528	Tdurum_contig46583_2203	Tdurum_contig47476_495	Excalibur_rep_c66939_849	Kukri_rep_c85536_598	Excalibur_c43822_370	RFL_Contig3621_1157	Tdurum_contig47476_528	RAC875_c8714_1139
BS00064369_51	BS00022395_51	RAC875_c40654_206	BS00064369_51	BS00021957_51	CAP8_rep_c3781_99
RAC875_c36363_222	RAC875_c36363_222	RAC875_rep_c100803_217	BobWhite_c47168_289	BobWhite_c47168_598	RAC875_c11702_1015	Excalibur_c74390_108	Excalibur_c56798_364
BS00035307_51	BS00106545_51	wsnp_JD_c64_103934	BS00021716_51	BS00035307_51
BS00066891_51	BS00101512_51	BS00056624_51	BS00066891_51	Excalibur_c7034_692
wsnp_Ex_c2352_4405961	Kukri_c48943_1149	BobWhite_c10610_149	wsnp_Ex_c2352_4405961	RAC875_c95150_286
Excalibur_c4370_1451	RAC875_c220_1354	BS00090866_51	Kukri_c49828_316	Excalibur_c4370_1451
wsnp_Ex_c5690_9994334	wsnp_Ex_c5690_9994334	wsnp_Ex_c5690_9994305	wsnp_Ex_c55245_57821568	Excalibur_c13276_1322
RAC875_c83401_115	RAC875_c35819_165	wsnp_Ku_c8391_14261321	RAC875_c83401_115	D_F5XZDLF02G9H4M_286
Tdurum_contig33628_129	Tdurum_contig33628_129	BS00089283_51	wsnp_CAP8_c1013_646748
wsnp_RFL_Contig2771_2524880	wsnp_BE405275A_Ta_1_1	wsnp_RFL_Contig2771_2524880	wsnp_Ra_c14920_23225219
wsnp_Ex_rep_c66324_64493429	Ex_c66324_1151	wsnp_Ex_rep_c66324_64493429	wsnp_Ex_c13031_20625900
RAC875_c12181_1166	BS00075233_51	RAC875_c12181_1166	RFL_Contig2531_987
BS00003866_51	BobWhite_c20909_243	BS00003866_51	RAC875_c48107_65
Tdurum_contig97425_92	BS00064269_51	Tdurum_contig97425_92	IAAV7104
Excalibur_c58393_329	BS00092859_51	Excalibur_c58393_329	wsnp_RFL_Contig3138_3094305
Excalibur_c3988_1660	wsnp_Ex_c3988_7221220	Excalibur_c3988_1660	wsnp_Ex_c26740_35969367
Excalibur_c23921_738	Excalibur_c23921_738	BS00065030_51	BobWhite_c14495_230	RAC875_rep_c104791_336
Kukri_c50720_397	RAC875_c18094_69	Kukri_c50720_397
BobWhite_c7260_197	BobWhite_c7260_197	Jagger_rep_c10288_53
wsnp_Ku_c3081_5776947	BS00009492_51	wsnp_Ku_c3081_5776947
tplb0031m13_1902	Excalibur_c24511_1196	tplb0031m13_1902
Kukri_rep_c109167_89	Kukri_rep_c109167_89	Excalibur_c9370_966
wsnp_Ku_c4342_7887834	wsnp_Ku_c4342_7887834	RAC875_c21369_425
RAC875_c1148_149	wsnp_BE403710B_Ta_2_1	RAC875_c1148_149
wsnp_Ex_c24474_33721784	wsnp_Ku_c4924_8816643	wsnp_Ex_c24474_33721784
JD_c21248_511	JD_c21248_511
Kukri_c8200_2456	Kukri_c8200_2456
BS00066413_51	BS00066413_51
BobWhite_c19919_516	BobWhite_c19919_516
RAC875_c37988_243	RAC875_c37988_243
RAC875_c37840_704	RAC875_c37840_704
RAC875_c754_120	RAC875_c754_120
Tdurum_contig16896_426	Tdurum_contig16896_426
Ex_c883_2618	Ex_c883_2618
Ex_c17894_1159	Ex_c17894_1159
Kukri_c27874_515	Kukri_c27874_515
RFL_Contig2119_607	RFL_Contig2119_607
RAC875_c34231_812	RAC875_c34231_812
RFL_Contig4336_184	RFL_Contig4336_184
Kukri_c46421_168	wsnp_JD_c14769_14413046	Kukri_c46421_168	RAC875_c42756_168	wsnp_Ku_rep_c76865_75281903	wsnp_BE497618A_Ta_1_1	Ra_c7973_1185
Tdurum_contig13245_119	Tdurum_contig13245_119
wsnp_Ex_c28429_37553452	wsnp_Ex_c28429_37553452
BS00107069_51	BS00107069_51
Excalibur_c2827_227	Excalibur_c2827_227	Tdurum_contig10672_117
Kukri_c3948_209	Kukri_c3948_209
RAC875_c20429_903	RAC875_c20429_903
wsnp_Ex_c13091_20706489	wsnp_Ex_c13091_20706489
RAC875_rep_c117027_577	RAC875_rep_c117027_577
RFL_Contig3841_2409	RFL_Contig3841_3051	wsnp_CAP7_c254_138937	RFL_Contig3841_2595	RFL_Contig3841_1986	RFL_Contig3841_2433	Tdurum_contig75819_1471	RFL_Contig3841_2409	Tdurum_contig75819_1220
BS00072157_51	BS00072157_51
wsnp_Ex_c19207_28125072	wsnp_Ex_c19207_28125072
BS00041735_51	BS00041735_51
BS00072025_51	BS00072025_51
BS00039148_51	BS00039148_51
Ex_c7227_53	Ex_c7227_53
wsnp_Ex_c5470_9657856	wsnp_Ex_c5470_9657856
wsnp_Ex_c4752_8482625	wsnp_Ex_c4752_8482625
IAAV3697	IAAV3697
BS00059503_51	BS00059503_51
RAC875_c25124_182	RAC875_c25124_182
BS00063809_51	BS00063809_51
BS00043286_51	BS00043286_51
RAC875_c56040_216	RAC875_c56040_216
BS00065863_51	BS00065863_51
IAAV4595	Excalibur_c42450_727	wsnp_BE442869B_Ta_1_1	IAAV4437	BS00064935_51	Excalibur_c8131_385	IAAV773	BS00063804_51	BS00065555_51	Ex_c28329_716	RAC875_c1052_94	RAC875_c25710_297	wsnp_Ex_rep_c70265_69211592	BobWhite_c4810_190	IAAV8654	Kukri_c65146_460	Ex_c7593_754	Ra_c59822_1439	wsnp_Ex_c3119_5763762	IAAV4595	IAAV2880	Tdurum_contig51818_145	IAAV7491	Tdurum_contig98255_84	Excalibur_c26226_458	BS00094771_51	wsnp_Ra_c15715_24192817	BS00064142_51	BobWhite_c38340_243
Excalibur_rep_c67779_2380	BS00025819_51	Tdurum_contig13979_143	IAAV5831	Tdurum_contig61465_781	BS00075746_51	IACX773	BS00022576_51	Tdurum_contig28490_463	BS00105791_51	Tdurum_contig42211_2280	IAAV3868	IAAV4163	BS00007684_51	IAAV2440	BS00018707_51	Tdurum_contig42211_1634	Tdurum_contig93168_52	Excalibur_rep_c67779_2380
wsnp_Ex_c4148_7495656	Kukri_rep_c101259_81	wsnp_Ex_c4148_7495656	Kukri_c26905_392	Tdurum_contig81113_395	Excalibur_c57603_523	BobWhite_c8266_582	IAAV5564	BS00023024_51	wsnp_Ku_c12557_20249122	Kukri_c21787_283	BS00066783_51	wsnp_Ex_c21293_30421496	BS00022366_51	Kukri_c29008_195	RAC875_c51375_238	wsnp_Ex_c4148_7494801	RAC875_c87897_333	wsnp_BG604404B_Ta_2_2	RAC875_c51375_394	IAAV7394	BS00104279_51	RAC875_c45353_450	Kukri_c33550_601	BobWhite_c4256_213	wsnp_Ex_rep_c67510_66116823
RFL_Contig583_419	BS00104364_51	wsnp_CAP12_c1101_569783	BS00022364_51	BS00106144_51	BS00022090_51	BS00076033_51	BS00011492_51	BS00062892_51	RAC875_c18200_929	BS00067428_51	BS00074440_51	BS00105308_51	Tdurum_contig60114_525	BS00048794_51	BS00030843_51	RFL_Contig583_419	RAC875_c45747_87	BS00030571_51	RAC875_c18736_133
Tdurum_contig45550_570	CAP8_c3273_136	IACX9352	BS00010659_51	Kukri_c89906_197	Tdurum_contig45550_570	BS00091035_51	wsnp_Ex_c50195_54565006	BS00032203_51	wsnp_Ex_c19319_28253742	BS00066024_51	Kukri_c27107_760	wsnp_CAP12_rep_c4278_1949864	Kukri_c34453_332	Excalibur_rep_c108293_345	Tdurum_contig55374_309	BobWhite_c7157_633	Kukri_rep_c104941_336	Kukri_rep_c79943_189	wsnp_Ku_c5502_9765942	IAAV1931	wsnp_JD_c33645_25575463
Tdurum_contig10137_89	RAC875_c1357_860	Tdurum_contig10137_89	Ra_c106922_334	Excalibur_c47209_87	Ra_c106922_266	Ra_c106922_1879	Tdurum_contig29112_483	Ku_c101046_1063	Ra_c106922_296	wsnp_Ex_c48922_53681502	Excalibur_c642_481	BobWhite_c2646_141
Tdurum_contig8028_870	Tdurum_contig8028_870	Ex_c25467_851	RAC875_c1828_1130	Ex_c9296_605	wsnp_Ex_c107075_90880218	BS00087144_51	Tdurum_contig47552_957	BS00037020_51	wsnp_Ex_c16825_25387841	CAP7_c10839_300
BS00009342_51	BobWhite_c27751_206	Excalibur_c19547_1012	BS00009342_51	Excalibur_c31044_482	Excalibur_c19547_75	BS00022830_51	BobWhite_c27751_95	Excalibur_c27349_166	BobWhite_c40424_143	Tdurum_contig61242_161
tplb0027f12_503	Tdurum_contig50861_106	Tdurum_contig50861_532	BS00100738_51	wsnp_Ex_c26285_35531618	tplb0027f12_503	Tdurum_contig59914_323	wsnp_Ex_c26285_35532440	wsnp_Ex_c30473_39386277	wsnp_Ex_c26285_35531324	Tdurum_contig60051_169
Tdurum_contig46867_658	tplb0025f09_1853	Tdurum_contig46867_658	Tdurum_contig49608_1185	RAC875_c94519_419	tplb0025f09_1052	BS00060041_51	BS00106142_51
IACX7746	IACX7746	wsnp_Ex_c37502_45236634	BS00009480_51	Tdurum_contig50625_2342	Excalibur_rep_c79414_306	RAC875_c27160_307	BS00011510_51	BS00010115_51
BS00096604_51	BS00096604_51	RFL_Contig2459_2314	Ex_c32540_659	IAAV5117	Ku_c33858_325	BS00022653_51
RAC875_c24515_602	BS00022466_51	IAAV2725	RAC875_c24515_602	Excalibur_c9901_163	Tdurum_contig62286_271
Tdurum_contig48090_374	Kukri_c26943_862	Tdurum_contig48090_374	Tdurum_contig50123_97	BS00102182_51	Excalibur_c52517_464	BobWhite_c44691_648	IACX5762	IACX5783	BS00095416_51	CAP11_c601_120	Tdurum_contig82378_264	Tdurum_contig33826_290	Tdurum_contig82378_561	Tdurum_contig81797_369	Ra_c26080_461
Tdurum_contig47429_501	Excalibur_c14401_743	IAAV1120	Tdurum_contig47429_501
wsnp_Ex_c6739_11646407	tplb0035d20_506	Kukri_c8594_203	wsnp_Ex_c6739_11646407
Ra_c27465_564	wsnp_Ku_c13052_20918857	RFL_Contig3563_1130	Ra_c27465_564
BS00034148_51	BS00034147_51	RAC875_c39339_400	BS00034148_51
Kukri_c52413_282	BS00022534_51	wsnp_Ex_c7362_12622736	Kukri_c52413_282
wsnp_Ra_c18498_27571740	wsnp_Ra_c18498_27571740	Excalibur_c32467_676	Excalibur_c21727_851
BobWhite_s64797_152	Tdurum_contig33737_157	BobWhite_s64797_152	RAC875_c19303_228
BS00022431_51	BS00022431_51	Tdurum_contig11733_825	Tdurum_contig41902_1524	BS00034255_51
Tdurum_contig47622_234	RFL_Contig2277_1527	Tdurum_contig47622_234
wsnp_JD_c13364_13377722	BS00022125_51	wsnp_JD_c13364_13377722
RAC875_c6865_349	wsnp_Ex_c40815_47789152	Kukri_c322_1394	RAC875_c6865_349	wsnp_Ex_c5769_10136788	tplb0034b12_591	Kukri_c94033_432	wsnp_Ex_c5769_10136243
Kukri_c28022_54	Kukri_c32958_390	Kukri_c28022_54
BS00039936_51	BS00039936_51	BS00039935_51
RAC875_c107130_384	Kukri_c18722_56	RAC875_c107130_384
RAC875_c10850_316	RAC875_c10850_316	Tdurum_contig31139_143
wsnp_Ra_c2078_4037878	BS00067775_51	IAAV7323	wsnp_Ra_c2078_4037878
Excalibur_c7581_1266	Tdurum_contig67399_676	Excalibur_c7581_1266	Tdurum_contig76559_124
wsnp_Ku_c12503_20174234	wsnp_Ku_c12503_20174234
wsnp_BE403378B_Ta_2_1	wsnp_BE403378B_Ta_2_1
BobWhite_c1656_186	Tdurum_contig42083_757	BobWhite_c1656_186	Excalibur_c49061_138
RAC875_c2545_1186	RAC875_c2545_1186
RFL_Contig5341_816	RFL_Contig5341_816
IAAV7221	IAAV7221
wsnp_Ku_c12399_20037334	wsnp_Ku_c12399_20037334	RAC875_c86104_111
wsnp_Ex_c4125_7456528	wsnp_Ex_c4125_7456528
wsnp_Ex_c30695_39579408	wsnp_Ex_c30695_39579408
BS00035426_51	Ra_c5508_706	BS00035426_51
Tdurum_contig29989_132	BS00062691_51	RAC875_c35152_372	Tdurum_contig29989_132
IACX938	IACX938
Excalibur_rep_c113261_400	Excalibur_rep_c113261_400
Kukri_rep_c71670_163	wsnp_BE638137B_Ta_2_2	Kukri_rep_c71670_163
Kukri_c49506_396	Kukri_c49506_396
RAC875_c12959_869	IAAV2271	RAC875_c12959_869
RAC875_c15807_669	RAC875_c15807_669
BS00021984_51	BS00021984_51
BS00062304_51	BS00062304_51
BobWhite_c20051_53	BobWhite_c20051_53
Kukri_rep_c106598_114	Kukri_rep_c106598_114
Kukri_rep_c78644_408	Kukri_rep_c78644_408
BS00040305_51	BS00040305_51
RAC875_c202_474	RAC875_c202_474
RAC875_c48025_483	RAC875_c48025_483
RAC875_c24098_141	RAC875_c24098_141
tplb0026o15_1634	tplb0026o15_1634
Excalibur_c19078_210	Excalibur_c19078_210
BS00109813_51	BS00109813_51
wsnp_BF483640B_Ta_2_2	wsnp_BF483640B_Ta_2_2
wsnp_Ra_c1146_2307483	wsnp_Ra_c1146_2307483
Tdurum_contig76213_958	Tdurum_contig76213_958
IACX378	D_GDEEGVY01C7BQU_446	BS00064002_51	BS00068013_51	IACX378	IAAV5065	BS00103682_51	BS00081724_51	wsnp_Ex_c42133_48794975	D_GDS7LZN02F0W89_230	BS00022436_51	Kukri_c4210_240	IACX5985	BS00023112_51	BS00106571_51	wsnp_BE497160D_Ta_2_1	BS00047797_51	Ex_c42133_630
wsnp_BF202706D_Ta_1_1	wsnp_BF202706D_Ta_1_1	Excalibur_rep_c106790_155	CAP8_c9110_427	RAC875_c60218_63	wsnp_BE444858D_Ta_1_1
Kukri_c20631_614	Kukri_c20631_614	BS00094770_51
RAC875_rep_c105718_304	RAC875_rep_c105718_304	RAC875_rep_c105718_585
Kukri_c64744_1087	Kukri_c64744_1087	Kukri_c64744_698
BS00036421_51	BS00036421_51
wsnp_Ex_rep_c107564_91144523	wsnp_Ex_rep_c107564_91144523
BS00067452_51	BS00067452_51
wsnp_Ku_c16354_25219645	wsnp_Ku_c16354_25219645
BS00099053_51	BS00099053_51
BobWhite_c20689_427	BobWhite_c20689_427
RAC875_rep_c76650_164	RAC875_rep_c76650_164
CAP11_c896_88	CAP11_c896_88
Excalibur_rep_c108030_260	Excalibur_rep_c108030_260
IAAV6015	IAAV6015
Kukri_rep_c68594_530	Kukri_rep_c68594_530
Tdurum_contig49751_2541	IACX3154	wsnp_Ra_c57838_59796310	BS00080090_51	Excalibur_c63344_424	Excalibur_rep_c74009_217	BS00067797_51	BS00078242_51	wsnp_JD_c9510_10342089	Kukri_rep_c68263_453	Ra_c66628_801	RAC875_c42037_363	wsnp_Ex_rep_c66900_65314631	wsnp_Ex_c24594_33843836	BS00066916_51	Kukri_c5460_1063	Tdurum_contig10987_800	BobWhite_c46338_76	wsnp_Ex_rep_c66900_65314012	Tdurum_contig69079_300	wsnp_Ex_c19647_28632659	RFL_Contig4500_912	Jagger_c5915_58	RAC875_c41315_157	BobWhite_c34650_78	BobWhite_c10901_578	IAAV1417	Tdurum_contig4567_1290	RAC875_c79944_269	Kukri_c2621_610	RAC875_c2498_600	BS00100178_51	RAC875_rep_c110032_448	Jagger_c1611_158	RAC875_c2498_837	BS00013563_51	Tdurum_contig4567_172	Kukri_c75644_104	IACX12578	wsnp_Ex_c6314_10992814	wsnp_Ku_c14958_23427256	Tdurum_contig49751_2541	Tdurum_contig57742_400	Kukri_c30875_283	RAC875_c7291_388	RAC875_c19105_498	IACX11633	IACX3152	BobWhite_c34650_141	BS00069980_51
Kukri_c29560_455	BS00044408_51	wsnp_Ku_c20011_29589089	wsnp_Ku_c3684_6789632	wsnp_Ex_rep_c101994_87256479	wsnp_Ex_c44164_50292954	wsnp_Ex_c17476_26190830	Excalibur_c24051_502	CAP11_c3209_76	wsnp_Ex_c2185_4094843	Kukri_c29560_455	BS00065481_51	wsnp_Ku_c6977_12078791	wsnp_Ex_c11120_18022932	BS00066447_51	RAC875_rep_c109969_119	wsnp_RFL_Contig2265_1693968	Ku_c12469_983	wsnp_Ku_c20011_29589514	wsnp_Ku_c6977_12078885	wsnp_Ra_c12183_19587379	Excalibur_c31769_793	Excalibur_c37943_221	BS00041063_51	wsnp_Ex_c18754_27630557	wsnp_Ra_c3966_7286546
Ex_c5317_662	BS00094342_51	Excalibur_c12332_161	BS00061387_51	Ex_c5317_662	JD_c5000_410	BobWhite_c19155_246
CAP7_c10833_215	BS00062996_51	wsnp_Ra_c10053_16636851	Excalibur_rep_c101324_1680	BobWhite_rep_c49176_485	IAAV5061	wsnp_Ex_c6117_10704945	BobWhite_rep_c49979_373	RFL_Contig4653_1217	Excalibur_c17553_84	BobWhite_c5917_529	wsnp_RFL_Contig4136_4696148	wsnp_JD_c8448_9444839	CAP7_c10833_215	RAC875_rep_c106044_137	BS00064515_51	wsnp_JD_c20604_18293112	BS00075505_51	Tdurum_contig81753_70	Ex_c13534_401	Ex_c5902_360	Ku_c69633_1873	Kukri_c40804_171	wsnp_Ex_c15084_23263641	wsnp_BE444644A_Ta_2_2
BS00034304_51	RAC875_c13_1589	tplb0031i04_452	BS00063823_51	wsnp_Ex_rep_c68515_67349904	Tdurum_contig45240_1309	Tdurum_contig10546_273	BS00066127_51	BS00034304_51	wsnp_Ra_c13_24540	RAC875_c13_1458	RAC875_rep_c106700_77	Kukri_c42466_392	Tdurum_contig49844_958	wsnp_Ex_c4666_8349206	BS00063822_51	Ra_c33743_472	RAC875_c13_1965	BS00034303_51
BS00094095_51	BS00094095_51	BS00079189_51	BobWhite_rep_c50145_387	BS00077879_51
wsnp_BE444644A_Ta_2_1	Kukri_rep_c69378_1842	wsnp_RFL_Contig4307_5006558	Tdurum_contig71499_211	BS00073670_51	Ra_c69221_1167	IAAV9053	wsnp_BE444644A_Ta_2_1	wsnp_Ra_rep_c69221_66574148	BS00022110_51	wsnp_Ex_c7266_12475249	Excalibur_c52165_93	wsnp_Ex_c31570_40343841	wsnp_BE500291A_Ta_2_1
RAC875_c23775_406	Excalibur_c33923_592	RAC875_c23775_406	Ex_c4208_839	Kukri_c5967_586	Tdurum_contig82190_124	Excalibur_c45297_316	Tdurum_contig36142_150	BobWhite_c40633_308	wsnp_Ex_rep_c69647_68598463	RAC875_c25339_200	Excalibur_c472_914	BS00009369_51
Tdurum_contig10128_593	Kukri_rep_c107435_940	Ra_c23129_348	tplb0056h22_2113	wsnp_Ex_c62351_62025689	wsnp_Ex_rep_c67394_65974276	Tdurum_contig10128_593	wsnp_Ex_c2718_5038582	BS00021660_51	BS00046772_51
tplb0049a09_1302	tplb0049a09_2097	BS00065714_51	tplb0049a09_1302	BS00068108_51	Excalibur_c46261_342	Excalibur_c42255_425	Kukri_c16087_281	BS00021688_51	Excalibur_c27357_146
Tdurum_contig12967_831	BS00089968_51	wsnp_BE443187A_Ta_2_3	Kukri_c2781_719	BS00040916_51	Tdurum_contig12967_831	Tdurum_contig88305_380	BS00077533_51	BS00067453_51
BS00005311_51	Tdurum_contig102312_245	wsnp_Ex_rep_c68441_67261679	wsnp_Ex_c43578_49857984	BobWhite_c2236_111	BS00109052_51	BS00022003_51	BS00005311_51
Excalibur_c6567_845	RAC875_c49940_385	RAC875_c28819_281	Excalibur_c6567_845	Kukri_rep_c103857_458	BobWhite_c5457_1440	Kukri_rep_c72329_163
wsnp_Ex_c3136_5798185	wsnp_CAP11_c1116_654940	wsnp_Ex_c3136_5798185	IAAV3916	BS00036851_51	wsnp_Ex_c3136_5798236	Tdurum_contig54689_646	Ra_c11529_647
BS00022754_51	wsnp_Ex_c790_1554988	BS00063973_51	Kukri_c6266_260	BS00022754_51	wsnp_CAP11_c1506_840951	wsnp_Ku_c42416_50159250	BS00074855_51
wsnp_Ku_c3953_7233359	wsnp_Ex_c16295_24772663	wsnp_Ex_c54655_57455110	wsnp_Ex_c54655_57455562	wsnp_Ex_c16295_24772702	RAC875_c55872_149	wsnp_CAP11_c923_558715	wsnp_Ku_c3953_7233359
BobWhite_c17045_186	BS00003088_51	Tdurum_contig11521_102	RFL_Contig5787_2311	BobWhite_c17045_186	Excalibur_c79009_75
RAC875_c68120_285	Excalibur_c2598_2052	Kukri_c63163_141	RAC875_c31670_389	BS00065313_51	BobWhite_c11512_157	RAC875_c68120_285
BS00100107_51	IAAV2363	BS00100107_51	wsnp_Ex_c7383_12655992
Kukri_c54152_242	BS00035256_51	Kukri_c54152_242	Ra_c22700_818	wsnp_Ku_c21275_31007309
wsnp_Ku_c38543_47157828	CAP7_c4064_162	wsnp_Ex_c2171_4072774	BS00021860_51	wsnp_Ex_c2171_4072995	BobWhite_c11539_336	wsnp_Ex_c2171_4073721	BS00000006_51	wsnp_Ku_c38543_47157828	BS00023138_51	RAC875_c48885_107	Ex_c2171_2600
Kukri_c14889_116	BS00011235_51	Kukri_c14889_116	Jagger_c6106_119	Kukri_c14889_1086	Kukri_c75754_239
BS00022299_51	wsnp_Ex_c23795_33033010	BS00022299_51	RAC875_c32639_395	wsnp_Ex_c23795_33033150	Kukri_c75091_220
Kukri_c5501_1515	Kukri_c36747_195	Excalibur_c7180_862	BS00022500_51	Kukri_c5501_1515	Kukri_c3338_271	wsnp_Ex_rep_c101757_87065169
Ra_c2139_968	wsnp_Ex_c16551_25060833	wsnp_Ex_c16551_25061395	wsnp_Ex_c16551_25061550	Ra_c2139_968	wsnp_Ex_c16551_25061517
RAC875_c15745_124	RAC875_c15745_124	wsnp_Ex_c3620_6612231	BobWhite_c7114_237	wsnp_JD_c2128_2930150	RFL_Contig3370_343
wsnp_Ex_rep_c69526_68472787	BS00099700_51	Kukri_c8835_112	wsnp_Ex_rep_c69526_68472787	wsnp_Ex_c807_1586396	Ra_c7322_2294	wsnp_Ex_c807_1585614	wsnp_CAP7_c2282_1107112	wsnp_Ex_c807_1586158	wsnp_Ex_c19134_28056012
wsnp_Ex_rep_c68829_67704044	wsnp_Ex_rep_c68829_67704044	RAC875_c81616_116	RAC875_c86270_269	RFL_Contig5137_602
BobWhite_c23736_153	BS00074299_51	BS00076246_51	Tdurum_contig86202_175	BS00074301_51	BobWhite_c23736_153	Ku_c19858_2078	Tdurum_contig52695_388
wsnp_Ex_c57094_58953404	IACX5832	RFL_Contig727_736	wsnp_Ex_c57094_58953404
Kukri_c7633_724	IAAV3512	BobWhite_c8202_245	Kukri_c7633_724	BS00065693_51	BS00021939_51
RAC875_c7132_134	RAC875_c7132_134	BS00041911_51	BS00067150_51
BS00082219_51	BS00082219_51	wsnp_Ex_c54211_57168122	BobWhite_c27193_217	Kukri_c49033_52	IAAV669
BS00100510_51	BS00100510_51	BS00059098_51	tplb0044j06_689
Ra_c700_1024	Ra_c700_1024	wsnp_Ku_c15816_24541162	Ra_c700_2210	JD_c20036_865
D_contig23076_255	D_contig23076_255	wsnp_Ku_c23772_33711538	Kukri_c2326_659
wsnp_Ex_c2702_5013188	wsnp_Ex_c2702_5013188	Tdurum_contig55097_601	IAAV1650
wsnp_BG607308A_Ta_2_2	wsnp_BG607308A_Ta_2_2	wsnp_Ex_c2526_4715978	Excalibur_c92705_94
wsnp_Ex_c19647_28632894	Ku_c6319_201	Ku_c24324_850	wsnp_Ex_c19647_28632894	Kukri_c17430_972
Excalibur_c39303_144	Excalibur_c39303_144	Tdurum_contig17712_115	tplb0060m15_257
Kukri_c57965_109	BS00031073_51	Kukri_c57965_109	BS00022098_51
wsnp_JD_c3867_4934646	Tdurum_contig43874_1129	wsnp_CAP11_rep_c4151_1963100	wsnp_JD_c3867_4934646
Tdurum_contig49187_356	Kukri_rep_c77459_316	RAC875_c35993_308	Tdurum_contig49187_356
wsnp_Ku_c14275_22535576	Kukri_rep_c104877_2166	wsnp_Ku_c14275_22535576	BobWhite_c13238_386
BobWhite_rep_c63332_67	BobWhite_rep_c63332_67	BS00021968_51	BS00022838_51
RFL_Contig2187_1025	RFL_Contig2187_1025	BS00015653_51	Kukri_c41797_393
CAP8_c2014_192	CAP8_c2014_192	Tdurum_contig10843_745	BobWhite_c2506_332
wsnp_Ex_c14812_22928900	Excalibur_c9356_783	wsnp_Ex_c14812_22928900
Excalibur_c2171_2728	wsnp_Ex_c2171_4074003	Excalibur_c2171_2728
wsnp_Ex_c18941_27840714	wsnp_Ex_c18941_27840714	BobWhite_c14291_666
RAC875_c99519_227	Tdurum_contig43844_1266	RAC875_c99519_227
Tdurum_contig54785_216	RAC875_rep_c91682_90	Tdurum_contig54785_216
IAAV3167	IAAV3167	RAC875_c58966_471
Excalibur_c6010_235	BS00065296_51	Excalibur_c6010_235
BobWhite_c9057_118	BobWhite_c9057_118	IAAV5294
wsnp_Ex_c1880_3545329	BS00104432_51	wsnp_Ex_c1880_3545329
wsnp_BF201102A_Ta_2_1	wsnp_Ku_c7890_13513783	wsnp_BF201102A_Ta_2_1
wsnp_BE497820A_Ta_2_2	wsnp_Ex_c7830_13323473	wsnp_BE497820A_Ta_2_2
IACX8002	BS00009531_51	IACX8002
Kukri_c86812_193	BS00076948_51	Kukri_c86812_193
BS00065292_51	BS00065292_51	wsnp_BE399939A_Ta_2_1
Excalibur_c1954_930	Excalibur_c1954_930
BS00021873_51	BS00021873_51	RAC875_rep_c106118_339	BS00056932_51	BS00047242_51	BS00057293_51	BS00056933_51
wsnp_Ex_rep_c102070_87317290	wsnp_Ex_rep_c102070_87317290
wsnp_Ex_c49211_53875600	wsnp_Ex_c49211_53875600
BS00022761_51	BS00022761_51	RAC875_c61597_327	Tdurum_contig96830_155	wsnp_Ex_c27298_36506245	Excalibur_c9846_1720	IAAV6488	RAC875_c61493_327	Tdurum_contig59338_1902	CAP11_c3591_72	wsnp_Ku_c51039_56457361	RAC875_c101391_521	Tdurum_contig76136_404
wsnp_Ex_rep_c67179_65674582	wsnp_Ex_rep_c67179_65674582
Kukri_c9468_831	BobWhite_c41847_333	Kukri_c9468_831
JD_c947_819	JD_c947_819
BobWhite_c6966_236	BobWhite_c6966_236
RAC875_c232_1895	RAC875_c232_1895
BS00081120_51	BS00081120_51
Tdurum_contig49187_601	IACX5879	wsnp_Ex_c31017_39858962	Tdurum_contig49187_601	Excalibur_c47321_138
BS00094343_51	BS00094343_51
RAC875_rep_c107228_92	Excalibur_c8030_2139	RAC875_rep_c107228_92
Ku_c47168_563	Ku_c47168_563
BS00110075_51	wsnp_Ra_c17216_26044790	BS00110075_51
RFL_Contig1284_640	RFL_Contig1284_640
BobWhite_c42349_99	CAP8_rep_c4852_130	BobWhite_c42349_99
BobWhite_c5564_86	BobWhite_c5564_86
RAC875_rep_c74170_236	RAC875_rep_c74170_236
wsnp_Ku_c35386_44598937	wsnp_Ku_c35386_44598937
Ku_c915_507	Ku_c915_507
wsnp_JD_c23511_20069005	wsnp_JD_c23511_20069005	Kukri_c6492_375	Excalibur_rep_c71254_415
Tdurum_contig48760_112	Tdurum_contig48760_112
CAP8_c1066_309	CAP8_c1066_309
IAAV8042	IAAV8042
wsnp_CD454152A_Ta_2_1	wsnp_CD454152A_Ta_2_1
RAC875_c19259_1902	RAC875_c19259_1902
RFL_Contig3882_550	RFL_Contig3882_550
RAC875_rep_c112818_307	RAC875_rep_c112818_307
wsnp_Ra_c11532_18688426	wsnp_Ra_c11532_18688426
BS00023152_51	BS00023152_51
RAC875_c18195_741	RAC875_c18195_741
Excalibur_rep_c115510_314	Excalibur_rep_c115510_314
wsnp_Ex_c39592_46849607	wsnp_Ex_c39592_46849607
Excalibur_c49550_97	Excalibur_c49550_97
IACX2540	IACX2540
RAC875_rep_c76193_513	RAC875_rep_c76193_513
Excalibur_c1208_72	Excalibur_c1208_72
Excalibur_c9210_168	Excalibur_c9210_168
RAC875_c91464_170	RAC875_c91464_170
Excalibur_c6714_246	Excalibur_c6714_246
Ex_c95453_1499	Ex_c95453_1499
wsnp_Ex_c6209_10838456	wsnp_Ex_c6209_10838456
Kukri_rep_c102608_599	Kukri_rep_c102608_599
BobWhite_rep_c63943_76	BobWhite_rep_c63943_76
wsnp_Ex_c31830_40573624	wsnp_Ex_c31830_40573624
wsnp_Ex_c6209_10838852	wsnp_Ex_c6209_10838852
BS00068435_51	BS00068435_51
Excalibur_c20260_137	Excalibur_c20260_137
wsnp_Ex_c4244_7662955	wsnp_Ex_c4244_7662955
wsnp_Ex_c7668_13089715	wsnp_Ex_c7668_13089715
BS00099534_51	BS00099534_51
BS00063099_51	BobWhite_rep_c64260_207	Ex_c24477_484	wsnp_Ku_rep_c101212_88410320	wsnp_CAP12_c303_168418	IAAV2077	wsnp_Ex_rep_c68003_66744451	wsnp_Ku_c2185_4218722	BS00093122_51	Tdurum_contig10172_176	BS00065551_51	CAP7_c2695_75	BS00010886_51	IAAV6818	Excalibur_c33675_201	Excalibur_c560_180	IACX3059	wsnp_Ra_c5131_9153817	RAC875_c27959_117	IAAV6876	wsnp_Ku_c14202_22436656	wsnp_Ra_c24619_34168104	IAAV8416	Excalibur_c35797_615	RAC875_c52809_168	BobWhite_c6094_447	IAAV2002	RAC875_c32320_88	wsnp_Ex_c33675_42124657	wsnp_Ku_rep_c70220_69775367	Tdurum_contig12551_233	wsnp_Ku_c3294_6125586	Kukri_c52_225	BS00099782_51	CAP7_c6223_318	BS00063099_51	Excalibur_c36525_679	Tdurum_contig77275_259	BobWhite_c20692_123	BS00065697_51	Jagger_c6390_111	BS00083511_51	IAAV8378	BS00064660_51	wsnp_Ex_c3834_6971470	wsnp_Ku_c3201_5970486	BobWhite_c36944_167	CAP7_c11553_123	RAC875_c91986_410	BS00068173_51
wsnp_Ex_rep_c75281_72691359	wsnp_Ex_c6548_11355524	Tdurum_contig42092_348	wsnp_Ra_c27733_37249132	wsnp_Ra_c44756_51084202	BS00064767_51	BS00031411_51	Ku_c13342_414	Excalibur_c32630_104	BS00108020_51	wsnp_Ex_c16963_25554152	IACX3288	BS00028183_51	BS00070507_51	BS00108019_51	IAAV5469	Kukri_c11240_332	wsnp_Ex_rep_c69631_68583202	wsnp_Ex_rep_c75281_72691359	Kukri_rep_c80794_53
RAC875_c5518_1401	Jagger_c6508_51	wsnp_Ex_c58012_59490259	RAC875_rep_c117234_313	RAC875_c5518_1401	IAAV3972	wsnp_Ex_c658_1294003	wsnp_Ex_c1302_2489542	IAAV4252	wsnp_Ex_rep_c68091_66846454	Kukri_rep_c106665_549	Tdurum_contig25393_218	wsnp_Ex_c18519_27369737	wsnp_Ex_c5915_10378807	BS00068082_51	BS00074315_51	wsnp_CAP7_c3665_1701376	wsnp_Ra_c13424_21239985	Kukri_s113060_116	Kukri_c51_98	wsnp_Ra_rep_c106477_90236168	BS00024717_51	RAC875_c16827_292	wsnp_Ex_c1498_2868339	BS00065930_51	Excalibur_c97201_294	Ku_c4349_1791	Ku_c439_1308	wsnp_Ex_c2904_5355509	Kukri_rep_c105119_190	Kukri_c2827_439	wsnp_Ex_c10842_17637744	RAC875_c62202_161	JD_c16284_736	Excalibur_c10669_997	wsnp_Ku_c7872_13484038	Ex_c2571_987	Kukri_c439_857	Kukri_c43113_136
wsnp_BE495277B_Ta_2_5	BS00002208_51	RAC875_c24376_704	Tdurum_contig10338_566	Kukri_c45713_151	wsnp_Ex_c50413_54706626	Ku_c1083_1261	wsnp_BE495277B_Ta_2_5	Ra_c8939_653	BS00066289_51	Kukri_c46476_647	Tdurum_contig84745_267	BS00022652_51	Tdurum_contig68472_291	Excalibur_c10444_2056	Ku_c1083_1314	Ex_c5594_2818	Jagger_c3991_101	Tdurum_contig68472_115	RAC875_c2437_1569
wsnp_Ex_c33431_41918732	wsnp_JD_c37023_27225840	wsnp_Ex_c210_411604	IACX6034	Excalibur_c38433_291	wsnp_Ex_c17754_26503892	wsnp_Ex_c29304_38355434	IAAV5992	RAC875_c30011_426	BS00067744_51	Kukri_c12910_908	Ra_c22730_460	Tdurum_contig42008_7461	Tdurum_contig32812_325	wsnp_Ex_c33431_41918732	wsnp_Ex_c34474_42777857	wsnp_JD_c1358_1947464	IAAV475	Kukri_c4818_332	Excalibur_c18492_249
Excalibur_c12395_467	Excalibur_c1925_2569	wsnp_Ku_rep_c70662_70289489	RAC875_rep_c109658_211	Excalibur_c92906_314	Tdurum_contig7459_1061	Kukri_c55310_94	Kukri_rep_c72756_155	RAC875_c48052_127	Tdurum_contig85945_281	RAC875_rep_c109658_382	Kukri_rep_c70662_486	RAC875_rep_c109658_614	Jagger_c3819_70	Excalibur_c9258_1222	Tdurum_contig29090_280	wsnp_Ra_c48052_53424490	wsnp_Ex_c12152_19429932	Excalibur_c12395_467
wsnp_Ex_c48257_53217539	wsnp_Ex_c48257_53217539
wsnp_Ku_c6464_11320381	wsnp_BE497820B_Ta_2_1	BS00049793_51	BS00056147_51	BS00068100_51	Tdurum_contig31131_198	Tdurum_contig46366_913	Tdurum_contig48658_802	BS00108062_51	wsnp_Ku_c6464_11320381	BS00092953_51	Kukri_c49151_139	BS00009789_51	Excalibur_c50887_231	BS00068390_51	Kukri_c28117_583	Kukri_c98694_120
BobWhite_c47103_84	Ex_c1583_1138	IAAV4188	BobWhite_c47103_205	wsnp_Ex_rep_c68023_66768700	BS00007437_51	wsnp_Ex_c33455_41940691	BobWhite_c47103_84	wsnp_Ex_rep_c68023_66768770	Tdurum_contig52447_814	Ex_c1583_1688	wsnp_Ex_rep_c66903_65319487	wsnp_Ku_c17875_27051169	wsnp_Ex_c16963_25554400
wsnp_RFL_Contig3739_3996324	wsnp_Ku_c21770_31551190	Kukri_c94990_140	Kukri_c29410_63	wsnp_Ex_c49423_54028488	wsnp_RFL_Contig3739_3996324	RAC875_c36779_148	Tdurum_contig27797_1114	RAC875_c23289_303	BobWhite_c23903_443
Kukri_rep_c109463_264	IAAV8455	wsnp_Ex_c7196_12357989	Excalibur_c37910_276	wsnp_Ra_c19660_28866961	Excalibur_c9969_98	wsnp_Ex_c7193_12354542	Kukri_rep_c109463_264	Excalibur_c17032_261	wsnp_Ku_c3151_5892200	Kukri_c27433_1819	BS00018740_51
Kukri_rep_c108378_52	Excalibur_c4189_124	wsnp_Ra_c39562_47242455	RFL_Contig2772_1693	BS00049213_51	RAC875_rep_c112818_870	wsnp_Ex_rep_c68600_67448893	RAC875_c96862_121	RFL_Contig539_1789	BS00079321_51	BS00099719_51	BobWhite_c45848_120	Kukri_rep_c108378_52
RAC875_c10819_636	RAC875_c10819_636	BS00037103_51	wsnp_Ex_c11070_17950604	RAC875_c49291_156	Tdurum_contig82473_67	BobWhite_c22036_399	Kukri_c10508_253	Kukri_c45951_367	wsnp_Ku_c25613_35580381
Tdurum_contig60165_722	BS00059847_51	RAC875_c82589_246	BobWhite_c24484_240	Excalibur_c2618_1723	Kukri_c13359_169	Tdurum_contig60165_722
Kukri_c3734_438	Kukri_c55885_110	wsnp_Ex_c2207_4136036	Kukri_c3734_400	Excalibur_c71602_591	Kukri_c3734_438	tplb0048o03_953	Kukri_c637_974	wsnp_Ku_c16116_24914991	Kukri_c46310_84
BS00067985_51	Excalibur_c6967_553	Excalibur_c6967_1852	BS00102828_51	tplb0060p09_735	BS00067985_51	Excalibur_c32189_998	BS00024993_51	RFL_Contig4979_865	RFL_Contig4979_965
BobWhite_rep_c62475_70	RFL_Contig5739_1542	Kukri_c46932_155	IAAV659	RFL_Contig2304_1569	BobWhite_rep_c65835_277	RAC875_c18335_443	Kukri_c9522_622	BobWhite_c6633_395	Kukri_c27591_1180	Excalibur_c7968_2218	Excalibur_rep_c101527_180	IACX6009	BobWhite_c4773_85	BobWhite_c16987_106	Excalibur_rep_c104876_277	BobWhite_c6633_179	Excalibur_c36377_615	RFL_Contig5739_641	RAC875_c42009_247	Kukri_c34173_518	Kukri_c64573_443	BobWhite_rep_c62475_70	wsnp_JD_c5795_6955627
Excalibur_c17489_804	BS00099986_51	Ku_c22523_598	Excalibur_c9563_1157	Excalibur_c8168_226	Excalibur_c17489_804	RAC875_c54392_94	BS00032082_51	IACX1947
Ra_c11667_324	IAAV2296	wsnp_Ex_c1343_2568829	Excalibur_c874_1479	Excalibur_rep_c69730_391	Ra_c11667_324	Ku_c4240_216	BS00010311_51	Kukri_rep_c103366_421
Excalibur_rep_c110067_199	IAAV2240	IAAV3515	Ra_c35412_1057	D_F5XZDLF01ELZ49_220	Excalibur_c54941_571	wsnp_Ex_c20440_29511162	Ku_c1031_670	BobWhite_rep_c63648_306	Excalibur_rep_c110067_199	BobWhite_s67247_276
Excalibur_c16135_253	Ku_c1083_375	BobWhite_c14323_288	Kukri_c12562_453	wsnp_Ex_c19724_28720939	RAC875_c38511_91	wsnp_Ex_c19724_28721128	Excalibur_c16135_253	RFL_Contig570_515	wsnp_Ex_c10644_17356566
Ku_c7546_861	Kukri_c1214_825	RAC875_c20161_821	wsnp_Ex_c3175_5864335	Kukri_c1214_2316	Ku_c7546_861	Tdurum_contig97942_163	Kukri_c1214_948	Tdurum_contig97942_51
BS00022336_51	Tdurum_contig8695_379	BS00022336_51	Excalibur_c11605_156	IAAV731	RAC875_c22387_117	BS00065543_51	Kukri_c46276_63
Kukri_c10913_480	wsnp_Ex_c9362_15546626	wsnp_JD_c12221_12509932	BS00024829_51	wsnp_Ex_c57209_59016692	BobWhite_c10956_71	Kukri_c10913_480	Excalibur_c23457_225	RAC875_c22722_671
wsnp_Ex_c11131_18037020	IACX6070	RAC875_c60758_585	Kukri_c87104_125	Tdurum_contig52688_476	RAC875_c1792_3457	wsnp_Ex_c11131_18037020	wsnp_Ex_c11131_18036595
Tdurum_contig8171_1680	BobWhite_c38408_71	IACX7841	Tdurum_contig8171_1680	wsnp_Ku_c40084_48381107	BS00084106_51	Kukri_c16006_1996	BS00050057_51
RFL_Contig4911_357	Tdurum_contig14130_315	Excalibur_c74858_243	RFL_Contig4911_357	wsnp_Ex_c831_1625061	BS00083715_51	wsnp_Ex_c2459_4591587
Ku_c1191_2004	wsnp_Ex_c7988_13555376	IAAV4590	Ku_c1191_2004	BobWhite_c4852_323	IAAV8999	wsnp_Ex_c12431_19823475
CAP7_c8713_356	Tdurum_contig60189_310	Tdurum_contig60189_855	RAC875_rep_c74271_414	RFL_Contig3285_1009	Excalibur_c71712_180	RAC875_c3231_339	CAP7_c8713_356
Tdurum_contig25432_1218	Kukri_rep_c109397_59	Excalibur_c3948_1315	Tdurum_contig25432_1377	Tdurum_contig25432_1218	wsnp_Ku_c64203_64579087	Kukri_c2514_490
BS00084096_51	BS00084096_51	BS00011514_51	wsnp_RFL_Contig2809_2587619	IACX5702
RAC875_s111360_122	BS00022991_51	BS00100707_51	RAC875_s111360_122	tplb0057d20_531	BS00025795_51	BS00100708_51
Excalibur_c9868_1206	Excalibur_c9868_1206	wsnp_Ex_c5155_9140608	Kukri_c4581_737	Kukri_c54078_114	BS00003655_51	BS00109560_51	Tdurum_contig47833_484	wsnp_Ku_c3102_5810751	Kukri_rep_c72553_368	Tdurum_contig28353_1628	Kukri_c15823_196	BS00021735_51	wsnp_Ex_c12152_19428078	BobWhite_c28333_454	RAC875_c16536_80	wsnp_Ku_c3102_5811860	BS00065128_51	RAC875_c27743_249	IAAV2593	RAC875_rep_c104919_902	wsnp_Ra_c15069_23407152
IAAV4074	Ex_c66350_301	wsnp_Ex_rep_c75281_72691771	IAAV4074	Excalibur_c49271_183	wsnp_BE443187B_Ta_2_1	Excalibur_c2433_324
BobWhite_c39214_164	wsnp_Ex_c97184_84339976	BobWhite_c39214_164	wsnp_Ex_c53170_56501500
IAAV5014	BS00024814_51	IAAV5014	wsnp_CAP12_c2231_1090724	CAP12_c2231_114	BS00039874_51
Kukri_c10970_573	Excalibur_c3730_2098	Excalibur_c3730_546	Kukri_c10970_573	Excalibur_c4468_654
wsnp_RFL_Contig1548_762547	wsnp_Ra_c47696_53184502	BobWhite_rep_c50349_139	Tdurum_contig50731_961	IACX5390	wsnp_RFL_Contig1548_762547
Tdurum_contig11060_433	Tdurum_contig11060_433	BobWhite_c19443_131	RAC875_c19099_308	RAC875_c19099_434	RAC875_c21299_256	wsnp_Ex_c113235_94249366
wsnp_BE499835B_Ta_2_5	wsnp_Ex_c35103_43312537	BobWhite_rep_c50066_63	wsnp_BE499835B_Ta_2_5	wsnp_BF201102B_Ta_2_5
Excalibur_rep_c108100_149	Excalibur_rep_c108100_149	wsnp_Ex_rep_c67471_66073969	Ex_c23426_1546
BS00010573_51	Kukri_c2955_281	RFL_Contig2832_2410	BS00010573_51	RAC875_rep_c114200_428	IACX9238
BS00065864_51	BS00065864_51	Excalibur_c46000_203	Excalibur_c92555_283
Tdurum_contig25513_123	tplb0027f13_1493	Tdurum_contig25513_123	IACX9261
wsnp_Ra_c38873_46699852	wsnp_Ra_c38873_46699852	RAC875_c2260_1700	wsnp_Ex_c2870_5296539
Tdurum_contig12995_792	Tdurum_contig58669_273	Tdurum_contig12995_792	Tdurum_contig12995_722
RAC875_c278_1801	RFL_Contig5337_1453	RAC875_c278_1801	BobWhite_c43731_313	Tdurum_contig27973_306
RAC875_c9150_2945	Ra_c53208_433	wsnp_Ex_c10674_17400603	IACX2883	BS00022993_51	BS00094480_51	CAP7_c1155_57	Excalibur_c25948_366	wsnp_Ex_c5594_9848626	BS00067152_51	wsnp_Ex_c2615_4862266	wsnp_Ex_c47152_52446529	JD_c63005_896	Kukri_c94493_273	wsnp_Ku_c29780_39658445	Kukri_c10530_1044	Kukri_c95103_97	IAAV52	Kukri_c9520_288	RAC875_c9150_2945	RFL_Contig697_1463
Kukri_c45262_340	Tdurum_contig81548_426	Kukri_c45262_340
BS00103625_51	BS00023072_51	BS00063769_51	BobWhite_c41725_430	BS00067028_51	BS00103625_51	wsnp_Ku_c32477_42087329	wsnp_Ra_c5210_9289264	wsnp_Ex_rep_c104986_89538820	IAAV2411
Excalibur_c58520_78	CAP7_c5481_96	Excalibur_c58520_78
Excalibur_c47452_183	Excalibur_c47452_183	BS00091519_51
BS00062618_51	wsnp_Ra_c6374_11143280	BS00062618_51
BobWhite_c11495_120	BobWhite_c11495_120	BS00022673_51
wsnp_Ku_c35090_44349446	Kukri_c74960_427	wsnp_Ku_c35090_44349446
Excalibur_c3165_730	Excalibur_c3165_730	Kukri_c26747_211
RFL_Contig1457_465	wsnp_Ex_c8962_14947544	RFL_Contig1457_465
Excalibur_c9846_458	Excalibur_c9846_458	Excalibur_rep_c67473_264	Excalibur_c8675_1550
wsnp_Ku_c38713_47298856	RAC875_c1148_1175	Excalibur_c4699_215	wsnp_Ku_c38713_47298856	Ex_c9543_935
wsnp_Ex_c16045_24471413	wsnp_Ex_c16045_24471413	BS00031339_51
wsnp_Ex_c1630_3105100	BS00048572_51	wsnp_Ku_c3869_7094615	BobWhite_c47740_85	wsnp_Ku_c11980_19464222	BS00063423_51	Tdurum_contig93270_1008	wsnp_Ex_c1630_3105100
IAAV2401	BS00078784_51	IAAV2401
Kukri_c23743_112	RAC875_c8927_1434	Kukri_c23743_112	wsnp_Ku_rep_c102339_89347150	Tdurum_contig5017_1015	RAC875_rep_c109634_90	Tdurum_contig5017_993
wsnp_Ex_c56866_58816359	Excalibur_c23304_353	BS00000137_51	BobWhite_c34759_227	wsnp_Ex_c54092_57099525	RAC875_c94973_396	Ex_c29928_1020	Tdurum_contig44635_759	RAC875_c103988_92	BS00073015_51	wsnp_Ex_c56866_58816359	wsnp_Ex_c2582_4804223	BS00021971_51	RAC875_c2105_740	RAC875_c985_387	BS00068710_51
BS00033612_51	BS00033612_51
wsnp_Ex_rep_c69760_68719014	wsnp_Ex_rep_c95506_83475785	RAC875_rep_c69585_192	wsnp_Ex_rep_c69760_68718561	Excalibur_rep_c91489_103	BS00110489_51	CAP12_c2009_335	wsnp_Ex_c26616_35855805	wsnp_Ex_rep_c67392_65972196	wsnp_Ex_rep_c69760_68719014	Ku_c69113_923	JD_c8050_978	wsnp_CAP8_c1594_914839
BS00049997_51	BS00049997_51
BS00062731_51	BS00062731_51
Tdurum_contig45588_730	Tdurum_contig45588_730	Tdurum_contig35470_227
wsnp_Ex_c12909_20457407	BS00045446_51	JG_c1889_344	wsnp_Ex_c12909_20457407	BS00065390_51	wsnp_Ku_c20701_30355248	wsnp_Ex_c12909_20457660	BS00023161_51
RFL_Contig4167_1164	RFL_Contig4167_1164
BS00065732_51	BS00065732_51
Excalibur_c9391_1016	Excalibur_c9391_1016
wsnp_BE403214B_Ta_2_1	wsnp_BE403214B_Ta_2_1
CAP8_c909_312	CAP8_c909_312
wsnp_Ex_c21875_31045200	wsnp_Ex_c21875_31045200	wsnp_Ex_c8019_13598142	Kukri_c82145_51
RAC875_c29907_115	RAC875_c29907_115
RAC875_rep_c106589_184	RAC875_rep_c106589_184
RAC875_c13410_2221	RAC875_c13410_2221
BS00005860_51	BS00005860_51
Jagger_c8121_167	Jagger_c8121_167	Excalibur_c2618_1412	Excalibur_c23801_115
Kukri_c49101_731	Kukri_c49101_731
wsnp_Ex_rep_c68504_67334656	wsnp_Ex_rep_c68504_67334656
Excalibur_c23452_401	Excalibur_c23452_401
wsnp_Ex_c8019_13598348	wsnp_Ex_c8019_13598348
BobWhite_c26082_239	BobWhite_c26082_239
wsnp_Ex_rep_c66696_65023462	wsnp_Ex_rep_c70120_69070056	RFL_Contig3811_3709	RAC875_rep_c105322_99	wsnp_Ex_rep_c66651_64963120	IACX6007	wsnp_Ex_c12119_19382820	wsnp_Ex_rep_c66696_65023462	wsnp_JG_c402_268605	Jagger_c505_141
wsnp_Ex_c607_1204908	BS00009810_51	wsnp_Ex_c607_1204908
Kukri_c41408_233	Kukri_c41408_233
D_GDEEGVY01AU4CW_149	D_GDEEGVY01AU4CW_149
wsnp_Ex_rep_c110196_92676847	wsnp_Ex_rep_c110196_92676847	wsnp_Ku_c5308_9450093
Kukri_c100408_598	Kukri_c100408_598
Tdurum_contig12848_112	Tdurum_contig12848_112
RAC875_rep_c83825_236	RAC875_rep_c83825_236
RAC875_rep_c116173_605	RAC875_rep_c116173_605
wsnp_Ex_rep_c66358_64543089	wsnp_Ex_rep_c66358_64543089
Tdurum_contig42092_281	Tdurum_contig42092_281
Tdurum_contig14404_319	Tdurum_contig14404_319
BS00060015_51	BS00060015_51
Tdurum_contig10911_117	Tdurum_contig10911_117
IACX6496	Kukri_c13045_302	IACX6496	wsnp_Ex_c65985_64188864	D_GBUVHFX02FY8QG_158	RAC875_c44064_222	BobWhite_c15647_606	Ku_c4397_1536	BobWhite_c836_422	wsnp_Ku_rep_c72922_72561803	D_GBF1XID01A16U2_148	wsnp_Ex_rep_c67164_65655648	Excalibur_c37393_75	RAC875_c30315_692
RFL_Contig617_1357	wsnp_Ex_c24145_33394644	D_GDS7LZN02F4FP5_176	wsnp_Ex_c6657_11523455	wsnp_Ex_c24145_33394561	Kukri_rep_c104865_57	Kukri_c7827_1309	Kukri_c48936_107	tplb0026a09_1444	BS00012069_51	RFL_Contig617_1357	RAC875_c34968_514	BS00011935_51	wsnp_Ex_c11055_17928283	Kukri_c7827_1168	RAC875_c3988_3479
Ra_c2279_730	Ra_c2279_730	Kukri_c45387_380	Kukri_c1214_474
Excalibur_c91745_337	Excalibur_rep_c109856_92	wsnp_Ku_c10877_17896883	wsnp_Ku_c44483_51751682	wsnp_Ku_c55961_59662821	Kukri_rep_c106490_1398	BobWhite_c8945_134	D_GB5Y7FA02JRQ1I_101	Excalibur_c91745_337	D_contig79410_237
Excalibur_c50584_358	RFL_Contig4176_605	BS00084133_51	D_GCE8AKX02IXEFJ_281	BS00075368_51	BS00025017_51	BS00022267_51	D_GDS7LZN02I3554_251	Kukri_c11140_323	D_contig27392_286	Excalibur_c30378_344	BS00009287_51	BS00022537_51	BS00074353_51	wsnp_RFL_Contig2402_1924907	BobWhite_c14409_206	RAC875_c3672_705	BS00022688_51	Excalibur_c50584_358	RAC875_c16419_585	BS00064893_51	BS00068331_51
D_GDS7LZN01CBWNE_99	BobWhite_c13030_406	RAC875_c13169_459	BS00011794_51	D_GDS7LZN01CBWNE_99	Excalibur_c687_886	CAP8_c145_89	Kukri_c7786_81
RAC875_c41114_390	CAP7_c756_531	RAC875_c41114_390	Kukri_c35049_357	JD_c825_1450
D_GCE8AKX02J2BYY_249	D_GCE8AKX02J2BYY_249	BS00010144_51	Kukri_c17942_239
BS00024761_51	BS00024761_51	BS00021911_51	BS00093588_51
Kukri_c96249_58	Kukri_c96249_58
Kukri_c46526_103	Kukri_c46526_103
IACX5717	IACX5717
BS00108733_51	BS00108733_51
IAAV1320	IAAV1320	Kukri_c28182_129	BobWhite_c7604_181	Kukri_c14878_97
Tdurum_contig12926_687	Tdurum_contig12926_687
Excalibur_c2795_1518	Excalibur_c2795_1518
BobWhite_c6328_410	BobWhite_c6328_410
RAC875_c34515_86	RAC875_c34515_86
BS00023151_51	BS00023151_51
BobWhite_c2730_245	BobWhite_c2730_245
wsnp_Ex_rep_c68491_67318138	wsnp_Ex_rep_c68491_67318138
BS00066144_51	BS00066144_51
RAC875_c4792_754	RAC875_c4792_754
RAC875_c703_2551	RAC875_c63933_184	IACX5914	RAC875_c703_2551
wsnp_RFL_Contig2606_2264492	wsnp_RFL_Contig2606_2264492
RAC875_c51455_182	RAC875_c51455_182
Kukri_rep_c73094_348	Kukri_rep_c73094_348
BS00022699_51	BS00022699_51
Tdurum_contig10194_765	wsnp_Ex_c19770_28768859	Kukri_c10711_632	wsnp_Ex_c35465_43610634	wsnp_Ex_c29368_38408543	Kukri_c44260_577	BS00022913_51	Kukri_c38882_391	Kukri_c7794_1247	Ku_c69999_111	RAC875_c14408_783	wsnp_BE490147A_Ta_2_1	tplb0032i10_420	Excalibur_c15844_1470	BS00036878_51	BS00087178_51	wsnp_BE403421A_Ta_2_1	Kukri_c16463_584	Kukri_c9262_401	Ku_c8125_1049	wsnp_Ku_c8394_14267750	Tdurum_contig9835_664	Kukri_c1281_515	Kukri_c2700_1137	wsnp_Ku_c2700_5121383	BS00044311_51	Tdurum_contig53138_302	wsnp_Ex_rep_c102011_87270703	RAC875_c767_4007	wsnp_Ku_c3450_6387847	RFL_Contig4441_627	BS00078715_51	BobWhite_c8879_142	wsnp_Ku_c28854_38769308	wsnp_Ex_c9502_15748251	wsnp_Ex_c30264_39202224	Tdurum_contig10194_765	wsnp_Ex_c17692_26437459	wsnp_Ex_c18965_27868480	wsnp_Ex_c9502_15748469	Kukri_c3075_391	tplb0047k12_1370	BS00077448_51	BobWhite_c20782_697	RAC875_c83532_305	CAP11_c1206_301	Ra_c14408_576	wsnp_Ku_c3354_6228863	BS00064632_51	CAP7_rep_c8019_110
wsnp_Ku_c18534_27848426	BS00067619_51	CAP11_c989_113	RAC875_c28637_1004	wsnp_Ex_c14192_22135363	RAC875_rep_c73318_362	wsnp_Ex_c10087_16579529	Kukri_c19338_413	RAC875_rep_c73850_589	RAC875_c39200_260	wsnp_Ex_c99215_85409445	BobWhite_c47143_592	wsnp_Ex_c14192_22135384	CAP7_c2381_149	Excalibur_c6057_281	BS00021999_51	wsnp_Ex_rep_c66433_64662690	RAC875_rep_c81239_73	Excalibur_c44694_414	IAAV151	wsnp_Ex_c22089_31270950	wsnp_Ex_c25300_34566908	wsnp_Ex_c32765_41369642	wsnp_CAP11_rep_c8811_3803397	wsnp_Ex_c55340_57883276	wsnp_Ex_c22089_31269531	IACX2250	wsnp_Ku_c18534_27848426	wsnp_CAP7_c1839_908011	wsnp_CAP7_c1839_907899	RAC875_c4632_1681	wsnp_Ku_c9583_16038698	RAC875_c31973_225	BS00023847_51	wsnp_Ex_c14975_23127669	Kukri_rep_c68344_627	wsnp_Ex_rep_c66433_64661643
wsnp_RFL_Contig3175_3154256	BS00110512_51	Tdurum_contig97520_902	RAC875_c18490_1903	IAAV6895	wsnp_RFL_Contig3175_3154256	wsnp_Ex_rep_c109274_92142043	wsnp_JD_rep_c65886_41872083	RAC875_c48687_681	BobWhite_c2296_94	IAAV1495	Tdurum_contig42418_2618	wsnp_Ex_rep_c98716_85135069	RFL_Contig2765_669	wsnp_CAP12_c1663_836753	tplb0026o20_691	Excalibur_c25390_2483	Tdurum_contig11275_461	Kukri_c37301_385	wsnp_Ex_rep_c76495_73453891	IAAV6777	Kukri_c9805_696	RFL_Contig2765_1200	Excalibur_rep_c103170_504	RAC875_c49329_81	BobWhite_rep_c51132_85	RFL_Contig3175_482	Kukri_c41482_311	Excalibur_c99101_82	Tdurum_contig9503_575	Excalibur_rep_c90454_251
Kukri_rep_c104648_439	RAC875_c34617_143	tplb0024k14_1812	RFL_Contig4939_885	IAAV7418	Tdurum_contig102404_127	Kukri_c35661_63	Kukri_rep_c104648_439	Tdurum_contig102404_298	wsnp_Ex_c17575_26299925
Excalibur_rep_c105491_144	wsnp_CAP11_c1137_665073	IACX6046	wsnp_RFL_Contig1871_1020122	wsnp_CAP8_c4597_2237727	wsnp_Ex_c7844_13341797	wsnp_CAP11_c303_253438	Excalibur_rep_c105491_144	wsnp_Ra_c11269_18309313	BobWhite_c22086_444	IACX9256
BS00022660_51	BS00022292_51	wsnp_Ex_c11621_18716254	wsnp_Ex_c1011_1931797	BS00065076_51	BS00044360_51	wsnp_Ku_c7458_12842353	Tdurum_contig42823_1811	IACX5772	Kukri_c11106_292	Excalibur_c12482_901	Excalibur_c23748_452	RFL_Contig5693_646	BS00012023_51	BS00022660_51	IACX7895
BS00071732_51	Tdurum_contig42858_1352	BS00071732_51	Tdurum_contig42125_5972	wsnp_Ex_c902_1745108	Ra_c11721_766	wsnp_Ex_rep_c86110_78630016	IAAV4703	RAC875_c29455_79	Tdurum_contig42858_1256	wsnp_Ex_c11348_18327861	Ex_c24379_1031	Kukri_c8148_2719	tplb0035a03_368	wsnp_Ex_c17185_25829084	BS00036397_51	wsnp_Ex_rep_c102807_87894833	Tdurum_contig29629_437	BobWhite_c19820_129	Excalibur_c11578_324	wsnp_Ku_c21021_30712963	Tdurum_contig13240_523	wsnp_Ex_c11348_18326787
wsnp_Ex_c26771_35998435	Excalibur_rep_c69054_960	BobWhite_c10832_1131	wsnp_Ex_c1153_2213588	wsnp_Ex_c26771_35998435	Ex_c69054_723	Tdurum_contig83087_104	Tdurum_contig29607_413	IACX5481	Jagger_c5046_63	BS00040814_51	BobWhite_c10343_320	Jagger_c1423_102	BS00046261_51
BS00057487_51	BS00057487_51	RFL_Contig4069_2628	wsnp_Ex_c20352_29416468
BS00025560_51	BobWhite_c3714_659	wsnp_Ex_c21633_30782312	BS00025560_51	RFL_Contig1622_923	Tdurum_contig97611_150	Tdurum_contig56431_637	Tdurum_contig29823_203
BS00011165_51	Excalibur_c431_1323	BS00090253_51	Kukri_c3009_1374	Kukri_c3009_1255	wsnp_Ex_c431_848310	RAC875_c68978_220	Excalibur_c20597_509	Ra_c4668_825	Excalibur_c20597_538	BS00037002_51	Excalibur_c431_1130	BS00011165_51	wsnp_Ku_c39334_47795350	BobWhite_rep_c52979_181
BobWhite_c15802_72	BobWhite_c15802_72	wsnp_Ex_c13230_20872924	BobWhite_c15802_720	wsnp_Ku_c16572_25480808	RAC875_c106584_747	RFL_Contig1622_1259	Excalibur_c2978_667	Kukri_c102502_261	CAP11_rep_c5191_192	wsnp_CAP8_c6680_3136899
Kukri_rep_c69713_250	wsnp_Ex_c36801_44683992	wsnp_Ku_c1075_2160065	wsnp_Ex_c51820_55631560	IAAV8730	CAP7_c12484_228	Excalibur_c25752_80	IAAV5761	IAAV4068	Kukri_rep_c69713_250	wsnp_Ku_c14219_22455933
Kukri_c39873_66	Kukri_c39873_66	Tdurum_contig12045_868	RAC875_c4668_771	Excalibur_c20597_569	Excalibur_c12085_276	Tdurum_contig12045_246	Tdurum_contig12045_613	Tdurum_contig12045_327	BS00083630_51
BS00011962_51	Excalibur_c18265_399	Kukri_c66671_183	Tdurum_contig70819_393	wsnp_Ex_c2325_4355706	RAC875_c23338_792	Tdurum_contig42643_194	BS00011962_51	Kukri_c494_1413	RAC875_c12821_466	BS00082460_51
BobWhite_c18721_190	RAC875_c41786_587	BobWhite_c18721_190
RAC875_c7804_236	wsnp_Ex_c4954_8813973	RAC875_c7804_236	RAC875_c23305_563	wsnp_Ku_c27273_37219950	BobWhite_c19647_159	BS00062823_51	wsnp_JD_c19278_17450210
wsnp_Ex_c7002_12063325	wsnp_Ex_rep_c70675_69579757	wsnp_Ex_c7002_12063380	RAC875_c40653_612	wsnp_Ex_c7002_12063325	BobWhite_c53978_99	Excalibur_c7002_314	wsnp_JD_c5872_7032077
BS00065633_51	BS00064548_51	wsnp_Ku_c22358_32187765	BS00010780_51	RAC875_c691_1486	BobWhite_c2568_115	Excalibur_c53981_77	BS00065633_51
BS00099074_51	Excalibur_c24825_539	BS00099074_51	wsnp_Ra_c5346_9501281	Kukri_rep_c70063_663
Tdurum_contig13287_703	BobWhite_c36070_89	Tdurum_contig13287_203	Tdurum_contig13287_703	RAC875_c38136_199	wsnp_Ex_c16491_24996576	BobWhite_c13839_78	Tdurum_contig75595_586	Excalibur_c7044_243	wsnp_Ku_c17618_26749729	Tdurum_contig100733_89	Kukri_c37241_513	Excalibur_c39390_303	BS00011010_51
wsnp_Ku_c38451_47086066	Tdurum_contig76709_195	Tdurum_contig30082_197	Ku_c14907_456	Excalibur_c30324_564	Ku_c97015_209	BS00035533_51	wsnp_Ex_c3472_6358437	BS00010811_51	Ku_c37893_495	IAAV5188	Kukri_c67_1504	wsnp_Ku_c38451_47086066
Excalibur_rep_c69275_346	Excalibur_rep_c69275_346	RFL_Contig3687_972	IAAV622	tplb0025i05_1836	RAC875_c62614_191	Kukri_c14877_303
BobWhite_c17385_55	wsnp_BE403154A_Ta_2_9	wsnp_Ex_rep_c68369_67180429	BS00063378_51	wsnp_Ku_c25376_35340294	BS00065152_51	CAP7_c4283_232	BobWhite_c17385_55	BobWhite_s67148_292
wsnp_Ex_c2236_4189774	Kukri_rep_c95718_868	RFL_Contig6053_2072	wsnp_Ex_c2236_4189774	wsnp_Ex_c34597_42879718	RFL_Contig6053_3082
BobWhite_c40602_313	Excalibur_rep_c69054_795	Excalibur_c20459_1081	wsnp_Ex_c21129_30256617	Excalibur_rep_c67100_1541	BobWhite_c40602_313
Tdurum_contig51566_427	Tdurum_contig51566_561	wsnp_BE489894A_Ta_2_1	Tdurum_contig51566_427	BS00029127_51
IAAV9150	IAAV9150	Tdurum_contig63703_1143	RFL_Contig5170_330	wsnp_Ra_c3996_7334169
Excalibur_c16566_485	BS00023009_51	wsnp_JG_c5646_2148296	wsnp_CAP7_c5823_2616381	Excalibur_c16566_485
IACX3415	Tdurum_contig42729_380	IAAV7349	IACX3415	Tdurum_contig42729_433
Kukri_c19802_710	IACX473	Excalibur_c2834_397	Kukri_rep_c73457_419	RAC875_c62325_320	Kukri_c19802_710
Kukri_c7146_870	Kukri_c7146_870	BobWhite_c6527_222	RAC875_c13610_1239
BS00011578_51	RAC875_c11876_120	BS00011578_51	wsnp_Ra_c36410_44760538
tplb0045l08_298	tplb0055o21_1994	RFL_Contig1060_2185	tplb0045l08_298	IAAV8380
RAC875_rep_c112449_669	wsnp_Ku_c1765_3452586	RAC875_rep_c112449_669
RAC875_rep_c92223_1022	Kukri_rep_c69627_954	RAC875_rep_c92223_1022
wsnp_JD_c3839_4902725	wsnp_JD_c10969_11530496	wsnp_JD_c3839_4902725
RAC875_rep_c114561_587	RAC875_rep_c114561_587	CAP11_c3827_198
Kukri_c77911_260	Kukri_c77911_260	Ku_c13637_545
Kukri_rep_c101615_148	Ra_c6065_1145	Excalibur_c9779_465	IAAV2577	RAC875_c22627_315	wsnp_Ex_c9779_16145653	Kukri_rep_c101615_148	Excalibur_s102388_276	Tdurum_contig62593_410	Kukri_c6364_1243	Kukri_c89274_86
IAAV5158	RFL_Contig1490_386	IAAV5158
BobWhite_c5782_825	BS00029282_51	BobWhite_c5782_825
BS00063990_51	wsnp_Ex_c31149_39976066	wsnp_Ex_c31149_39976103	BS00063990_51
BS00062781_51	wsnp_BE495143A_Ta_2_2	BS00062781_51
Kukri_c1192_825	Kukri_c1192_825	BS00025084_51	Tdurum_contig75595_1072	BS00009331_51	BS00011436_51	BS00074992_51
RAC875_c26860_648	wsnp_Ex_rep_c115803_95396724	RAC875_c26860_648
wsnp_CAP11_c2142_1128735	wsnp_CAP11_c2142_1128735
wsnp_Ex_rep_c67468_66068960	IACX8337	RAC875_rep_c108445_772	Excalibur_c14222_179	BS00076530_51	RAC875_c1215_1525	wsnp_Ex_rep_c67468_66068960	BS00023140_51	wsnp_Ku_c26400_36361638	Tdurum_contig42015_2187	Tdurum_contig25841_178	wsnp_RFL_Contig3759_4027999	BobWhite_c15870_540	BS00066661_51	Tdurum_contig9544_978	BobWhite_c10740_179	Tdurum_contig64407_297	wsnp_JD_c3441_4455541	RAC875_rep_c106439_1159	Tdurum_contig61934_60	Tdurum_contig25770_308	BS00091666_51	Excalibur_c1708_1975
BS00077789_51	BS00077789_51
BobWhite_c4872_97	BobWhite_c4872_97
Tdurum_contig54957_525	Tdurum_contig54957_525	BS00096853_51	BS00093036_51	Tdurum_contig10580_316	BS00022032_51
RAC875_c26487_145	RAC875_c26487_145
Excalibur_c5442_1691	tplb0057e06_1607	Excalibur_c5442_1691	RAC875_c2253_238	RAC875_c2253_1255	tplb0060j17_879
wsnp_JD_c25092_21024578	wsnp_JD_c25092_21024578
Tdurum_contig44853_1083	Tdurum_contig44853_1083
wsnp_Ex_rep_c68175_66950387	wsnp_Ex_rep_c68175_66950387
Excalibur_c52196_235	Ra_c3533_880	RAC875_c93959_96	Excalibur_c52196_235
BS00068106_51	BS00068106_51
BobWhite_c35035_317	BobWhite_c35035_317
Ex_c28973_935	Excalibur_c17487_51	wsnp_Ex_c28973_38050204	Kukri_rep_c70558_246	wsnp_Ex_c28973_38050756	wsnp_Ex_c29648_38653281	BS00109913_51	wsnp_Ex_c29648_38653339	BS00021704_51	Ex_c28973_935
Excalibur_c3959_118	Excalibur_c3959_118
Kukri_c66579_206	Kukri_c66579_206
BS00040166_51	BS00040166_51
wsnp_Ex_c10718_17457870	wsnp_Ex_c10718_17457870
Tdurum_contig92921_142	Tdurum_contig92921_142
RAC875_rep_c105861_454	RAC875_rep_c105861_454
RAC875_c64560_111	RAC875_c64560_111
RFL_Contig5314_1147	RFL_Contig5314_1147
Tdurum_contig57672_482	Tdurum_contig57672_482
Kukri_c7458_1132	Kukri_c7458_1132
wsnp_Ex_c16243_24699942	Excalibur_c18182_464	BobWhite_c47831_87	Kukri_c7972_1529	wsnp_Ex_c16243_24699942	wsnp_Ex_c14586_22625563
BS00103275_51	IACX9279	wsnp_RFL_Contig3943_4376736	Ra_c10469_616	Excalibur_c3810_186	IACX5778	Excalibur_c4361_309	Ku_c2606_779	BS00090277_51	CAP8_c1801_231	Excalibur_c18182_760	RAC875_c22101_656	wsnp_Ex_c1603_3056226	BS00103275_51	wsnp_Ex_c34011_42398362	wsnp_Ex_c698_1376989	Kukri_c24590_532	Kukri_c50603_164	Kukri_rep_c69660_52	BobWhite_c15653_484	JD_c15653_302	wsnp_Ex_c43809_50018316	Ku_c22026_1410	BobWhite_c17750_568	BS00022226_51	RAC875_c12805_908	BS00025302_51	BobWhite_c14575_323	IAAV8065	BS00049565_51	BobWhite_rep_c48835_225	IAAV6675	BS00049942_51	wsnp_Ex_c18669_27544717	wsnp_Ex_c33813_42239400	BS00011624_51	IAAV2161
RAC875_rep_c108200_137	Ku_c68657_464	wsnp_Ex_c9750_16105678	tplb0061f12_679	RAC875_c19357_122	wsnp_Ku_c16522_25425455	Ra_c9698_1606	Tdurum_contig26016_243	wsnp_Ex_c40732_47728890	wsnp_Ex_c18372_27196625	Tdurum_contig50382_639	Ex_c11348_1256	Excalibur_c22106_190	Tdurum_contig42414_1071	wsnp_Ex_c11714_18840676	RAC875_rep_c108200_137	CAP11_c991_160	RAC875_c43780_239	wsnp_Ex_c11348_18325887	wsnp_Ex_rep_c66315_64480670	Excalibur_rep_c68210_468	Tdurum_contig30640_263	Ra_c26319_331	wsnp_Ku_c15761_24469519	RAC875_c2370_250	IAAV169	wsnp_Ku_c11690_19042937	wsnp_CD454706B_Ta_1_1	RFL_Contig1015_620	wsnp_Ex_c1276_2445537	wsnp_Ex_c31256_40071875	RAC875_c49136_59	Kukri_rep_c116323_79	wsnp_Ex_c11348_18326158	wsnp_Ex_c4124_7455032	Tdurum_contig44173_792	wsnp_Ku_c15761_24469459	Tdurum_contig46925_285	wsnp_Ra_c46591_52408053	RFL_Contig4251_851	Ra_c18593_802	BobWhite_c45091_53	wsnp_Ex_c3990_7223090	Tdurum_contig47269_904	wsnp_Ex_c44510_50547245
RAC875_c55347_506	Excalibur_c38928_307	RFL_Contig5844_291	wsnp_Ex_c14530_22548417	wsnp_Ra_c50264_54965028	RAC875_c64292_78	RAC875_c14171_664	Kukri_c18274_1610	Ra_c7721_225	wsnp_Ra_rep_c108218_91556581	Tdurum_contig15238_972	Kukri_c43406_2491	BS00082086_51	Tdurum_contig14046_364	IAAV8967	RAC875_c55347_506	Tdurum_contig11126_182	BobWhite_c18550_159	Kukri_c14191_351	wsnp_Ra_c18735_27835674	Ra_c14171_2765	wsnp_Ra_c2730_5190365	wsnp_Ex_c19467_28423331	BS00066437_51	wsnp_Ex_c24963_34217997	RAC875_c8954_479
Kukri_c73868_961	RAC875_rep_c85751_72	BS00068506_51	Kukri_c73868_961	IACX6023	Kukri_c4780_395	RAC875_c13920_747	BS00084314_51	BobWhite_c22075_85	Tdurum_contig98106_715	Tdurum_contig44173_572	RFL_Contig5693_807	IAAV8704	RAC875_rep_c85751_123
Kukri_c373_1588	Kukri_c60966_261	Tdurum_contig59339_428	Tdurum_contig10729_989	Tdurum_contig10729_734	Kukri_c45876_157	Kukri_c373_916	Kukri_c373_1588	Tdurum_contig12648_389
BS00073879_51	RAC875_c14852_2171	Ra_c14852_1487	RAC875_c54701_277	wsnp_Ex_c38198_45786860	wsnp_CAP8_c7510_3461645	BS00073879_51	wsnp_Ex_c39304_46634878	Tdurum_contig70639_196	Tdurum_contig6121_947	RAC875_c12879_176	BobWhite_c8571_699	Kukri_c31822_568	BS00063608_51	wsnp_Ex_rep_c102044_87297599	wsnp_Ex_c25505_34771897	Excalibur_c3795_198
Excalibur_c15744_322	RAC875_c37871_249	BS00010993_51	Excalibur_c15744_322	Excalibur_c96134_152	Tdurum_contig43538_1306	Excalibur_c96134_182	Tdurum_contig43538_1687	BS00109036_51	Excalibur_c32739_698	Tdurum_contig43538_1812	RAC875_c13610_1599	Excalibur_c100270_78	BobWhite_c3392_749
Excalibur_rep_c102798_288	wsnp_Ex_c19874_28891457	BS00109717_51	D_F5XZDLF01B7ECX_54	Excalibur_rep_c110824_66	RAC875_c45515_65	Tdurum_contig41142_267	Excalibur_c5083_718	Tdurum_contig17421_310	BS00023080_51	RAC875_rep_c115149_377	RAC875_rep_c115149_515	Excalibur_rep_c102798_288	BS00074024_51	wsnp_Ku_c4910_8793327
BS00046264_51	Tdurum_contig569_263	wsnp_Ex_c3025_5587183	BS00046264_51	BS00046263_51
Tdurum_contig62941_85	RAC875_rep_c72491_171	BS00003891_51	Tdurum_contig9612_971	wsnp_Ex_c13352_21044607	wsnp_Ex_c8011_13584847	RAC875_rep_c107929_341	Kukri_c61725_545	BS00003852_51	RAC875_c19425_903	Tdurum_contig62941_85	Tdurum_contig33428_272	Tdurum_contig43092_876	RAC875_c13920_836	BS00090073_51
Excalibur_c63243_434	RAC875_c25672_473	wsnp_Ex_c1249_2399894	Tdurum_contig6121_907	wsnp_Ex_c45081_50974769	wsnp_Ku_c12559_20251082	BS00003214_51	Kukri_rep_c100676_151	wsnp_JD_c2954_3925740	Excalibur_c15335_197	Excalibur_c63243_434	BS00069412_51
BS00094322_51	BS00094322_51	BS00106588_51	BS00054287_51	RAC875_c26487_118	BS00064820_51	IACX203	wsnp_Ex_c26172_35422935	Excalibur_rep_c92855_977	RAC875_c48456_444	Tdurum_contig29294_171	RAC875_rep_c107515_508
wsnp_Ku_c1876_3666308	wsnp_Ku_c1876_3666308	Tdurum_contig15762_139	Jagger_c1077_98	Kukri_c25725_1921	wsnp_Ex_c3940_7144946	Tdurum_contig63468_1413	Tdurum_contig5968_365
wsnp_RFL_Contig2747_2479869	Kukri_c56955_282	wsnp_Ex_c24927_34181611	wsnp_RFL_Contig2747_2479869	wsnp_BQ171182B_Ta_1_1	RAC875_c6649_642	Tdurum_contig76997_664	Tdurum_contig76997_462
Kukri_c58961_76	Excalibur_c92249_102	Tdurum_contig46808_4106	BobWhite_c35443_249	Kukri_c58961_76	wsnp_Ex_c12433_19827016	CAP7_c3697_87	Tdurum_contig68217_361	wsnp_Ex_c12674_20142989	Ra_c18658_1048	RAC875_c23461_428	BobWhite_c1633_643	Excalibur_c36774_106
Kukri_c38732_246	wsnp_Ra_c3766_6947263	Kukri_c39321_112	BobWhite_rep_c65994_267	RAC875_c14852_693	Kukri_c38732_246	Tdurum_contig54967_581	Kukri_c38732_225	Tdurum_contig51676_120
wsnp_Ex_c702_1382859	wsnp_Ex_c4728_8444212	RFL_Contig5885_435	Tdurum_contig29162_378	RAC875_c12259_1892	wsnp_Ex_c702_1382859	BS00010403_51	wsnp_JD_c2297_3138694	wsnp_Ex_c14481_22485922
BobWhite_c13977_91	wsnp_Ex_c1145_2198295	wsnp_CD452643B_Ta_2_1	Excalibur_c22998_621	Excalibur_c26172_359	wsnp_Ra_c14498_22667649	Kukri_c7539_1065	Ex_c1145_552	BobWhite_c13977_91	RAC875_c27431_212	RAC875_c13325_109	BS00008727_51
RAC875_c17297_341	Tdurum_contig14559_78	Excalibur_c45952_611	wsnp_Ex_rep_c102159_87386822	RAC875_c17297_341	Tdurum_contig14559_741
wsnp_Ex_c5075_9013594	Excalibur_c6416_1712	wsnp_Ex_c16446_24946990	wsnp_Ra_c16850_25605248	BobWhite_c42198_254	BobWhite_c34920_228	BS00060838_51	wsnp_Ex_c45348_51169164	wsnp_Ra_c27839_37354085	Excalibur_c7823_397	Ra_c26497_381	RAC875_rep_c81781_202	Tdurum_contig15235_951	Excalibur_c83451_218	Kukri_c9507_142	Kukri_c55096_140	wsnp_Ex_c23122_32350412	BS00067873_51	BS00003955_51	wsnp_Ex_c5334_9427824	BS00069368_51	Kukri_c26279_503	Excalibur_c23462_677	RAC875_c7110_2706	wsnp_Ex_c5058_8981554	wsnp_Ex_c1725_3267186	IAAV4514	Kukri_c44940_117	wsnp_Ex_rep_c66381_64576423	wsnp_Ex_c1319_2522992	Ku_c35629_568	wsnp_Ra_c54050_57499377	BS00026203_51	RAC875_c10122_113	IAAV1460	Kukri_c2800_103	BS00064654_51	Excalibur_rep_c84475_162	BS00022772_51	wsnp_Ra_rep_c73725_71801179	Kukri_c3983_670	RAC875_c26400_88	RAC875_c41604_1001	wsnp_Ex_rep_c101703_87021883	Tdurum_contig19057_245	RAC875_c45791_450	wsnp_Ra_c11942_19247669	BS00063174_51	wsnp_Ex_c1398_2677127	BS00076093_51
wsnp_Ex_c1988_3742291	RFL_Contig2163_1769	RAC875_rep_c77197_202	wsnp_Ex_c1988_3742291	RAC875_c58425_331
Kukri_c25377_240	RAC875_c17189_155	CAP11_c2683_177	Kukri_c25377_365	RAC875_c65227_99	Kukri_c25377_240
wsnp_Ex_c2936_5416717	CAP7_c6528_99	Excalibur_c46399_307	BS00064620_51	tplb0024k14_829	Kukri_c8343_228	wsnp_Ex_c2936_5416717
RAC875_c13949_923	wsnp_Ex_c56091_58346859	BS00028217_51	RAC875_c68849_153	RAC875_c66376_395	Tdurum_contig48689_514	BobWhite_c11042_284	wsnp_CAP11_rep_c4300_2030261	wsnp_Ra_c13949_21928888	RAC875_c13949_923
wsnp_Ex_rep_c70036_68988728	wsnp_Ex_rep_c70036_68988728	BS00069116_51	RFL_Contig2206_1694	BS00027770_51	BS00011202_51
BS00055768_51	BS00063429_51	BS00092845_51	BS00055769_51	BS00055768_51
wsnp_Ex_c946_1814027	Kukri_rep_c68091_971	wsnp_Ex_c946_1814084	Kukri_rep_c107983_607	wsnp_Ex_c946_1814027
Excalibur_c89155_115	BobWhite_c22827_193	wsnp_Ex_c5744_10087758	wsnp_Ex_rep_c106072_90285324	Excalibur_c89155_115
Excalibur_c27139_516	Tdurum_contig12123_1650	Kukri_c338_330	Kukri_c338_109	Excalibur_c27139_516
BS00021658_51	Tdurum_contig32579_121	wsnp_Ku_c43368_50890819	BS00021658_51	BS00109999_51
BS00067983_51	Ku_c32100_105	tplb0021a17_853	BS00067983_51
Tdurum_contig43119_297	Tdurum_contig43119_297	wsnp_Ex_c6057_10611952	Tdurum_contig11700_1247	Ku_c30637_1294	Ex_c102862_798	RAC875_c34994_183	Kukri_rep_c71420_511	Tdurum_contig29467_99
BS00064885_51	BS00064886_51	BS00064885_51	Kukri_c30390_1731
BS00064478_51	BS00064478_51	IAAV5595	Excalibur_rep_c87351_347
wsnp_Ex_c19082_27999258	Excalibur_c99745_169	Excalibur_c35713_106	wsnp_Ex_c19082_27999258	BS00074183_51
wsnp_Ex_c6401_11124462	IACX6349	wsnp_Ex_c6401_11124792	Kukri_c2842_248	Tdurum_contig13698_141	Ku_c106365_329	Kukri_c53506_1141	Excalibur_c22075_166	wsnp_CAP12_c527_285541	wsnp_Ex_c6401_11124462	BS00048191_51	wsnp_CAP11_c3599_1741800	wsnp_Ex_c6401_11124623	BS00063801_51
CAP7_rep_c12929_169	BS00067590_51	BS00037462_51	RAC875_rep_c85751_268	BS00037464_51	BS00065680_51	Jagger_c3773_108	CAP7_rep_c12929_169	Excalibur_c10568_826	RAC875_c7630_1383	Excalibur_c80941_665	Kukri_c32307_481	Excalibur_s111479_146	RAC875_c10650_90
wsnp_Ex_c19525_28494827	wsnp_Ex_c19525_28494827	BobWhite_c47040_185	wsnp_Ex_c45713_51429315
BS00066226_51	Tdurum_contig5486_1406	BS00066226_51
wsnp_Ex_c4815_8597139	RAC875_c55270_272	wsnp_Ex_c4815_8597139
Kukri_c79905_731	BobWhite_c27364_124	Kukri_c79905_731
Tdurum_contig50121_249	Kukri_c10377_112	Tdurum_contig50121_249
CAP7_c7415_267	CAP7_c7415_267	Kukri_c59960_211
BS00068245_51	RAC875_c5129_280	BS00068245_51
Excalibur_c34134_280	Excalibur_c34134_280	Ku_c2212_411
RAC875_c26887_562	Ku_c47744_1073	Kukri_rep_c105243_341	Tdurum_contig77234_467	RAC875_c26887_562
RAC875_c6837_468	RAC875_c4254_364	IAAV8886	RAC875_c6837_468	wsnp_Ku_c5891_10414090	Kukri_c30417_305	RFL_Contig5037_1482	BobWhite_c9330_499	wsnp_Ex_c64847_63484965
wsnp_Ex_c1383_2651887	BS00022480_51	wsnp_Ex_c1383_2651887	RAC875_c12907_515
wsnp_RFL_Contig2424_1966870	wsnp_RFL_Contig2424_1966870	Ra_c22493_190
RAC875_c23654_214	RAC875_rep_c112646_106	Ra_c39588_830	wsnp_Ex_rep_c69373_68312188	RAC875_rep_c106238_237	RAC875_c23654_214
RAC875_c32447_187	RAC875_c32447_187
Tdurum_contig44938_2966	Tdurum_contig44938_2966
wsnp_Ex_c19602_28584250	IAAV1673	RAC875_rep_c75251_505	JD_c5418_941	RAC875_rep_c71306_97	BobWhite_c10614_157	wsnp_Ex_c12618_20079758	Tdurum_contig45714_546	Kukri_c3044_188	RAC875_c33609_381	wsnp_RFL_Contig2014_1222146	Tdurum_contig32619_202	RAC875_c27207_380	RAC875_rep_c111557_801	Kukri_c21943_958	Tdurum_contig61970_835	RAC875_c982_710	wsnp_Ex_c19602_28584250	Kukri_rep_c117390_70	Tdurum_contig62040_1487	Tdurum_contig62040_1247	wsnp_Ku_c13325_21275440	wsnp_Ku_c35839_44981841	Kukri_c3044_221	BobWhite_c5418_82	RAC875_rep_c104354_333	Tdurum_contig61970_499	Tdurum_contig62040_1253	wsnp_Ra_c2730_5189836	wsnp_Ra_c2730_5190076
Excalibur_c11588_406	wsnp_Ex_c17667_26408733	Excalibur_c11588_406	Excalibur_c16961_85	Kukri_c65194_111
wsnp_Ex_c16090_24522660	wsnp_Ex_c16090_24522660
RAC875_c17011_373	RAC875_c17011_373
wsnp_CV776265A_Ta_2_1	Kukri_c3292_670	wsnp_CV776265A_Ta_2_1
wsnp_Ex_c5334_9427658	wsnp_Ex_c34011_42398664	wsnp_JD_c5591_6743599	Ra_c17448_1214	JD_c2691_2947	wsnp_Ex_c9470_15701734	wsnp_Ra_c11600_18784716	wsnp_Ex_c5334_9427658	BS00056278_51	wsnp_JD_c2691_3617481	BS00080317_51	wsnp_Ex_c8843_14783989
Kukri_c27662_675	RAC875_c31299_1302	RAC875_c31299_1215	BS00085589_51	Kukri_c27662_675	RAC875_c14887_829	Kukri_c27662_645
RAC875_rep_c71463_98	RAC875_rep_c71463_98
CAP7_c10772_156	CAP7_c10772_156	BobWhite_c43135_397	wsnp_CAP12_c1388_706924
Tdurum_contig28247_226	BS00011795_51	BS00065783_51	Excalibur_rep_c69865_157	RAC875_c1823_1681	RAC875_c101541_132	BobWhite_c13202_399	wsnp_CAP8_rep_c4776_2319078	BS00083918_51	Tdurum_contig42489_768	Tdurum_contig28247_226	Kukri_c6361_407	Tdurum_contig67619_532	Excalibur_c28759_914
wsnp_Ex_c30689_39574415	BobWhite_c22638_135	wsnp_Ex_c14101_22012676	wsnp_Ku_c24981_34948114	CAP12_rep_c4571_181	Kukri_c17997_389	wsnp_Ex_c30689_39574415
Excalibur_rep_c94584_98	Excalibur_rep_c94584_98
BS00046963_51	Excalibur_c47748_83	BS00046963_51
Tdurum_contig74813_560	Tdurum_contig74813_560
Tdurum_contig45559_403	Tdurum_contig45559_403
wsnp_Ex_c15708_24057812	wsnp_Ex_c15708_24057812
wsnp_Ku_c46363_53116979	wsnp_Ku_c46363_53116979
wsnp_RFL_Contig4456_5258284	wsnp_RFL_Contig4456_5258284
Kukri_c78348_266	Excalibur_c31379_71	RAC875_c14309_317	Kukri_c78348_266
BobWhite_c23416_168	BobWhite_c23416_168
Kukri_c85856_60	Kukri_c85856_60
wsnp_CAP7_c1735_859744	wsnp_CAP7_c1735_859744
Kukri_rep_c107077_360	Kukri_rep_c107077_360
BobWhite_c18566_106	BobWhite_c18566_106
RAC875_c8254_594	RAC875_c8254_594
BS00034554_51	BS00034554_51
BS00080047_51	BS00080047_51
IAAV1711	IAAV1711	wsnp_BE404947B_Ta_2_12
wsnp_Ku_c2119_4098330	wsnp_Ku_c2119_4098330
Jagger_c1231_85	Jagger_c1231_85
wsnp_Ex_c1143_2195442	wsnp_Ex_c1143_2195442
BS00029434_51	BS00029434_51
Excalibur_c30648_924	Excalibur_c30648_924
BobWhite_c34798_184	RAC875_c82385_209	Ex_c5168_849	BobWhite_c34798_184
wsnp_Ex_c13188_20825019	BS00003568_51	Kukri_s109823_59	wsnp_Ex_c4480_8056354	Kukri_c11902_580	wsnp_Ex_c13188_20825019	Excalibur_rep_c113131_624	Ra_c16172_309	RAC875_c3928_422	BS00105522_51	Excalibur_c21688_724	BS00105877_51	BS00087343_51	D_contig26362_1277	IACX5958	wsnp_Ex_c4480_8056013	BobWhite_c18136_441	IACX11026
Excalibur_c30035_368	wsnp_Ex_c25390_34654575	wsnp_Ex_rep_c110800_93013978	wsnp_Ra_c7200_12462543	Ex_c25390_395	Kukri_rep_c72996_252	Excalibur_c30035_368	tplb0025h02_630	RAC875_c15525_271	wsnp_Ex_c30754_39633791	tplb0025h02_894	Excalibur_c53816_233	RAC875_rep_c113188_81
BS00003697_51	RAC875_c30397_887	BS00003697_51	BobWhite_c5872_65	Excalibur_rep_c106283_82	IACX5833	RAC875_c25738_168	BS00011061_51
wsnp_Ex_c3405_6252997	BobWhite_rep_c52808_186	Kukri_c73802_205	wsnp_Ex_c3405_6252997	Excalibur_rep_c99143_422	RAC875_c98242_422
Kukri_rep_c111032_99	RAC875_c49751_75	tplb0038e08_609	Kukri_rep_c111032_99	tplb0038e08_924
BS00022523_51	BS00022523_51	wsnp_Ku_c2637_5009091	Ra_c42576_780	BobWhite_c11808_975
RFL_Contig2615_982	RFL_Contig2615_982	BobWhite_c13435_700	BS00070856_51	CAP7_c2559_543
Excalibur_c43740_95	Excalibur_c22599_921	wsnp_JD_c7795_8867843	Excalibur_c83056_83	Kukri_c30754_271	Excalibur_c43740_95	D_GA8KES401DISTP_65	Ex_c7086_154	Excalibur_c4261_1098	IAAV3944
BS00022206_51	BS00022206_51	Excalibur_c2991_320	wsnp_JG_c5646_2148382	wsnp_CAP7_c1735_859875
wsnp_Ex_c14439_22426200	wsnp_Ex_c14439_22426200	Kukri_c55362_75	RAC875_c2102_3487
wsnp_Ex_c37749_45436366	wsnp_Ex_c23383_32628864	wsnp_Ex_c37749_45436366
wsnp_Ra_c27787_37299352	BobWhite_c14066_403	wsnp_Ra_c27787_37299352
wsnp_Ex_c10910_17729008	D_GDS7LZN01DU929_63	wsnp_Ex_c10910_17729008	RAC875_rep_c103556_427	wsnp_Ex_c4942_8793029	Kukri_c13912_1543	Excalibur_c6258_692	Ex_c31468_763	wsnp_Ex_rep_c67100_65576598	Excalibur_c29102_933	RAC875_c24285_1049	CAP8_c6799_93	Ex_c12134_939	RAC875_c14354_934	Kukri_rep_c107975_95	IAAV6637	wsnp_Ex_c62371_62036044	wsnp_JD_c2198_3021879	RAC875_c3156_630
Excalibur_c4789_2748	Excalibur_c4789_2748
BS00063625_51	BS00063625_51
Tdurum_contig54917_597	Tdurum_contig54917_597
RAC875_c18002_58	RAC875_c18002_58
IAAV5171	IAAV5171
wsnp_Ex_c18664_27540364	wsnp_Ex_c18664_27540364
RAC875_c25839_225	RAC875_c25839_225
wsnp_Ex_c4789_8550135	wsnp_Ex_c4789_8550135
Kukri_c45876_61	Kukri_c45876_61
wsnp_CAP12_c720_382116	wsnp_CAP12_c720_382116
wsnp_Ex_c1988_3742022	wsnp_Ex_c1988_3742022
wsnp_Ex_c56443_58561683	wsnp_Ex_c56443_58561683
BS00034553_51	BS00034553_51
BobWhite_c24063_231	wsnp_CAP11_c651_429138	RAC875_c57962_101	Kukri_c6386_2065	RAC875_rep_c117475_289	RAC875_c11662_401	wsnp_JD_c18167_16742264	wsnp_CAP11_c651_429263	wsnp_JD_c18814_17164689	Kukri_c27692_822	wsnp_Ex_c29371_38412298	Kukri_c39894_178	BS00006674_51	BobWhite_c24063_231
wsnp_Ex_c6059_10615895	wsnp_Ex_c1482_2835665	wsnp_BF474379A_Ta_2_2	Excalibur_c9617_292	wsnp_Ra_c16813_25556454	wsnp_Ex_c19214_28132186	Kukri_c3855_428	Excalibur_rep_c103301_387	wsnp_Ex_c7397_12674744	BobWhite_c11374_530	BS00024619_51	wsnp_Ex_c6059_10615895	RAC875_c1227_1098	BobWhite_c26529_106	wsnp_Ex_c1482_2835474	BS00078324_51	BS00059929_51	wsnp_CAP11_c78_114341	Excalibur_rep_c79404_164	RAC875_c21280_2176	Excalibur_c2736_159	BS00082412_51	wsnp_Ra_c40910_48252997	wsnp_RFL_Contig1510_707132
BS00033442_51	BS00094919_51	BS00033442_51	BS00082180_51	RAC875_c21946_234	BS00111120_51	wsnp_Ex_c558_1105911	Excalibur_c59263_96	BS00022475_51	BobWhite_c40583_146	Kukri_c51068_528	CAP11_c1048_99	BS00076461_51	Tdurum_contig12326_232
Kukri_c11451_1882	BobWhite_c32347_219	Kukri_c855_2107	wsnp_Ex_c52115_55827442	wsnp_Ra_c389_826890	IAAV6961	Kukri_c5693_1983	wsnp_Ex_c6961_11998812	Kukri_c10757_183	wsnp_Ex_c6961_12000176	Excalibur_c52115_233	Kukri_c11451_1882	BS00110681_51	IACX5996	Kukri_c855_1907
Tdurum_contig13048_89	BS00000747_51	RAC875_c34971_137	Tdurum_contig47309_600	CAP11_c1661_59	Kukri_c28866_183	Tdurum_contig50536_603	BS00099610_51	Kukri_c76470_79	RFL_Contig3424_754	Tdurum_contig75819_3136	Excalibur_c46601_265	Excalibur_c30151_528	RAC875_c17185_90	Kukri_c29154_977	Tdurum_contig13048_89	Tdurum_contig54860_525	Kukri_c1831_1243	IAAV912
IAAV2086	Kukri_rep_c109098_132	Tdurum_contig51645_738	BS00111112_51	Kukri_c11325_337	IAAV6833	wsnp_Ex_c22383_31576342	IAAV2086	Kukri_c39994_227	RAC875_c17861_221	BS00108784_51	RAC875_rep_c112782_91	Jagger_c5275_99	BobWhite_c8076_154	wsnp_BF473884A_Ta_1_3	BobWhite_c1085_412	RAC875_c17861_199	BobWhite_c47709_141	RFL_Contig5162_345
RAC875_c56907_274	RAC875_c54764_319	BS00087471_51	Tdurum_contig52015_1320	Tdurum_contig52015_870	Tdurum_contig74815_1274	BS00079237_51	Tdurum_contig15260_650	Kukri_c2101_2358	RAC875_c55774_126	Tdurum_contig52015_1090	Kukri_c42622_417	Tdurum_contig52015_426	BS00091701_51	RAC875_c56907_274	Tdurum_contig75811_1629	wsnp_Ex_c43009_49439922	RAC875_c48202_231	Tdurum_contig51001_186	BS00035083_51
BS00023993_51	Kukri_c45412_177	wsnp_Ku_c5693_10079343	wsnp_JD_c19925_17854742	BS00111016_51	BS00023993_51	BS00023673_51	wsnp_JD_c5861_7018974	wsnp_Ra_c20189_29442564	BS00022049_51	BS00020236_51	wsnp_Ku_c3929_7189422
RAC875_c13696_226	wsnp_Ex_c38326_45883440	Excalibur_c96483_102	IAAV3027	BS00022541_51	RAC875_c13696_226	IAAV3025	BS00092631_51	wsnp_Ex_c1146_2200823	BS00022747_51	wsnp_Ex_c19582_28564743	BobWhite_c4399_447	wsnp_Ra_c16287_24905062	Kukri_c6676_172	Excalibur_c96483_520
BS00022145_51	Ra_c17341_2119	wsnp_Ku_c12701_20446223	wsnp_Ex_c42653_49180603	Excalibur_rep_c101407_222	Ku_c12701_1268	wsnp_Ex_c42653_49180485	Excalibur_c14925_1747	RAC875_c32923_95	Tdurum_contig8441_602	Ra_c17341_2122	BobWhite_c34551_714	BS00074230_51	BS00022145_51
RAC875_rep_c69356_504	BS00105531_51	BobWhite_c25105_507	BobWhite_rep_c49999_538	Excalibur_rep_c106362_961	Kukri_rep_c69740_288	wsnp_CAP11_rep_c4346_2050918	BobWhite_c20453_589	Kukri_rep_c68381_911	Excalibur_rep_c105674_315	RAC875_rep_c69356_504	BS00084193_51
wsnp_Ex_c5839_10246915	Tdurum_contig42487_1555	wsnp_Ex_c5839_10246915	wsnp_Ra_c7112_12318340	BS00068033_51	BS00067682_51	wsnp_Ex_c6142_10746442	Kukri_c51453_406	wsnp_Ex_c53387_56641291
BS00020610_51	Ku_c29856_174	wsnp_Ex_c11636_18742884	BS00020610_51	BS00040590_51	IACX11096	wsnp_JD_c14118_13933380	BS00099881_51	BS00100351_51	Kukri_rep_c97425_164
BS00066015_51	Ku_c554_1239	IAAV7916	Kukri_c57674_324	Ra_c8937_191	IAAV4945	wsnp_Ex_c2017_3787478	BS00066015_51	BS00067746_51	Excalibur_c13337_219
Excalibur_c16355_712	wsnp_Ex_c30239_39179460	Kukri_c19436_405	RAC875_c66770_208	Excalibur_c16355_712	RAC875_c16644_491	RAC875_c16644_1722	Tdurum_contig15285_588	Tdurum_contig93663_457
BobWhite_c5235_710	wsnp_Ku_c1552_3060297	BobWhite_c5235_710	BS00070626_51	Ra_c8394_1381	IAAV6287
Kukri_c26517_691	BS00092197_51	tplb0024l08_1395	Ex_c9556_2547	wsnp_Ex_c13721_21532196	IAAV6170	Tdurum_contig42093_1170	wsnp_Ra_c1303_2598907	Kukri_c26517_691
wsnp_CAP11_c827_513472	BS00109319_51	BS00093156_51	Excalibur_c12996_775	BS00077791_51	wsnp_CAP7_c949_486485	wsnp_CAP11_c827_513472	wsnp_JD_c3225_4227048
wsnp_Ex_rep_c69123_68034403	IAAV5150	wsnp_Ex_rep_c69123_68034403	Ex_c9615_1202	wsnp_Ex_c7030_12111917	BS00078460_51	Ku_c12886_1250	Ex_c9615_574
CAP11_c3138_241	BS00046976_51	BS00046977_51	JD_c19177_1284	CAP11_c3138_241	BS00099804_51	IAAV6043
wsnp_Ex_c2360_4422599	BobWhite_c24760_142	wsnp_Ku_c6065_10682531	wsnp_Ex_c2360_4422599	BS00021997_51	Tdurum_contig63598_188	Ex_c1334_889	Ku_c11827_464	wsnp_Ku_c6065_10682577	RAC875_c13221_1017
Excalibur_c61603_1052	wsnp_RFL_Contig2805_2579582	wsnp_Ku_c19251_28705893	Tdurum_contig54832_139	tplb0032g12_1241	Excalibur_c61603_1052	Excalibur_rep_c102327_102	IAAV6957
BS00035032_51	BS00062425_51	BS00035032_51	IAAV1971	Excalibur_c42993_561	Tdurum_contig99143_205
RAC875_c1227_1471	Excalibur_c47990_159	Ra_c31466_694	RAC875_rep_c105182_460	RAC875_c1227_1471	wsnp_Ra_rep_c105182_89171305
BS00102773_51	Kukri_c66626_288	Tdurum_contig16445_218	BS00102773_51	BS00021692_51	BS00102772_51
wsnp_Ex_c662_1301994	RAC875_c42866_1323	wsnp_Ex_c662_1301994	Tdurum_contig81608_63	BS00095826_51	Excalibur_c662_229
wsnp_Ku_c28104_38042857	tplb0031i24_1212	BS00061911_51	wsnp_BE445506A_Ta_2_2	Kukri_rep_c68371_1242	wsnp_Ku_c28104_38042857
RAC875_c22201_461	BS00071558_51	wsnp_Ex_c5177_9174930	wsnp_Ku_rep_c113718_96236830	RAC875_c22201_461	Excalibur_c20486_268
BS00066468_51	BS00066468_51	wsnp_Ku_c19943_29512612	RAC875_c19111_628	RAC875_c46980_148
RAC875_c27696_718	wsnp_BQ160404A_Ta_1_1	RAC875_c27696_718	RAC875_c27696_2299	wsnp_Ex_c23102_32328851	wsnp_Ex_c23102_32328852
wsnp_BF483039A_Ta_2_1	wsnp_BF483039A_Ta_2_1	RAC875_c50676_588	BS00061593_51	RAC875_c8565_926
BS00023055_51	wsnp_Ex_c35_77935	BS00063549_51	BS00023055_51	BS00064892_51
RFL_Contig6074_1058	RAC875_c2359_652	RFL_Contig5701_783	RFL_Contig6074_1058	RFL_Contig5701_169
wsnp_Ex_c53442_56678505	wsnp_Ex_c53442_56678505	BobWhite_c19346_434	tplb0045p11_893	wsnp_Ex_c6354_11053460
RAC875_c41169_68	RAC875_c346_1226	tplb0032m13_1358	RAC875_c41169_68
Excalibur_c46453_144	IACX13137	Excalibur_c46453_144	BS00011622_51	Kukri_c9728_1171	Excalibur_rep_c105674_99
Excalibur_c60134_182	wsnp_Ra_c63822_63288359	RAC875_c63822_185	Excalibur_c60134_182
CAP7_c7296_88	BS00063458_51	CAP7_c7296_88	BobWhite_rep_c49367_405
RFL_Contig3271_810	BS00007429_51	Kukri_c106476_350	RFL_Contig3271_810
IACX7848	wsnp_CAP7_c1321_664480	IACX7848	wsnp_CAP7_c1321_664478
wsnp_Ex_c39221_46569987	RAC875_c67063_703	wsnp_Ex_c39221_46569987	RAC875_c67063_984
wsnp_Ku_rep_c103889_90513052	wsnp_Ku_rep_c103889_90513052	Kukri_c40735_318	RAC875_c105310_155
BS00034085_51	Tdurum_contig83837_251	BS00034085_51	BS00103846_51
Kukri_c40353_179	Kukri_c40353_179	wsnp_CAP11_rep_c4346_2051052	Ku_c19745_1093	Excalibur_c34189_122	wsnp_Ex_c31955_40681185
Kukri_c484_1704	Kukri_c484_1704	BS00070539_51	RAC875_rep_c76772_850
Tdurum_contig28493_829	Ku_c20100_1746	Tdurum_contig28493_829
Ra_c9427_300	wsnp_Ex_c41150_48040078	Ra_c9427_300
CAP7_c10133_40	BS00066651_51	BS00030911_51	Kukri_c19251_579	Kukri_rep_c70389_57	Ra_c32003_420	wsnp_Ex_c17693_26438399	Excalibur_c15411_643	wsnp_JD_c38071_27729378	RAC875_c52124_90	Kukri_c36710_1007	RAC875_c32212_84	RFL_Contig2920_563	BS00002897_51	RAC875_c32895_304	BobWhite_c911_127	wsnp_CAP11_c383_294401	wsnp_Ra_c31751_40835513	JD_c42022_319	wsnp_Ex_rep_c71217_70021470	RAC875_c42481_438	BS00084370_51	CAP7_c10133_40
BS00077891_51	BS00077891_51	BS00022202_51
wsnp_Ku_c42539_50247333	wsnp_Ku_c42539_50247333	wsnp_Ku_c42539_50247426
Kukri_c36885_58	RAC875_c55351_223	Kukri_c36885_58
Kukri_c74599_85	Kukri_c74599_85	BS00068863_51
BS00078400_51	BS00078400_51
IAAV3946	wsnp_Ex_c10094_16590615	wsnp_Ku_c24742_34711973	Ku_c5938_4221	IAAV3946	Kukri_c55196_445	BobWhite_rep_c58252_112	BobWhite_c20374_162	Excalibur_c34091_311	BS00078522_51	wsnp_Ex_rep_c69838_68799256	wsnp_Ex_c11350_18330107	Kukri_c67076_479	Excalibur_c62090_277
RAC875_c26866_239	IACX17522	wsnp_Ex_c15988_24402251	RAC875_c26866_239	Tdurum_contig82438_73	RAC875_c63889_486	Kukri_c5757_530
BS00063267_51	BS00063267_51
Ra_c4601_2417	wsnp_Ku_c10202_16937059	wsnp_Ra_c7969_13600474	wsnp_Ex_c40011_47158369	Ra_c4601_2417	CAP7_c10038_214	wsnp_Ex_rep_c67660_66321934	RAC875_c114809_130	Kukri_c42807_473	IAAV942	Tdurum_contig56144_369	wsnp_BF293181A_Ta_2_4	RAC875_c4732_1521	Kukri_c58950_69
wsnp_JD_c20555_18262260	Excalibur_c95707_285	wsnp_JD_c20555_18262260
Tdurum_contig46954_406	Tdurum_contig46954_406
Tdurum_contig5646_929	Tdurum_contig5646_929
Kukri_rep_c101179_404	Kukri_rep_c101179_404	Kukri_c67586_306	RAC875_c11969_384
wsnp_Ex_c15341_23592075	wsnp_Ex_c15341_23592075	Excalibur_c31216_744
BS00022169_51	BS00022169_51
Excalibur_c44485_362	Excalibur_c44485_362
RAC875_c12733_1509	RFL_Contig2814_604	Ra_c956_2318	RAC875_c1499_568	Tdurum_contig46717_2021	RAC875_c22831_356	wsnp_Ra_c12773_20367106	Tdurum_contig81947_779	Kukri_c18055_1740	BS00075731_51	BS00071736_51	RAC875_c12733_1509	Kukri_c11530_92
Kukri_c28968_130	Ku_c43151_811	Kukri_rep_c98227_390	Tdurum_contig59467_433	Ku_c19745_892	Kukri_c28968_130	RFL_Contig2834_890	RAC875_rep_c83934_91	Tdurum_contig12454_585	Tdurum_contig97505_172
IAAV6131	IAAV6131
Tdurum_contig62357_527	Kukri_rep_c105999_572	Tdurum_contig23024_763	RAC875_c57656_170	Tdurum_contig62357_527	IAAV3315
Excalibur_rep_c68458_1536	Excalibur_rep_c68458_1536
RAC875_c60161_145	Ku_c29856_132	RAC875_c60161_145
BS00022751_51	RAC875_rep_c111778_387	BS00022751_51	BS00011072_51	Kukri_rep_c105330_552	wsnp_Ex_c5341_9443380
BS00024786_51	BS00024786_51
BS00032623_51	BS00032623_51
Excalibur_c9183_1397	Tdurum_contig69003_459	Excalibur_c24593_1217	wsnp_Ku_c4299_7814936	Excalibur_c9183_1397	Excalibur_c19475_619
Tdurum_contig11613_329	Tdurum_contig11613_329
RAC875_c75528_355	RAC875_c75528_355
BS00110940_51	BS00110940_51
RFL_Contig4956_2526	Tdurum_contig46611_1061	RFL_Contig4956_2526
Excalibur_c53632_204	Tdurum_contig22364_380	Excalibur_c53632_204
RAC875_c50928_292	RAC875_c50928_292
wsnp_CAP7_c10100_4479468	wsnp_CAP7_c10100_4479468	Excalibur_c1310_414
tplb0022c16_494	tplb0022c16_494
RFL_Contig854_2253	RFL_Contig854_2253
Excalibur_c113078_320	Excalibur_c113078_320	wsnp_Ku_c44760_51961180	BS00065529_51
wsnp_Ex_c9971_16412615	wsnp_Ex_c9971_16412615
RAC875_c35723_106	RAC875_c35723_106
RFL_Contig3425_378	RFL_Contig3425_378
BS00109912_51	BS00109912_51
wsnp_Ex_rep_c66939_65371026	wsnp_Ex_rep_c66939_65371026
BS00003730_51	BS00003730_51
Ra_c70829_369	Ra_c70829_369	wsnp_Ex_c7071_12171222	Excalibur_rep_c102881_88
BS00071424_51	BS00071424_51
Tdurum_contig20214_279	Tdurum_contig20214_279
RAC875_c52560_438	RAC875_c52560_438
Tdurum_contig77759_52	Tdurum_contig77759_52
BS00011330_51	BS00011330_51
wsnp_Ku_c16022_24798741	wsnp_Ku_c16022_24798741
wsnp_CAP8_rep_c3844_1896355	wsnp_CAP8_rep_c3844_1896355
Tdurum_contig45618_1089	Tdurum_contig45618_1089
Kukri_c61972_419	IAAV3448	Ku_c24482_1132	wsnp_Ku_c11060_18147688	Kukri_rep_c68742_543	BS00040415_51	wsnp_Ex_c7783_13259751	BS00073602_51	BS00062967_51	Kukri_c57677_355	wsnp_Ex_c11860_19030807	wsnp_Ex_c5925_10397213	wsnp_Ex_c18800_27681277	BS00055761_51	RFL_Contig5098_1248	Kukri_c61972_419	Tdurum_contig51087_573	RAC875_c1638_165
wsnp_Ku_c17161_26193994	Ku_c4522_1221	wsnp_Ex_c10550_17231658	BS00089942_51	BS00029287_51	BS00022045_51	Excalibur_c49622_60	RAC875_c9715_679	Excalibur_rep_c103688_258	wsnp_Ku_c4560_8232439	Excalibur_c17078_400	Kukri_c51101_351	Excalibur_c53111_215	wsnp_RFL_Contig4236_4881643	RAC875_c27548_234	wsnp_CD454314B_Ta_2_1	Kukri_c50071_1084	wsnp_Ku_c17161_26193994	Tdurum_contig85266_280	wsnp_Ku_c47983_54292296	BobWhite_c34689_116	CAP12_c8025_110	RAC875_c21537_368	IAAV2037	wsnp_CAP11_c1196_692246	IAAV3414	BS00003350_51	RAC875_c1742_2710	BobWhite_c12256_96	wsnp_Ex_c758_1488368	wsnp_Ex_c64815_63464750	wsnp_Ku_c17161_26193672	Ku_c17257_926	Kukri_c4424_1081
wsnp_Ex_rep_c66351_64532511	Tdurum_contig68347_605	RAC875_c7123_1703	BS00067599_51	BobWhite_c46772_564	RAC875_rep_c116436_106	Tdurum_contig9934_104	wsnp_Ex_c204_400545	RAC875_c3492_2195	wsnp_Ex_c38995_46393506	BS00017187_51	wsnp_Ex_rep_c66351_64532511	wsnp_Ku_c26213_36167499
Kukri_c39759_102	BS00059061_51	wsnp_Ku_c10572_17445550	BS00024065_51	wsnp_RFL_Contig3405_3533915	Excalibur_rep_c111660_89	BobWhite_c38957_159	Tdurum_contig28176_55	wsnp_Ku_c29256_39161320	Kukri_c39759_102	wsnp_Ex_c47153_52447514	Kukri_c12822_132	RAC875_c58656_89	Kukri_c67810_105	RAC875_c30453_292	BS00059062_51	Excalibur_c8994_1297
Kukri_rep_c101620_1848	Kukri_rep_c101620_1848	RFL_Contig3607_648	Excalibur_rep_c110429_536	wsnp_Ex_c32905_41484291	RAC875_rep_c108382_824	BobWhite_c43557_103	tplb0040b02_681	Tdurum_contig62213_156	RAC875_c8752_705	Kukri_c3676_483	RAC875_c34939_467	BS00066456_51	Tdurum_contig30909_76
Tdurum_contig55961_526	Excalibur_c7338_242	Kukri_c11959_587	IACX11443	Excalibur_c7338_563	Kukri_rep_c69900_197	Tdurum_contig55961_526	wsnp_Ex_rep_c68762_67626384	RAC875_c871_1345	wsnp_JD_rep_c48755_32989025	IACX11047
IAAV4582	Tdurum_contig97939_64	Kukri_rep_c79716_389	IAAV4582	RAC875_c76528_296	wsnp_Ex_c56425_58548596	BS00022053_51	BS00101364_51	BS00065981_51	BS00066873_51	IAAV8836	IACX5924	Tdurum_contig97814_355	Kukri_c48418_149
Kukri_c36225_133	RAC875_c10932_1697	wsnp_Ku_c8497_14429303	wsnp_Ex_c6590_11419735	wsnp_Ku_c665_1371121	Kukri_c36225_133	Tdurum_contig11028_236	RAC875_c16839_188	wsnp_Ku_c665_1371448	Tdurum_contig32954_195
IACX6036	wsnp_Ex_c10342_16938528	IACX3991	wsnp_Ex_c11106_18003332	BS00074083_51	Excalibur_c25991_184	IACX6036	BS00050993_51	wsnp_Ku_c31419_41152151	Jagger_c2161_211	BS00064344_51	BS00054881_51
wsnp_Ku_c16295_25149034	wsnp_Ku_c16295_25149034	BS00063744_51	Excalibur_c8931_432	wsnp_Ku_c854_1768346	Kukri_c25451_119	RAC875_c3361_2093	Tdurum_contig23504_196	Ku_c16895_793
BS00108573_51	wsnp_BE498323B_Ta_2_1	Tdurum_contig102328_129	BS00108573_51	Kukri_c51296_438	wsnp_Ex_c5270_9324025	Ex_c12057_797	Ku_c20136_198	wsnp_Ex_c33461_41945399	wsnp_RFL_Contig4753_5709032
BobWhite_c44558_325	BobWhite_c44558_325	Excalibur_c39238_158	Kukri_rep_c73612_444	RAC875_c18513_376	tplb0022m23_742	BobWhite_rep_c63166_725	BobWhite_c8027_421	RAC875_c1962_1517
BS00022810_51	BobWhite_rep_c55035_124	Excalibur_c3698_739	BS00022810_51	Kukri_c43981_300	BobWhite_c4729_243
BS00101408_51	BS00039118_51	Tdurum_contig10677_529	wsnp_BE605194B_Ta_2_1	BS00064146_51	tplb0021f14_1700	Excalibur_c373_1347	BS00027058_51	Tdurum_contig28304_335	wsnp_BE498985A_Ta_2_1	BS00101408_51	wsnp_CAP11_rep_c4076_1926235	wsnp_BE605194B_Ta_2_7	BS00027054_51
wsnp_Ex_c17882_26646153	wsnp_be496863B_Ta_2_2	wsnp_be496863B_Ta_2_1	BS00003726_51	Kukri_rep_c72909_657	BS00091302_51	wsnp_Ex_c17882_26646153	BobWhite_c23074_304	BS00021695_51	RAC875_rep_c105494_293	BobWhite_c10448_80
RAC875_rep_c72959_187	IAAV4890	Excalibur_rep_c69840_85	Tdurum_contig44206_1503	RAC875_rep_c72959_187	Tdurum_contig52096_270	BobWhite_c25708_334	Tdurum_contig52096_330
RAC875_c7251_656	RAC875_c29004_652	Excalibur_c5700_244	Tdurum_contig81318_116	JD_c4813_1482	RAC875_c27939_335	RAC875_c47003_445	BS00048090_51	Excalibur_c15029_144	wsnp_JD_c2701_3626787	BobWhite_c3541_152	BS00044443_51	Excalibur_rep_c102136_270	Excalibur_c6738_2072	RAC875_c7251_656	RFL_Contig1404_351	Kukri_c52496_434	Excalibur_rep_c68565_1411
RAC875_rep_c78007_394	RAC875_rep_c78007_394	tplb0058p02_2806	wsnp_Ku_c707_1465395	wsnp_Ex_rep_c69316_68246280	RAC875_rep_c78007_425	wsnp_Ra_c39394_47110214
wsnp_Ku_c4067_7419106	wsnp_Ex_c15972_24385702	wsnp_Ku_c4067_7419106	RAC875_c23724_118	Tdurum_contig93266_145	BobWhite_c16787_205	Tdurum_contig44382_932	RAC875_rep_c70874_1309	wsnp_RFL_Contig3054_2955094	wsnp_Ex_c14248_22204549	RAC875_rep_c70874_1920	BS00072941_51	wsnp_JD_c9040_9947841	Kukri_c78330_327	wsnp_Ku_c10939_17975681	Tdurum_contig75931_1967	RFL_Contig2540_306	RAC875_c23724_182	BobWhite_rep_c66957_84	tplb0037k05_1475	Tdurum_contig42813_935	BS00070399_51	BS00035640_51	RAC875_c99084_580	BS00095819_51	IAAV5646	wsnp_RFL_Contig3854_4205716	BS00067540_51	wsnp_Ex_c4408_7939986
BS00066479_51	wsnp_BF202806B_Ta_2_8	wsnp_BF202806B_Ta_2_1	BS00066479_51	BS00083578_51	IACX1897	BS00022522_51
BS00021972_51	BS00010557_51	wsnp_CAP11_rep_c4027_1902057	Ku_c28853_1518	Kukri_c20611_293	JD_c3269_342	BS00089181_51	RAC875_c8890_148	Kukri_c16907_390	wsnp_Ex_c38711_46173464	Excalibur_c41452_997	Excalibur_rep_c111629_239	wsnp_Ku_rep_c68953_68153061	wsnp_Ex_rep_c109138_92064554	Ex_c54863_29	BS00021972_51	BS00022009_51	BobWhite_c3269_141	wsnp_BF483648B_Ta_2_1	Tdurum_contig56342_134	Kukri_c99107_143	wsnp_Ex_c11003_17857759	BobWhite_c3564_81
Excalibur_c51720_84	Tdurum_contig49656_679	BobWhite_c12355_1548	BS00065265_51	BobWhite_c2514_109	Excalibur_c51720_84	Kukri_c46447_1738
RAC875_c10372_671	wsnp_Ex_c351_689415	BS00064783_51	RAC875_c10372_542	Excalibur_c1205_188	RAC875_c10372_671
BobWhite_c41441_185	BobWhite_c41441_185	RAC875_c4108_2179	Tdurum_contig13431_127	CAP8_c195_441	wsnp_BF200891B_Ta_2_1
BS00057323_51	BS00081841_51	BS00057323_51	RAC875_c40569_716	RAC875_c41903_122
Excalibur_c8486_419	Tdurum_contig10861_942	BS00022127_51	Excalibur_c8486_419	RFL_Contig801_2124
RAC875_c21489_908	IACX486	Kukri_c14766_484	RAC875_c24101_284	RAC875_c21489_908
Tdurum_contig81911_179	RAC875_c48766_224	Tdurum_contig81911_179	Kukri_c12901_706	BS00063208_51
Kukri_c29304_447	Ex_c39052_1533	Kukri_c29304_447	CAP11_c106_97	RAC875_c53629_760
wsnp_Ex_c10193_16730126	BS00080621_51	wsnp_Ex_c10193_16730126
BS00024215_51	Tdurum_contig84962_266	BobWhite_rep_c64768_264	BS00024215_51	IAAV7544
Excalibur_c24639_398	Kukri_rep_c68107_833	tplb0060b03_432	Excalibur_c24639_398	IACX5786	CAP12_c194_240	RAC875_c34939_963
BS00066647_51	BS00066647_51	Tdurum_contig47317_100	Kukri_c29396_58
RAC875_c14064_308	RAC875_c14064_308	RAC875_c14064_177	RAC875_c38693_319
wsnp_Ex_c11658_18773086	Tdurum_contig5352_556	Excalibur_c3423_1170	wsnp_Ex_c11658_18773086
Tdurum_contig57370_82	Tdurum_contig57370_318	BS00010616_51	BS00022056_51	Tdurum_contig57370_82	BS00035630_51	BS00031746_51	wsnp_Ex_c46274_51831129
Tdurum_contig82534_311	Kukri_c55780_296	Tdurum_contig82534_311	wsnp_JD_c17128_16056425	Tdurum_contig67161_99	BobWhite_c26534_532	BS00031923_51	Tdurum_contig82534_237	RAC875_c31791_559	Tdurum_contig52079_1174
BS00010819_51	wsnp_Ex_c16577_25095267	BS00010819_51
Kukri_c10430_1138	Kukri_c10430_1138	wsnp_Ex_c7934_13467335	Tdurum_contig17697_771
RAC875_rep_c118655_110	Kukri_c28160_2017	RAC875_rep_c118655_110
wsnp_Ex_c8400_14157060	wsnp_Ex_c8400_14157060	BobWhite_c28058_232
Tdurum_contig48824_476	Tdurum_contig48824_476	Tdurum_contig47633_304
RAC875_c17182_600	RAC875_c17182_600	Kukri_rep_c71778_644
BS00111144_51	BS00111144_51	wsnp_Ex_c24376_33618864
RAC875_c5744_115	Tdurum_contig8448_363	RAC875_c5744_115
RAC875_c8145_1201	RAC875_c8145_1201	RAC875_c59682_105
BobWhite_c44404_312	CAP12_c1816_325	BobWhite_c44404_312
BS00111247_51	BS00111247_51	Ku_c22990_969
BobWhite_c4481_96	Ku_c46689_1653	Tdurum_contig44261_127	BobWhite_c4481_96	BobWhite_c39364_231	Tdurum_contig44261_795	Jagger_c9314_100
BS00067530_51	BS00067530_51	Kukri_c100592_82	RAC875_c33564_120
Kukri_c61379_613	Kukri_c61379_613
wsnp_Ex_c3930_7127883	wsnp_Ex_c3930_7127883
RAC875_c66200_288	RAC875_c66200_288
CAP7_c3950_160	CAP7_c3950_160
BS00110528_51	CAP12_c1587_142	BS00110528_51
RAC875_rep_c110526_324	RAC875_rep_c110526_324	Kukri_rep_c106477_365
Tdurum_contig61884_836	Tdurum_contig61884_836
CAP7_c2649_283	CAP7_c2649_283	RAC875_c8221_649
wsnp_BE445506B_Ta_2_1	wsnp_BE445506B_Ta_2_1
wsnp_Ex_c8400_14157318	wsnp_Ex_c5268_9320618	wsnp_Ex_c8400_14157318
wsnp_BE443010B_Ta_2_1	wsnp_BE443010B_Ta_2_1
Tdurum_contig13930_254	Tdurum_contig13930_254
Excalibur_c33267_538	Excalibur_c33267_538
IAAV3646	IAAV3646
RAC875_rep_c117259_207	RAC875_rep_c117259_207
BS00049730_51	BS00049730_51
Kukri_c40149_436	Kukri_c40149_436
Ra_c3470_1551	Ra_c3470_1551	BS00092630_51
tplb0035h03_1251	tplb0035h03_1251	wsnp_Ex_c17176_25816766	BS00040283_51
RAC875_c906_657	RAC875_c906_657
RAC875_c46751_112	RAC875_c46751_112
BS00081132_51	BS00081132_51
CAP8_c665_242	CAP8_c665_242
RFL_Contig5898_807	RFL_Contig5898_807
RAC875_c34939_86	RAC875_c34939_86
Kukri_c35975_593	Kukri_c35975_593
RAC875_c8752_1079	RAC875_c8752_1079
Kukri_rep_c101472_574	Kukri_rep_c101472_574
Kukri_c18148_1177	Kukri_c18148_1177
[truncated: 48 more columns]
