# Supplementary material for: Haplotype-tagged SNPs improve genomic prediction accuracy for Fusarium head blight resistance and yield-related traits in wheat
Source: Theor Appl Genet. 2023 Apr 3;136(4):92. doi: 10.1007/s00122-023-04352-8 (PMC10068637; doi:10.1007/s00122-023-04352-8)
Supplement: Supplementary file 5 — Supplementary file5 (ZIP 2025 KB) [file 122_2023_4352_MOESM5_ESM.zip › LD-0.4_haplotyping.xlsx]

## Sheet: LM
Haplotyping - Breeding lines (Lantmännen)
LD=0.4(r^2 >= 0.4)
Haplotype tagged SNPS	Alleles captured/other SNPS in a haplotype
BS00102492_51	wsnp_Ra_rep_c105422_89367749	Excalibur_c44731_1000	wsnp_Ex_c3567_6526582	wsnp_Ku_rep_c104517_90964418	Ex_c801_820	wsnp_Ex_c11374_18361760	BS00030644_51	IAAV2342	wsnp_BE518393A_Td_2_3	wsnp_Ex_c21450_30588044	CAP8_c806_297	Excalibur_c57766_92	wsnp_Ex_c15852_24239968	Ex_c801_555	BS00003813_51	wsnp_Ex_c14733_22819625	RAC875_c53095_51	RAC875_rep_c110052_194	wsnp_Ex_rep_c68183_66958099	wsnp_Ex_c28165_37310070	RAC875_rep_c76047_63	BS00022201_51	wsnp_BF478737A_Ta_2_1	wsnp_Ex_rep_c105244_89727666	RAC875_c21620_1359	wsnp_Ex_c11697_18821490	wsnp_Ku_c3468_6420199	wsnp_Ex_c44498_50537128	RAC875_c2202_1097	Ex_c2389_1634	Excalibur_c64855_328	wsnp_Ex_c3365_6183009	IAAV5756	BS00010287_51	BS00102492_51	CAP11_c2984_419	wsnp_Ra_c6474_11298858	Ku_c2449_578	wsnp_Ku_rep_c68419_67400635	wsnp_Ra_c7847_13421750	wsnp_Ex_c591_1177097	BS00048117_51	wsnp_Ex_c18662_27538313	BS00066549_51	Kukri_c12000_1447	wsnp_Ex_c8374_14111734	Ex_c23451_720	BS00028874_51	wsnp_Ex_rep_c67763_66441222
wsnp_Ex_rep_c69738_68695568	BS00068358_51	wsnp_BE403956A_Ta_2_3	wsnp_Ex_rep_c103087_88124573	Excalibur_c7026_2635	wsnp_Ex_c25628_34888439	BS00065146_51	BobWhite_c46349_402	wsnp_Ku_c37925_46679146	tplb0041a22_935	wsnp_Ex_c35563_43690084	wsnp_Ex_c6817_11761300	wsnp_Ex_rep_c101414_86781128	Kukri_rep_c115954_137	wsnp_Ex_c10100_16600633	wsnp_Ex_rep_c69738_68695568	wsnp_Ex_rep_c103087_88123733	wsnp_Ra_c41581_48764320	BS00094681_51	Kukri_c67601_267	wsnp_Ex_c4605_8240189	Kukri_c12165_1148	BobWhite_c478_1386	IACX293	wsnp_Ex_c6817_11762714	wsnp_Ex_c4605_8241260	RAC875_c12808_182
wsnp_Ex_c21592_30743513	wsnp_Ex_c33831_42253707	Kukri_c47825_138	wsnp_JD_c40990_29127031	wsnp_Ku_c17726_26872129	CAP12_c6266_339	wsnp_Ex_c3572_6531810	Excalibur_c17872_137	Ra_c272_1632	wsnp_Ex_c21592_30743513	wsnp_Ex_c3906_7086162	wsnp_Ex_c44049_50205904	Kukri_c32885_145	wsnp_Ex_c1374_2630879	BobWhite_c1488_504	IAAV7131	wsnp_Ex_c5634_9906981	RAC875_c18539_1159	wsnp_Ex_c44049_50205457	CAP12_c6266_298	wsnp_Ex_c8885_14842394	RAC875_c33300_141	Ra_c11023_679	CAP11_c6014_160	Ex_c12763_662	wsnp_Ex_rep_c105541_89932598	Kukri_rep_c101316_375
wsnp_Ex_c4612_8254533	IACX5994	BS00023203_51	Excalibur_c47013_1503	BS00070580_51	Kukri_c7119_392	RAC875_c41993_582	Ra_c110766_321	RAC875_rep_c105766_652	wsnp_Ex_c4612_8254533	Ku_c8992_405	BS00037976_51	wsnp_Ex_c28900_37982485	wsnp_Ex_c41953_48658353	wsnp_Ex_c41953_48657850	wsnp_JD_c3973_5044238	wsnp_Ex_rep_c102067_87314043	wsnp_CAP8_c4785_2322876	wsnp_Ex_c33452_41938159	IAAV7172	RFL_Contig5334_831	wsnp_Ex_c33452_41938013	wsnp_BE443588A_Ta_2_2	BobWhite_c41272_159	Tdurum_contig96086_74
wsnp_Ex_c28149_37293173	wsnp_Ex_c23598_32826926	Tdurum_contig81011_244	Excalibur_c66_147	RAC875_c34515_343	BS00030043_51	Excalibur_c1936_1072	JD_c285_1438	CAP12_c8163_118	Tdurum_contig56662_54	wsnp_Ex_rep_c81556_76277906	wsnp_Ex_c6488_11266589	Jagger_c468_53	BobWhite_rep_c49755_131	wsnp_BF474340A_Ta_2_1	BobWhite_c37358_208	wsnp_Ku_rep_c109724_94227136	Ku_c3523_1959	wsnp_CAP11_c146_160903	Kukri_c51781_199	wsnp_Ex_c28149_37293173	Kukri_c8757_107
IAAV2072	Excalibur_c49421_443	wsnp_Ra_c12148_19539667	IAAV2072	wsnp_Ex_rep_c66628_64934660	BS00002216_51	IAAV5406	BobWhite_rep_c63278_349	IACX4378	wsnp_Ra_c37745_45806931	wsnp_Ex_c5192_9203682	Kukri_c52952_315	RAC875_c31276_1128	RFL_Contig3203_1971
Tdurum_contig46413_680	Tdurum_contig42479_3800	Excalibur_c71158_54	Tdurum_contig68827_61	Tdurum_contig46413_680	RAC875_c57939_78
wsnp_Ra_c3270_6136601	wsnp_Ku_c21316_31053745	Kukri_c30322_414	wsnp_BE445113A_Ta_2_1	CAP12_c1906_217	wsnp_BE445113A_Ta_2_2	IACX5960	wsnp_Ex_rep_c109742_92411838	Kukri_c29039_315	Kukri_c39377_286	Kukri_rep_c117029_125	RAC875_rep_c112044_340	wsnp_Ra_c3270_6136601
BS00056550_51	BobWhite_c1361_1187	Kukri_rep_c102231_265	RAC875_c30657_82	BS00023201_51	wsnp_Ex_c2868_5293485	BS00056550_51	BS00023130_51	CAP12_c3074_192	Ku_c28007_1398	wsnp_Ku_c1818_3557408	RAC875_c38756_141
BS00066852_51	Excalibur_c37474_242	RFL_Contig5450_993	IAAV4916	IACX8300	Excalibur_c37474_179	Ra_c2322_174	BS00031200_51	IACX10924	CAP7_c3885_73	Kukri_c27717_316	IACX6344	BS00086680_51	Excalibur_c77035_156	RAC875_c11899_366	BS00087437_51	BS00066852_51	BS00064679_51	wsnp_Ku_c30921_40705731	IAAV3552	wsnp_Ku_rep_c71909_71634013
BS00022738_51	BS00022738_51	BS00064536_51	Tdurum_contig61492_458	BS00003761_51	Tdurum_contig11756_264	Tdurum_contig29484_628	Tdurum_contig50845_82	Tdurum_contig61492_684	BobWhite_c46501_92	Tdurum_contig52332_94
Kukri_c1313_1158	wsnp_JD_c6544_7697578	wsnp_Ex_c1997_3757721	wsnp_BM140362A_Ta_2_2	Ra_c64515_242	Ku_c10813_1122	Ku_c1313_1673	Jagger_c5280_407	Kukri_c1313_1158
Kukri_rep_c69910_1153	BS00069300_51	Excalibur_rep_c113950_132	wsnp_Ku_c5756_10191339	Excalibur_c44883_244	BS00022667_51	BS00077350_51	Kukri_rep_c69910_1153	Kukri_c45607_199
Kukri_c45512_193	Kukri_c45512_193	wsnp_CAP7_c3472_1623955	wsnp_Ex_c6563_11378915	BS00012042_51	BS00110130_51	wsnp_BG606986A_Ta_2_1	RAC875_c15975_1208	BS00022396_51
IACX11338	RAC875_c23081_141	BS00032112_51	Kukri_c25215_124	BS00021714_51	wsnp_Ex_c21336_30465618	wsnp_Ex_c21193_30320134	IACX11338
RAC875_c29540_1109	RAC875_c29540_1109	RAC875_c24047_284	wsnp_Ex_rep_c108951_91954190	wsnp_Ra_c11877_19161832	wsnp_CAP12_c1960_972031	RAC875_c29540_413	wsnp_Ra_c33025_41968284
Ex_c8514_1342	BobWhite_rep_c49207_243	wsnp_Ex_c56097_58351893	wsnp_Ex_c5216_9235964	RAC875_c41275_131	Ex_c8514_1342	wsnp_Ex_c25734_34995416	Ra_c58315_265	wsnp_Ku_c557_1166684	IACX3496
IAAV5730	BS00090408_51	IAAV5730	wsnp_Ex_c8364_14095508	Ex_c5759_663	Excalibur_c24041_794	BobWhite_c8428_346	RAC875_c6338_2719	BS00062715_51	wsnp_Ex_c43454_49770425	Ex_c5759_628	IAAV8147	wsnp_Ex_c14866_22995097	Kukri_c25839_487
RFL_Contig22_617	BS00067742_51	BS00064638_51	RFL_Contig22_617	wsnp_Ku_c15214_23756800	RFL_Contig22_387	BS00021728_51
BS00004903_51	Kukri_c37212_1286	IAAV2838	wsnp_Ex_rep_c70593_69508988	wsnp_Ex_c2181_4089639	RAC875_c37934_225	BS00004903_51
Excalibur_c7033_159	RAC875_c94534_75	Kukri_c3582_87	wsnp_JD_c13903_13781269	Excalibur_c7033_159	BS00022698_51	BS00067421_51
tplb0059i08_441	tplb0059i08_441	wsnp_Ex_rep_c72011_70562321	Tdurum_contig47006_2711	wsnp_Ku_c330_683203	wsnp_Ex_c1255_2411550
BS00067420_51	Kukri_c10239_2186	tplb0046g22_1351	RAC875_c43643_176	BS00087601_51	BS00067420_51
RAC875_c10090_963	RAC875_c14066_452	Excalibur_c7237_1084	Kukri_c7436_2259	RAC875_c10090_963	Ra_c27593_460
wsnp_Ex_c15377_23637176	wsnp_Ex_c15377_23637176	IAAV1930	BS00035273_51	IAAV6100
IAAV2694	Kukri_c12984_465	RAC875_c80876_67	Kukri_c49170_655	wsnp_Ex_c4685_8377545	IAAV2694
wsnp_Ex_c572_1138503	wsnp_Ex_c572_1138770	wsnp_Ex_c572_1138503	Ra_c2895_591	wsnp_Ex_c572_1138339	wsnp_Ku_c4018_7333828
RAC875_c46269_387	IAAV5931	RFL_Contig530_2305	RAC875_c46269_387	wsnp_Ex_c2181_4089788	RAC875_c37183_331
wsnp_Ex_c10595_17291999	wsnp_Ra_c20126_29372577	Ra_c69908_1877	wsnp_Ex_c1427_2736441	wsnp_Ex_c10595_17291999
BS00095510_51	BS00095510_51	BobWhite_c22134_398	BS00078085_51	wsnp_CAP11_c1815_982483
BS00022824_51	BS00022824_51	BS00023114_51	wsnp_Ex_c18499_27344859	BS00106641_51
Excalibur_c46365_304	Excalibur_c46365_304	Kukri_c4204_1673	Excalibur_c12932_2102	Tdurum_contig11349_810
Tdurum_contig13946_329	Tdurum_contig77289_179	Kukri_c82555_88	Tdurum_contig13946_241	Tdurum_contig13946_329
RAC875_c826_2186	RAC875_c89908_105	RAC875_c826_2186	wsnp_CAP12_c2438_1180601	wsnp_BE490041A_Ta_2_1
Ku_c4823_673	wsnp_Ex_c1137_2182795	Ku_c4823_673	Excalibur_c25891_1402	tplb0043h23_1346
BS00023126_51	wsnp_Ra_c16080_24638622	BS00023126_51	BS00087600_51
Kukri_rep_c107771_588	Tdurum_contig5008_635	Excalibur_c12215_352	Kukri_rep_c107771_588
RAC875_c53725_217	wsnp_Ex_c9343_15514531	wsnp_Ex_c9343_15514687	RAC875_c53725_217
Tdurum_contig8382_300	Kukri_c31964_56	Kukri_c12534_559	Tdurum_contig8382_300
RAC875_c5544_4156	IACX5982	BobWhite_c4646_119	RAC875_c5544_4156
BS00021780_51	BS00021780_51	wsnp_Ex_c46670_52108070	RAC875_c85550_73	BobWhite_c66315_505
BS00078982_51	Excalibur_c11941_675	BS00078982_51	BS00105601_51
Tdurum_contig44888_837	Tdurum_contig44888_837	BS00033749_51	RAC875_c42700_264
BS00109991_51	BS00109991_51	RAC875_c6798_467	BS00110627_51
RAC875_c45115_509	Excalibur_c1845_4911	RAC875_c45115_509	RAC875_c12993_201
Kukri_c13136_1363	Kukri_c13136_1363	RAC875_c14926_589
wsnp_Ku_c33917_43336069	wsnp_Ku_c33917_43336069	BobWhite_c26122_129
Kukri_c18017_1696	wsnp_Ex_c9722_16062937	Kukri_c18017_1696	wsnp_Ku_c23012_32893918
IACX18883	Excalibur_c59894_97	IACX18883
CAP11_c2581_302	Tdurum_contig43943_56	BobWhite_c39996_85	Excalibur_c82557_201	CAP8_c2448_355	Kukri_c29655_239	Excalibur_c5139_198	CAP11_c2581_302	Excalibur_c9676_163	Tdurum_contig43943_1165
BS00077432_51	Kukri_c58155_786	BS00077432_51
wsnp_Ex_c5060_8985678	BobWhite_c96_170	wsnp_Ex_c5060_8985678
wsnp_Ku_c1642_3232242	wsnp_Ku_c10292_17066821	wsnp_Ku_c1642_3232242
wsnp_Ex_c32590_41222878	Kukri_c54678_88	wsnp_Ex_c32590_41222878
BS00089894_51	Ra_c105707_788	BS00089894_51
Excalibur_c44668_382	wsnp_Ex_c1997_3755945	Excalibur_c44668_382
BS00081680_51	Tdurum_contig83113_134	BS00081680_51
wsnp_Ex_c7252_12453079	wsnp_Ex_c19717_28713417	wsnp_Ex_c57982_59470152	wsnp_Ex_c7252_12453079
Excalibur_c65227_444	RAC875_c9833_297	Excalibur_c65227_444
BS00070695_51	BS00070991_51	BS00070695_51
Excalibur_rep_c92985_510	wsnp_Ex_c64327_63176640	Excalibur_rep_c92985_510
wsnp_Ex_rep_c106111_90308719	RFL_Contig1027_442	wsnp_Ex_rep_c106111_90308719
IAAV5535	IAAV5535	IACX3047
wsnp_CAP8_rep_c3938_1936666	wsnp_CAP8_rep_c3938_1936666
wsnp_JD_c825_1223506	wsnp_JD_c825_1223506
BS00062759_51	BS00062759_51
wsnp_CAP11_c710_458019	wsnp_CAP11_c710_458019
tplb0053o08_2004	tplb0053o08_2004	RAC875_c34888_65	Kukri_c29150_143
IAAV5652	IAAV5652
BS00065170_51	BS00065170_51	RAC875_c62550_470
BobWhite_c4499_153	BobWhite_c4499_153
Kukri_c2446_683	Kukri_c2446_683
RAC875_c16352_594	RAC875_c16352_594
RAC875_c32379_216	RAC875_c32379_216
wsnp_Ex_c40595_47620787	wsnp_Ex_c40595_47620787
RAC875_c32452_55	RAC875_c32452_55
BobWhite_c26569_190	BobWhite_c26569_190
BS00022733_51	BS00022733_51
BS00059422_51	BS00059422_51
Excalibur_c14859_394	Excalibur_c14859_394
BS00039749_51	BS00039749_51
BS00073413_51	BS00073413_51
Kukri_c22508_119	Kukri_c22508_119
Excalibur_c1066_303	Excalibur_c1066_303
JG_c936_115	JG_c936_115
RFL_Contig1118_1073	RFL_Contig1118_1073
RAC875_c31031_387	RAC875_c31031_387
wsnp_Ex_c7965_13520238	wsnp_Ex_c7965_13520238
wsnp_Ex_rep_c66980_65419811	wsnp_Ex_rep_c66980_65419811
RAC875_c39401_502	RAC875_c39401_502
BS00056823_51	BS00056823_51
BS00100774_51	BS00100774_51
BS00065419_51	BS00065419_51
Kukri_c41943_535	Kukri_c41943_535
wsnp_Ex_c3201_5910642	wsnp_Ex_c3201_5910642
BobWhite_c44947_277	BobWhite_c44947_277
RAC875_c95364_259	RAC875_c95364_259
BS00026456_51	BS00026456_51
Tdurum_contig57927_171	Tdurum_contig57927_171
IAAV6464	Excalibur_c17202_1833	IAAV2324	BS00051105_51	IAAV6464	wsnp_Ra_c19335_28504388	IAAV8952	BS00065844_51	RAC875_c90169_393	CAP8_rep_c9642_82	Kukri_c8533_1398	wsnp_Ex_c27136_36355033
RAC875_c56417_377	wsnp_BE443332B_Ta_2_2	RAC875_c5556_328	wsnp_CAP7_c940_480745	Excalibur_c90096_77	Tdurum_contig28316_243	Excalibur_rep_c105376_485	Tdurum_contig59449_249	Ra_c3083_982	wsnp_Ex_c2025_3799847	BS00078431_51	wsnp_Ex_rep_c68712_67571580	RAC875_c56417_377	tplb0024i15_1754	Kukri_c51474_334	BS00071465_51	Kukri_rep_c69810_502	Ra_c68984_1882	wsnp_Ra_c2027_3943938	Tdurum_contig15593_407	CAP7_c3456_113	Tdurum_contig56874_562	IACX3408	BS00023142_51	RAC875_c87890_234	RAC875_c865_1936	wsnp_Ra_c2027_3945764	Kukri_c67707_114	Excalibur_c50665_1323	wsnp_Ex_c3681_6715277	Tdurum_contig59449_400	wsnp_BE446240B_Ta_2_3	Tdurum_contig44255_814	BS00041355_51	BobWhite_rep_c66032_270
wsnp_Ex_c21198_30327016	Ex_c11930_509	wsnp_Ex_c23235_32471767	wsnp_Ex_rep_c107911_91350866	wsnp_CAP11_c287_244799	wsnp_Ex_c5101_9053178	Kukri_c9133_2211	Kukri_rep_c103359_233	wsnp_Ex_c13109_20725640	wsnp_Ex_rep_c107911_91350930	Excalibur_c10496_651	Ku_c956_1797	wsnp_Ex_c23230_32466568	BS00062724_51	wsnp_Ku_c13043_20902807	wsnp_Ex_c7585_12957020	wsnp_Ex_c21198_30327016	wsnp_Ex_c15611_23929128	wsnp_Ku_rep_c89089_82009060	IAAV3802	wsnp_Ex_c5101_9052671
Excalibur_c8613_1266	RAC875_c7674_634	BS00068083_51	RAC875_c32077_284	wsnp_Ex_c7447_12751589	Kukri_c73734_175	BS00048610_51	Excalibur_c8613_1266	wsnp_JD_c5659_6814240	IACX5921	wsnp_Ex_c7447_12752449	BS00011973_51	wsnp_CAP11_c543_375403	wsnp_BG274294B_Ta_2_3	BS00038643_51
BS00022851_51	wsnp_BE590634B_Ta_2_1	IACX1891	BobWhite_c48071_144	Excalibur_c93510_360	Kukri_c19247_711	BS00064349_51	BS00022851_51	RFL_Contig2736_827	BS00021680_51	wsnp_Ex_c3147_5816957	IACX906	BS00067024_51	Kukri_c30461_857	wsnp_BE590634B_Ta_2_5	Tdurum_contig10362_328	Tdurum_contig15015_883	BS00066278_51	wsnp_BE494527B_Ta_2_1	Tdurum_contig10362_555	IACX1240	wsnp_Ku_c56140_59771244
wsnp_Ex_c58292_59652859	wsnp_Ex_c58292_59652859	RAC875_c55891_659	BS00065217_51	wsnp_Ex_c18462_27305612	RAC875_c55891_712	Excalibur_c60931_1260	wsnp_Ex_rep_c66389_64589189	Tdurum_contig42852_667	CAP8_c818_370	RAC875_c32687_153	BS00063092_51	IAAV3567	Tdurum_contig8158_269	wsnp_Ex_c39616_46871127	BS00089563_51	Excalibur_c14911_976	BS00107749_51	BS00001835_51	BS00082521_51	RAC875_c45678_1083	BobWhite_rep_c57575_65	BS00076405_51
wsnp_Ex_c27176_36393952	Tdurum_contig10036_474	Kukri_c39223_831	Tdurum_contig10036_1614	Excalibur_c11980_619	IAAV1683	Tdurum_contig10036_741	Tdurum_contig10036_977	IAAV5863	Tdurum_contig10036_1044	Ra_c18630_284	Excalibur_c34765_1023	Tdurum_contig32775_78	wsnp_Ex_c27176_36393952	Tdurum_contig93532_89	BobWhite_c2027_215	BobWhite_c2027_84	Kukri_c30159_573
wsnp_Ra_c29782_39115548	wsnp_Ra_c29782_39115548	Ra_c6701_506	Tdurum_contig60509_232	Tdurum_contig50473_889	wsnp_Ex_c53976_57027635	wsnp_Ra_c5088_9081927	Kukri_c22155_1010	Kukri_c13188_256	RAC875_rep_c98040_163	wsnp_Ra_c19148_28288923	CAP7_c12162_251	RAC875_c6701_291
RAC875_c95548_156	Tdurum_contig83770_218	RAC875_c4135_1782	RAC875_c95548_156	Excalibur_c30955_479	Tdurum_contig42749_3287	RAC875_rep_c109215_398	Tdurum_contig42797_2922	wsnp_Ex_rep_c101231_86636951	wsnp_Ku_c23096_32987510	BS00093475_51	BS00096719_51	wsnp_Ex_c1440_2764867	Kukri_rep_c111991_498	RAC875_c16391_426
RAC875_rep_c72356_51	wsnp_Ku_rep_c71900_71624324	Excalibur_c6497_535	wsnp_Ku_c230_460618	wsnp_BE399980B_Ta_2_1	RAC875_rep_c72356_51	IAAV1364
wsnp_JD_c4485_5618761	wsnp_Ex_rep_c67036_65492436	tplb0023b14_704	wsnp_Ku_c4951_8856170	wsnp_Ex_c17452_26163465	wsnp_Ra_c8484_14372815	Tdurum_contig70304_781	wsnp_JD_c4485_5618761	wsnp_Ra_c8484_14372772	RFL_Contig5706_1294	BS00073132_51
IAAV6731	Excalibur_c34625_281	CAP11_c2974_53	BS00022920_51	Excalibur_c5218_75	Kukri_c4412_383	RAC875_rep_c119728_146	Tdurum_contig81102_102	IAAV6731	JD_c3116_778	Ra_c37969_549
Tdurum_contig31102_299	Tdurum_contig31102_299	BS00036362_51	Tdurum_contig87938_342	BS00000066_51	Kukri_c559_193	wsnp_JD_c11014_11565501	BS00010130_51	RAC875_c8888_802	RAC875_s110519_303	wsnp_BG606586B_Ta_2_13
Jagger_c7235_96	IAAV7352	wsnp_Ku_c18227_27490539	Jagger_c7235_96	BS00022249_51	BS00072791_51	BS00076330_51	BS00096498_51	RAC875_c66649_186	Tdurum_contig65853_242	IACX2961
BS00078414_51	IACX8074	Tdurum_contig18557_228	Tdurum_contig55429_147	BS00078414_51	Tdurum_contig55429_116	IACX9290	Excalibur_rep_c71107_517	Kukri_rep_c102001_420	BS00078413_51	wsnp_CAP12_c1337_682282
BS00040743_51	Kukri_c42202_271	wsnp_RFL_Contig2220_1597321	IAAV2855	BobWhite_c39656_106	Excalibur_rep_c106078_822	wsnp_Ex_c32284_40970312	Tdurum_contig83079_133	BS00040743_51	wsnp_Ex_c6378_11086366
BobWhite_c4482_73	D_contig03023_692	BS00063302_51	BobWhite_c20073_382	BobWhite_c4482_73	BS00066305_51	BS00011892_51	BobWhite_c34125_183	BS00024107_51	RFL_Contig785_535
Excalibur_c27675_912	Kukri_c5098_1902	wsnp_Ex_c5947_10431109	BS00010352_51	Kukri_rep_c111517_289	Excalibur_c18876_334	Excalibur_c32608_500	CAP7_c1241_128	Excalibur_c10319_229	Excalibur_c27675_912
BS00068077_51	D_contig12192_450	wsnp_Ex_c13878_21738866	RFL_Contig2971_282	IAAV565	IACX2984	BS00068077_51	Excalibur_c49496_705
wsnp_Ex_c22006_31180883	wsnp_Ex_c17452_26163496	Kukri_c4951_503	BS00073530_51	wsnp_Ex_c52474_56060204	BS00032364_51	wsnp_Ex_c22006_31180883	wsnp_Ex_c22006_31181239
Tdurum_contig14847_144	Ra_c69552_1419	Ku_c1312_1194	IACX3811	Tdurum_contig14847_144	RAC875_c63624_753
IAAV4194	BS00105846_51	IAAV4194	BS00011695_51	CAP7_c3847_204	BS00068182_51
BS00039135_51	BS00068327_51	Excalibur_rep_c70674_83	BS00039135_51	BS00022176_51	tplb0043a07_880	BobWhite_c2844_569
Excalibur_c25640_110	BS00027006_51	Tdurum_contig9144_222	wsnp_Ku_c13952_22097895	wsnp_BE446672B_Ta_2_1	Excalibur_c25640_110	wsnp_Ku_c13952_22097856
Jagger_c3757_131	BobWhite_c23617_167	BS00099794_51	Excalibur_c8585_701	Jagger_c3757_131	RFL_Contig1823_1044	Tdurum_contig11216_942
wsnp_Ex_c194_381656	Ku_c16636_347	wsnp_Ex_c18384_27213023	wsnp_Ku_c41261_49287074	Ku_c79340_308	wsnp_Ex_c194_381656	BS00063928_51
BobWhite_c44460_821	RAC875_rep_c111494_195	Kukri_rep_c102102_273	Kukri_c36758_140	BS00071893_51	BobWhite_c44460_821	RAC875_c64377_732
BS00022902_51	RFL_Contig529_963	BS00022902_51	Kukri_c5861_360
Excalibur_c48379_413	wsnp_Ex_c1495_2864718	Excalibur_c48379_413	Ra_c62804_1641	IACX11029	Kukri_c27693_260	IACX5821	Kukri_c27693_551	Ex_c102909_778	Excalibur_c48379_116	Ra_c25590_1406	CAP12_c424_402	Excalibur_c23992_436
RAC875_c78619_523	RAC875_c16136_1597	wsnp_Ex_c9091_15135511	Excalibur_c28045_741	RAC875_c78619_523	BS00083060_51
wsnp_Ex_c50340_54659660	wsnp_BE405749B_Ta_2_1	wsnp_Ex_c50340_54659660	Tdurum_contig68637_256	RFL_Contig4140_1135
RAC875_c9770_123	BS00023105_51	Tdurum_contig10354_170	BS00021877_51	Tdurum_contig93330_656	RAC875_c9770_123
wsnp_Ex_c27644_36826484	RAC875_c32848_578	wsnp_Ex_c27644_36826484	Ku_c8310_865	RAC875_c62171_386
RAC875_c60360_389	Ex_c40520_1484	Tdurum_contig28703_293	BobWhite_c28295_256	BS00010992_51	BS00105606_51	Kukri_c38845_430	JD_c12243_360	Tdurum_contig9874_391	Excalibur_c89515_95	RAC875_rep_c77710_180	Kukri_c19709_383	Tdurum_contig42092_1047	IAAV7575	Ex_c64327_523	IAAV1624	BS00083533_51	BS00022504_51	RAC875_c63067_283	Excalibur_c20610_251	Ku_c13532_1753	BS00067706_51	Tdurum_contig9874_547	Kukri_c51925_654	BS00084305_51	IAAV2452	Tdurum_contig100344_160	RAC875_c51663_87	BS00005004_51	IAAV7043	wsnp_Ku_c16938_25916260	RAC875_c90431_275	RAC875_c4910_98	BS00025736_51	RAC875_c8849_134	wsnp_Ku_c11987_19473636	IAAV7611	Excalibur_c12376_569	RAC875_c10659_570	Tdurum_contig13095_97	Kukri_c2332_1093	Kukri_c26168_423	RAC875_c8271_1469	Ku_c3695_1696	Tdurum_contig56188_569	BobWhite_c39153_131	wsnp_Ex_c18733_27607958	BobWhite_c13654_447	RAC875_c21367_209	IAAV1312
Ex_c25733_348	RAC875_c818_1185	IAAV7428	BS00084895_51	wsnp_Ku_c51703_56915288	Ex_c25733_348
Tdurum_contig13117_1316	BS00089031_51	Tdurum_contig13117_1316	RAC875_rep_c106876_558	BS00022551_51
wsnp_Ku_rep_c70742_70379526	wsnp_Ku_rep_c70742_70379526	wsnp_Ex_c12063_19310114	Excalibur_c94756_540	Tdurum_contig75938_1546
Excalibur_c33470_175	wsnp_Ex_c5296_9365847	Tdurum_contig53772_362	wsnp_Ex_c5296_9365860	Excalibur_c33470_175
Excalibur_rep_c72368_68	wsnp_Ex_rep_c66255_64400455	BobWhite_c42716_71	BS00110231_51	Excalibur_rep_c72368_68
Kukri_c63336_621	Kukri_c51735_79	RAC875_c46093_492	Tdurum_contig11077_122	Kukri_c63336_621
BS00023071_51	BS00023071_51	Kukri_c13978_132	Excalibur_c44818_109
IAAV4729	IAAV4729	wsnp_JD_c6331_7499499	Kukri_c66451_128
Ra_c17685_927	Ra_c17685_927	tplb0043k02_463	RAC875_c42275_224
wsnp_Ex_c4774_8519623	Kukri_rep_c89128_138	wsnp_Ex_c4774_8519623	BS00032039_51
IACX502	Kukri_c43552_443	IACX502	Ra_c16879_977
Tdurum_contig604_356	Tdurum_contig604_356	Excalibur_c9149_1326	RFL_Contig4235_707	Tdurum_contig47550_699	Kukri_c15391_468	Tdurum_contig30517_578	Tdurum_contig30517_310	Tdurum_contig30517_174	IACX11320	BobWhite_c11044_322	BS00067627_51
wsnp_RFL_Contig4726_5654774	BobWhite_c4236_410	wsnp_RFL_Contig4726_5654774	BobWhite_c22266_315
Tdurum_contig67656_387	Tdurum_contig47253_1624	Tdurum_contig67656_387	Tdurum_contig41945_748
RAC875_c102223_220	RFL_Contig4977_2333	CAP12_c1129_220	RAC875_c102223_220
Excalibur_c40993_1129	wsnp_BF485168B_Ta_2_1	Excalibur_c40993_1129	Excalibur_c48379_461
BS00064032_51	Ku_c106533_550	BS00064032_51	wsnp_Ex_rep_c66389_64588992
Excalibur_c27915_560	BS00031596_51	BS00021710_51	Excalibur_c27915_560
Excalibur_c22205_573	Tdurum_contig68980_317	Excalibur_c22205_573
Tdurum_contig45965_563	Tdurum_contig45965_563	Tdurum_contig13879_919
wsnp_Ex_c2111_3963161	RAC875_c826_839	wsnp_Ex_c2111_3963161
BS00065139_51	BS00065139_51	BS00050126_51
BS00069125_51	BS00069125_51	BS00066338_51
RAC875_c55934_165	Kukri_c30490_328	RAC875_c55934_165
BS00076192_51	BS00050522_51	BS00076192_51
BS00067003_51	BS00065053_51	BS00067003_51
Kukri_c34793_360	Kukri_c34793_360	Excalibur_c43567_850
BS00063537_51	BS00063537_51	Tdurum_contig13879_352
JD_c107_683	Tdurum_contig48523_1838	JD_c107_683	BS00039740_51
BS00037246_51	Kukri_c8395_1352	BS00037246_51
Excalibur_c95656_129	Excalibur_c95656_129	RFL_Contig2160_617
wsnp_Ku_c2620_4980121	wsnp_Ex_c5780_10153638	wsnp_Ku_c2620_4980121
Excalibur_c581_1220	Excalibur_c581_1220	Excalibur_c581_947
RAC875_rep_c74070_518	BS00069723_51	CAP11_rep_c5039_201	wsnp_Ex_c852_1657319	RAC875_rep_c74070_518	BS00095568_51
IAAV5776	IAAV5776	BS00063512_51
BS00110121_51	RAC875_c15942_571	Ku_c31363_2165	BS00105833_51	BS00110121_51
BS00070285_51	BS00070285_51	BS00002484_51
Tdurum_contig60052_184	Tdurum_contig60052_184	wsnp_Ku_c24323_34285350
Tdurum_contig51922_676	Tdurum_contig51922_676	wsnp_Ex_c1597_3045682
CAP8_c5043_190	CAP8_c5043_190	BS00045568_51
BS00066944_51	BS00066944_51
Ra_c4329_599	Ra_c4329_599
Kukri_c33670_506	Kukri_c33670_506
Tdurum_contig82187_189	Tdurum_contig82187_189
BobWhite_c14271_1379	BobWhite_c14271_1379
BS00066271_51	BS00066271_51
wsnp_Ex_c38849_46284348	wsnp_Ex_c38849_46284348
wsnp_CAP11_c2596_1325540	wsnp_CAP11_c2596_1325540
D_GBUVHFX01API9H_416	D_GBUVHFX01API9H_416
BS00011596_51	BS00011596_51
Tdurum_contig50667_306	Tdurum_contig50667_306
RAC875_c4047_115	RAC875_c4047_115
wsnp_BE443531B_Ta_1_1	BobWhite_c8218_162	wsnp_Ra_c8506_14401408	wsnp_BE443531B_Ta_1_1	wsnp_BE637864B_Ta_1_1	Kukri_c147_1620
Kukri_c8143_355	BS00055866_51	IAAV2757	Kukri_c25961_166	Tdurum_contig69792_167	Kukri_c8143_355	Tdurum_contig11896_550
RAC875_c2040_564	RAC875_c2040_564
IAAV2147	IAAV2147
BS00089524_51	BS00089524_51
BS00074911_51	BS00074911_51
Kukri_c36151_170	Kukri_c36151_170
D_contig25392_201	D_contig25392_201
RFL_Contig2826_548	BS00069829_51	RAC875_c47427_75	RFL_Contig2826_548	RFL_Contig5937_1677
Tdurum_contig19102_84	Tdurum_contig19102_84
BobWhite_c9963_51	BobWhite_c9963_51
Kukri_c25512_53	Kukri_c25512_53
RFL_Contig5637_1008	Kukri_c92979_195	wsnp_BE637971B_Ta_1_20	RFL_Contig5637_1008
Tdurum_contig47083_278	Kukri_c29655_194	Tdurum_contig47083_278
Excalibur_c63885_115	Excalibur_c63885_115
Tdurum_contig22253_213	Tdurum_contig22253_213
BS00060686_51	BS00060686_51
BS00003600_51	BS00003600_51
BS00022916_51	BS00011205_51	BS00022916_51	wsnp_Ex_c25782_35041189
Tdurum_contig13250_137	Tdurum_contig13250_137
CAP12_c1085_283	CAP12_c1085_283
Kukri_c8390_1102	Kukri_c8390_1102
wsnp_Ex_c1600_3051075	wsnp_Ex_c1600_3051075
Excalibur_rep_c69522_83	Excalibur_rep_c69522_83
Tdurum_contig52086_129	Tdurum_contig52086_129
BS00067436_51	BS00067436_51
Excalibur_c55186_351	Excalibur_c55186_351
RAC875_c839_352	RAC875_c839_352
BS00089790_51	BS00089790_51
BobWhite_c13124_430	BobWhite_c13124_430
BS00077498_51	BS00077498_51
BS00084990_51	BS00084990_51
Tdurum_contig8840_575	Tdurum_contig8840_575
BS00064162_51	BS00064162_51
BS00067769_51	BS00067769_51
BS00064052_51	BS00064052_51
tplb0028p02_562	tplb0028p02_562
Ku_c11813_215	Ku_c11813_215
BS00094237_51	BS00094237_51
wsnp_RFL_Contig2403_1927045	wsnp_RFL_Contig2403_1927045
BobWhite_c14304_687	BobWhite_c14304_687
Tdurum_contig94450_255	Tdurum_contig94450_255
CAP12_c2978_93	Kukri_c44738_477	wsnp_CAP11_c1043_618449	BS00024262_51	BobWhite_c5419_861	BS00011451_51	CAP11_c3218_126	BS00095225_51	Excalibur_c4058_1121	Excalibur_c46695_219	BS00031658_51	BS00065722_51	BobWhite_c28133_87	BS00086679_51	RAC875_c48997_1160	JD_c3737_285	Excalibur_c16662_300	RAC875_rep_c81479_191	BS00087086_51	BobWhite_c816_289	Excalibur_c5958_1398	IACX11153	BS00065478_51	RAC875_rep_c69508_215	Excalibur_c12703_766	Kukri_c53398_200	BobWhite_c5419_643	IAAV614	BS00074817_51	tplb0044p22_2330	BS00066847_51	Kukri_c5113_1082	CAP7_c1609_203	IAAV5348	Excalibur_c5958_1270	Kukri_c20844_116	RAC875_c8932_740	wsnp_CAP12_c633_339740	BS00067620_51	CAP12_c2978_93	RAC875_c17951_108	RAC875_c3762_710	RAC875_c82888_83	BS00051826_51	Kukri_c6167_1271	IAAV4760	D_GB5Y7FA02HBLTO_213	Kukri_c24648_262	BS00072193_51	D_GBUVHFX01ANH44_230
IAAV868	D_GA8KES401EYUM8_190	wsnp_Ex_rep_c66423_64641115	Excalibur_c50856_63	D_GBF1XID01DNWRS_378	wsnp_JD_c8173_9207415	Kukri_c6051_640	wsnp_Ku_c2624_4986980	Excalibur_c48317_242	wsnp_Ex_c25974_35235456	RAC875_c54260_127	BS00066188_51	IAAV5841	wsnp_Ex_c1318_2519998	wsnp_Ex_c8188_13842273	wsnp_Ex_c12447_19847242	IAAV2840	wsnp_Ex_c27290_36498531	Ra_c21676_178	wsnp_Ex_c15396_23659859	RAC875_c35846_671	IAAV868	Excalibur_c23155_327	wsnp_Ex_rep_c69024_67924125	BS00021702_51	wsnp_Ex_c3831_6966926	D_contig06122_208	BobWhite_c6998_365	BS00079095_51	CAP11_c3464_68	wsnp_Ku_c7266_12551048	wsnp_Ex_c27290_36498462	Excalibur_c8188_693	RAC875_c3604_1527	RAC875_c4135_1028	wsnp_Ku_c5560_9851459	RAC875_c43831_91	IAAV7473	BobWhite_c10977_834	BS00082503_51	wsnp_Ex_c18665_27541568	Excalibur_c8188_243	BS00075001_51	RFL_Contig3622_1217	BS00058554_51	Excalibur_c19237_895	IAAV7745	Kukri_c29121_654	RAC875_c87321_108
BS00000721_51	wsnp_Ex_rep_c101500_86856089	BS00108305_51	IACX11290	Excalibur_c3260_989	Kukri_c9693_1890	wsnp_Ex_rep_c101500_86856679	wsnp_BE586140D_Ta_2_2	BS00087783_51	BS00000721_51
wsnp_Ex_rep_c108057_91436561	Ra_c4899_609	BS00066976_51	wsnp_Ex_c1130_2166731	BS00032149_51	wsnp_Ex_rep_c108057_91436561	BobWhite_rep_c65565_359
CAP8_c1305_148	BS00022178_51	BS00023049_51	Excalibur_c48750_124	Excalibur_c24303_1145	Kukri_c46169_294	CAP8_c1305_148
Kukri_c26168_713	RAC875_c10925_1887	Kukri_c26168_713	Kukri_c36351_64	D_GDS7LZN02IXNP1_255	IAAV1917	RAC875_c20883_693
wsnp_Ra_c1020_2062200	Excalibur_c16851_142	wsnp_Ra_c1020_2062200	Excalibur_c15692_532	Excalibur_c4876_832	Excalibur_c5892_1129	RFL_Contig1338_2062
wsnp_Ex_c12012_19240904	BS00070085_51	Excalibur_c16452_624	wsnp_Ex_c12012_19240904	RAC875_c9594_1289
Ra_c1211_1656	Excalibur_c53900_86	wsnp_Ra_c17989_26960545	Ra_c3045_1739	Ra_c1211_1656
Kukri_c33670_261	D_contig13475_402	Kukri_c33670_261	D_F1BEJMU01DOR77_203
wsnp_Ex_c2918_5381441	wsnp_Ex_c2918_5381441	wsnp_JD_c12333_12595897
BS00093390_51	BS00093390_51	wsnp_Ex_c35886_43950102
D_F5XZDLF01A85DT_301	D_F5XZDLF01A85DT_301	IAAV7510
BS00093275_51	BS00036189_51	BS00093275_51
wsnp_Ex_c10959_17801482	wsnp_Ex_c10959_17801482	RAC875_rep_c105196_532
tplb0025b13_2687	tplb0025b13_2687
Excalibur_c23473_451	Excalibur_c23473_451
Tdurum_contig46389_1540	Tdurum_contig46389_1540
D_GB5Y7FA02I369B_378	D_GB5Y7FA02I369B_378
wsnp_BE424100D_Ta_1_1	wsnp_BE424100D_Ta_1_1
RFL_Contig3481_1669	RFL_Contig3481_1669
Ku_c12842_664	Ku_c12842_664
BS00022188_51	BS00022188_51
D_contig14507_369	D_contig14507_369
BS00107837_51	BS00107837_51
BS00066446_51	BS00066446_51
BS00003816_51	BS00003816_51
RAC875_c39312_339	RAC875_c39312_339
Excalibur_c55959_651	Excalibur_c55959_651
CAP8_c2401_433	CAP8_c2401_433
Tdurum_contig11756_458	Tdurum_contig11756_458
Kukri_c25632_86	Kukri_c44231_1576	wsnp_Ku_c16547_25454123	RAC875_c96399_610	RAC875_c27530_860	Tdurum_contig52350_296	IAAV6102	RAC875_c1043_258	Tdurum_contig56321_179	wsnp_Ex_c10555_17236072	RAC875_c22328_490	wsnp_Ex_c3695_6740339	Tdurum_contig42282_10323	Excalibur_c91176_326	RAC875_c22328_1356	Kukri_c25632_86	IAAV5232	BS00011539_51	Excalibur_c7971_712
wsnp_Ku_c38662_47257696	BS00067886_51	CAP7_rep_c6939_197	Kukri_rep_c70265_167	RAC875_c38750_86	BS00056232_51	Kukri_c41543_366	BS00052043_51	Ku_c36017_329	BS00073720_51	BS00031140_51	RAC875_c102123_159	RAC875_c102123_187	IAAV1691	BS00097263_51	IAAV3570	Excalibur_c84687_162	RAC875_c76620_361	IAAV1587	Excalibur_c640_464	Ku_c70277_1276	RAC875_c11956_477	wsnp_Ex_c23720_32957892	Excalibur_rep_c67434_73	RAC875_rep_c101082_855	JD_c3358_1128	wsnp_Ku_c38662_47257696	CAP12_c1437_261	RAC875_c57998_165	RAC875_rep_c101788_71	BS00063599_51	Tdurum_contig10910_1662	wsnp_Ra_c10861_17763060
Ex_c721_2127	Excalibur_c74304_642	IAAV2376	Excalibur_c12169_1088	Excalibur_c21269_176	Tdurum_contig44062_733	BS00074780_51	Ex_c721_2374	BS00107555_51	Excalibur_c4847_631	Excalibur_c28938_185	Tdurum_contig56511_144	Excalibur_c50934_159	RAC875_c17628_867	Tdurum_contig15512_429	BS00090940_51	wsnp_Ex_c36242_44232305	Excalibur_c6808_541	Excalibur_c6808_959	BobWhite_c14476_80	wsnp_BE498730A_Ta_2_2	RAC875_c25986_82	Kukri_c29034_867	Tdurum_contig93884_223	Tdurum_contig45580_1717	Ex_c721_2127	IACX2067	IACX636	BobWhite_rep_c64680_305	wsnp_Ex_c20370_29434410
BS00062843_51	wsnp_BG314532A_Ta_2_1	wsnp_CAP12_c901_472535	BS00062843_51	RAC875_c13116_541	Excalibur_rep_c111743_194	Tdurum_contig9731_121	wsnp_JD_c12088_12411845	RAC875_c20700_853	Tdurum_contig82812_213	Excalibur_c15733_252	Tdurum_contig5311_67	Excalibur_c37649_125	BS00036766_51	wsnp_CAP11_rep_c8768_3788007	Kukri_rep_c83485_398	BS00039983_51	Kukri_rep_c104727_91	Tdurum_contig48302_532	BS00036767_51	Kukri_c15308_173	RAC875_rep_c70093_1079	wsnp_Ex_c15325_23565935	wsnp_Ex_rep_c68113_66877517
BobWhite_c12426_84	IACX6178	Excalibur_c12980_2621	BobWhite_c12426_84	Excalibur_c18324_390	IACX11417	RAC875_c26214_505	RAC875_c829_1143	Excalibur_c25599_358	BobWhite_c13373_250	wsnp_Ku_c23598_33524490	Kukri_c23195_266	Kukri_c33374_1048	wsnp_RFL_Contig1951_1127302	RFL_Contig174_406	CAP12_c259_307	wsnp_Ex_c19516_28481857	Kukri_c31776_1621	Excalibur_c32668_467	BS00068050_51	RAC875_c47161_100	wsnp_Ex_c2772_5130007	Tdurum_contig63196_123
BobWhite_c28819_517	BS00041707_51	RAC875_c63975_307	BobWhite_c28819_733	BS00085765_51	BobWhite_c28819_517	wsnp_BE403597A_Ta_2_1	wsnp_Ex_c28204_37349164	BS00040336_51	Kukri_c9713_1999	RAC875_c992_718	CAP12_c6044_69	Excalibur_c1793_97	Tdurum_contig10579_790	BS00040337_51	wsnp_BE406351A_Ta_2_2	BS00067806_51
Ku_c59581_1412	wsnp_Ex_rep_c103255_88258450	wsnp_Ex_c25057_34318425	Ku_c59581_1412	wsnp_Ex_c31900_40635609	wsnp_Ex_rep_c66615_64916114	wsnp_Ex_rep_c66809_65185215	Kukri_c15489_626	wsnp_Ex_rep_c66615_64916512	IAAV444	Kukri_c57491_156	Ra_c22880_760	Ra_c71628_188	JD_c2056_506
Excalibur_c8009_325	Tdurum_contig86183_221	Excalibur_c8009_325	BS00062732_51	Kukri_rep_c68300_216	Tdurum_contig6086_269	BS00022409_51	IACX3245	BS00063368_51	Tdurum_contig63071_67	BobWhite_c17783_174
BS00022377_51	BS00070005_51	BS00070004_51	BS00110587_51	BS00039406_51	RAC875_c35521_185	RAC875_rep_c69987_930	Excalibur_c34964_326	BS00022377_51	RFL_Contig3780_644	Ra_c13247_528
Kukri_c29170_680	RAC875_c52458_454	Kukri_c7193_5892	IAAV2218	RAC875_c21906_247	Kukri_c62142_683	wsnp_Ku_c8927_15048149	BobWhite_c17403_635	Ku_c8927_2075	Kukri_c29170_680	RAC875_c8093_605
wsnp_Ex_rep_c70299_69243835	BS00110128_51	wsnp_Ex_c5740_10081171	BS00022813_51	Ex_c5740_1133	wsnp_Ra_c66636_64922359	wsnp_Ex_rep_c70299_69243401	wsnp_Ex_rep_c70299_69243835	RAC875_c33037_578
wsnp_BE445431A_Td_2_1	wsnp_BE445431A_Td_2_1	Tdurum_contig33398_106	BS00107804_51	BS00081506_51	BS00093201_51
Excalibur_c16329_493	RAC875_c51459_311	RAC875_c35688_178	Kukri_c53501_305	Kukri_c26697_366	RAC875_c35200_230	Excalibur_c16329_493	BS00024643_51
BobWhite_rep_c62964_873	wsnp_Ex_rep_c69124_68035485	wsnp_Ex_c12219_19526749	wsnp_Ex_rep_c101866_87158671	wsnp_Ex_c1782_3365844	wsnp_Ex_c60588_60977198	BobWhite_rep_c62964_873	Kukri_c45015_145
RAC875_c69068_71	wsnp_Ex_c42720_49228237	wsnp_Ex_c2337_4379619	RAC875_c69068_71	Ra_c42714_1137	Excalibur_c11437_75	RAC875_c18698_550
Tdurum_contig11803_306	Tdurum_contig11803_475	Tdurum_contig11803_306	wsnp_Ex_c19556_28530243	BobWhite_c26374_339	wsnp_Ex_c19556_28530231	Tdurum_contig11803_850
Excalibur_rep_c105284_110	IAAV2654	BS00064905_51	Excalibur_c61806_213	Excalibur_rep_c105284_110	Kukri_c1728_1876	BS00066186_51
wsnp_Ku_c15567_24224486	BS00083146_51	wsnp_Ku_c15567_24223777	wsnp_Ex_c15822_24204224	wsnp_Ku_c15567_24224486	BobWhite_c1611_1685	Tdurum_contig47258_1039
BobWhite_c5178_188	CAP7_c4056_108	BobWhite_c15773_166	BS00023202_51	Excalibur_c72359_56	BobWhite_c5178_188
BS00039422_51	BS00035883_51	BS00089497_51	BS00022666_51	BS00039422_51	IAAV1698
wsnp_RFL_Contig3790_4082085	wsnp_BF201235A_Ta_2_4	wsnp_RFL_Contig3790_4082085	RAC875_rep_c88665_52	RAC875_rep_c88665_100	BS00003867_51
Ku_c57425_413	Kukri_rep_c73477_888	wsnp_Ex_rep_c101526_86881496	Ku_c57425_413	wsnp_JD_c18695_17091254	wsnp_Ex_c2887_5330426
Excalibur_c41125_360	Kukri_c4027_151	Excalibur_c41125_360	wsnp_Ku_c16358_25225060	Kukri_c74165_204
RAC875_c11652_544	CAP8_rep_c8022_270	RAC875_c11652_544	BobWhite_c2022_245	CAP11_c2293_200
Ra_c58279_702	Ra_c58279_684	wsnp_Ex_c5412_9564346	wsnp_Ex_c5412_9564478	Ra_c58279_702
wsnp_Ku_c850_1758318	wsnp_Ku_c850_1758318	wsnp_Ex_c63909_62932893	wsnp_Ku_c3688_6797159
BobWhite_c1049_338	wsnp_Ex_rep_c102538_87682273	BobWhite_c1049_338	BS00078116_51	RAC875_c15367_553
wsnp_Ex_rep_c108004_91402649	IAAV5706	RAC875_c1757_530	BS00091763_51	wsnp_Ex_rep_c108004_91402649
RAC875_c25848_122	IAAV3791	RAC875_c25848_122	Excalibur_c44487_642	IACX5800
wsnp_Ex_c2137_4014383	Excalibur_c52319_257	wsnp_Ra_c6586_11477949	wsnp_Ex_c2137_4014287	wsnp_Ex_c2137_4014383
wsnp_Ex_c15740_24096817	wsnp_Ex_c15740_24096817	BS00022487_51	BS00073381_51
wsnp_BG263521A_Ta_2_2	BobWhite_c23953_312	wsnp_Ex_c22862_32074455	wsnp_BG263521A_Ta_2_2
BS00062869_51	Tdurum_contig10048_207	BS00062869_51	BS00098033_51
BS00067907_51	BS00057059_51	BS00057060_51	BS00067907_51
BS00000209_51	Tdurum_contig82404_354	BobWhite_c31163_694	BS00000209_51
wsnp_Ku_c1292_2572053	IAAV7468	wsnp_Ku_c1292_2572053	wsnp_JD_rep_c48914_33168544
wsnp_Ku_c10418_17237935	Ex_c19516_3687	wsnp_Ex_rep_c66982_65424063	wsnp_Ku_c10418_17237935
Excalibur_c47535_389	Excalibur_c47535_389	Excalibur_c28017_641	wsnp_CAP8_c2677_1394934
BS00022982_51	BS00022982_51	Excalibur_c92241_336	RAC875_rep_c78744_228
BS00079443_51	BS00079443_51	BS00021739_51	RAC875_rep_c73925_276
Tdurum_contig42423_1963	Tdurum_contig42423_2448	Tdurum_contig42423_1963	Tdurum_contig42423_1536
RAC875_c24364_307	RAC875_c24364_307	RFL_Contig2972_2819	RFL_Contig2972_2285
RAC875_c24517_558	RAC875_c24517_558	Kukri_c24852_466	Kukri_c40035_258
Jagger_c9554_114	RAC875_c42648_115	Jagger_c9554_114	Jagger_c4026_328	wsnp_Ra_c32271_41304469
BS00089457_51	Tdurum_contig27887_55	BS00089457_51
RAC875_c96033_191	RAC875_c96033_191	Excalibur_c20439_825
BobWhite_c4517_120	BS00025880_51	BobWhite_c4517_120
Tdurum_contig53038_684	Tdurum_contig53038_684	Tdurum_contig53038_714
Tdurum_contig56321_232	Tdurum_contig56321_232	Excalibur_c4372_363
BS00065366_51	BS00065366_51	RAC875_c19904_308
IAAV2065	RFL_Contig5277_888	IAAV2065
Kukri_c40121_373	BS00096882_51	Kukri_c40121_373
Excalibur_c11947_746	Excalibur_c11947_746	RAC875_c34757_180
BS00041816_51	BS00041816_51	Ra_c34214_1320
RAC875_rep_c69619_78	RAC875_rep_c69619_145	RAC875_rep_c69619_78
Excalibur_rep_c102052_721	Excalibur_rep_c102052_721	wsnp_JD_c15127_14676522
BS00077768_51	BS00077769_51	BS00077768_51
Kukri_c3882_2021	Excalibur_c12177_285	Kukri_c3882_2021
Ku_c269_2643	wsnp_Ex_c2033_3814035	Ku_c269_2643
Tdurum_contig93508_295	BS00011478_51	Tdurum_contig93508_295
RAC875_c17787_274	RAC875_c17787_274	RAC875_c4015_2175
Tdurum_contig55610_784	BS00075524_51	Tdurum_contig55610_784
wsnp_Ku_c2725_5163091	Ex_c8832_2521	wsnp_Ku_c2725_5163091
CAP12_c575_105	BS00096927_51	CAP12_c575_105
RFL_Contig4517_1276	RAC875_c38018_278	RFL_Contig4517_1276
IAAV880	IAAV880
RFL_Contig5122_974	RAC875_c35688_382	BS00064813_51	Tdurum_contig14482_1073	IAAV7086	BS00065001_51	Tdurum_contig8350_243	RFL_Contig5122_974	tplb0025l18_1788	Excalibur_rep_c69149_1588	Tdurum_contig50720_482	Kukri_c21008_657	tplb0021g21_595	Tdurum_contig8350_350	Excalibur_c62106_387	BS00087932_51	CAP8_c3129_381	wsnp_Ku_c2838_5354231
BS00010696_51	BS00010696_51
RAC875_c33809_158	RAC875_c33809_158
Ku_c23118_149	Ku_c23118_149
BS00076693_51	BS00076693_51
IAAV691	IAAV691
BS00029208_51	BS00029208_51
Kukri_c11327_977	Ku_c5710_312	BS00032606_51	BS00049644_51	Kukri_c11327_977	Tdurum_contig30451_88
RAC875_c48703_189	RAC875_c48703_189
Tdurum_contig84245_154	Tdurum_contig84245_154
wsnp_JD_c2578_3489735	wsnp_JD_c2578_3489735
CAP12_rep_c6956_169	CAP12_rep_c6956_169
Tdurum_contig50839_279	Tdurum_contig50839_279
RAC875_c14944_555	RAC875_c14944_555
RFL_Contig2656_871	RFL_Contig2656_871
Tdurum_contig86243_288	Tdurum_contig86243_288
Tdurum_contig41912_893	Tdurum_contig41912_893
Excalibur_c42110_66	Excalibur_c42110_66	Ra_c3750_1082
BS00004724_51	BS00004724_51
RAC875_c35807_1110	RAC875_c35807_1110
Tdurum_contig61938_424	Tdurum_contig61938_424
wsnp_Ku_c33374_42877546	wsnp_Ku_c33374_42877546
Kukri_c29170_702	Kukri_c29170_702
Tdurum_contig77522_310	Tdurum_contig77522_310
Tdurum_contig47508_250	Tdurum_contig47508_250
RAC875_rep_c119471_174	RAC875_rep_c119471_174
Tdurum_contig31185_456	Tdurum_contig31185_456
Ku_c33884_267	Ku_c33884_267
RAC875_c42847_141	RAC875_c42847_141
IAAV8933	IAAV8933
BobWhite_c11022_78	BobWhite_c11022_78
Kukri_c52608_142	Kukri_c52608_142	RAC875_c68649_457
Ku_c69608_894	wsnp_Ra_c10658_17500498	Ku_c69608_894
Tdurum_contig44328_448	Tdurum_contig44328_448
Kukri_c3024_1268	Kukri_c3024_1268
Excalibur_c7282_285	Excalibur_c7282_285
wsnp_Ex_c101374_86744680	wsnp_Ex_c101374_86744680
Excalibur_rep_c112367_293	Excalibur_rep_c112367_293
RAC875_c1706_1888	RAC875_c1706_1888
wsnp_be471201A_Ta_1_1	wsnp_be471201A_Ta_1_1
BS00024921_51	BS00024921_51
Tdurum_contig30569_579	Tdurum_contig30569_579
wsnp_Ex_c11827_18986376	wsnp_Ex_c11827_18986376
BS00022896_51	BS00022896_51
BS00030136_51	BS00030136_51
RFL_Contig1863_250	RFL_Contig1863_250
Tdurum_contig20262_440	Tdurum_contig20262_440
BobWhite_c26803_89	BobWhite_c26803_89
Kukri_c84087_154	Kukri_c84087_154
BS00029332_51	BS00029332_51
Tdurum_contig49145_914	Tdurum_contig49145_914
RAC875_c3102_959	RAC875_c3102_959
BS00021706_51	BS00021706_51
RAC875_c9523_328	RAC875_c9523_328
RAC875_c4609_1756	RAC875_c4609_1756
BS00077131_51	CAP7_c1933_170	BS00016650_51	BS00066719_51	BS00046166_51	IAAV1401	BobWhite_rep_c64679_73	Kukri_c84629_315	BS00063365_51	Tdurum_contig5691_596	BobWhite_c18540_97	Kukri_c18459_2622	BS00068310_51	Tdurum_contig54784_485	BS00077131_51	Tdurum_contig18858_324	BS00080967_51
wsnp_CAP7_rep_c12606_5316797	RFL_Contig1385_326	Kukri_c9387_112	Tdurum_contig83066_276	BS00059315_51	Excalibur_c15031_73	RAC875_c15649_1101	IAAV2784	wsnp_Ex_c6537_11338763	RAC875_c31252_173	BS00022940_51	Ra_c2110_494	Ra_c2110_1660	Excalibur_c13239_85	BS00022657_51	RAC875_rep_c113555_122	wsnp_Ex_c7246_12443506	BS00022417_51	Kukri_c9387_372	wsnp_Ku_c4507_8157580	Kukri_c40953_658	RAC875_rep_c118376_304	BS00099097_51	BS00065418_51	Kukri_c67546_342	Kukri_c67546_279	wsnp_BE499478B_Ta_2_1	BS00063577_51	BS00022949_51	wsnp_CAP8_c630_456418	JD_c39990_130	wsnp_CAP7_rep_c12606_5316797	Ra_c6728_590	IAAV3789	wsnp_BF202681B_Ta_2_2	Ku_c23446_2209
BS00106695_51	RAC875_c57353_245	BS00009882_51	RAC875_c22463_494	RFL_Contig385_761	CAP12_s9114_61	Kukri_c55909_1109	BobWhite_c5191_563	BS00084417_51	Kukri_c18754_67	Excalibur_c1883_340	Jagger_c7688_98	Excalibur_c31864_713	BobWhite_c33464_133	Excalibur_c224_1383	IACX5726	Excalibur_c65466_714	BobWhite_c5191_362	Kukri_c27631_1329	Excalibur_c7051_1027	Ex_c52711_584	BS00080318_51	RAC875_c31328_381	BS00069756_51	BS00046601_51	IACX8828	BS00011047_51	IAAV1502	RFL_Contig3713_316	BS00106695_51	BS00011276_51	RAC875_c37540_583	RAC875_c1858_2693
RFL_Contig337_1645	BS00064528_51	BS00070861_51	Kukri_c40621_513	RFL_Contig337_1645	Tdurum_contig54925_202	RAC875_rep_c72879_435	Tdurum_contig54925_225	wsnp_Ex_c24711_33964543	Kukri_c31059_130	Tdurum_contig54925_415	Tdurum_contig42112_2432	Tdurum_contig7144_602	Ra_c4051_1010	BS00079621_51
RAC875_c37837_889	Kukri_c62277_80	RAC875_c76533_442	BS00038218_51	RAC875_c37837_889	Tdurum_contig1653_190	BS00022422_51	BS00079213_51	Excalibur_c43482_141	wsnp_Ex_c741_1456698	Excalibur_c12135_100	IAAV1101	wsnp_JD_c12687_12877994	BobWhite_c30622_180	BS00067337_51	IACX6223	BS00103461_51	RAC875_c3302_1411	RAC875_c26415_350	Kukri_c44_1704	RAC875_rep_c99492_65	tplb0045o20_699	BS00043099_51	BS00038217_51	Kukri_c36879_83
Excalibur_rep_c107769_116	Kukri_rep_c97239_133	Kukri_c6306_1151	tplb0034e07_1869	BS00058815_51	Excalibur_c42248_663	tplb0034e07_718	Excalibur_c39493_251	Excalibur_rep_c107769_116	Excalibur_c29417_499	Kukri_c3701_392	IACX6340	wsnp_Ra_c1501_2991585	BS00067280_51	Excalibur_c2656_3198	Excalibur_c29417_400	RAC875_c34512_493	RAC875_c34512_685	Ex_c525_1401	wsnp_Ex_c10961_17803258
BobWhite_c892_73	Excalibur_rep_c109282_92	BobWhite_c8113_532	RAC875_c46661_184	Kukri_rep_c69267_496	Ku_c6546_718	wsnp_Ex_c51352_55323092	RAC875_c5080_915	IACX3325	wsnp_Ex_c7003_12065828	wsnp_Ex_rep_c67671_66332423	BobWhite_c892_73
RAC875_c21868_792	Excalibur_c53516_119	Excalibur_c20050_133	Ku_c41677_924	Excalibur_c21220_88	Kukri_c28478_750	RAC875_c21868_792	wsnp_Ex_c56027_58308093	BS00041585_51	IAAV2277	IAAV4206	wsnp_Ex_c163_321026
RAC875_s109189_188	IAAV6765	Ra_c6700_406	BS00034245_51	Kukri_rep_c68124_672	wsnp_RFL_Contig3802_4108582	Excalibur_c65830_82	Kukri_rep_c107245_634	wsnp_Ex_c15089_23270614	wsnp_Ex_c22423_31615798	Kukri_c48787_108	wsnp_RFL_Contig1418_565105	RAC875_s109189_188	RAC875_c57938_94
BS00009060_51	BobWhite_c8253_397	BS00010988_51	wsnp_Ex_rep_c103064_88104690	BS00081231_51	Excalibur_c10637_515	Excalibur_c18966_804	IAAV6424	BobWhite_rep_c64049_232	Excalibur_c76665_98	BS00009060_51	IAAV6288	BS00068181_51	BS00010098_51	Excalibur_c18966_1008
wsnp_Ku_c12037_19549078	BS00091068_51	RAC875_c36614_344	RFL_Contig4856_71	IAAV717	wsnp_Ex_c7203_12370983	Kukri_c79815_483	Ku_c12037_482	IAAV5350	wsnp_BE490267A_Ta_2_1	wsnp_Ku_c12037_19549078	CAP12_c2472_60	Ex_c2510_477
Excalibur_rep_c106124_239	wsnp_BE399688B_Ta_2_1	Kukri_c6973_344	wsnp_Ex_c45094_50985067	IAAV7129	IAAV539	IACX1412	Excalibur_c45094_602	IAAV6156	wsnp_Ex_c13351_21042379	BS00092273_51	Excalibur_rep_c106124_239	wsnp_Ex_c9248_15372536	Ku_c7740_879
BobWhite_c948_52	BobWhite_c948_52	Kukri_rep_c94009_116	wsnp_Ex_rep_c101906_87187119	IAAV5331
Kukri_rep_c103893_875	Kukri_c59939_94	BS00077914_51	BS00009807_51	Kukri_c37311_136	BobWhite_c23790_98	Kukri_c11318_591	wsnp_Ex_c10596_17293192	Kukri_rep_c103893_875	BobWhite_c11059_169	wsnp_Ex_c10596_17293363	IAAV3165
BS00083998_51	Kukri_c49784_86	BS00026037_51	RFL_Contig5495_563	BS00083998_51	Kukri_c49784_56
tplb0042o21_419	Kukri_c9898_1766	BS00072839_51	BS00072840_51	tplb0042o21_419	RAC875_c19042_2102	BobWhite_c2822_228	tplb0042a21_1091	Kukri_c900_1334	Tdurum_contig30201_63	Excalibur_rep_c105614_172
RAC875_rep_c109471_154	Ra_c11464_294	RAC875_rep_c109471_154	Ra_c491_902	Kukri_c30847_344	wsnp_Ra_c1660_3275687	Kukri_c40204_617	wsnp_Ex_c326_636368	wsnp_Ex_c1996_3754394	RAC875_rep_c115433_378
wsnp_Ex_c3044_5620102	Kukri_c34353_821	wsnp_JD_rep_c64505_41132927	RAC875_c32503_134	wsnp_Ex_c3044_5620102	wsnp_Ex_c22018_31193171	wsnp_Ku_c15336_23908130	wsnp_Ex_c62844_62315607	BS00031814_51	Kukri_c53629_239
RAC875_c14775_1048	BS00093993_51	wsnp_Ex_c10838_17631243	BS00022800_51	Kukri_c19751_873	RAC875_c14775_1048	IACX5850	Kukri_c32700_104	Ex_c55735_1012	wsnp_Ex_c55735_58127324
Excalibur_c20647_643	Excalibur_c18417_285	Excalibur_c20647_643	tplb0040e02_1293	BS00075410_51	BobWhite_rep_c61602_139	CAP12_c2565_239	RAC875_c63545_85	RAC875_rep_c109975_192	Excalibur_c25921_230
Excalibur_c41459_96	Excalibur_c841_609	Excalibur_rep_c101263_892	Excalibur_c41459_96	BS00061979_51	Kukri_c52200_878	RAC875_c2300_1021	Excalibur_c4748_360	Kukri_c16758_443
Excalibur_c56550_71	Excalibur_c56550_71	RFL_Contig2751_1562	BobWhite_rep_c64068_241	Kukri_c10869_1591
Tdurum_contig71387_65	RAC875_c47353_350	tplb0031k24_254	Tdurum_contig71387_65	RFL_Contig1483_1765	wsnp_Ra_c16822_25566950	IAAV4434	wsnp_Ku_c13905_22034406
Excalibur_c48404_59	Excalibur_c48404_59	CAP12_c1817_77	wsnp_Ex_c298_580660	Excalibur_c7051_1115	Jagger_c10188_98	RAC875_c16993_196	wsnp_Ex_c15646_23969140
RAC875_c10132_462	tplb0024l03_910	Excalibur_c80601_308	BobWhite_c38001_528	RAC875_c17459_566	Excalibur_c80601_278	RAC875_c10132_462
wsnp_Ex_c19094_28015035	Kukri_c17_1246	wsnp_Ex_c19094_28015035	wsnp_Ex_rep_c103381_88353000	RAC875_c31214_58	Ex_c67202_741	CAP11_c1820_244
RAC875_rep_c109207_706	BobWhite_c31129_60	BS00010055_51	Ku_c5725_892	RAC875_rep_c109207_706	Kukri_rep_c107572_121	RAC875_c95948_614
wsnp_Ex_c5619_9884202	Excalibur_c40976_111	BS00059896_51	RAC875_c8197_810	Excalibur_c40976_87	wsnp_Ex_c5619_9884202	CAP8_rep_c8162_101
RAC875_c62831_255	Kukri_rep_c69177_180	Kukri_c27673_289	Kukri_rep_c103261_918	RAC875_c62831_255	Kukri_rep_c92967_369
Kukri_c30847_551	BS00084668_51	IACX8446	wsnp_JD_c640_960796	Kukri_c30847_551	wsnp_Ex_c7776_13247365
wsnp_Ex_c5123_9089025	wsnp_Ex_c5123_9087869	wsnp_Ex_c5123_9089025	BS00046165_51	RAC875_c17455_152	wsnp_Ku_c9901_16493072
Excalibur_rep_c77221_93	RAC875_rep_c118667_79	Excalibur_rep_c68985_110	Excalibur_rep_c108662_132	Excalibur_rep_c77221_93	wsnp_Ra_rep_c74497_72390803
BS00100981_51	BS00063236_51	BS00100981_51	BS00026432_51	Excalibur_c42146_338
wsnp_Ku_c4042_7375053	wsnp_BE497494B_Ta_2_1	wsnp_Ku_c4042_7375053	BS00110442_51	IAAV2480	RAC875_c52566_644	BS00071690_51	RFL_Contig1633_304	wsnp_Ex_c269_518324	RAC875_c35438_474	BS00083078_51	Kukri_c46621_143	Kukri_rep_c85389_715	BS00070001_51	IAAV980	wsnp_JG_c609_370792	Ku_c4042_576	BobWhite_c10238_127	wsnp_Ex_c7738_13195349	BS00003404_51	Ra_c27275_627	wsnp_CAP11_c3947_1866837	wsnp_Ex_c269_517710	RAC875_c52566_551	Tdurum_contig77602_931
wsnp_CAP11_rep_c9018_3888047	wsnp_CAP11_rep_c9018_3888047	BS00035894_51	BS00070091_51	RAC875_c7827_218	BS00041921_51
BobWhite_c41676_137	wsnp_Ex_c5123_9088111	wsnp_Ex_c11748_18884081	Excalibur_c1353_1364	Excalibur_c2484_2113	Excalibur_c80601_83	RAC875_c103094_120	RAC875_c4465_549	BobWhite_c47357_535	Excalibur_c105074_293	Kukri_c834_259	BS00047070_51	RAC875_c4465_81	Excalibur_c2819_1773	RFL_Contig2577_584	BS00046164_51	Excalibur_c36280_764	BobWhite_c41676_137	Ex_c16948_754	IACX2158	wsnp_Ex_c2203_4129271	IAAV3100	Excalibur_c2819_2310
BS00100939_51	BS00100939_51	Kukri_c74521_181	Kukri_rep_c104422_192	wsnp_Ku_c48_103915
Excalibur_c39207_880	wsnp_RFL_Contig3273_3319580	RAC875_c20979_234	Tdurum_contig28795_273	Excalibur_c39207_880
wsnp_Ra_c4321_7860456	wsnp_Ex_c19371_28311667	Ku_c63748_1264	wsnp_Ra_c4321_7860456	wsnp_Ex_rep_c66551_64836327
Kukri_c29640_92	BS00022950_51	Kukri_rep_c106290_204	RAC875_c17720_501	Ku_c34562_480	wsnp_JD_c42879_30043973	BobWhite_c5072_107	Excalibur_c7963_1722	Kukri_c29640_92
Excalibur_c42928_135	BobWhite_c19945_341	Excalibur_c30167_243	Excalibur_c19499_948	Excalibur_c42928_135
wsnp_JD_c3732_4781170	wsnp_JD_c3732_4781170	wsnp_Ex_rep_c70571_69488416	wsnp_Ku_c31_62657	BS00065105_51
Excalibur_c584_726	wsnp_Ku_c27759_37702654	Kukri_c26474_540	Excalibur_c584_726	BS00037278_51	BS00043103_51
Excalibur_c100910_239	wsnp_Ku_c4962_8872507	wsnp_Ex_c1962_3696265	Excalibur_c100910_239	wsnp_Ex_rep_c72511_70872203
BS00100563_51	RAC875_c15396_90	BS00100563_51	Tdurum_contig13653_255
Kukri_c5497_312	Kukri_c5497_312	BobWhite_c41535_52	wsnp_Ex_c21092_30220342
Kukri_c12117_134	RAC875_c30797_179	RAC875_c65882_668	Kukri_c12117_134
Kukri_c53810_137	Kukri_c53810_137	RFL_Contig5031_526	Tdurum_contig54634_815
RAC875_c27611_467	Kukri_c7339_113	RAC875_rep_c112807_403	RAC875_c27611_467
Tdurum_contig18197_86	RAC875_c79857_301	Tdurum_contig10994_617	Excalibur_c9248_771	Tdurum_contig18197_86	wsnp_Ex_c27867_37030229	BobWhite_c662_148	Ra_c4397_542
wsnp_JD_rep_c67103_42432235	Tdurum_contig30930_184	wsnp_Ex_rep_c67543_66165372	wsnp_JD_rep_c67103_42432235
Excalibur_c46178_303	Excalibur_c46178_303	Kukri_c52356_96	Tdurum_contig10219_295	Excalibur_c7449_587
wsnp_Ex_c17845_26604587	Kukri_c4294_371	wsnp_Ex_c17845_26604587	Kukri_c97631_275
RFL_Contig4849_702	RFL_Contig4849_702	Kukri_c10017_833	BS00066545_51
Ku_c4777_2494	wsnp_Ku_c18923_28319203	Ku_c4777_2494	BS00064851_51
Excalibur_c47996_509	Ra_c105904_187	Excalibur_c47996_509	Ra_c105904_1191
BS00110490_51	IAAV8040	BS00110490_51
BS00023068_51	Excalibur_c34937_710	BS00023068_51
Kukri_c94792_127	Kukri_c94792_127	wsnp_CAP11_c3226_1588070
Kukri_c3501_1175	Excalibur_c8919_345	Kukri_c3501_1175
BS00004413_51	BS00067878_51	BS00004413_51
tplb0054d13_2445	tplb0054d13_2445	BobWhite_c11397_231
RAC875_c5082_1098	RAC875_c5082_1098	Excalibur_rep_c106698_235
RAC875_rep_c112008_519	RAC875_rep_c106400_276	RAC875_rep_c112008_519
BobWhite_c36072_272	Excalibur_c22315_894	BobWhite_c36072_272
RAC875_c46454_129	BS00009540_51	RAC875_c46454_129
Tdurum_contig10208_447	BobWhite_c17047_268	Tdurum_contig10208_447
BobWhite_c7145_355	Kukri_c98858_299	BobWhite_c7145_355
RAC875_c6538_123	wsnp_Ex_c25445_34710489	RAC875_c6538_123
wsnp_Ex_c34303_42642389	wsnp_Ex_c34303_42642389	CAP7_c16_483
RAC875_c87052_193	RAC875_c87052_193	wsnp_Ra_c10712_17572884
Excalibur_c33525_279	IAAV1798	Excalibur_c5193_64	BS00100118_51	Excalibur_c33525_279	Excalibur_c12675_1147	wsnp_Ex_c12675_20144479	wsnp_Ra_c58860_60407020
BobWhite_c9843_117	BobWhite_c9843_117	BS00011149_51
BS00038498_51	IAAV5802	BS00038498_51
wsnp_Ex_rep_c101342_86720058	wsnp_Ex_rep_c101342_86720058	Tdurum_contig49532_368
tplb0048g05_866	IACX8470	BS00104667_51	BS00022717_51	tplb0048g05_866
CAP11_c2941_210	Tdurum_contig10108_246	BS00076000_51	CAP11_c2941_210	IAAV283
Excalibur_c3762_715	wsnp_RFL_Contig3522_3685860	Excalibur_c3762_715
Excalibur_c35074_257	IACX6309	Tdurum_contig71365_233	Excalibur_c65341_303	Tdurum_contig82393_581	Excalibur_c95944_641	BS00004224_51	BS00065327_51	Excalibur_c37753_655	Kukri_rep_c68903_708	Excalibur_c35074_257	BobWhite_c9690_94	Excalibur_c14201_111	wsnp_RFL_Contig3917_4326857	RFL_Contig3172_1752	wsnp_CAP7_c1592_791887	Kukri_rep_c68903_301	Excalibur_c2157_173	BobWhite_c13525_262	RAC875_c29913_139	Kukri_c57014_168
Ra_c111671_555	Ra_c111671_555
Kukri_c16760_1427	Kukri_c16760_1427
Excalibur_c94383_157	Excalibur_c94383_157
BobWhite_c32938_264	BobWhite_c32938_264
Tdurum_contig49928_424	Tdurum_contig49928_424
wsnp_Ra_c14112_22155451	wsnp_Ra_c14112_22155451
Kukri_c34553_89	Kukri_c34553_89	RAC875_c98387_130	RAC875_c5673_1209
Excalibur_c71500_231	CAP7_rep_c5636_102	wsnp_BF473744B_Ta_2_2	Kukri_c1460_1032	BS00069685_51	Ra_c71978_532	wsnp_Ex_c9729_16071358	BS00012036_51	Excalibur_c73922_55	Kukri_c9785_62	IAAV5675	Excalibur_c73922_109	Excalibur_c11392_1193	wsnp_Ex_rep_c67561_66188180	wsnp_JD_c52_87219	Tdurum_contig12459_491	Excalibur_c71500_231	Ra_c68109_376
wsnp_JD_c1236_1789566	BobWhite_c7786_376	BS00011039_51	wsnp_JD_c1236_1789566	Kukri_c42244_809	RAC875_c50245_120	Excalibur_c46143_143	wsnp_Ex_c51461_55394646	RAC875_c19210_348	wsnp_JD_c4699_5834958
RAC875_rep_c83950_222	RAC875_rep_c83950_222
wsnp_JD_c47318_32176833	wsnp_JD_c47318_32176833
IAAV5743	IAAV5743
Tdurum_contig26542_457	Tdurum_contig26542_457
RAC875_c26469_480	RAC875_c26469_480
BS00081871_51	BS00081871_51
RAC875_c66695_560	RAC875_c66695_560	BS00022805_51
D_contig25212_98	D_contig25212_98
wsnp_Ex_c3764_6853627	wsnp_Ex_rep_c106085_90293854	wsnp_Ra_c46023_52004149	Excalibur_rep_c107558_367	wsnp_Ex_c3764_6853627	wsnp_Ex_rep_c102216_87433489
IACX8602	tplb0030f06_593	IACX8602	BS00039187_51
RAC875_c5577_1682	RAC875_c5577_1682
Excalibur_c7971_1573	Excalibur_rep_c109577_698	Excalibur_c7971_1573
BS00070900_51	BS00070900_51
wsnp_Ku_c11665_18999583	wsnp_Ku_c11665_18999583
RFL_Contig2815_1305	RFL_Contig2815_1305
BS00029342_51	BS00029342_51
wsnp_Ku_c2486_4751695	wsnp_Ku_c2486_4751695
RAC875_c1226_652	RAC875_c1226_652
RFL_Contig4718_1269	RFL_Contig4718_1269
RAC875_rep_c91134_949	RAC875_rep_c91134_949
Kukri_c24586_923	Kukri_c24586_923
Excalibur_c46590_363	Excalibur_c46590_363
wsnp_Ex_c25043_34305764	wsnp_Ex_c25043_34305764
wsnp_Ex_c14162_22093694	wsnp_Ex_c14162_22093694
Excalibur_c9580_1142	Excalibur_c9580_1142
BS00065264_51	BS00065264_51
RAC875_c38003_164	RAC875_c38003_164
RAC875_c34516_316	RAC875_c34516_316
RAC875_c19685_944	RAC875_c19685_944
Excalibur_c74925_338	Excalibur_c74925_338
Excalibur_c40056_59	Excalibur_c40056_59
RAC875_rep_c71112_400	RAC875_rep_c71112_400
BS00083497_51	BS00083497_51
Tdurum_contig59780_988	Tdurum_contig59780_988
IAAV1743	IAAV1743
BobWhite_c12144_216	BobWhite_c12144_216
RAC875_c609_362	RAC875_c609_362
IACX1098	IACX1098
Excalibur_c49875_479	Excalibur_c49875_479
BS00094172_51	BS00094172_51
wsnp_Ku_c12022_19520410	wsnp_Ku_c12022_19520410
BobWhite_c2988_493	BobWhite_c2988_493
RAC875_rep_c106596_127	RAC875_rep_c106596_127
Excalibur_c10122_789	Excalibur_c10122_789
Kukri_c67276_76	Kukri_c67276_76
Tdurum_contig31911_195	Tdurum_contig31911_195
Tdurum_contig66317_77	Tdurum_contig66317_77
BS00080749_51	RAC875_rep_c116200_396	BS00022211_51	BS00080749_51	BS00063674_51	Kukri_c1016_2269	Kukri_c4790_1174	BS00073230_51	BobWhite_c47086_539	BS00065701_51	BS00010514_51	BS00021923_51	Kukri_rep_c114322_506	BS00073229_51	BS00065147_51	BS00106937_51	BS00069899_51	Excalibur_c2887_131	BS00062864_51	Excalibur_c4303_206	IAAV3173
BS00063517_51	BS00063517_51	BS00063710_51	RAC875_rep_c114236_188
wsnp_BE444144D_Ta_1_1	CAP11_c3942_361	Kukri_c26576_329	BS00067584_51	RAC875_c60563_531	Kukri_c49670_857	BS00046890_51	BS00083504_51	BS00080239_51	Kukri_rep_c103845_165	RAC875_c46007_340	BS00079440_51	wsnp_BE444144D_Ta_1_1	RAC875_rep_c73201_205
Kukri_c16557_855	Kukri_c16557_855	RAC875_c26896_339	BS00076261_51	BobWhite_rep_c51612_864	RAC875_rep_c103893_601	RAC875_c31560_141	BS00063748_51	Kukri_rep_c72558_961	wsnp_BE488779D_Ta_1_2	RAC875_c45702_412
Excalibur_rep_c101288_130	wsnp_Ra_c25656_35227058	Kukri_c29358_277	Excalibur_c35611_446	BS00022234_51	Excalibur_rep_c101288_130	RAC875_c25656_289
BS00063225_51	BS00063225_51	RAC875_c31493_120	D_contig77859_59	BS00082605_51	RAC875_rep_c72220_143	BS00082604_51
Excalibur_c42413_442	Excalibur_c42413_442	RAC875_c15518_236	BS00009458_51	BS00086534_51	wsnp_Ku_c28820_38731047	BS00012014_51
IACX5670	IACX5670	BS00021718_51	RFL_Contig5917_2433	RFL_Contig5917_3026	BS00043082_51
D_F1BEJMU01A0OMY_356	wsnp_Ex_c7908_13430703	Kukri_c19434_936	BS00067698_51	D_F1BEJMU02GB94Z_188	D_F1BEJMU01A0OMY_356
IAAV6032	RAC875_c3187_873	IAAV6032	BS00015680_51	Excalibur_rep_c67599_2154	Excalibur_rep_c67599_242
BobWhite_c16655_421	D_contig73920_552	BobWhite_c16655_421	wsnp_Ku_c7229_12491877	Kukri_c16477_181
wsnp_Ku_rep_c105822_91859983	Excalibur_c17039_436	wsnp_Ku_rep_c105822_91859983	BobWhite_c16439_1143	wsnp_Ex_c6400_11123059
CAP12_c1503_76	CAP12_c1503_76	D_GBUVHFX02JKG4A_54	RAC875_rep_c110753_119
Kukri_rep_c110868_147	Kukri_rep_c110868_147	IAAV8184	wsnp_Ku_c14251_22503965
wsnp_JD_rep_c63957_40798121	Kukri_rep_c106786_230	BS00065034_51	wsnp_JD_rep_c63957_40798121
Kukri_rep_c69087_153	Kukri_c5579_466	Kukri_rep_c69087_153	D_GA8KES401AVZF3_380
BS00093111_51	BS00093111_51	BS00093990_51	BS00022532_51
BS00011425_51	BS00011425_51	BS00093757_51	tplb0030j08_1960
Kukri_c30439_2407	Kukri_c30439_2407	Excalibur_c60081_474
IAAV4282	IAAV4282	BS00065946_51
IAAV6312	BS00044720_51	IAAV6312
BobWhite_rep_c65414_125	BobWhite_rep_c65414_125
Tdurum_contig29563_257	BS00047901_51	Tdurum_contig29563_257
IAAV298	IAAV298
Kukri_c14902_1112	Kukri_c14902_1112
Kukri_c63505_174	IACX1444	BS00039210_51	BS00039211_51	Excalibur_c22877_1990	RAC875_c13116_1162	RAC875_rep_c108908_72	BobWhite_c6055_185	Kukri_rep_c71152_906	Kukri_c63505_174	BS00010131_51	Kukri_c60627_74	Excalibur_c17456_428	Excalibur_c3108_2958
RAC875_c22368_641	RAC875_c22368_641
BobWhite_c10539_201	BobWhite_c10539_201
wsnp_Ra_rep_c116793_96612614	wsnp_Ra_rep_c116793_96612614
wsnp_Ex_c12250_19568265	wsnp_Ex_c12250_19568265
RAC875_c63883_76	RAC875_c63883_76
Kukri_c365_345	Kukri_c365_345
wsnp_Ex_rep_c68555_67394261	wsnp_Ex_rep_c68555_67394261
BS00011109_51	BS00011109_51
D_contig17313_245	D_contig17313_245
Tdurum_contig64563_491	Tdurum_contig64563_491
Excalibur_rep_c109101_94	Excalibur_rep_c109101_94
Kukri_c33486_128	Kukri_c33486_128
BS00060596_51	BS00060596_51
wsnp_Ex_c8303_14001708	wsnp_Ex_c8303_14001708
Ku_c19185_1569	Ku_c19185_1569
wsnp_Ex_rep_c66522_64795143	wsnp_Ex_rep_c66522_64795143
Kukri_c27309_590	Kukri_c27309_590
wsnp_RFL_Contig3960_4401914	wsnp_RFL_Contig3960_4401914
RFL_Contig2862_1287	RFL_Contig2862_1287
wsnp_Ex_c3964_7181151	wsnp_Ex_c3964_7181151
RAC875_c39665_175	RAC875_c39665_175
BobWhite_rep_c63940_205	BobWhite_rep_c63940_205
wsnp_CAP12_c1503_764765	wsnp_CAP12_c1503_764765
tplb0060h04_139	tplb0060h04_139
BS00070104_51	BS00070104_51
BS00022276_51	BS00022276_51
RFL_Contig1175_354	RFL_Contig1175_354	Ex_c18484_2026	Tdurum_contig28699_54	wsnp_Ex_rep_c69752_68711460	wsnp_Ex_c9145_15214903	Kukri_c82097_197	Tdurum_contig50392_1355	Ex_c18484_2048	BS00110266_51	BobWhite_c34548_96	wsnp_Ku_c4886_8753646	Ku_c56370_1155	wsnp_RFL_Contig3396_3515504	wsnp_Ku_c9433_15811664
Kukri_rep_c96809_352	Kukri_rep_c96809_352	RAC875_c76367_523	BS00079521_51	BobWhite_c17021_297	Kukri_s117068_198	RAC875_c20134_535	wsnp_Ex_c2573_4788116	BobWhite_c23392_496	IAAV1155	wsnp_Ex_c22683_31887799	RAC875_c77648_367	BS00073062_51	Ku_c17560_146	BS00093975_51	BS00022798_51	Excalibur_c60530_113	Kukri_rep_c101735_236	BobWhite_c5461_338	Excalibur_c74666_291	BS00048489_51	Kukri_s117068_130
wsnp_Ex_c27317_36522052	IAAV1410	RAC875_c15003_377	RAC875_c10194_673	Ex_c66357_866	wsnp_Ex_rep_c66357_64540369	wsnp_Ex_c27317_36522052	RAC875_c10194_910	BS00081610_51	IAAV5370	Ra_c23771_496	wsnp_Ex_c1894_3575749	wsnp_Ra_c132_291198	BS00039498_51	BS00023337_51	Tdurum_contig59585_656	D_GBB4FNX02FX302_98	Excalibur_c39808_453	Kukri_c12079_204	Kukri_c8465_54	wsnp_Ex_c12341_19693570
Kukri_c33640_640	BS00066319_51	Kukri_c33640_640	Excalibur_c60581_62	Kukri_c35426_507
Tdurum_contig62502_90	BS00037400_51	wsnp_Ex_c10272_16842803	wsnp_Ex_c1538_2937905	Kukri_c17313_667	wsnp_Ex_c6217_10848574	Tdurum_contig697_73	BS00089400_51	Kukri_rep_c114028_94	Tdurum_contig57753_138	Tdurum_contig62502_90	IAAV5207
wsnp_Ex_rep_c69577_68526990	wsnp_JD_rep_c64325_41024646	wsnp_CAP11_c2438_1258747	BS00010204_51	wsnp_Ex_rep_c69577_68526990	BS00062645_51	BobWhite_c43213_184	Kukri_c54729_181
IAAV3488	Tdurum_contig59531_914	BS00022882_51	Tdurum_contig83663_371	IAAV3488	Kukri_c68006_282	Kukri_c47643_920	wsnp_BE490613A_Ta_2_1	BobWhite_c30232_154	wsnp_BE443568A_Ta_2_1
wsnp_Ex_c5929_10402147	wsnp_Ra_c44141_50623811	BS00010531_51	RAC875_c19570_671	Excalibur_c13242_1178	wsnp_JD_c5699_6859527	Ku_c17569_905	wsnp_Ex_c53364_56625806	Excalibur_c91154_175	wsnp_Ex_c5929_10402147	wsnp_RFL_Contig2011_1216801
Excalibur_rep_c110501_525	Kukri_c10751_1031	RAC875_rep_c90531_283	wsnp_CAP11_c68_106078	BS00049977_51	wsnp_Ex_c15475_23756906	RAC875_c15109_106	wsnp_CAP12_c15_9559	Kukri_c10751_264	Excalibur_rep_c110501_525	wsnp_BG262734A_Ta_2_3
Ku_c28597_514	RAC875_c11672_1240	wsnp_Ex_c9458_15679797	Ku_c28597_514	Tdurum_contig59782_86	wsnp_Ra_c7280_12576178	Tdurum_contig33100_127	Excalibur_c13709_2568	RAC875_c53864_310	wsnp_Ex_c12948_20511479	BobWhite_c42102_237
wsnp_Ex_rep_c66685_65003254	Excalibur_c33545_134	wsnp_Ku_c5378_9559013	wsnp_Ra_c34117_42876812	IAAV902	wsnp_Ex_rep_c66685_65003254	Kukri_rep_c87640_135	wsnp_Ex_c28930_38008757	BS00107444_51	BS00064039_51
Kukri_c62467_362	JG_c3077_225	Excalibur_c9000_209	RAC875_c45016_79	Kukri_c34845_242	Kukri_c62467_362	BobWhite_c9704_273	JG_c3077_214	Excalibur_c16197_748	RAC875_c10286_1247
Excalibur_rep_c102974_175	Kukri_c28165_906	BS00013584_51	Excalibur_rep_c102974_175	wsnp_Ku_c40218_48484410	Kukri_rep_c102953_304	wsnp_Ku_c11052_18135847	wsnp_Ex_rep_c102478_87635370	wsnp_Ra_c16278_24893033	BS00034334_51
Excalibur_c1529_1644	Excalibur_c1529_1644	wsnp_BF293133A_Ta_2_2	RAC875_c36922_829	RFL_Contig1488_671	BS00066230_51	Excalibur_c12875_864	Kukri_rep_c89183_282	wsnp_Ex_rep_c67635_66292308	Kukri_rep_c69028_1398
BS00032524_51	Excalibur_c10079_1585	BS00007502_51	BS00032524_51	BS00065468_51	IAAV2646	BS00094366_51	RAC875_c2464_274	Tdurum_contig86206_149
Kukri_rep_c69970_717	Excalibur_c56240_176	Kukri_rep_c69970_717
BS00038663_51	BS00022703_51	Tdurum_contig56373_348	Tdurum_contig56731_335	BS00022989_51	BS00067748_51	BS00038663_51	BS00038664_51	RFL_Contig5871_1650
wsnp_JG_c2509_1153697	IAAV6974	wsnp_Ex_rep_c67727_66398596	Kukri_c51247_322	wsnp_RFL_Contig3866_4228783	wsnp_Ku_c44089_51445136	BS00066475_51	Excalibur_rep_c116073_259	wsnp_JG_c2509_1153697
tplb0053a24_2232	RAC875_c7060_67	Excalibur_c19658_82	tplb0053a24_2232	Kukri_c4030_896	BS00094057_51	Kukri_c28650_111	RAC875_c67770_822
wsnp_Ex_c361_707953	BS00097939_51	IAAV9044	Excalibur_c94962_57	RAC875_c56516_786	wsnp_Ex_rep_c104125_88923836	IAAV5507	wsnp_Ex_c361_707953
Tdurum_contig50577_620	BS00074926_51	BS00086050_51	Tdurum_contig31235_99	Tdurum_contig50577_620	Excalibur_c7610_143	RAC875_c68056_81
wsnp_Ra_c4373_7946257	Tdurum_contig55841_351	wsnp_Ra_c4373_7946257	BS00023028_51	Ra_c4373_453	Kukri_c30244_619	Excalibur_c24829_189
BS00088755_51	BS00060029_51	Tdurum_contig62557_263	BS00088756_51	BobWhite_c5337_225	BS00088755_51
wsnp_Ex_c24085_33332723	wsnp_Ex_c24085_33332723	wsnp_Ku_c5359_9531713	wsnp_Ex_c11229_18163892	wsnp_Ex_c28679_37784954	wsnp_Ex_c28679_37784735
BS00091002_51	BS00068094_51	BS00091002_51	Kukri_c63259_151	RAC875_c79551_167	RFL_Contig497_1114
BS00067216_51	Excalibur_c9811_131	CAP8_c359_95	BS00030876_51	BS00067216_51	BS00047836_51	wsnp_Ra_c16846_25598885	Excalibur_c41477_1272	BobWhite_c35303_192
BS00064703_51	BS00106932_51	BS00072296_51	BS00064703_51	BS00060391_51
BS00067499_51	Tdurum_contig91865_242	BS00067499_51	RAC875_c46323_1996	BS00022586_51
RAC875_c55313_89	BS00110129_51	RAC875_c27323_867	BS00045327_51	wsnp_Ex_c3478_6369892	BS00093377_51	Tdurum_contig25520_363	RAC875_c55313_89	BS00065932_51
Excalibur_c25239_283	BS00065956_51	BS00048757_51	Excalibur_c25239_283	IAAV5729
BobWhite_c12428_371	BS00041742_51	wsnp_BE604885A_Ta_2_2	BobWhite_c12428_371	BS00033658_51
BS00022459_51	BS00022459_51	BS00022884_51	BS00110550_51	Kukri_c49927_151
BS00059887_51	BS00060666_51	Kukri_c64639_120	RAC875_c18058_1070	BS00059887_51
IACX6065	IACX6065	wsnp_Ex_c20250_29303152	BS00091887_51
BS00073525_51	Kukri_c97654_90	BS00073525_51	Kukri_c8242_730
wsnp_BE604885A_Ta_2_1	wsnp_BE604885A_Ta_2_1
BS00084348_51	BS00084348_51	Kukri_c1568_889	RAC875_c51781_238
JD_c1187_1398	RAC875_rep_c104403_524	wsnp_Ex_rep_c101340_86719239	JD_c1187_1398
Excalibur_c17655_467	wsnp_Ku_c8400_14280021	Excalibur_c17655_467	BS00081688_51
BS00106008_51	BS00106008_51	CAP7_c915_121
IAAV4781	IAAV4781	wsnp_Ex_c1141_2191485
RFL_Contig2394_439	RFL_Contig2394_439	Tdurum_contig55443_1361
Excalibur_c5561_1013	BS00071823_51	Excalibur_c5561_1013	wsnp_BE494474A_Ta_2_2	BobWhite_c18408_199	Excalibur_c29205_537	wsnp_CAP11_c318_261649	RAC875_c3427_734	Excalibur_c52446_519	BS00048031_51
BS00063300_51	RAC875_c47550_437	BS00063300_51
Tdurum_contig42495_389	BS00023222_51	Tdurum_contig42495_389
BS00020459_51	Excalibur_c49743_97	BS00020459_51	wsnp_Ex_c15475_23757972
wsnp_Ex_c15674_24004513	wsnp_Ku_c4568_8243775	wsnp_Ex_c15674_24004513
Tdurum_contig52302_649	Tdurum_contig52302_649	BobWhite_c37325_92
wsnp_Ra_rep_c106523_90273922	wsnp_Ra_rep_c106523_90273922	wsnp_CAP11_rep_c4157_1965583
wsnp_BE426418A_Ta_2_1	wsnp_BE426418A_Ta_2_2	wsnp_BE426418A_Ta_2_1
BS00022256_51	BS00110564_51	BS00022256_51
Kukri_c5459_334	Excalibur_c6501_477	Kukri_c5459_334
Excalibur_rep_c110278_62	BS00022424_51	Excalibur_rep_c110278_62
Jagger_c8039_67	Jagger_c8039_67	BS00055211_51
Excalibur_c3969_1208	Excalibur_c3969_1208	Excalibur_c3969_713
wsnp_Ex_rep_c67786_66472676	wsnp_Ex_rep_c67786_66472676	Excalibur_c56240_200
Excalibur_c49977_170	Excalibur_c49977_170
RAC875_rep_c109701_76	RAC875_rep_c109701_76
wsnp_RFL_Contig429_4978628	wsnp_BE443995B_Ta_2_2	Kukri_c80104_809	wsnp_Ex_c32003_40728918	wsnp_Ex_c15269_23492289	Tdurum_contig11121_739	Kukri_c34195_357	wsnp_Ex_c2148_4035913	wsnp_Ex_c10667_17387885	tplb0050h15_1287	wsnp_JD_c11273_11770307	Kukri_rep_c112061_617	wsnp_RFL_Contig4814_5829093	IAAV4286	BobWhite_rep_c49102_169	BS00068520_51	wsnp_Ex_c14681_22747500	Excalibur_c854_1459	wsnp_Ex_c15269_23491104	wsnp_Ex_c11039_17902115	wsnp_RFL_Contig429_4978628	Tdurum_contig51995_474	Tdurum_contig11121_834	RAC875_c13895_763
Excalibur_rep_c101767_219	Excalibur_rep_c101767_219
RAC875_c99055_69	RAC875_c99055_69
BS00073898_51	BS00073898_51
BS00025191_51	BS00025191_51
Excalibur_c2578_1966	Excalibur_c2578_1966
RAC875_c82493_67	RAC875_c82493_67
BS00080879_51	BS00000445_51	BS00056089_51	wsnp_Ku_c18497_27803432	RAC875_rep_c109433_782	BS00061179_51	Excalibur_c39248_485	BS00080879_51	wsnp_Ex_c8884_14841846	wsnp_Ex_c9483_15722127	BS00001478_51
Excalibur_c64302_103	Excalibur_c64302_103
wsnp_Ku_c14082_22272647	wsnp_Ku_c14082_22272647
RAC875_c32792_231	RAC875_c32792_231
BobWhite_c17879_519	BobWhite_c17879_519	IACX5899	wsnp_CAP8_c1007_643393	Excalibur_c46600_919	IAAV8170	wsnp_Ex_c14202_22145805	wsnp_Ku_c19456_28944589
BS00022368_51	BS00022368_51
wsnp_Ex_c12341_19693090	wsnp_Ex_c12341_19693090
wsnp_Ku_c10362_17156084	wsnp_Ku_c10362_17156084
Excalibur_c24354_465	Excalibur_c24354_465
IACX5980	IACX5980
RAC875_c24982_202	RAC875_c24982_202	wsnp_Ex_c10630_17338753	BS00093889_51
BS00050109_51	BS00050109_51
wsnp_Ra_c7615_13070849	wsnp_Ra_c7615_13070849
Excalibur_rep_c103091_266	Excalibur_rep_c103091_266
IAAV3851	IAAV3851
Tdurum_contig777_260	Tdurum_contig777_260
wsnp_Ku_c44716_51926415	wsnp_Ku_c44716_51926415
RAC875_c52195_324	RAC875_c52195_324
wsnp_Ku_c38911_47455924	wsnp_Ku_c38911_47455924
Excalibur_c48047_90	Excalibur_c48047_90
BS00049032_51	BS00049032_51
wsnp_Ku_c46762_53407442	wsnp_Ku_c46762_53407442
BS00057445_51	BS00057445_51
IAAV1523	IAAV1523
IAAV9068	IAAV9068
wsnp_JD_c2863_3822253	wsnp_JD_c2863_3822253
BS00076772_51	BS00076772_51
Ku_c26872_269	Ku_c26872_269
wsnp_Ex_c8240_13914674	wsnp_Ex_c8240_13914674
tplb0036i05_182	tplb0036i05_182
wsnp_RFL_Contig2699_2402527	wsnp_RFL_Contig2699_2402527
Kukri_s117946_404	Kukri_s117946_404
Excalibur_c96921_206	Excalibur_c96921_206
RAC875_c4952_719	RAC875_c4952_719
RFL_Contig1896_1236	RFL_Contig1896_1236
RAC875_rep_c109228_400	RAC875_rep_c109228_400
wsnp_Ex_c22766_31972812	wsnp_Ex_c22766_31972812
wsnp_Ex_c13949_21828493	wsnp_Ex_c13949_21828493
wsnp_Ex_c8409_14170476	wsnp_Ex_c8409_14170476
BS00084159_51	BS00084159_51
wsnp_Ra_c27984_37480491	wsnp_Ra_c27984_37480491
RAC875_c5056_220	RAC875_c5056_220
Excalibur_c62042_175	Excalibur_c62042_175
RFL_Contig622_1601	Kukri_rep_c114738_144	RAC875_c2044_170	wsnp_Ex_c123_244117	BS00105995_51	wsnp_BG263758B_Ta_2_1	Ku_c23179_1250	wsnp_Ra_c10203_16850924	RAC875_c46237_294	wsnp_Ex_c5378_9504586	RAC875_c100413_60	wsnp_Ex_c22016_31191407	IAAV4105	RAC875_c8081_435	wsnp_BQ159467B_Ta_2_1	wsnp_Ex_c2920_5385184	BS00030430_51	BobWhite_c45623_215	Excalibur_c14999_712	Tdurum_contig10107_580	Tdurum_contig9132_102	wsnp_JD_c1316_1891903	wsnp_Ex_c5378_9505087	Tdurum_contig20950_359	Tdurum_contig12941_1413	RAC875_c17884_616	RFL_Contig622_1601	wsnp_Ku_c6825_11858665
Tdurum_contig26727_187	wsnp_Ex_c19982_29009504	Tdurum_contig26727_187	Excalibur_c48841_1380	IAAV5505	Kukri_c45609_882	RAC875_c8755_314	Tdurum_contig15181_67	RAC875_c37608_216	Tdurum_contig26727_267	Tdurum_contig28033_420	BS00098496_51	RAC875_c21086_130	RAC875_rep_c77173_208	wsnp_Ex_rep_c70174_69125822	RAC875_c21955_719	Tdurum_contig1002_149	CAP8_rep_c4453_136	Excalibur_c14273_1407	Excalibur_c30975_133	BS00029548_51	BS00091577_51	BS00049570_51	Excalibur_c24830_415	RAC875_rep_c72470_124	BS00049615_51	Kukri_c13537_2069	Kukri_c37029_761	wsnp_BE497469B_Ta_2_1
BS00025114_51	wsnp_Ex_c1097_2105209	BS00025114_51	wsnp_RFL_Contig3336_3426054	Kukri_c16742_415	BS00046052_51	BobWhite_c317_1777	CAP12_rep_c4638_80
Excalibur_c59479_514	wsnp_Ku_c31407_41142340	wsnp_Ex_c3722_6786328	BS00094456_51	RAC875_c17269_645	Excalibur_c60319_127	Kukri_rep_c106420_312	Excalibur_c59479_514	Ra_c29672_532	wsnp_Ex_c3040_5615597	Excalibur_c38785_222	wsnp_Ex_c11837_18996495	wsnp_Ex_c12781_20280445	BobWhite_c40305_243	Kukri_c40034_123
wsnp_Ku_c21818_31604716	BobWhite_c32864_250	wsnp_Ex_c7756_13218814	Excalibur_c80041_400	Ku_c101932_436	wsnp_Ku_c21818_31604716	wsnp_Ku_c93664_84327484	RAC875_rep_c115516_134	Kukri_c21818_519	Tdurum_contig49477_187	Excalibur_c15332_1194	Kukri_rep_c107323_210	BS00005265_51	wsnp_Ex_c12887_20427158	BobWhite_rep_c64944_264	wsnp_Ku_c4078_7436510	BS00011869_51	wsnp_Ku_rep_c72821_72480395	wsnp_Ex_c2609_4852360
Tdurum_contig56661_291	Tdurum_contig56661_291	IACX5912	Ku_c25346_508	wsnp_RFL_Contig2073_1317762	BobWhite_c40455_116	Ra_c9061_2115	IAAV4613	BobWhite_c13099_755	BS00073011_51	Kukri_c9571_73	Ku_c31046_525	wsnp_Ex_c5547_9774195	Ku_c9822_828	Kukri_c25794_863	wsnp_Ex_c7291_12517871
Tdurum_contig54463_316	Excalibur_c29625_222	RAC875_c50787_146	BS00095061_51	BS00090945_51	Tdurum_contig54463_316	Kukri_c4599_482	wsnp_Ex_c2580_4800027	Excalibur_c29625_243	RAC875_c55214_932	RAC875_c43893_213	BS00045330_51	Kukri_c4074_463	RAC875_c44365_203	BS00036352_51	RAC875_rep_c83245_239	wsnp_Ex_c5457_9632050
wsnp_Ex_c13284_20948460	wsnp_Ex_c16569_25082817	wsnp_Ex_c13284_20948460	BS00091257_51	BS00079029_51	Excalibur_c16569_535	BobWhite_c45118_495
wsnp_Ex_c11246_18191331	wsnp_Ex_c11246_18191331	Excalibur_c8483_1308	wsnp_Ex_c19372_28313727	BS00075108_51	Kukri_c32046_493	wsnp_Ex_c22401_31592784
Tdurum_contig3182_132	wsnp_Ku_c18538_27857915	RAC875_rep_c70966_253	RFL_Contig4169_289	Excalibur_c9001_569	Kukri_c11905_89	Kukri_rep_c74178_178	Tdurum_contig3182_132	Excalibur_rep_c68583_1067	wsnp_Ex_rep_c67067_65534806	wsnp_BE489326B_Ta_2_1	Tdurum_contig100403_128	Excalibur_c63730_660	Kukri_c23958_187	Jagger_c2707_152	wsnp_Ex_rep_c69783_68742690	tplb0062h15_59	Kukri_c11120_462	IAAV958	Kukri_rep_c101837_143
wsnp_BQ167580B_Ta_2_1	wsnp_CAP11_c2309_1201554	wsnp_JD_rep_c63810_40704815	Excalibur_c24617_131	BS00022512_51	BS00063034_51	Excalibur_c18172_2105	wsnp_BQ167580B_Ta_2_1	IACX3426	BS00083391_51	BS00058272_51	Excalibur_c47250_726	wsnp_BE424246B_Ta_2_2
Kukri_rep_c113146_128	tplb0024c09_1335	CAP7_c3667_77	IACX3871	Tdurum_contig63110_433	wsnp_Ku_rep_c72700_72370664	BS00087278_51	Kukri_rep_c113146_128	Excalibur_rep_c106935_390	RAC875_rep_c116515_181	Tdurum_contig67750_272	BS00087279_51	wsnp_Ex_c3096_5709369	Excalibur_c3096_1699
CAP11_c2057_200	BobWhite_c3902_145	wsnp_Ex_rep_c67625_66279491	wsnp_Ex_c8360_14085858	CAP11_c2057_200	Tdurum_contig94629_258	BobWhite_c17021_269	CAP7_c1997_79	Tdurum_contig14251_431	BobWhite_c7454_492	BS00098868_51	IACX5776
BS00037898_51	IACX11401	BobWhite_c1196_297	Excalibur_c33550_75	BS00037898_51	Excalibur_c27055_1326	BobWhite_c35249_110	wsnp_Ex_c2580_4800249	Tdurum_contig31586_197	BobWhite_c17332_325	wsnp_Ex_c34975_43204180	Kukri_c18009_398	wsnp_Ex_c7172_12318529	wsnp_Ex_c5378_9505533
wsnp_Ku_c29102_39008953	wsnp_Ku_c29102_39008953	Ku_c13676_1074	wsnp_Ex_rep_c66893_65301177	wsnp_Ex_rep_c68193_66971396	wsnp_Ex_rep_c66893_65301351
Tdurum_contig50954_1393	RAC875_c62483_112	IAAV4876	Tdurum_contig50954_475	Tdurum_contig77551_589	BS00062677_51	Tdurum_contig50954_880	Tdurum_contig50954_394	Tdurum_contig50954_1264	IACX4260	Tdurum_contig50954_1393	Kukri_c12817_59
Excalibur_rep_c104532_80	Kukri_rep_c101341_425	wsnp_BE497169B_Ta_2_2	Excalibur_rep_c104532_80	BS00018764_51	wsnp_Ex_c3005_5548573	Excalibur_rep_c67448_528	IAAV6442
RAC875_c2340_616	BS00071041_51	RAC875_c2340_616	Tdurum_contig99764_60	BS00071597_51	Excalibur_c15095_852	Tdurum_contig28053_218	BS00037871_51	Excalibur_c16703_430	Excalibur_c15095_831	RAC875_c24982_583
Excalibur_c3341_519	wsnp_Ex_c1676_3185400	BS00102641_51	BobWhite_c40244_73	BS00010316_51	BS00022025_51	Ra_c2964_2254	Excalibur_c3341_519	wsnp_Ku_c14875_23320708	IACX20464	BobWhite_rep_c53007_100
wsnp_Ex_c4063_7344449	Kukri_c2118_264	RAC875_c2787_1260	RAC875_rep_c72758_122	RAC875_c2787_470	wsnp_Ex_c4063_7344449	wsnp_Ex_c4063_7344641	Excalibur_c58066_180	Excalibur_c7706_1936	RAC875_rep_c86950_103
wsnp_Ex_c6805_11743678	RAC875_c35310_770	wsnp_Ex_c6805_11743678	BobWhite_rep_c63085_120	BS00060255_51	Excalibur_c21372_142	BS00077528_51	Tdurum_contig51993_52	BS00072151_51
Excalibur_c34069_487	RAC875_c39926_313	wsnp_Ex_c16378_24870688	Excalibur_c34069_487	RAC875_c16281_167	RFL_Contig5871_1771	RAC875_c16281_195	BS00065107_51	wsnp_Ex_c1934_3648624
RAC875_c25375_236	RAC875_c25375_236	wsnp_JD_c9902_10674725	RFL_Contig3857_548	wsnp_RFL_Contig2338_1839077	Kukri_c39386_282
wsnp_Ex_rep_c69664_68618163	wsnp_JD_c19725_17732526	wsnp_Ex_rep_c69664_68618163	wsnp_Ex_c15399_23662312	Excalibur_c5298_171
wsnp_BE489326B_Ta_2_2	Tdurum_contig28384_102	BobWhite_c16847_343	BobWhite_c16847_99	wsnp_BE489326B_Ta_2_2	wsnp_JD_c119_190135	Kukri_c40909_784	Excalibur_c14803_1088	RFL_Contig3799_987
BS00065873_51	IAAV4641	BS00065873_51	RAC875_c31133_77	RAC875_c17373_848	BS00086093_51	RAC875_c23665_68	RAC875_c35672_73
Ra_c8960_147	Ra_c8960_147	wsnp_Ra_c67016_65144188	Tdurum_contig60330_126	BobWhite_c3721_224	Kukri_c3243_1016	Kukri_rep_c104399_156	Kukri_c3243_1065
Excalibur_c35203_334	BS00072993_51	Kukri_c13345_481	Ra_c14132_2575	wsnp_Ex_c3907_7088011	BS00078844_51	Excalibur_c35203_334	BS00052057_51
BobWhite_c22370_352	BS00056258_51	RFL_Contig1456_842	BS00087825_51	BobWhite_c22370_352	IAAV5662	CAP8_c8651_206
BS00099331_51	BS00022122_51	BS00099331_51	BS00066466_51	Kukri_c14072_188	JD_c6678_311	IACX8272	wsnp_Ex_c238_460841	Kukri_c4310_489	wsnp_JD_c1843_2562950	RAC875_c95993_265	BS00030581_51	BS00110292_51	BS00108055_51	RAC875_rep_c71561_619	Excalibur_c62737_131	BS00052423_51
BS00022861_51	Tdurum_contig59953_282	BS00022861_51	RAC875_c9930_191	BS00095515_51	wsnp_Ra_c10710_17570054	BS00024499_51
BS00056737_51	RFL_Contig2578_862	wsnp_Ex_c33879_42293206	wsnp_CAP11_c59_99769	CAP8_c42_161	CAP11_c59_418	BS00056737_51
Excalibur_c82403_135	RFL_Contig5418_347	RFL_Contig4421_1490	Excalibur_c82403_135	Excalibur_c5977_440	RAC875_c58159_989	wsnp_BE445348B_Ta_2_1
Excalibur_rep_c102300_102	Excalibur_rep_c102300_102	Excalibur_c18410_136	Excalibur_rep_c70658_301
BS00058654_51	Excalibur_c94546_61	BS00058654_51	RAC875_c76611_364	Excalibur_c6782_253	Kukri_c3773_1450
RAC875_c8121_1997	Tdurum_contig42366_944	BS00063946_51	Tdurum_contig42366_893	Tdurum_contig42366_818	RAC875_c8121_1997
Kukri_c7860_911	Kukri_c7860_911	Tdurum_contig100787_79	BS00044944_51	BobWhite_rep_c64013_168	BS00044942_51
Tdurum_contig10608_1081	wsnp_Ku_c55746_59522526	Tdurum_contig10608_1081	Excalibur_c8314_405	BS00111294_51	wsnp_Ex_rep_c103892_88739043
Ku_c172_840	wsnp_Ex_c8715_14590273	Excalibur_c37115_306	BobWhite_c24364_73	Kukri_c63447_148	Ku_c172_840	IAAV3519	wsnp_Ex_c37115_44930934
IACX971	BS00097481_51	CAP12_c4778_199	Excalibur_c18641_1849	IAAV1079	IACX971	CAP7_c3916_256	Kukri_c3168_521	wsnp_Ex_c54357_57265797
BS00011438_51	BobWhite_c3902_175	tplb0059m03_622	wsnp_Ex_c8386_14127329	BS00011438_51	tplb0059m03_1516
RAC875_c27986_1460	RAC875_c27986_1460	Tdurum_contig12899_342	Tdurum_contig12008_803	Excalibur_c20277_483	BS00079989_51
wsnp_Ex_c8208_13870372	wsnp_JD_c4413_5541190	wsnp_Ex_c8208_13870372	CAP12_c3551_85	BS00040742_51
RAC875_c34484_67	wsnp_Ku_c33335_42844594	Kukri_c23228_137	BS00079014_51	RAC875_c34484_67
BobWhite_c9711_71	BobWhite_c9711_71	RAC875_c53353_78
BS00062734_51	Excalibur_c41752_392	BS00060073_51	Excalibur_c5182_93	Excalibur_c85790_65	BS00110445_51	BS00057451_51	BS00062734_51	BS00066467_51
Tdurum_contig56933_86	Tdurum_contig56933_86	IAAV8162	Excalibur_c8284_580	BS00016407_51
wsnp_Ex_c64005_62986957	RAC875_c22641_993	RAC875_rep_c69917_755	wsnp_Ex_c64005_62986957
wsnp_Ex_c2723_5047696	RAC875_c3956_275	BS00083706_51	RAC875_c14696_369	wsnp_Ex_c2723_5047696
Tdurum_contig11988_459	Tdurum_contig11988_459	BobWhite_c3902_210	RFL_Contig5508_1283
RFL_Contig3455_700	RFL_Contig3455_629	RFL_Contig3455_700	BS00066797_51
BS00022403_51	BS00022403_51	BS00059416_51	Kukri_rep_c94476_152
Excalibur_rep_c66942_58	Excalibur_rep_c66942_58	wsnp_BE497740B_Ta_2_1	wsnp_BE497740B_Ta_2_2
BS00105878_51	Excalibur_c5309_286	Ku_c24974_674	BS00105878_51
RAC875_rep_c72670_558	RAC875_rep_c72670_558	Kukri_c58054_59	wsnp_JD_rep_c50820_34666611
Excalibur_rep_c115600_289	Excalibur_rep_c115600_289	BobWhite_c15075_708	RAC875_c16251_618
BobWhite_rep_c50457_813	BS00089954_51	Kukri_c15603_1116	IACX3190	BobWhite_rep_c50457_813	BobWhite_c5095_634	RAC875_rep_c82061_78
Kukri_rep_c70103_146	wsnp_CAP11_c323_263628	Ku_c23207_988	Kukri_rep_c70103_146
RAC875_rep_c69171_92	Ra_c58335_189	RAC875_rep_c69171_92	Tdurum_contig34149_219	Excalibur_rep_c71645_94
IAAV993	wsnp_Ex_c5657_9942445	Tdurum_contig10426_280	RAC875_c81076_317	wsnp_Ex_c21930_31102213	IACX5844	BS00023074_51	Ra_c32055_981	wsnp_Ex_c4888_8714379	BS00086717_51	wsnp_JD_c7325_8422075	Tdurum_contig43263_243	wsnp_Ex_c7967_13522958	wsnp_Ex_c4927_8772847	Kukri_c30535_58	wsnp_Ex_c21930_31102685	IAAV993	BS00066108_51	IAAV51
Kukri_c2164_1856	Tdurum_contig59566_4435	Tdurum_contig59566_2309	Tdurum_contig11114_335	Tdurum_contig51605_542	BS00063160_51	Tdurum_contig51605_194	wsnp_JD_c18509_16968425	Kukri_c2164_1856	Kukri_c55981_194	Tdurum_contig51605_857	Tdurum_contig59566_1534	RAC875_c61824_194
Kukri_s117590_74	Excalibur_c27120_789	Kukri_s117590_74	IAAV6566	Kukri_c30836_582
IAAV6088	RAC875_c24504_119	IAAV6088
BobWhite_c10402_140	Kukri_c21467_571	wsnp_JD_c2623_3541255	BS00032830_51	wsnp_JD_c30422_23944042	BobWhite_c10402_140	wsnp_Ex_c15944_24350833
RFL_Contig304_729	BobWhite_c11540_60	RFL_Contig304_729
IAAV3838	IAAV3838	wsnp_Ku_c13311_21255891
BS00039218_51	wsnp_Ku_c663_1368085	BS00039218_51
Tdurum_contig47635_876	tplb0041e10_1230	Tdurum_contig47635_876
wsnp_JD_c16245_15468917	wsnp_JD_c16245_15468917	BobWhite_rep_c66990_294
Excalibur_c25566_423	Excalibur_c25566_1000	Excalibur_c25566_423
wsnp_Ex_c2820_5215394	RAC875_c10246_839	wsnp_Ex_c2820_5215394
BS00069273_51	BS00064227_51	BS00069273_51
BS00010849_51	BS00064956_51	RFL_Contig3591_1832	BS00010849_51	BobWhite_c25670_425	RAC875_c36432_172
Excalibur_c20392_1075	BobWhite_c2937_1426	Excalibur_c20392_1075	RAC875_c35720_229	RAC875_c35720_456	Ku_c1575_338
RAC875_c5799_224	RAC875_c5799_224	BS00065934_51	Excalibur_c24391_321
Excalibur_c6906_2385	Excalibur_c6906_2385	wsnp_Ra_rep_c75740_73183118
wsnp_Ku_c17659_26797674	RAC875_c2529_1483	wsnp_Ku_c17659_26797674
tplb0028p23_691	tplb0028p23_852	tplb0028p23_691
BS00102646_51	BS00102646_51	wsnp_Ex_rep_c66331_64502558
CAP12_rep_c3868_270	wsnp_Ra_c41135_48426638	CAP12_rep_c3868_270
CAP11_c5660_100	CAP11_c5660_100	Tdurum_contig57914_1144
wsnp_Ex_c4069_7355431	BS00011570_51	Tdurum_contig67690_183	RAC875_c57829_83	BS00022072_51	BS00102622_51	wsnp_Ex_c4069_7355431	wsnp_Ex_rep_c66896_65307566	IAAV6689
Excalibur_c16569_765	Excalibur_c16569_765
wsnp_JD_c10602_11238420	wsnp_JD_c10602_11238420
wsnp_Ra_c16264_24873670	wsnp_Ra_c16264_24873670
Jagger_c522_55	wsnp_Ex_c52557_56115459	wsnp_Ex_c25573_34834321	Jagger_c522_55
BS00022316_51	BobWhite_c7281_328	BS00022316_51	wsnp_Ex_c21418_30554998	wsnp_Ex_c2639_4899517	wsnp_Ex_c17303_25979191	BS00110072_51	RAC875_c25203_969	BS00062827_51	wsnp_Ex_c9594_15882022	Kukri_c11910_445	wsnp_Ex_c6245_10887043	wsnp_Ex_c3257_6003626
BS00009549_51	BS00009549_51
Kukri_c32803_150	Kukri_c32803_150
RFL_Contig5_632	RFL_Contig5_632
BS00064896_51	BS00064896_51
RAC875_c24113_591	RAC875_c24113_591	BS00023645_51
RAC875_c28384_413	RAC875_c161_228	D_GCE8AKX01C0776_247	RAC875_c28384_413
JD_c23336_253	JD_c23336_253
IACX6214	IACX6214
RAC875_c7158_687	RAC875_c7158_687
Ku_c46571_2583	Ku_c46571_2583
wsnp_JD_c29019_23208279	wsnp_JD_c29019_23208279
BS00085434_51	BS00085434_51	Tdurum_contig32277_121
BobWhite_c28090_175	BobWhite_c28090_175
BS00022242_51	BS00022242_51
Tdurum_contig11192_373	Tdurum_contig11192_373
wsnp_CAP12_c2297_1121142	wsnp_CAP12_c2297_1121142
RFL_Contig5709_3005	RAC875_c5966_1854	RFL_Contig5709_3312	RFL_Contig5709_3005
BS00070210_51	BS00070210_51
BS00030651_51	BS00030651_51
Tdurum_contig46030_580	Tdurum_contig46030_580
BS00048754_51	BS00048754_51
BS00059383_51	BS00059383_51
Ra_c17608_960	Ra_c17608_960
tplb0062a17_679	tplb0062a17_679
wsnp_Ex_c700_1379957	Tdurum_contig100004_204	wsnp_Ex_c700_1379957	BS00068556_51
RFL_Contig29_1062	RFL_Contig29_1062
CAP12_c1468_114	CAP12_c1468_114
Ra_c965_2702	Ra_c965_2702
BS00105741_51	BS00105741_51
BS00022154_51	BS00009393_51	BS00022154_51
BS00057988_51	BS00057988_51
RAC875_c62223_86	RAC875_c62223_86
Tdurum_contig100212_141	Tdurum_contig100212_141
BS00070455_51	BS00070455_51
BobWhite_c14365_59	BobWhite_c14365_59
BS00076248_51	BS00076248_51
IAAV3924	IAAV3924
Kukri_c48750_1416	Kukri_c48750_1416
BS00064077_51	BS00064077_51
RFL_Contig876_422	RFL_Contig876_422
BS00063624_51	BS00063624_51
Tdurum_contig43252_1762	Tdurum_contig43252_1762
RAC875_c52898_57	RAC875_c52898_57
Kukri_c63797_354	IAAV686	BobWhite_c5246_196	BS00033229_51	D_GDEEGVY01CO81T_81	Excalibur_c15009_1082	RFL_Contig2432_953	BS00062806_51	BS00042131_51	RAC875_c51595_177	BS00066691_51	BS00003119_51	Kukri_c63797_354	IAAV7013	wsnp_Ex_c12963_20529964	BS00078098_51	BobWhite_rep_c52911_146	RFL_Contig3966_1511	RAC875_c19233_256	CAP11_c1051_121	wsnp_CAP11_c1051_622082	BS00105800_51
Excalibur_rep_c69004_1653	Excalibur_rep_c69004_1653	D_contig59199_227	CAP8_c5043_351	BS00067117_51	Kukri_c88294_60	D_GB5Y7FA02H01X6_191	Excalibur_c57482_473	Kukri_c50527_241	Kukri_c23591_522	Excalibur_rep_c67048_452	RAC875_c29099_1366	tplb0062k24_584	tplb0050o09_895	BS00108577_51	Kukri_rep_c69028_999	Excalibur_c63483_991	RAC875_c51781_795	RAC875_c3141_214	Kukri_c8870_721	RAC875_rep_c69820_103	D_contig52360_374
BS00021919_51	BS00021919_51	Excalibur_c13336_670	Kukri_c2289_635	BobWhite_c29014_449	D_GBF1XID01ETBRB_172	IACX5824
BS00065422_51	RAC875_c22383_248	RAC875_rep_c115090_51	RAC875_c43871_154	BS00065422_51
Kukri_c5411_1312	Kukri_c5252_107	Kukri_c5411_1312	D_contig79290_372	Kukri_c17342_231
BS00095640_51	BS00093856_51	BS00095638_51	BS00095640_51
Jagger_c3839_60	Jagger_c3839_60	BS00063214_51
wsnp_Ex_c1602_3055066	wsnp_Ex_c1602_3055066	wsnp_Ex_c1629_3104356
Kukri_rep_c117022_97	RFL_Contig4591_1759	Kukri_rep_c117022_97
JD_c7714_954	wsnp_Ra_c7174_12417331	JD_c7714_954
RAC875_c10628_1253	RAC875_c10628_1253	BS00011111_51
Tdurum_contig51605_137	Tdurum_contig51605_137	Tdurum_contig10408_1548
BS00067163_51	BS00067163_51	D_GA8KES402JVT1Y_74
RAC875_c19660_1530	RAC875_c19660_1530
CAP12_c2615_128	CAP12_c2615_128
RAC875_c101793_136	RAC875_c101793_136
D_GBUVHFX02FQKHM_48	D_GBUVHFX02FQKHM_48
Ra_c10284_405	Ra_c10284_405
RFL_Contig2471_119	RFL_Contig2471_119
Tdurum_contig82605_187	Tdurum_contig82605_187
wsnp_Ku_c13204_21105694	wsnp_Ku_c13204_21105694
BS00093857_51	BS00093857_51
RAC875_c60169_200	RAC875_c60169_200
BS00028997_51	BS00028997_51
BS00054496_51	BS00054496_51
BS00022212_51	BS00022212_51
Kukri_c28730_207	Kukri_c28730_207
IAAV2729	IAAV2729
BobWhite_c18256_809	BobWhite_c18256_809
Tdurum_contig54957_624	Tdurum_contig54957_624
RAC875_c33823_279	RAC875_c33823_279
Kukri_c38868_427	Kukri_c38868_427
Kukri_rep_c85536_598	Tdurum_contig46583_2203	wsnp_CAP7_c254_138937	RFL_Contig3841_1986	Tdurum_contig93100_149	BS00084703_51	RFL_Contig3841_2433	RFL_Contig3841_2595	Tdurum_contig45738_670	Tdurum_contig41127_265	BS00110021_51	wsnp_Ex_c1246_2393978	wsnp_Ex_c10955_17794520	BobWhite_s66966_118	RFL_Contig3841_3051	wsnp_Ra_c22775_32274079	Excalibur_rep_c66939_849	Excalibur_rep_c112888_602	RAC875_c7670_219	BobWhite_c11327_185	Kukri_c27648_350	Tdurum_contig47476_495	BS00048067_51	Tdurum_contig46583_1275	BobWhite_c8680_918	RAC875_c4800_255	Tdurum_contig7992_605	wsnp_Ex_c4331_7808746	Tdurum_contig75819_1471	wsnp_Ku_c20783_30448706	wsnp_Ex_c6094_10663424	Excalibur_c46904_84	Excalibur_rep_c69170_438	Excalibur_c33542_113	IACX8322	Kukri_rep_c85536_598	wsnp_Ku_c9746_16265584	Tdurum_contig47476_528	IACX5724
Excalibur_rep_c70578_299	Excalibur_rep_c70578_299	wsnp_BE637808A_Ta_2_1	BobWhite_rep_c65013_174	wsnp_Ex_rep_c104859_89444355	BS00034174_51	wsnp_Ex_c7528_12868250	Ra_c37920_342	CAP11_c315_247	BS00109736_51	wsnp_Ex_c24443_33687802	wsnp_Ex_c24443_33688235	wsnp_Ex_c9035_15054913	RAC875_c27704_420	BobWhite_rep_c63429_271
Ra_c23848_305	RAC875_c17918_321	Ku_c46953_153	wsnp_Ex_c16175_24619793	IAAV3480	Excalibur_c40202_114	wsnp_Ku_c2317_4448102	BS00037357_51	Excalibur_c8658_335	Ra_c23848_305	IAAV3132	Ra_c22675_581	Kukri_c19216_123	Tdurum_contig14947_611
RAC875_c7016_2039	BS00090866_51	BobWhite_c33898_150	RAC875_c17197_504	Excalibur_c4325_1150	Excalibur_c74397_238	Excalibur_c9370_966	RAC875_c7016_2039	CAP11_c1989_183	Excalibur_rep_c104570_201	Kukri_c33315_159	BobWhite_c10610_1096	wsnp_Ra_c16476_25132652	Kukri_rep_c109167_89
Tdurum_contig42638_531	RAC875_rep_c77127_256	Kukri_c6091_327	Excalibur_c65272_341	Excalibur_rep_c69170_425	wsnp_Ex_c13953_21831752	Excalibur_rep_c101421_80	Excalibur_c53055_524	Tdurum_contig42638_531	RAC875_c4965_1523	RAC875_rep_c71684_51
Kukri_c34435_265	Tdurum_contig30576_247	Kukri_c34435_265	Kukri_rep_c106490_583	Kukri_c29142_450	Excalibur_c5624_1026	Kukri_c29142_747	RAC875_c278_2934	Kukri_c29142_1046	tplb0033c09_1345	Kukri_c29142_473
wsnp_Ex_rep_c67099_65575038	Tdurum_contig54776_1396	BobWhite_c25163_178	wsnp_Ex_c33012_41567026	Tdurum_contig31218_279	wsnp_Ex_rep_c67099_65575038	wsnp_Ex_c5072_9006966	wsnp_Ex_c5072_9006666	wsnp_Ex_c8976_14964359	RFL_Contig3621_947	Kukri_c3866_1768	Tdurum_contig63050_181
BS00065030_51	RAC875_rep_c113128_598	BobWhite_c14495_230	Excalibur_c13811_1086	RAC875_rep_c104791_336	BS00065030_51	Ex_c101546_376	Excalibur_c23921_738
RFL_Contig3424_931	RAC875_c6280_292	RFL_Contig3424_931	RFL_Contig3841_2409	BS00045454_51	BS00093289_51	Tdurum_contig75819_1220	BS00084042_51
wsnp_Ku_c61953_63254478	wsnp_JD_c14769_14413046	wsnp_BE497618A_Ta_1_1	wsnp_Ku_c61953_63254478	wsnp_CAP7_c32_19340	RAC875_c38663_2179	wsnp_Ex_c6044_10590220
wsnp_Ex_c20386_29451037	Kukri_c74409_199	wsnp_Ex_c54453_57331510	BS00011060_51	wsnp_Ex_c20386_29451037	RAC875_c754_120
RAC875_rep_c100803_217	RAC875_rep_c100803_217	BS00110281_51	BobWhite_c47168_289	RAC875_c36363_222
BS00107766_51	Excalibur_c58393_329	BS00107766_51	wsnp_RFL_Contig3138_3094305	wsnp_Ex_c539_1072859	BS00092859_51
BS00068244_51	BS00004170_51	wsnp_Ex_c1520_2906995	BS00068244_51	wsnp_Ex_c5487_9686018	BobWhite_c20514_70
Kukri_c2634_487	wsnp_Ex_c10886_17694220	tplb0024j12_840	wsnp_Ex_c21197_30325539	IAAV125	Kukri_c48199_102	Kukri_c2634_487	Excalibur_c32366_122	IAAV7376	Kukri_c39882_203
Tdurum_contig33628_129	BS00089283_51	Tdurum_contig11919_360	Tdurum_contig33628_129	wsnp_CAP8_c1013_646748
Tdurum_contig10654_704	RAC875_c67909_226	wsnp_Ex_c12725_20212708	Kukri_c19883_629	Tdurum_contig10654_704	BS00059454_51	Excalibur_c74390_108
wsnp_Ex_c26740_35969367	wsnp_Ex_c3988_7221220	wsnp_Ex_c26740_35969367	Excalibur_c3988_1660
BS00035307_51	BS00021716_51	BS00035307_51	BS00106545_51	wsnp_JD_c64_103934
RAC875_c83401_115	RAC875_c83401_115	wsnp_Ku_c8391_14261321	RAC875_c35819_165	D_F5XZDLF02G9H4M_286
Kukri_c20012_1425	RFL_Contig4336_184	Kukri_c20012_1425	RAC875_c88582_131
Ku_c766_2284	Ku_c3891_395	Ku_c766_2284	RAC875_c28178_889
BS00066891_51	BS00101512_51	BS00066891_51	Excalibur_c7034_692
CAP12_c2972_140	CAP12_c2972_140	CAP8_rep_c3781_99	BS00064369_51
RAC875_c95150_286	wsnp_Ex_c2352_4405961	RAC875_c95150_286	BobWhite_c10610_149
wsnp_Ex_c41074_47987860	wsnp_Ex_c41074_47987860	RAC875_c34231_812	RAC875_c20429_903
Ex_c66324_1151	Ex_c66324_1151	wsnp_Ex_c13031_20625900	wsnp_Ex_rep_c66324_64493429
RAC875_c40654_206	RAC875_c40654_206	BS00021957_51	BS00022395_51
BS00003866_51	RAC875_c48107_65	BS00003866_51	BobWhite_c20909_243
BS00066413_51	BobWhite_c19919_516	BS00066413_51
RAC875_c94519_448	RAC875_c94519_448	BS00107069_51
IAAV4351	wsnp_Ku_rep_c68565_67614479	IAAV4351
Excalibur_c56798_364	Excalibur_c56798_364	RAC875_c11702_1015
wsnp_RFL_Contig2771_2524880	wsnp_RFL_Contig2771_2524880	wsnp_BE405275A_Ta_1_1
Ex_c883_2618	Ra_c74035_586	Ex_c883_2618
wsnp_Ex_c19207_28125072	wsnp_Ku_c4924_8816643	wsnp_Ex_c19207_28125072
wsnp_Ex_c5690_9994305	wsnp_Ex_c5690_9994334	wsnp_Ex_c5690_9994305
wsnp_BE403710B_Ta_2_1	RAC875_c1148_149	wsnp_BE403710B_Ta_2_1
wsnp_Ex_rep_c67145_65628860	IAAV3697	wsnp_Ex_rep_c67145_65628860
RAC875_c18094_69	Kukri_c50720_397	RAC875_c18094_69
BS00072025_51	Kukri_c27874_515	BS00072025_51
wsnp_Ku_c3081_5776947	BS00009492_51	wsnp_Ku_c3081_5776947
wsnp_Ex_c28429_37553452	BS00065863_51	wsnp_Ex_c28429_37553452
RAC875_c56040_216	RAC875_c56040_216
Kukri_c49828_316	RAC875_c220_1354	Kukri_c49828_316
BS00064269_51	BS00064269_51
IAAV2591	IAAV2591
JD_c21248_511	JD_c21248_511
BS00059503_51	BS00059503_51
IAAV1383	Kukri_c48943_1149	IAAV1383	BS00072157_51
RAC875_c12181_1166	RAC875_c12181_1166
BS00063809_51	BS00063809_51
Tdurum_contig16896_426	Tdurum_contig16896_426
RAC875_c49370_327	RAC875_c49370_327
wsnp_Ra_c14920_23225219	wsnp_Ra_c14920_23225219
wsnp_Ku_c1205_2398925	wsnp_Ku_c1205_2398925
BS00041735_51	BS00041735_51
RFL_Contig2531_987	BobWhite_c47168_598	RFL_Contig2531_987
Ra_c9123_2016	Ra_c9123_2016
wsnp_Ex_c12812_20324622	wsnp_Ex_c12812_20324622
Tdurum_contig21233_82	Tdurum_contig21233_82
wsnp_Ex_c24474_33721784	wsnp_Ex_c24474_33721784
Kukri_c8200_2456	Kukri_c8200_2456
wsnp_Ku_c4342_7887834	wsnp_Ku_c4342_7887834
wsnp_Ku_c7102_12271493	wsnp_Ku_c7102_12271493
wsnp_Ex_c5470_9657856	wsnp_Ex_c5470_9657856
tplb0031m13_1902	tplb0031m13_1902
RAC875_c37988_243	RAC875_c37988_243
wsnp_Ex_c4752_8482625	wsnp_Ex_c4752_8482625
BS00039641_51	BS00039641_51
Ex_c7227_53	Ex_c7227_53
Ra_c7973_1185	Ra_c7973_1185
Kukri_c3948_209	Kukri_c3948_209
Tdurum_contig13245_119	Tdurum_contig13245_119
BS00062712_51	BS00062712_51
JD_c581_466	JD_c581_466
Excalibur_c2827_227	Excalibur_c2827_227
BobWhite_c17457_89	RFL_Contig3563_1130	Ex_c32540_659	RAC875_c39226_131	Tdurum_contig55374_309	RAC875_c5087_310	wsnp_JD_c33645_25575463	BS00096604_51	wsnp_Ex_c19319_28253742	BS00037442_51	BS00022181_51	Tdurum_contig45550_918	IAAV4665	IACX9352	BS00010659_51	Kukri_c89906_197	BS00091035_51	Excalibur_c27948_1073	RAC875_c2456_849	Excalibur_rep_c108293_345	wsnp_Ex_c50195_54565006	BS00074787_51	IACX9010	BS00058659_51	RFL_Contig2459_2314	BobWhite_c17457_89	BS00032203_51	CAP8_c3273_136	Kukri_rep_c79943_189	Kukri_c27107_760	wsnp_Ku_c5502_9765942	wsnp_CAP12_rep_c4278_1949864	IAAV3896	Kukri_c34453_332	BS00066024_51	Kukri_c5502_2513	Tdurum_contig45550_570	IAAV3421	IAAV5117	IAAV1931
BS00018707_51	IACX773	Excalibur_rep_c67779_2380	BS00018707_51
Tdurum_contig29112_483	Excalibur_c642_481	Ra_c106922_296	wsnp_Ex_c48922_53681502	Excalibur_c47209_87	RAC875_c14085_1709	RAC875_c1357_860	Ra_c106922_266	Ku_c101046_1063	BobWhite_c2646_141	Tdurum_contig10137_89	Ra_c106922_334	Ra_c106922_1879	Tdurum_contig29112_483
BS00011492_51	BS00022364_51	BS00030571_51	BS00062892_51	RAC875_c18200_929	RAC875_c18736_133	BS00048794_51	Tdurum_contig60114_525	RFL_Contig583_419	BS00104364_51	BS00106144_51	BS00011492_51
Tdurum_contig42211_2280	Tdurum_contig42211_1634	BS00034255_51	BS00105791_51	BS00025819_51	IAAV4163	IAAV5831	BS00022576_51	Tdurum_contig42211_2280	Tdurum_contig28490_463	BS00007684_51	IAAV3868	IAAV2440	BS00030843_51	BS00075746_51	Tdurum_contig93168_52
BS00022366_51	Kukri_c33550_601	Kukri_rep_c101259_81	BobWhite_c4256_213	Kukri_c21787_283	Excalibur_c57603_523	wsnp_Ex_c4148_7495656	BS00022366_51	BobWhite_c8266_582	wsnp_BG604404B_Ta_2_2	wsnp_Ex_c4148_7494801	BS00104279_51
Tdurum_contig76559_124	BS00010115_51	RAC875_c10850_316	Kukri_rep_c106598_51	Tdurum_contig67399_676	IACX7746	Excalibur_rep_c79414_306	Kukri_rep_c106598_114	IACX8647	Tdurum_contig31139_79	Tdurum_contig50625_2342	Tdurum_contig76559_124	Tdurum_contig31139_143
Tdurum_contig47552_957	wsnp_Ex_c40815_47789152	Kukri_c15910_159	BobWhite_c7157_633	BS00068851_51	Tdurum_contig47552_957	RAC875_c15807_669	tplb0034b12_591	Kukri_c32064_629	wsnp_Ex_c5769_10136788	wsnp_Ku_c7453_12833586	wsnp_Ex_c5769_10136243	BS00087144_51
BobWhite_c27751_206	BS00009342_51	BobWhite_c27751_206	Excalibur_c19547_75	BobWhite_c40424_143	Excalibur_c27349_166	Excalibur_c31044_482	Tdurum_contig61242_161	Excalibur_c19547_128	Excalibur_c19547_1012	BobWhite_c27751_95
wsnp_Ex_rep_c67510_66116823	RAC875_c87897_333	Kukri_c29008_195	Tdurum_contig9893_492	RAC875_c51375_238	RAC875_c51375_394	wsnp_Ex_c21293_30421496	wsnp_Ex_rep_c67510_66116823	wsnp_Ku_c12557_20249122	IAAV5564
Excalibur_c49061_138	BS00067775_51	BS00060041_51	Tdurum_contig49608_1185	Tdurum_contig46867_658	BS00106142_51	BobWhite_c1656_186	Excalibur_c49061_138
BS00067428_51	RAC875_c35152_372	BS00074440_51	BS00062691_51	RAC875_c15872_141	Tdurum_contig29989_132	BS00105308_51	BS00022090_51	BS00067428_51	Excalibur_c52517_464	RAC875_c45747_87
Tdurum_contig100003_292	Tdurum_contig31181_419	Tdurum_contig42528_884	Tdurum_contig94674_195	Tdurum_contig100003_292	Tdurum_contig42528_1416	Tdurum_contig63537_2050
RAC875_c1828_1130	wsnp_Ex_c107075_90880218	Tdurum_contig8028_870	Ex_c25467_851	Ra_c10455_3226	Ex_c9296_605	RAC875_c1828_1130
tplb0025f09_1853	Tdurum_contig5427_314	tplb0025f09_1052	Tdurum_contig42083_757	tplb0025f09_1853	RAC875_c94519_419
Excalibur_c14401_743	Tdurum_contig47429_501	IAAV1120	Excalibur_c14401_743	Tdurum_contig11733_825
RAC875_c47145_80	Kukri_c8594_203	tplb0035d20_506	wsnp_Ex_c6739_11646407	RAC875_c47145_80
wsnp_Ex_c26285_35531618	wsnp_Ku_c12503_20174234	wsnp_Ex_c26285_35532440	wsnp_Ex_c26285_35531324	wsnp_Ex_c26285_35531618
Tdurum_contig51818_145	Ku_c33858_325	wsnp_Ex_c4358_7854194	wsnp_Ex_c25373_34639805	Tdurum_contig51818_145	wsnp_Ex_c3119_5763762	BobWhite_c20051_53	Excalibur_c42450_727
Excalibur_c48668_341	Excalibur_c37565_709	wsnp_Ex_c16825_25387841	BS00037020_51	Excalibur_c48668_341
Kukri_rep_c103450_1504	RAC875_c2545_1186	Excalibur_c29568_163	Ku_c103450_879	Kukri_rep_c103450_1504
Tdurum_contig62286_271	RAC875_c24515_602	BS00022466_51	Excalibur_c9901_163	Tdurum_contig62286_271
IAAV7394	Kukri_c26905_392	BS00066783_51	BS00023024_51	IAAV7394
Kukri_c94033_432	RAC875_c6865_349	Kukri_c94033_432	Kukri_c322_1394
BS00034147_51	BS00034148_51	RAC875_c39339_400	BS00034147_51
Kukri_c28022_54	wsnp_Ra_c1146_2307483	Kukri_c28022_54
Tdurum_contig33737_157	Tdurum_contig33737_157	BobWhite_s64797_152	RAC875_c19303_228
RAC875_c12959_869	RAC875_c12959_869	IAAV2271
Excalibur_c56787_95	Excalibur_c17607_542	Excalibur_c56787_95
BS00022653_51	Excalibur_c21727_851	BS00022653_51
wsnp_Ku_c13052_20918857	wsnp_Ku_c13052_20918857	Ra_c27465_564
Excalibur_c32467_676	Excalibur_c32467_676	wsnp_Ra_c18498_27571740
wsnp_Ex_c37502_45236634	wsnp_Ex_c37502_45236634	BS00011510_51
Kukri_c26943_862	Tdurum_contig50123_97	wsnp_Ex_c8913_14881924	BS00022258_51	BS00102182_51	Tdurum_contig48090_374	Kukri_c26943_862	IACX5783	CAP11_c3631_75	IACX5762	Tdurum_contig61465_781	Tdurum_contig33826_290	Tdurum_contig81797_369
tplb0026o15_1634	BS00109813_51	tplb0026o15_1634
Tdurum_contig41902_1524	BS00022431_51	Tdurum_contig41902_1524
wsnp_Ex_c18318_27140346	wsnp_Ex_c18318_27140346	wsnp_Ra_c9755_16200944
BS00063008_51	BS00063008_51
BobWhite_c47144_153	BobWhite_c47144_153
BS00076033_51	IACX938	BS00076033_51	wsnp_CAP12_c1101_569783
Excalibur_c8131_385	Ex_c7593_754	IAAV7491	Excalibur_c26226_458	wsnp_BE442869B_Ta_1_1	wsnp_JD_c1549_2185341	wsnp_Ex_rep_c70265_69211592	BS00094771_51	RAC875_c25710_297	IAAV4595	IAAV8654	BobWhite_c38340_243	IAAV2880	Tdurum_contig98255_84	Kukri_c65146_460	BS00063804_51	wsnp_Ra_c15715_24192817	BS00065555_51	BS00064935_51	IAAV773	IAAV4437	BS00064142_51	RAC875_c1052_94	Excalibur_c8131_385	Ra_c59822_1439
BS00039936_51	BS00039935_51	BS00039936_51
Kukri_c32958_390	Ra_c5508_706	Kukri_c32958_390
BS00062304_51	BS00062304_51
Tdurum_contig47622_234	Tdurum_contig47622_234
Ra_c26080_461	Ra_c26080_461	CAP11_c601_120	BS00095416_51	Tdurum_contig82378_561	Tdurum_contig82378_264
Kukri_rep_c78644_408	Kukri_rep_c78644_408
Kukri_c13401_973	Kukri_c13401_973
Excalibur_c19078_210	Excalibur_c19078_210
RAC875_c202_474	RAC875_c202_474
Kukri_c52413_282	Kukri_c52413_282
wsnp_BF483640B_Ta_2_2	wsnp_BF483640B_Ta_2_2
RAC875_c48025_483	RAC875_c48025_483
wsnp_Ku_c12399_20037334	wsnp_Ku_c12399_20037334
wsnp_BE638137B_Ta_2_2	wsnp_BE638137B_Ta_2_2
BS00040305_51	BS00040305_51
IAAV7323	IAAV7323
CAP7_c10839_300	CAP7_c10839_300
IAAV7221	IAAV7221
wsnp_Ex_c7362_12622736	wsnp_Ex_c7362_12622736
RFL_Contig4881_137	RFL_Contig4881_137
wsnp_BE403378B_Ta_2_1	wsnp_BE403378B_Ta_2_1
Tdurum_contig81113_395	Tdurum_contig81113_395
RAC875_c27160_307	RAC875_c27160_307
RFL_Contig2277_1527	RFL_Contig2277_1527
Kukri_c49506_396	Kukri_c49506_396
Excalibur_rep_c113261_400	Excalibur_rep_c113261_400
RAC875_c86104_111	RAC875_c86104_111
RAC875_c24098_141	RAC875_c24098_141
wsnp_Ra_c2078_4037878	wsnp_Ra_c2078_4037878
BS00103682_51	D_GDEEGVY01C7BQU_446	IACX378	D_GDS7LZN02F0W89_230	Kukri_c4210_240	wsnp_Ex_c42133_48794975	Ex_c42133_630	BS00047797_51	BS00064002_51	BS00081724_51	IACX5985	wsnp_BE497160D_Ta_2_1	BS00068013_51	BS00022436_51	BS00103682_51	IAAV5065	BS00106571_51
Excalibur_rep_c106790_155	RAC875_c60218_63	wsnp_BE444858D_Ta_1_1	wsnp_BF202706D_Ta_1_1	CAP8_c9110_427	Excalibur_rep_c106790_155
BS00094770_51	Kukri_c20631_614	BS00094770_51
RAC875_rep_c105718_304	RAC875_rep_c105718_585	RAC875_rep_c105718_304
Excalibur_c79009_131	Excalibur_c79009_131
Kukri_rep_c68594_530	Kukri_rep_c68594_530
CAP11_c896_88	CAP11_c896_88
wsnp_Ku_c16354_25219645	wsnp_Ku_c16354_25219645
wsnp_Ex_rep_c107564_91144523	wsnp_Ex_rep_c107564_91144523
IAAV5607	IAAV5607
BS00099053_51	BS00099053_51
Excalibur_rep_c108030_260	Excalibur_rep_c108030_260
RAC875_rep_c76650_164	RAC875_rep_c76650_164
BobWhite_c20689_427	BobWhite_c20689_427
BS00067452_51	BS00067452_51
IAAV6015	IAAV6015
BS00066916_51	Jagger_c5915_58	BobWhite_c34650_78	wsnp_Ra_c57838_59796310	Tdurum_contig69079_300	Excalibur_rep_c74009_217	RAC875_c79944_269	RAC875_c2498_600	BS00078242_51	Kukri_c5460_1063	BS00069980_51	BS00080090_51	Kukri_rep_c68263_453	BS00013563_51	RAC875_c7291_388	RFL_Contig4500_912	RAC875_c41315_157	BS00022191_51	Kukri_c30875_283	wsnp_JD_c3867_4934646	BobWhite_c46338_76	RAC875_rep_c110032_448	BS00066916_51	IACX11633	Tdurum_contig10987_800	Ra_c66628_801	wsnp_Ex_c6314_10992814	Jagger_c1611_158	IACX3152	Kukri_c75644_104	IACX12578	wsnp_Ex_c24594_33843836	Tdurum_contig57742_400	IACX3154	RAC875_c42037_363	RAC875_c19105_498	wsnp_Ex_rep_c66900_65314012	Tdurum_contig49751_2541	IAAV1417	wsnp_Ku_c14958_23427256	Tdurum_contig43874_1129	Tdurum_contig4567_172	wsnp_Ex_rep_c66900_65314631	wsnp_JD_c9510_10342089	BobWhite_c34650_141	wsnp_CAP11_rep_c4151_1963100	BobWhite_c10901_578	wsnp_Ex_c19647_28632659	Excalibur_c63344_424	BS00100178_51
wsnp_Ex_c31570_40343841	Ra_c69221_1167	wsnp_Ra_rep_c69221_66574148	wsnp_Ex_c31570_40343841
BobWhite_c5748_756	BS00022509_51	Kukri_c2326_659	RAC875_c7186_1147	Ra_c68_1191	wsnp_Ku_c23772_33711538	BobWhite_c5748_756	Excalibur_c19057_701	BS00067895_51	Excalibur_c45894_552	BS00065386_51	BobWhite_c41847_333	wsnp_Ex_c4921_8764088	IACX6241	RFL_Contig3882_550	wsnp_Ku_c12211_19780409	Excalibur_c97639_173	D_contig23076_255	Tdurum_contig13659_615	tplb0051d06_1385	wsnp_CAP11_c2100_1109583	Kukri_c53586_128	wsnp_Ex_c4921_8764106	Kukri_c9468_831	RAC875_c52086_340
RAC875_c13_1589	Kukri_c42466_392	wsnp_Ra_c13_24540	RAC875_c13_1458	BS00034303_51	BS00070903_51	RAC875_rep_c106700_77	BS00063822_51	BS00066127_51	Tdurum_contig10546_273	Ra_c33743_472	wsnp_Ex_c4666_8349206	RAC875_c13_1589	tplb0031i04_452	Tdurum_contig45240_1309	wsnp_Ex_rep_c68515_67349904	BS00063823_51	RAC875_c13_1965	BS00034304_51	Excalibur_c53930_53
wsnp_Ex_c18754_27630557	IAAV8629	wsnp_Ra_c3966_7286546	wsnp_Ex_c18754_27630557	Excalibur_c31769_793	wsnp_Ex_c17476_26190830	wsnp_Ku_c6977_12078885	wsnp_Ex_c44164_50292954	BS00066447_51	wsnp_RFL_Contig2265_1693968	wsnp_Ex_c2185_4094843	wsnp_Ku_c6977_12078791	BS00041063_51	Excalibur_c24051_502	RAC875_rep_c109969_119	CAP11_c3209_76	Ku_c12469_983
BobWhite_rep_c49979_373	wsnp_Ex_rep_c67394_65974276	wsnp_RFL_Contig4136_4696148	CAP7_c10833_215	BobWhite_rep_c49979_373	wsnp_Ku_c11110_18216209	BS00075505_51	Kukri_rep_c107435_940	wsnp_Ex_c62351_62025689	BS00021660_51	RAC875_rep_c106044_137	Excalibur_c17553_84	BS00068254_51	BobWhite_c5564_86	wsnp_BE444644A_Ta_2_2	RAC875_c103787_233	CAP12_rep_c5753_56
wsnp_Ex_c27298_36506245	RAC875_c101391_521	RAC875_c61597_327	wsnp_Ex_c4244_7662955	BS00066143_51	wsnp_Ku_c51039_56457361	BS00023076_51	Ex_c5317_662	Excalibur_c9846_1720	Excalibur_c12332_161	JD_c5000_410	BS00022761_51	wsnp_Ex_c27298_36506245	BS00061387_51	BobWhite_c19155_246	CAP11_c3591_72
Kukri_c29560_455	wsnp_Ex_c11120_18022932	wsnp_Ku_c20011_29589514	wsnp_Ra_c12183_19587379	BS00074301_51	Excalibur_c37943_221	wsnp_Ku_c3684_6789632	BobWhite_c23736_153	Kukri_c29560_455	BS00044408_51	BS00065481_51	Tdurum_contig52695_388	wsnp_Ku_c20011_29589089
wsnp_Ex_c2171_4073721	wsnp_Ex_c2171_4072995	wsnp_Ku_c38543_47157828	BS00021860_51	BobWhite_c11539_336	wsnp_Ex_c2171_4073721	Kukri_rep_c86966_163	BS00000006_51	BS00023138_51	wsnp_Ex_c2171_4072774	Ex_c2171_2600
Kukri_rep_c103857_458	BobWhite_c5457_1440	Excalibur_rep_c69868_123	Kukri_rep_c103857_458	Excalibur_c6567_845	RAC875_c28819_281	RAC875_c49940_385	wsnp_Ex_c49211_53875600	Kukri_rep_c72329_163
BS00040916_51	BS00040916_51	Tdurum_contig12967_831	BS00067453_51	Tdurum_contig88305_380	BS00089968_51	wsnp_BE443187A_Ta_2_3	BS00076221_51	BS00077533_51
Tdurum_contig82190_124	RAC875_c23775_406	Excalibur_c45297_316	RAC875_c25339_200	Tdurum_contig36142_150	wsnp_Ex_rep_c69647_68598463	BobWhite_c40633_308	Kukri_c5967_586	Tdurum_contig82190_124
BS00022754_51	BS00022754_51	wsnp_CAP11_c1506_840938	wsnp_Ex_c790_1554988	wsnp_Ku_c42416_50159250	Kukri_c6266_260	wsnp_CAP11_c1506_840951	BS00063973_51	BS00074855_51
wsnp_Ex_c19134_28056012	wsnp_Ex_rep_c69526_68472787	Kukri_c8835_112	Ra_c7322_2294	wsnp_Ex_c31830_40573624	wsnp_CAP7_c2282_1107112	Excalibur_rep_c115510_314	wsnp_Ex_c19134_28056012	BS00099700_51
wsnp_Ku_c3953_7233359	wsnp_Ex_c16295_24772702	wsnp_CAP11_c923_558715	wsnp_Ku_c3953_7233359	wsnp_Ex_c16295_24772663	wsnp_Ex_c54655_57455562	RAC875_c55872_149	wsnp_Ex_c54655_57455110
wsnp_Ku_c7078_12236807	wsnp_Ku_c7078_12236807
IACX5879	IAAV2363	BS00100107_51	Tdurum_contig49187_601	wsnp_Ex_c31017_39858962	IACX5879	Excalibur_c47321_138	wsnp_Ex_c7383_12655992
BS00065313_51	Excalibur_c2598_2052	BS00065313_51	Kukri_c63163_141	RAC875_c31670_389	BobWhite_c11512_157	RAC875_c68120_285
BS00021873_51	BS00021873_51	BS00056933_51	RAC875_rep_c106118_339	BS00047242_51	BS00056932_51	BS00057293_51
BS00021688_51	tplb0049a09_1302	BS00021688_51	Excalibur_c27357_146	Excalibur_c46261_342	tplb0049a09_2097
BS00022500_51	Kukri_c36747_195	wsnp_Ex_rep_c101757_87065169	BS00022500_51	Kukri_c5501_1515	Excalibur_c7180_862
RAC875_c15745_124	Kukri_rep_c95804_119	BobWhite_c7114_237	RAC875_c15745_124	tplb0035p20_710	RFL_Contig3370_343
tplb0056h22_2113	BS00046772_51	Tdurum_contig10128_593	tplb0056h22_2113	Ra_c23129_348	wsnp_Ex_c2718_5038582
Tdurum_contig59338_1902	IAAV6488	Tdurum_contig96830_155	wsnp_Ex_c1279_2451699	Tdurum_contig59338_1902	Tdurum_contig76136_404
wsnp_Ex_c16551_25061550	Ra_c2139_968	wsnp_Ex_c16551_25060833	wsnp_Ex_c16551_25061517	wsnp_Ex_c16551_25061550	wsnp_Ex_c16551_25061395
IACX8002	BS00009531_51	IACX8002	BS00023407_51
Ku_c19858_2078	BS00076246_51	BS00074299_51	Ku_c19858_2078	Tdurum_contig86202_175
wsnp_Ku_c21275_31007309	Ra_c22700_818	Kukri_c54152_242	BS00035256_51	wsnp_Ku_c21275_31007309
JD_c15758_288	JD_c15758_288	BS00059098_51	tplb0044j06_689	BS00100510_51
wsnp_Ex_c19647_28632894	Ku_c6319_201	wsnp_Ex_c19647_28632894	Ku_c24324_850	Kukri_c17430_972
Ra_c11529_647	Ra_c11529_647	wsnp_Ex_c3136_5798185	wsnp_Ex_c3136_5798236	BS00036851_51
RFL_Contig5137_602	wsnp_Ex_rep_c68829_67704044	RAC875_c86270_269	RFL_Contig5137_602	RAC875_c81616_116
Excalibur_c8030_2139	wsnp_JD_c23511_20069005	Excalibur_c8030_2139	RFL_Contig1284_640	RAC875_rep_c107228_92
wsnp_Ku_c15816_24541162	JD_c20036_865	wsnp_Ku_c15816_24541162	Ra_c700_1024	Ra_c700_2210
BS00073670_51	BS00073670_51	wsnp_Ex_c7266_12475249	Tdurum_contig71499_211	IAAV9053
Tdurum_contig48760_112	Kukri_c75754_239	Jagger_c6106_119	Tdurum_contig48760_112
BS00021939_51	BS00022110_51	BS00065693_51	Kukri_c7633_724	BS00021939_51
BobWhite_c17045_186	wsnp_Ex_c54211_57168122	BobWhite_c17045_186	BS00082219_51
wsnp_CAP11_c1116_654940	wsnp_CAP11_c1116_654940	IAAV3916	Tdurum_contig54689_646
Ex_c104539_35	IAAV5294	Ex_c104539_35	wsnp_Ex_c5626_9897389
Kukri_c16087_281	Kukri_c16087_281	BS00068108_51	Excalibur_c42255_425
BS00077879_51	BS00094095_51	BS00077879_51	BobWhite_rep_c50145_387
IAAV1650	Tdurum_contig55097_601	wsnp_Ex_c2702_5013188	IAAV1650
BobWhite_c14689_172	Ku_c21235_676	BobWhite_c14689_172
wsnp_Ex_c2526_4715978	wsnp_Ex_c2526_4715978	wsnp_BG607308A_Ta_2_2	Excalibur_c92705_94
wsnp_Ex_c19519_28487099	Tdurum_contig17712_115	Tdurum_contig17712_200	wsnp_Ex_c19519_28487099
Excalibur_c33923_592	Excalibur_c472_914	Excalibur_c33923_592	Ex_c4208_839
Excalibur_c79009_75	Tdurum_contig11521_102	Excalibur_c79009_75	IAAV669
wsnp_Ra_c17216_26044790	wsnp_Ra_c17216_26044790	BS00110075_51	BS00011235_51
RAC875_rep_c114924_726	wsnp_Ex_c130_259533	BS00062996_51	IAAV5061	wsnp_Ex_c6117_10704945	Tdurum_contig81753_70	RAC875_rep_c114924_726	wsnp_Ra_c10053_16636851	wsnp_JD_c8448_9444839	RAC875_c29957_355	BobWhite_rep_c49176_485	wsnp_Ex_c15084_23263641	BS00064515_51	RFL_Contig4653_1217	Ex_c5902_360	wsnp_JD_c20604_18293112	wsnp_Ex_c18805_27686000	RAC875_rep_c80358_120	Ku_c69633_1873	Ex_c13534_401
Excalibur_c6010_235	Excalibur_c6010_235	BS00065296_51
Tdurum_contig54785_216	RAC875_rep_c91682_90	Tdurum_contig54785_216
wsnp_CAP11_c951_572693	BobWhite_c5917_529	wsnp_CAP11_c951_572693
BobWhite_c41542_354	BobWhite_c41542_354	wsnp_Ex_c6209_10838852
wsnp_BE497820A_Ta_2_2	wsnp_Ex_c7830_13323473	wsnp_BE497820A_Ta_2_2
CAP8_c1066_309	CAP8_c1066_309	Tdurum_contig43844_1266
RAC875_c58966_471	RAC875_c58966_471	IAAV3167
Kukri_c34173_169	Kukri_c34173_169	Excalibur_c20260_137
IACX5832	wsnp_Ex_c57094_58953404	IACX5832
RFL_Contig2187_1025	RFL_Contig2187_1025	Kukri_c41797_393
Excalibur_c2171_2728	wsnp_Ex_c2171_4074003	Excalibur_c2171_2728
BS00003088_51	BS00003088_51	BS00076948_51
wsnp_Ku_c7890_13513783	wsnp_BF201102A_Ta_2_1	wsnp_Ku_c7890_13513783
wsnp_Ku_c14275_22535576	wsnp_Ku_c14275_22535576	BobWhite_c13238_386
wsnp_Ex_c3620_6612231	wsnp_JD_c2128_2930150	wsnp_Ex_c3620_6612231
BS00065714_51	BS00023152_51	BS00065714_51
Excalibur_c1208_72	Excalibur_c1208_72
wsnp_Ex_rep_c102070_87317290	wsnp_Ex_rep_c102070_87317290
RAC875_c68530_59	RAC875_c68530_59
RAC875_rep_c74170_236	RAC875_rep_c74170_236
BobWhite_c8202_245	BobWhite_c8202_245
RAC875_c19259_1902	RAC875_c19259_1902
BobWhite_rep_c64315_180	BobWhite_rep_c64315_180
Excalibur_c11992_168	Excalibur_c11992_168
RAC875_c30566_230	RAC875_c30566_230
Excalibur_c26671_57	Excalibur_c26671_57	Tdurum_contig10843_745	wsnp_Ex_rep_c101994_87256479	RAC875_c26353_719
Tdurum_contig17500_876	Tdurum_contig17500_876
Tdurum_contig44343_1039	Tdurum_contig44343_1039
BS00022299_51	BS00022299_51	wsnp_Ex_c23795_33033150	wsnp_Ex_c23795_33033010	Kukri_c75091_220	Kukri_c75091_154	RAC875_c32639_395
Excalibur_c52165_93	Kukri_rep_c69378_1842	wsnp_BE500291A_Ta_2_1	wsnp_RFL_Contig4307_5006558	wsnp_BE444644A_Ta_2_1	Excalibur_c52165_93
BS00031073_51	BS00031073_51
wsnp_Ex_c18941_27840714	wsnp_Ex_c18941_27840714
RAC875_c91464_170	RAC875_c91464_170
RAC875_c35993_308	Kukri_rep_c77459_316	Tdurum_contig49187_356	RAC875_c35993_308
RAC875_c18195_741	RAC875_c18195_741
Ku_c915_507	Ku_c915_507
CAP8_c2014_192	CAP8_c2014_192
BS00104432_51	BS00104432_51
CAP7_c4064_162	CAP7_c4064_162
wsnp_Ku_c35386_44598937	wsnp_Ku_c35386_44598937
BS00089076_51	BS00089076_51
BS00015653_51	BS00015653_51
RAC875_c64253_435	RAC875_c64253_435
BS00082002_51	BS00082002_51
BobWhite_rep_c63943_76	BobWhite_rep_c63943_76
Kukri_c6492_375	Kukri_c6492_375
Excalibur_c6714_246	Excalibur_c6714_246
CAP8_rep_c4852_130	CAP8_rep_c4852_130	BobWhite_c42349_99
BS00093771_51	BS00093771_51
BS00081120_51	BS00081120_51
BS00022838_51	BS00022838_51	BS00021968_51	BobWhite_rep_c63332_67
Kukri_c57965_109	Kukri_c57965_109
BS00068435_51	BS00068435_51
BS00067150_51	BS00067150_51
BS00009369_51	BS00009369_51
Kukri_c6669_145	Kukri_c6669_145
Ku_c47168_563	Ku_c47168_563
BS00024602_51	BS00024602_51
RFL_Contig5787_2311	RFL_Contig5787_2311
IAAV2328	IAAV2328
Kukri_c49033_52	Kukri_c49033_52
wsnp_Ex_c1880_3545329	wsnp_Ex_c1880_3545329
Kukri_rep_c104877_2166	Kukri_rep_c104877_2166
BobWhite_c14291_666	BobWhite_c14291_666
BS00099534_51	BS00099534_51
RAC875_c16943_404	RAC875_c16943_404
Kukri_c86812_193	Kukri_c86812_193
RAC875_c232_1895	RAC875_c232_1895
BobWhite_c27193_217	BobWhite_c27193_217
IAAV8042	IACX2540	IAAV8042
RAC875_c61493_327	RAC875_c61493_327
RAC875_c42281_112	RAC875_c42281_112
BS00065292_51	BS00065292_51
BS00022098_51	BS00022098_51
Ex_c95453_1499	Ex_c95453_1499
Kukri_c14889_116	Kukri_c14889_116	Kukri_c14889_1086
Kukri_c3338_271	Kukri_c3338_271
BS00094343_51	BS00094343_51
RFL_Contig727_736	RFL_Contig727_736
wsnp_BE399939A_Ta_2_1	wsnp_BE399939A_Ta_2_1
JD_c947_819	JD_c947_819
wsnp_Ex_rep_c67179_65674582	wsnp_Ex_rep_c67179_65674582
IAAV2080	IAAV2080
Kukri_rep_c102608_599	Kukri_rep_c102608_599
Excalibur_c9210_168	Excalibur_c9210_168
BS00079189_51	BS00079189_51
Ex_c21738_1175	Ex_c21738_1175
BS00094342_51	BS00094342_51
RAC875_c84991_116	RAC875_c84991_116
Tdurum_contig10495_439	Tdurum_contig10495_439
wsnp_Ex_c39592_46849607	wsnp_Ex_c39592_46849607
IAAV8416	IAAV6078	wsnp_JD_c9613_10432955	RAC875_c97163_563	CAP7_c6223_318	RAC875_c19099_434	BS00093122_51	BS00066903_51	Kukri_c23752_659	BS00022520_51	CAP7_c2695_75	RAC875_c42356_237	RAC875_rep_c76630_63	RAC875_c35715_718	BS00063099_51	wsnp_Ex_c18654_27528399	IAAV8416	wsnp_Ra_c5131_9153817	Excalibur_c560_180	BobWhite_c6094_447	RAC875_c27959_117	BS00010886_51	Excalibur_c35797_615	wsnp_Ra_c24619_34168104	BS00064660_51	wsnp_Ku_c14202_22436656	Excalibur_c36525_679	Excalibur_c4031_1227	IAAV2002	CAP7_c11553_123	wsnp_Ex_c25392_34658803	wsnp_CAP12_c303_168418	Excalibur_c28850_166	IACX3059	RFL_Contig4162_1757	BS00068200_51	Kukri_c35480_647	IAAV6876	BobWhite_c36944_167	BobWhite_rep_c50822_462	wsnp_Ku_rep_c70220_69775205	Kukri_c22631_462	RAC875_c7486_1667	RAC875_c19099_308	BobWhite_c11861_557	RAC875_c52809_168	Excalibur_c79041_63	IAAV6818	BobWhite_c7070_196	IAAV2077
wsnp_Ex_c58012_59490259	Excalibur_c10669_997	BS00068082_51	Kukri_c43113_136	BS00065930_51	Tdurum_contig25393_218	wsnp_Ex_rep_c68091_66846454	RAC875_c5518_1401	wsnp_Ku_c32477_42087329	BobWhite_c41725_430	RAC875_rep_c117234_313	wsnp_Ex_c658_1294003	wsnp_Ex_rep_c104986_89538820	wsnp_Ra_c5210_9289264	Kukri_rep_c105119_190	Kukri_rep_c106665_549	Ex_c2571_987	Kukri_c439_857	BS00074315_51	wsnp_Ex_c1498_2868339	wsnp_Ex_c5915_10378807	Ku_c4349_1791	Ku_c439_1308	wsnp_CAP7_c3665_1701376	RAC875_c62202_161	Excalibur_c97201_294	IAAV3972	JD_c16284_736	BS00067028_51	BS00103625_51	wsnp_Ex_c58012_59490259	BS00024717_51	IAAV4252	wsnp_Ex_c10842_17637744	Kukri_c51_98	wsnp_Ex_c18519_27369737	wsnp_Ku_c7872_13484038	Jagger_c6508_51	wsnp_Ex_c2904_5355509
BS00049793_51	wsnp_Ku_c6464_11320381	BS00064767_51	wsnp_Ex_rep_c75281_72691359	BS00049793_51	BS00070507_51	BS00068390_51	Ku_c13342_414	IAAV5469	Tdurum_contig42092_348	Excalibur_c32630_104	wsnp_Ku_c3869_7094615	BS00092953_51	wsnp_Ku_c14332_22613741	wsnp_Ra_c44756_51084202	wsnp_Ex_c6548_11355524
wsnp_Ra_c2105_4092507	Excalibur_c33675_201	BS00073015_51	wsnp_Ex_c54092_57099525	RAC875_c103988_92	BS00099782_51	RAC875_c32320_88	wsnp_Ra_c2105_4092507	BobWhite_c34759_227	Ex_c29928_1020	wsnp_Ex_c5155_9140608	Excalibur_c23304_353	BS00087043_51	BS00109560_51	wsnp_Ex_c56866_58816359	RAC875_c94973_396	CAP12_c703_150	RAC875_c91986_410	RAC875_c2105_740	BS00021971_51	BS00087696_51	wsnp_Ku_c3294_6125586	Tdurum_contig44635_759	BS00000137_51	Excalibur_c56310_57	wsnp_Ex_c2582_4804223	wsnp_Ex_c33675_42124657	BS00068710_51
wsnp_Ex_rep_c95506_83475785	BS00007437_51	BobWhite_c47740_85	wsnp_Ex_c4826_8610827	Ra_c53208_433	BS00065390_51	Excalibur_rep_c91489_103	Kukri_c39743_170	wsnp_Ex_c12909_20457407	BS00045446_51	BS00110489_51	wsnp_JD_c10416_11077664	Kukri_c32583_540	Ku_c69113_923	JG_c1889_344	wsnp_Ex_rep_c67392_65972196	wsnp_Ex_rep_c95506_83475785	wsnp_Ex_rep_c69760_68718561	wsnp_Ex_c7988_13555376	wsnp_Ex_c48257_53217539	wsnp_Ex_c26616_35855805	wsnp_CAP8_c1594_914839	JD_c8050_978	JD_c7452_325	CAP12_c2009_335	Tdurum_contig31845_322	wsnp_Ex_c12909_20457660
IAAV7267	RAC875_c42009_247	RAC875_c18335_443	Excalibur_rep_c67473_264	BobWhite_c6633_179	Jagger_c3991_101	BobWhite_c14323_288	BobWhite_rep_c62475_70	Excalibur_c36377_615	Kukri_c46932_125	Kukri_c9522_622	Excalibur_c9846_458	IAAV7267	wsnp_JD_c5795_6955627	Kukri_c46932_155	Excalibur_c7968_2218	BobWhite_c16987_106	IAAV659	Ex_c5594_2818
wsnp_Ex_rep_c68600_67448893	wsnp_Ex_rep_c68600_67448893	wsnp_Ra_c39562_47242455	BS00099719_51	BobWhite_c45848_120
Tdurum_contig84832_110	BS00031339_51	Kukri_c13359_169	RAC875_c82589_246	BS00097030_51	BS00099729_51	Tdurum_contig84832_110	Tdurum_contig60165_722	wsnp_Ex_c16045_24471413
Kukri_rep_c72553_368	RAC875_c16536_80	BS00021735_51	IACX5390	RAC875_rep_c104919_902	Excalibur_c4189_124	RAC875_c27743_249	BS00049213_51	BobWhite_rep_c50349_139	Kukri_rep_c72553_368	Tdurum_contig28353_1628	Kukri_c4581_737	wsnp_Ra_c47696_53184502
Kukri_c10530_1044	RAC875_c9150_2945	wsnp_Ex_c10674_17400603	wsnp_Ex_rep_c69631_68583202	Kukri_c9520_288	BS00022993_51	Excalibur_c25948_366	wsnp_Ex_c16963_25554152	BS00067152_51	IAAV52	Kukri_c10530_1044	BS00031411_51	IACX3288
Tdurum_contig5017_1015	RAC875_c48052_127	Tdurum_contig5017_993	Excalibur_c1925_2569	Kukri_rep_c72756_155	RAC875_rep_c109658_211	Kukri_c55310_94	Excalibur_c92906_314	RAC875_rep_c109658_382	RAC875_rep_c109658_614	Tdurum_contig5017_1015	Tdurum_contig29090_280
wsnp_Ex_c7196_12357989	IAAV8455	Excalibur_c37910_276	Excalibur_c17032_261	Excalibur_rep_c107626_110	Kukri_c27433_1819	Excalibur_c9969_98	wsnp_Ex_c7193_12354542	wsnp_Ra_c19660_28866961	BS00018740_51	wsnp_Ex_c7196_12357989	Kukri_rep_c109463_264
wsnp_Ku_c2185_4218722	wsnp_Ku_c2185_4218722	wsnp_Ku_rep_c101212_88410320	Tdurum_contig12551_233	BS00039492_51	BobWhite_c47456_121	Kukri_c52_225	RFL_Contig2304_1569	wsnp_Ku_c3201_5970486	RAC875_c10174_268
Kukri_c3734_400	wsnp_Ku_c16116_24914991	Kukri_c637_517	wsnp_Ex_c2207_4136036	Kukri_c3734_400	Kukri_c3734_438	Kukri_c55885_110	Excalibur_c71602_591	Kukri_c637_974	tplb0048o03_953	Excalibur_c71602_420	Kukri_c46310_84
BS00067841_51	BS00067841_51	RAC875_c36779_148	Tdurum_contig63997_587	BobWhite_c23903_443
Excalibur_c32189_998	BS00024993_51	BS00067985_51	tplb0060p09_735	BS00102828_51	RFL_Contig4979_865	Excalibur_c32189_998	Excalibur_c6967_553	RFL_Contig4979_965	BS00079166_51	Excalibur_c6967_1852
wsnp_Ex_rep_c66903_65319487	Ex_c1583_1688	BobWhite_c47103_205	wsnp_Ex_c33455_41940691	wsnp_Ex_rep_c66903_65319487	wsnp_Ku_c17875_27051169	IAAV4188	Tdurum_contig52447_814	wsnp_Ex_rep_c68023_66768770	wsnp_Ex_rep_c68023_66768700	Ex_c1583_1138
IACX7841	Kukri_rep_c112425_506	Tdurum_contig8171_1680	BS00021868_51	BS00064272_51	IACX7841	wsnp_Ku_c40084_48381107	BS00084106_51	Kukri_c16006_1996	BS00050057_51	BobWhite_c38408_71
BS00062972_51	Kukri_c3576_1212	BS00022886_51	Tdurum_contig92938_632	Tdurum_contig44115_720	Tdurum_contig44115_405	BS00088733_51	RAC875_c62400_840	RAC875_c62400_924	RAC875_c62400_639	BS00062972_51
BS00100707_51	BS00100708_51	BobWhite_c39214_164	BS00022991_51	BS00100707_51	wsnp_Ex_c53170_56501500
Kukri_c45951_367	wsnp_Ex_c11070_17950604	Tdurum_contig82473_67	RAC875_c10819_636	wsnp_RFL_Contig1548_762547	BS00037103_51	Tdurum_contig50731_961	Kukri_c45951_367	RAC875_c49291_156
Tdurum_contig29967_456	Tdurum_contig47071_1322	BS00049403_51	wsnp_Ku_rep_c70662_70289489	Tdurum_contig29967_456	Excalibur_c9258_1222	Jagger_c3819_70	Tdurum_contig85945_281	wsnp_Ex_c12152_19429932
IACX6009	Excalibur_c8675_1550	CAP7_c1155_57	Ex_c24477_484	Ra_c73292_443	wsnp_Ex_c5594_9848626	IAAV547	BobWhite_c4773_85	Ra_c1726_1071	Excalibur_rep_c101527_180	Excalibur_rep_c104876_277	IACX6009	Kukri_c27591_1180	BS00042014_51	IAAV1706	Kukri_c64573_443	wsnp_Ra_c27733_37249132	Kukri_c94493_273	BobWhite_rep_c65835_277
IAAV4074	wsnp_Ku_c20701_30355248	Ex_c66350_301	Excalibur_c2433_324	IAAV4074	wsnp_Ex_rep_c75281_72691771	Excalibur_c49271_183	BS00023161_51	wsnp_BE443187B_Ta_2_1
Tdurum_contig49583_669	RAC875_c278_1801	BobWhite_c43731_313	RFL_Contig5337_1453	Tdurum_contig49583_669	BS00065864_51	Excalibur_c92555_283	Tdurum_contig27973_306
Excalibur_c71712_180	Tdurum_contig60189_310	RAC875_rep_c74271_414	Excalibur_c71712_180	CAP7_c8713_356	Tdurum_contig60189_855	RFL_Contig3285_1009	RAC875_c3231_339
Excalibur_c17489_804	Excalibur_c8168_226	Ku_c22523_598	BS00032082_51	RAC875_c54392_94	IACX1947	Excalibur_c17489_804
wsnp_Ex_c47152_52446529	Kukri_c9073_1450	Tdurum_contig77275_259	wsnp_Ku_c29780_39658445	wsnp_Ex_c2615_4862266	JD_c63005_896	wsnp_Ra_c26091_35652620	BS00094480_51	wsnp_Ex_c47152_52446529	Tdurum_contig10172_176	IACX2883
wsnp_Ex_c607_1204908	Tdurum_contig14130_315	wsnp_Ex_c607_1204908	RFL_Contig4911_357	BS00009810_51	BS00083715_51	wsnp_Ex_c831_1625061
Kukri_c2955_281	Kukri_c2955_281	RFL_Contig2832_2410	BS00010573_51	wsnp_Ex_c11265_18216936	IACX9238	Kukri_c100408_598
Tdurum_contig97942_163	Tdurum_contig97942_51	Tdurum_contig97942_163	Kukri_c1214_948	Kukri_c1214_2316	Kukri_c1214_825	Excalibur_c23452_401
IAAV4590	IAAV4590	BobWhite_c4852_323	IAAV8999	wsnp_Ex_c12431_19823475	Ku_c1191_2004
wsnp_Ku_c64203_64579087	wsnp_Ku_c64203_64579087	Excalibur_c3948_1315	Tdurum_contig25432_1218	Kukri_rep_c109397_59	Tdurum_contig25432_1377
Tdurum_contig53796_360	RAC875_c47212_309	BS00022336_51	Kukri_c46276_63	Tdurum_contig53796_360	Tdurum_contig8695_379
Tdurum_contig47833_484	wsnp_Ra_c15069_23407152	Excalibur_c9868_1206	wsnp_Ex_c12152_19428078	BS00003655_51	Tdurum_contig47833_484
wsnp_Ex_rep_c68003_66744451	wsnp_Ex_rep_c68003_66744451	wsnp_Ex_c3834_6971712	Jagger_c5859_114	BS00065551_51	BobWhite_rep_c64260_207	wsnp_Ex_c3834_6971470
IACX6007	RAC875_rep_c105322_99	wsnp_JG_c402_268605	BobWhite_c8048_663	Jagger_c505_141	IACX6007	RFL_Contig3811_3709	wsnp_Ex_rep_c66651_64963120	wsnp_Ex_rep_c66696_65023462	BS00063423_51	BS00028183_51	BS00108019_51	BS00108020_51	wsnp_Ex_c12119_19382820
BS00068100_51	Kukri_rep_c80794_53	Kukri_c11240_332	BS00068100_51	Kukri_c57830_63
Kukri_rep_c105540_177	BS00022652_51	Kukri_rep_c105540_177	Excalibur_c50887_231	Tdurum_contig84745_267
wsnp_Ex_c11131_18037020	wsnp_Ex_c11131_18036595	Tdurum_contig52688_476	IACX6070	wsnp_Ex_c11131_18037020
Excalibur_c14594_182	BS00060015_51	Ex_c23426_1546	wsnp_Ex_rep_c67471_66073969	Excalibur_c14594_182
BS00024829_51	Excalibur_c23457_225	wsnp_Ex_c9362_15546626	RAC875_c22722_671	BS00024829_51
BobWhite_rep_c50066_63	wsnp_Ex_c58091_59534826	wsnp_BE499835B_Ta_2_5	wsnp_BF201102B_Ta_2_5	BobWhite_rep_c50066_63
Kukri_c10970_573	Excalibur_c3730_546	Kukri_c10970_573	Excalibur_c3730_2098	Excalibur_c4468_654
BS00033612_51	Kukri_c74960_427	wsnp_Ku_c35090_44349446	wsnp_Ex_c8962_14947544	BS00033612_51
BS00029348_51	BS00062618_51	BobWhite_c6685_1922	wsnp_JD_c8978_9893945	BS00029348_51
Tdurum_contig25513_123	tplb0027f13_1493	Tdurum_contig25513_123	IACX9261
RAC875_c2260_1700	RAC875_c2260_1700	wsnp_Ex_c2870_5296539	wsnp_Ra_c38873_46699852
BobWhite_c24484_240	Excalibur_c23801_115	BobWhite_c24484_240	Jagger_c8121_167
RAC875_c60758_585	RAC875_c1792_3457	Kukri_c87104_125	RAC875_c60758_585
IAAV5014	IAAV5014	wsnp_CAP12_c2231_1090724	BS00024814_51
tplb0033f11_1381	Kukri_c49151_139	Tdurum_contig31131_198	wsnp_BE497820B_Ta_2_1	Kukri_c28117_583	BS00009789_51	Tdurum_contig48658_802	tplb0033f11_1381
Kukri_c82145_51	Kukri_c82145_51	wsnp_Ex_c8019_13598142	wsnp_Ex_c21875_31045200
BobWhite_c26082_239	Tdurum_contig10100_523	CAP8_c2277_179	BobWhite_c26082_239
BS00065543_51	BS00065543_51	Excalibur_c11605_156	RAC875_c22387_117
Kukri_c54078_114	wsnp_Ku_c3102_5810751	wsnp_Ku_c3102_5811860	Kukri_c54078_114
CAP11_c7700_247	D_GDEEGVY01AU4CW_149	CAP11_c7700_247	BS00064423_51
BS00065128_51	BS00065128_51	Excalibur_c3165_730	BS00022673_51	BobWhite_c11495_120	RAC875_c96862_121
Excalibur_rep_c104354_205	Excalibur_rep_c104354_205	JD_c51907_59	BS00065732_51
RAC875_rep_c112818_870	RAC875_rep_c112818_870	RFL_Contig2772_1693
RAC875_c29488_56	Tdurum_contig35470_227	RAC875_c29488_56
BS00074721_51	BS00029720_51	BS00059847_51	Kukri_c59657_805	BobWhite_c16916_658	Kukri_c48575_470	RFL_Contig5616_1779	BS00074721_51	Excalibur_c2618_1723
BS00084096_51	BS00084096_51	IACX5702
Kukri_rep_c108378_52	RFL_Contig539_1789	Kukri_rep_c108378_52
BS00078784_51	BS00078784_51	IAAV2401
BS00108062_51	BS00048572_51	Kukri_c47349_450	Tdurum_contig93270_1008	Tdurum_contig46366_913	BS00108062_51	wsnp_Ex_c1630_3105100	BS00056147_51	wsnp_Ku_c11980_19464222
BS00091519_51	BS00091519_51	Excalibur_c47452_183
BS00079321_51	BS00005860_51	BS00079321_51
CAP8_c909_312	CAP7_c5481_96	CAP8_c909_312
RAC875_c1148_1175	RAC875_c1148_1175	Excalibur_c4699_215
RAC875_rep_c106589_784	RAC875_rep_c106589_784	RAC875_rep_c106589_184
BobWhite_c28333_454	Kukri_c26747_211	BobWhite_c28333_454
RAC875_c20161_821	Ku_c7546_861	RAC875_c20161_821
wsnp_Ra_c6374_11143280	Tdurum_contig45588_730	wsnp_Ra_c6374_11143280
wsnp_Ex_rep_c110196_92676847	wsnp_Ex_rep_c110196_92676847	wsnp_Ku_c5308_9450093
RFL_Contig1457_465	RFL_Contig1457_465
wsnp_Ex_c3175_5864335	wsnp_Ex_c3175_5864335
Kukri_c30643_112	wsnp_RFL_Contig3739_3996324	wsnp_Ex_c13485_21225504	Ku_c11429_519	Kukri_c30643_112	Tdurum_contig11439_387	Kukri_c29410_63	BS00068805_51	BS00029869_51
RAC875_s111360_122	wsnp_Ex_c97184_84339976	BS00025795_51	Tdurum_contig97407_196	RAC875_s111360_122
Kukri_c2827_439	RAC875_c16827_292	wsnp_Ex_c1302_2489542	Kukri_s113060_116	RFL_Contig5320_731	IAAV3261	wsnp_Ra_rep_c106477_90236168	Kukri_c2827_439
RFL_Contig4167_1164	RFL_Contig4167_1164
RAC875_rep_c114200_428	RAC875_rep_c114200_428
Tdurum_contig71099_245	Tdurum_contig71099_245
BS00063769_51	IAAV2411	BS00023072_51	BS00063769_51
wsnp_Ex_c2459_4591695	wsnp_Ex_c2459_4591695
Tdurum_contig32812_325	BS00062731_51	Excalibur_c38433_291	RAC875_c30011_426	Tdurum_contig32812_325	Ku_c55173_549	wsnp_RFL_Contig2809_2587619	BS00067744_51	BS00011514_51	IAAV475	Kukri_c12910_908	wsnp_Ex_c29304_38355434	IAAV5992
Tdurum_contig14404_319	Tdurum_contig14404_319
BS00099986_51	Excalibur_c9563_1157	BS00099986_51
BS00049997_51	BS00049997_51
RAC875_c8927_1434	RAC875_c8927_1434
IAAV2593	IAAV2593
Tdurum_contig7459_1061	Tdurum_contig7459_1061
wsnp_Ex_c35103_43312537	wsnp_Ex_c35103_43312537
wsnp_BE403214B_Ta_2_1	wsnp_BE403214B_Ta_2_1
Excalibur_c48387_58	Excalibur_c48387_58
wsnp_Ku_c3151_5892200	wsnp_Ku_c3151_5892200
Kukri_c15823_196	Kukri_c15823_196
tplb0057d20_531	tplb0057d20_531
RAC875_c13410_2221	RAC875_c13410_2221
Excalibur_c46000_203	Excalibur_c46000_203
wsnp_Ex_c8019_13598348	wsnp_Ex_c8019_13598348
Excalibur_c74858_243	Excalibur_c74858_243
wsnp_Ex_c2459_4591587	wsnp_Ex_c2459_4591587
Tdurum_contig10911_117	Tdurum_contig10911_117
RAC875_c29907_115	RAC875_c29907_115
BS00039874_51	BS00039874_51
wsnp_Ex_c10644_17356566	wsnp_Ex_c10644_17356566
Excalibur_c12395_467	Excalibur_c12395_467
wsnp_Ku_c38713_47298856	wsnp_Ku_c38713_47298856
BobWhite_c2694_494	BobWhite_c2694_494
BS00029852_51	BS00029852_51
Tdurum_contig42092_281	Tdurum_contig42092_281
RAC875_c24376_704	RAC875_c24376_704
Excalibur_c58520_78	Excalibur_c58520_78
RAC875_rep_c116173_605	RAC875_rep_c116173_605
Excalibur_c17055_1451	Excalibur_c17055_1451
RAC875_rep_c83825_236	RAC875_rep_c83825_236
wsnp_Ra_c48052_53424490	wsnp_Ra_c48052_53424490
BS00029540_51	BS00029540_51
BS00009287_51	BS00022267_51	Kukri_c11140_323	BS00074353_51	BS00084133_51	BS00025017_51	BobWhite_c14409_206	BobWhite_c7604_181	BS00009287_51	BS00022537_51	BS00064893_51	BS00075368_51	wsnp_RFL_Contig2402_1924907
tplb0026a09_1444	Kukri_c7827_1309	wsnp_Ex_c6657_11523455	Kukri_c7827_1168	Kukri_c48936_107	BS00058709_51	Kukri_rep_c104865_57	BS00011935_51	tplb0026a09_1444	D_GDS7LZN02F4FP5_176	RFL_Contig617_1357
wsnp_Ku_c44483_51751682	wsnp_Ku_c10877_17896883	wsnp_Ku_c55961_59662821	Kukri_rep_c106490_1398	Excalibur_rep_c109856_92	Excalibur_c91745_337	wsnp_Ku_c44483_51751682	Kukri_c17942_239	D_GB5Y7FA02JRQ1I_101	D_GCE8AKX02J2BYY_249	BS00010144_51
wsnp_Ex_c65985_64188864	D_GBUVHFX02FY8QG_158	wsnp_Ku_rep_c72922_72561803	Kukri_c13045_302	RAC875_c30315_692	wsnp_Ex_c65985_64188864	RAC875_c26265_146
D_GBF1XID01A16U2_148	BobWhite_c836_422	RAC875_c44064_222	BobWhite_c15647_606	Excalibur_c37393_75	D_GBF1XID01A16U2_148
BS00093588_51	BS00024761_51	BS00021911_51	BS00093588_51
CAP7_c756_531	RAC875_c41114_390	CAP7_c756_531	Kukri_c35049_357
wsnp_Ex_c11055_17927668	RAC875_c8100_163	Excalibur_c30778_271	wsnp_Ex_c11055_17927668
BS00078603_51	RAC875_c8100_245	BS00094333_51	BS00078603_51
Excalibur_c2618_468	Kukri_c45387_380	Excalibur_c2618_468	RFL_Contig4176_605	BS00022688_51	Kukri_c28182_129	IAAV1320	Kukri_c14878_97	Excalibur_c50584_358	Kukri_rep_c106820_591	BS00089078_51	BS00089081_51	D_GCE8AKX02IXEFJ_281	D_GDS7LZN02I3554_251
RAC875_c16419_585	RAC875_c16419_585	RAC875_c63933_184
RAC875_c3672_705	RAC875_c3672_705	BS00068331_51	Excalibur_c30378_344	RAC875_c703_2551	IACX5914
BS00082423_51	BS00082423_51	Kukri_rep_c110911_477
IACX6496	RAC875_c51455_182	IACX6496
Ra_c2279_730	Kukri_c1214_474	Ra_c2279_730
BS00023151_51	BS00023151_51
BS00066144_51	BS00066144_51
wsnp_Ex_c508_1008029	wsnp_Ex_c508_1008029
Ku_c6501_507	Ku_c6501_507
BobWhite_c2730_245	BobWhite_c2730_245
Kukri_c96249_58	Kukri_c96249_58
BS00022699_51	BS00022699_51
IACX5717	IACX5717
BS00108733_51	BS00108733_51
RAC875_c34968_514	wsnp_Ex_c11055_17928283	RAC875_c34968_514	BS00012069_51	wsnp_Ex_c24145_33394561	wsnp_Ex_c24145_33394644
Tdurum_contig12926_687	Tdurum_contig12926_687
RAC875_c34515_86	RAC875_c34515_86
wsnp_RFL_Contig2606_2264492	wsnp_RFL_Contig2606_2264492
tplb0031c19_721	tplb0031c19_721
Excalibur_c2795_1518	Excalibur_c2795_1518
BS00064714_51	BS00064714_51
Kukri_c46526_103	Kukri_c46526_103
Kukri_rep_c73094_348	Kukri_rep_c73094_348
Kukri_c50467_1017	Kukri_c50467_1017
wsnp_Ex_rep_c68491_67318138	wsnp_Ex_rep_c68491_67318138
wsnp_Ex_c22089_31270950	Excalibur_c6057_281	BobWhite_c30930_192	RAC875_rep_c107081_918	wsnp_Ex_c14975_23127669	BS00067619_51	RAC875_rep_c81239_73	CAP7_c2381_149	CAP11_c989_113	RAC875_c31973_225	wsnp_Ex_c55340_57883276	wsnp_Ku_c9583_16038698	wsnp_Ex_c25300_34566908	tplb0052b07_577	wsnp_Ex_c32765_41369642	BS00021999_51	RAC875_rep_c73318_362	RAC875_c4632_1681	wsnp_Ex_c22089_31269531	wsnp_Ku_c18534_27848426	Excalibur_c44694_414	RAC875_c39200_260	wsnp_Ex_c22089_31270950	wsnp_Ex_c99215_85409445
tplb0047k12_1370	BS00086046_51	CAP11_c1206_301	wsnp_Ku_c3354_6228863	wsnp_Ku_c8394_14267750	BS00022913_51	Excalibur_c15844_1470	tplb0047k12_1370	wsnp_BE403421A_Ta_2_1	BS00078715_51	BS00033795_51	BS00064632_51	Excalibur_c49239_97	wsnp_Ex_c1104_2118684	Excalibur_c34574_452	BS00087178_51	Kukri_c1281_515	IAAV7384	RAC875_c7804_236	Tdurum_contig53138_302	BS00036878_51	BS00062823_51	wsnp_Ex_c18965_27868480	Kukri_c38882_391
Excalibur_c14222_179	Tdurum_contig64407_297	wsnp_RFL_Contig3759_4027999	wsnp_Ex_rep_c67468_66068960	BS00023140_51	wsnp_JD_c3441_4455541	Tdurum_contig9544_978	RAC875_rep_c108445_772	Excalibur_c14222_179	RAC875_rep_c106439_1097	Tdurum_contig61934_60	BS00066661_51	IACX8337	Tdurum_contig33286_221	IAAV4117	BobWhite_c15870_540	RAC875_rep_c106439_1159	Tdurum_contig25841_178	BS00076530_51	wsnp_Ex_c31149_39976103	Tdurum_contig9544_2233	Tdurum_contig25770_308	Kukri_c264_438	RAC875_c1215_1525	Tdurum_contig42906_732	Excalibur_c35324_183	Tdurum_contig42015_2187	Excalibur_c1708_1975	BobWhite_c10740_179
Ex_c69054_723	Ex_c69054_723	IACX5481	Excalibur_rep_c69054_960
wsnp_CAP8_c4597_2237727	BS00071732_51	wsnp_Ex_c11348_18326787	Ku_c69999_111	wsnp_BE490147A_Ta_2_1	BS00077448_51	Tdurum_contig81516_69	Tdurum_contig9835_664	Kukri_c8148_2719	wsnp_Ex_c9502_15748251	wsnp_Ku_c3450_6387847	Kukri_c9262_401	wsnp_Ex_c14087_21997101	wsnp_Ex_c30264_39202224	wsnp_Ku_c21021_30712963	wsnp_Ex_c11578_18655261	wsnp_Ku_c2700_5121383	Kukri_c44260_577	wsnp_CAP11_c303_253438	BS00036397_51	wsnp_CAP11_c1137_665073	wsnp_Ex_c9502_15748469	wsnp_CAP8_c4597_2237727	Kukri_c2700_1137	wsnp_Ex_c11348_18327861
BS00064548_51	RAC875_c691_1486	Tdurum_contig42858_1352	tplb0035a03_368	Excalibur_c53981_77	wsnp_RFL_Contig1871_1020122	Kukri_c2700_1757	wsnp_CAP12_c1226_628910	Tdurum_contig10194_765	BS00012028_51	BS00065633_51	wsnp_BE490226A_Ta_2_2	wsnp_Ex_c902_1745108	wsnp_Ex_c1269_2435294	wsnp_Ex_c17185_25829084	IACX5813	RAC875_c29455_79	wsnp_Ku_c22358_32187765	BS00010780_51	Tdurum_contig42125_5972	BS00064548_51	BobWhite_c2568_115
BS00098857_51	RFL_Contig1622_1259	BobWhite_c15802_72	BS00022032_51	RAC875_c106584_747	wsnp_Ku_c16572_25480808	RFL_Contig1622_923	Tdurum_contig10580_316	Excalibur_c2978_667	CAP11_rep_c5191_192	wsnp_Ex_c13230_20872924	Tdurum_contig29823_203	BS00096853_51	RFL_Contig1622_1433	Tdurum_contig97611_150	BS00098857_51	Tdurum_contig54957_525	wsnp_CAP8_c6680_3136899	BobWhite_c15802_720	Kukri_c102502_261
BS00044360_51	BS00044360_51
BS00110512_51	RAC875_c23338_792	BS00011962_51	Excalibur_c18265_399	BS00110512_51	BS00082460_51	wsnp_Ex_c2325_4355706	Kukri_c66671_183	RAC875_c12821_466	Kukri_c494_1413	Tdurum_contig42643_194	Tdurum_contig70819_393
CAP7_c4283_232	BS00063378_51	BobWhite_c17385_55	CAP7_c4283_232	wsnp_Ex_rep_c68369_67180429	wsnp_BE403154A_Ta_2_9	wsnp_Ku_c25376_35340294	wsnp_BE403154A_Ta_2_1	BobWhite_s67148_292	BS00065152_51
Excalibur_c17487_51	BS00109913_51	wsnp_Ex_c28973_38050756	Excalibur_c17487_51	BS00086173_51	Ex_c28973_935	wsnp_Ex_c28973_38050204	wsnp_Ex_c29648_38653281	RFL_Contig1060_2185	wsnp_Ex_c29648_38653339	RAC875_c12821_550
Excalibur_c431_1323	Kukri_c3009_1255	Excalibur_c20597_538	Kukri_c3009_1374	wsnp_Ex_c431_848310	BS00011165_51	Excalibur_c431_1323	Ra_c4668_825	BS00090253_51	Tdurum_contig55193_296
Kukri_c39873_66	Excalibur_c12085_276	Kukri_c39873_66
Tdurum_contig75595_886	Tdurum_contig75595_886	Excalibur_c8197_381	BobWhite_c36070_89	Tdurum_contig100733_89	Tdurum_contig75595_586	BobWhite_c13839_78	wsnp_Ku_c17618_26749729	Excalibur_c7044_243	BS00011010_51	wsnp_Ex_c16491_24996576	Kukri_c37241_513	Tdurum_contig13287_703	BS00022951_51	Excalibur_c39390_303	Tdurum_contig13287_203
wsnp_Ex_rep_c67878_66584488	RFL_Contig4441_627	wsnp_Ex_c35465_43610634	Kukri_c16463_584	wsnp_Ex_rep_c67878_66584488	RAC875_c767_4007	RFL_Contig2605_672	Kukri_c7794_1247
RAC875_c2253_1255	RAC875_c2253_238	RAC875_c41786_587	tplb0057e06_1607	tplb0060j17_879	RAC875_c2253_1255	Kukri_c3986_346	wsnp_Ex_rep_c68175_66950387
wsnp_Ex_rep_c109274_92142043	wsnp_Ex_rep_c76495_73453891	Tdurum_contig83087_104	wsnp_Ex_rep_c109274_92142043	RAC875_c49329_81	BobWhite_c10832_1131	wsnp_Ex_c749_1472258	BobWhite_c10343_320	wsnp_Ex_c1153_2213588	BS00040814_51	wsnp_Ex_rep_c98716_85135069
RFL_Contig4069_2628	wsnp_Ex_c2161_4059735	JD_c6831_221	IAAV8380	RFL_Contig4069_2628	BS00057487_51	wsnp_Ex_c20352_29416468	tplb0045l08_298
wsnp_Ex_c20457_29526403	Kukri_c57452_1040	Kukri_rep_c70063_663	Ra_c3533_880	wsnp_Ex_c20457_29526403	BS00099074_51	wsnp_Ex_rep_c101766_87073440	wsnp_Ex_c20457_29526260
BS00011578_51	Kukri_rep_c103186_134	RAC875_c11876_120	BS00021704_51	wsnp_JD_c2755_3691183	BS00011578_51	wsnp_Ra_c36410_44760538	RAC875_c5893_368
RAC875_c22627_315	Kukri_rep_c101615_148	wsnp_CAP11_c2142_1128735	Excalibur_s102388_276	Kukri_c6364_1243	Excalibur_c9779_465	wsnp_Ex_c9779_16145653	RAC875_c22627_315
RFL_Contig3687_972	RFL_Contig3687_972	tplb0025i05_1836	RAC875_c62614_191	IACX2250	Excalibur_rep_c69275_346	BS00037006_51	IAAV622
Tdurum_contig102404_298	Tdurum_contig102404_127	Tdurum_contig102404_298	RAC875_c34617_143	IAAV7418	RFL_Contig4939_885
RFL_Contig6053_3082	wsnp_Ex_c34597_42879718	RFL_Contig6053_2072	wsnp_Ex_c2236_4189774	RFL_Contig6053_3082	Kukri_rep_c95718_868
Kukri_c1192_825	BS00074992_51	Kukri_c1192_825	BS00025084_51	BS00009331_51	Tdurum_contig75595_1072
wsnp_Ex_rep_c70675_69579757	wsnp_JD_c5872_7032077	wsnp_Ex_c7002_12063380	Excalibur_c7002_314	wsnp_Ex_c7002_12063325	wsnp_Ex_rep_c70675_69579757
Tdurum_contig42418_2618	Tdurum_contig42418_2618	IAAV6777	RAC875_c48687_681	Tdurum_contig97520_902	Excalibur_c25390_2483
Excalibur_c29639_65	RAC875_c93959_96	RFL_Contig5037_560	Tdurum_contig29357_338	Excalibur_c29639_65	Tdurum_contig43566_801
IAAV7349	Tdurum_contig42729_380	Tdurum_contig42729_433	IAAV7349	IACX3415
Excalibur_c63713_871	IAAV40	wsnp_RFL_Contig1075_104560	Excalibur_c63713_892	Excalibur_c63713_871
Tdurum_contig51566_561	Tdurum_contig51566_427	wsnp_BE489894A_Ta_2_1	BS00029127_51	Tdurum_contig51566_561
BobWhite_rep_c52979_181	Excalibur_c431_1130	wsnp_Ku_c39334_47795461	BobWhite_rep_c52979_181	RAC875_c68978_220	Excalibur_c20597_509	BobWhite_c6527_222
Tdurum_contig97355_136	Tdurum_contig97355_194	Tdurum_contig97355_136	Excalibur_c2737_309
wsnp_Ku_rep_c71785_71517370	wsnp_Ku_c10377_17180909	Kukri_c34219_355	wsnp_Ku_rep_c71785_71517370	Kukri_c14679_1082
Kukri_rep_c104648_439	Kukri_rep_c104648_106	Kukri_c35661_63	Kukri_rep_c104648_439
Tdurum_contig27939_357	BS00037002_51	Tdurum_contig27939_357	Kukri_c7146_870
wsnp_BE495143A_Ta_2_2	wsnp_BE495143A_Ta_2_2	Tdurum_contig54311_256	BS00065700_51
BS00029282_51	BobWhite_c5782_825	BS00029282_51
wsnp_Ku_c38451_47086066	BobWhite_c19647_159	wsnp_Ku_c38451_47086066	wsnp_Ex_c4954_8813973
Tdurum_contig63703_1143	RFL_Contig5170_330	Tdurum_contig63703_1143	wsnp_Ra_c3996_7334169
RAC875_c18490_1903	Jagger_c1423_102	Tdurum_contig29607_413	RAC875_c18490_1903	RAC875_c8721_212	Kukri_c9805_696	Jagger_c5046_63
Excalibur_c30324_564	Ku_c97015_209	Excalibur_c30324_564	Ku_c14907_456
BS00063990_51	wsnp_BE490604A_Ta_2_1	BS00063990_51	BS00023627_51
Excalibur_rep_c69054_795	Excalibur_rep_c67100_1541	Excalibur_rep_c69054_795	Excalibur_c20459_1081
IACX7895	BS00022660_51	Kukri_c11106_292	IACX7895	BS00065076_51
wsnp_Ku_c1765_3452586	wsnp_Ku_c1765_3452586	RAC875_rep_c112449_669
RFL_Contig1490_386	IAAV5158	RFL_Contig1490_386
RFL_Contig3175_749	wsnp_CAP12_c1663_836753	Excalibur_rep_c90454_251	RFL_Contig3175_482	RFL_Contig3175_749	Tdurum_contig9503_575	BobWhite_c2296_94	wsnp_Ex_c26771_35998435	Excalibur_rep_c103170_504	BS00046261_51	wsnp_RFL_Contig2765_2513854	wsnp_RFL_Contig3175_3154256	Kukri_c41482_311	wsnp_CAP12_rep_c4048_1842112	tplb0026o20_691	IAAV1495	RFL_Contig2765_669	wsnp_JD_rep_c65886_41872083	BobWhite_rep_c51132_85	IAAV6895	Tdurum_contig11275_461	Excalibur_c99101_82
wsnp_Ex_c21129_30256617	BobWhite_c40602_313	wsnp_Ex_c21129_30256617
BS00068106_51	BS00063296_51	BS00068106_51
CAP11_c3827_198	RAC875_rep_c114561_587	CAP11_c3827_198
RAC875_c26860_648	RAC875_c26860_648	wsnp_Ex_rep_c115803_95396724
wsnp_Ex_c21633_30782312	BS00093036_51	wsnp_Ex_c21633_30782312
BS00083630_51	BS00083630_51	Excalibur_c20597_569	Tdurum_contig12045_868	RAC875_c6135_95	Tdurum_contig12045_613	RAC875_c4668_771	Tdurum_contig12045_327	Tdurum_contig12045_246
RAC875_rep_c105861_454	RAC875_rep_c105861_454	RFL_Contig3175_345	tplb0055o21_1994
IAAV151	IAAV151	BobWhite_c47143_592
Tdurum_contig50062_934	wsnp_Ex_c11621_18716128	Tdurum_contig50062_934
RAC875_c13610_1239	RAC875_c13610_1239	BS00071573_51
BobWhite_c4872_97	wsnp_Ku_c26784_36748247	BobWhite_c4872_97
BobWhite_c3714_659	Tdurum_contig56431_637	BobWhite_c3714_659
Kukri_c19338_413	JD_c8888_741	wsnp_Ex_rep_c66433_64661643	wsnp_Ex_c14192_22135384	BS00021747_51	RAC875_c28637_1004	wsnp_CAP7_c1839_908011	wsnp_Ex_c12141_19415226	wsnp_Ex_rep_c66433_64662690	Kukri_c22149_276	Kukri_c19338_413	wsnp_CAP7_c1839_907899	wsnp_Ex_c14192_22135363	BS00023847_51	RAC875_rep_c73850_589	BS00079942_51	wsnp_CAP11_rep_c8811_3803397	wsnp_Ex_c10087_16579529
BS00022292_51	wsnp_Ex_c1011_1931797	BS00022292_51	IACX5772	Excalibur_c12482_901	Excalibur_c23748_452	wsnp_Ex_c11621_18716254	BS00012023_51	Tdurum_contig42823_1811	wsnp_Ku_c7458_12842353	RFL_Contig5693_646
wsnp_Ku_c39334_47795350	wsnp_Ku_c39334_47795350
wsnp_Ex_c17692_26437459	Kukri_c77911_260	RAC875_c14408_783	Kukri_c10711_632	IACX14305	RAC875_c83532_305	wsnp_Ex_rep_c102011_87270703	BS00044311_51	tplb0032i10_420	wsnp_Ex_c17692_26437459	Ra_c14408_576	Ku_c8125_1049	Tdurum_contig30082_197	wsnp_Ex_c19770_28768859	wsnp_Ex_c29368_38408543
Kukri_rep_c69627_954	Kukri_rep_c69627_954	RAC875_rep_c92223_1022
CAP7_rep_c8019_110	CAP7_rep_c8019_110
RFL_Contig5314_1147	RFL_Contig5314_1147
Kukri_c89274_86	IAAV2577	Kukri_c89274_86
BS00040166_51	BS00040166_51
wsnp_Ex_c946_1813956	wsnp_Ex_c946_1813956
Excalibur_c52196_235	Excalibur_c52196_235
IACX473	IACX473
BobWhite_c35035_317	BobWhite_c35035_317
RAC875_c26487_145	RAC875_c26487_145
Tdurum_contig92921_142	Tdurum_contig92921_142
IAAV8633	IAAV8633
wsnp_Ra_c5346_9501281	wsnp_Ra_c5346_9501281
tplb0024k14_1812	tplb0024k14_1812
RAC875_c64560_111	RAC875_c64560_111
wsnp_Ra_c11651_18855691	wsnp_Ra_c11651_18855691
wsnp_Ku_c28854_38769308	wsnp_Ku_c28854_38769308
Tdurum_contig50698_601	Jagger_c2853_75	Tdurum_contig50698_601
Kukri_c11106_439	Kukri_c11106_439
Excalibur_c24825_539	Excalibur_c24825_539
Tdurum_contig44853_1083	Tdurum_contig44853_1083
BS00077789_51	BS00077789_51
Tdurum_contig62593_410	Tdurum_contig62593_410
RAC875_c56205_127	RAC875_c56205_127
RAC875_c62325_320	RAC875_c62325_320
Excalibur_c3959_118	Excalibur_c3959_118
BobWhite_rep_c63956_254	BobWhite_rep_c63956_254
wsnp_JD_c25092_21024578	wsnp_JD_c25092_21024578
wsnp_Ex_c10718_17457870	wsnp_Ex_c10718_17457870
Kukri_c41694_285	IACX4889	Tdurum_contig19057_245	wsnp_Ex_rep_c68480_67305954	RAC875_c45791_450	wsnp_Ra_c54050_57499377	Excalibur_c83451_218	wsnp_Ra_rep_c73725_71801179	RAC875_c26400_88	wsnp_Ex_c16243_24699942	IAAV4514	BS00067836_51	Kukri_c41694_285	RAC875_c47035_70	RAC875_c88279_291	wsnp_Ex_c1319_2522682	BobWhite_c34920_228	Kukri_c3983_670	Kukri_c44940_117	BS00064654_51	IAAV1460	wsnp_Ex_c1319_2522992	wsnp_Ra_c16850_25605248	RAC875_rep_c81781_202	BS00003955_51	Tdurum_contig15235_951	BS00067873_51	RAC875_rep_c75639_706	BobWhite_c11301_226	wsnp_Ex_c5075_9013594	wsnp_BF291478B_Ta_2_1	Kukri_c27172_757
wsnp_Ra_c57648_59682822	Excalibur_c79066_165	wsnp_Ra_c18735_27835674	Tdurum_contig70639_196	CAP11_c2683_177	wsnp_Ex_c38198_45786860	BS00040868_51	Excalibur_c18182_464	RAC875_c10122_113	RAC875_c54818_481	wsnp_Ra_c57648_59682822	BobWhite_c47831_87	RAC875_c4254_364	wsnp_Ex_c34962_43193869	BS00046963_51	wsnp_JD_rep_c63108_40258378	BS00066437_51	BS00022117_51	RAC875_c79742_264	wsnp_Ku_rep_c69252_68560829	BS00060838_51	Kukri_c18274_1610	BS00063174_51	wsnp_Ex_c64847_63484965	Tdurum_contig11126_182	RAC875_c54701_277	BS00076093_51	Kukri_c25377_365	wsnp_Ex_c45348_51169164	RAC875_c12879_176	wsnp_Ex_c5058_8981554	BS00045761_51	RAC875_c65227_99	Tdurum_contig15238_972
Kukri_c38732_225	wsnp_Ex_c1267_2431315	wsnp_Ex_c46392_51913200	BobWhite_c42198_254	wsnp_Ra_rep_c106754_90462550	wsnp_Ex_c11873_19047792	CAP8_c1851_62	Excalibur_c63243_434	wsnp_Ex_c7786_13265260	wsnp_Ex_c6186_10806657	wsnp_CAP11_rep_c4300_2030142	wsnp_Ex_c19707_28702378	Kukri_c38732_246	Excalibur_c36771_136	Tdurum_contig54967_581	Excalibur_c59337_101	wsnp_Ex_rep_c77942_74309566	BS00069412_51	wsnp_Ra_c3766_6947263	wsnp_Ex_c1249_2399894	wsnp_Ku_c2614_4970880	RAC875_c76124_264	RAC875_c25672_473	wsnp_Ra_c3766_6948184	wsnp_Ex_c45081_50974769	wsnp_Ex_c19467_28423197	wsnp_Ku_c12559_20251082	BS00003214_51	Kukri_rep_c100676_151	Kukri_c38732_225	Tdurum_contig54967_722
Tdurum_contig44173_792	wsnp_Ex_rep_c66315_64480670	wsnp_Ku_c15761_24469459	Tdurum_contig46925_285	Excalibur_c22106_190	CAP11_c991_160	Tdurum_contig44173_792	Tdurum_contig7981_70	wsnp_Ex_c3990_7223090	wsnp_Ra_c46591_52408053
Kukri_c11397_2523	Kukri_c38459_501	Excalibur_c32219_491	BobWhite_c13202_462	RAC875_c101541_132	Excalibur_c29748_954	wsnp_Ex_c54772_57527555	Kukri_c14511_1069	Tdurum_contig12123_1650	BobWhite_c23771_525	RAC875_c57692_88	wsnp_Ex_c45713_51429315	wsnp_Ex_c19525_28494827	RAC875_c59968_234	RAC875_c41444_939	Kukri_c11397_2523	RAC875_c2910_1562	wsnp_Ex_c54772_57528275
Ku_c30637_1294	Ku_c30637_1294	wsnp_Ex_c19467_28423331	Ra_c14171_2765	IAAV1673	IAAV8886	RAC875_c17297_341	Excalibur_c38928_307	Tdurum_contig43119_297	BS00074183_51	Kukri_c30417_305	RFL_Contig5844_291	wsnp_Ex_c19082_27999258	Ra_c7721_225	Kukri_c14191_351	wsnp_Ex_c24963_34217997	wsnp_Ex_c30852_39718945	wsnp_Ex_c12577_20022294	wsnp_Ra_c2730_5190076	BobWhite_c18550_159	wsnp_Ex_rep_c102159_87386822	RAC875_c55347_506	wsnp_Ra_c2730_5190365	Excalibur_c35713_106	wsnp_Ra_rep_c108218_91556581	Kukri_c21943_958	Kukri_rep_c71420_511	Kukri_c43406_2491	RAC875_c14171_664	Tdurum_contig29467_99	wsnp_Ra_c2730_5189836	wsnp_Ra_c50264_54965028	wsnp_Ku_c5891_10414090	RAC875_c34994_183	Tdurum_contig14559_78	Tdurum_contig14559_741	RAC875_c6837_468	wsnp_Ex_c6057_10611952	Excalibur_c99745_169
Excalibur_c26172_359	BS00103275_51	Excalibur_c22998_621	wsnp_Ra_c14498_22667649	RAC875_c48456_444	Excalibur_rep_c92855_977	BobWhite_c13977_91	Excalibur_c26172_359	RAC875_c26487_118	wsnp_Ex_c34011_42398362	RAC875_c27431_212	Kukri_c7539_1065
CAP7_c7065_166	BobWhite_c22827_193	wsnp_Ex_rep_c106072_90285324	CAP7_c7065_166	Excalibur_c89155_115	Kukri_c30390_1731	wsnp_Ex_c5744_10087758
BS00084314_51	BS00067590_51	Kukri_c32307_481	BS00084314_51	Tdurum_contig5486_1406	Tdurum_contig98106_715	BS00065680_51	Excalibur_s111479_146	BS00066226_51	RAC875_c10650_90
RAC875_rep_c72491_171	RAC875_c19425_903	RAC875_rep_c72491_171	BS00003852_51	IACX6023	Tdurum_contig62941_85	RAC875_c13920_747	Tdurum_contig33428_272	Tdurum_contig9612_971	RAC875_c13920_836	Kukri_c61725_545	RFL_Contig5693_807	IAAV8704	RAC875_c2291_123	Tdurum_contig43092_876	BS00003891_51
D_wsnpbe403818_Contig1_1	RAC875_rep_c85751_72	wsnp_Ex_c41077_47991013	Ra_c13513_591	Tdurum_contig44173_572	Excalibur_c10568_826	Jagger_c3773_108	wsnp_Ku_c11870_19296142	RAC875_rep_c85751_268	BobWhite_c22075_85	RAC875_rep_c85751_123	D_wsnpbe403818_Contig1_1
Tdurum_contig67619_532	Excalibur_rep_c69865_157	BS00065783_51	Tdurum_contig42489_768	Kukri_c373_916	Tdurum_contig67619_532	wsnp_CAP8_rep_c4776_2319078	BobWhite_c13202_399	RAC875_c1823_1681	BS00011795_51	Kukri_c45876_157	Tdurum_contig28247_226	Kukri_c6361_407	BS00083918_51	Excalibur_c28759_914
BS00048191_51	wsnp_CAP11_c3599_1741800	wsnp_CAP12_c527_285541	Kukri_c53506_1141	Excalibur_c22075_166	wsnp_Ex_c6401_11124462	wsnp_Ex_c6401_11124792	BS00048191_51	wsnp_Ex_c6401_11124623	BS00063801_51	IACX6349	Ku_c106365_329	Tdurum_contig13698_141	Kukri_c2842_248
wsnp_CD454706B_Ta_1_1	RAC875_c57261_265	wsnp_Ex_c11348_18325887	Tdurum_contig42414_1071	RAC875_c2370_250	wsnp_Ex_c11714_18840676	Ex_c11348_1256	Tdurum_contig30640_263	wsnp_CD454706B_Ta_1_1	Ra_c18593_802	wsnp_Ex_c31256_40071875	Tdurum_contig26016_243	Tdurum_contig47269_904	Tdurum_contig66984_143	Ku_c6791_519	Ra_c26319_331	Tdurum_contig50382_639	wsnp_Ku_c11690_19042937	RAC875_c19357_122	RFL_Contig4251_851	wsnp_Ex_c40732_47728890	IAAV169	wsnp_Ex_c9750_16105678	wsnp_Ex_c11348_18326158	Ku_c68657_464	BobWhite_c45091_53	wsnp_Ex_c4124_7455032	wsnp_BE496986B_Ta_2_2
BS00022226_51	RAC875_c12805_908	BobWhite_c14575_323	wsnp_Ex_c698_1376989	Tdurum_contig6121_947	Excalibur_c3810_186	wsnp_RFL_Contig3943_4376736	BS00025302_51	Kukri_rep_c69660_52	wsnp_Ex_c1603_3056226	BobWhite_rep_c48835_225	Excalibur_c3795_198	Ra_c14852_1487	BS00049565_51	wsnp_Ex_c18669_27544717	Ra_c10469_616	Ku_c2606_779	IACX9279	Excalibur_c4361_309	BS00063608_51	Kukri_c31822_568	JD_c15653_302	wsnp_Ex_c33813_42239400	wsnp_Ex_c43809_50018316	BS00022226_51	Ku_c22026_1410	BS00073879_51	BS00107795_51	BS00011624_51	wsnp_Ex_c25505_34771897	wsnp_Ex_c39304_46634878	IAAV6675	Excalibur_c91980_139	RAC875_c30027_381	BobWhite_c15653_484	Excalibur_c18182_760	RAC875_c22101_656	wsnp_Ex_rep_c102044_87297599	RAC875_c14852_2171	BobWhite_c17750_568
RAC875_c31299_1302	BS00085589_51	Kukri_c85856_60	Jagger_c1231_85	Kukri_c27662_675	RAC875_c14887_829	RAC875_c31299_1215	RAC875_c31299_1302	Kukri_c27662_645
Excalibur_rep_c94584_98	Excalibur_rep_c94584_98	Excalibur_c20083_433	wsnp_Ex_c3940_7144946	wsnp_CAP11_c1432_806102	Tdurum_contig63468_1413	Kukri_c25725_1921
RAC875_c7630_1383	CAP7_rep_c12929_169	BS00037462_51	BS00068506_51	BS00037464_51	Kukri_c4780_395	Kukri_c73868_961	Tdurum_contig45559_403	RAC875_c7630_1383
BS00046264_51	Tdurum_contig569_263	Ra_c39588_830	RAC875_c23654_214	BS00046264_51	RAC875_rep_c112646_106	BS00046263_51	RAC875_rep_c106238_237	wsnp_Ex_c3025_5587183
RAC875_rep_c115149_377	wsnp_Ex_c19874_28891457	RAC875_rep_c115149_377	RAC875_rep_c115149_515	BS00074024_51	Excalibur_c5083_718	Excalibur_rep_c102798_288	RAC875_c45515_65	Tdurum_contig41142_267
wsnp_Ex_c1988_3742291	CAP7_c10772_156	wsnp_Ex_c1988_3742291	RAC875_c58425_331	RAC875_c44002_166	BobWhite_c43135_397	RAC875_rep_c77197_202
wsnp_Ex_rep_c67012_65465341	Kukri_rep_c105243_341	RAC875_rep_c107515_508	Tdurum_contig77234_467	Excalibur_c15335_197	wsnp_Ex_c26172_35422935	wsnp_Ex_rep_c67012_65465341
wsnp_Ex_c702_1382859	RAC875_rep_c70449_63	wsnp_JD_c2297_3138694	wsnp_Ex_c702_1382859	wsnp_Ex_c4728_8444212	Tdurum_contig29162_378	wsnp_Ex_c14481_22485922	BS00010403_51
RFL_Contig5885_435	RFL_Contig5885_435	wsnp_CAP12_c1388_706924	RAC875_c12259_1892
wsnp_BF293311B_Ta_2_3	BS00022772_51	BS00094322_51	BS00106588_51	IACX203	BS00064820_51	wsnp_BF293311B_Ta_2_3	BS00054287_51
Ra_c7673_1788	Excalibur_c4261_342	Kukri_c28517_372	Tdurum_contig75763_930	RAC875_c65710_156	Ra_c7673_1773	RAC875_c45987_132	Ra_c7673_1788
BobWhite_c3392_749	BS00109036_51	BS00010993_51	BobWhite_c3392_749	RAC875_c5129_280	Excalibur_c32739_698
Tdurum_contig43538_1812	Tdurum_contig43538_1306	Tdurum_contig43538_1687	Excalibur_c96134_182	Tdurum_contig43538_1812	Excalibur_c96134_152
BobWhite_c35443_249	BobWhite_c35443_249	BobWhite_c1633_643	Tdurum_contig46808_4106	wsnp_Ex_c12433_19827016	Excalibur_c92249_102
BS00011202_51	BS00011202_51	BS00034554_51	RFL_Contig2206_1694	wsnp_Ex_rep_c70036_68988728	BS00069116_51
Kukri_c65194_111	Excalibur_c16961_85	Kukri_c65194_111	RAC875_c26887_562	Jagger_c555_287
Excalibur_rep_c110824_66	BS00023080_51	BS00109717_51	Tdurum_contig17421_310	Excalibur_rep_c110824_66	D_F5XZDLF01B7ECX_54
wsnp_Ex_c14101_22012676	CAP12_rep_c4571_181	wsnp_Ex_c14101_22012676	wsnp_Ku_c24981_34948114	BobWhite_c22638_135	wsnp_Ex_c30689_39574415
tplb0024k14_829	Kukri_c8343_228	CAP7_c6528_99	tplb0024k14_829	Kukri_c42895_593
RAC875_c64292_78	Tdurum_contig14046_364	RAC875_c8954_479	RAC875_c64292_78	wsnp_Ex_c14530_22548417
wsnp_Ra_c13949_21928888	BobWhite_c11042_284	wsnp_RFL_Contig2014_1222146	wsnp_Ra_c13949_21928888	Tdurum_contig48689_514	BS00028217_51	wsnp_CAP11_rep_c4300_2030261	RAC875_c13949_923
Kukri_c78348_266	Kukri_c56955_282	Tdurum_contig76997_462	Kukri_c78348_266	wsnp_RFL_Contig2747_2479869
BS00055768_51	BS00055769_51	BS00092845_51	BS00055768_51	BS00063429_51
wsnp_BQ161779B_Ta_2_4	RAC875_c49136_59	RAC875_c43780_239	tplb0061f12_679	wsnp_BQ161779B_Ta_2_4	wsnp_Ku_c16522_25425455	wsnp_Ex_c44510_50547245	Excalibur_rep_c68210_468	wsnp_Ex_c18372_27196625	Kukri_rep_c116323_79	RFL_Contig1015_620	wsnp_Ku_c15761_24469519	wsnp_Ku_c3185_5949143	RAC875_rep_c108200_137
wsnp_Ex_c4815_8597064	RAC875_c55270_272	wsnp_Ex_c4815_8597064	wsnp_Ex_c4815_8597139
RAC875_rep_c75251_505	Kukri_rep_c117390_70	RAC875_rep_c111557_801	JD_c5418_941	RAC875_c982_710	Tdurum_contig62040_1253	RAC875_c33609_381	RAC875_rep_c75251_505	Tdurum_contig62040_1247	BobWhite_c5418_82	Kukri_c17997_389	Kukri_c3044_221	Tdurum_contig61970_499	Tdurum_contig45714_546	wsnp_JD_c2954_3925740	CAP12_c1784_424	Tdurum_contig62040_1487	RAC875_c27207_380	wsnp_Ex_c19602_28584250	Tdurum_contig61970_835	Tdurum_contig32619_202	RAC875_rep_c71306_97	RAC875_c25902_594	RFL_Contig5166_1049	Kukri_c3044_188	wsnp_Ku_c35839_44981841	wsnp_Ku_c13325_21275440
wsnp_Ku_c43368_50890819	BS00021658_51	wsnp_Ku_c43368_50890819	BS00109999_51
wsnp_Ex_c56091_58346859	RAC875_c68849_153	RAC875_c66376_395	wsnp_Ex_c56091_58346859
Kukri_c10377_112	BS00027942_51	Kukri_c10377_112	Tdurum_contig50121_249
wsnp_Ex_c15785_24157360	JD_c1555_151	Excalibur_rep_c66613_510	BobWhite_c1059_1825	wsnp_Ex_rep_c67926_66647362	Tdurum_contig26001_242	Ra_c24622_352	wsnp_Ex_c15785_24157360
Tdurum_contig10729_734	Tdurum_contig12648_389	Tdurum_contig59339_428	Kukri_c60966_261	Tdurum_contig10729_989	Tdurum_contig10729_734	BobWhite_c47040_185	Kukri_c373_1588
wsnp_CAP11_c1355_767877	RAC875_rep_c105224_352	wsnp_CAP11_c1355_767877	Excalibur_c30648_924
RAC875_c8254_594	Excalibur_rep_c87351_347	RAC875_c8254_594
Kukri_rep_c68091_971	Kukri_rep_c107983_607	Kukri_rep_c68091_971
wsnp_Ex_c13352_21044607	wsnp_Ex_c13352_21044607	wsnp_Ex_c8011_13584847
BS00090073_51	BS00090073_51	RAC875_rep_c107929_341
IAAV1711	wsnp_BE404947B_Ta_2_12	IAAV1711
Kukri_c338_109	Kukri_c338_330	Kukri_c338_109
Tdurum_contig76997_664	Tdurum_contig76997_664	BS00064885_51	RAC875_c14309_317	RAC875_c6649_642	BS00064886_51	wsnp_Ex_c24927_34181611
wsnp_Ku_c2119_4098330	wsnp_Ex_c1143_2195442	wsnp_Ku_c2119_4098330
Tdurum_contig44938_2966	Tdurum_contig44938_2966
Excalibur_c47748_83	Excalibur_c47748_83
Kukri_rep_c104521_601	wsnp_Ku_c1876_3666308	Kukri_c59960_211	RAC875_c58472_109	Kukri_c6128_373	Jagger_c1077_98	Kukri_rep_c104521_727	CAP7_c7415_267	Kukri_c6128_319	RAC875_c7965_80	Kukri_rep_c104521_601	Kukri_rep_c104521_117	RAC875_c1349_270
wsnp_Ra_c11942_19247669	Kukri_c2800_103	wsnp_Ex_c1398_2677127	wsnp_Ex_c9470_15701734	BS00056278_51	RAC875_c7110_2706	wsnp_Ex_c1725_3267186	wsnp_Ex_c8843_14783989	wsnp_Ex_rep_c101703_87021883	BS00082760_51	BS00063631_51	Kukri_c9507_142	BS00079127_51	BS00026203_51	Ku_c32537_241	wsnp_Ex_c5334_9427824	Ku_c35629_568	wsnp_Ex_c8267_13954978	Jagger_c556_473	wsnp_JD_c2691_3617481	BS00069368_51	Kukri_c26279_503	wsnp_Ex_c23122_32350412	wsnp_Ex_c5334_9427658	wsnp_Ra_c27839_37354085	Excalibur_c7823_397	wsnp_Ex_rep_c66381_64576423	wsnp_Ex_rep_c66409_64618153	wsnp_Ex_c14586_22625563	JD_c2691_2947	RAC875_c41604_1001	wsnp_Ra_c11600_18784716	wsnp_Ex_c34011_42398664	Ra_c17448_1214	Excalibur_c23462_677	BobWhite_c23946_75	BS00080317_51	RAC875_c90029_92	Ra_c26497_381	Kukri_c55096_140	wsnp_Ex_c16446_24946990	Excalibur_rep_c84475_162	wsnp_Ra_c11942_19247669	wsnp_JD_c5591_6743599
Kukri_c24296_273	Kukri_c24296_273
RAC875_c17189_155	Kukri_c25377_240	RAC875_c17189_155
wsnp_Ex_c1276_2445537	wsnp_Ex_c1276_2445537	Ra_c9698_1606	BobWhite_c33227_82
BS00080047_51	BS00080047_51
wsnp_Ku_c4910_8793327	wsnp_Ku_c4910_8793327
BobWhite_c10614_157	IAAV8967	RAC875_rep_c99895_112	BobWhite_c10614_157	BS00082086_51	Kukri_c39151_460	Excalibur_c80941_665	wsnp_JD_c18284_16822042
Tdurum_contig6121_907	Tdurum_contig6121_907
BobWhite_c23416_168	BobWhite_c23416_168
BobWhite_c27364_124	BobWhite_c27364_124	Kukri_c79905_731	Tdurum_contig8030_335	wsnp_Ku_c46363_53116979
RAC875_c37871_249	RAC875_c37871_249	BobWhite_c18566_106	RAC875_c13610_1599	Excalibur_c15744_322
BS00068245_51	BS00068245_51
wsnp_RFL_Contig2424_1966870	wsnp_RFL_Contig2424_1966870
Ku_c32100_105	Ku_c32100_105
Ra_c22493_190	Ra_c22493_190
IACX5778	IAAV8065	Ku_c47744_1073	IACX5778	IAAV2161	BobWhite_c8571_699	CAP8_c1801_231	RAC875_c63209_154	Kukri_c24590_532
Ex_c102862_798	Ex_c102862_798	wsnp_CAP8_c7510_3461645	Tdurum_contig11700_1247
RFL_Contig5037_1482	RFL_Contig5037_1482
BobWhite_c9330_499	BobWhite_c9330_499
IAAV5595	IAAV5595
BS00022480_51	BS00022480_51
BS00027770_51	BS00027770_51
BS00067983_51	BS00067983_51
tplb0021a17_853	tplb0021a17_853
RAC875_c32447_187	RAC875_c32447_187
RAC875_c13216_111	RAC875_c13216_111
Tdurum_contig32579_121	Tdurum_contig32579_121
wsnp_Ex_c2936_5416717	wsnp_Ex_c2936_5416717
wsnp_Ex_c15708_24057812	wsnp_Ex_c15708_24057812
Tdurum_contig74813_560	Tdurum_contig74813_560
RAC875_c23461_428	RAC875_c23461_428
wsnp_Ex_c16090_24522660	wsnp_Ex_c16090_24522660
BS00029434_51	BS00029434_51
RAC875_c12907_515	RAC875_c12907_515
RAC875_rep_c71463_98	RAC875_rep_c71463_98
wsnp_Ex_c12618_20079758	wsnp_Ex_c12618_20079758
Ex_c1145_552	wsnp_Ex_c1145_2198295	wsnp_CD452643B_Ta_2_1	Ex_c1145_552	BS00049942_51	Kukri_c50603_164	BS00008727_51	RAC875_c13325_109
Tdurum_contig51640_847	Tdurum_contig51640_847
BS00064478_51	BS00064478_51
Ku_c24158_1468	Ku_c24158_1468
wsnp_Ra_c30621_39857295	wsnp_Ra_c30621_39857295
wsnp_Ex_c7713_13153321	wsnp_Ex_c7713_13153321
CAP11_c1087_327	CAP11_c1087_327
IACX2322	IACX2322
Excalibur_c100270_78	Excalibur_c100270_78
RAC875_c67463_324	RAC875_c67463_324
Excalibur_rep_c102994_1003	Excalibur_rep_c102994_1003
Ex_c17379_1431	Ex_c17379_1431
wsnp_Ex_c1383_2651887	wsnp_Ex_c1383_2651887
BS00067417_51	BS00067417_51
BobWhite_c34798_184	wsnp_Ex_c62371_62036044	Excalibur_c29102_933	Ex_c12134_1160	RAC875_rep_c103556_427	RAC875_c82385_209	RAC875_c24285_1049	Ex_c31468_598	Ex_c12134_939	wsnp_Ex_c10910_17729008	CAP8_c6799_93	wsnp_Ex_rep_c67100_65576598	IAAV6637	wsnp_Ex_c4942_8793029	Excalibur_c8134_1319	RAC875_c3156_630	Ex_c31468_763	Excalibur_c6258_692	D_GDS7LZN01DU929_63	Kukri_c13912_1543	Kukri_rep_c107975_95	wsnp_JD_c2198_3021879	Ex_c5168_849	BobWhite_c34798_184
BS00087343_51	BS00105522_51	wsnp_Ex_c13188_20825019	RAC875_c3928_422	D_contig13913_154	IACX5958	Excalibur_c21688_724	Ra_c16172_309	BS00105877_51	D_contig26362_1277	Excalibur_rep_c113131_624	wsnp_Ex_c4480_8056354	wsnp_Ex_c4480_8056013	Kukri_s109823_59	wsnp_Ex_c4480_8055475	IACX11026	Kukri_c11902_580	BS00003568_51	BobWhite_c18136_441	BS00087343_51
wsnp_Ex_c25390_34654575	wsnp_Ex_c25390_34654575	wsnp_Ex_rep_c110800_93013978	Excalibur_c30035_368	Ex_c25390_395	tplb0025h02_630	RAC875_c15525_271	Excalibur_c53816_233	Kukri_rep_c72996_252	wsnp_Ra_c7200_12462543	RAC875_rep_c113188_81	tplb0025h02_894	wsnp_Ex_c30754_39633791
BS00011061_51	RAC875_c30397_887	BS00003697_51	IACX5833	BS00011061_51	Excalibur_rep_c106283_82	RAC875_c25738_168	BobWhite_c5872_65
IAAV3944	Kukri_c30754_271	RAC875_c64099_90	Excalibur_c4261_1098	Excalibur_c83056_83	BobWhite_c12032_371	wsnp_JD_c7795_8867843	Ex_c7086_154	RAC875_c48570_361	D_GA8KES401DISTP_65	IAAV3944	Excalibur_c22599_921	Excalibur_c43740_95
wsnp_Ku_c2637_5009091	Ra_c42576_780	BS00022523_51	wsnp_Ku_c2637_5009091	BobWhite_c11808_975
wsnp_Ku_c19587_29102203	Kukri_c55362_75	wsnp_Ku_c19587_29102203	wsnp_Ex_c14439_22426200	wsnp_Ex_c18664_27540364
BobWhite_c13435_700	BS00070856_51	BobWhite_c13435_700	RFL_Contig2615_982	CAP7_c2559_543
Excalibur_c15309_646	D_contig10996_530	Excalibur_c15309_646	RAC875_c14354_934	RAC875_c14354_907
IAAV8527	wsnp_Ra_c13881_21836489	IAAV8527	wsnp_Ex_c1690_3206784
Excalibur_c7731_2743	Excalibur_c7731_2743	wsnp_CAP12_c720_382116
RFL_Contig2815_1135	Excalibur_c10358_1800	RFL_Contig2815_1135
IAAV64	Ex_c7086_187	IAAV64
wsnp_Ex_c23383_32628864	wsnp_Ex_c37749_45436366	wsnp_Ex_c23383_32628864
wsnp_Ex_c4789_8550135	wsnp_Ex_c4789_8550135
BS00063625_51	BS00063625_51
IACX10982	IACX10982
Excalibur_c4789_2748	Excalibur_c4789_2748
IAAV5171	IAAV5171
BS00034553_51	BS00034553_51
BS00063175_51	BS00063175_51
RAC875_c25839_225	RAC875_c25839_225
wsnp_Ra_c27787_37299352	wsnp_Ra_c27787_37299352
RAC875_c18002_58	RAC875_c18002_58
Tdurum_contig17366_731	Tdurum_contig17366_731
CAP7_c1208_150	CAP7_c1208_150
wsnp_Ex_c56443_58561683	wsnp_Ex_c56443_58561683
wsnp_Ex_c1988_3742022	wsnp_Ex_c1988_3742022
Kukri_c45876_61	Kukri_c45876_61
RAC875_c2102_3487	RAC875_c2102_3487
RFL_Contig4626_873	RFL_Contig4626_873
Tdurum_contig54917_597	Tdurum_contig54917_597
RAC875_rep_c85994_258	RAC875_rep_c85994_258
BS00044040_51	BS00064804_51	BS00040601_51	BS00030028_51	BS00070735_51	Tdurum_contig51189_574	BS00042196_51	BS00093895_51	BobWhite_c4684_245	BS00070538_51	BobWhite_c24295_777	BS00041232_51	CAP11_c8029_75	RAC875_c7988_1588	BS00062824_51	BS00070643_51	BS00044040_51	RAC875_c53629_792	wsnp_Ku_rep_c71755_71490557	wsnp_JG_c227_167774	Kukri_c15594_386	Tdurum_contig57492_180	RAC875_c81356_688	BS00108779_51	Ku_c15750_761	BS00091101_51	BS00040600_51	IAAV2865	Excalibur_rep_c111181_453	BS00034689_51	BS00101427_51	RAC875_c81356_645	BS00067808_51	BS00070539_51	BobWhite_c8366_563	BS00039559_51	BS00065789_51	RAC875_c7019_754	Tdurum_contig4676_3592	RAC875_rep_c72107_621	IAAV5154	IAAV5054	BS00063128_51	BS00055703_51	Tdurum_contig45062_417	wsnp_Ex_c28707_37811644	wsnp_BE498209A_Ta_2_1
wsnp_Ex_c1482_2835474	wsnp_Ex_c1482_2835665	Excalibur_c53632_204	Excalibur_rep_c79404_164	wsnp_Ex_c1482_2835474	wsnp_Ex_c6059_10615895	wsnp_RFL_Contig1510_707132	Tdurum_contig22364_380	wsnp_CAP12_c1461_744121	BS00078324_51	BS00077791_51	RAC875_c4732_1521	wsnp_CAP11_c78_114341	wsnp_Ra_c16813_25556454	wsnp_Ra_c40910_48252997	Excalibur_c9617_292
BS00006674_51	BS00002897_51	RAC875_c32212_84	BS00020610_51	Excalibur_c15411_643	RFL_Contig2920_563	BS00100351_51	RAC875_c57962_101	RAC875_c11662_401	IACX11096	Kukri_rep_c97425_164	BS00006674_51	wsnp_Ex_c29371_38412298	wsnp_CAP11_c383_294401	wsnp_Ex_c17693_26438399	wsnp_JD_c14118_13933380	wsnp_JD_c18814_17164689	BS00099881_51	CAP7_c3756_190	BS00097987_51	wsnp_Ex_c11636_18742884	BS00040590_51
Tdurum_contig75819_3136	Tdurum_contig47309_600	RAC875_c17185_90	Excalibur_c30151_528	RAC875_c34971_137	Tdurum_contig75819_3136	Tdurum_contig16896_287	RAC875_c16644_1722	Excalibur_c46601_265	BS00000747_51	RAC875_c16644_491	Kukri_c29154_977	Tdurum_contig93663_457	Kukri_c28866_183	BS00099610_51	Tdurum_contig50536_603	Kukri_c1831_1243	Tdurum_contig54860_525	Tdurum_contig13048_89	Kukri_c76470_79	CAP11_c1661_59	RFL_Contig3424_754	IAAV912
BS00067746_51	BS00110010_51	wsnp_Ku_c12701_20446223	BS00022145_51	Excalibur_c13337_219	IAAV4945	Ku_c554_1239	Tdurum_contig8441_602	Kukri_c57674_324	BS00066015_51	IAAV7916	Ra_c17341_2122	wsnp_Ex_c42653_49180485	Ra_c17341_2119	Ku_c12701_1268	Excalibur_rep_c101407_222	BS00024786_51	wsnp_Ex_c42653_49180603	BS00067746_51	Ra_c8937_191	Excalibur_c14925_1747	RAC875_c32923_95
BobWhite_c1085_412	RAC875_c17861_199	RAC875_rep_c112782_91	Tdurum_contig51645_738	Jagger_c5275_99	Kukri_c11325_337	RAC875_c17861_221	BS00108784_51	Kukri_rep_c109098_132	wsnp_Ex_c22383_31576342	BobWhite_c1085_412	BobWhite_c47709_141	BS00010282_51	BS00111112_51
RAC875_c56907_274	Tdurum_contig52015_870	Kukri_c2101_2358	Tdurum_contig52015_426	Tdurum_contig75811_1629	Kukri_c42622_417	RAC875_c54764_319	BS00079237_51	RAC875_c55774_126	RAC875_c56907_274	Tdurum_contig52015_1090	Tdurum_contig52015_1320
wsnp_Ex_c38326_45883440	wsnp_Ku_c10202_16937059	wsnp_BF474379A_Ta_2_1	BobWhite_c4399_447	BS00022541_51	Excalibur_c2736_159	RAC875_c1227_1471	wsnp_Ex_c1146_2200823	wsnp_Ex_c38326_45883440	BS00022747_51	Tdurum_contig46611_1061	BS00092631_51	wsnp_Ex_c19214_28132186	RAC875_c1227_1098	wsnp_BF474379A_Ta_2_2	wsnp_Ex_c4883_8705816
wsnp_Ex_rep_c69838_68799256	IAAV3946	wsnp_Ku_c24742_34711973	RAC875_c4438_419	RFL_Contig4956_2526	wsnp_Ex_rep_c69838_68799256	wsnp_Ex_c14009_21899923	Kukri_c55196_445	wsnp_Ex_c11350_18330107
Ku_c43151_811	wsnp_Ra_c7112_12318340	Excalibur_c34189_122	wsnp_Ex_c916_1767286	wsnp_Ex_c53387_56641291	Ku_c43151_811	wsnp_Ex_c6142_10746442
wsnp_Ex_c2360_4422599	BS00021997_51	wsnp_Ku_c6065_10682577	Ex_c1334_889	RAC875_rep_c111778_387	wsnp_Ex_c2360_4422599	BS00094919_51	wsnp_Ku_c6065_10682531	Tdurum_contig63598_188	BS00033442_51
RFL_Contig2814_604	RAC875_c12733_1509	RFL_Contig2814_604	Ra_c956_2318	BS00075731_51	Tdurum_contig46717_2021	wsnp_Ra_c12773_20367106	RAC875_c22831_356	BS00071736_51	Kukri_c11530_92	RAC875_c1499_568
Kukri_c58950_69	Ra_c4601_2417	wsnp_Ex_c40011_47158369	RAC875_c21280_2176	BobWhite_c26529_106	Kukri_c58950_69	wsnp_BF293181A_Ta_2_4
BS00084370_51	wsnp_JD_c38071_27729378	Kukri_c36710_1007	wsnp_CAP11_c651_429263	Kukri_c27692_822	BS00066651_51	wsnp_Ra_c31751_40835513	CAP7_c10133_40	wsnp_CAP11_c651_429138	RAC875_rep_c117475_289	BS00030911_51	Kukri_rep_c70389_57	BobWhite_c24063_231	BobWhite_c911_127	wsnp_JD_c18167_16742264	RAC875_c32895_304	BS00084370_51	Kukri_c39894_178
Tdurum_contig23024_763	RAC875_c57656_170	Tdurum_contig23024_763	wsnp_CAP7_c949_486485	Excalibur_c20486_268	Ku_c29856_132	Ku_c29856_174	wsnp_CAP11_c827_513472
BS00011622_51	RAC875_rep_c69356_504	wsnp_CAP8_rep_c3844_1896355	Excalibur_rep_c105674_99	BS00011622_51	wsnp_CAP11_rep_c4346_2050918	IACX13137	Kukri_rep_c70199_506	BobWhite_rep_c49999_538
Kukri_c51068_528	RAC875_c21946_234	BS00111120_51	BobWhite_c40583_146	Excalibur_c59263_96	BS00076461_51	Ku_c12139_1714	Kukri_c51068_528	BS00022475_51	BS00082180_51
BobWhite_c32347_219	Kukri_c5693_1983	wsnp_Ex_c6961_12000176	IAAV6961	wsnp_Ex_c6961_11998812	BobWhite_c32347_219	Kukri_c855_1907	Kukri_c855_2107
Tdurum_contig28493_829	Excalibur_c662_229	Tdurum_contig5646_929	BS00095826_51	RAC875_c42866_1323	Tdurum_contig81608_63	wsnp_Ex_c662_1301994	Tdurum_contig28493_829
Ra_c70829_369	wsnp_Ex_c7071_12171222	Ra_c70829_369	wsnp_Ex_c7071_12171619	RAC875_c105310_155	BS00066468_51	wsnp_Ku_rep_c103889_90513052
BS00022202_51	BS00077891_51	BobWhite_c5235_710	BS00070626_51	IAAV6287	BS00022202_51	Ra_c8394_1381	wsnp_Ku_c1552_3060297
Kukri_c66626_288	BS00098026_51	Tdurum_contig16445_218	BS00102772_51	BS00102773_51	Kukri_c66626_288	BS00021692_51	Tdurum_contig85377_141
BS00109319_51	Kukri_c26517_691	BS00071558_51	wsnp_Ra_c1303_2598907	Excalibur_c12996_775	BS00109319_51	Tdurum_contig42093_1170	wsnp_Ex_c13721_21532196
IAAV1971	BS00035032_51	Excalibur_c42993_561	IAAV1971	BS00035033_51	Tdurum_contig99143_205
RAC875_c8565_926	BS00020236_51	wsnp_Ku_c3929_7189422	RAC875_c50676_588	wsnp_BF483039A_Ta_2_1	wsnp_JD_c19925_17854742	RAC875_c8565_926
wsnp_JD_c20555_18262260	Excalibur_c95707_285	wsnp_JD_c20555_18262317	BS00026622_51	wsnp_JD_c20555_18262260	RAC875_c19111_628
BS00067904_51	BS00064143_51	wsnp_Ra_c63822_63288359	Excalibur_c60134_182	BS00032623_51	RAC875_c63822_185	BS00067904_51
BS00046977_51	BS00046977_51	BS00046976_51	IAAV6043	CAP11_c3138_241	BS00099804_51	JD_c19177_1284
Kukri_c106476_350	Tdurum_contig14075_522	BS00007429_51	Tdurum_contig20214_279	Kukri_c106476_350	RFL_Contig3271_810
wsnp_RFL_Contig2805_2579582	tplb0032g12_1241	wsnp_RFL_Contig2805_2579582	Kukri_rep_c98227_390	Excalibur_rep_c102327_102
BS00078460_51	Ex_c9615_1202	wsnp_Ex_rep_c69123_68034403	BS00078460_51	wsnp_Ex_c7030_12111917	Ex_c9615_574
wsnp_Ex_c5608_9867710	wsnp_Ex_c5608_9867710	Kukri_c8718_193	Tdurum_contig56175_791	RAC875_c60161_145	wsnp_Ex_c15341_23592075
RAC875_c56692_170	BS00021261_51	BobWhite_c1215_240	RAC875_c41659_794	BobWhite_c15352_394	RAC875_c56692_170
wsnp_Ku_c28104_38042857	tplb0031i24_1212	BS00061911_51	Kukri_rep_c68371_1242	wsnp_Ku_c28104_38042857	wsnp_CAP11_c298_250917
BS00067682_51	BS00068033_51	Kukri_c51453_406	RFL_Contig2834_890	Tdurum_contig42487_1555	BS00067682_51
wsnp_Ex_c53442_56678505	Excalibur_c1791_819	RFL_Contig6074_1058	BobWhite_c19346_434	wsnp_Ex_c6354_11053460	wsnp_Ex_c53442_56678505
BS00063555_51	wsnp_Ku_c5938_10491311	Ku_c5938_4231	BS00063555_51	wsnp_Ku_c5938_10491100
Kukri_c18055_1740	Kukri_c18055_1740	Tdurum_contig45618_1089	RAC875_c18668_513	wsnp_Ra_c389_826890
wsnp_Ra_rep_c105182_89171305	wsnp_Ra_rep_c105182_89171305	wsnp_Ex_c1924_3630249	RAC875_rep_c105182_460	Ra_c31466_694
BS00063549_51	BS00063549_51	BS00064892_51	BS00023055_51	wsnp_Ex_c35_77935
Excalibur_rep_c105674_315	Excalibur_rep_c106362_961	BobWhite_c20453_589	Excalibur_rep_c105674_315
Kukri_c96054_123	Kukri_c96054_123	IACX8453	wsnp_Ra_rep_c69620_67130107
Ku_c5938_4221	BS00023225_51	Ku_c5938_4221	wsnp_Ex_c2017_3787478
RAC875_c67063_703	RAC875_c67063_984	wsnp_Ex_c39221_46569987	RAC875_c67063_703
RAC875_c11969_384	RAC875_c48202_231	Tdurum_contig74815_1274	Excalibur_c19475_619	RAC875_c11969_384	Kukri_c67586_306	Kukri_rep_c101179_404	Tdurum_contig15260_650
wsnp_JD_c3225_4227048	BS00093156_51	wsnp_JD_c3225_4227048	BS00071424_51
BS00024619_51	BS00082412_51	BS00024619_51	BS00024617_51	wsnp_Ex_rep_c67660_66321934	BS00040992_51	CAP7_c10038_214
RAC875_c346_1226	tplb0032m13_1358	RAC875_c41169_68	RAC875_c346_1226
BS00011072_51	Ku_c11827_464	BS00011072_51	wsnp_Ex_c5341_9443380
Excalibur_rep_c103301_387	IAAV6180	wsnp_Ra_c16287_24904962	BobWhite_c11374_530	RAC875_c13696_226	IAAV3027	Excalibur_c96483_520	BS00059929_51	Excalibur_rep_c103301_387	wsnp_Ex_c19582_28564743	Excalibur_c47990_159	wsnp_Ra_c16287_24905062
Kukri_c45412_177	BS00023673_51	Kukri_c45412_177	BS00022049_51
wsnp_Ex_c30239_39179460	RAC875_c66770_208	Kukri_c19436_405	wsnp_Ex_c30239_39179460
wsnp_CAP7_c1321_664478	IACX7848	wsnp_CAP7_c1321_664480	wsnp_CAP7_c1321_664478
RAC875_c22210_191	wsnp_Ku_c792_1636348	RAC875_c22210_191	Kukri_c18677_823
wsnp_Ex_c23102_32328852	wsnp_BQ160404A_Ta_1_1	wsnp_Ex_c23102_32328851	wsnp_Ex_c23102_32328852
Excalibur_c24593_1217	Excalibur_c24593_1217	wsnp_Ku_c4299_7814936
Tdurum_contig59467_433	Tdurum_contig97505_172	IAAV5550	Tdurum_contig12454_585	Tdurum_contig59467_433	RAC875_rep_c83934_91	wsnp_Ex_c5839_10246915	Kukri_c28968_130	Tdurum_contig59836_250	Ku_c19745_892
Excalibur_c16355_712	RAC875_rep_c114991_62	Tdurum_contig15285_588	Excalibur_c16355_712
RAC875_c55351_223	Kukri_c36885_58	RAC875_c55351_223
wsnp_Ku_c5693_10079343	wsnp_JD_c5861_7018974	wsnp_Ku_c5693_10079343
RAC875_c13221_1017	wsnp_BE590553A_Ta_2_1	RAC875_c13221_1017
RAC875_c46980_148	wsnp_Ku_c19943_29512612	RAC875_c46980_148
wsnp_Ex_c61603_61581245	wsnp_Ex_c61603_61581245	Tdurum_contig61864_1352
Ra_c9427_300	Ra_c9427_300	wsnp_Ex_c41150_48040078
tplb0024a09_2028	tplb0024a09_2028	RAC875_c50665_202
Excalibur_c113078_320	Excalibur_c113078_320	wsnp_Ku_c44760_51961180
wsnp_Ex_c9428_15641609	wsnp_Ex_c9428_15641609	wsnp_Ex_c9428_15641639
BS00063458_51	BS00063458_51	CAP7_c7296_88
Kukri_c74599_85	BS00068863_51	Kukri_c74599_85
Excalibur_c12849_228	Excalibur_rep_c115261_135	Excalibur_c12849_228
wsnp_Ku_c42539_50247426	wsnp_Ku_c42539_50247333	wsnp_Ku_c42539_50247426
Kukri_c9728_1171	Excalibur_c46453_144	Ku_c19745_1093	Kukri_c9728_1171
JD_c42022_319	BobWhite_c24760_142	JD_c42022_319
BS00034085_51	BS00034085_51	BS00103846_51
Kukri_c5757_530	RAC875_c52124_90	Kukri_c5757_530
Excalibur_c1310_414	Excalibur_c1310_414	Tdurum_contig11613_329
Excalibur_c17447_635	BS00109912_51	Excalibur_c17447_635
Excalibur_c34091_311	BS00078522_51	Excalibur_c34091_311	wsnp_Ex_c10094_16590615	BobWhite_c20374_162	Ra_c32003_420	Kukri_c67076_479	Excalibur_c62090_277
Excalibur_rep_c102881_88	Excalibur_rep_c102881_88	wsnp_Ex_c22547_31738007
Excalibur_c31216_744	Excalibur_c31216_744
BobWhite_c25105_507	BobWhite_c25105_507
BobWhite_c8076_154	BobWhite_c8076_154	Excalibur_rep_c109881_701	wsnp_BF473884A_Ta_1_3	IAAV2086	IAAV6833	RFL_Contig5162_345	Kukri_c39994_227	Kukri_c6386_2065
RAC875_c50928_292	RAC875_c50928_292
BS00040929_51	BS00040929_51	BS00062425_51
RAC875_c22201_461	wsnp_Ku_rep_c113718_96236830	wsnp_Ex_c5177_9174930	RAC875_c22201_461
BS00078400_51	BS00078400_51
wsnp_Ex_c7216_12390889	wsnp_Ex_c7216_12390889
BS00011330_51	BS00011330_51
BS00022751_51	BS00022751_51	CAP11_c1048_99
Excalibur_c19455_3760	Excalibur_c19455_3760
tplb0024l08_1395	wsnp_Ex_c558_1105911	BS00092197_51	Ex_c9556_2547	tplb0024l08_1395
RAC875_rep_c76772_850	RAC875_rep_c76772_850
Kukri_c40735_318	Kukri_c40735_318
Kukri_c10757_183	Kukri_c10757_183
Ku_c12886_1250	Ku_c12886_1250
RAC875_c27696_718	RAC875_c27696_718
RAC875_c20121_561	RAC875_c20121_561
Ku_c20100_1746	Ku_c20100_1746	BS00035083_51	wsnp_Ex_c43009_49439922	Tdurum_contig51001_186
IAAV3315	IAAV3315
BS00003730_51	BS00003730_51
BS00098483_51	BS00098483_51
BS00087471_51	BS00091701_51	tplb0022c16_494	BS00087471_51
BS00023993_51	BS00023993_51
Kukri_c42807_473	RAC875_c114809_130	wsnp_Ra_c7969_13600474	IAAV942	Kukri_rep_c105157_485	Kukri_c42807_473
RAC875_c27696_2299	RAC875_c27696_2299
wsnp_Ex_c31955_40681185	wsnp_Ex_c31955_40681185
BS00063267_51	BS00063267_51
Kukri_rep_c101532_1046	Kukri_rep_c101532_1046
Kukri_rep_c105330_552	Kukri_rep_c105330_552
IAAV6957	IAAV6957	wsnp_Ku_c19251_28705893	tplb0045p11_893
RAC875_c35723_106	RAC875_c35723_106
Excalibur_rep_c68458_1536	Excalibur_rep_c68458_1536
wsnp_Ex_c9971_16412615	wsnp_Ex_c9971_16412615
RAC875_c75528_355	RAC875_c75528_355
Tdurum_contig69003_459	Excalibur_c9183_1397	Tdurum_contig69003_459
CAP11_c3214_133	CAP11_c3214_133
wsnp_Ku_c16022_24798741	wsnp_Ku_c16022_24798741
Ra_c64159_441	Ra_c64159_441
BS00061593_51	BS00061593_51
RAC875_c14982_577	RAC875_c14982_577
BS00110940_51	BS00110940_51
Kukri_c40353_179	Kukri_c40353_179
Tdurum_contig83837_251	Tdurum_contig83837_251
BS00074230_51	BS00074230_51
Tdurum_contig81947_779	Tdurum_contig81947_779
Tdurum_contig62357_527	Tdurum_contig62357_527
RAC875_c52560_438	RAC875_c52560_438
Excalibur_c44485_362	Excalibur_c44485_362
BS00022169_51	BS00022169_51
wsnp_Ex_rep_c71217_70021470	wsnp_Ex_rep_c71217_70021470
Tdurum_contig77759_52	Tdurum_contig77759_52
Kukri_c19251_579	Kukri_c19251_579
BS00074110_51	BS00074110_51
Tdurum_contig12326_232	Tdurum_contig12326_232
BS00066295_51	BS00066295_51
Excalibur_c6101_608	Excalibur_c6101_608
RFL_Contig3425_378	RFL_Contig3425_378
Ku_c2990_1997	Ku_c2990_1997
Tdurum_contig54832_139	Excalibur_c61603_1052	Tdurum_contig54832_139
wsnp_BE445506A_Ta_2_2	wsnp_BE445506A_Ta_2_2
BobWhite_rep_c58252_112	BobWhite_rep_c58252_112
Tdurum_contig82438_73	Tdurum_contig82438_73
Kukri_c12113_837	Kukri_c12113_837
wsnp_Ku_c4615_8326355	wsnp_Ku_c4615_8326355
BS00065529_51	BS00065529_51
Tdurum_contig46954_406	Tdurum_contig46954_406
wsnp_Ra_c20189_29442564	wsnp_Ra_c20189_29442564
RAC875_c2359_652	RAC875_c2359_652
IAAV6131	IAAV6131
wsnp_Ex_c18800_27681277	IAAV5646	BobWhite_rep_c66957_84	wsnp_Ex_c4408_7939986	IAAV3448	wsnp_RFL_Contig3854_4205716	wsnp_Ex_c18800_27681277	Tdurum_contig42813_935	wsnp_RFL_Contig3054_2955094	wsnp_Ku_c10939_17975681	wsnp_JD_c9040_9947841	Ku_c24482_1132	RAC875_c99084_580	wsnp_Ex_c11860_19030807	wsnp_Ex_c14248_22204549	BS00070399_51
RAC875_c8890_148	BS00021972_51	BS00089181_51	Excalibur_c41452_997	wsnp_Ex_rep_c109138_92064554	BobWhite_c3269_141	BobWhite_c3564_81	Ex_c54863_29	RAC875_c8890_148	wsnp_BF483648B_Ta_2_1	Excalibur_rep_c111629_239	wsnp_Ex_c11003_17857759	BS00010557_51	Ku_c28853_1518	wsnp_Ex_c38711_46173464	Tdurum_contig56342_134	JD_c3269_342	Kukri_c16907_390	BS00022009_51	Kukri_c99107_143	wsnp_Ku_rep_c68953_68153061	wsnp_CAP11_rep_c4027_1902057	Kukri_c20611_293
BS00059062_51	Ex_c12057_797	RAC875_c30453_292	RAC875_c58656_89	Kukri_c12822_132	Kukri_c51296_438	wsnp_RFL_Contig3405_3533915	BS00059062_51	Kukri_c67810_105	wsnp_Ex_c5270_9324025	BS00059061_51	Excalibur_c8994_1297	wsnp_RFL_Contig4753_5709032	Kukri_c39759_102	Ku_c20136_198	BobWhite_c38957_159	Tdurum_contig28176_55	Tdurum_contig102328_129	BS00024065_51	wsnp_Ex_c47153_52447514	wsnp_Ku_c29256_39161320
BobWhite_c14736_188	Kukri_c9683_723	Tdurum_contig28884_460	RAC875_c8145_1201	Tdurum_contig28884_379	IAAV1478	Kukri_c30593_75	Excalibur_c888_1609	Kukri_c76449_186	Tdurum_contig44948_1812	BobWhite_c14736_188	Tdurum_contig93425_441	Excalibur_c888_1523	RAC875_c59682_105	IAAV4818	RAC875_rep_c111159_57	JD_c1565_238	Excalibur_rep_c75066_126	IAAV314	wsnp_BE443521B_Ta_2_1	wsnp_Ex_c17176_25816766
tplb0021f14_1700	Tdurum_contig10677_529	wsnp_BE605194B_Ta_2_7	RAC875_c48766_224	wsnp_BE605194B_Ta_2_1	BS00101408_51	BS00039118_51	tplb0021f14_1700	wsnp_Ex_c10193_16730126	wsnp_BE498985A_Ta_2_1	Kukri_c12901_706
wsnp_Ku_c31419_41152151	BS00064344_51	BS00074083_51	BS00031746_51	IACX6036	wsnp_Ex_c46274_51831129	wsnp_Ex_c11106_18003332	wsnp_Ex_c10342_16938528	wsnp_Ku_c31419_41152151
Kukri_c3676_483	BS00023884_51	RFL_Contig3607_648	Kukri_c3676_483	BS00066456_51	wsnp_Ex_c32905_41484291	Excalibur_rep_c110429_536	Kukri_c40149_436	BobWhite_c43557_103	RAC875_c34939_467	RAC875_c8752_705
Kukri_c100592_82	Tdurum_contig48824_476	wsnp_Ku_c854_1768346	Kukri_c100592_82	RAC875_c33564_120	Tdurum_contig47633_304	wsnp_Ku_c16295_25149034	Tdurum_contig23504_196	RAC875_c3361_2093	BS00067530_51
BS00031923_51	Kukri_rep_c69900_197	BobWhite_c26534_532	BS00031923_51	Tdurum_contig55961_526	Tdurum_contig82534_311	Tdurum_contig67161_99	Tdurum_contig82534_237
tplb0022m23_742	Kukri_rep_c73612_444	Excalibur_c39238_158	RAC875_c18513_376	BobWhite_rep_c63166_725	BobWhite_c44558_325	RAC875_c1962_1517	tplb0022m23_742	BobWhite_c18672_103
IACX486	BS00029287_51	Kukri_c14766_484	IACX486	BobWhite_c34689_116	Excalibur_c21739_688	RAC875_c21489_908	Kukri_c50071_1084	RAC875_c21537_368
BS00067599_51	wsnp_Ex_c204_400545	RAC875_c1638_165	BobWhite_c46772_564	Tdurum_contig9934_104	BS00067599_51	wsnp_Ku_c11060_18147688	BS00062967_51
Tdurum_contig28304_335	wsnp_CAP11_rep_c4076_1926235	BS00027058_51	Tdurum_contig28304_335	Excalibur_c373_1347	BS00064146_51	BS00027054_51	BS00078785_51
BS00048090_51	BS00053287_51	BS00065626_51	BS00048090_51	Excalibur_c15029_144	BS00044443_51	RAC875_c47003_445	BS00068060_51
RFL_Contig2647_624	BS00075569_51	Excalibur_c81824_411	Tdurum_contig8448_363	RAC875_c5744_115	RFL_Contig2647_624	RAC875_c34939_963
Excalibur_c7338_563	IACX11443	IACX11047	Excalibur_c7338_563	wsnp_Ex_c8400_14157060	Kukri_c11959_587	Excalibur_c7338_242	BobWhite_c28058_232
Kukri_c28160_2017	Excalibur_c4042_223	RAC875_rep_c111788_253	BS00065265_51	IACX5767	BS00076622_51	BobWhite_c2514_109	Kukri_c28160_2017
RAC875_c10932_1697	BS00091302_51	BobWhite_c10448_80	RAC875_c10932_1697	BS00003726_51	wsnp_Ku_c8497_14429303
Tdurum_contig30909_76	Tdurum_contig30909_76	RAC875_c906_657	Kukri_rep_c101620_1848	Tdurum_contig62213_156	tplb0040b02_681	Kukri_c22826_137	RAC875_rep_c108382_824
RAC875_rep_c72959_187	Excalibur_rep_c69840_85	Ku_c15539_433	RAC875_rep_c72959_187	wsnp_BE445506B_Ta_2_4	wsnp_BE445506B_Ta_2_1
RAC875_c871_1345	wsnp_Ex_rep_c68762_67626384	wsnp_JD_rep_c48755_32989025	wsnp_Ra_c39394_47110214	wsnp_Ex_c7934_13467335	RAC875_rep_c78007_425	RAC875_c871_1345
wsnp_Ex_c10550_17231658	wsnp_Ku_c17161_26193994	wsnp_Ku_c17161_26193672	wsnp_Ex_c10550_17231658	RAC875_c27548_234	BS00022045_51
Tdurum_contig5352_556	wsnp_Ex_c11658_18773086	RFL_Contig801_2124	Tdurum_contig10861_942	Tdurum_contig98005_272	Tdurum_contig5352_556
IACX5924	BS00065981_51	IACX5924	Tdurum_contig97814_355	BS00022053_51	BS00066873_51
Excalibur_c51720_84	Excalibur_c51720_84	Tdurum_contig61884_836	BobWhite_c12355_1548	Kukri_c46447_1738	RAC875_rep_c118655_110
RAC875_c16839_188	wsnp_Ex_c46061_51675763	BS00021695_51	Jagger_c2161_211	RAC875_c16839_188	Kukri_rep_c101472_574
BS00081841_51	BS00081841_51	BS00057323_51	RAC875_c41903_122	Tdurum_contig15734_221	RAC875_c40569_716
Kukri_c43981_300	Kukri_c43981_300	BobWhite_rep_c55035_124	BobWhite_c4729_243	BS00022810_51
BS00024215_51	BobWhite_rep_c64768_264	IAAV7544	BS00024215_51	Tdurum_contig84962_266
RAC875_c38693_319	RAC875_c38693_319	RAC875_c14064_308	RAC875_c14064_177	RAC875_c34939_86
RAC875_c10372_542	RAC875_c10372_542	RAC875_c10372_671	BS00064783_51	Excalibur_c1205_188
wsnp_Ex_c5268_9320618	wsnp_Ex_c8400_14157318	wsnp_Ex_c5268_9320618	tplb0058p02_2806	RAC875_rep_c78007_394
RAC875_c525_811	RAC875_c525_1425	RAC875_c525_202	IAAV4542	RAC875_c525_811
BS00083578_51	BS00022522_51	BS00066479_51	BS00083578_51	Ku_c9679_441
wsnp_CAP7_c4513_2055201	wsnp_Ku_c707_1465395	Ra_c3092_741	wsnp_CAP7_c4513_2055201
BS00065210_51	Tdurum_contig76289_1530	BS00065210_51	BS00105558_51
BS00010819_51	BS00010819_51	wsnp_Ex_c16577_25095267	IACX7421
wsnp_Ex_c10500_17163855	Ku_c25310_843	wsnp_Ex_c45195_51056617	Tdurum_contig81911_179	BS00063744_51	wsnp_Ex_c10500_17163855	Ku_c16895_793	BS00003350_51	Excalibur_c8931_432	wsnp_RFL_Contig4236_4881643	wsnp_Ku_c16895_25861847
Excalibur_c25991_184	Excalibur_c25991_184	BS00050993_51	Tdurum_contig27634_93
Excalibur_c24639_398	CAP12_c194_240	Excalibur_c24639_398	tplb0060b03_432
IAAV8836	IAAV4582	IAAV8836	Tdurum_contig97939_64
BS00066647_51	Kukri_c29396_58	BS00066647_51	Tdurum_contig47317_100
IAAV8521	Tdurum_contig12525_769	Ra_c21094_506	IAAV8521
Excalibur_c33267_538	RFL_Contig5480_408	Excalibur_c33267_538	CAP7_c3950_160
wsnp_BF202806B_Ta_2_1	IACX1897	wsnp_BF202806B_Ta_2_1	wsnp_BF202806B_Ta_2_8
BS00089942_51	BS00089942_51	Kukri_rep_c68107_833	BobWhite_c12256_96
wsnp_Ex_c17882_26646153	RAC875_rep_c105494_293	wsnp_be496863B_Ta_2_2	wsnp_Ex_c17882_26646153	wsnp_be496863B_Ta_2_1
wsnp_Ex_c5925_10397213	tplb0037k05_1475	BS00040415_51	BS00035640_51	Tdurum_contig93266_145	BS00055761_51	RAC875_rep_c70874_1309	RAC875_c23724_118	RAC875_rep_c70874_1920	BS00095819_51	wsnp_Ex_c15972_24385702	Kukri_rep_c68742_543	BS00067540_51	Tdurum_contig75931_1967	BS00072941_51	wsnp_Ex_c7783_13259751	Tdurum_contig44382_932	BobWhite_c16787_205	RFL_Contig5098_1248	RFL_Contig2540_306	wsnp_Ku_c4067_7419106	RAC875_c23724_182	Kukri_c57677_355	Kukri_c61972_419	wsnp_Ex_c5925_10397213	Kukri_c78330_327
Kukri_c542_1538	Kukri_c542_1538	RFL_Contig6075_618
Tdurum_contig52096_270	Tdurum_contig52096_270	Tdurum_contig44206_1503	Tdurum_contig52096_330
Kukri_c55780_296	wsnp_JD_c17128_16056425	Tdurum_contig52079_1174	Kukri_c55780_296
Kukri_c52496_434	Kukri_c52496_434	Excalibur_c5700_244
CAP12_c1587_142	CAP12_c1587_142	BS00110528_51
Tdurum_contig28598_245	Tdurum_contig49656_679	Tdurum_contig28598_245
BobWhite_c44404_312	BobWhite_c44404_312	CAP12_c1816_325
Excalibur_c8486_419	BS00022127_51	Excalibur_c8486_419
BS00101364_51	BS00101364_51	wsnp_Ex_c56425_58548596
IACX5786	IACX5786	Tdurum_contig42584_1190
Kukri_c10430_1138	Kukri_c10430_1138	Tdurum_contig17697_771
RAC875_c66200_288	wsnp_Ex_rep_c101269_86664147	RAC875_c66200_288
BobWhite_c25708_334	BobWhite_c25708_334	IAAV4890
RAC875_c17182_600	RAC875_c17182_600	Kukri_rep_c71778_644
Tdurum_contig61856_900	RFL_Contig5898_1464	Tdurum_contig61856_900
Kukri_rep_c79716_389	Kukri_c48418_149	Kukri_rep_c79716_389
BS00022056_51	IACX3991	BS00022056_51
wsnp_Ex_c351_689415	Tdurum_contig76864_755	wsnp_Ex_c351_689415
RAC875_rep_c116436_106	BS00017187_51	wsnp_Ku_c26213_36167499	Excalibur_rep_c116920_300	RAC875_rep_c116436_106	RAC875_c3492_2195	wsnp_Ex_rep_c66351_64532511	wsnp_Ex_c38995_46393506
Tdurum_contig57370_318	Tdurum_contig57370_82	BS00035630_51	Tdurum_contig57370_318	BS00010616_51	BS00054881_51
wsnp_Ex_c33461_41945399	wsnp_Ku_c10572_17445550	BS00092630_51	BS00108573_51	BS00022542_51	wsnp_BE498323B_Ta_2_1	wsnp_Ex_c33461_41945399
RAC875_c76528_296	RAC875_c76528_296
RAC875_c31791_559	RAC875_c8221_649	CAP7_c2649_283	RAC875_c31791_559
wsnp_Ku_rep_c103690_90365438	wsnp_Ku_rep_c103690_90365438
RAC875_c8752_1079	RAC875_c8752_1079
BS00111247_51	BS00111247_51
RAC875_c34012_983	RAC875_c34012_983
BobWhite_c42974_184	BobWhite_c42974_184
Tdurum_contig51087_573	Tdurum_contig51087_573
wsnp_Ex_c3930_7127883	wsnp_Ex_c3930_7127883
RAC875_c46751_112	RAC875_c46751_112
RAC875_rep_c110526_324	RAC875_rep_c110526_324	Kukri_rep_c106477_365
RFL_Contig5898_807	RFL_Contig5898_807
tplb0035h03_1251	tplb0035h03_1251
Excalibur_c3423_1170	Excalibur_c3423_1170
RAC875_c7123_1703	RAC875_c7123_1703
BS00049730_51	BS00049730_51
Excalibur_c3698_739	Excalibur_c3698_739
Kukri_c35975_593	Kukri_c35975_593
Ra_c3470_1551	Ra_c3470_1551
wsnp_Ex_rep_c69316_68246280	wsnp_Ex_rep_c69316_68246280
IAAV3646	IAAV3646
BS00063208_51	BS00063208_51
tplb0045c05_547	tplb0045c05_547
Excalibur_c53111_215	Excalibur_c53111_215
BobWhite_c14966_231	BobWhite_c14966_231
BS00040283_51	BS00040283_51
CAP8_c665_242	CAP8_c665_242
BS00081132_51	BS00081132_51
wsnp_JD_c13673_13606066	wsnp_JD_c13673_13606066
BobWhite_c30662_274	BobWhite_c30662_274
Ku_c22990_969	Ku_c22990_969
Tdurum_contig99020_139	Tdurum_contig99020_139
Excalibur_c41736_124	Excalibur_c41736_124
Excalibur_c23777_74	Excalibur_c23777_74
Kukri_c18148_1177	Kukri_c18148_1177
BS00097529_51	BS00097529_51
BS00101087_51	BS00101087_51
BS00079734_51	Excalibur_c64848_1214	D_GBUVHFX02F4VT5_101	D_contig18045_60	D_F5XZDLF02FKJFM_220	BS00021745_51	BS00022875_51	BS00079734_51	Kukri_rep_c105287_311	Kukri_c45628_892	BS00096024_51
wsnp_Ku_rep_c69533_68919669	BS00068485_51	BS00110642_51	IACX11794	RAC875_rep_c72293_349	wsnp_Ku_rep_c69533_68919669	D_contig36176_338	BS00022449_51	Ex_c25027_535
RFL_Contig1820_846	RFL_Contig1820_846	wsnp_Ra_c2930_5550871	RFL_Contig1820_712	RAC875_c10636_525	RAC875_c48684_527	wsnp_Ra_c2930_5550811	D_GDRF1KQ02JPR1A_106
BS00035732_51	BS00035732_51	RAC875_c11933_885	IAAV3265	Kukri_c48125_714	wsnp_Ex_c17914_26681837	D_GDS7LZN01CWBG5_74
IAAV4133	wsnp_Ex_c1019_1947979	Excalibur_c31499_732	IAAV4133	wsnp_Ex_rep_c68671_67525179	IACX7714	Excalibur_rep_c107516_488
Kukri_c15768_68	RAC875_rep_c106588_205	BS00062644_51	Kukri_c15768_68	Excalibur_c4799_338	Kukri_c15768_1383
wsnp_Ex_c65899_64135487	D_GB5Y7FA02IDDA9_183	Kukri_rep_c103404_314	Excalibur_c833_1405	wsnp_Ex_c65899_64135487	Excalibur_c7255_697
RFL_Contig1323_544	D_F5XZDLF02H192C_184	D_contig78519_72	RFL_Contig1323_544
IAAV9104	BobWhite_c8454_782	IAAV9104	wsnp_Ex_c410_810250
wsnp_Ex_c10430_17064001	wsnp_Ku_c27286_37236472	wsnp_Ex_c10430_17064001	Kukri_c100613_331
RAC875_c13942_2973	Ku_c884_791	RAC875_c13942_2973	D_contig07330_330
D_F5XZDLF01CK3P1_55	D_F5XZDLF01CK3P1_55	D_contig65328_393
BS00074121_51	BS00074120_51	BS00074121_51
Excalibur_c11615_244	BS00062738_51	Excalibur_c11615_244
IAAV8855	IAAV8855	D_contig05962_325
Kukri_c80931_147	Kukri_c80931_147
Tdurum_contig13459_543	Tdurum_contig13459_543
BS00065623_51	BS00065623_51
BS00064761_51	BS00064761_51
Kukri_c16416_647	Kukri_c16416_647
tplb0057f21_914	tplb0057f21_914
IAAV5917	IAAV5917
Ra_c73114_242	Ra_c73114_242
Kukri_c47935_137	Kukri_c47935_137
Excalibur_c33002_123	Excalibur_c33002_123
Ku_c32426_324	Ku_c32426_324
Excalibur_c13094_523	Excalibur_c13094_523
wsnp_Ex_c11813_18968198	wsnp_Ex_c11813_18968198
Excalibur_c5346_2716	Excalibur_c5346_2716
RAC875_c16624_970	RAC875_c16624_970
Excalibur_c27950_459	Excalibur_c27950_459
BS00066128_51	BS00066128_51
Ku_c67089_214	Ku_c67089_214
BobWhite_rep_c65034_450	BobWhite_rep_c65034_450
BS00108793_51	BS00108793_51
CAP11_rep_c8279_82	CAP11_rep_c8279_82
wsnp_Ex_c2054_3852564	wsnp_Ex_c2054_3852564
BS00066770_51	BS00066770_51
Tdurum_contig42590_317	Tdurum_contig42590_317
[truncated: 43 more columns]

## Sheet: NG
Haplotyping - Cultivars and landraces (Nordgen)
LD=0.4(r^2 >= 0.4)
Haplotype tagged SNPS	Alleles captured/other SNPS in a haplotype
IAAV749	Excalibur_c14943_695	RAC875_c8515_653	BS00087437_51	wsnp_Ex_c2840_5247386	IAAV749	Tdurum_contig5008_556	wsnp_Ex_c3906_7086162	CAP8_c2843_226	RAC875_c38417_246	Tdurum_contig48416_335	Kukri_rep_c103147_745	wsnp_Ex_c3906_7086294	Tdurum_contig5008_635	Kukri_rep_c107771_588
wsnp_Ex_rep_c70593_69508988	wsnp_Ex_rep_c70593_69508988	Kukri_c12000_1447
RAC875_c32379_216	Tdurum_contig81011_244	Excalibur_c1936_1072	BS00030043_51	RAC875_c34515_343	JD_c285_1438	wsnp_Ex_c23598_32826926	Jagger_c468_53	Tdurum_contig56662_54	RAC875_c32379_216	CAP12_c8163_118	Kukri_c51781_199	wsnp_Ex_c6488_11266589	BobWhite_c37358_208	Ku_c3523_1959	wsnp_BF474340A_Ta_2_1	Tdurum_contig18174_283	wsnp_CAP11_c146_160903	Kukri_c8757_107	BobWhite_rep_c49755_131	wsnp_Ku_rep_c109724_94227136
wsnp_Ku_c37925_46679146	wsnp_Ex_c6817_11762714	wsnp_Ra_c24776_34331660	wsnp_Ex_c35563_43690084	wsnp_Ex_c6817_11761300	wsnp_Ex_rep_c103087_88124573	IACX293	Kukri_c67601_267	wsnp_Ex_rep_c101414_86781128	wsnp_Ex_rep_c69738_68695568	wsnp_BE403956A_Ta_2_3	BS00094681_51	BS00065146_51	wsnp_Ex_c4605_8240189	Kukri_c12165_1148	wsnp_Ex_rep_c103087_88123733	RAC875_c12808_182	wsnp_Ku_c37925_46679146	wsnp_Ex_c10100_16600633	wsnp_Ex_c4605_8241260	Kukri_rep_c115954_137	wsnp_Ex_c25628_34888439	BS00068358_51	Tdurum_contig55009_1153
wsnp_BE443588A_Ta_2_2	BobWhite_c41272_159	Excalibur_c26688_138	BS00109991_51	IACX5994	Tdurum_contig96086_74	wsnp_Ex_rep_c102067_87314043	wsnp_CAP8_c4785_2322876	wsnp_BE443588A_Ta_2_2	BS00110627_51	Ra_c110766_321	wsnp_Ex_c4612_8254533	RAC875_c6798_467	Excalibur_c47013_1503	Kukri_c7119_392	wsnp_Ex_c28900_37982485	BS00022261_51	RAC875_rep_c105766_652	Ku_c8992_405	IAAV7172	RFL_Contig5334_831	BS00070580_51	wsnp_Ex_c33452_41938013	wsnp_Ex_c33452_41938159
Jagger_c5280_407	Kukri_c39377_286	Kukri_c30322_414	wsnp_BE445113A_Ta_2_2	RAC875_rep_c112044_340	wsnp_BE445113A_Ta_2_1	Kukri_c29039_315	IACX5960	Kukri_rep_c117029_125	wsnp_CAP12_c1960_972031	Jagger_c5280_407	wsnp_Ex_c1997_3757721	wsnp_Ex_rep_c109742_92411838	wsnp_Ku_c21316_31053745	wsnp_Ex_c1997_3755945	wsnp_JD_c6544_7697578	CAP12_c1906_217	wsnp_Ra_c3270_6136601
RFL_Contig3203_1971	BS00002216_51	IAAV5406	Excalibur_c49421_443	wsnp_Ex_rep_c66628_64934660	Kukri_c52952_315	RAC875_c31276_1128	wsnp_Ra_c37745_45806931	IACX4378	wsnp_Ex_c5192_9203682	RFL_Contig3203_1971	wsnp_Ra_c12148_19539667	IAAV2072	BobWhite_rep_c63278_349
Tdurum_contig52332_94	Tdurum_contig50845_82	wsnp_Ku_c5756_10191339	Tdurum_contig52332_94	Excalibur_rep_c113950_132
Ku_c28007_1398	BS00023201_51	BobWhite_c1361_1187	RAC875_c42700_264	BS00023130_51	Ku_c28007_1398	IAAV3919	CAP12_c3074_192	Tdurum_contig44888_837
BS00012042_51	Kukri_c45512_193	BS00012042_51	wsnp_CAP7_c3472_1623955	RAC875_c25814_361	BS00022396_51	wsnp_BG606986A_Ta_2_1
RAC875_c41275_131	Ex_c8514_1342	IACX3496	RAC875_c41275_131	Ra_c58315_265	wsnp_Ku_c557_1166684	BobWhite_rep_c49207_243	wsnp_Ex_c5216_9235964	wsnp_Ex_c25734_34995416
wsnp_Ex_c1255_2411550	wsnp_Ex_c1255_2411550	wsnp_Ku_c330_683203	tplb0059i08_441
IACX11338	wsnp_Ex_c21193_30320134	BS00021714_51	IACX11338	wsnp_Ex_c21336_30465618	BS00032112_51	Kukri_c25215_124
wsnp_Ku_c4018_7333828	wsnp_Ex_c572_1138503	IAAV7203	wsnp_Ku_c4018_7333828	Ra_c2895_591	wsnp_Ex_c572_1138339	wsnp_Ex_c572_1138770
BS00022824_51	BS00106641_51	BS00022824_51	wsnp_Ex_c9343_15514531	BS00023114_51	wsnp_Ex_c18499_27344859	wsnp_Ex_c9343_15514687
Excalibur_c9676_163	CAP8_c2448_355	Excalibur_c9196_313	Excalibur_c9676_163	Tdurum_contig68827_61	Tdurum_contig43943_1165
wsnp_Ex_rep_c66846_65240088	RFL_Contig530_2305	Ku_c23960_333	wsnp_Ex_rep_c66846_65240088	Kukri_rep_c101946_496	Ex_c12584_2014
wsnp_JD_c13903_13781269	Excalibur_c7033_159	BS00023126_51	wsnp_JD_c13903_13781269	BS00087600_51	BS00067421_51
Ex_c5759_628	RAC875_c5544_4156	BobWhite_c4646_119	BS00062715_51	Tdurum_contig13946_241	BS00064679_51	wsnp_Ex_c43454_49770425	IACX10924	Ex_c5759_628	IAAV4916	CAP7_c3885_73	BobWhite_c478_1386	IACX8300	Kukri_c82555_88	Excalibur_c24041_794	IAAV3552	BobWhite_c4499_153	Ra_c2322_174	wsnp_Ku_c30921_40705731	wsnp_Ex_c8364_14095508	IAAV5730	Tdurum_contig13946_329
wsnp_Ku_c15214_23756800	BS00021728_51	RFL_Contig22_387	RFL_Contig22_617	BS00064638_51	wsnp_Ku_c15214_23756800
wsnp_CAP12_c2438_1180601	RAC875_c826_2186	RAC875_c89908_105	wsnp_CAP12_c2438_1180601	wsnp_BE490041A_Ta_2_1
Ra_c27593_460	RFL_Contig3232_1224	Ra_c27593_460	BS00067339_51	Excalibur_c12215_352
RAC875_c85550_73	RAC875_c85550_73	BobWhite_c66315_505	BS00021780_51	wsnp_Ex_c46670_52108070
RAC875_c24047_284	wsnp_Ra_c11877_19161832	wsnp_Ra_c33025_41968284	RAC875_c24047_284
RAC875_c94534_75	BS00022698_51	wsnp_Ra_c16080_24638622	Kukri_c3582_87	RAC875_c94534_75
wsnp_Ex_c1137_2182795	Ku_c4823_673	Excalibur_c25891_1402	wsnp_Ex_c1137_2182795	wsnp_Ex_c7965_13520238
Kukri_c45607_199	tplb0043h23_1346	Kukri_c45607_199	Kukri_rep_c69910_1153	BS00022667_51	BS00077350_51
wsnp_Ex_c57982_59470152	wsnp_Ex_rep_c106111_90308719	wsnp_Ex_c57982_59470152	Excalibur_c71158_54
Excalibur_c46365_304	Kukri_c4204_1673	Excalibur_c12932_2102	Excalibur_c46365_304
Excalibur_c11941_675	BS00078982_51	BS00105601_51	Excalibur_c11941_675
Excalibur_c10167_1028	wsnp_Ra_c7818_13376644	Excalibur_c10167_1028	Kukri_c10239_2186
Ra_c105707_788	BS00089894_51	Ra_c105707_788	IACX3047
RAC875_c53185_802	RAC875_c53185_802	RAC875_c2734_135	Kukri_c27785_400	Ku_c1571_1457
wsnp_Ex_c41953_48657850	wsnp_Ex_c41953_48657850	wsnp_Ex_c41953_48658353	wsnp_JD_c3973_5044238
Kukri_c31964_56	Kukri_c12534_559	Kukri_c31964_56	Tdurum_contig8382_300
Tdurum_contig46413_680	Kukri_c29150_143	RAC875_c57939_78	tplb0053o08_2004	Tdurum_contig46413_680
Tdurum_contig11756_264	Tdurum_contig61492_458	BS00003761_51	Tdurum_contig11756_264	RAC875_c54245_88	BS00064536_51	Tdurum_contig29484_628	BS00022738_51	BobWhite_c46501_92	Tdurum_contig61492_684
BS00035273_51	BobWhite_c44947_277	BS00035273_51
wsnp_Ex_c19717_28713417	wsnp_Ex_c19717_28713417	wsnp_Ex_c7252_12453079
Kukri_c18017_1696	wsnp_Ex_c9722_16062937	Kukri_c18017_1696
wsnp_CAP11_c710_458019	wsnp_CAP11_c710_458019	wsnp_Ku_c1818_3557408
Kukri_c1313_1158	Ku_c10813_1122	Ra_c64515_242	Ku_c1313_1673	Kukri_c1313_1158
wsnp_Ex_c10595_17291999	wsnp_Ex_c10595_17291999	wsnp_Ra_c20126_29372577
Kukri_rep_c102231_265	wsnp_Ex_c2868_5293485	Kukri_rep_c102231_265
Kukri_c13107_100	Kukri_c13107_100	BS00094553_51
wsnp_Ku_c17322_26392311	wsnp_Ku_c5210_9289260	wsnp_Ku_c17322_26392311
wsnp_Ex_c32590_41222878	wsnp_Ex_c32590_41222878	Kukri_c54678_88
Ku_c2449_578	wsnp_Ku_rep_c68419_67400635	IAAV2342	wsnp_Ex_c6934_11953178	wsnp_Ex_c48375_53299028	BS00063063_51	Ku_c2449_578	wsnp_Ex_rep_c105244_89727666	CAP11_c2984_419	IAAV9022	Ra_c11042_1500	wsnp_Ex_c3747_6824863	Excalibur_rep_c88290_94	wsnp_Ex_c21450_30588044	Kukri_c93273_605	wsnp_Ex_c8374_14111734	wsnp_Ex_c14733_22819625	Ex_c801_555	RAC875_c21620_1359	CAP8_c806_297	wsnp_Ra_rep_c105422_89367749	wsnp_BE518393A_Td_2_3	wsnp_Ex_c44498_50537128	wsnp_Ex_c13783_21613564	wsnp_Ex_rep_c66318_64485410	RAC875_c2202_1097	wsnp_Ex_c18662_27538313	wsnp_Ex_c15852_24239968	wsnp_Ex_c3567_6526582	Excalibur_s107771_77	RAC875_c85778_184	wsnp_Ku_c3468_6420199	Excalibur_c20133_87	IAAV7414	wsnp_Ex_c28165_37310070	RAC875_rep_c110052_194	BS00048117_51	IAAV5756	wsnp_BF478737A_Ta_2_1	wsnp_Ex_rep_c67763_66441222	BS00102492_51	BS00022201_51	wsnp_Ra_c7847_13421750	Excalibur_c64855_328	wsnp_Ex_c11374_18361760	wsnp_Ex_c19730_28728245	Excalibur_c44731_1000	wsnp_Ex_c11697_18821490	wsnp_Ex_c18196_27006489	wsnp_Ku_rep_c104517_90964418
wsnp_Ku_c10292_17066821	wsnp_Ku_c10292_17066821
IAAV6100	RAC875_c62550_470	wsnp_Ex_c15377_23637176	IAAV1930	IAAV6100
BobWhite_c8428_346	BobWhite_c8428_346	IACX5982	IAAV8147	wsnp_Ex_c14866_22995097	Ex_c5759_663	BS00031200_51	wsnp_Ku_rep_c71909_71634013
BS00039749_51	BS00039749_51
wsnp_Ex_c1427_2736441	wsnp_Ex_c1427_2736441
wsnp_Ex_c64327_63176640	wsnp_Ex_c64327_63176640
RAC875_c8245_272	wsnp_Ex_c10783_17554146	RAC875_c14926_589	wsnp_Ex_c31983_40709607	wsnp_Ku_c42878_50516167	Kukri_c7436_2259	Kukri_c46010_146	Kukri_c13136_1363	RAC875_c8245_272	Ra_c22663_367	wsnp_Ex_c48087_53105842	CAP7_c4833_141	RAC875_c1825_188
wsnp_Ex_c13564_21327699	wsnp_Ex_c21592_30743513	RAC875_c18539_1159	CAP12_c6266_339	IAAV5652	wsnp_Ex_c3572_6531810	wsnp_Ex_c13564_21327699	RFL_Contig5450_993	Excalibur_c15098_591	BobWhite_c46349_402	wsnp_Ex_c1374_2630879	Excalibur_c17872_137	wsnp_JD_c40990_29127031	CAP12_c6266_298	wsnp_Ex_c33831_42253707	Ex_c12763_662	RFL_Contig5001_1099	Tdurum_contig41931_480	Ra_c272_1632
BS00026456_51	BS00026456_51
BS00100774_51	BS00100774_51
IAAV2838	Kukri_c37212_1286	wsnp_Ex_c2181_4089639	BS00004903_51	IAAV2838	RAC875_c37934_225
BS00062759_51	BS00062759_51
BS00056823_51	BS00056823_51
BS00077432_51	BS00077432_51
Excalibur_c97157_65	Excalibur_c97157_65	RAC875_c23168_480
wsnp_Ku_c23012_32893918	wsnp_Ku_c23012_32893918
BS00059422_51	BS00059422_51
BobWhite_c1488_504	Ra_c11023_679	CAP11_c6014_160	Kukri_c47825_138	RAC875_c33300_141	IACX18883	wsnp_Ex_c5634_9906981	Kukri_c27717_316	wsnp_Ex_c8885_14842394	Kukri_rep_c101316_375	Excalibur_c37474_242	wsnp_Ra_c41581_48764320	wsnp_Ex_rep_c105541_89932598	Kukri_c32885_145	wsnp_Ku_c17726_26872129	Excalibur_c37474_179	IAAV7131	BobWhite_c1488_504
Kukri_c22508_119	Kukri_c22508_119
Kukri_c58155_786	Kukri_c58155_786
wsnp_Ex_c6563_11378915	wsnp_Ku_c33917_43336069	wsnp_Ex_c6563_11378915
BS00065419_51	BS00065419_51
RFL_Contig1118_1073	RFL_Contig1118_1073
RAC875_c51346_99	RAC875_c51346_99
wsnp_Ex_rep_c72011_70562321	Tdurum_contig47006_2711	wsnp_Ex_rep_c72011_70562321
RAC875_c39401_502	RAC875_c39401_502
BS00056550_51	RAC875_c38756_141	BS00056550_51
BS00067742_51	BS00067742_51
BS00078085_51	BS00095510_51	wsnp_CAP11_c1815_982483	BS00023203_51	RAC875_c41993_582	BobWhite_c22134_398	BS00037976_51	BS00078085_51
RAC875_c30657_82	RAC875_c30657_82
Tdurum_contig42479_3800	Tdurum_contig42479_3800
wsnp_Ex_c44049_50205904	wsnp_Ex_c44049_50205904
wsnp_Ex_c40595_47620787	wsnp_Ex_c40595_47620787
BS00081680_51	BS00081680_51
RAC875_c29540_1109	RAC875_c29540_1109	wsnp_BG314157A_Ta_2_1
RAC875_c12348_720	RAC875_c12348_720
wsnp_Ex_c3201_5910642	wsnp_Ex_c3201_5910642
Excalibur_c7026_2635	Excalibur_c7026_2635
wsnp_BM140362A_Ta_2_2	wsnp_BM140362A_Ta_2_2
wsnp_JD_c825_1223506	wsnp_JD_c825_1223506
wsnp_Ex_rep_c66980_65419811	wsnp_Ex_rep_c66980_65419811
BobWhite_c26569_190	BobWhite_c26569_190
BS00073413_51	BS00073413_51
Ra_c69908_1877	Ra_c69908_1877
RAC875_c16352_594	RAC875_c16352_594
Tdurum_contig83113_134	Tdurum_contig83113_134
BS00070695_51	BS00070695_51
BS00110130_51	BS00110130_51
Tdurum_contig57927_171	Tdurum_contig57927_171
RAC875_c34888_65	RAC875_c34888_65
Excalibur_c14859_394	Excalibur_c14859_394
JG_c936_115	JG_c936_115
wsnp_CAP8_rep_c3938_1936666	wsnp_CAP8_rep_c3938_1936666
RAC875_c63067_283	IAAV7043	Tdurum_contig44861_1253	BS00049927_51	Ex_c40520_1484	Tdurum_contig56188_569	BS00065844_51	RAC875_rep_c70613_78	IAAV7575	BS00022180_51	Excalibur_c17202_1833	BS00067706_51	Kukri_c47342_73	RAC875_c8849_134	CAP8_rep_c9642_82	IAAV1312	BS00010992_51	Kukri_c2332_1093	RAC875_c113582_346	BS00025736_51	Kukri_c42522_155	RAC875_c63067_283	RAC875_c4910_98	BS00073034_51	Excalibur_rep_c67198_530	BobWhite_c28295_256	IAAV7611	Tdurum_contig42092_1047	Tdurum_contig9874_547	Ku_c11706_149	wsnp_Ku_c16938_25916260	Excalibur_c95327_51	BS00067436_51	Tdurum_contig9874_391	IAAV3828	wsnp_Ku_c28164_38103270	Ku_c3695_1696	IAAV2324	BS00074962_51	RAC875_c60360_389	IAAV2452	Kukri_c38845_821	Excalibur_c20610_251	Ku_c5960_496	BobWhite_c13654_447	Kukri_c38845_430	Kukri_c29582_126	RAC875_c28894_526	Ex_c4206_502	BS00005004_51
wsnp_Ex_c13109_20725640	Kukri_rep_c103359_233	wsnp_Ex_rep_c107911_91350866	wsnp_Ex_c21198_30327016	wsnp_Ku_rep_c89089_82009060	Tdurum_contig604_356	Kukri_c7770_176	RFL_Contig4235_707	Tdurum_contig30517_310	wsnp_Ex_rep_c107911_91350930	BS00067627_51	BS00062724_51	IACX11320	Tdurum_contig30517_578	Tdurum_contig47550_699	wsnp_Ex_c23235_32471767	Excalibur_c10496_651	Excalibur_c9149_1326	Tdurum_contig30517_174	wsnp_Ex_c13109_20725640	wsnp_CAP11_c287_244799	wsnp_Ex_c23230_32466568
BobWhite_c48071_144	Kukri_c30461_857	IACX906	IACX1891	RFL_Contig2736_827	BS00023071_51	Tdurum_contig15015_883	wsnp_Ex_c3147_5816957	Kukri_c13978_132	BobWhite_c48071_144	wsnp_BE590634B_Ta_2_5	Kukri_c19247_711	wsnp_BE590634B_Ta_2_1	BS00064349_51	Tdurum_contig10362_328	BS00066278_51	Tdurum_contig10362_555	Excalibur_c44818_109	wsnp_Ku_c56140_59771244
Tdurum_contig93532_89	Tdurum_contig10036_741	Tdurum_contig10036_1044	Tdurum_contig10036_474	Tdurum_contig10036_977	Tdurum_contig10036_1614	Kukri_c30159_573	Kukri_c39223_831	Tdurum_contig93532_89	Excalibur_c11980_619	IAAV1683	BobWhite_c2027_215	Excalibur_c34765_1023	BobWhite_c2027_84
Excalibur_c60931_1260	Tdurum_contig48523_1838	JD_c107_683	BS00063092_51	BS00001835_51	Excalibur_c60931_1260	wsnp_Ex_c39616_46871127
BS00022851_51	wsnp_Ex_c194_381656	BS00022851_51	wsnp_BE494527B_Ta_2_1	wsnp_Ku_c41261_49287074	BS00063928_51	BS00067024_51	Ku_c16636_347	BS00021680_51	Ku_c79340_308	IACX1240	wsnp_Ex_c18384_27213023
RAC875_s110519_303	RAC875_s110519_303	BS00036362_51	BS00010130_51	BobWhite_c16005_289	wsnp_BG606586B_Ta_2_13	wsnp_JD_c11014_11565501	BS00000066_51	Tdurum_contig31102_299	Kukri_c559_193	Tdurum_contig87938_342	RAC875_c8888_802
Kukri_rep_c112383_588	BobWhite_c39656_106	wsnp_Ex_c6378_11086366	IAAV2855	wsnp_Ex_c1412_2711077	Excalibur_rep_c106078_822	Kukri_rep_c112383_588	Tdurum_contig83079_133	wsnp_Ex_c32284_40970312	Kukri_c42202_271	BS00040743_51	wsnp_RFL_Contig2220_1597321
RFL_Contig785_535	RFL_Contig785_535	D_contig03023_692	BS00011892_51	BobWhite_c4482_73	BS00024107_51	BS00063302_51	BobWhite_c34125_183	BobWhite_c20073_382
wsnp_Ku_c4951_8856170	wsnp_Ex_rep_c67036_65492436	wsnp_JD_c4485_5618761	wsnp_Ku_c4951_8856170	wsnp_Ra_c8484_14372772	wsnp_Ex_c17452_26163465	BS00073132_51	tplb0023b14_704	wsnp_Ra_c8484_14372815	RFL_Contig5706_1294
Tdurum_contig51922_676	Tdurum_contig51922_676	wsnp_BE446672B_Ta_2_1	Excalibur_c25640_110	Tdurum_contig9144_222	BS00104270_51	wsnp_Ku_c13952_22097895	wsnp_Ex_c1597_3045682	BS00027006_51	wsnp_Ku_c13952_22097856
RFL_Contig529_963	Kukri_c5861_360	RFL_Contig529_963	BS00022902_51	BS00011205_51	BS00022916_51
IAAV3802	wsnp_Ex_c5101_9052671	wsnp_Ex_c15611_23929128	Kukri_c9133_2211	IAAV3802	wsnp_Ku_c13043_20902807	wsnp_Ex_c7585_12957020	wsnp_Ex_c5101_9053178	Ku_c956_1797
wsnp_Ra_c5088_9081927	Ra_c6701_506	wsnp_Ra_c5088_9081927	Kukri_c22155_1010	Excalibur_rep_c103109_88	CAP7_c12162_251	RAC875_c6701_291	Tdurum_contig50473_889	wsnp_Ex_c53976_57027635
BS00070285_51	Excalibur_c8585_701	Tdurum_contig11216_942	BS00002484_51	BS00070285_51	Jagger_c3757_131	BS00099794_51	BobWhite_c23617_167	RFL_Contig1823_1044
wsnp_Ex_c2004_3770146	BobWhite_c441_976	BobWhite_c28635_785	Kukri_c38105_452	wsnp_Ex_c2004_3770146	Kukri_c49015_1606	wsnp_Ex_rep_c66883_65286958
Ku_c1312_1194	Ra_c69552_1419	BS00066271_51	RFL_Contig5637_1008	Ku_c1312_1194	wsnp_BE637971B_Ta_1_20	Tdurum_contig14847_144	IACX3811	RAC875_c63624_753
JD_c3116_778	BS00022920_51	Excalibur_c5218_75	IAAV6731	RAC875_rep_c119728_146	Ra_c37969_549	Tdurum_contig81102_102	JD_c3116_778
RAC875_c8271_1469	wsnp_Ex_c12063_19310114	Tdurum_contig75938_1546	RAC875_rep_c96733_369	RAC875_c8271_1352	IAAV7915	RAC875_c8271_1469	wsnp_Ku_c11987_19473636
Kukri_rep_c102001_420	Tdurum_contig18557_228	Tdurum_contig55429_147	Kukri_rep_c102001_420	Excalibur_rep_c71107_517	Tdurum_contig55429_116	wsnp_CAP12_c1337_682282	IACX2234
tplb0043a07_880	tplb0043a07_880	BS00094237_51
IAAV1364	wsnp_BE637864B_Ta_1_1	Kukri_c147_1620	IAAV1364	BobWhite_c8218_162	RAC875_rep_c72356_51
wsnp_Ex_rep_c66255_64400455	BobWhite_c42716_71	RFL_Contig5937_1677	BS00110231_51	wsnp_Ex_rep_c66255_64400455	BS00069829_51	Excalibur_rep_c72368_68	RAC875_c47427_75
wsnp_Ku_c18227_27490539	BS00072791_51	BS00096498_51	IACX2961	IAAV7352	wsnp_Ku_c18227_27490539	Jagger_c7235_96
wsnp_BE443332B_Ta_2_2	BS00078431_51	BobWhite_rep_c66032_270	wsnp_BE443332B_Ta_2_2	Kukri_rep_c69810_502	BS00095568_51	Tdurum_contig56874_562
wsnp_Ra_c19148_28288923	Tdurum_contig60509_232	Kukri_c13188_256	RAC875_rep_c98040_163	wsnp_Ra_c19148_28288923	wsnp_Ra_c29782_39115548
BS00034925_51	Excalibur_c50665_1323	BS00023142_51	Tdurum_contig15593_407	BS00034925_51	wsnp_BE446240B_Ta_2_3
Tdurum_contig11896_550	Tdurum_contig11896_550	Kukri_c8143_355	Kukri_c9752_793	Tdurum_contig69792_167	Kukri_c25961_166
wsnp_Ex_c5296_9365860	Tdurum_contig49651_227	wsnp_Ex_c5296_9365860	Excalibur_c33470_175	Tdurum_contig53772_362	wsnp_Ex_c5296_9365847
IACX9290	IACX8074	BS00078413_51	RAC875_c55934_165	IACX9290	Kukri_c30490_328
Tdurum_contig61425_242	Tdurum_contig61425_242	BS00022490_51	IAAV1158	BS00101500_51	BS00087451_51
BS00022551_51	BS00022551_51
wsnp_Ku_rep_c71900_71624324	Excalibur_c6497_535	wsnp_Ra_c8506_14401408	wsnp_Ku_rep_c71900_71624324	CAP7_c1241_128	wsnp_Ra_rep_c74968_72704437	Ku_c11813_215
Excalibur_c32726_125	BS00023006_51	BS00110104_51	Tdurum_contig13095_97	BS00022625_51	BS00035690_51	Excalibur_c32726_125	wsnp_JD_rep_c62985_40164465	Kukri_c19709_383	BS00003575_51	BS00066165_51
Tdurum_contig42749_3287	RAC875_rep_c109215_398	Tdurum_contig42749_3287	wsnp_Ku_c23096_32987510	Tdurum_contig42797_2922
Tdurum_contig13879_919	BS00060686_51	BS00021877_51	Tdurum_contig45965_563	Tdurum_contig13879_919
RAC875_c45678_1083	RAC875_c45678_1083	BS00065217_51	Tdurum_contig8158_269	RAC875_c55891_712	RAC875_c55891_659
Kukri_c92979_195	RFL_Contig4140_1135	wsnp_Ex_c50340_54659660	Kukri_c36151_170	Kukri_c92979_195
Kukri_rep_c111991_498	BS00067769_51	wsnp_Ex_c1440_2764867	RAC875_c95548_156	Kukri_rep_c111991_498
Kukri_rep_c106834_139	BS00022505_51	Kukri_c79308_278	Kukri_rep_c106834_139	BS00022482_51
RAC875_c64377_732	RAC875_rep_c111494_195	BobWhite_c44460_821	Kukri_rep_c102102_273	RAC875_c64377_732
Excalibur_c10657_796	Excalibur_c10657_796	Kukri_c44369_131	BS00093078_51	Excalibur_c21898_1423
Ku_c31363_2165	BS00110121_51	RAC875_c15942_571	Ku_c31363_2165	IAAV4194
BS00010352_51	Excalibur_c10319_229	Excalibur_c32608_500	wsnp_Ex_c5947_10431109	BS00010352_51
BS00048610_51	wsnp_Ex_c7447_12752449	wsnp_BG274294B_Ta_2_3	BS00048610_51	wsnp_Ex_c7447_12751589
Excalibur_c48379_461	wsnp_BF485168B_Ta_2_1	Excalibur_c48379_461	Excalibur_c40993_1129
D_contig25392_201	Kukri_c8533_1398	D_contig25392_201	wsnp_Ex_c25782_35041189	IAAV8952
RFL_Contig4977_2333	RAC875_c102223_220	RFL_Contig4977_2333	CAP12_c1129_220
Tdurum_contig47253_1624	Tdurum_contig47253_1624	Tdurum_contig41945_748	Tdurum_contig67656_387
Kukri_c5357_323	tplb0034e16_1165	Kukri_c5357_323	wsnp_Ex_rep_c67098_65573819
Kukri_c34793_360	BS00065053_51	Kukri_c34793_360	BS00067003_51
wsnp_RFL_Contig4726_5654774	wsnp_RFL_Contig4726_5654774	BobWhite_c4236_410	BobWhite_c22266_315
D_contig12192_450	RFL_Contig2971_282	wsnp_Ex_c13878_21738866	D_contig12192_450
BS00065889_51	wsnp_Ex_c1495_2864718	BS00065889_51	Ra_c25590_1406
wsnp_Ex_rep_c66389_64588992	Ku_c106533_550	wsnp_Ex_rep_c66389_64588992	BS00064032_51
IAAV7428	Ex_c25733_348	RAC875_c818_1185	IAAV7428
tplb0043k02_463	tplb0043k02_463	Ra_c17685_927	RAC875_c42275_224
wsnp_Ra_c19335_28504388	RAC875_c90169_393	wsnp_Ra_c19335_28504388	RFL_Contig2160_617
BS00041355_51	BS00041355_51	tplb0024i15_1754	RAC875_c5556_328
BS00045568_51	CAP8_c5043_190	BS00064052_51	BS00045568_51
Excalibur_c581_1220	Excalibur_c581_947	Excalibur_c581_1220
IACX5921	RAC875_c32077_284	IACX5921
RAC875_rep_c74070_518	BS00069723_51	CAP11_rep_c5039_201	RAC875_rep_c74070_518	wsnp_Ex_c852_1657319
Excalibur_c34625_281	Excalibur_c34625_281	Kukri_c4412_383	CAP11_c2974_53
RAC875_c32687_153	BobWhite_rep_c57575_65	RAC875_c32687_153	wsnp_Ex_c58292_59652859	BS00082521_51	wsnp_Ex_c18462_27305612	CAP8_c818_370	IACX4461	BS00107749_51
RAC875_c30138_595	RAC875_c30138_595	Tdurum_contig28703_293
Tdurum_contig47083_278	Kukri_c29655_194	Tdurum_contig47083_278
BS00037246_51	Kukri_c8395_1352	BS00037246_51
Tdurum_contig65853_242	Tdurum_contig65853_242	BS00022249_51
RAC875_c46093_492	Kukri_c63336_621	RAC875_c46093_492
BS00084895_51	BS00084895_51	wsnp_Ku_c51703_56915288
RAC875_c42206_305	RAC875_c42206_305	IACX1008
BS00077498_51	BS00077498_51	Kukri_c25512_53
wsnp_Ex_rep_c101231_86636951	RAC875_c16391_426	wsnp_Ex_rep_c101231_86636951
Excalibur_c22205_573	Excalibur_c22205_573	Tdurum_contig68980_317
wsnp_Ku_rep_c70742_70379526	Excalibur_c94756_540	wsnp_Ku_rep_c70742_70379526
wsnp_Ra_c53181_56932563	wsnp_Ra_c53181_56932563	wsnp_RFL_Contig2403_1927045
Excalibur_rep_c69522_83	Excalibur_rep_c69522_83
Kukri_c33670_506	Kukri_c33670_506
Tdurum_contig94450_255	Tdurum_contig94450_255
Tdurum_contig68637_256	Tdurum_contig68637_256
Tdurum_contig8840_575	Tdurum_contig8840_575
RAC875_rep_c106876_558	RAC875_rep_c106876_558	Tdurum_contig13117_1316	BS00089031_51
BS00051105_51	BS00051105_51	wsnp_Ex_c27136_36355033	Ex_c2725_1442	wsnp_Ex_c18733_27607958	BS00003839_51
BS00063512_51	BS00063512_51
BS00089790_51	BS00089790_51
BS00011695_51	BS00011695_51
BS00050522_51	BS00050522_51
Kukri_c8390_1102	Kukri_c8390_1102
wsnp_JD_rep_c63201_40318622	wsnp_JD_rep_c63201_40318622
Tdurum_contig11077_122	Tdurum_contig11077_122
BS00071161_51	RAC875_c400_193	BS00071161_51
BS00039740_51	BS00039740_51
Excalibur_c63885_115	Excalibur_c63885_115
BS00105833_51	BS00105833_51
BS00064162_51	BS00064162_51
Excalibur_c55186_351	Excalibur_c55186_351
BS00068083_51	BS00068083_51
BobWhite_c14304_687	BobWhite_c14304_687
BobWhite_rep_c50057_164	BobWhite_rep_c50057_164
Excalibur_rep_c70674_83	BS00039135_51	BS00022176_51	Excalibur_rep_c70674_83	BobWhite_c2844_569	BS00068327_51
Tdurum_contig32775_78	wsnp_Ex_c27176_36393952	Tdurum_contig32775_78	IAAV5863
BobWhite_c14158_112	BobWhite_c14158_112
wsnp_Ex_c27644_36826484	wsnp_Ex_c27644_36826484	RAC875_c62171_386	Ku_c8310_865	RAC875_c32848_578
RAC875_c2040_564	RAC875_c2040_564
Tdurum_contig93330_656	Tdurum_contig93330_656
Kukri_c37738_417	Kukri_c37738_417
RAC875_c4047_115	RAC875_c4047_115
wsnp_Ex_c38849_46284348	wsnp_Ex_c38849_46284348
BS00055866_51	BS00055866_51
wsnp_CAP11_c2596_1325540	wsnp_CAP11_c2596_1325540	BS00066305_51	BS00084990_51
Kukri_c38553_173	Kukri_c38553_173
IAAV2147	IAAV2147
Tdurum_contig52086_129	Tdurum_contig52086_129
CAP12_c1085_283	CAP12_c1085_283
Excalibur_c43567_850	Excalibur_c43567_850
tplb0028p02_562	tplb0028p02_562
IACX5764	IACX5764
BobWhite_c9963_51	BobWhite_c9963_51
wsnp_Ex_c11461_18489681	wsnp_Ex_c11461_18489681
BS00083060_51	BS00083060_51
BS00105846_51	BS00105846_51
Tdurum_contig13250_137	Tdurum_contig13250_137
RAC875_c839_352	RAC875_c839_352
Excalibur_c28045_741	Excalibur_c28045_741
Kukri_c51735_79	Kukri_c51735_79
CAP7_c3847_204	CAP7_c3847_204
RAC875_c9770_123	RAC875_c9770_123
wsnp_JD_c5659_6814240	wsnp_JD_c5659_6814240
BS00011596_51	BS00011596_51
CAP7_rep_c6352_375	CAP7_rep_c6352_375
BS00089524_51	BS00089524_51
tplb0048b10_1365	tplb0048b10_1365
Tdurum_contig13879_352	Tdurum_contig13879_352
BS00065139_51	BS00065139_51
wsnp_Ex_c1318_2519998	RAC875_c49612_102	RAC875_c3604_1527	BobWhite_c10977_834	wsnp_Ex_c27290_36498531	Excalibur_c50856_63	RAC875_c43831_91	IAAV868	D_GBF1XID01DNWRS_378	wsnp_Ex_c27290_36498462	wsnp_Ku_c7266_12551048	BS00058554_51	Excalibur_c19237_895	wsnp_Ex_c3831_6966926	D_contig06122_208	IAAV7745	BS00066188_51	wsnp_Ex_c12447_19847242	wsnp_Ku_c5560_9851459	Excalibur_c8188_693	D_GA8KES401EYUM8_190	Excalibur_c8188_243	Excalibur_c23155_327	RAC875_c54260_127	Kukri_c6051_640	RAC875_c4135_1028	wsnp_Ex_rep_c69024_67924125	wsnp_Ku_c2624_4986980	wsnp_Ex_c8188_13842273	IAAV7473	BS00075001_51	CAP11_c3464_68	wsnp_JD_c8173_9207415	wsnp_Ex_c1318_2519998	IAAV5841	Ra_c21676_178	BobWhite_c6998_365	wsnp_Ex_c18665_27541568	IAAV2840	BS00022768_51	wsnp_Ex_c25974_35235456	BS00082503_51	RFL_Contig3622_1217	Kukri_c29121_654	Excalibur_c48317_242	RAC875_c87321_108	wsnp_Ku_c5560_9853214	wsnp_Ex_rep_c66423_64641115	BS00079095_51	wsnp_Ex_c15396_23659859
CAP12_c2978_93	D_contig16934_681	Excalibur_c5958_1270	Kukri_c20844_116	BS00051826_51	CAP12_c2978_93	RAC875_c17951_108	BS00031658_51	RAC875_c82888_83	Excalibur_c5958_1398	BS00065722_51	BobWhite_c28133_87	BS00074817_51
D_GB5Y7FA02I369B_378	Excalibur_c15692_532	Excalibur_c5892_1129	Excalibur_c4876_832	wsnp_Ra_c1020_2062200	tplb0061f07_1411	RFL_Contig1338_2062	Excalibur_c16851_142	D_GB5Y7FA02I369B_378
wsnp_Ex_rep_c101500_86856089	BS00087783_51	wsnp_Ex_rep_c101500_86856089	BS00000721_51	wsnp_Ex_rep_c101500_86856679	wsnp_BE586140D_Ta_2_2	IACX11290	BS00108305_51	Excalibur_c3260_989	Kukri_c9693_1890
wsnp_CAP11_c1043_618449	D_GBUVHFX01ANH44_230	tplb0044p22_2257	BS00086679_51	wsnp_CAP11_c1043_618449	tplb0044p22_2330	BS00011451_51	BS00066847_51	Excalibur_c16662_300
wsnp_Ex_c1358_2602235	wsnp_Ex_c1969_3705930	wsnp_Ex_c1358_2602235	Kukri_c837_436	wsnp_BE637971D_Ta_2_3	BobWhite_c1715_887	wsnp_Ex_c1358_2600929
IAAV1917	Kukri_c36351_64	RAC875_c10925_1887	Kukri_c26168_713	RAC875_c20883_693	IAAV1917	D_GDS7LZN02IXNP1_255
CAP11_c3218_126	CAP11_c3218_126	Excalibur_c12703_766	JD_c3737_285	BS00087086_51	D_GB5Y7FA02HBLTO_213
D_contig13475_402	D_contig13475_402	D_F1BEJMU01DOR77_203	Kukri_c33670_261	D_F5XZDLF01A85DT_301	IAAV7510
BS00003816_51	BS00093390_51	BS00003816_51	wsnp_Ex_c35886_43950102
wsnp_JD_c12333_12595897	wsnp_Ex_c2918_5381441	wsnp_JD_c12333_12595897
BS00036189_51	BS00093275_51	BS00036189_51
BS00095225_51	BS00095225_51	wsnp_CAP12_c633_339740
Excalibur_c23473_451	Excalibur_c23473_451
wsnp_Ex_c1085_2078944	wsnp_Ku_c3682_6786230	wsnp_Ex_c1085_2078944
Excalibur_c55959_651	Excalibur_c55959_651
BS00023049_51	BS00023049_51	Kukri_c46169_294	BS00022178_51	wsnp_BE424100D_Ta_1_1	CAP8_c1305_148
Tdurum_contig46389_1540	Tdurum_contig46389_1540
CAP8_c2401_433	CAP8_c2401_433
BS00107837_51	BS00107837_51
RAC875_c2070_566	RAC875_c2070_566
Excalibur_c54055_694	Excalibur_c54055_694
BS00066446_51	BS00066446_51
BS00063511_51	BS00063511_51
RAC875_rep_c105196_532	RAC875_rep_c105196_532
Ku_c12842_664	Ku_c12842_664
wsnp_Ex_c41048_47969948	wsnp_Ex_c41048_47969948
Tdurum_contig11756_458	Tdurum_contig11756_458
D_contig14507_369	D_contig14507_369
RFL_Contig3481_1669	RFL_Contig3481_1669
Kukri_c11327_977	BS00067806_51	BS00032606_51	wsnp_BE403597A_Ta_2_1	BobWhite_c28819_733	Tdurum_contig10579_790	Excalibur_c1793_97	Kukri_c11327_977	CAP12_c6044_69	wsnp_BE406351A_Ta_2_2	BS00040336_51	BobWhite_c28819_517	BS00041707_51	RAC875_c992_718	BS00085765_51	wsnp_Ex_c28204_37349164	BS00040337_51	RAC875_c63975_307	Kukri_c9713_1999
Tdurum_contig14482_1073	Kukri_c26697_366	Kukri_c25632_86	Tdurum_contig50720_482	wsnp_Ku_c2838_5354231	Excalibur_c16329_493	tplb0021g21_595	Tdurum_contig42282_10323	RAC875_c35200_230	IAAV5232	RAC875_c22328_1356	Excalibur_c7971_712	BS00064813_51	RAC875_c35688_382	RAC875_c35688_178	CAP8_c3129_381	Excalibur_c62106_387	Tdurum_contig52350_902	RFL_Contig5122_974	Tdurum_contig14482_1073	Kukri_c44231_1576	IAAV8933	Excalibur_c91176_326	Kukri_c21008_657	tplb0025l18_1788	Excalibur_rep_c69149_1588	BS00065001_51
Tdurum_contig15512_429	Excalibur_c6808_959	IACX2067	Excalibur_c74304_642	Excalibur_c6808_541	Tdurum_contig45580_1717	RAC875_c17628_867	Tdurum_contig56511_144	BS00074780_51	Excalibur_c12169_1088	wsnp_BE498730A_Ta_2_2	BobWhite_c14476_80	Tdurum_contig44062_733	Kukri_c29034_867	Tdurum_contig93884_223	Tdurum_contig15512_429	Excalibur_c28938_185	BS00090940_51	IACX636	BobWhite_rep_c64680_305	Excalibur_c4847_631	BS00107555_51	RAC875_c25986_82	Kukri_c40035_258
CAP12_c259_307	CAP12_c259_307	Excalibur_c18324_390	Excalibur_c32668_467	RAC875_c47161_100	wsnp_RFL_Contig1951_1127302	IACX6178	Excalibur_c25599_358	RAC875_c26214_505	BobWhite_c13373_250	BobWhite_c12426_84	IACX11417	Kukri_c23195_266	RAC875_c829_1143	Kukri_c31776_1621
Tdurum_contig48302_532	Tdurum_contig48302_532	wsnp_BG314532A_Ta_2_1	Excalibur_rep_c111743_194	BS00039983_51	Kukri_rep_c83485_398	Tdurum_contig82812_213	Tdurum_contig9731_121	Excalibur_c15733_252	Excalibur_c37649_125	BS00036767_51	RAC875_c13116_541
Tdurum_contig63071_67	Excalibur_c8009_325	BS00030165_51	Tdurum_contig63071_67	IACX3245	Tdurum_contig49145_914	Tdurum_contig86183_221	BS00022409_51	Tdurum_contig6086_269	BS00062732_51	BobWhite_c17783_174	Kukri_rep_c68300_216
Ra_c70418_147	CAP11_c2194_115	Excalibur_c41125_360	Excalibur_c3171_416	Ra_c70418_147	Ku_c13700_1196	Ku_c35823_743	wsnp_Ex_rep_c66358_64543218	BobWhite_rep_c64766_352	Kukri_rep_c104611_210	wsnp_Ex_rep_c66358_64543401
Kukri_c25978_561	Ex_c5740_1133	wsnp_Ex_rep_c70299_69243401	wsnp_Ex_c5740_10081171	BS00077768_51	RAC875_c33037_578	BS00077769_51	Kukri_c25978_561	wsnp_Ex_rep_c70299_69243835	BS00022813_51
wsnp_Ex_c15325_23565935	wsnp_CAP12_c901_472535	wsnp_CAP11_rep_c8768_3788007	RAC875_rep_c70093_1079	wsnp_Ex_c15325_23565935
BS00070005_51	BS00039406_51	BS00070004_51	RFL_Contig3780_644	RAC875_rep_c69987_930	BS00070005_51	RAC875_c35521_185	BS00110587_51	Ra_c13247_528
wsnp_JD_c16948_15934352	Kukri_c3688_407	wsnp_JD_c16948_15934352	wsnp_Ku_c850_1758318	wsnp_Ex_c63909_62932893	wsnp_Ex_c63909_62932437	wsnp_Ku_c3688_6797159
BobWhite_c5096_156	RAC875_c18698_550	Excalibur_c11437_75	IACX6028	wsnp_BG263521A_Ta_2_2	BobWhite_c5096_156	Ra_c2655_504	wsnp_Ex_c22862_32074455	BobWhite_c23953_312
Kukri_c3882_2021	wsnp_BF201235A_Ta_2_4	Excalibur_c12177_285	Kukri_c3882_2021	RAC875_rep_c88665_100	RAC875_rep_c88665_52	BS00003867_51	wsnp_RFL_Contig3790_4082085
Kukri_c45015_145	wsnp_Ex_rep_c69124_68035485	wsnp_Ex_c12219_19526749	BobWhite_rep_c62964_873	wsnp_Ex_c60588_60977198	wsnp_Ex_rep_c101866_87158671	wsnp_Ex_c1782_3365844	Kukri_c45015_145
BS00023202_51	BS00025880_51	BobWhite_c4517_120	BS00023202_51	CAP7_c4056_108	BobWhite_c5178_188
Jagger_c4026_328	BS00081506_51	wsnp_Ra_c32271_41304469	RAC875_c42648_115	wsnp_BE445431A_Td_2_1	Jagger_c4026_328	Jagger_c9554_114	BS00093201_51
BS00022666_51	BS00096882_51	BS00022666_51	BS00035883_51	BS00039422_51	BS00089497_51	IAAV1698
wsnp_Ex_c19556_28530231	wsnp_Ex_c19556_28530231	Tdurum_contig11803_850	Tdurum_contig11803_475	wsnp_Ex_c19556_28530243	Tdurum_contig11803_306
Excalibur_rep_c67619_217	Excalibur_rep_c67619_217	wsnp_Ex_rep_c66982_65424063	wsnp_Ku_c10418_17237935	Ex_c19516_3687
Excalibur_c4372_363	BS00065245_51	Tdurum_contig53038_714	Tdurum_contig53038_684	Excalibur_c4372_363	Tdurum_contig56321_232
Kukri_c40204_141	wsnp_Ex_c36049_44083089	BS00068050_51	Kukri_c40204_141	Excalibur_c12980_2392	RAC875_c42847_141
BS00022982_51	Excalibur_c92241_336	BS00022982_51	wsnp_Ex_c15740_24096817	BS00004724_51	RAC875_rep_c78744_228
wsnp_Ex_c2137_4014287	BS00063368_51	Excalibur_c52319_257	wsnp_Ra_c6586_11477949	wsnp_Ex_c2137_4014287	wsnp_Ex_c2137_4014383
wsnp_Ex_rep_c108004_91402649	IAAV5706	BS00091763_51	wsnp_Ex_rep_c108004_91402649	RAC875_c35807_1110
wsnp_Ex_c15822_24204224	BS00083146_51	wsnp_Ex_c15822_24204224	Tdurum_contig47258_1039	wsnp_Ku_c15567_24224486
Excalibur_c42110_210	Excalibur_c42110_66	Excalibur_c42110_210	Ra_c3750_1082
Ku_c8927_2075	wsnp_Ku_c8927_15048149	Kukri_c7193_5892	Ku_c8927_2075	Kukri_c29170_702
Ra_c58279_684	Ra_c58279_702	wsnp_Ex_c5412_9564346	wsnp_Ex_c5412_9564478	Ra_c58279_684
wsnp_Ex_c10084_16572374	BobWhite_c17403_635	RAC875_c52458_454	RAC875_c21906_247	wsnp_Ex_c10084_16572374
Kukri_c1728_1876	BS00064905_51	IAAV2654	wsnp_Ku_c1292_2572053	Kukri_c1728_1876
BS00000209_51	RFL_Contig927_1591	BobWhite_c31163_694	BS00000209_51	Tdurum_contig82404_354	RAC875_c9523_328
wsnp_CAP8_c2677_1394934	wsnp_CAP8_c2677_1394934	Excalibur_c28017_641	Excalibur_c47535_389
wsnp_Ex_c59373_60260876	Kukri_c56203_965	wsnp_Ex_c59373_60260876	BS00091830_51
BS00021739_51	BS00021739_51	RAC875_rep_c73925_276	BS00079443_51
BS00057059_51	BS00057059_51	BS00067907_51	BS00057060_51
Kukri_rep_c73477_888	wsnp_Ex_c2887_5330426	Ku_c57425_413	Kukri_rep_c73477_888
Tdurum_contig42153_5854	RAC875_rep_c111906_144	Tdurum_contig42153_5854	Tdurum_contig42153_7329
Tdurum_contig42423_1536	Tdurum_contig42423_2448	Tdurum_contig42423_1963	Tdurum_contig42423_1536
Excalibur_rep_c105284_110	BS00066186_51	Excalibur_rep_c105284_110	Excalibur_c61806_213
BS00096927_51	IAAV880	BS00096927_51	CAP12_c575_105
RFL_Contig2972_2819	Kukri_c52608_142	RAC875_c24364_307	RFL_Contig2972_2819	RFL_Contig2972_2285	IAAV2065
RAC875_c1043_258	RAC875_c1043_258	RAC875_c96399_610	BS00011539_51
BS00041816_51	Ra_c34214_1320	BS00041816_51
Excalibur_c72359_56	BobWhite_c15773_166	Excalibur_c72359_56
Excalibur_rep_c86807_132	RAC875_c3397_1492	Excalibur_rep_c86807_132
RAC875_c4015_2175	RAC875_c17787_274	RAC875_c4015_2175
Tdurum_contig93508_295	Tdurum_contig93508_295	BS00110128_51
wsnp_JD_c18695_17091254	wsnp_JD_c18695_17091254	wsnp_Ex_rep_c101526_86881496
BS00065366_51	RAC875_c19904_308	BS00065366_51
Excalibur_c11947_746	RAC875_c34757_180	Excalibur_c11947_746
RAC875_c69068_71	RAC875_c69068_71	wsnp_Ex_c42720_49228237
RFL_Contig4517_1276	RAC875_c38018_278	RFL_Contig4517_1276
Kukri_c24852_466	Kukri_c24852_466	RAC875_c24517_558
Tdurum_contig77522_310	Tdurum_contig77522_310	BobWhite_c11022_78
Ku_c269_2643	RAC875_c14944_555	Ku_c269_2643	wsnp_Ex_c2033_3814035
Kukri_c40121_373	Kukri_c40121_373	wsnp_JD_c15127_14676522
wsnp_Ex_c10555_17236072	RAC875_c51459_311	wsnp_Ex_c10555_17236072	BS00024643_51	IAAV6102	BS00087932_51	wsnp_Ku_c16547_25454123	IAAV7086	Tdurum_contig8350_243	RAC875_c22328_490
wsnp_Ex_c11827_18986376	RAC875_rep_c69619_145	wsnp_Ex_c11827_18986376
Kukri_c4027_151	Kukri_c4027_151	wsnp_Ku_c16358_25225060
BS00075524_51	Tdurum_contig55610_784	BS00075524_51
Ku_c33884_267	RAC875_rep_c69619_78	Ku_c33884_267
IACX5800	IACX5800	RAC875_c25848_122
Excalibur_c18514_238	Excalibur_c18514_238
Tdurum_contig61938_424	Tdurum_contig61938_424
IAAV691	IAAV691
BS00029208_51	BS00029208_51
wsnp_JD_c2578_3489735	wsnp_JD_c2578_3489735
Tdurum_contig86243_288	RFL_Contig2656_871	Tdurum_contig86243_288
wsnp_Ex_rep_c66615_64916114	Ra_c22880_760	wsnp_Ex_c31900_40635609	wsnp_Ex_c42815_49298013	Ku_c59581_1412	Ra_c71628_188	wsnp_Ex_c2138_4015881	Kukri_c15489_626	Kukri_c57491_156	RAC875_c41731_321	wsnp_Ex_rep_c66615_64916512	wsnp_Ex_rep_c67264_65795361	wsnp_Ex_c25057_34318425	IAAV444	wsnp_Ex_rep_c66809_65185215	RAC875_c41194_218	wsnp_Ex_rep_c66615_64916114
wsnp_Ex_rep_c68113_66877517	Kukri_rep_c104727_91	BS00062843_51	wsnp_Ex_rep_c68113_66877517	wsnp_JD_c12088_12411845	Kukri_c15308_173
Tdurum_contig84245_154	Tdurum_contig84245_154
Ku_c10387_272	Ku_c10387_272
BS00029332_51	BS00029332_51
BS00024921_51	BS00024921_51
Ex_c721_2374	Ex_c721_2374	wsnp_Ex_c36242_44232305	Excalibur_c50934_159	IAAV2376	Ex_c721_2127	wsnp_Ex_c20370_29434410
wsnp_Ex_c905_1748920	wsnp_Ex_c905_1748920
Tdurum_contig33398_106	Tdurum_contig33398_106
wsnp_Ex_c2772_5130007	wsnp_Ex_c2772_5130007
Ku_c23118_149	Ku_c23118_149
wsnp_Ex_c2337_4379619	wsnp_Ex_c2337_4379619
RAC875_rep_c107961_348	RAC875_rep_c107961_348
BobWhite_c1611_1685	BobWhite_c1611_1685
RAC875_c33809_158	RAC875_c33809_158
Excalibur_c34964_326	Excalibur_c34964_326
BS00022487_51	BS00022487_51
wsnp_Ku_c33374_42877546	wsnp_Ku_c33374_42877546
wsnp_Ex_rep_c103167_88182254	wsnp_Ex_rep_c103167_88182254
wsnp_Ex_c59095_60108185	wsnp_Ex_c59095_60108185
BobWhite_c16923_64	BobWhite_c16923_64
tplb0050m09_1890	tplb0050m09_1890
BS00107804_51	BS00107804_51	Ku_c69608_894
wsnp_be471201A_Ta_1_1	wsnp_be471201A_Ta_1_1
Kukri_c3024_1268	Kukri_c3024_1268
Kukri_rep_c74573_613	Kukri_rep_c74573_613
RAC875_c27530_860	RAC875_c27530_860	wsnp_Ex_c3695_6740339
Excalibur_c20439_825	Excalibur_c20439_825
wsnp_Ra_c66636_64922359	wsnp_Ra_c66636_64922359
wsnp_Ex_c11950_19164191	wsnp_Ex_c11950_19164191
IAAV3791	Excalibur_c44487_642	IAAV3791
wsnp_Ku_c23598_33524490	wsnp_Ku_c23598_33524490	RFL_Contig174_406	wsnp_Ex_c19516_28481857
Kukri_c53501_305	Kukri_c53501_305
RAC875_c48703_189	RAC875_c48703_189
wsnp_JD_rep_c48914_33168544	wsnp_JD_rep_c48914_33168544
RAC875_rep_c119471_174	RAC875_rep_c119471_174
Tdurum_contig30451_88	BS00049644_51	Tdurum_contig30451_88	Ra_c42714_1137
CAP11_c2293_200	CAP11_c2293_200
RFL_Contig5277_888	RFL_Contig5277_888
BobWhite_c26803_89	BobWhite_c26803_89
RFL_Contig1863_250	RFL_Contig1863_250
Excalibur_rep_c102052_721	Excalibur_rep_c102052_721
RAC875_c1757_530	RAC875_c1757_530
Tdurum_contig8350_350	Tdurum_contig8350_350
Tdurum_contig44328_448	Tdurum_contig44328_448
BobWhite_c26374_339	BobWhite_c26374_339
BS00030136_51	BS00030136_51
RAC875_c96033_191	RAC875_c96033_191
Tdurum_contig52350_296	Tdurum_contig52350_296
BS00021706_51	BS00021706_51
CAP12_rep_c6956_169	CAP12_rep_c6956_169
wsnp_Ex_rep_c80588_75758453	wsnp_Ex_rep_c80588_75758453
BS00076693_51	BS00076693_51
RAC875_c1706_1888	RAC875_c1706_1888
CAP8_rep_c8022_270	CAP8_rep_c8022_270
Kukri_c74165_204	Kukri_c74165_204
BS00065418_51	IAAV3789	IAAV2784	wsnp_Ex_c6537_11338763	Kukri_c40953_658	BS00065418_51	RAC875_rep_c118376_304	Kukri_c67546_342	Kukri_c67546_279	Ra_c6728_590	BS00063577_51	wsnp_CAP7_rep_c12606_5316797	RAC875_c31252_173	RFL_Contig1385_326
RFL_Contig356_812	wsnp_Ex_c51352_55323092	RFL_Contig356_812	wsnp_Ex_c22946_32163010	BS00037278_51	wsnp_Ex_c7003_12065828	BobWhite_c5852_103	wsnp_Ex_rep_c67671_66332423	wsnp_Ex_c1873_3531947	wsnp_BG263521B_Ta_2_1	BobWhite_c8113_532	Excalibur_c25921_230	CAP7_c3814_303	wsnp_Ku_rep_c73313_72887199
Excalibur_c36280_764	RAC875_c103094_120	RAC875_c4465_81	Excalibur_c36280_764	BS00046166_51	RFL_Contig2577_584	Excalibur_c105074_293	Excalibur_c2819_1773	wsnp_Ex_c11748_18884081	CAP7_c1933_170	BobWhite_c47357_535	IACX2158	RAC875_c4465_549	wsnp_Ex_c2203_4129271	BS00046164_51	Tdurum_contig5691_596	BS00080967_51	BS00047070_51	BS00063365_51	Ex_c16948_754	BobWhite_rep_c64679_73	Tdurum_contig54784_485	BobWhite_c41676_137	wsnp_Ex_c5123_9088111	IAAV1401	Excalibur_c2819_2310	Tdurum_contig18858_324	BobWhite_c18540_97	Kukri_c18459_2622	Kukri_c834_259	BS00077131_51
IAAV3100	Excalibur_c95944_641	IAAV3100	Kukri_rep_c68903_708	BobWhite_c13525_262	BS00066719_51	Tdurum_contig82393_581	Kukri_c84629_315	IACX6309	RAC875_c29913_139	wsnp_CAP7_c1592_791887	BS00065327_51	BS00004224_51	Kukri_rep_c68903_301	RFL_Contig3172_1752	Excalibur_c65341_303	Excalibur_c14201_111
Excalibur_c1883_340	RFL_Contig3713_316	Ex_c52711_584	IACX5726	BS00009882_51	Excalibur_c1883_340	BS00083998_51	Excalibur_c47996_509	BS00046601_51	Kukri_c55909_1109	wsnp_Ra_c58860_60407020	Kukri_c27631_1329	Excalibur_c7051_1027	BS00011047_51	RAC875_c31328_381	RFL_Contig385_761	BS00069756_51	Excalibur_c33525_279	Excalibur_c31864_713	RAC875_c57353_245
BobWhite_rep_c50458_213	Kukri_c31059_130	Tdurum_contig12459_491	RAC875_rep_c91134_949	RFL_Contig2612_826	BS00012036_51	BobWhite_rep_c50458_213	Ra_c71978_532	Excalibur_c73922_55	Kukri_c40621_513	wsnp_Ex_c9729_16071358	wsnp_Ex_c24711_33964543
Excalibur_c46143_143	wsnp_JD_c4699_5834958	BobWhite_c7786_376	wsnp_Ex_c62844_62315607	wsnp_JD_rep_c64505_41132927	BS00043103_51	Excalibur_c46143_143	IAAV5331	wsnp_Ex_rep_c101906_87187119	wsnp_JD_c1236_1789566	wsnp_Ku_c27759_37702654	Kukri_c42244_809	wsnp_Ex_c51461_55394646	BobWhite_c948_52	BS00011039_51	Kukri_rep_c94009_116	Kukri_c34353_821
RAC875_rep_c113555_122	Tdurum_contig83066_276	wsnp_Ex_c7246_12443506	BS00022657_51	RAC875_rep_c113555_122	Ku_c23446_2209	Excalibur_c13239_85	Excalibur_c15031_73
Ku_c34562_480	Excalibur_c7963_1722	Kukri_c28478_750	wsnp_JD_c8085_9129899	wsnp_Ex_c56027_58308093	Ku_c34562_480	RAC875_c21868_792	Excalibur_c20050_133	Kukri_c29640_92	Kukri_rep_c106290_204	Excalibur_c21220_88	Excalibur_c53516_119	Ku_c41677_924	RAC875_c17720_501	wsnp_Ex_c163_321026
Tdurum_contig54925_415	BS00064528_51	RFL_Contig337_1645	BS00070861_51	Tdurum_contig54925_225	Excalibur_c71500_231	Tdurum_contig54925_202	Tdurum_contig42112_2432	RAC875_rep_c72879_435	Ra_c68109_376	Ra_c4051_1010	wsnp_Ex_rep_c67561_66188180	Tdurum_contig54925_415	Tdurum_contig7144_602	Tdurum_contig12831_69
Excalibur_rep_c83640_791	Excalibur_rep_c107890_89	Tdurum_contig10048_447	Excalibur_c26527_82	BobWhite_c7274_333	Tdurum_contig52627_496	CAP7_c16_483	Tdurum_contig10048_61	Excalibur_rep_c83640_791	BobWhite_c21827_104	BobWhite_c24069_257	Excalibur_c49875_479
tplb0034e07_718	RAC875_c34512_685	tplb0034e07_718	tplb0054d13_2445	Excalibur_rep_c107769_116
Excalibur_c18966_1008	Excalibur_c18966_1008	BS00080318_51	BS00010098_51	Excalibur_c10637_515	BS00009060_51	IAAV6288	BS00010988_51
Kukri_c59939_94	BobWhite_c23790_98	IAAV3165	Kukri_c59939_94	BobWhite_c11059_169	BS00009807_51	wsnp_Ex_c10596_17293192	Kukri_c11318_591	wsnp_Ex_c10596_17293363	Kukri_c37311_136
Kukri_c10017_833	RAC875_s109189_188	Kukri_c97631_275	wsnp_JD_rep_c67103_42432235	BS00069685_51	wsnp_RFL_Contig3802_4108582	Kukri_c10017_833	BS00012071_51
Tdurum_contig80351_311	RAC875_c8197_810	BS00059896_51	Excalibur_c40976_111	CAP8_rep_c8162_101	JD_c2156_2040	Tdurum_contig80351_311	Excalibur_c40976_87	wsnp_Ex_c5619_9884202
Kukri_c57014_168	Tdurum_contig71365_233	Kukri_c57014_168	IAAV5226	Excalibur_c35074_257	RAC875_c14775_1048
wsnp_CAP8_c630_456418	BS00022417_51	Kukri_c9387_372	Ra_c2110_1660	Ra_c2110_494	RAC875_c15649_1101	BS00022940_51	BS00022949_51	wsnp_CAP8_c630_456418	Kukri_c9387_112	wsnp_BF202681B_Ta_2_2
RAC875_c62831_255	Kukri_c27673_289	RAC875_c62831_255	Kukri_c16758_443	wsnp_Ra_c10712_17572884	RAC875_c38003_164	RAC875_c87052_193	Kukri_rep_c103261_918	Kukri_rep_c69177_180
wsnp_Ex_c38739_46195930	Excalibur_c16646_1254	wsnp_Ex_c38739_46196393	wsnp_Ex_c38739_46195930	wsnp_BF291736B_Ta_1_1
Excalibur_rep_c108662_132	Tdurum_contig13653_255	BS00100563_51	Excalibur_rep_c108662_132	RAC875_rep_c118667_79	Excalibur_rep_c77221_93	IACX8470	Excalibur_rep_c68985_110
IAAV5350	IAAV717	RFL_Contig4856_71	BS00091068_51	wsnp_Ex_c7203_12370983	IAAV5350	wsnp_BE490267A_Ta_2_1
BS00034245_51	IAAV6765	Kukri_rep_c68124_672	wsnp_Ex_c22423_31615798	wsnp_Ex_c15089_23270614	Ra_c6700_406	BS00034245_51	wsnp_RFL_Contig1418_565105
wsnp_Ex_c9248_15372536	BS00092273_51	Excalibur_rep_c106124_239	wsnp_Ex_c45094_50985067	IACX1412	wsnp_Ex_c9248_15372536	wsnp_BE399688B_Ta_2_1
IAAV5743	CAP7_c4827_53	IAAV5743	BS00072840_51	BS00072839_51	Tdurum_contig30201_63	Kukri_c94792_127
wsnp_Ku_c48_103915	Excalibur_c16144_185	wsnp_Ku_c48_103915	Kukri_rep_c104422_192	BS00100939_51	Excalibur_c46590_363	Kukri_c74521_181
wsnp_Ex_c15646_23969140	Kukri_c17_1246	Excalibur_c48404_59	RAC875_c16993_196	Jagger_c10188_98	wsnp_Ex_c15646_23969140	BS00004413_51
IAAV6156	Kukri_c6973_344	RFL_Contig1483_1765	IAAV6156	wsnp_Ra_c16822_25566950	tplb0031k24_254	IAAV539
Kukri_c12368_82	Excalibur_c21752_768	Kukri_c12368_82	Kukri_rep_c69803_82	RAC875_c95948_614	RAC875_c22429_249
wsnp_Ex_c1996_3754394	RAC875_rep_c115433_378	wsnp_Ex_c1996_3754394	Kukri_c40204_617	Ra_c491_902	wsnp_Ra_c1660_3275687
wsnp_Ku_c12037_19549078	Ex_c2510_477	Ku_c12037_482	RAC875_c36614_344	CAP12_c2472_60	wsnp_Ku_c12037_19549078
Kukri_c30847_551	IACX8446	Kukri_c30847_344	Kukri_c30847_551	wsnp_Ex_c7776_13247365	wsnp_JD_c640_960796
RAC875_rep_c112008_519	wsnp_BE499478B_Ta_2_1	RAC875_rep_c106596_127	RAC875_rep_c112008_519	RAC875_rep_c106400_276	wsnp_Ku_c2486_4751695
tplb0042a21_1091	Excalibur_c94383_157	tplb0042a21_1091	BobWhite_c2822_228	tplb0042o21_419
RAC875_c66695_560	BS00022805_51	wsnp_JD_c12346_12606967	RAC875_c16752_283	RAC875_c66695_560
wsnp_Ex_rep_c72511_70872203	wsnp_Ex_c1962_3696265	Excalibur_c100910_239	wsnp_Ex_rep_c72511_70872203	wsnp_Ku_c4962_8872507
RAC875_c17455_152	wsnp_Ex_c5123_9089025	RAC875_c17455_152	BS00046165_51	wsnp_Ex_c5123_9087869
IAAV7841	wsnp_BF473744B_Ta_2_2	BS00009247_51	Kukri_c49010_266	Kukri_rep_c101529_1199	RAC875_c3947_441	Excalibur_rep_c108225_302	Kukri_c75902_132	wsnp_Ex_c922_1775246	BS00079013_51	IAAV7841	Tdurum_contig68666_570
BS00094172_51	wsnp_JD_c30_49876	Kukri_c498_1817	BS00094172_51	wsnp_JD_c30_49073
BobWhite_c33464_133	IAAV1502	BobWhite_c33464_133	IACX8602	tplb0030f06_593
Ex_c55735_1012	wsnp_Ex_c10838_17631243	Kukri_c32700_104	wsnp_Ex_c55735_58127324	IACX5850	Ex_c55735_1012
Excalibur_c56550_71	Kukri_c10869_1591	BobWhite_rep_c64068_241	RFL_Contig2751_1562	Excalibur_c56550_71
RFL_Contig5031_526	Tdurum_contig54634_815	Kukri_c53810_137	RFL_Contig5031_526
Excalibur_c23723_141	Excalibur_c23723_141	BobWhite_c662_148	RAC875_c7827_218
Excalibur_c7366_1926	Excalibur_c7366_1926	Excalibur_c48871_625	Excalibur_rep_c106698_235
Excalibur_c80601_308	Excalibur_c7449_587	BobWhite_c38001_528	tplb0024l03_910	BobWhite_c32938_264	Excalibur_c80601_308	RAC875_c29937_325	Excalibur_c3506_610	Kukri_c52356_96
Kukri_c5497_312	wsnp_Ex_c21092_30220342	Kukri_c5497_312	BobWhite_c41535_52
Excalibur_c18417_285	Excalibur_c18417_285	RAC875_rep_c109975_192	BobWhite_rep_c61602_139
BobWhite_c8253_397	BobWhite_c8253_397	Excalibur_c76665_98	BobWhite_rep_c64049_232
wsnp_JD_c42879_30043973	BobWhite_c5072_107	wsnp_JD_c42879_30043973	BS00022950_51
BobWhite_c31129_60	BS00010055_51	IAAV8040	BobWhite_c31129_60
BS00065105_51	BS00110490_51	BS00065105_51
Kukri_c34553_89	RAC875_c98387_130	RAC875_c5673_1209	Kukri_c34553_89
Excalibur_c3762_829	BS00079621_51	Excalibur_c3762_829	Excalibur_c3762_715
Excalibur_c30167_243	Excalibur_c42928_135	Excalibur_c30167_243	BobWhite_c19945_341
BS00026432_51	Excalibur_c42146_338	CAP11_c2941_210	BS00068181_51	BS00026432_51	BS00063236_51
BS00016650_51	BS00010012_51	BS00016650_51	Excalibur_c1353_1364
BS00068310_51	BS00068310_51	Excalibur_c2484_2113
tplb0040e02_1293	Kukri_c48787_108	tplb0040e02_1293	BS00075410_51	RAC875_c63545_85
Kukri_c7339_113	RAC875_rep_c112807_403	Kukri_c7339_113
BS00031814_51	RAC875_c32503_134	BS00031814_51
BobWhite_c6166_319	RAC875_rep_c72435_90	RAC875_c79857_301	Jagger_c4412_265	BobWhite_c6166_319	Kukri_c16760_1427	wsnp_Ku_c11665_18999583
tplb0048g05_866	tplb0048g05_866	BS00104667_51
BS00067280_51	Excalibur_c29417_400	BobWhite_c11397_231	BS00067280_51	Excalibur_c2656_3198	Kukri_c3701_392
RFL_Contig4718_1269	RFL_Contig4718_1269	Excalibur_c9580_1142
BS00064851_51	wsnp_Ex_rep_c102216_87433489	wsnp_Ra_c46023_52004149	BS00064851_51	wsnp_Ku_c18923_28319203	wsnp_Ex_c3764_6853627
Tdurum_contig10208_447	Tdurum_contig10208_447	BobWhite_c17047_268
Excalibur_c12675_1147	wsnp_Ex_c12675_20144479	CAP11_c1820_244	Excalibur_c12675_1147	Ra_c105904_1191	IAAV1798	RFL_Contig5495_563	wsnp_Ex_rep_c103381_88353000	RAC875_c31214_58	Ex_c67202_741	Kukri_c49784_56	Ra_c105904_187	BS00100118_51	Kukri_c49784_86
wsnp_Ex_c19371_28311667	wsnp_Ex_c19371_28311667	Ku_c63748_1264
Kukri_c3501_1175	Excalibur_c8919_345	Kukri_c3501_1175
Kukri_c26288_419	Kukri_c26288_419	wsnp_Ex_c17700_26446810
RAC875_c10132_462	RAC875_c17459_566	RAC875_c10132_462
Ku_c5725_892	Kukri_rep_c107572_121	Ku_c5725_892
wsnp_Ku_c31_62657	wsnp_Ku_c31_62657	wsnp_JD_c3732_4781170
Kukri_c26474_540	Excalibur_c584_726	Kukri_c26474_540
RAC875_c26460_807	RAC875_c26460_807	BobWhite_c18672_757
Excalibur_c22315_894	BobWhite_c36072_272	Excalibur_c22315_894
BobWhite_c2423_99	RAC875_c27297_2153	BobWhite_c2423_99
BS00093993_51	BS00093993_51	Kukri_c19751_873
BS00070900_51	IAAV5802	BS00070900_51
wsnp_Ex_rep_c66551_64836327	wsnp_Ex_rep_c66551_64836327	wsnp_Ra_c4321_7860456
wsnp_Ex_rep_c67543_66165372	Tdurum_contig30930_184	wsnp_Ex_rep_c67543_66165372
Kukri_c96357_134	RAC875_c37540_565	Kukri_c96357_134
Excalibur_c34937_710	BS00023068_51	Excalibur_c34937_710
Kukri_rep_c103893_875	BS00077914_51	Kukri_rep_c103893_875
RAC875_c57938_94	RAC875_c57938_94	Kukri_rep_c107245_634	Excalibur_c65830_82	CAP12_c2565_239
wsnp_Ex_c25445_34710489	RAC875_c6538_123	wsnp_Ex_c25445_34710489
Excalibur_c37753_655	wsnp_RFL_Contig3917_4326857	RAC875_c15396_90	Excalibur_c2157_173	BobWhite_c9690_94	Excalibur_c37753_655
RAC875_rep_c83950_222	RAC875_rep_c83950_222
Excalibur_c5193_64	Excalibur_c5193_64
Ra_c27275_627	wsnp_Ex_c741_1456698	RAC875_c37837_889	Kukri_rep_c85389_715	RAC875_c26415_350	wsnp_BE497494B_Ta_2_1	BS00103461_51	BS00110319_51	RAC875_c3302_1411	RAC875_c86069_65	BobWhite_c30622_180	IAAV1101	RAC875_rep_c99492_65	BS00083078_51	BS00003404_51	Kukri_c36879_83	RAC875_c76533_442	Excalibur_c12135_100	RAC875_c35438_474	wsnp_Ex_c269_518324	BS00079213_51	wsnp_Ex_c269_517710	BS00022422_51	Ku_c4042_576	wsnp_CAP11_c3947_1866837	IACX6223	wsnp_JD_c12687_12877994	IAAV2480	wsnp_Ku_c4042_7375053	Tdurum_contig1653_190	tplb0045o20_1168	Tdurum_contig77602_931	BobWhite_c10238_127	Kukri_c62277_80	BS00067337_51	BS00071690_51	IAAV980	wsnp_JG_c609_370792	Ra_c27275_627	BS00110442_51	BS00070001_51	BS00038217_51	BS00043099_51	tplb0045o20_699	BS00038218_51	Kukri_c46621_143	Kukri_c44_1704	Excalibur_c43482_141
D_contig25212_98	D_contig25212_98
RFL_Contig4849_702	RFL_Contig4849_702	BS00066545_51
RAC875_c5577_1682	RAC875_c5577_1682
BS00029342_51	BS00029342_51
BS00092869_51	BS00092869_51
BS00022295_51	BS00022295_51
Excalibur_c74925_338	Excalibur_c74925_338
RAC875_c52566_644	RAC875_c52566_551	wsnp_Ex_c7738_13195349	RAC875_c52566_644
RAC875_c26469_480	RAC875_c26469_480
BS00100981_51	BS00100981_51
wsnp_Ra_rep_c106119_89961852	wsnp_Ra_rep_c106119_89961852
wsnp_Ku_c12022_19520410	wsnp_Ku_c12022_19520410
RAC875_rep_c71112_400	RAC875_rep_c71112_400
wsnp_Ra_c14112_22155451	wsnp_Ra_c14112_22155451
wsnp_Ra_c1501_2991585	tplb0034e07_1869	wsnp_Ra_c1501_2991585	IACX6340	Kukri_rep_c97239_133	RAC875_c34512_493
BS00065264_51	BS00065264_51
BobWhite_c2988_493	BobWhite_c2988_493
BS00106695_51	CAP12_s9114_61	BobWhite_c5191_362	BS00011276_51	RAC875_c37540_583	BobWhite_c5191_563	Kukri_c18754_67	IACX8828	BS00106695_51	Excalibur_c65466_714	Jagger_c7688_98	RAC875_c30797_179	RAC875_c1858_2693
wsnp_Ex_c25043_34305764	wsnp_Ex_c25043_34305764
Tdurum_contig31911_195	Tdurum_contig31911_195
RAC875_c34516_316	RAC875_c34516_316
Excalibur_c40056_59	Excalibur_c40056_59
Tdurum_contig10108_246	Tdurum_contig10108_246
BS00066119_51	RAC875_c4203_382	Kukri_c32980_552	BS00037345_51	Kukri_c9507_95	Excalibur_c15696_1280	BobWhite_c5852_685	RAC875_c5080_915	Kukri_rep_c69267_496	Kukri_c5711_112	RAC875_c30936_411	RAC875_c18463_156	Excalibur_c58566_284	BS00066119_51
RAC875_rep_c109207_706	wsnp_Ex_rep_c70571_69488416	RAC875_rep_c109207_706
wsnp_Ra_rep_c74497_72390803	wsnp_Ra_rep_c74497_72390803
BobWhite_c7145_355	BobWhite_c7145_355
wsnp_Ex_c34303_42642389	wsnp_Ex_c34303_42642389
RAC875_c1226_652	RAC875_c1226_652
BobWhite_c12144_216	BobWhite_c12144_216
RAC875_c65882_668	RAC875_c65882_668
Ku_c7740_879	Ku_c7740_879
BS00081189_51	BS00081189_51
Ra_c4397_542	Ra_c4397_542
IAAV6424	IAAV6424
BobWhite_c12911_788	BobWhite_c12911_788
Excalibur_rep_c101263_892	Excalibur_rep_c101263_892
Ra_c111671_555	Ra_c111671_555
BobWhite_c12157_747	BobWhite_c12157_747
Kukri_c12117_134	Kukri_c12117_134
BS00084668_51	BS00084668_51
RAC875_c400_1271	RAC875_c400_1271
Excalibur_c5438_274	Excalibur_c5438_274
wsnp_JD_c47318_32176833	wsnp_JD_c47318_32176833
RFL_Contig2815_1305	RFL_Contig2815_1305
Tdurum_contig49928_424	Tdurum_contig49928_424
BS00083497_51	BS00083497_51
RAC875_c609_362	RAC875_c609_362
Kukri_c1460_1032	Kukri_c1460_1032
Tdurum_contig26542_457	Tdurum_contig26542_457
RAC875_c50422_299	RAC875_c50422_299
RAC875_c54391_236	RAC875_s116170_295	Excalibur_c47219_820	BobWhite_c12090_117	RAC875_c25763_254	CAP12_rep_c5547_123	BobWhite_rep_c60776_638	Excalibur_c4386_429	RAC875_c110838_690	wsnp_BE426620D_Ta_2_2	Kukri_rep_c70958_1044	Kukri_c8752_281	Excalibur_c15426_661	Excalibur_c77484_60	Tdurum_contig10246_1749	Excalibur_rep_c67221_153	BobWhite_c13924_707	BobWhite_c32336_198	Excalibur_c93588_271	BobWhite_rep_c53418_120	D_GDS7LZN02FDZX8_269	RFL_Contig3172_444	Kukri_rep_c68088_633	BobWhite_rep_c51247_189	RAC875_rep_c120698_93	Kukri_c14696_214	D_contig14237_449	Excalibur_c30328_713	BobWhite_rep_c65414_271	Kukri_rep_c72666_625	Kukri_c29592_559	RAC875_c13774_161	BobWhite_c28250_220	Kukri_c58969_980	BS00065717_51	wsnp_BE445431D_Ta_2_1	Excalibur_c23239_718	Excalibur_c74714_108	RAC875_c17722_1704	Kukri_rep_c103890_185	RAC875_c32340_462	wsnp_Ku_c9269_15583444	RAC875_c110838_499	wsnp_Ku_c4319_7848197	RFL_Contig2460_547	D_contig80448_280	BobWhite_rep_c50186_469	Kukri_rep_c70958_916	Ex_c8179_1452	Kukri_c32355_1089
BS00062864_51	Kukri_c4790_1174	BS00065701_51	BS00022211_51	BS00081578_51	BS00106937_51	BS00021923_51	Excalibur_c2887_131	BS00069899_51	D_contig31797_313	BS00065147_51	BS00063674_51	Kukri_rep_c114322_506	IAAV3173	BS00073229_51	BS00062864_51	BS00073230_51	Excalibur_c4303_206	Kukri_c1016_2269	BS00080749_51	BS00010514_51	RAC875_rep_c116200_396	BobWhite_c47086_539
Kukri_c49670_857	CAP11_c3942_361	BS00067584_51	RAC875_rep_c73201_205	Kukri_c49670_857	wsnp_Ra_rep_c116793_96612614	IAAV4282	BS00065946_51	Kukri_c26576_329	RAC875_c46007_340	BS00079440_51	RAC875_c60563_531
Kukri_c60627_74	Kukri_c63505_174	Excalibur_c3108_2958	Excalibur_c22877_1990	BS00039211_51	RAC875_rep_c108908_72	Excalibur_c17456_428	Kukri_c60627_74	RAC875_c13116_1162	IACX1444	BobWhite_c6055_185	Kukri_rep_c71152_906	BS00039210_51	BS00010131_51	BS00063517_51
RAC875_c45702_412	RAC875_c26896_339	BS00063748_51	Kukri_c16557_855	Kukri_rep_c72558_961	RAC875_c31560_141	RAC875_c45702_412	BS00076261_51	BobWhite_rep_c51612_864	RAC875_rep_c103893_601	wsnp_BE488779D_Ta_1_2
BobWhite_c5756_516	BobWhite_c5756_516	Excalibur_c42413_442	RAC875_c50347_258	BS00012014_51	BS00009458_51	BS00086534_51	wsnp_Ku_c28820_38731047	RAC875_c15518_236
BS00049514_51	Kukri_c29358_277	wsnp_Ra_c25656_35227058	Excalibur_rep_c101288_130	BS00049514_51	Excalibur_c35611_446	D_contig39379_541	RAC875_c25656_289
D_F1BEJMU02GB94Z_188	wsnp_Ex_c7908_13430703	D_F1BEJMU01A0OMY_356	BS00067698_51	Tdurum_contig29563_257	BS00047901_51	D_F1BEJMU02GB94Z_188	Kukri_c19434_936
BS00015680_51	RAC875_c3187_873	Excalibur_rep_c67599_2154	BS00015680_51	IAAV6032	Excalibur_rep_c67599_242
D_contig73920_552	wsnp_Ex_c6400_11123059	wsnp_Ku_c7229_12491877	D_contig73920_552	BobWhite_c16655_421	Kukri_c16477_181
BS00063225_51	RAC875_c31493_120	BS00063225_51	BS00082605_51	IAAV6312	D_contig77859_59	BS00044720_51	RAC875_rep_c72220_143
BS00011109_51	Kukri_c5579_466	Kukri_rep_c69087_153	BS00011109_51	D_GA8KES401AVZF3_380
BS00011425_51	BS00011425_51	BS00093757_51	tplb0030j08_1960
BS00093111_51	BS00093111_51	BS00093990_51	BS00022532_51
BobWhite_c16439_1143	Excalibur_c17039_436	BobWhite_c16439_1143	wsnp_Ku_rep_c105822_91859983
RAC875_rep_c114621_200	RAC875_c30919_311	RAC875_rep_c114621_464	RAC875_rep_c114621_200
Kukri_rep_c113120_104	Kukri_rep_c106786_230	wsnp_JD_rep_c63957_40798121	Kukri_rep_c113120_104
BobWhite_rep_c63940_205	BobWhite_rep_c63940_205	RFL_Contig5277_1141
RAC875_rep_c110753_119	RAC875_rep_c110753_119	D_GBUVHFX02JKG4A_54
D_contig17313_245	Excalibur_rep_c109101_94	D_contig17313_245
BS00043082_51	RFL_Contig5917_2433	RFL_Contig5917_3026	IACX5670	BS00080239_51	Kukri_rep_c103845_165	BS00043082_51	BS00021718_51
Ex_c27573_760	RAC875_c9897_638	Ex_c27573_760
wsnp_JD_c289_450995	Kukri_c7605_181	wsnp_JD_c289_450995
Ku_c19185_1569	Ku_c19185_1569
Excalibur_c15048_488	Excalibur_c15048_488
wsnp_CAP11_rep_c4111_1943544	wsnp_CAP11_rep_c4111_1943544
BS00070104_51	BS00070104_51
BS00022276_51	BS00022276_51
Kukri_c30439_2407	Kukri_c30439_2407
BS00063710_51	BS00063710_51	RAC875_rep_c114236_188
Kukri_c14902_1112	Kukri_c14902_1112
RAC875_c39665_175	RAC875_c39665_175
tplb0060h04_139	tplb0060h04_139
CAP12_c1503_76	CAP12_c1503_76
Excalibur_c6681_580	Excalibur_c6681_580
Kukri_c27309_590	Kukri_c27309_590
Kukri_c33486_128	Kukri_c33486_128
Excalibur_c24307_739	Excalibur_c24307_739
wsnp_Ex_rep_c66522_64795143	wsnp_Ex_rep_c66522_64795143
wsnp_RFL_Contig2659_2346243	wsnp_RFL_Contig2659_2346243
Kukri_c365_345	Kukri_c365_345
wsnp_Ex_c3964_7181151	wsnp_Ex_c3964_7181151
BobWhite_rep_c65414_125	BobWhite_rep_c65414_125
BS00060596_51	BS00060596_51
RAC875_c63883_76	RAC875_c63883_76
BS00022234_51	BS00022234_51
wsnp_Ex_c10751_17505459	wsnp_Ex_c10751_17505459
BobWhite_c10539_201	BobWhite_c10539_201
Kukri_c34195_357	wsnp_Ku_c4886_8753646	wsnp_Ex_c18637_27508578	wsnp_Ex_c14340_22315611	Ku_c56370_1155	wsnp_Ex_rep_c66907_65324299	BobWhite_c43681_334	Ku_c68484_1276	Ra_c72106_227	wsnp_Ex_c2502_4675968	wsnp_Ex_c11085_17973016	Excalibur_c26754_433	Tdurum_contig57139_318	BS00101401_51	RAC875_c13895_763	Excalibur_c18089_1116	Kukri_c80104_809	wsnp_Ex_c2331_4369782	Ex_c18484_2048	IAAV1334	RAC875_rep_c117959_132	wsnp_Ku_c32404_42016343	wsnp_Ra_c35889_44345459	BobWhite_c8340_511	wsnp_Ku_c3286_6111360	Ra_c38505_555	RAC875_c842_1476	wsnp_Ex_c763_1503467	IAAV3900	wsnp_Ex_c8334_14049699	BobWhite_c34548_96	wsnp_Ex_rep_c69752_68711460	RFL_Contig4921_2420	BobWhite_rep_c49102_169	wsnp_Ex_c9145_15214903	wsnp_Ex_c47907_52974924	wsnp_Ra_c10669_17515792	Kukri_c54729_181	Ku_c14313_1194	CAP8_c1393_327	RAC875_c842_1516	wsnp_Ex_c12269_19597415	wsnp_Ra_c11291_18338838	wsnp_RFL_Contig3396_3515504	Ex_c18484_2026	BS00011612_51	RFL_Contig1034_2351	wsnp_BE494474A_Ta_2_2	Tdurum_contig11121_739	BS00110405_51
Kukri_s117068_198	BS00094057_51	wsnp_Ex_c22683_31887799	BS00079521_51	RAC875_c7060_67	BS00093975_51	RAC875_c76367_523	Ku_c17560_146	RAC875_c77648_367	wsnp_Ex_c2573_4788116	Excalibur_c19658_82	Kukri_s117068_130	Excalibur_c74666_291	BS00073062_51	Kukri_rep_c96809_352	IAAV1155	RAC875_c20134_535	BobWhite_c23392_496	tplb0053a24_2232	BS00066230_51	wsnp_Ex_rep_c67635_66292308	Kukri_rep_c101735_236	Jagger_c8039_67	Excalibur_c60530_113	BS00048489_51	Kukri_c4030_896	BobWhite_c5461_338	Kukri_rep_c69028_1398	RAC875_c67770_822	Kukri_s117068_198	BobWhite_c17021_297	Excalibur_c12875_864	BS00022798_51
Tdurum_contig57693_581	BobWhite_s65081_93	wsnp_Ex_c10667_17387885	Tdurum_contig57693_581	tplb0050h15_1287	Kukri_c5459_334	Ra_c88203_1055	Tdurum_contig68855_91	Ra_c88203_455	Ra_c11263_2353	IAAV4286	Tdurum_contig63129_238	Excalibur_c6501_477	Ku_c19285_555	Ra_c88203_468
D_GBB4FNX02FX302_98	BS00039498_51	BS00020459_51	BS00081610_51	wsnp_Ex_c12341_19693570	IAAV1410	Ra_c23771_496	Tdurum_contig62557_263	BS00060029_51	BS00023337_51	IAAV5370	Tdurum_contig59585_656	D_GBB4FNX02FX302_98	Excalibur_c49743_97	wsnp_Ra_c132_291198	Kukri_c12079_204	wsnp_Ex_c15475_23757972	BobWhite_c5337_225	wsnp_Ex_rep_c66357_64540369
RFL_Contig5871_1650	Excalibur_c46600_919	RFL_Contig5871_1650	BS00022989_51	Tdurum_contig56731_335	BS00066319_51	Kukri_rep_c69970_717	BS00063300_51
BS00061179_51	Excalibur_c39248_485	RAC875_rep_c109433_782	BS00061179_51	BS00080879_51	wsnp_Ex_c8884_14841846	BS00001478_51	wsnp_Ku_c18497_27803432	wsnp_Ku_c44716_51926415	BS00000445_51	wsnp_Ex_c9483_15722127
wsnp_Ex_c28930_38008757	wsnp_Ex_rep_c66685_65003254	BS00107444_51	Kukri_rep_c87640_135	wsnp_Ex_c28930_38008757	wsnp_Ex_c13949_21828493	wsnp_Ku_c5378_9559013	BS00064039_51	Excalibur_c33545_134	IAAV902	wsnp_Ra_c34117_42876812
wsnp_Ex_c53364_56625806	JD_c1187_1398	Excalibur_c91154_175	BS00010531_51	wsnp_Ex_c5929_10402147	wsnp_Ex_c53364_56625806	wsnp_JD_c5699_6859527	Ku_c17569_905	RAC875_rep_c104403_524	wsnp_RFL_Contig2011_1216801	Excalibur_c13242_1178
RFL_Contig1798_1606	Tdurum_contig22253_104	wsnp_BF429272A_Ta_2_1	wsnp_Ku_c1307_2606226	RFL_Contig1798_1606	CAP8_c4697_108	RFL_Contig4399_956	Ex_c67794_487	wsnp_Ex_c11397_18400400	wsnp_Ex_rep_c108072_91444417
Kukri_c47643_920	BS00048031_51	wsnp_BE490613A_Ta_2_1	Kukri_c47643_920	Tdurum_contig83663_371	Kukri_c68006_282	RAC875_c3427_734	BobWhite_c18408_199
wsnp_Ex_c11039_17902115	wsnp_Ex_c11039_17902115	wsnp_JD_c11273_11770307	wsnp_BE443995B_Ta_2_2	BS00062645_51	wsnp_Ex_c14681_22747500	BS00010204_51	wsnp_Ex_rep_c69577_68526990	BobWhite_c43213_184	Kukri_rep_c112061_617
IACX5899	BobWhite_c17879_519	wsnp_Ku_c19456_28944589	Excalibur_c56240_176	IAAV8170	wsnp_Ex_c14202_22145805	IACX5899	wsnp_CAP8_c1007_643393	wsnp_Ku_c8400_14280021
wsnp_Ex_rep_c102478_87635370	wsnp_Ku_c11052_18135847	Kukri_c28165_906	Excalibur_rep_c102974_175	BS00034334_51	wsnp_Ku_c40218_48484410	wsnp_Ex_rep_c102478_87635370	wsnp_Ra_c16278_24893033
IAAV2646	BS00007502_51	BS00032524_51	BS00065468_51	IAAV2646	RAC875_c2464_274	BS00094366_51
RAC875_c10286_1247	Excalibur_c9000_209	BobWhite_c9704_273	RAC875_c10286_1247	Excalibur_c16197_748	JG_c3077_214	JG_c3077_225
wsnp_Ex_c15475_23756906	wsnp_BG262734A_Ta_2_3	wsnp_Ex_c15475_23756906	BS00088756_51	BS00049977_51	wsnp_CAP11_c68_106078	wsnp_CAP12_c15_9559	Excalibur_rep_c110501_525	RAC875_c15109_106	Kukri_c10751_264	RAC875_rep_c90531_283	Kukri_c10751_1031
RAC875_c79551_167	BS00091002_51	RFL_Contig497_1114	RAC875_c79551_167	BS00084159_51	Kukri_c63259_151
Tdurum_contig50577_620	BS00086050_51	Excalibur_c7610_143	Tdurum_contig31235_99	Tdurum_contig50577_620	BS00074926_51
Excalibur_c96921_206	BS00022424_51	Excalibur_c96921_206	Excalibur_rep_c110278_62
wsnp_Ex_c9458_15679797	BobWhite_c42102_237	Ku_c28597_514	Kukri_c82097_197	Kukri_rep_c70479_411	RAC875_rep_c75768_245	RAC875_c11672_1240	Tdurum_contig50392_1355	wsnp_Ex_c12948_20511479	wsnp_Ex_c22766_31972812	wsnp_Ra_c7280_12576178	Excalibur_c854_1459	RFL_Contig1175_354	RAC875_c53864_310	BS00110266_51	Excalibur_c13709_2568	wsnp_Ex_c9458_15679797	RAC875_c37118_595	Tdurum_contig59782_86
Tdurum_contig57753_138	Tdurum_contig697_73	BS00089400_51	Tdurum_contig57753_138	BS00037400_51
RAC875_c36922_829	Kukri_c28650_111	RFL_Contig1488_671	Excalibur_c1529_1644	RAC875_c36922_829
IAAV5729	BS00048757_51	BS00065956_51	IAAV5729	Excalibur_c25239_283
wsnp_Ex_rep_c104125_88923836	wsnp_Ex_rep_c104125_88923836	Excalibur_c94962_57	BS00097939_51	RAC875_c56516_786
Kukri_c8465_54	Excalibur_c39808_453	Kukri_c8465_54	wsnp_Ex_c1894_3575749	RAC875_c15003_377
IAAV6974	wsnp_RFL_Contig3866_4228783	wsnp_Ex_rep_c67727_66398596	IAAV6974	wsnp_Ku_c44089_51445136
wsnp_Ex_c28679_37784954	wsnp_Ex_c28679_37784735	wsnp_Ex_c11229_18163892	wsnp_Ex_c28679_37784954
BS00060666_51	BS00060666_51	BS00059887_51	Kukri_c64639_120
Kukri_c34845_242	RAC875_c45016_79	Kukri_c62467_362	Kukri_c34845_242
CAP8_c3568_256	CAP8_c3568_256	RAC875_c24982_202	BS00093889_51
wsnp_Ex_c10630_17338703	wsnp_Ex_c10630_17338753	wsnp_Ex_c10630_17338703
Excalibur_rep_c103091_266	Excalibur_c2578_1966	wsnp_Ex_c1141_2191485	IAAV4781	Excalibur_rep_c103091_266
Excalibur_c5561_1013	Excalibur_c5561_1013	BS00071823_51	IAAV3488
BobWhite_c37325_92	BobWhite_c37325_92	Kukri_c13830_556
BS00023222_51	BS00023222_51	Tdurum_contig42495_389
wsnp_CAP11_c2438_1258747	wsnp_CAP11_c2438_1258747	wsnp_JD_rep_c64325_41024646
wsnp_JG_c2509_1153697	wsnp_JG_c2509_1153697	Kukri_c51247_322
BS00110564_51	BS00110564_51	BS00022256_51
wsnp_Ex_rep_c67786_66472676	wsnp_Ex_rep_c67786_66472676	Excalibur_c56240_200
BS00022368_51	BS00022459_51	BS00022884_51	BS00022368_51
RAC875_c4952_719	RAC875_c4952_719	Excalibur_c34649_556
Kukri_c1568_889	BS00084348_51	Kukri_c1568_889
wsnp_CAP11_rep_c4157_1965583	wsnp_CAP11_rep_c4157_1965583	wsnp_Ra_rep_c106523_90273922
IAAV5507	IAAV9044	IAAV5507
Tdurum_contig91865_242	BS00067499_51	Tdurum_contig91865_242
RAC875_c10194_910	RAC875_c10194_910	RAC875_c10194_673
Excalibur_c17655_467	Excalibur_c17655_467	BS00081688_51
wsnp_BE426418A_Ta_2_1	wsnp_BE426418A_Ta_2_1	wsnp_BE426418A_Ta_2_2
CAP7_c915_121	BS00106008_51	CAP7_c915_121
BobWhite_c12428_371	BS00041742_51	BobWhite_c12428_371
Tdurum_contig55841_351	Tdurum_contig55841_351
wsnp_Ku_c46762_53407442	wsnp_Ku_c46762_53407442
BS00049032_51	BS00049032_51
wsnp_JD_c2863_3822253	wsnp_JD_c2863_3822253
BS00055211_51	BS00055211_51
BS00076772_51	BS00076772_51
wsnp_Ex_c20250_29303152	wsnp_Ex_c20250_29303152
RAC875_c51781_238	RAC875_c51781_238
wsnp_Ra_c27984_37480491	wsnp_Ra_c27984_37480491
Excalibur_c62042_175	Excalibur_c62042_175
Tdurum_contig93830_1688	Tdurum_contig93830_1688
Ku_c26872_269	Ku_c26872_269
Excalibur_c64302_103	Excalibur_c64302_103
wsnp_Ku_c10468_17301042	wsnp_Ku_c10468_17301042
wsnp_Ex_c24085_33332723	wsnp_Ex_c24085_33332723
RAC875_c82493_67	RAC875_c82493_67
Kukri_c49927_151	Kukri_c49927_151
Kukri_c15950_244	Excalibur_c60581_62	BS00022703_51	Kukri_c15950_244	Kukri_c33640_640	BS00067748_51
wsnp_Ex_c8409_14170476	wsnp_Ex_c8409_14170476
BS00022882_51	wsnp_BE443568A_Ta_2_1	BobWhite_c30232_154	BS00022882_51
BS00073898_51	BS00073898_51
Tdurum_contig777_260	Tdurum_contig777_260
RAC875_c18058_1070	RAC875_c18058_1070
BS00056089_51	BS00056089_51
RAC875_c52195_324	RAC875_c52195_324
RFL_Contig1896_1236	RFL_Contig1896_1236
RAC875_c32792_231	RAC875_c32792_231
Excalibur_c24354_465	Excalibur_c24354_465
IAAV3851	IAAV3851
wsnp_Ex_c12341_19693090	wsnp_Ex_c12341_19693090
Excalibur_c29205_537	Excalibur_c29205_537
Kukri_s117946_404	Kukri_s117946_404
Excalibur_c3969_1208	Excalibur_c3969_1208
wsnp_RFL_Contig2699_2402527	wsnp_RFL_Contig2699_2402527
wsnp_Ku_c10362_17156084	wsnp_Ku_c10362_17156084
BS00057445_51	BS00057445_51
wsnp_Ku_c2249_4335279	wsnp_Ku_c2249_4335279
wsnp_Ku_c14082_22272647	wsnp_Ku_c14082_22272647
RAC875_c99055_69	RAC875_c99055_69
Excalibur_c48047_90	Excalibur_c48047_90
BS00022129_51	BS00022129_51
Kukri_rep_c89183_282	Kukri_rep_c89183_282
RAC875_c68056_81	RAC875_c68056_81
IAAV9068	IAAV9068
wsnp_Ex_c6217_10848574	wsnp_Ex_c6217_10848574
wsnp_BE604885A_Ta_2_1	wsnp_BE604885A_Ta_2_1
Excalibur_c24829_189	BS00023028_51	Excalibur_c24829_189
IAAV1523	IAAV1523
BS00066475_51	BS00066475_51
wsnp_Ex_c8240_13914674	wsnp_Ex_c8240_13914674
wsnp_Ex_c361_707953	wsnp_Ex_c361_707953
wsnp_Ku_c38911_47455924	wsnp_Ku_c38911_47455924
Excalibur_c14273_1407	BS00097481_51	CAP7_c3916_256	Excalibur_c14273_1407	wsnp_Ex_c19982_29009504	RAC875_rep_c72470_124	Kukri_c13537_2069	Excalibur_c18641_1849	wsnp_BE497469B_Ta_2_1	BS00098496_51	BS00029548_51	Excalibur_c30975_133	Kukri_c45609_882	RAC875_c21955_719
wsnp_Ex_c22401_31592784	Kukri_rep_c74178_178	RAC875_rep_c70966_253	Ra_c965_2702	RAC875_c35310_770	Kukri_c23958_187	wsnp_JD_c2623_3541255	wsnp_Ex_c11246_18191331	BobWhite_c10402_140	Excalibur_rep_c68583_1067	Excalibur_c21372_142	Excalibur_c8483_1308	wsnp_Ex_c19372_28313727	Kukri_c21467_571	wsnp_JD_c30422_23944042	BS00032830_51	wsnp_Ex_c22401_31592784	BS00060255_51
BS00063160_51	Tdurum_contig11114_335	Tdurum_contig51605_194	Tdurum_contig59566_4435	wsnp_JD_c18509_16968425	BS00079029_51	wsnp_Ex_c13284_20948460	BobWhite_c45118_495	BS00063160_51	Tdurum_contig51605_857	wsnp_Ex_c16569_25082817	Tdurum_contig59566_2309	Tdurum_contig59566_1534	RAC875_c61824_194	BS00091257_51	Kukri_c2164_1856	Excalibur_c16569_535	Tdurum_contig51605_542
BS00071597_51	RAC875_c35672_73	BS00037871_51	RAC875_c2340_616	BS00071041_51	RAC875_c31133_77	Excalibur_c15095_852	Excalibur_c15095_831	Tdurum_contig28053_218	Tdurum_contig99764_60	BS00071597_51	Excalibur_c16703_430	RAC875_c17373_848	IAAV4641	RAC875_c23665_68	RAC875_c24982_583	BS00086093_51
RFL_Contig622_1601	BS00030581_51	IACX8272	Tdurum_contig9132_102	wsnp_Ra_c10203_16850924	wsnp_JD_c1316_1891903	wsnp_BQ159467B_Ta_2_1	BobWhite_c45623_215	RAC875_c2044_170	RFL_Contig622_1601	BS00030430_51	IAAV4105	Excalibur_c14999_712	Kukri_rep_c114738_144	Tdurum_contig10107_580
RAC875_c55214_932	Kukri_c4599_482	wsnp_Ex_c2580_4800027	BS00045330_51	RAC875_c50787_146	BS00090945_51	RAC875_c43893_213	BobWhite_c11540_60	Kukri_c4074_463	RAC875_c55214_932	Excalibur_c29625_222	Tdurum_contig54463_316	Excalibur_c29625_243	RAC875_c44365_203	Kukri_rep_c70198_1436	RAC875_rep_c83245_239	BS00095061_51
Tdurum_contig28033_420	RAC875_rep_c77173_208	BS00091577_51	Excalibur_c24830_415	Tdurum_contig28033_420	RAC875_c37608_216	Tdurum_contig1002_149	Excalibur_c48841_1380	Tdurum_contig26727_187	RAC875_c8755_314	Jagger_c1219_603	Tdurum_contig26727_267	CAP8_rep_c4453_136	BobWhite_c634_420	RAC875_c21086_130	Tdurum_contig15181_67	wsnp_Ex_rep_c70174_69125822	IAAV5505	RAC875_rep_c69281_207	BS00049570_51
RAC875_c3956_275	RAC875_c3956_275	wsnp_Ex_c2723_5047696	BS00083706_51
Tdurum_contig50954_1393	Tdurum_contig77551_589	Tdurum_contig50954_1264	Tdurum_contig50954_394	Tdurum_contig50954_1393	Kukri_c12817_59	RAC875_c62483_112	Tdurum_contig12899_342	Excalibur_c94546_61
wsnp_Ex_c11837_18996495	wsnp_Ku_c31407_41142340	wsnp_Ex_c11837_18996495	wsnp_Ku_rep_c72821_72480395	wsnp_Ex_c3040_5615597	wsnp_Ex_c12781_20280445
BS00023074_51	wsnp_JD_c7325_8422075	wsnp_Ex_c1097_2105209	wsnp_Ex_c21930_31102685	IAAV51	wsnp_Ex_c4888_8714379	RAC875_c81076_317	Tdurum_contig45431_607	BS00086717_51	Tdurum_contig43263_243	wsnp_Ex_c5657_9942445	BS00046052_51	BS00023074_51
BS00073011_51	BS00073011_51	Kukri_c9571_73	IACX3871	Ku_c25346_508	wsnp_Ex_c5547_9774195
RAC875_rep_c116515_181	BS00005265_51	Tdurum_contig63110_433	CAP7_c3667_77	Excalibur_c15332_1194	IACX11310	tplb0024c09_1335	BS00087279_51	RAC875_rep_c116515_181	Tdurum_contig49477_187	BobWhite_c13099_755	Excalibur_rep_c106935_390	wsnp_Ex_c3096_5709369
wsnp_Ex_c4063_7344641	RAC875_rep_c72758_122	RAC875_c2787_1260	wsnp_Ex_c4063_7344641	Excalibur_c7706_1936	wsnp_JD_c828_1226159	IACX2048	Kukri_c2118_264	RAC875_c2787_470	Excalibur_c58066_180	RAC875_rep_c86950_103	wsnp_Ex_c2820_5215394	wsnp_Ex_c4063_7344449
wsnp_Ex_c5378_9505087	wsnp_Ex_c5378_9505087	Tdurum_contig12941_1413	RAC875_c8081_435	wsnp_Ex_c5378_9504586	RAC875_rep_c82061_78
IAAV958	Excalibur_c63730_660	wsnp_BE489326B_Ta_2_1	Jagger_c2707_152	Kukri_c37029_761	Excalibur_c9001_569	Kukri_c40909_784	BobWhite_c16847_99	Excalibur_c14803_1088	RFL_Contig3799_987	IAAV958	wsnp_BE489326B_Ta_2_2
BS00022072_51	Kukri_c32046_493	BS00102622_51	BS00022072_51	wsnp_Ex_rep_c66896_65307566	BS00011570_51	IAAV6689	BS00075108_51
BS00064227_51	BS00064227_51	CAP11_c59_418	BS00056737_51	BS00069273_51	BS00070210_51	wsnp_Ex_c33879_42293206	RFL_Contig2578_862	wsnp_CAP11_c59_99769
BobWhite_c3902_175	BobWhite_c3902_175	Kukri_c32803_150	tplb0059m03_622	BS00011438_51	tplb0059m03_1516	wsnp_Ex_c8386_14127329
RAC875_c35720_456	RAC875_c22641_993	Excalibur_c20392_1075	wsnp_Ku_c29102_39008953	Ku_c1575_338	RAC875_c35720_229	RAC875_c35720_456
wsnp_Ex_c1934_3648624	wsnp_Ex_c16378_24870688	wsnp_Ex_c1934_3648624	BobWhite_c40087_93	RAC875_c16281_167	RAC875_c16281_195	RFL_Contig5871_1771	Excalibur_c34069_487
BS00058272_51	BS00058272_51	wsnp_BQ167580B_Ta_2_1	wsnp_CAP11_c2309_1201554	Excalibur_c47250_726	BS00063034_51	BS00022512_51	wsnp_BE424246B_Ta_2_2
wsnp_Ex_c25573_34834321	Jagger_c522_55	wsnp_Ex_c52557_56115459	wsnp_Ex_c25573_34834321
wsnp_Ku_c4078_7436510	Kukri_c11910_445	Kukri_c21818_519	wsnp_Ku_c21818_31604716	wsnp_Ku_c4078_7436510	RAC875_c58159_989	BobWhite_rep_c50457_813	IAAV4613
Excalibur_c5977_440	Excalibur_c5298_171	wsnp_JD_c19725_17732526	RFL_Contig4421_1490	wsnp_BE445348B_Ta_2_1	Excalibur_c5977_440	Excalibur_c62826_254
Kukri_c3243_1065	Kukri_c3243_1065	BobWhite_c3721_224	Kukri_c3243_1016	Ra_c8960_147	Tdurum_contig60330_126	wsnp_Ra_c67016_65144188
BS00018764_51	BS00018764_51	IAAV6442	Excalibur_rep_c104532_80	wsnp_BE497169B_Ta_2_2	Kukri_rep_c101341_425	Excalibur_rep_c67448_528
Tdurum_contig56661_291	wsnp_JD_c10602_11238420	wsnp_RFL_Contig2073_1317762	Ku_c9822_828	Tdurum_contig56661_291	Ra_c9061_2115	wsnp_Ex_c7291_12517871
Excalibur_c35203_334	Kukri_c13345_481	BS00052057_51	Ra_c14132_2575	Excalibur_c35203_334	wsnp_Ex_c3907_7088011
BS00022025_51	BobWhite_c40244_73	BS00010316_51	BS00022025_51	BobWhite_rep_c53007_100	IACX3169	Ra_c2964_2254	Excalibur_c3341_519
BobWhite_rep_c64944_264	BobWhite_c24364_73	BobWhite_rep_c64944_264	wsnp_Ex_c2609_4852360	wsnp_Ku_rep_c72700_72370664	wsnp_Ex_c12887_20427158
Kukri_c58054_59	wsnp_JD_rep_c50820_34666611	RAC875_rep_c72670_558	Kukri_c58054_59
IAAV1595	BS00068415_51	wsnp_Ra_rep_c75740_73183118	IAAV1595	IAAV8659
BS00048754_51	IAAV3519	BS00048754_51	Excalibur_c37115_306	Ku_c172_840
Excalibur_c25678_337	Excalibur_c26662_218	Excalibur_rep_c69241_274	Kukri_c7087_896	Excalibur_c25678_337
RAC875_c8121_1997	Tdurum_contig42366_893	Tdurum_contig42366_944	Tdurum_contig42366_818	RAC875_c8121_1997
RAC875_rep_c117294_342	Excalibur_c27120_789	RAC875_rep_c118396_333	RAC875_rep_c117294_342
Tdurum_contig59953_282	RFL_Contig4186_852	BS00022861_51	Tdurum_contig59953_282	BS00095515_51
BS00079014_51	BS00079014_51	RAC875_c34484_67	Kukri_c23228_137	RAC875_c10246_839
IACX3190	IACX3190	RAC875_c95993_265	wsnp_Ex_c238_460841	BobWhite_c5095_634	Kukri_c4310_489	BS00110292_51	BS00089954_51	Kukri_c15603_1116
CAP12_c3551_85	BS00040742_51	CAP12_c3551_85	wsnp_JD_c4413_5541190	wsnp_Ex_c8208_13870372
wsnp_CAP11_c323_263628	CAP8_c1799_237	Ku_c23207_988	Kukri_rep_c70103_146	wsnp_CAP11_c323_263628
RAC875_c76611_364	RAC875_c76611_364	Tdurum_contig24552_508	Excalibur_c20277_483	Tdurum_contig12008_803	Ra_c17608_960	BS00079989_51
BS00059416_51	BS00059416_51	Kukri_rep_c94476_152
wsnp_Ex_c6245_10887043	wsnp_Ex_c6245_10887043	wsnp_Ex_c3722_6786328	BS00110072_51
BS00111294_51	BobWhite_c17021_269	wsnp_Ex_rep_c67625_66279491	RFL_Contig3591_1832	BS00111294_51
wsnp_JD_c16245_15468917	BobWhite_rep_c66990_294	wsnp_JD_c16245_15468917	Ra_c109604_751
RAC875_c39926_313	BS00022611_51	RAC875_c39926_313	Kukri_c40034_123	BS00065107_51
BS00105995_51	wsnp_Ku_c6825_11858665	Tdurum_contig20950_359	RAC875_c100413_60	wsnp_Ex_c123_244117	BS00105995_51
BS00102646_51	BS00102646_51	RAC875_rep_c69171_92	Kukri_c3773_1450	Ra_c58335_189	BS00058654_51	Tdurum_contig34149_219	wsnp_Ex_rep_c66331_64502558
wsnp_Ra_c10710_17570054	BS00024499_51	RAC875_c9930_191	wsnp_Ra_c10710_17570054
Tdurum_contig11988_459	Tdurum_contig11988_459	BobWhite_c3902_210	RFL_Contig5508_1283
BS00108055_51	Excalibur_c62737_131	RAC875_rep_c71561_619	Kukri_c14072_188	JD_c6678_311	BS00108055_51	wsnp_JD_c1843_2562950	BS00052423_51
BS00068556_51	BS00068556_51	wsnp_Ex_c700_1379957	Tdurum_contig100004_204
BS00011869_51	wsnp_Ku_c93664_84327484	BS00011869_51
RFL_Contig5709_3312	RAC875_c53353_78	RFL_Contig5709_3005	BobWhite_c9711_71	RAC875_c5966_1854	JD_c23336_253	RFL_Contig5709_3312
Tdurum_contig57914_1144	CAP11_c5660_100	Tdurum_contig57914_1144
Kukri_c34806_112	Kukri_c34806_112	BS00072993_51
Kukri_rep_c106420_312	BS00009549_51	BobWhite_c40305_243	Kukri_rep_c106420_312	RAC875_c17269_645	wsnp_Ex_c2639_4899517	Ra_c29672_532	Excalibur_c38785_222
wsnp_Ku_c663_1368085	Excalibur_c25566_1000	wsnp_Ku_c663_1368085
Excalibur_rep_c102300_102	Excalibur_rep_c102300_102	Excalibur_rep_c70658_301
Tdurum_contig52990_560	Tdurum_contig63460_144	Tdurum_contig52990_560
wsnp_BE497740B_Ta_2_2	wsnp_BE497740B_Ta_2_2	Excalibur_rep_c66942_58
BobWhite_c25670_425	BS00010849_51	BobWhite_c25670_425
IAAV3838	IAAV3838	wsnp_Ku_c13311_21255891
Tdurum_contig32277_121	Tdurum_contig32277_121	BS00085434_51
Excalibur_c24391_321	Excalibur_c24391_321	RAC875_c5799_224
Ku_c24974_674	BS00105878_51	Ku_c24974_674
Tdurum_contig50954_475	IACX4260	tplb0028p23_852	wsnp_Ku_c55746_59522526	Excalibur_c8314_405	tplb0028p23_691	wsnp_Ex_rep_c103892_88739043	Tdurum_contig50954_880	Tdurum_contig50954_475	IAAV4876	Tdurum_contig10608_1081
BS00070455_51	BS00070455_51
wsnp_Ex_c57450_59156677	wsnp_Ex_c57450_59156677
wsnp_Ku_c14875_23320708	wsnp_Ku_c14875_23320708	BS00102641_51	IACX20464	wsnp_Ex_c1676_3185400
wsnp_JD_c9902_10674725	wsnp_Ex_c15944_24350833	Kukri_c3168_521	IAAV1079	IACX971	wsnp_Ex_c54357_57265797	wsnp_RFL_Contig3336_3426054	wsnp_JD_c9902_10674725
Kukri_c25794_863	Kukri_c25794_863	Ku_c31046_525	BobWhite_c40455_116	IACX5912
BS00065934_51	BS00065934_51
Excalibur_c59479_514	wsnp_Ex_c21418_30554998	Excalibur_c59479_514
CAP12_c4778_199	CAP12_c4778_199
RAC875_c62223_86	RAC875_c62223_86
Tdurum_contig100212_141	Tdurum_contig100212_141
IACX6214	IACX6214
IAAV993	wsnp_Ex_c5457_9632050	IAAV993	Kukri_c30535_58
Tdurum_contig47635_876	Tdurum_contig47635_876
Kukri_c48750_1416	Kukri_c48750_1416
Kukri_c66862_96	Kukri_c66862_96
Excalibur_c6782_253	Excalibur_c6782_253
IAAV3924	IAAV3924
tplb0062a17_679	tplb0062a17_679
BobWhite_c22370_352	BobWhite_c22370_352
Excalibur_c16569_765	Excalibur_c16569_765
BS00022403_51	BS00022403_51	Excalibur_c5309_286
BobWhite_c14365_59	BobWhite_c14365_59
BS00022242_51	BS00022242_51
wsnp_Ex_c8715_14590273	wsnp_Ex_c8715_14590273
CAP12_rep_c3868_270	CAP12_rep_c3868_270
BS00063946_51	BS00063946_51
wsnp_Ex_c64005_62987067	wsnp_Ex_c64005_62987067	wsnp_Ex_rep_c68193_66971396	wsnp_Ex_rep_c66893_65301351	wsnp_Ex_c64005_62986957	RAC875_rep_c69917_755
wsnp_RFL_Contig3344_3442711	wsnp_RFL_Contig3344_3442711
BS00064077_51	BS00064077_51
Excalibur_rep_c115600_289	RAC875_c16251_618	BobWhite_c15075_708	Excalibur_rep_c115600_289
BS00003522_51	BS00003522_51
wsnp_Ku_c17659_26797674	wsnp_Ku_c17659_26797674
RFL_Contig29_1062	RFL_Contig29_1062
BS00060073_51	BS00066467_51	BS00060073_51
Ku_c101932_436	Ku_c101932_436
Tdurum_contig43252_1762	Tdurum_contig43252_1762
Ku_c46571_2583	Ku_c46571_2583
BobWhite_c28090_175	BobWhite_c28090_175
Excalibur_c36725_96	Excalibur_c36725_96
Kukri_c63447_148	BobWhite_c7281_328	Kukri_c63447_148
wsnp_Ra_c41135_48426638	wsnp_Ra_c41135_48426638
BS00065873_51	BS00065873_51
RAC875_c24504_119	RAC875_c24504_119
BS00056258_51	BS00056258_51
wsnp_JD_c29019_23208279	wsnp_JD_c29019_23208279
Kukri_c7860_911	Kukri_c7860_911
RFL_Contig876_422	RFL_Contig876_422
Tdurum_contig49753_191	Tdurum_contig49753_191
wsnp_Ku_c18538_27857915	wsnp_Ku_c18538_27857915
Tdurum_contig46030_580	Tdurum_contig46030_580
RFL_Contig5_632	RFL_Contig5_632
wsnp_Ra_c16264_24873670	wsnp_Ra_c16264_24873670
IAAV6566	IAAV6566
BS00072151_51	BS00072151_51
BS00063624_51	BS00063624_51
RFL_Contig5418_347	RFL_Contig5418_347
Kukri_rep_c75764_261	Kukri_rep_c75764_261
BS00039218_51	BS00039218_51
wsnp_Ex_c4267_7700325	wsnp_Ex_c4267_7700325
Kukri_rep_c106027_464	Kukri_rep_c106027_464
Tdurum_contig67690_183	Tdurum_contig67690_183
wsnp_Ex_c4069_7355431	wsnp_Ex_c4069_7355431
wsnp_CAP12_c2297_1121142	wsnp_CAP12_c2297_1121142
wsnp_JD_c10233_10936535	wsnp_JD_c10233_10936535
CAP12_c1468_114	CAP12_c1468_114
RAC875_c7158_687	RAC875_c7158_687
tplb0050o09_895	Kukri_rep_c69028_999	Excalibur_rep_c67048_452	RAC875_rep_c69820_103	Kukri_c23591_522	tplb0050o09_895	D_contig52360_374	Kukri_c24488_1603	RAC875_c29099_1366	BobWhite_c18256_809	Excalibur_c19658_127	Excalibur_c63483_991	Kukri_c88294_60	D_GB5Y7FA02H01X6_191	Kukri_c8870_721
CAP11_c1051_121	Excalibur_c15009_1082	RAC875_c19233_256	BS00062806_51	BS00105800_51	RFL_Contig3966_1511	wsnp_Ex_c12963_20529964	RAC875_c51595_177	Kukri_rep_c87658_1436	wsnp_CAP11_c1051_622082	BS00066691_51	BS00003119_51	BobWhite_c5246_196	BS00078098_51	CAP11_c1051_121	RFL_Contig2432_953	D_GDEEGVY01CO81T_81	BS00042131_51
Kukri_c908_584	BS00095638_51	Kukri_c908_584	BS00038834_51	BS00093857_51	BS00095640_51	BS00093856_51	Kukri_c38868_427
BobWhite_rep_c52911_146	CAP7_c3438_196	IAAV686	IAAV7013	BS00033229_51	BobWhite_rep_c52911_146
BS00065422_51	RAC875_c43871_154	RAC875_c22383_248	RAC875_rep_c115090_51	BS00065422_51
BS00021850_51	BS00021850_51	BS00021919_51	Kukri_c2289_635
Excalibur_c3821_1355	Excalibur_c3821_1355	RAC875_c5222_59
BS00061125_51	wsnp_Ku_c13204_21105694	BS00061125_51
wsnp_Ex_c1629_3104356	wsnp_Ex_c1629_3104356	wsnp_Ex_c1602_3055066
Tdurum_contig51605_137	Tdurum_contig51605_137	Tdurum_contig10408_1548
RFL_Contig4591_1759	RFL_Contig4591_1759	Kukri_rep_c117022_97
D_GA8KES402JVT1Y_74	BS00067163_51	D_GA8KES402JVT1Y_74
BS00054496_51	BS00054496_51
RAC875_c33823_279	RAC875_c33823_279
BS00084607_51	BS00084607_51
BS00108577_51	D_contig59199_227	BS00108577_51	RAC875_c51781_795	tplb0062k24_584	Excalibur_c57482_473	Excalibur_rep_c69004_1653	BS00067117_51	CAP8_c5043_351	Kukri_c50527_241
D_contig79290_372	D_contig79290_372
RAC875_c10628_1253	RAC875_c10628_1253
Tdurum_contig54957_624	Tdurum_contig54957_624
BS00022212_51	BS00022212_51
D_GBF1XID01ETBRB_172	D_GBF1XID01ETBRB_172
RAC875_c3141_214	RAC875_c3141_214
RFL_Contig2471_119	RFL_Contig2471_119
RAC875_c19660_1530	RAC875_c19660_1530
RAC875_rep_c69171_241	RAC875_rep_c69171_241
CAP12_c2615_128	CAP12_c2615_128
BS00011111_51	BS00011111_51
BS00063214_51	BS00063214_51
Ra_c10284_405	Ra_c10284_405
wsnp_Ex_c13629_21411429	wsnp_Ex_c13629_21411429
Jagger_c3839_60	Jagger_c3839_60
Tdurum_contig82605_187	Tdurum_contig82605_187
RAC875_c101793_136	RAC875_c101793_136
wsnp_Ex_rep_c104859_89444355	BS00109736_51	Kukri_c2634_487	wsnp_Ex_rep_c104859_89444355	RAC875_c27704_420	IAAV7376	tplb0024j12_840	wsnp_Ex_c7528_12868250	wsnp_Ex_c24443_33687802	BobWhite_rep_c65013_174	wsnp_Ex_c10886_17694220	Ra_c37920_342	wsnp_Ex_c9035_15054913	CAP11_c315_247	wsnp_Ex_c21197_30325539	BobWhite_rep_c63429_271	IAAV125	wsnp_BE637808A_Ta_2_1	BS00034174_51	wsnp_Ex_c24443_33688235	Excalibur_rep_c70578_299	Kukri_c48199_102	Excalibur_c32366_122	Kukri_c39882_203
BS00091561_51	BS00091561_51	wsnp_Ex_c6094_10663424	BS00084703_51	BobWhite_s66966_118	Tdurum_contig93100_149	BS00048067_51	RAC875_c7670_219	wsnp_Ex_c4331_7808746	BobWhite_c8680_918	wsnp_Ex_c1246_2393978	Kukri_c27648_350	wsnp_Ra_c22775_32274079	BS00039641_51	Tdurum_contig7992_605	IACX8322
BS00059454_51	Excalibur_c2827_227	BS00059454_51	Excalibur_rep_c69170_438	RAC875_c67909_226	IACX5724	RAC875_c4800_255	Tdurum_contig46583_1275	RAC875_rep_c77127_256
Ra_c7973_1185	IAAV6309	tplb0051b16_1324	wsnp_Ex_c1520_2906995	wsnp_CAP7_c32_19340	wsnp_Ex_c5487_9686018	BS00004170_51	Kukri_c46421_168	wsnp_JD_c14769_14413046	Ra_c7973_1185	wsnp_Ku_c61953_63254478	wsnp_BE497618A_Ta_1_1	BobWhite_c20514_70	RAC875_c38663_2179
IAAV3132	Excalibur_c40202_114	IAAV3480	Ra_c23848_305	wsnp_Ex_c16175_24619793	Excalibur_c8658_335	Ku_c46953_153	RAC875_c17918_321	Kukri_c19216_123	BS00037357_51	wsnp_Ku_c2317_4448102	IAAV3132	Tdurum_contig14947_611
RAC875_c278_2934	Excalibur_c5624_1026	Kukri_c29142_1046	Kukri_c34435_265	Kukri_c29142_473	RAC875_c49370_327	tplb0033c09_1345	Kukri_c29142_450	Kukri_rep_c106490_583	RAC875_c278_2934	Kukri_c29142_747	Tdurum_contig30576_247
wsnp_CAP7_c254_138937	Tdurum_contig75819_1220	RFL_Contig3424_931	RFL_Contig3841_1986	Tdurum_contig75819_1471	RFL_Contig3841_2433	RFL_Contig3841_2409	RFL_Contig3841_3051	wsnp_CAP7_c254_138937	RFL_Contig3841_2595	wsnp_Ku_c20783_30448706
Tdurum_contig54776_1396	wsnp_Ex_c5072_9006666	wsnp_Ex_rep_c67099_65575038	BobWhite_c25163_178	RFL_Contig3621_947	wsnp_Ex_c10955_17794520	Tdurum_contig31218_279	wsnp_Ex_c5072_9006966	Kukri_c3866_1768	Tdurum_contig54776_1396
Kukri_rep_c69389_1215	Ex_c5979_1449	Excalibur_c32735_603	wsnp_BE442666A_Ta_2_1	RAC875_c42756_168	Kukri_rep_c69389_1215	CAP11_c5598_321	BS00010925_51	wsnp_Ex_c53906_56983000	Excalibur_c96303_224	wsnp_Ku_c9208_15488367
Tdurum_contig42638_531	Tdurum_contig42638_531	wsnp_Ex_c13953_21831752	Kukri_c6091_327	Excalibur_c46904_84	Excalibur_rep_c69170_425	Excalibur_c65272_341	RAC875_c4965_1523	IAAV2596	RAC875_rep_c71684_51
Excalibur_c13276_1322	Kukri_c80869_122	Excalibur_c13276_1322	wsnp_Ex_c5690_9994334	wsnp_Ex_c55245_57821568	wsnp_Ex_c5690_9994305	wsnp_Ex_c6320_11003498
Excalibur_c43822_370	Tdurum_contig47476_495	Tdurum_contig47476_528	RFL_Contig3621_1157	Excalibur_c43822_370	Kukri_rep_c85536_598
BS00084042_51	RAC875_rep_c69632_65	BS00084042_51	Excalibur_c33542_113	RAC875_c6280_292	Tdurum_contig41127_265
Kukri_c19883_629	wsnp_Ku_c7102_12271493	Kukri_c19883_629	RFL_Contig2531_1872	wsnp_Ex_c12725_20212708
wsnp_Ex_c54453_57331510	wsnp_Ex_c54453_57331510	Kukri_c74409_199	wsnp_Ex_c20386_29451037	BS00011060_51
RAC875_rep_c100803_217	Excalibur_c56798_364	RAC875_c11702_1015	BobWhite_c47168_289	BobWhite_c47168_598	RAC875_rep_c100803_217	RAC875_c36363_222	Excalibur_c74390_108
BS00106545_51	BS00106545_51	wsnp_JD_c64_103934	BS00021716_51	BS00035307_51
BS00066891_51	BS00066891_51	BS00056624_51	BS00101512_51	Excalibur_c7034_692
wsnp_BE405275A_Ta_1_1	wsnp_Ra_c14920_23225219	wsnp_BE405275A_Ta_1_1	wsnp_RFL_Contig2771_2524880
RAC875_c48107_65	RAC875_c48107_65	BobWhite_c20909_243	BS00003866_51
BS00021957_51	BS00022395_51	RAC875_c40654_206	BS00021957_51
BS00089283_51	BS00089283_51	Tdurum_contig33628_129	wsnp_CAP8_c1013_646748
wsnp_Ex_c26740_35969367	wsnp_Ex_c26740_35969367	Excalibur_c3988_1660	wsnp_Ex_c3988_7221220
wsnp_Ex_rep_c66324_64493429	Ex_c66324_1151	wsnp_Ex_rep_c66324_64493429	wsnp_Ex_c13031_20625900
RAC875_c28178_889	Ku_c3891_395	RAC875_c28178_889	Ku_c766_2284
Tdurum_contig97425_92	Tdurum_contig97425_92	IAAV7104	BS00064269_51
Excalibur_c58393_329	Excalibur_c58393_329	wsnp_RFL_Contig3138_3094305
RFL_Contig4686_700	Kukri_c17962_379	CAP12_c2972_140	Excalibur_c19666_203	Ra_c16330_1197	Kukri_c17417_291	wsnp_Ku_c15531_24168235	RFL_Contig4686_700
BS00064369_51	BS00064369_51	CAP8_rep_c3781_99
RAC875_c12181_1166	RAC875_c12181_1166	BS00075233_51
Tdurum_contig10654_704	BS00065030_51	Tdurum_contig10654_704	BobWhite_c14495_230
wsnp_Ex_c33012_41567026	Excalibur_c22830_1989	wsnp_Ex_c33012_41567026	RFL_Contig2531_987
wsnp_Ku_c3081_5776947	wsnp_Ku_c3081_5776947	BS00009492_51
RAC875_c1148_149	wsnp_BE403710B_Ta_2_1	RAC875_c1148_149
RAC875_c35819_165	wsnp_Ku_c8391_14261321	RAC875_c35819_165
Excalibur_c113341_139	Excalibur_rep_c66939_849	Excalibur_c113341_139
RAC875_c95150_286	RAC875_c95150_286	BobWhite_c10610_149
Excalibur_c24511_1196	tplb0031m13_1902	Excalibur_c24511_1196
RAC875_c83401_115	RAC875_c83401_115	D_F5XZDLF02G9H4M_286
Kukri_c49828_316	RAC875_c220_1354	Kukri_c49828_316
RAC875_c21369_425	RAC875_c21369_425	wsnp_Ku_c4342_7887834
Kukri_c50720_397	RAC875_c18094_69	Kukri_c50720_397
Excalibur_c9370_966	Excalibur_c9370_966	Kukri_rep_c109167_89
Excalibur_c23921_738	RAC875_rep_c104791_336	Excalibur_c23921_738
Excalibur_c13811_1086	Excalibur_c13811_1086
RAC875_c37840_704	RAC875_c37840_704
wsnp_Ku_rep_c76865_75281903	wsnp_Ku_rep_c76865_75281903
wsnp_Ex_c539_1072859	wsnp_Ex_c539_1072859
RAC875_c754_120	RAC875_c754_120
Kukri_c27874_515	Kukri_c27874_515
Kukri_c3948_209	Kukri_c3948_209
BobWhite_c7260_197	BobWhite_c7260_197
BS00063809_51	BS00063809_51
BS00090866_51	BS00090866_51
Ex_c883_2618	Ex_c883_2618
RAC875_c25124_182	RAC875_c25124_182
BS00072157_51	BS00072157_51
wsnp_Ex_c19207_28125072	wsnp_Ex_c19207_28125072
BS00059503_51	BS00059503_51
RAC875_c37988_243	RAC875_c37988_243
BS00065863_51	BS00065863_51
wsnp_Ex_c5470_9657856	wsnp_Ex_c5470_9657856
Tdurum_contig10672_117	Tdurum_contig10672_117
Excalibur_c4370_1451	Excalibur_c4370_1451
RAC875_c34231_812	RAC875_c34231_812
wsnp_Ex_c24474_33721784	wsnp_Ex_c24474_33721784
BS00039148_51	BS00039148_51
BobWhite_c19919_516	BobWhite_c19919_516
Kukri_c48943_1149	Kukri_c48943_1149
Kukri_c8200_2456	Kukri_c8200_2456
wsnp_Ku_c1205_2398925	wsnp_Ku_c1205_2398925
Ex_c17894_1159	Ex_c17894_1159
RAC875_c56040_216	RAC875_c56040_216
RAC875_c20429_903	RAC875_c20429_903
RFL_Contig4336_184	RFL_Contig4336_184
BS00072025_51	BS00072025_51
BS00107069_51	BS00107069_51
RAC875_rep_c117027_577	RAC875_rep_c117027_577
Tdurum_contig16896_426	Tdurum_contig16896_426
BS00011469_51	BS00011469_51
RAC875_c8714_1139	Tdurum_contig46583_2203	RAC875_c8714_1139
Ex_c7227_53	Ex_c7227_53
wsnp_Ex_c28429_37553452	wsnp_Ex_c28429_37553452
JD_c21248_511	JD_c21248_511
BS00092859_51	BS00092859_51
Jagger_rep_c10288_53	Jagger_rep_c10288_53
wsnp_Ku_c4924_8816643	wsnp_Ku_c4924_8816643
wsnp_Ex_c13091_20706489	wsnp_Ex_c13091_20706489
wsnp_Ex_c2352_4405961	wsnp_Ex_c2352_4405961
BS00043286_51	BS00043286_51
RFL_Contig2119_607	RFL_Contig2119_607
BS00066413_51	BS00066413_51
wsnp_Ex_c4752_8482625	wsnp_Ex_c4752_8482625
Tdurum_contig13245_119	Tdurum_contig13245_119
BS00041735_51	BS00041735_51
IAAV3697	IAAV3697
IAAV4437	Tdurum_contig98255_84	BS00064935_51	wsnp_Ex_rep_c70265_69211592	Excalibur_c26226_458	IAAV773	BobWhite_c4810_190	BS00063804_51	IAAV4437	Kukri_c65146_460	IAAV4595	BobWhite_c38340_243	Tdurum_contig51818_145	IAAV7491	Ex_c28329_716	BS00094771_51	wsnp_BE442869B_Ta_1_1	BS00064142_51	Excalibur_c8131_385	Ex_c7593_754	Excalibur_c42450_727	IAAV2880	wsnp_Ex_c3119_5763762	Ra_c59822_1439	RAC875_c1052_94	RAC875_c25710_297	wsnp_Ra_c15715_24192817	BS00065555_51	IAAV8654
Tdurum_contig13979_143	Kukri_c26943_862	BobWhite_c44691_648	IACX5783	BS00007684_51	IAAV3868	Tdurum_contig42211_1634	Tdurum_contig33826_290	IACX5762	BS00025819_51	Tdurum_contig28490_463	IAAV2440	BS00022576_51	IACX773	Tdurum_contig50123_97	Tdurum_contig81797_369	BS00075746_51	BS00102182_51	BS00018707_51	Excalibur_rep_c67779_2380	Tdurum_contig48090_374	Tdurum_contig61465_781	IAAV4163	Tdurum_contig13979_143	Tdurum_contig93168_52	Tdurum_contig42211_2280	IAAV5831	BS00105791_51
BS00022366_51	BS00100738_51	RAC875_c51375_238	BS00022366_51	BS00023024_51	IAAV7394	RAC875_c87897_333	wsnp_Ex_c4148_7494801	BS00104279_51	Kukri_c26905_392
Kukri_c89906_197	wsnp_Ex_c50195_54565006	Kukri_c34453_332	IAAV1931	wsnp_CAP12_rep_c4278_1949864	wsnp_JD_c33645_25575463	Kukri_c89906_197	BS00091035_51	BS00032203_51	BS00066024_51	Kukri_c27107_760	BS00010659_51	Tdurum_contig45550_570	Kukri_rep_c79943_189	CAP8_c3273_136	wsnp_Ex_c19319_28253742	IACX9352
BS00062892_51	BS00062892_51	BS00104364_51	BS00106144_51	RAC875_c18200_929	BS00022364_51	BS00030571_51	wsnp_CAP12_c1101_569783	BS00011492_51	RAC875_c18736_133	BS00048794_51	BS00076033_51	RFL_Contig583_419	Tdurum_contig60114_525
Ku_c101046_1063	Tdurum_contig29112_483	BobWhite_c2646_141	RAC875_c1357_860	Ku_c101046_1063	wsnp_Ex_c48922_53681502
BS00009342_51	Excalibur_c31044_482	Excalibur_c19547_1012	BobWhite_c40424_143	Excalibur_c19547_75	Tdurum_contig61242_161	Excalibur_c27349_166	BS00022830_51	BS00009342_51	BobWhite_c27751_206	BobWhite_c27751_95
BS00030843_51	BS00074440_51	RAC875_c35152_372	RAC875_c45747_87	BS00030843_51	BS00105308_51	BS00034255_51	BS00062691_51	BS00067428_51	BS00022090_51
wsnp_Ex_c5769_10136243	Tdurum_contig47552_957	wsnp_Ex_c40815_47789152	wsnp_Ex_c5769_10136788	wsnp_Ex_c5769_10136243	RAC875_c6865_349	BS00087144_51	tplb0034b12_591
Tdurum_contig50861_532	tplb0027f12_503	Tdurum_contig60051_169	Tdurum_contig59914_323	Tdurum_contig50861_106	wsnp_Ex_c30473_39386277	Tdurum_contig50861_532
BS00096604_51	RFL_Contig2459_2314	BS00022653_51	Ku_c33858_325	IAAV5117	BS00096604_51	Ex_c32540_659
IACX7746	BS00009480_51	BS00010115_51	IACX7746	Tdurum_contig50625_2342	Excalibur_rep_c79414_306
Tdurum_contig62286_271	BS00022466_51	RAC875_c24515_602	Tdurum_contig62286_271	Excalibur_c9901_163	IAAV2725
BS00095416_51	Ra_c26080_461	CAP11_c601_120	BS00095416_51	Tdurum_contig82378_561	Tdurum_contig82378_264
Ex_c25467_851	RAC875_c1828_1130	Ex_c25467_851	Ex_c9296_605	wsnp_Ex_c107075_90880218
Tdurum_contig46867_658	Tdurum_contig49608_1185	BobWhite_c1656_186	Tdurum_contig46867_658	Excalibur_c49061_138
RAC875_c94519_419	RAC875_c94519_419	tplb0025f09_1853	Tdurum_contig42083_757	tplb0025f09_1052
BS00034148_51	BS00034148_51	BS00034147_51	RAC875_c39339_400
RAC875_c27160_307	BS00011510_51	RAC875_c27160_307	wsnp_Ex_c37502_45236634
Kukri_c8594_203	tplb0035d20_506	Kukri_c8594_203	wsnp_Ex_c6739_11646407
wsnp_Ex_c7362_12622736	Kukri_c52413_282	wsnp_Ex_c7362_12622736	BS00022534_51
RAC875_c19303_228	RAC875_c19303_228	BobWhite_s64797_152	Tdurum_contig33737_157
wsnp_Ra_c2078_4037878	IAAV7323	BS00067775_51	wsnp_Ra_c2078_4037878
wsnp_Ex_c4148_7495656	Kukri_c29008_195	wsnp_Ku_c12557_20249122	Tdurum_contig81113_395	IAAV5564	wsnp_Ex_rep_c67510_66116823	RAC875_c45353_450	BS00066783_51	wsnp_Ex_c21293_30421496	RAC875_c51375_394	Excalibur_c57603_523	Kukri_c21787_283	wsnp_Ex_c4148_7495656
Tdurum_contig41902_1524	BS00022431_51	Tdurum_contig41902_1524	Tdurum_contig11733_825
RAC875_c86104_111	wsnp_Ku_c12399_20037334	RAC875_c86104_111
Tdurum_contig76559_124	Excalibur_c7581_1266	Tdurum_contig76559_124
wsnp_Ex_c26285_35531324	wsnp_Ex_c26285_35531324	wsnp_Ex_c26285_35531618	wsnp_Ex_c26285_35532440
Tdurum_contig31139_143	RAC875_c10850_316	Tdurum_contig31139_143
BS00106142_51	BS00106142_51	BS00060041_51
BS00039936_51	BS00039935_51	BS00039936_51
Excalibur_c14401_743	IAAV1120	Excalibur_c14401_743
Excalibur_c32467_676	wsnp_Ra_c18498_27571740	Excalibur_c32467_676
BS00022125_51	BS00022125_51	wsnp_JD_c13364_13377722
wsnp_Ku_c13052_20918857	wsnp_Ku_c13052_20918857	Ra_c27465_564
Ra_c106922_296	Ra_c106922_296	Excalibur_c642_481	Ra_c106922_1879	Ra_c106922_266	Tdurum_contig10137_89	Excalibur_c47209_87	Ra_c106922_334
wsnp_Ku_c5502_9765942	BobWhite_c7157_633	Kukri_rep_c104941_336	Excalibur_rep_c108293_345	Tdurum_contig55374_309	wsnp_Ku_c5502_9765942
IAAV2271	RAC875_c12959_869	IAAV2271
Kukri_c18722_56	Kukri_c18722_56	RAC875_c107130_384
Ra_c5508_706	Ra_c5508_706	BS00035426_51
wsnp_Ex_c16825_25387841	wsnp_Ex_c16825_25387841	BS00037020_51	Tdurum_contig8028_870	CAP7_c10839_300
Tdurum_contig67399_676	Tdurum_contig67399_676
BS00062304_51	BS00062304_51
RAC875_c2545_1186	RAC875_c2545_1186
Excalibur_c52517_464	Excalibur_c52517_464
wsnp_Ex_c30695_39579408	wsnp_Ex_c30695_39579408
Tdurum_contig47429_501	Tdurum_contig47429_501
Excalibur_c21727_851	Excalibur_c21727_851
RAC875_c48025_483	RAC875_c48025_483
Kukri_rep_c106598_114	Kukri_rep_c106598_114
wsnp_BG604404B_Ta_2_2	BobWhite_c8266_582	Kukri_rep_c101259_81	wsnp_BG604404B_Ta_2_2	Kukri_c33550_601	BobWhite_c4256_213
tplb0026o15_1634	tplb0026o15_1634
wsnp_Ku_c12503_20174234	wsnp_Ku_c12503_20174234
wsnp_BE403378B_Ta_2_1	wsnp_BE403378B_Ta_2_1
BS00040305_51	BS00040305_51
Excalibur_rep_c113261_400	Excalibur_rep_c113261_400
IACX938	IACX938
Tdurum_contig76213_958	Tdurum_contig76213_958
RFL_Contig5341_816	RFL_Contig5341_816
wsnp_BE638137B_Ta_2_2	wsnp_BE638137B_Ta_2_2
IAAV7221	IAAV7221
wsnp_Ra_c1146_2307483	wsnp_Ra_c1146_2307483
RAC875_c24098_141	RAC875_c24098_141
Tdurum_contig29989_132	Tdurum_contig29989_132
RAC875_c15807_669	RAC875_c15807_669
Kukri_c49506_396	Kukri_c49506_396
Kukri_c28022_54	Kukri_c28022_54
RAC875_c202_474	RAC875_c202_474
Tdurum_contig47622_234	Tdurum_contig47622_234
Kukri_rep_c78644_408	Kukri_rep_c78644_408
RFL_Contig3563_1130	RFL_Contig3563_1130
BobWhite_c20051_53	BobWhite_c20051_53
wsnp_Ex_c4125_7456528	wsnp_Ex_c4125_7456528
BS00021984_51	BS00021984_51
BS00109813_51	BS00109813_51
Kukri_rep_c71670_163	Kukri_rep_c71670_163
Excalibur_c19078_210	Excalibur_c19078_210
Kukri_c32958_390	Kukri_c32958_390
RFL_Contig2277_1527	RFL_Contig2277_1527
Kukri_c94033_432	Kukri_c94033_432	Kukri_c322_1394
wsnp_BF483640B_Ta_2_2	wsnp_BF483640B_Ta_2_2
Kukri_c4210_240	BS00103682_51	BS00064002_51	D_GDS7LZN02F0W89_230	IACX378	wsnp_Ex_c42133_48794975	BS00106571_51	wsnp_BE497160D_Ta_2_1	Kukri_c4210_240	BS00047797_51	BS00068013_51	BS00081724_51	IAAV5065	BS00022436_51	Ex_c42133_630	IACX5985	BS00023112_51	D_GDEEGVY01C7BQU_446
wsnp_BF202706D_Ta_1_1	wsnp_BF202706D_Ta_1_1	CAP8_c9110_427	Excalibur_rep_c106790_155	RAC875_c60218_63	wsnp_BE444858D_Ta_1_1
RAC875_rep_c105718_585	RAC875_rep_c105718_585	RAC875_rep_c105718_304
Kukri_c64744_1087	Kukri_c64744_1087	Kukri_c64744_698
BS00067452_51	BS00067452_51
Kukri_c20631_614	Kukri_c20631_614
BS00099053_51	BS00099053_51
wsnp_Ex_rep_c107564_91144523	wsnp_Ex_rep_c107564_91144523
BobWhite_c20689_427	BobWhite_c20689_427
RAC875_rep_c76650_164	RAC875_rep_c76650_164
wsnp_Ku_c16354_25219645	wsnp_Ku_c16354_25219645
Kukri_rep_c68594_530	Kukri_rep_c68594_530
Excalibur_rep_c108030_260	Excalibur_rep_c108030_260
CAP11_c896_88	CAP11_c896_88
BS00094770_51	BS00094770_51
BS00036421_51	BS00036421_51
IAAV6015	IAAV6015
wsnp_Ex_c6314_10992814	BS00069980_51	wsnp_Ex_rep_c66900_65314012	Kukri_c30875_283	wsnp_Ku_c14958_23427256	BobWhite_c10901_578	RAC875_c79944_269	wsnp_Ex_c6314_10992814	Tdurum_contig10987_800	BS00100178_51	BS00080090_51	RAC875_c7291_388	Tdurum_contig4567_172	BS00013563_51	IACX3154	BS00078242_51	RAC875_c19105_498	RAC875_c2498_600	RAC875_c41315_157	BobWhite_c46338_76	BobWhite_c34650_78	BS00067797_51	Kukri_c75644_104	Tdurum_contig69079_300	Ra_c66628_801	BS00066916_51	RAC875_c2498_837	IACX11633	Kukri_rep_c68263_453	RAC875_c42037_363	wsnp_Ex_rep_c66900_65314631	Tdurum_contig57742_400	Jagger_c5915_58	Tdurum_contig49751_2541	Jagger_c1611_158	Tdurum_contig4567_1290	Excalibur_c63344_424	wsnp_Ra_c57838_59796310	BobWhite_c34650_141	wsnp_Ex_c24594_33843836	Kukri_c2621_610	Kukri_c5460_1063	RFL_Contig4500_912	IAAV1417	wsnp_Ex_c19647_28632659	IACX12578	IACX3152	RAC875_rep_c110032_448	Excalibur_rep_c74009_217	wsnp_JD_c9510_10342089
Kukri_c29560_455	Kukri_c29560_455	wsnp_Ku_c3684_6789632	BS00065481_51	Excalibur_c37943_221	wsnp_Ku_c20011_29589514	BS00044408_51
BS00063823_51	RAC875_rep_c106700_77	RAC875_c13_1965	Ra_c33743_472	wsnp_Ex_c4666_8349206	BS00034303_51	BS00034304_51	Tdurum_contig49844_958	BS00066127_51	BS00063822_51	Tdurum_contig45240_1309	Tdurum_contig10546_273	BS00063823_51	tplb0031i04_452	wsnp_Ex_rep_c68515_67349904	Kukri_c42466_392	RAC875_c13_1458	RAC875_c13_1589	wsnp_Ra_c13_24540
Tdurum_contig81753_70	Ex_c5902_360	wsnp_Ra_c10053_16636851	wsnp_JD_c8448_9444839	Ex_c13534_401	Ku_c69633_1873	wsnp_Ex_c6117_10704945	BS00064515_51	wsnp_Ex_c15084_23263641	Kukri_c40804_171	BS00062996_51	IAAV5061	wsnp_JD_c20604_18293112	BobWhite_rep_c49176_485	RFL_Contig4653_1217	Excalibur_rep_c101324_1680	Tdurum_contig81753_70
wsnp_Ex_c27298_36506245	JD_c5000_410	Ex_c5317_662	wsnp_Ku_c51039_56457361	RAC875_c61597_327	BobWhite_c19155_246	BS00094342_51	Excalibur_c9846_1720	Excalibur_c12332_161	BS00022761_51	wsnp_Ex_c27298_36506245	BS00061387_51	CAP11_c3591_72	RAC875_c101391_521
wsnp_Ex_c19134_28056012	wsnp_Ex_c807_1585614	wsnp_Ex_rep_c69526_68472787	wsnp_Ex_c19134_28056012	Kukri_c8835_112	wsnp_Ex_c807_1586396	BS00099700_51	Ra_c7322_2294	wsnp_Ex_c807_1586158	wsnp_CAP7_c2282_1107112
wsnp_Ku_c38543_47157828	wsnp_Ex_c2171_4072774	wsnp_Ku_c38543_47157828	RAC875_c48885_107	BS00021860_51	Ex_c2171_2600	wsnp_Ex_c2171_4073721	BS00000006_51	BobWhite_c11539_336	wsnp_Ex_c2171_4072995	BS00023138_51
RAC875_c23775_406	Ex_c4208_839	Excalibur_c472_914	Excalibur_c33923_592	RAC875_c23775_406	Tdurum_contig82190_124	Tdurum_contig36142_150
tplb0056h22_2113	wsnp_Ex_c2718_5038582	BS00046772_51	Ra_c23129_348	tplb0056h22_2113	Tdurum_contig10128_593
Kukri_rep_c69378_1842	Ra_c69221_1167	wsnp_Ra_rep_c69221_66574148	wsnp_Ex_c31570_40343841	Excalibur_c52165_93	wsnp_BE444644A_Ta_2_1	BS00022110_51	wsnp_BE500291A_Ta_2_1	Kukri_rep_c69378_1842
BS00089968_51	BS00067453_51	BS00077533_51	Tdurum_contig12967_831	Tdurum_contig88305_380	BS00040916_51	BS00089968_51	Kukri_c2781_719	wsnp_BE443187A_Ta_2_3
wsnp_Ex_c54655_57455562	wsnp_Ex_c16295_24772702	wsnp_Ex_c16295_24772663	wsnp_Ex_c54655_57455110	wsnp_CAP11_c923_558715	wsnp_Ex_c54655_57455562	wsnp_Ku_c3953_7233359	RAC875_c55872_149
IAAV3916	IAAV3916	Tdurum_contig54689_646	wsnp_Ex_c3136_5798185	BS00036851_51	wsnp_CAP11_c1116_654940	wsnp_Ex_c3136_5798236	Ra_c11529_647
BS00022754_51	wsnp_Ku_c42416_50159250	BS00063973_51	BS00022754_51	wsnp_CAP11_c1506_840951	wsnp_Ex_c790_1554988	Kukri_c6266_260	BS00074855_51
BS00022003_51	wsnp_Ex_rep_c68441_67261679	BobWhite_c2236_111	wsnp_Ex_c43578_49857984	BS00022003_51	Tdurum_contig102312_245	BS00005311_51	BS00109052_51
Excalibur_c27357_146	Excalibur_c27357_146	Excalibur_c42255_425	tplb0049a09_2097	Kukri_c16087_281
BS00074301_51	Tdurum_contig52695_388	BS00074301_51	BS00076246_51	BobWhite_c23736_153	Tdurum_contig86202_175	BS00074299_51	Ku_c19858_2078
RAC875_c28819_281	RAC875_c49940_385	Kukri_rep_c103857_458	RAC875_c28819_281	BobWhite_c5457_1440	Kukri_rep_c72329_163	Excalibur_c6567_845
Excalibur_c7180_862	Excalibur_c7180_862	BS00022500_51	Kukri_c3338_271	wsnp_Ex_rep_c101757_87065169	Kukri_c36747_195	Kukri_c5501_1515
BS00057293_51	BS00047242_51	BS00056932_51	BS00056933_51	BS00021873_51	RAC875_rep_c106118_339	BS00057293_51
IAAV669	Excalibur_c79009_75	IAAV669	wsnp_Ex_c54211_57168122	BS00082219_51	BobWhite_c27193_217	Tdurum_contig11521_102
RAC875_c68120_285	Excalibur_c2598_2052	BobWhite_c11512_157	RAC875_c31670_389	RAC875_c68120_285	BS00065313_51	Kukri_c63163_141
BS00100107_51	BS00100107_51	IAAV2363	wsnp_Ex_c7383_12655992
wsnp_Ex_c16551_25061395	wsnp_Ex_c16551_25061517	Ra_c2139_968	wsnp_Ex_c16551_25060833	wsnp_Ex_c16551_25061550	wsnp_Ex_c16551_25061395
wsnp_Ex_c23795_33033010	wsnp_Ex_c23795_33033010	RAC875_c32639_395	Kukri_c75091_220	wsnp_Ex_c23795_33033150	BS00022299_51
RFL_Contig3370_343	BobWhite_c7114_237	RFL_Contig3370_343	wsnp_Ex_c3620_6612231	RAC875_c15745_124	wsnp_JD_c2128_2930150
Tdurum_contig76136_404	Tdurum_contig59338_1902	Tdurum_contig76136_404	IAAV6488	Tdurum_contig96830_155
Kukri_c14889_1086	Jagger_c6106_119	Kukri_c14889_1086	Kukri_c75754_239	Kukri_c14889_116
wsnp_RFL_Contig4136_4696148	Excalibur_c17553_84	wsnp_RFL_Contig4136_4696148
CAP11_c3209_76	CAP11_c3209_76	Excalibur_c24051_502	wsnp_Ex_rep_c101994_87256479	wsnp_Ex_c18754_27630557	wsnp_Ra_c3966_7286546	wsnp_RFL_Contig2265_1693968	RAC875_rep_c109969_119	wsnp_Ex_c44164_50292954	BS00066447_51	Tdurum_contig10843_745	Excalibur_c31769_793	Ku_c12469_983	wsnp_Ku_c6977_12078885	wsnp_Ku_c6977_12078791	BS00041063_51	wsnp_Ex_c2185_4094843	wsnp_Ex_c17476_26190830
wsnp_Ex_c7266_12475249	Tdurum_contig71499_211	wsnp_Ex_c7266_12475249	IAAV9053	BS00073670_51
BS00094095_51	BS00094095_51	BS00079189_51	BS00077879_51	BobWhite_rep_c50145_387
BS00035256_51	wsnp_Ku_c21275_31007309	BS00035256_51	Ra_c22700_818	Kukri_c54152_242
wsnp_Ex_rep_c68829_67704044	RAC875_c86270_269	RAC875_c81616_116	RFL_Contig5137_602	wsnp_Ex_rep_c68829_67704044
wsnp_Ku_c20011_29589089	wsnp_Ku_c20011_29589089	wsnp_Ra_c12183_19587379	wsnp_Ex_c11120_18022932
wsnp_Ku_c23772_33711538	Kukri_c2326_659	D_contig23076_255	wsnp_Ku_c23772_33711538
Excalibur_c39303_144	Excalibur_c39303_144	Tdurum_contig17712_115	tplb0060m15_257
wsnp_BG607308A_Ta_2_2	Excalibur_c92705_94	wsnp_Ex_c2526_4715978	wsnp_BG607308A_Ta_2_2
Kukri_c7633_724	Kukri_c7633_724	BS00065693_51	IAAV3512
tplb0044j06_689	BS00059098_51	tplb0044j06_689	BS00100510_51
JD_c20036_865	Ra_c700_1024	JD_c20036_865	Ra_c700_2210
Tdurum_contig49187_356	Tdurum_contig49187_356	RAC875_c35993_308	Kukri_rep_c77459_316
BS00041911_51	BS00067150_51	RAC875_c7132_134	BS00041911_51
wsnp_CAP11_rep_c4151_1963100	wsnp_JD_c3867_4934646	wsnp_CAP11_rep_c4151_1963100	Tdurum_contig43874_1129
wsnp_Ex_c2702_5013188	IAAV1650	Tdurum_contig55097_601	wsnp_Ex_c2702_5013188
wsnp_Ra_c17216_26044790	BS00110075_51	BS00011235_51	wsnp_Ra_c17216_26044790
wsnp_Ku_c14275_22535576	BobWhite_c13238_386	Kukri_rep_c104877_2166	wsnp_Ku_c14275_22535576
BobWhite_rep_c63332_67	BS00021968_51	BobWhite_rep_c63332_67	Kukri_c49033_52
BS00076948_51	BS00076948_51	Kukri_c86812_193
RAC875_rep_c107228_92	RAC875_rep_c107228_92	Excalibur_c8030_2139
Tdurum_contig43844_1266	RAC875_c99519_227	Tdurum_contig43844_1266
BS00065292_51	BS00065292_51	wsnp_BE399939A_Ta_2_1
Kukri_c5967_586	Kukri_c5967_586	Excalibur_c45297_316	wsnp_Ex_rep_c69647_68598463	BobWhite_c40633_308	RAC875_c25339_200
wsnp_Ex_c2171_4074003	wsnp_Ex_c2171_4074003	Excalibur_c2171_2728
BS00021939_51	BS00021939_51	BobWhite_c8202_245
Kukri_c41797_393	Kukri_c41797_393	RFL_Contig2187_1025
Excalibur_rep_c71254_415	wsnp_JD_c23511_20069005	Excalibur_rep_c71254_415
IAAV3167	IAAV3167	RAC875_c58966_471
IAAV5294	BobWhite_c9057_118	IAAV5294
BS00065296_51	Excalibur_c6010_235	BS00065296_51
BS00104432_51	BS00104432_51	wsnp_Ex_c1880_3545329
wsnp_Ku_c7890_13513783	wsnp_BF201102A_Ta_2_1	wsnp_Ku_c7890_13513783
wsnp_BE497820A_Ta_2_2	wsnp_BE497820A_Ta_2_2	wsnp_Ex_c7830_13323473
Kukri_c9468_831	BobWhite_c41847_333	Kukri_c9468_831
Ku_c6319_201	Ku_c6319_201	Ku_c24324_850
BS00009531_51	BS00009531_51	IACX8002
Kukri_c17430_972	wsnp_Ex_c19647_28632894	Kukri_c17430_972
BobWhite_c14291_666	BobWhite_c14291_666	wsnp_Ex_c18941_27840714
IACX5832	IACX5832	wsnp_Ex_c57094_58953404
Excalibur_c9356_783	Excalibur_c9356_783	wsnp_Ex_c14812_22928900
RAC875_rep_c91682_90	RAC875_rep_c91682_90	Tdurum_contig54785_216
Kukri_c57965_109	Kukri_c57965_109
wsnp_Ex_c7668_13089715	wsnp_Ex_c7668_13089715
wsnp_Ex_rep_c67179_65674582	wsnp_Ex_rep_c67179_65674582
BS00009369_51	BS00009369_51
Excalibur_rep_c115510_314	Excalibur_rep_c115510_314
wsnp_Ex_rep_c102070_87317290	wsnp_Ex_rep_c102070_87317290
Tdurum_contig48760_112	Tdurum_contig48760_112
IACX2540	IACX2540
Excalibur_c20260_137	Excalibur_c20260_137
BobWhite_c42349_99	BobWhite_c42349_99
BobWhite_rep_c63943_76	BobWhite_rep_c63943_76
wsnp_Ku_c35386_44598937	wsnp_Ku_c35386_44598937
BS00065714_51	BS00065714_51
Excalibur_c1208_72	Excalibur_c1208_72
Excalibur_c6714_246	Excalibur_c6714_246
BS00081120_51	BS00081120_51
BobWhite_rep_c49979_373	RAC875_rep_c106044_137	BobWhite_rep_c49979_373
Ku_c47168_563	Ku_c47168_563
BS00021660_51	wsnp_Ex_c62351_62025689	BS00021660_51	Kukri_rep_c107435_940	wsnp_Ex_rep_c67394_65974276
wsnp_Ku_c15816_24541162	wsnp_Ku_c15816_24541162
RFL_Contig3882_550	RFL_Contig3882_550
Excalibur_c47321_138	Excalibur_c47321_138	IACX5879	wsnp_Ex_c31017_39858962	Tdurum_contig49187_601
wsnp_Ex_c39592_46849607	wsnp_Ex_c39592_46849607
BS00099534_51	BS00099534_51
CAP7_c10833_215	BobWhite_c5917_529	wsnp_BE444644A_Ta_2_2	CAP7_c10833_215	BS00075505_51
Excalibur_c46261_342	tplb0049a09_1302	BS00021688_51	BS00068108_51	Excalibur_c46261_342
IAAV8042	IAAV8042
wsnp_Ra_c11532_18688426	wsnp_Ra_c11532_18688426
Kukri_c6492_375	Kukri_c6492_375
Excalibur_c9210_168	Excalibur_c9210_168
RFL_Contig5787_2311	RFL_Contig5787_2311
BS00015653_51	BS00015653_51
JD_c947_819	JD_c947_819
CAP8_rep_c4852_130	CAP8_rep_c4852_130
BS00022838_51	BS00022838_51
Ku_c915_507	Ku_c915_507
Kukri_rep_c102608_599	Kukri_rep_c102608_599
BS00068435_51	BS00068435_51
RAC875_c91464_170	RAC875_c91464_170
RAC875_c19259_1902	RAC875_c19259_1902
RAC875_c18195_741	RAC875_c18195_741
wsnp_Ex_c49211_53875600	wsnp_Ex_c49211_53875600
CAP7_c4064_162	CAP7_c4064_162
RAC875_c232_1895	RAC875_c232_1895
CAP8_c2014_192	CAP8_c2014_192
BS00003088_51	BS00003088_51
RFL_Contig727_736	RFL_Contig727_736
wsnp_CD454152A_Ta_2_1	wsnp_CD454152A_Ta_2_1
BobWhite_c6966_236	BobWhite_c6966_236
RAC875_rep_c112818_307	RAC875_rep_c112818_307
RAC875_rep_c76193_513	RAC875_rep_c76193_513
RAC875_c61493_327	RAC875_c61493_327
RAC875_rep_c74170_236	RAC875_rep_c74170_236
BobWhite_c5564_86	BobWhite_c5564_86
Excalibur_c49550_97	Excalibur_c49550_97
wsnp_Ex_c4244_7662955	wsnp_Ex_c4244_7662955
BobWhite_c17045_186	BobWhite_c17045_186
BS00094343_51	BS00094343_51
BobWhite_c2506_332	BobWhite_c2506_332
wsnp_Ex_c6209_10838456	wsnp_Ex_c6209_10838456
BS00023152_51	BS00023152_51
BS00022098_51	BS00022098_51
BS00031073_51	BS00031073_51
RFL_Contig1284_640	RFL_Contig1284_640
wsnp_RFL_Contig4307_5006558	wsnp_RFL_Contig4307_5006558
CAP8_c1066_309	CAP8_c1066_309
wsnp_Ex_c6209_10838852	wsnp_Ex_c6209_10838852
Ex_c95453_1499	Ex_c95453_1499
Excalibur_c1954_930	Excalibur_c1954_930
wsnp_Ex_c31830_40573624	wsnp_Ex_c31830_40573624
RAC875_rep_c111720_149	BS00066903_51	Excalibur_c56310_57	BobWhite_rep_c50822_462	Excalibur_c560_180	RAC875_c32320_88	Excalibur_c36525_679	BS00068200_51	wsnp_Ku_c14202_22436656	RAC875_c35715_718	BS00022520_51	RAC875_rep_c111720_149	wsnp_Ra_c5131_9153817	Excalibur_c79041_63	RFL_Contig4162_1757	BS00010886_51	Kukri_c35480_647	wsnp_JD_c9613_10432955	Excalibur_c35797_615	Kukri_c65301_127	RAC875_c89088_79	BS00099782_51	BS00063099_51	CAP7_c6223_318	RAC875_c42356_237	BS00064660_51	CAP7_c2695_75	BobWhite_c11861_557	BS00065697_51	BS00087043_51	IAAV6876	wsnp_JD_c12186_12484832	Jagger_c6390_111	RAC875_c27959_117	BobWhite_c7070_196	BS00083511_51	wsnp_Ex_c33675_42124657	BobWhite_c20692_123	IAAV2002	Excalibur_c33675_201	Kukri_c22631_462	wsnp_Ku_rep_c70220_69775205	RAC875_c7486_1667	BobWhite_c36944_167	wsnp_Ku_c3294_6125586	Excalibur_c28850_166	wsnp_Ex_c25392_34658803	CAP12_c703_150	IAAV6818	BobWhite_c6094_447
Ku_c439_1308	wsnp_Ex_c5915_10378807	wsnp_Ex_c1302_2489542	Jagger_c6508_51	Kukri_c439_857	Ku_c4349_1791	wsnp_Ra_c13424_21239985	RAC875_rep_c117234_313	IAAV4252	RAC875_c5518_1401	Kukri_rep_c105119_190	wsnp_CAP7_c3665_1701376	wsnp_Ex_c2904_5355509	JD_c16284_736	wsnp_Ex_c18519_27369737	Ex_c2571_987	wsnp_Ex_c1498_2868339	wsnp_Ex_c58012_59490259	Excalibur_c10669_997	Excalibur_c97201_294	wsnp_Ku_c7872_13484038	BS00074315_51	IAAV3972	BS00068082_51	Kukri_c43113_136	Ku_c439_1308	Kukri_c2827_439	BS00024717_51	Tdurum_contig25393_218	wsnp_Ex_c10842_17637744	Kukri_s113060_116	BS00065930_51	Kukri_c51_98	wsnp_Ex_rep_c68091_66846454	Kukri_rep_c106665_549	wsnp_Ex_c658_1294003	wsnp_Ra_rep_c106477_90236168	RAC875_c62202_161
Ku_c13342_414	wsnp_Ex_rep_c75281_72691359	Kukri_c11240_332	wsnp_Ra_c44756_51084202	Ku_c13342_414	BS00068100_51	BS00064767_51	BS00070507_51	wsnp_Ex_rep_c69631_68583202	IAAV5469	Excalibur_c32630_104	wsnp_Ex_c16963_25554152
Excalibur_rep_c101527_180	wsnp_Ku_c2185_4218722	Excalibur_rep_c104876_277	Ra_c1726_1071	Kukri_c27591_1180	Excalibur_rep_c101527_180	wsnp_Ra_c27733_37249132	Kukri_c64573_443	CAP7_c1155_57	BobWhite_rep_c65835_277	Kukri_c95103_97	IACX6009	Kukri_c94493_273	wsnp_Ex_rep_c68003_66744451	Tdurum_contig12551_233	BS00042014_51	wsnp_Ex_c5594_9848626	BobWhite_c4773_85
Tdurum_contig44635_759	BS00000137_51	RAC875_c103988_92	BS00021971_51	RAC875_c94973_396	wsnp_Ex_c54092_57099525	Excalibur_c23304_353	wsnp_Ex_c2582_4804223	BS00068710_51	Ex_c29928_1020	Tdurum_contig44635_759	Tdurum_contig27797_1114	wsnp_Ex_c56866_58816359	RAC875_c2105_740	BobWhite_c34759_227	BS00073015_51	RAC875_c985_387
Tdurum_contig32812_325	BS00067744_51	wsnp_RFL_Contig2809_2587619	wsnp_JD_c37023_27225840	wsnp_Ex_c210_411604	wsnp_Ex_c29304_38355434	Excalibur_c38433_291	wsnp_Ex_c34474_42777857	IAAV475	RAC875_c30011_426	Kukri_c12910_908	wsnp_JD_c1358_1947464	Ra_c22730_460	BS00011514_51	wsnp_Ex_c33431_41918732	Tdurum_contig32812_325	Excalibur_c18492_249	IACX6034	IAAV5992
wsnp_Ex_c48257_53217539	wsnp_Ex_c48257_53217539	BS00045446_51	BS00065390_51	wsnp_Ex_c12909_20457407	JG_c1889_344	wsnp_Ex_c12909_20457660
Tdurum_contig68472_115	Ra_c8939_653	Ku_c1083_1314	RAC875_c38511_91	RAC875_c24376_704	Tdurum_contig68472_291	Ku_c1083_1261	wsnp_BE495277B_Ta_2_5	Tdurum_contig10338_566	RAC875_c2437_1569	BS00066289_51	Excalibur_c10444_2056	Kukri_c45713_151	Tdurum_contig68472_115	Kukri_c46476_647
Tdurum_contig29090_280	Tdurum_contig29090_280	RAC875_rep_c109658_614	Tdurum_contig5017_1015	Tdurum_contig7459_1061	Kukri_rep_c72756_155	Kukri_c55310_94
Tdurum_contig46366_913	wsnp_Ku_c6464_11320381	wsnp_BE497820B_Ta_2_1	BS00092953_51	Tdurum_contig31131_198	Kukri_c98694_120	BS00049793_51	wsnp_Ex_c12119_19382820	BS00009789_51	Tdurum_contig46366_913	BS00108062_51	BS00056147_51	BS00068390_51
BobWhite_c47103_84	wsnp_Ex_rep_c68023_66768770	wsnp_Ex_rep_c66903_65319487	wsnp_Ex_rep_c68023_66768700	Ex_c1583_1138	Ex_c1583_1688	wsnp_Ex_c33455_41940691	BobWhite_c47103_205	wsnp_Ku_c17875_27051169	Tdurum_contig52447_814	BobWhite_c47103_84	IAAV4188
wsnp_Ex_c7196_12357989	Kukri_c27433_1819	wsnp_Ex_c7196_12357989	Excalibur_c9969_98	BS00018740_51	IAAV8455	Kukri_rep_c109463_264	wsnp_Ra_c19660_28866961	wsnp_Ex_c7193_12354542	Excalibur_c37910_276	Excalibur_c17032_261
JD_c63005_896	wsnp_Ex_c47152_52446529	wsnp_Ex_c10674_17400603	wsnp_Ex_c2615_4862266	wsnp_Ku_c29780_39658445	BS00094480_51	BS00067152_51	JD_c63005_896	Excalibur_c25948_366	RAC875_c9150_2945	IAAV52	BS00022993_51	Kukri_c10530_1044	IACX2883	RFL_Contig697_1463	Kukri_c9520_288
RFL_Contig4979_965	Excalibur_c32189_998	Excalibur_c6967_553	BS00102828_51	Excalibur_c6967_1852	RFL_Contig4979_965	tplb0060p09_735	BS00024993_51	BS00067985_51	RFL_Contig4979_865
wsnp_Ex_rep_c68600_67448893	BS00099719_51	BobWhite_c45848_120	wsnp_Ex_rep_c68600_67448893	Kukri_rep_c108378_52	wsnp_Ra_c39562_47242455	RFL_Contig539_1789	RAC875_c96862_121
Kukri_c3734_400	Kukri_c3734_438	wsnp_Ex_c2207_4136036	Excalibur_c71602_591	Kukri_c637_974	tplb0048o03_953	Kukri_c3734_400	Kukri_c46310_84	wsnp_Ku_c16116_24914991	Kukri_c55885_110
IAAV2296	BS00010311_51	Ra_c11667_324	wsnp_Ex_c1343_2568829	Excalibur_rep_c69730_391	Ku_c4240_216	Excalibur_c874_1479	IAAV2296	Kukri_rep_c103366_421
Excalibur_c54941_571	Ra_c35412_1057	Excalibur_c54941_571	IAAV2240	D_F5XZDLF01ELZ49_220	Ku_c1031_670	IAAV3515
BS00103625_51	BobWhite_c41725_430	BS00067028_51	wsnp_Ex_rep_c104986_89538820	wsnp_Ra_c5210_9289264	BS00103625_51	wsnp_Ku_c32477_42087329
Tdurum_contig47833_484	wsnp_Ku_c3102_5811860	IAAV2593	wsnp_Ex_c12152_19428078	Tdurum_contig47833_484	Excalibur_c9868_1206	wsnp_Ra_c15069_23407152	BS00003655_51
wsnp_Ex_c10644_17356566	Ku_c1083_375	Kukri_c12562_453	wsnp_Ex_c19724_28720939	wsnp_Ex_c19724_28721128	RFL_Contig570_515	Excalibur_c9846_458	wsnp_Ex_c10644_17356566	Excalibur_c16135_253
Kukri_c34173_518	Kukri_c9522_622	Kukri_c34173_518	wsnp_JD_c5795_6955627	RAC875_c21299_256	BobWhite_c19443_131	BobWhite_c16987_106	Excalibur_c36377_615	RFL_Contig5739_1542	Excalibur_c7968_2218	BobWhite_rep_c62475_70	BobWhite_c6633_179	RFL_Contig5739_641	BobWhite_c6633_395	Kukri_c46932_155
Ku_c22523_598	RAC875_c54392_94	Excalibur_c17489_804	IACX1947	Excalibur_c8168_226	Ku_c22523_598	BS00032082_51
BS00050057_51	BS00084106_51	wsnp_Ku_c40084_48381107	BS00050057_51	Tdurum_contig8171_1680	IACX7841	BobWhite_c38408_71	Kukri_c16006_1996
Tdurum_contig52688_476	RAC875_c60758_585	Kukri_c87104_125	RAC875_c1792_3457	wsnp_Ex_c11131_18037020	Tdurum_contig52688_476	IACX6070	wsnp_Ex_c11131_18036595
Kukri_c1214_825	Kukri_c1214_2316	Kukri_c1214_825	Tdurum_contig97942_163	wsnp_Ex_c3175_5864335	Tdurum_contig97942_51	Kukri_c1214_948
Excalibur_c71712_180	Excalibur_c71712_180	RAC875_c3231_339	RAC875_rep_c74271_414	RFL_Contig3285_1009	CAP7_c8713_356	Tdurum_contig60189_855	Tdurum_contig60189_310
BobWhite_c47740_85	Ra_c53208_433	wsnp_Ex_c1630_3105100	Tdurum_contig93270_1008	BS00007437_51	wsnp_Ku_c11980_19464222	BS00048572_51	BobWhite_c47740_85
IAAV8999	IAAV8999	wsnp_Ex_c12431_19823475	wsnp_Ex_c7988_13555376	Ku_c1191_2004	BobWhite_c4852_323	IAAV4590
Kukri_c94990_140	RAC875_c36779_148	RAC875_c23289_303	Kukri_c29410_63	wsnp_Ku_c21770_31551190	Kukri_c94990_140	wsnp_RFL_Contig3739_3996324	BobWhite_c23903_443	wsnp_Ex_c49423_54028488
Tdurum_contig25432_1218	Kukri_rep_c109397_59	Tdurum_contig25432_1218	wsnp_Ku_c64203_64579087	Excalibur_c3948_1315	Tdurum_contig25432_1377	Kukri_c2514_490
wsnp_Ku_rep_c70662_70289489	wsnp_Ku_rep_c70662_70289489	Excalibur_c12395_467	Excalibur_c9258_1222	wsnp_Ex_c12152_19429932	Jagger_c3819_70	Tdurum_contig85945_281	Kukri_rep_c70662_486
Ex_c5594_2818	Jagger_c3991_101	Ex_c5594_2818	wsnp_Ex_c50413_54706626
BS00100707_51	BS00022991_51	BS00100708_51	BS00100707_51	RAC875_s111360_122	BS00025795_51
wsnp_Ra_c26091_35652620	Tdurum_contig10172_176	wsnp_Ra_c26091_35652620	Tdurum_contig77275_259	BS00039492_51	Kukri_c9073_1450
Excalibur_c2433_324	IAAV4074	wsnp_Ex_rep_c75281_72691771	Excalibur_c49271_183	Ex_c66350_301	Excalibur_c2433_324
Kukri_c52_225	Kukri_c54078_114	BS00065551_51	IAAV8378	wsnp_Ex_c3834_6971712	wsnp_Ku_c3201_5970486	wsnp_Ex_c5155_9140608	Kukri_c52_225	wsnp_Ex_c3834_6971470	BobWhite_c47456_121	Jagger_c5859_114	BobWhite_rep_c64260_207	BS00109560_51	wsnp_Ku_c3102_5810751
Excalibur_c11605_156	BS00065543_51	RAC875_c22387_117	BS00022336_51	Excalibur_c11605_156	Kukri_c46276_63
Kukri_c82145_51	wsnp_Ex_c21875_31045200	Kukri_c82145_51	wsnp_Ex_c8019_13598142
Kukri_c45951_367	Kukri_c45951_367	BS00037103_51	RAC875_c49291_156
Kukri_c13359_169	Excalibur_c2618_1412	Jagger_c8121_167	Tdurum_contig60165_722	Excalibur_c2618_1723	Kukri_c13359_169
Kukri_c2955_281	BS00010573_51	Kukri_c2955_281	IACX9238	RFL_Contig2832_2410
Excalibur_c3730_546	Excalibur_c3730_546	Kukri_c10970_573	Excalibur_c3730_2098	Excalibur_c4468_654
RAC875_c22722_671	BS00024829_51	Excalibur_c23457_225	wsnp_Ex_c9362_15546626	RAC875_c22722_671
Tdurum_contig14130_315	BS00083715_51	RFL_Contig4911_357	Tdurum_contig14130_315	wsnp_Ex_c2459_4591587
RAC875_rep_c109634_90	RAC875_rep_c109634_90	Tdurum_contig5017_993	wsnp_Ku_rep_c102339_89347150	Kukri_c23743_112
Kukri_c49151_139	Tdurum_contig48658_802	Kukri_c49151_139	Kukri_c28117_583
wsnp_JD_c12221_12509932	wsnp_Ex_c57209_59016692	wsnp_JD_c12221_12509932	BobWhite_c10956_71	Kukri_c10913_480
BobWhite_c28333_454	BobWhite_c28333_454	Kukri_c15823_196	BS00065128_51
BS00021735_51	BS00021735_51	Kukri_rep_c72553_368	Tdurum_contig28353_1628	RAC875_c16536_80	RAC875_c27743_249	RAC875_rep_c104919_902	Kukri_c4581_737
RAC875_c2260_1700	wsnp_Ra_c38873_46699852	wsnp_Ex_c2870_5296539	RAC875_c2260_1700
Tdurum_contig25513_123	tplb0027f13_1493	Tdurum_contig25513_123	IACX9261
BobWhite_rep_c50066_63	wsnp_BF201102B_Ta_2_5	BobWhite_rep_c50066_63	wsnp_BE499835B_Ta_2_5
wsnp_CAP12_c2231_1090724	wsnp_CAP12_c2231_1090724	IAAV5014	BS00024814_51
Excalibur_rep_c108100_149	Excalibur_rep_c108100_149	wsnp_Ex_rep_c67471_66073969	Ex_c23426_1546
Kukri_c10508_253	BobWhite_c22036_399	Kukri_c10508_253	wsnp_Ku_c25613_35580381
Tdurum_contig12995_722	Tdurum_contig58669_273	Tdurum_contig12995_792	Tdurum_contig12995_722
wsnp_Ra_c47696_53184502	wsnp_Ra_c47696_53184502	BobWhite_rep_c50349_139	IACX5390
Excalibur_c46000_203	BS00065864_51	Excalibur_c92555_283	Excalibur_c46000_203
BobWhite_c43731_313	Tdurum_contig27973_306	RFL_Contig5337_1453	BobWhite_c43731_313
wsnp_Ex_c17754_26503892	Tdurum_contig42008_7461	Kukri_c4818_332	wsnp_Ex_c17754_26503892
RAC875_c19099_308	RAC875_c19099_308	Tdurum_contig11060_433	RAC875_c19099_434
Excalibur_c50887_231	BS00002208_51	Tdurum_contig84745_267	Excalibur_c50887_231	BS00022652_51	Kukri_rep_c80794_53
Excalibur_c8675_1550	Ra_c73292_443	IAAV547	wsnp_Ex_c18654_27528399	Excalibur_c8675_1550
RAC875_c278_1801	RAC875_c278_1801	wsnp_Ku_c38713_47298856
IAAV2401	IAAV2401	BS00078784_51
BS00009810_51	wsnp_Ex_c607_1204908	BS00009810_51
IACX5702	BS00084096_51	IACX5702
Tdurum_contig81548_426	Tdurum_contig81548_426	Kukri_c45262_340
Excalibur_c9563_1157	BS00099986_51	Excalibur_c9563_1157
wsnp_Ex_rep_c110196_92676847	wsnp_Ku_c5308_9450093	wsnp_Ex_rep_c110196_92676847
RFL_Contig1457_465	wsnp_Ex_c8962_14947544	RFL_Contig1457_465
Tdurum_contig42092_348	Tdurum_contig42092_348	wsnp_Ex_c6548_11355524
CAP12_c2231_114	CAP12_c2231_114	BS00039874_51
Kukri_c74960_427	Kukri_c74960_427	wsnp_Ku_c35090_44349446
wsnp_Ku_c20701_30355248	wsnp_Ku_c20701_30355248	wsnp_BE443187B_Ta_2_1	BS00023161_51
RFL_Contig2772_1693	RFL_Contig2772_1693	RAC875_rep_c112818_870
wsnp_Ex_c16045_24471413	BS00031339_51	wsnp_Ex_c16045_24471413
Excalibur_c47452_183	BS00091519_51	Excalibur_c47452_183
Excalibur_rep_c67473_264	Excalibur_rep_c67473_264	BobWhite_c14323_288
Tdurum_contig8695_379	IAAV731	Tdurum_contig8695_379
wsnp_Ku_c3869_7094615	IACX3288	wsnp_Ku_c3869_7094615	BS00031411_51
Tdurum_contig50731_961	Tdurum_contig50731_961	wsnp_RFL_Contig1548_762547
BS00022673_51	BS00022673_51	BobWhite_c11495_120
BS00062618_51	wsnp_Ra_c6374_11143280	BS00062618_51
Excalibur_c4189_124	BS00049213_51	BS00079321_51	Excalibur_c4189_124
wsnp_Ex_c26616_35855805	BS00110489_51	CAP12_c2009_335	RAC875_rep_c69585_192	Excalibur_rep_c91489_103	wsnp_CAP8_c1594_914839	wsnp_Ex_rep_c69760_68718561	JD_c8050_978	wsnp_Ex_rep_c67392_65972196	wsnp_Ex_c26616_35855805	wsnp_Ex_rep_c95506_83475785	Ku_c69113_923	wsnp_Ex_rep_c69760_68719014
wsnp_Ex_c20440_29511162	BobWhite_rep_c63648_306	Excalibur_rep_c110067_199	wsnp_Ex_c20440_29511162	BobWhite_s67247_276
CAP7_c5481_96	CAP7_c5481_96
Excalibur_c23801_115	Excalibur_c23801_115
Tdurum_contig14404_319	Tdurum_contig14404_319
RAC875_c29907_115	RAC875_c29907_115
wsnp_Ex_rep_c70120_69070056	wsnp_Ex_rep_c70120_69070056
Kukri_c100408_598	Kukri_c100408_598
RAC875_c42009_247	IAAV659	RFL_Contig2304_1569	RAC875_c18335_443	RAC875_c42009_247
Excalibur_c74858_243	Excalibur_c74858_243
Tdurum_contig82473_67	wsnp_Ex_c11070_17950604	Tdurum_contig82473_67	RAC875_c10819_636
RAC875_c20161_821	RAC875_c20161_821	Ku_c7546_861
RFL_Contig3811_3709	wsnp_Ex_rep_c66651_64963120	RAC875_rep_c105322_99	wsnp_Ex_rep_c66696_65023462	Jagger_c505_141	IACX6007	RFL_Contig3811_3709	wsnp_JG_c402_268605
BobWhite_c26082_239	BobWhite_c26082_239
BS00033612_51	BS00033612_51
BS00065732_51	BS00065732_51
BobWhite_c24484_240	BobWhite_c24484_240
Tdurum_contig10911_117	Tdurum_contig10911_117
RFL_Contig4167_1164	RFL_Contig4167_1164
Excalibur_c92906_314	Excalibur_c1925_2569	wsnp_Ra_c48052_53424490	RAC875_rep_c109658_382	RAC875_c48052_127	RAC875_c8927_1434	Excalibur_c92906_314	RAC875_rep_c109658_211
wsnp_Ex_c97184_84339976	wsnp_Ex_c53170_56501500	wsnp_Ex_c97184_84339976	BobWhite_c39214_164
wsnp_Ex_c16963_25554400	wsnp_Ex_c16963_25554400
Kukri_c49101_731	Kukri_c49101_731
RAC875_rep_c106589_184	RAC875_rep_c106589_184
BS00049997_51	BS00049997_51
Excalibur_c4699_215	Excalibur_c4699_215	RAC875_c1148_1175
BS00059847_51	BS00059847_51
Kukri_c26747_211	Excalibur_c3165_730	Kukri_c26747_211
tplb0057d20_531	tplb0057d20_531
wsnp_Ex_rep_c66358_64543089	wsnp_Ex_rep_c66358_64543089
wsnp_Ex_c35103_43312537	wsnp_Ex_c35103_43312537
BS00023072_51	BS00023072_51	BS00063769_51	IAAV2411	RAC875_c16827_292
wsnp_Ex_rep_c68504_67334656	wsnp_Ex_rep_c68504_67334656
RAC875_rep_c83825_236	RAC875_rep_c83825_236
RAC875_c82589_246	RAC875_c82589_246
Tdurum_contig12848_112	Tdurum_contig12848_112
Excalibur_c9391_1016	Excalibur_c9391_1016
BS00028183_51	BS00108019_51	BS00028183_51	BS00108020_51
BS00005860_51	BS00005860_51
Excalibur_c58520_78	Excalibur_c58520_78
Kukri_c41408_233	Kukri_c41408_233
RAC875_c13410_2221	RAC875_c13410_2221
RAC875_rep_c114200_428	RAC875_rep_c114200_428
Tdurum_contig42092_281	Tdurum_contig42092_281
RAC875_rep_c116173_605	RAC875_rep_c116173_605
Tdurum_contig35470_227	Tdurum_contig45588_730	Tdurum_contig35470_227
CAP8_c909_312	CAP8_c909_312
BS00060015_51	BS00060015_51
BS00063423_51	BS00063423_51
wsnp_Ex_c831_1625061	wsnp_Ex_c831_1625061
wsnp_Ex_c8019_13598348	wsnp_Ex_c8019_13598348
Excalibur_c23452_401	Excalibur_c23452_401
BS00062731_51	BS00062731_51
wsnp_BE403214B_Ta_2_1	wsnp_BE403214B_Ta_2_1
Ex_c9543_935	Ex_c9543_935
wsnp_Ku_c3151_5892200	wsnp_Ku_c3151_5892200
wsnp_Ex_c113235_94249366	wsnp_Ex_c113235_94249366
D_GDEEGVY01AU4CW_149	D_GDEEGVY01AU4CW_149
D_GCE8AKX02IXEFJ_281	BS00022267_51	RAC875_c3672_705	D_GCE8AKX02IXEFJ_281	BS00068331_51	BS00022688_51	BS00022537_51	D_contig27392_286	Kukri_c11140_323	wsnp_RFL_Contig2402_1924907	BS00074353_51	Excalibur_c30378_344	BobWhite_c14409_206	BS00009287_51	Excalibur_c50584_358	BS00075368_51	BS00084133_51	BS00064893_51	BS00025017_51	RFL_Contig4176_605	IACX5914	D_GDS7LZN02I3554_251	RAC875_c703_2551
Kukri_rep_c104865_57	Kukri_c7827_1309	Kukri_rep_c104865_57	BS00011935_51	Kukri_c48936_107	BS00012069_51	wsnp_Ex_c24145_33394561	D_GDS7LZN02F4FP5_176	RAC875_c34968_514	wsnp_Ex_c11055_17928283	wsnp_Ex_c24145_33394644	RFL_Contig617_1357	RAC875_c3988_3479	wsnp_Ex_c6657_11523455	tplb0026a09_1444	Kukri_c7827_1168
wsnp_Ex_c65985_64188864	D_GBUVHFX02FY8QG_158	wsnp_Ex_c65985_64188864	Ku_c4397_1536	BobWhite_c836_422	wsnp_Ku_rep_c72922_72561803	Kukri_c13045_302	IACX6496	D_GBF1XID01A16U2_148	Excalibur_c37393_75	RAC875_c30315_692	wsnp_Ex_rep_c67164_65655648	BobWhite_c15647_606	RAC875_c44064_222
Kukri_rep_c106490_1398	Excalibur_rep_c109856_92	D_GB5Y7FA02JRQ1I_101	Kukri_rep_c106490_1398	wsnp_Ku_c44483_51751682	wsnp_Ku_c10877_17896883	Excalibur_c91745_337	wsnp_Ku_c55961_59662821	D_contig79410_237	BobWhite_c8945_134
D_GDS7LZN01CBWNE_99	BS00011794_51	D_GDS7LZN01CBWNE_99	BobWhite_c13030_406	CAP8_c145_89	Kukri_c7786_81	Excalibur_c687_886	RAC875_c13169_459
Kukri_c45387_380	IAAV1320	BobWhite_c7604_181	Kukri_c14878_97	Kukri_c28182_129	Kukri_c45387_380
RAC875_c41114_390	CAP7_c756_531	JD_c825_1450	RAC875_c41114_390	Kukri_c35049_357
BS00024761_51	BS00024761_51	BS00021911_51	BS00093588_51
BS00010144_51	Kukri_c17942_239	D_GCE8AKX02J2BYY_249	BS00010144_51
RAC875_c63933_184	RAC875_c16419_585	RAC875_c63933_184
IACX5717	IACX5717
Kukri_c96249_58	Kukri_c96249_58
Kukri_c46526_103	Kukri_c46526_103
Excalibur_c2795_1518	Excalibur_c2795_1518
RAC875_c4792_754	RAC875_c4792_754
BobWhite_c6328_410	BobWhite_c6328_410
Tdurum_contig12926_687	Tdurum_contig12926_687
RAC875_c34515_86	RAC875_c34515_86
BobWhite_c2730_245	BobWhite_c2730_245
RAC875_c51455_182	RAC875_c51455_182
BS00066144_51	BS00066144_51
wsnp_Ex_rep_c68491_67318138	wsnp_Ex_rep_c68491_67318138
wsnp_RFL_Contig2606_2264492	wsnp_RFL_Contig2606_2264492
BS00022699_51	BS00022699_51
Kukri_rep_c73094_348	Kukri_rep_c73094_348
Ra_c2279_730	Kukri_c1214_474	Ra_c2279_730
BS00023151_51	BS00023151_51
BS00108733_51	BS00108733_51
BS00036878_51	wsnp_Ex_c14087_21997101	Kukri_c44260_577	Tdurum_contig53138_302	wsnp_Ex_c30264_39202224	IAAV7384	Kukri_c9262_401	wsnp_Ku_c2700_5121383	wsnp_Ku_c3450_6387847	BS00036878_51
Excalibur_c44694_414	BS00021999_51	wsnp_Ex_rep_c66433_64661643	RAC875_c31973_225	wsnp_Ex_c22089_31269531	wsnp_CAP7_c1839_907899	Kukri_c19338_413	CAP11_c989_113	CAP7_c2381_149	wsnp_Ex_c99215_85409445	RAC875_c39200_260	wsnp_Ex_c25300_34566908	RAC875_rep_c73850_589	wsnp_CAP7_c1839_908011	BS00067619_51	wsnp_Ku_c18534_27848426	Excalibur_c6057_281	wsnp_Ex_c14192_22135363	wsnp_Ex_c22089_31270950	wsnp_Ex_c10087_16579529	RAC875_c4632_1681	RAC875_rep_c73318_362	RAC875_c28637_1004	Kukri_rep_c68344_627	wsnp_Ex_rep_c66433_64662690	wsnp_Ex_c32765_41369642	BS00023847_51	wsnp_Ex_c14975_23127669	wsnp_Ku_c9583_16038698	Excalibur_c44694_414	wsnp_Ex_c14192_22135384	wsnp_Ex_c55340_57883276	RAC875_rep_c81239_73	wsnp_CAP11_rep_c8811_3803397
wsnp_Ex_rep_c76495_73453891	RAC875_c23338_792	Kukri_c37301_385	RAC875_c49329_81	Kukri_c9805_696	Tdurum_contig42643_194	BS00110512_51	wsnp_Ex_rep_c109274_92142043	BS00082460_51	Kukri_c66671_183	wsnp_Ex_rep_c76495_73453891	RAC875_c18490_1903	wsnp_Ex_c2325_4355706	Tdurum_contig70819_393	wsnp_Ex_rep_c98716_85135069
BS00091666_51	Excalibur_c1708_1975	Excalibur_c14222_179	Tdurum_contig64407_297	Tdurum_contig25770_308	RAC875_rep_c108445_772	Tdurum_contig61934_60	BS00076530_51	RAC875_c1215_1525	Tdurum_contig9544_978	Tdurum_contig25841_178	BobWhite_c10740_179	wsnp_JD_c3441_4455541	BS00066661_51	IACX8337	BobWhite_c15870_540	wsnp_Ku_c26400_36361638	wsnp_RFL_Contig3759_4027999	Tdurum_contig42015_2187	BS00023140_51	RAC875_rep_c106439_1159	wsnp_Ex_rep_c67468_66068960	BS00091666_51
wsnp_Ku_c21021_30712963	RAC875_c29455_79	Ex_c24379_1031	BS00071732_51	wsnp_Ku_c21021_30712963	Ra_c11721_766	wsnp_Ex_rep_c86110_78630016	Tdurum_contig13240_523	Tdurum_contig29629_437	Tdurum_contig42858_1352	BS00036397_51	wsnp_Ex_c11348_18326787	IAAV4703	Tdurum_contig42858_1256	wsnp_Ex_c902_1745108	wsnp_Ex_rep_c102807_87894833	Kukri_c8148_2719	Excalibur_c11578_324	wsnp_Ex_c11348_18327861	tplb0035a03_368	BobWhite_c19820_129	Tdurum_contig42125_5972	wsnp_Ex_c17185_25829084
Tdurum_contig62593_410	Tdurum_contig62593_410	IACX9256	wsnp_RFL_Contig1871_1020122	wsnp_CAP7_c5823_2616381	Kukri_rep_c101615_148	wsnp_Ex_c7844_13341797	Excalibur_rep_c105491_144	Kukri_c6364_1243	Ra_c6065_1145	IACX6046	BobWhite_c22086_444	RAC875_c22627_315	tplb0055o21_1994	Excalibur_c9779_465	wsnp_Ra_c11269_18309313
BobWhite_c13839_78	wsnp_Ku_c17618_26749729	Kukri_c37241_513	RAC875_c38136_199	wsnp_Ex_c16491_24996576	BS00011010_51	BobWhite_c13839_78	Excalibur_c39390_303	BobWhite_c36070_89	Tdurum_contig75595_586	Tdurum_contig100733_89	Tdurum_contig13287_703
wsnp_Ex_c431_848310	wsnp_Ex_c431_848310	BS00090253_51	Excalibur_c20597_509	Kukri_c3009_1255	Excalibur_c431_1323	BS00011165_51	RAC875_c68978_220	Excalibur_c20597_538	BobWhite_rep_c52979_181	Ra_c4668_825	Excalibur_c431_1130	Kukri_c3009_1374	BS00037002_51
wsnp_Ex_c26771_35998435	Tdurum_contig29607_413	IACX5481	BS00040814_51	Jagger_c5046_63	Tdurum_contig83087_104	Ex_c69054_723	Excalibur_rep_c69054_960	wsnp_Ex_c26771_35998435	BobWhite_c10343_320	BS00046261_51
BS00012023_51	RFL_Contig5693_646	BS00022292_51	wsnp_Ex_c1011_1931797	Excalibur_c12482_901	wsnp_Ku_c7458_12842353	wsnp_Ex_c11621_18716254	IACX5772	Excalibur_c23748_452	Tdurum_contig42823_1811	BS00012023_51
Ku_c69999_111	BS00077448_51	wsnp_BE490147A_Ta_2_1	IAAV4239	wsnp_Ex_c11578_18655261	Ku_c69999_111	Kukri_c2700_1137	wsnp_Ex_c9502_15748251	Tdurum_contig81516_69	Tdurum_contig9835_664	wsnp_Ex_c9502_15748469
Excalibur_c25752_80	IAAV5761	Excalibur_c25752_80	CAP7_c12484_228	wsnp_Ex_c36801_44683992	wsnp_Ex_c51820_55631560	wsnp_Ku_c1075_2160065	IAAV8730	wsnp_Ku_c14219_22455933	Kukri_rep_c69713_250	IAAV4068
Tdurum_contig54957_525	Tdurum_contig10580_316	Tdurum_contig54957_525	Tdurum_contig97611_150	BS00025560_51	Tdurum_contig56431_637	BobWhite_c3714_659	Tdurum_contig29823_203	BS00096853_51	BS00022032_51	RFL_Contig1622_923
wsnp_Ex_c3472_6358437	wsnp_Ex_c3472_6358437	BS00035533_51	Ku_c14907_456	IAAV5188	Ku_c97015_209	BS00010811_51	wsnp_Ku_c38451_47086066	Kukri_c67_1504	Excalibur_c30324_564
RAC875_c106584_747	BobWhite_c15802_72	RFL_Contig1622_1259	wsnp_Ku_c16572_25480808	Excalibur_c2978_667	CAP11_rep_c5191_192	BobWhite_c15802_720	wsnp_Ex_c13230_20872924	RAC875_c106584_747	Kukri_c102502_261	wsnp_CAP8_c6680_3136899
BS00109913_51	wsnp_Ex_c29648_38653339	wsnp_Ex_c28973_38050756	wsnp_Ex_c29648_38653281	Kukri_rep_c70558_246	Excalibur_c17487_51	wsnp_Ex_c28973_38050204	BS00109913_51	Ex_c28973_935
BS00083630_51	Excalibur_c12085_276	Tdurum_contig12045_613	Kukri_c39873_66	Excalibur_c20597_569	Tdurum_contig12045_868	BS00083630_51	RAC875_c4668_771	Tdurum_contig12045_246	Tdurum_contig12045_327
wsnp_CAP12_c1663_836753	wsnp_RFL_Contig3175_3154256	RFL_Contig2765_669	Excalibur_rep_c103170_504	Tdurum_contig11275_461	Excalibur_c99101_82	RFL_Contig2765_1200	Tdurum_contig9503_575	IAAV1495	IAAV6895	wsnp_CAP12_c1663_836753	Kukri_c41482_311	RFL_Contig3175_482	wsnp_JD_rep_c65886_41872083	BobWhite_rep_c51132_85	BobWhite_c2296_94	Tdurum_contig97520_902
BobWhite_s67148_292	wsnp_Ex_rep_c68369_67180429	BobWhite_s67148_292	wsnp_BE403154A_Ta_2_9	BS00065152_51	BS00063378_51	BobWhite_c17385_55	CAP7_c4283_232	wsnp_Ku_c25376_35340294
BS00065633_51	BS00064548_51	Excalibur_c53981_77	RAC875_c691_1486	BS00065633_51	BobWhite_c2568_115	wsnp_Ku_c22358_32187765	BS00010780_51
tplb0060j17_879	tplb0057e06_1607	BobWhite_c18721_190	tplb0060j17_879	RAC875_c41786_587	RAC875_c2253_1255	RAC875_c2253_238	Excalibur_c5442_1691
wsnp_Ex_c7002_12063325	wsnp_Ex_c7002_12063325	wsnp_JD_c5872_7032077	RAC875_c40653_612	wsnp_Ex_rep_c70675_69579757	Excalibur_c7002_314	BobWhite_c53978_99	wsnp_Ex_c7002_12063380
BS00009331_51	BS00009331_51	BS00011436_51	BS00025084_51	Tdurum_contig75595_1072	BS00074992_51	Kukri_c1192_825
BS00062823_51	RAC875_c7804_236	BS00062823_51	wsnp_Ex_c4954_8813973	BobWhite_c19647_159
RFL_Contig3687_972	IAAV622	RAC875_c62614_191	tplb0025i05_1836	Excalibur_rep_c69275_346	RFL_Contig3687_972
Kukri_rep_c104648_439	RAC875_c34617_143	wsnp_Ex_c17575_26299925	Kukri_c35661_63	Tdurum_contig102404_127	Tdurum_contig102404_298	IAAV7418	Kukri_rep_c104648_439	RFL_Contig4939_885
Kukri_rep_c73457_419	Kukri_c19802_710	Kukri_rep_c73457_419	IACX473	Excalibur_c2834_397
BS00011962_51	BS00011962_51	Kukri_c494_1413	Excalibur_c18265_399	RAC875_c12821_466
Tdurum_contig63703_1143	IAAV9150	wsnp_Ra_c3996_7334169	RFL_Contig5170_330	Tdurum_contig63703_1143
IAAV7349	Tdurum_contig42729_433	Tdurum_contig42729_380	IACX3415	IAAV7349
Kukri_rep_c70063_663	BS00099074_51	Excalibur_c24825_539	Kukri_rep_c70063_663	wsnp_Ra_c5346_9501281
Tdurum_contig51566_561	Tdurum_contig51566_561	BS00029127_51	Tdurum_contig51566_427	wsnp_BE489894A_Ta_2_1
RAC875_c23305_563	wsnp_JD_c19278_17450210	RAC875_c23305_563	Ku_c13637_545	wsnp_Ku_c27273_37219950
RFL_Contig6053_2072	Kukri_rep_c95718_868	RFL_Contig6053_2072	RFL_Contig6053_3082
Excalibur_rep_c69054_795	Excalibur_rep_c69054_795	Excalibur_c20459_1081	Excalibur_rep_c67100_1541
Excalibur_c16566_485	Excalibur_c16566_485	BS00023009_51	wsnp_JG_c5646_2148296
BobWhite_c6527_222	BobWhite_c6527_222	Kukri_c7146_870	RAC875_c13610_1239
wsnp_Ra_c36410_44760538	RAC875_c11876_120	BS00011578_51	wsnp_Ra_c36410_44760538
wsnp_Ex_c20352_29416468	wsnp_Ex_c20352_29416468	tplb0045l08_298	BS00057487_51	IAAV8380	RFL_Contig4069_2628
Tdurum_contig13287_203	Excalibur_c7044_243	Tdurum_contig13287_203
wsnp_Ex_c21633_30782312	BS00093036_51	wsnp_Ex_c21633_30782312	wsnp_Ku_c39334_47795350
wsnp_CAP8_c4597_2237727	wsnp_CAP11_c1137_665073	wsnp_CAP11_c303_253438	wsnp_CAP8_c4597_2237727
RFL_Contig1490_386	IAAV5158	RFL_Contig1490_386
Kukri_rep_c69627_954	Kukri_rep_c69627_954	RAC875_rep_c92223_1022
BobWhite_c40602_313	BobWhite_c40602_313	wsnp_Ex_c21129_30256617
wsnp_JD_c3839_4902725	wsnp_JD_c10969_11530496	wsnp_JD_c3839_4902725
RAC875_c26860_648	RAC875_c26860_648	wsnp_Ex_rep_c115803_95396724
RAC875_rep_c112449_669	RAC875_rep_c112449_669	wsnp_Ku_c1765_3452586
wsnp_Ex_c2236_4189774	wsnp_Ex_c34597_42879718	wsnp_Ex_c2236_4189774
BS00062781_51	wsnp_BE495143A_Ta_2_2	BS00062781_51
wsnp_Ex_c9779_16145653	Excalibur_s102388_276	wsnp_Ex_c9779_16145653
CAP11_c3827_198	CAP11_c3827_198
Tdurum_contig42418_2618	Excalibur_rep_c90454_251	Excalibur_c25390_2483	RAC875_c48687_681	Tdurum_contig42418_2618	tplb0026o20_691	IAAV6777
wsnp_Ex_rep_c102011_87270703	Excalibur_c15844_1470	RAC875_c14408_783	BS00044311_51	BobWhite_c20782_697	BS00078715_51	Excalibur_c49239_97	Tdurum_contig10194_765	BS00033795_51	CAP7_rep_c8019_110	wsnp_Ex_c17692_26437459	tplb0047k12_1370	wsnp_Ex_c29368_38408543	IACX14305	wsnp_Ex_rep_c102011_87270703	wsnp_Ex_c1104_2118684	wsnp_Ex_c18965_27868480	BS00022913_51	Ra_c14408_576	tplb0032i10_420	BS00064632_51	Ku_c8125_1049	wsnp_BE403421A_Ta_2_1	Kukri_c38882_391	RAC875_c83532_305	BS00087178_51	BobWhite_c8879_142	BS00086046_51	wsnp_Ex_c19770_28768859	Kukri_c1281_515	Kukri_c10711_632	wsnp_Ku_c8394_14267750	CAP11_c1206_301	wsnp_Ku_c3354_6228863
wsnp_CAP11_c2142_1128735	wsnp_CAP11_c2142_1128735
BobWhite_c4872_97	BobWhite_c4872_97
wsnp_Ex_rep_c67878_66584488	Kukri_c16463_584	RFL_Contig4441_627	RFL_Contig2605_672	RAC875_c767_4007	JD_c8888_741	Kukri_c7794_1247	wsnp_Ex_c12141_19415226	wsnp_Ku_c28854_38769308	wsnp_Ex_rep_c67878_66584488	Kukri_c3075_391	wsnp_Ex_c35465_43610634
BobWhite_c5782_825	BobWhite_c5782_825
BobWhite_c10832_1131	BobWhite_c10832_1131	wsnp_Ex_c1153_2213588	Jagger_c1423_102
tplb0024k14_1812	tplb0024k14_1812
Ra_c3533_880	Ra_c3533_880
BS00029282_51	BS00029282_51
RAC875_rep_c114561_587	RAC875_rep_c114561_587
Kukri_c11106_292	Kukri_c11106_292	BS00022660_51	BS00065076_51	BS00044360_51	IACX7895
wsnp_JD_c25092_21024578	wsnp_JD_c25092_21024578
Tdurum_contig44853_1083	Tdurum_contig44853_1083
IAAV151	IAAV151	BobWhite_c47143_592
wsnp_Ex_c31149_39976066	wsnp_Ex_c31149_39976066
wsnp_Ex_c10718_17457870	wsnp_Ex_c10718_17457870
wsnp_Ex_c31149_39976103	wsnp_Ex_c31149_39976103
RAC875_c26487_145	RAC875_c26487_145
BS00063990_51	BS00063990_51
BS00021704_51	BS00021704_51
Kukri_c89274_86	IAAV2577	Kukri_c89274_86
RFL_Contig5314_1147	RFL_Contig5314_1147
wsnp_Ex_rep_c68175_66950387	wsnp_Ex_rep_c68175_66950387
RAC875_rep_c105861_454	RAC875_rep_c105861_454
BS00040166_51	BS00040166_51
RAC875_c62325_320	RAC875_c62325_320
Tdurum_contig92921_142	Tdurum_contig92921_142
Kukri_c77911_260	Kukri_c77911_260
Tdurum_contig30082_197	Tdurum_contig30082_197
Ku_c37893_495	Ku_c37893_495
IACX2250	Tdurum_contig76709_195	IACX2250
Kukri_c14877_303	Kukri_c14877_303
BobWhite_c35035_317	BobWhite_c35035_317
Excalibur_c52196_235	Excalibur_c52196_235
RAC875_c93959_96	RAC875_c93959_96
Tdurum_contig57672_482	Tdurum_contig57672_482
BS00068106_51	BS00068106_51
RAC875_c64560_111	RAC875_c64560_111
Kukri_c7458_1132	Kukri_c7458_1132
RFL_Contig1060_2185	RFL_Contig1060_2185
BS00077789_51	BS00077789_51
Excalibur_c3959_118	Excalibur_c3959_118
Kukri_c66579_206	Kukri_c66579_206
Kukri_c26279_503	Kukri_c9507_142	Kukri_c55096_140	wsnp_Ex_c1725_3267186	RAC875_c41604_1001	wsnp_Ra_c11942_19247669	Kukri_c26279_503	BobWhite_c42198_254	RAC875_c90029_92	BS00063631_51	Excalibur_c23462_677	BS00069368_51	wsnp_Ex_rep_c66381_64576423	Kukri_c2800_103	Ku_c32537_241	Ku_c35629_568	wsnp_Ex_c23122_32350412	IACX4889	RAC875_rep_c81781_202	RAC875_c7110_2706	Excalibur_c59337_101	wsnp_Ex_c5075_9013594	Tdurum_contig19057_245	wsnp_Ex_rep_c66409_64618153	Excalibur_c7823_397	wsnp_Ex_c16446_24946990	Ra_c26497_381	wsnp_Ex_c1319_2522992	Jagger_c556_473	BS00082760_51	wsnp_Ex_c16243_24699942	wsnp_Ex_c5334_9427824	BobWhite_c23946_75
wsnp_Ku_c15761_24469459	RAC875_rep_c108200_137	wsnp_Ku_c15761_24469519	Excalibur_rep_c68210_468	Kukri_rep_c116323_79	wsnp_Ku_c15761_24469459	Excalibur_c22106_190	wsnp_Ex_rep_c66315_64480670	RAC875_c49136_59	wsnp_Ra_c46591_52408053
wsnp_RFL_Contig3943_4376736	Kukri_c24590_532	BobWhite_c14575_323	wsnp_RFL_Contig3943_4376736	Ku_c22026_1410	RAC875_c22101_656	Ku_c2606_779	Kukri_c50603_164	BS00022226_51	BobWhite_rep_c48835_225	Kukri_rep_c69660_52	Excalibur_c3810_186	wsnp_Ex_c18669_27544717	wsnp_Ex_c33813_42239400	wsnp_Ex_c698_1376989	wsnp_Ex_c43809_50018316	Excalibur_c18182_760	Kukri_c7539_1065	IAAV6675	IACX9279	BS00011624_51	JD_c15653_302	Ra_c10469_616	wsnp_Ex_c34011_42398362	Kukri_rep_c71420_511	BobWhite_c15653_484
BobWhite_c5418_82	Tdurum_contig62040_1253	RAC875_rep_c71306_97	JD_c5418_941	wsnp_Ex_c19602_28584250	RAC875_rep_c104354_333	wsnp_Ku_c35839_44981841	wsnp_RFL_Contig2014_1222146	RAC875_c33609_381	RAC875_c982_710	wsnp_Ra_c2730_5189836	Tdurum_contig45714_546	wsnp_Ku_c13325_21275440	RAC875_rep_c75251_505	Tdurum_contig61970_835	IAAV1673	wsnp_Ra_c2730_5190076	RAC875_c27207_380	Tdurum_contig32619_202	Kukri_c3044_221	Tdurum_contig62040_1247	Kukri_rep_c117390_70	Kukri_c3044_188	Kukri_c21943_958	Tdurum_contig61970_499	Tdurum_contig62040_1487	BobWhite_c5418_82	RAC875_rep_c111557_801
wsnp_Ra_c18735_27835674	wsnp_Ex_c24963_34217997	RFL_Contig5844_291	wsnp_Ra_c18735_27835674
BobWhite_c13202_399	Excalibur_rep_c69865_157	wsnp_CAP8_rep_c4776_2319078	BS00011795_51	Tdurum_contig67619_532	BS00065783_51	Kukri_c6361_407	Tdurum_contig42489_768	Tdurum_contig28247_226	BS00083918_51	Excalibur_c28759_914	RAC875_c1823_1681	BobWhite_c13202_399
RAC875_c10650_90	RAC875_c10650_90	BS00067590_51	BS00084314_51	BS00065680_51	Excalibur_s111479_146	Kukri_c32307_481
BS00074024_51	Excalibur_rep_c102798_288	BS00109717_51	wsnp_Ex_c19874_28891457	BS00023080_51	Excalibur_rep_c110824_66	BS00074024_51	RAC875_rep_c115149_515	Tdurum_contig41142_267	RAC875_rep_c115149_377	RAC875_c45515_65	wsnp_Ku_c4910_8793327	Tdurum_contig17421_310	Excalibur_c5083_718	D_F5XZDLF01B7ECX_54
Tdurum_contig9612_971	RAC875_rep_c72491_171	IACX6023	BS00003852_51	Kukri_c61725_545	RAC875_c13920_836	RAC875_c13920_747	Tdurum_contig43092_876	IAAV8704	RAC875_c19425_903	Tdurum_contig9612_971	Tdurum_contig33428_272	RFL_Contig5693_807	BS00003891_51
Ku_c106365_329	Kukri_c53506_1141	BS00063801_51	IACX6349	Tdurum_contig13698_141	wsnp_Ex_c6401_11124792	BS00048191_51	Kukri_c2842_248	wsnp_CAP11_c3599_1741800	Excalibur_c22075_166	Ku_c106365_329	wsnp_Ex_c6401_11124462	wsnp_Ex_c6401_11124623	wsnp_CAP12_c527_285541
RAC875_c65227_99	Kukri_c25377_365	RAC875_c14852_2171	Tdurum_contig70639_196	BobWhite_c8571_699	wsnp_Ex_c38198_45786860	RAC875_c12879_176	CAP11_c2683_177	Ku_c47744_1073	RAC875_c54701_277	RAC875_c65227_99
BS00054287_51	IACX203	BS00054287_51	wsnp_Ex_c26172_35422935	BS00064820_51	BS00094322_51	BS00106588_51	RAC875_rep_c107515_508
BS00064620_51	RAC875_rep_c107929_341	BS00064620_51	wsnp_Ex_c2936_5416717	BS00090073_51
wsnp_Ku_c12559_20251082	BS00003214_51	wsnp_JD_c2954_3925740	wsnp_Ex_c45081_50974769	RAC875_c25672_473	wsnp_Ex_c1249_2399894	wsnp_Ku_c12559_20251082	Kukri_rep_c100676_151	Excalibur_c63243_434	BS00069412_51
wsnp_Ex_c1145_2198295	BS00008727_51	Excalibur_c26172_359	wsnp_CD452643B_Ta_2_1	wsnp_Ra_c14498_22667649	BobWhite_c13977_91	wsnp_Ex_c1145_2198295	Ex_c1145_552	RAC875_c13325_109	RAC875_c27431_212
Tdurum_contig43538_1687	Excalibur_c96134_182	RAC875_c37871_249	RAC875_c13610_1599	Tdurum_contig43538_1687	Excalibur_c96134_152	Excalibur_c15744_322	Tdurum_contig43538_1306	Tdurum_contig43538_1812
IAAV8886	RAC875_c6837_468	IAAV8886	wsnp_Ex_c6057_10611952
wsnp_Ex_c12674_20142989	RAC875_c23461_428	BobWhite_c35443_249	wsnp_Ex_c12433_19827016	Excalibur_c92249_102	Tdurum_contig46808_4106	Kukri_c58961_76	BobWhite_c1633_643	wsnp_Ex_c12674_20142989
Tdurum_contig6121_947	Tdurum_contig6121_947	wsnp_Ex_rep_c102044_87297599	Ra_c14852_1487	Tdurum_contig6121_907	Kukri_c31822_568	Excalibur_c47748_83	BS00073879_51	BS00063608_51	Excalibur_c3795_198
CAP12_rep_c4571_181	wsnp_Ku_c24981_34948114	BobWhite_c22638_135	CAP12_rep_c4571_181	wsnp_Ex_c30689_39574415
wsnp_RFL_Contig2747_2479869	Tdurum_contig76997_462	Tdurum_contig76997_664	RAC875_c6649_642	wsnp_RFL_Contig2747_2479869	wsnp_Ex_c24927_34181611
Kukri_c39321_112	RAC875_c14852_693	Tdurum_contig54967_581	wsnp_Ex_c12618_20079758	BobWhite_rep_c65994_267	Kukri_c38732_246	wsnp_Ra_c3766_6947263	Kukri_c38732_225	Kukri_c39321_112
BS00022772_51	Excalibur_c18182_464	wsnp_Ex_c5058_8981554	BS00063174_51	BS00076093_51	wsnp_Ex_c45348_51169164	Excalibur_c22998_621	BobWhite_c47831_87	wsnp_Ra_c57648_59682822	Excalibur_rep_c92855_977	RAC875_c48456_444	wsnp_JD_rep_c63108_40258378	BS00060838_51	Kukri_c7972_1529	RAC875_c26487_118	RAC875_c10122_113	BS00022772_51
wsnp_Ex_c702_1382859	Tdurum_contig29162_378	BS00010403_51	wsnp_Ex_c702_1382859	wsnp_Ex_c4728_8444212	wsnp_Ex_c14481_22485922	wsnp_JD_c2297_3138694
RAC875_c14887_829	Kukri_c27662_675	RAC875_c31299_1302	RAC875_c31299_1215	Kukri_c27662_645	RAC875_c14887_829	BS00085589_51
wsnp_Ex_c1988_3742291	RAC875_c58425_331	CAP7_c10772_156	RAC875_rep_c77197_202	RFL_Contig2163_1769	wsnp_Ex_c1988_3742291	BobWhite_c43135_397
wsnp_Ra_c13949_21928888	RAC875_c13949_923	BS00028217_51	Tdurum_contig48689_514	BobWhite_c11042_284	wsnp_Ra_c13949_21928888
BS00010993_51	RAC875_c5129_280	BS00010993_51	BS00109036_51	BobWhite_c3392_749	Excalibur_c32739_698
Ra_c39588_830	RAC875_c23654_214	Ra_c39588_830	wsnp_Ex_c3025_5587183	RAC875_rep_c112646_106	RAC875_rep_c106238_237
RAC875_c17297_341	Tdurum_contig14559_78	Tdurum_contig14559_741	RAC875_c17297_341	Excalibur_c45952_611	wsnp_Ex_rep_c102159_87386822
wsnp_Ex_c19082_27999258	wsnp_Ex_c19082_27999258	Excalibur_c35713_106	Excalibur_c99745_169	BS00074183_51
CAP7_c3697_87	Tdurum_contig68217_361	CAP7_c3697_87	Excalibur_c36774_106	Ra_c18658_1048
wsnp_Ku_c43368_50890819	Tdurum_contig32579_121	BS00021658_51	BS00109999_51	wsnp_Ku_c43368_50890819
BS00055768_51	BS00063429_51	BS00092845_51	BS00055769_51	BS00055768_51
wsnp_Ex_c17667_26408733	Kukri_c65194_111	Excalibur_c16961_85	Excalibur_c11588_406	wsnp_Ex_c17667_26408733
BS00011202_51	RFL_Contig2206_1694	BS00069116_51	wsnp_Ex_rep_c70036_68988728	BS00011202_51
tplb0061f12_679	wsnp_Ex_c44510_50547245	Tdurum_contig44173_792	Tdurum_contig47269_904	RFL_Contig1015_620	wsnp_Ku_c16522_25425455	wsnp_Ex_c11714_18840676	wsnp_Ex_c18372_27196625	wsnp_Ex_c3990_7223090	RAC875_c43780_239	Tdurum_contig46925_285	tplb0061f12_679
BS00064886_51	Kukri_c30390_1731	BS00064885_51	BS00064886_51
Excalibur_c15335_197	Tdurum_contig29294_171	Excalibur_c15335_197	Tdurum_contig77234_467
wsnp_Ex_c8011_13584847	tplb0024k14_829	wsnp_Ex_c8011_13584847	Kukri_c8343_228	wsnp_Ex_c13352_21044607	Tdurum_contig62941_85	CAP7_c6528_99
RAC875_rep_c85751_268	RAC875_rep_c85751_123	RAC875_rep_c85751_72	Jagger_c3773_108	Tdurum_contig98106_715	BobWhite_c22075_85	Excalibur_c10568_826	Tdurum_contig44173_572	RAC875_rep_c85751_268
BS00037462_51	BS00037462_51	Kukri_c4780_395	CAP7_rep_c12929_169	RAC875_c7630_1383	BS00037464_51	BS00068506_51	Kukri_c73868_961
RAC875_c68849_153	wsnp_Ex_c56091_58346859	RAC875_c66376_395	RAC875_c68849_153
Kukri_c25725_1921	wsnp_Ex_c3940_7144946	wsnp_Ku_c1876_3666308	Kukri_c25725_1921	Jagger_c1077_98
Excalibur_c89155_115	BobWhite_c22827_193	Excalibur_c89155_115
BobWhite_c10614_157	BS00082086_51	BobWhite_c10614_157	IAAV8967	Kukri_c17997_389
BS00046263_51	BS00046264_51	BS00046263_51	Tdurum_contig569_263
wsnp_Ex_c19525_28494827	wsnp_Ex_c19525_28494827	wsnp_Ex_c45713_51429315	BobWhite_c47040_185
wsnp_BE404947B_Ta_2_12	wsnp_BE404947B_Ta_2_12	IAAV1711
wsnp_Ex_c946_1814027	wsnp_Ex_c946_1814027	wsnp_Ex_c946_1814084
Kukri_c3292_670	Kukri_c3292_670	wsnp_CV776265A_Ta_2_1
Kukri_rep_c107983_607	Kukri_rep_c68091_971	Kukri_rep_c107983_607
Kukri_rep_c105243_341	RAC875_c26887_562	Kukri_rep_c105243_341
Ku_c2212_411	Ku_c2212_411	Excalibur_c34134_280
Ra_c22493_190	wsnp_RFL_Contig2424_1966870	Ra_c22493_190
Kukri_c338_330	Kukri_c338_330	Kukri_c338_109
wsnp_Ra_c11600_18784716	BS00080317_51	wsnp_Ex_c8843_14783989	wsnp_JD_c2691_3617481	wsnp_JD_c5591_6743599	BS00056278_51	JD_c2691_2947	Ra_c17448_1214	wsnp_Ex_c5334_9427658	wsnp_Ra_c11600_18784716	wsnp_Ex_c9470_15701734	wsnp_Ex_c34011_42398664
BS00066226_51	BS00066226_51	Tdurum_contig5486_1406
BobWhite_c27364_124	BobWhite_c27364_124	Kukri_c79905_731
Kukri_c10377_112	Kukri_c10377_112	Tdurum_contig50121_249
RAC875_c55270_272	wsnp_Ex_c4815_8597139	RAC875_c55270_272
IAAV8065	Excalibur_c4361_309	BS00049565_51	IAAV8065	wsnp_Ex_c1603_3056226	BS00090277_51	BS00103275_51	IAAV2161	BS00049942_51	RAC875_c12805_908	CAP8_c1801_231	IACX5778	BobWhite_c17750_568	BS00025302_51
wsnp_CAP12_c1388_706924	wsnp_CAP12_c1388_706924
Ra_c26319_331	RAC875_c19357_122	wsnp_CD454706B_Ta_1_1	Ra_c26319_331	CAP11_c991_160	wsnp_Ku_c11690_19042937	BobWhite_c45091_53	Ra_c9698_1606	IAAV169	wsnp_Ex_c31256_40071875	Tdurum_contig50382_639	wsnp_Ex_c40732_47728890
RAC875_c45791_450	wsnp_Ra_c16850_25605248	wsnp_Ra_c27839_37354085	BS00067873_51	wsnp_Ex_c1398_2677127	wsnp_Ex_rep_c101703_87021883	Kukri_c41694_285	BobWhite_c34920_228	wsnp_BF291478B_Ta_2_1	RAC875_c45791_450	Excalibur_c20083_433	Kukri_c27172_757	Tdurum_contig15235_951	BS00026203_51	wsnp_Ex_c8267_13954978	BS00064654_51	wsnp_Ra_c54050_57499377	BS00079127_51	wsnp_Ra_rep_c73725_71801179	Excalibur_c83451_218	RAC875_c26400_88	wsnp_Ex_rep_c68480_67305954	wsnp_Ex_c14586_22625563	wsnp_Ex_c1319_2522682	Kukri_c44940_117	RAC875_rep_c75639_706	IAAV1460	Kukri_c3983_670	IAAV4514	RAC875_c88279_291	BS00003955_51	Excalibur_rep_c84475_162
RAC875_c12259_1892	RAC875_c12259_1892	RFL_Contig5885_435
Kukri_c373_1588	Kukri_c373_1588	Tdurum_contig10729_734	Tdurum_contig59339_428	Kukri_c45876_157	Kukri_c60966_261	Kukri_c373_916	Tdurum_contig12648_389	Tdurum_contig10729_989
wsnp_RFL_Contig4456_5258284	wsnp_RFL_Contig4456_5258284
Tdurum_contig14046_364	wsnp_CAP8_c7510_3461645	Tdurum_contig14046_364
Ex_c102862_798	RAC875_c34994_183	Ex_c102862_798	Tdurum_contig29467_99	Ku_c30637_1294	Tdurum_contig11700_1247	Tdurum_contig43119_297
RAC875_c14309_317	RAC875_c14309_317
Kukri_c56955_282	Excalibur_c31379_71	Kukri_c56955_282	Kukri_c78348_266	wsnp_BQ171182B_Ta_1_1
RFL_Contig4251_851	wsnp_Ex_c11348_18325887	wsnp_Ex_c11348_18326158	wsnp_Ex_c9750_16105678	wsnp_Ex_c4124_7455032	RFL_Contig4251_851	Tdurum_contig42414_1071	RAC875_c2370_250	Ex_c11348_1256	wsnp_Ex_c1276_2445537	Ku_c68657_464	Tdurum_contig26016_243	Tdurum_contig30640_263	Ra_c18593_802
Excalibur_c38928_307	Excalibur_c38928_307	RAC875_c55347_506	RAC875_c64292_78	Ra_c7721_225	wsnp_Ra_c2730_5190365	wsnp_Ex_c14530_22548417	RAC875_c8954_479	wsnp_Ra_rep_c108218_91556581
wsnp_Ra_c50264_54965028	wsnp_Ex_c19467_28423331	wsnp_Ex_c64847_63484965	Tdurum_contig15238_972	RAC875_c14171_664	Kukri_c30417_305	BS00066437_51	Tdurum_contig11126_182	Kukri_c14191_351	Kukri_c18274_1610	wsnp_Ex_c25505_34771897	BobWhite_c18550_159	Ra_c14171_2765	RAC875_c4254_364	wsnp_Ra_c50264_54965028	wsnp_Ku_c5891_10414090	Kukri_c43406_2491
Tdurum_contig74813_560	Tdurum_contig74813_560
RAC875_c32447_187	RAC875_c32447_187
Tdurum_contig12123_1650	Tdurum_contig12123_1650
wsnp_Ku_c2119_4098330	wsnp_Ku_c2119_4098330
RFL_Contig5037_1482	RFL_Contig5037_1482
Excalibur_c30648_924	Excalibur_c30648_924
wsnp_CAP7_c1735_859744	wsnp_CAP7_c1735_859744
BS00064478_51	BS00064478_51
BS00080047_51	BS00080047_51
wsnp_Ex_c16090_24522660	wsnp_Ex_c16090_24522660
wsnp_Ex_c1143_2195442	wsnp_Ex_c1143_2195442
IAAV5595	IAAV5595
RAC875_c8254_594	RAC875_c8254_594
CAP7_c7415_267	CAP7_c7415_267
RAC875_c12907_515	RAC875_c12907_515
Jagger_c1231_85	Jagger_c1231_85
Excalibur_c46399_307	Excalibur_c46399_307
wsnp_Ex_c1383_2651887	wsnp_Ex_c1383_2651887	BS00022480_51
Kukri_c59960_211	Kukri_c59960_211
RAC875_c17189_155	RAC875_c17189_155	Kukri_c25377_240
BS00027770_51	BS00027770_51
RAC875_c101541_132	RAC875_c101541_132
BobWhite_c9330_499	BobWhite_c9330_499
Tdurum_contig44938_2966	Tdurum_contig44938_2966
BobWhite_c18566_106	BobWhite_c18566_106
BS00029434_51	BS00029434_51
RAC875_rep_c71463_98	RAC875_rep_c71463_98
Tdurum_contig51676_120	Tdurum_contig51676_120
Tdurum_contig45559_403	Tdurum_contig45559_403
Excalibur_c6416_1712	Excalibur_c6416_1712
wsnp_Ex_c39304_46634878	wsnp_Ex_c39304_46634878
wsnp_Ex_rep_c69373_68312188	wsnp_Ex_rep_c69373_68312188
wsnp_Ku_c46363_53116979	wsnp_Ku_c46363_53116979
Excalibur_rep_c87351_347	Excalibur_rep_c87351_347
Excalibur_c80941_665	Excalibur_c80941_665
wsnp_Ex_c14101_22012676	wsnp_Ex_c14101_22012676
Excalibur_c100270_78	Excalibur_c100270_78
tplb0021a17_853	tplb0021a17_853
BobWhite_c23416_168	BobWhite_c23416_168
Tdurum_contig15762_139	Tdurum_contig15762_139	Tdurum_contig5968_365
Excalibur_c27139_516	Excalibur_c27139_516
Excalibur_rep_c94584_98	Excalibur_rep_c94584_98
BS00034554_51	BS00034554_51
BS00067983_51	BS00067983_51
Tdurum_contig63468_1413	Tdurum_contig63468_1413
wsnp_Ex_rep_c106072_90285324	wsnp_Ex_c5744_10087758	wsnp_Ex_rep_c106072_90285324
RAC875_c17011_373	RAC875_c17011_373
BS00068245_51	BS00068245_51
wsnp_CAP11_rep_c4300_2030261	wsnp_CAP11_rep_c4300_2030261
BS00046963_51	BS00046963_51
Ku_c32100_105	Ku_c32100_105
Kukri_c85856_60	Kukri_c85856_60
wsnp_Ex_c15708_24057812	wsnp_Ex_c15708_24057812
Kukri_rep_c107077_360	Kukri_rep_c107077_360
Kukri_rep_c107975_95	wsnp_Ex_c4942_8793029	RAC875_c3156_630	wsnp_Ex_c62371_62036044	Kukri_c13912_1543	D_GDS7LZN01DU929_63	Excalibur_c6258_692	Ex_c12134_939	IAAV6637	wsnp_Ex_c10910_17729008	Excalibur_c29102_933	CAP8_c6799_93	wsnp_Ex_rep_c67100_65576598	RAC875_rep_c103556_427	wsnp_JD_c2198_3021879	RAC875_c14354_934	RAC875_c24285_1049	Ex_c31468_763	Kukri_rep_c107975_95
wsnp_Ex_c13188_20825019	Ra_c16172_309	BS00087343_51	BS00105877_51	RAC875_c3928_422	BS00003568_51	IACX11026	BobWhite_c18136_441	BS00105522_51	IACX5958	Excalibur_rep_c113131_624	wsnp_Ex_c13188_20825019	wsnp_Ex_c4480_8056354	D_contig26362_1277	wsnp_Ex_c4480_8056013	Kukri_c11902_580	Excalibur_c21688_724	Kukri_s109823_59
Excalibur_c30035_368	Ex_c25390_395	Excalibur_c30035_368	wsnp_Ex_rep_c110800_93013978	RAC875_c15525_271	RAC875_rep_c113188_81	tplb0025h02_894	Kukri_rep_c72996_252	tplb0025h02_630	wsnp_Ex_c30754_39633791	wsnp_Ra_c7200_12462543	wsnp_Ex_c25390_34654575	Excalibur_c53816_233
Excalibur_c22599_921	IAAV3944	Ex_c7086_154	Excalibur_c22599_921	Excalibur_c83056_83	Excalibur_c43740_95	Kukri_c30754_271	BobWhite_c34798_184	Ex_c5168_849	D_GA8KES401DISTP_65	wsnp_JD_c7795_8867843	RAC875_c82385_209
BS00003697_51	RAC875_c30397_887	Excalibur_rep_c106283_82	RAC875_c25738_168	IACX5833	BS00003697_51	BobWhite_c5872_65	BS00011061_51
Excalibur_rep_c99143_422	RAC875_c98242_422	Excalibur_rep_c99143_422	Kukri_c73802_205	wsnp_Ex_c3405_6252997	BobWhite_rep_c52808_186
RAC875_c49751_75	tplb0038e08_924	RAC875_c49751_75	tplb0038e08_609	Kukri_rep_c111032_99
CAP7_c2559_543	BS00070856_51	RFL_Contig2615_982	BobWhite_c13435_700	CAP7_c2559_543
wsnp_CAP7_c1735_859875	wsnp_CAP7_c1735_859875	wsnp_JG_c5646_2148382	BS00022206_51	Excalibur_c2991_320
RAC875_c2102_3487	RAC875_c2102_3487	Kukri_c55362_75	wsnp_Ex_c14439_22426200
Ra_c42576_780	wsnp_Ku_c2637_5009091	Ra_c42576_780	BS00022523_51
wsnp_Ra_c27787_37299352	BobWhite_c14066_403	wsnp_Ra_c27787_37299352
wsnp_Ex_c1988_3742022	wsnp_Ex_c1988_3742022
IAAV5171	IAAV5171
wsnp_CAP12_c720_382116	wsnp_CAP12_c720_382116
wsnp_Ex_c23383_32628864	wsnp_Ex_c23383_32628864
Excalibur_c4261_1098	Excalibur_c4261_1098
wsnp_Ex_c18664_27540364	wsnp_Ex_c18664_27540364
wsnp_Ex_c56443_58561683	wsnp_Ex_c56443_58561683
Kukri_c45876_61	Kukri_c45876_61
wsnp_Ex_c4789_8550135	wsnp_Ex_c4789_8550135
RAC875_c18002_58	RAC875_c18002_58
BS00063625_51	BS00063625_51
Tdurum_contig54917_597	Tdurum_contig54917_597
wsnp_Ex_c37749_45436366	wsnp_Ex_c37749_45436366
BS00034553_51	BS00034553_51
RAC875_c25839_225	RAC875_c25839_225
BobWhite_c11808_975	BobWhite_c11808_975
Excalibur_c4789_2748	Excalibur_c4789_2748
wsnp_Ex_rep_c71217_70021470	wsnp_CAP11_c383_294401	BobWhite_c20374_162	wsnp_JD_c38071_27729378	BS00066651_51	BobWhite_c24063_231	Excalibur_c15411_643	RFL_Contig2920_563	wsnp_Ex_c10094_16590615	wsnp_Ex_c29371_38412298	Excalibur_c34091_311	RAC875_c32212_84	BS00078522_51	wsnp_Ex_c11350_18330107	BS00030911_51	RAC875_c32895_304	wsnp_Ku_c24742_34711973	Kukri_rep_c70389_57	wsnp_CAP11_c651_429263	wsnp_Ra_c31751_40835513	wsnp_Ex_c17693_26438399	wsnp_JD_c18167_16742264	wsnp_CAP11_c651_429138	Ra_c32003_420	Kukri_c36710_1007	RAC875_c52124_90	BS00084370_51	wsnp_JD_c18814_17164689	RAC875_c11662_401	RAC875_c57962_101	Kukri_c55196_445	CAP7_c10133_40	BS00002897_51	RAC875_rep_c117475_289	wsnp_Ex_rep_c71217_70021470	BS00006674_51	BobWhite_c911_127	Kukri_c27692_822	Kukri_c67076_479	JD_c42022_319	wsnp_Ex_rep_c69838_68799256	Excalibur_c62090_277	IAAV3946	Kukri_c39894_178
wsnp_Ex_c1482_2835665	wsnp_Ex_c1482_2835474	Kukri_c3855_428	Excalibur_rep_c79404_164	wsnp_Ex_c6059_10615895	wsnp_RFL_Contig1510_707132	BobWhite_c11374_530	wsnp_Ra_c40910_48252997	wsnp_Ex_c1482_2835665	BS00024619_51	wsnp_Ex_c7397_12674744	Excalibur_c9617_292	BS00082412_51	BobWhite_c26529_106	wsnp_Ra_c16813_25556454
RAC875_c48202_231	Tdurum_contig52015_426	Kukri_c67586_306	RAC875_c55774_126	Tdurum_contig52015_1090	Tdurum_contig52015_870	RAC875_c56907_274	Kukri_rep_c101179_404	RAC875_c54764_319	RAC875_c48202_231	Tdurum_contig75811_1629	Kukri_c42622_417	RAC875_c11969_384	BS00035083_51	Tdurum_contig15260_650	wsnp_Ex_c43009_49439922	Tdurum_contig51001_186	Kukri_c2101_2358	Tdurum_contig74815_1274	BS00079237_51	Tdurum_contig52015_1320
BS00022475_51	BS00033442_51	BS00094919_51	BS00076461_51	wsnp_Ex_c558_1105911	BS00022475_51	BS00082180_51	BobWhite_c40583_146	Kukri_c51068_528	BS00111120_51	Excalibur_c59263_96	RAC875_c21946_234	CAP11_c1048_99
BS00108784_51	IAAV2086	RAC875_rep_c112782_91	wsnp_BF473884A_Ta_1_3	BS00111112_51	Kukri_c11325_337	RAC875_c17861_199	Kukri_rep_c109098_132	RFL_Contig5162_345	IAAV6833	RAC875_c17861_221	BobWhite_c8076_154	Kukri_c39994_227	Jagger_c5275_99	BS00108784_51	Tdurum_contig51645_738	wsnp_Ex_c22383_31576342	BobWhite_c1085_412	BobWhite_c47709_141
BS00099610_51	Tdurum_contig75819_3136	Excalibur_c46601_265	Kukri_c28866_183	Kukri_c76470_79	Kukri_c29154_977	Tdurum_contig50536_603	CAP11_c1661_59	IAAV912	BS00000747_51	RFL_Contig3424_754	Kukri_c1831_1243	Excalibur_c30151_528	RAC875_c17185_90	RAC875_c34971_137	Tdurum_contig13048_89	BS00099610_51	Tdurum_contig47309_600	Tdurum_contig54860_525
RAC875_c12733_1509	Kukri_c11530_92	RAC875_c22831_356	BS00075731_51	BS00071736_51	Kukri_c18055_1740	wsnp_Ra_c389_826890	Kukri_c11451_1882	RAC875_c12733_1509	Ra_c956_2318	Tdurum_contig81947_779	RAC875_c1499_568	Tdurum_contig46717_2021	IACX5996	wsnp_Ra_c12773_20367106	RFL_Contig2814_604
Ra_c17341_2122	RAC875_c32923_95	wsnp_Ex_c42653_49180485	wsnp_Ex_c42653_49180603	Tdurum_contig8441_602	Ku_c12701_1268	Excalibur_rep_c101407_222	wsnp_Ku_c12701_20446223	BS00022145_51	Ra_c17341_2119	BS00074230_51	Excalibur_c14925_1747	BobWhite_c34551_714	Ra_c17341_2122
wsnp_Ex_c1146_2200823	Kukri_c6676_172	RAC875_c13696_226	wsnp_Ex_c1146_2200823	BobWhite_c4399_447	Excalibur_c96483_102	Excalibur_c96483_520	BS00022747_51	wsnp_Ex_c38326_45883440	BS00022541_51	wsnp_Ra_c16287_24905062	BS00092631_51
wsnp_Ex_c2360_4422599	BS00021997_51	wsnp_Ex_c2360_4422599	BobWhite_c24760_142	Ex_c1334_889	Tdurum_contig63598_188
Excalibur_rep_c105674_315	BobWhite_c25105_507	Excalibur_rep_c105674_315	RAC875_rep_c69356_504	BobWhite_c20453_589	Excalibur_rep_c106362_961	BS00084193_51	BS00105531_51	BobWhite_rep_c49999_538	Kukri_rep_c68381_911	Kukri_rep_c69740_288
Kukri_rep_c97425_164	BS00100351_51	BS00040590_51	BS00020610_51	wsnp_Ex_c11636_18742884	IACX11096	Kukri_rep_c97425_164	BS00099881_51	wsnp_JD_c14118_13933380
wsnp_Ex_c6961_11998812	Kukri_c855_2107	BobWhite_c32347_219	Kukri_c5693_1983	wsnp_Ex_c6961_12000176	IAAV6961	Kukri_c855_1907	BS00110681_51	wsnp_Ex_c6961_11998812
Ku_c554_1239	Ku_c554_1239	IAAV7916	BS00066015_51	Ra_c8937_191	Kukri_c57674_324	IAAV4945	BS00067746_51	Excalibur_c13337_219
wsnp_CAP11_c78_114341	wsnp_Ra_c7969_13600474	Ra_c4601_2417	wsnp_CAP11_c78_114341	CAP7_c10038_214	Tdurum_contig56144_369	Kukri_c58950_69	wsnp_BF293181A_Ta_2_4	IAAV942	wsnp_Ex_c19582_28564743	IAAV3025	wsnp_Ex_c40011_47158369	RAC875_c4732_1521	Kukri_c42807_473	wsnp_Ex_rep_c67660_66321934	IAAV3027	RAC875_c114809_130
BS00078460_51	Ex_c9615_574	BS00078460_51	wsnp_Ex_c7030_12111917	Ex_c9615_1202	wsnp_Ex_rep_c69123_68034403	IAAV5150	Ku_c12886_1250
Kukri_c26517_691	wsnp_Ex_c13721_21532196	IAAV6170	wsnp_Ra_c1303_2598907	Kukri_c26517_691	Tdurum_contig42093_1170
Excalibur_c16355_712	Excalibur_c16355_712	Kukri_c19436_405
Excalibur_c61603_1052	Excalibur_rep_c102327_102	Tdurum_contig54832_139	Excalibur_c61603_1052	wsnp_RFL_Contig2805_2579582
BS00071558_51	BS00071558_51	wsnp_Ku_rep_c113718_96236830	Excalibur_c20486_268	wsnp_Ex_c5177_9174930	RAC875_c22201_461
BS00046976_51	BS00046976_51	CAP11_c3138_241	BS00099804_51	IAAV6043	JD_c19177_1284	BS00046977_51
Kukri_c66626_288	BS00102773_51	Tdurum_contig16445_218	BS00021692_51	Kukri_c66626_288	BS00102772_51
Tdurum_contig81608_63	RAC875_c42866_1323	Excalibur_c662_229	BS00095826_51	Tdurum_contig81608_63	wsnp_Ex_c662_1301994
IACX13137	Excalibur_c46453_144	BS00011622_51	Excalibur_rep_c105674_99	IACX13137	Kukri_c9728_1171
wsnp_Ku_c4299_7814936	BS00091701_51	BS00087471_51	Excalibur_c24593_1217	wsnp_Ku_c4299_7814936
Ra_c8394_1381	BS00070626_51	Ra_c8394_1381	BobWhite_c5235_710	IAAV6287	wsnp_Ku_c1552_3060297
Tdurum_contig42487_1555	BS00068033_51	Tdurum_contig42487_1555	wsnp_Ex_c5839_10246915	BS00067682_51	Kukri_c51453_406
RAC875_c1227_1471	wsnp_Ra_rep_c105182_89171305	Excalibur_c47990_159	RAC875_c1227_1471	RAC875_rep_c105182_460	Ra_c31466_694
Ku_c29856_174	Tdurum_contig23024_763	RAC875_c57656_170	Ku_c29856_174	Ku_c29856_132
Excalibur_c34189_122	Excalibur_c34189_122	wsnp_Ex_c6142_10746442	wsnp_Ex_c53387_56641291	wsnp_Ra_c7112_12318340
BS00061911_51	tplb0031i24_1212	Kukri_rep_c68371_1242	BS00061911_51	wsnp_Ku_c28104_38042857
Ra_c70829_369	wsnp_Ex_c7071_12171222	RAC875_c105310_155	wsnp_Ku_rep_c103889_90513052	Ra_c70829_369
BS00077791_51	BS00077791_51	wsnp_CAP7_c949_486485	BS00078324_51
wsnp_BF483039A_Ta_2_1	wsnp_BF483039A_Ta_2_1	RAC875_c50676_588	RAC875_c8565_926	BS00061593_51
IAAV1971	BS00062425_51	IAAV1971
RFL_Contig5701_783	RFL_Contig5701_169	RAC875_c2359_652	RFL_Contig5701_783	RFL_Contig6074_1058
wsnp_JD_c20555_18262260	Excalibur_c95707_285	BS00066468_51	wsnp_JD_c20555_18262260	RAC875_c19111_628
wsnp_BQ160404A_Ta_1_1	wsnp_Ex_c23102_32328852	wsnp_BQ160404A_Ta_1_1	wsnp_Ex_c23102_32328851
IACX7848	wsnp_CAP7_c1321_664480	wsnp_CAP7_c1321_664478	IACX7848
RAC875_c63822_185	RAC875_c63822_185	Excalibur_c60134_182	wsnp_Ra_c63822_63288359
Ku_c11827_464	wsnp_Ex_c5341_9443380	Ku_c11827_464	BS00011072_51	wsnp_Ku_c6065_10682531	wsnp_Ku_c6065_10682577
BobWhite_c19346_434	BobWhite_c19346_434	wsnp_Ex_c6354_11053460	wsnp_Ex_c53442_56678505
BS00020236_51	wsnp_Ku_c3929_7189422	wsnp_JD_c19925_17854742	BS00020236_51	Kukri_c45412_177
wsnp_Ku_c5693_10079343	wsnp_Ku_c5693_10079343	wsnp_JD_c5861_7018974	BS00111016_51
Excalibur_c113078_320	Excalibur_c113078_320	wsnp_Ku_c44760_51961180	BS00065529_51
RAC875_c63889_486	IACX17522	Tdurum_contig82438_73	RAC875_c26866_239	RAC875_c13221_1017	Ku_c5938_4221	RAC875_c63889_486
RAC875_c346_1226	tplb0032m13_1358	RAC875_c346_1226	RAC875_c41169_68
BS00063458_51	CAP7_c7296_88	BS00063458_51	BobWhite_rep_c49367_405
Kukri_c106476_350	BS00007429_51	Kukri_c106476_350	RFL_Contig3271_810
Kukri_c10757_183	Kukri_c10757_183	Excalibur_c52115_233	wsnp_Ex_c52115_55827442
BS00103846_51	BS00034085_51	Tdurum_contig83837_251	BS00103846_51
BS00064892_51	BS00063549_51	BS00064892_51
RAC875_c67063_703	RAC875_c67063_703	RAC875_c67063_984	wsnp_Ex_c39221_46569987
IAAV3315	IAAV3315	Tdurum_contig62357_527	Kukri_rep_c105999_572
Excalibur_c2736_159	RAC875_c21280_2176	RAC875_c1227_1098	wsnp_BF474379A_Ta_2_2	Excalibur_c2736_159	Excalibur_rep_c103301_387	BS00059929_51	wsnp_Ku_c10202_16937059	wsnp_Ex_c19214_28132186
BS00077891_51	BS00022202_51	BS00077891_51
BS00068863_51	Kukri_c74599_85	BS00068863_51
wsnp_CAP7_c10100_4479468	wsnp_CAP7_c10100_4479468	Excalibur_c1310_414
wsnp_Ex_c15341_23592075	Excalibur_c31216_744	wsnp_Ex_c15341_23592075
wsnp_Ku_c42539_50247426	wsnp_Ku_c42539_50247333	wsnp_Ku_c42539_50247426
wsnp_CAP11_rep_c4346_2051052	wsnp_CAP11_rep_c4346_2050918	wsnp_CAP11_rep_c4346_2051052
wsnp_Ku_c19943_29512612	wsnp_Ku_c19943_29512612	RAC875_c46980_148
RAC875_c27696_2299	RAC875_c27696_2299	RAC875_c27696_718
Excalibur_c19475_619	Excalibur_c19475_619	Tdurum_contig69003_459	Excalibur_c9183_1397
Ra_c9427_300	wsnp_Ex_c41150_48040078	Ra_c9427_300
IAAV6957	wsnp_Ku_c19251_28705893	tplb0045p11_893	IAAV6957
BS00109319_51	BS00109319_51	Excalibur_c12996_775
wsnp_BE445506A_Ta_2_2	wsnp_BE445506A_Ta_2_2
Tdurum_contig28493_829	Tdurum_contig28493_829
Tdurum_contig5646_929	Tdurum_contig5646_929
Ku_c20100_1746	Ku_c20100_1746
Tdurum_contig11613_329	Tdurum_contig11613_329
Tdurum_contig77759_52	Tdurum_contig77759_52
BS00011330_51	BS00011330_51
BS00022169_51	BS00022169_51
Tdurum_contig20214_279	Tdurum_contig20214_279
tplb0024l08_1395	tplb0024l08_1395	BS00092197_51	Ex_c9556_2547
wsnp_Ex_c9971_16412615	wsnp_Ex_c9971_16412615
RAC875_c75528_355	RAC875_c75528_355
IAAV6131	IAAV6131
BS00035032_51	BS00035032_51	Tdurum_contig99143_205	Excalibur_c42993_561
wsnp_Ex_c2017_3787478	wsnp_Ex_c2017_3787478
tplb0022c16_494	tplb0022c16_494
RAC875_rep_c76772_850	RAC875_rep_c76772_850
Tdurum_contig12326_232	Tdurum_contig12326_232
BS00110940_51	BS00110940_51
BS00022751_51	BS00023673_51	BS00023993_51	wsnp_Ra_c20189_29442564	BS00022751_51	BS00022049_51	RAC875_rep_c111778_387
Kukri_c5757_530	Kukri_c5757_530
Kukri_c40735_318	Kukri_c40735_318
Tdurum_contig22364_380	Excalibur_c53632_204	Tdurum_contig22364_380
RFL_Contig854_2253	RFL_Contig854_2253
BS00093156_51	wsnp_CAP11_c827_513472	wsnp_JD_c3225_4227048	BS00093156_51
RAC875_c52560_438	RAC875_c52560_438
Kukri_rep_c105330_552	Kukri_rep_c105330_552
wsnp_Ex_c31955_40681185	wsnp_Ex_c31955_40681185
Excalibur_c44485_362	Excalibur_c44485_362
BobWhite_rep_c58252_112	BobWhite_rep_c58252_112
RFL_Contig3425_378	RFL_Contig3425_378
Kukri_c40353_179	Kukri_c40353_179
RAC875_c66770_208	RAC875_c66770_208
RAC875_c16644_1722	Tdurum_contig15285_588	RAC875_c16644_491	Tdurum_contig93663_457	wsnp_Ex_c30239_39179460	RAC875_c16644_1722
Ku_c19745_1093	Ku_c19745_1093
RFL_Contig4956_2526	RFL_Contig4956_2526
BS00070539_51	BS00070539_51
Kukri_c6386_2065	Kukri_c6386_2065
Kukri_c36885_58	Kukri_c36885_58
Tdurum_contig97505_172	Tdurum_contig12454_585	tplb0032g12_1241	Tdurum_contig59467_433	Kukri_rep_c98227_390	RAC875_rep_c83934_91	Ku_c43151_811	Ku_c19745_892	Tdurum_contig97505_172	Kukri_c28968_130
wsnp_Ex_c15988_24402251	wsnp_Ex_c15988_24402251
BS00003730_51	BS00003730_51
RAC875_c55351_223	RAC875_c55351_223
Excalibur_rep_c68458_1536	Excalibur_rep_c68458_1536
Tdurum_contig46611_1061	Tdurum_contig46611_1061
BS00063267_51	BS00063267_51
Kukri_c484_1704	Kukri_c484_1704
Tdurum_contig45618_1089	Tdurum_contig45618_1089
wsnp_Ex_c35_77935	wsnp_Ex_c35_77935	BS00023055_51
wsnp_Ku_c16022_24798741	wsnp_Ku_c16022_24798741
RAC875_c42481_438	RAC875_c42481_438
RFL_Contig2834_890	RFL_Contig2834_890
RAC875_c50928_292	RAC875_c50928_292
BS00078400_51	BS00078400_51
BS00071424_51	BS00071424_51
Excalibur_rep_c102881_88	Excalibur_rep_c102881_88
BS00032623_51	BS00032623_51
wsnp_Ex_rep_c66939_65371026	wsnp_Ex_rep_c66939_65371026
RAC875_c60161_145	RAC875_c60161_145
BS00024786_51	BS00024786_51
BS00109912_51	BS00109912_51
Kukri_c19251_579	Kukri_c19251_579
RAC875_c35723_106	RAC875_c35723_106
wsnp_CAP8_rep_c3844_1896355	wsnp_CAP8_rep_c3844_1896355
Tdurum_contig46954_406	Tdurum_contig46954_406
IAAV3448	wsnp_Ex_c7783_13259751	BS00040415_51	BS00073602_51	Tdurum_contig51087_573	wsnp_Ex_c18800_27681277	wsnp_Ku_c11060_18147688	Kukri_rep_c68742_543	wsnp_Ex_c5925_10397213	Ku_c24482_1132	wsnp_Ex_c11860_19030807	Kukri_c61972_419	Kukri_c57677_355	RFL_Contig5098_1248	BS00055761_51	RAC875_c1638_165	IAAV3448	BS00062967_51
wsnp_Ku_c17161_26193994	wsnp_Ku_c17161_26193672	RAC875_c1742_2710	RAC875_c27548_234	JD_c4813_1482	Kukri_c51101_351	Kukri_c50071_1084	BobWhite_c34689_116	RAC875_c21537_368	wsnp_Ku_c17161_26193994	BS00029287_51	wsnp_Ex_c10550_17231658	BobWhite_c12256_96	BS00022045_51
RAC875_c8890_148	BobWhite_c3269_141	BS00021972_51	Ex_c54863_29	RAC875_c8890_148	BS00089181_51	BobWhite_c3564_81	wsnp_CAP11_rep_c4027_1902057	wsnp_Ex_c11003_17857759	JD_c3269_342	Ku_c28853_1518	Kukri_c20611_293	wsnp_Ex_rep_c109138_92064554	Tdurum_contig56342_134	wsnp_BF483648B_Ta_2_1	wsnp_Ex_c38711_46173464	Kukri_c99107_143	wsnp_Ku_rep_c68953_68153061	Excalibur_c41452_997	BS00010557_51	Excalibur_rep_c111629_239	BS00022009_51	Kukri_c16907_390
BS00024065_51	Tdurum_contig28176_55	wsnp_Ku_c10572_17445550	wsnp_RFL_Contig3405_3533915	BS00024065_51	BS00059062_51	Excalibur_c8994_1297	Excalibur_rep_c111660_89	Kukri_c39759_102	wsnp_Ku_c29256_39161320	BS00059061_51	Kukri_c12822_132	RAC875_c58656_89	wsnp_Ex_c47153_52447514	RAC875_c30453_292	BobWhite_c38957_159	Kukri_c67810_105
Tdurum_contig55961_526	wsnp_Ex_rep_c68762_67626384	Kukri_rep_c69900_197	Tdurum_contig55961_526	wsnp_JD_rep_c48755_32989025	RAC875_c871_1345
Kukri_c3676_483	RAC875_c8752_705	Excalibur_rep_c110429_536	RAC875_c34939_467	Kukri_c3676_483	BobWhite_c43557_103	BS00066456_51	RFL_Contig3607_648	wsnp_Ex_c32905_41484291
RAC875_c29004_652	RAC875_c29004_652	Excalibur_c5700_244	RAC875_c27939_335	Excalibur_c6738_2072	RAC875_c7251_656	Kukri_c52496_434	BobWhite_c3541_152	wsnp_JD_c2701_3626787	Excalibur_rep_c68565_1411	RFL_Contig1404_351
wsnp_RFL_Contig3054_2955094	Tdurum_contig93266_145	Tdurum_contig42813_935	wsnp_Ku_c10939_17975681	RAC875_rep_c70874_1920	BobWhite_rep_c66957_84	Tdurum_contig44382_932	Kukri_c78330_327	BS00072941_51	RAC875_c23724_118	wsnp_RFL_Contig3054_2955094	RFL_Contig2540_306	BS00067540_51	BobWhite_c16787_205	RAC875_rep_c70874_1309	wsnp_Ex_c4408_7939986	RAC875_c23724_182	RAC875_c99084_580	wsnp_Ku_c4067_7419106	BS00095819_51	BS00035640_51	BS00070399_51	IAAV5646	Tdurum_contig75931_1967	wsnp_Ex_c15972_24385702	tplb0037k05_1475	wsnp_Ex_c14248_22204549
BobWhite_c4481_96	wsnp_Ku_c665_1371448	Kukri_c36225_133	Ku_c46689_1653	BobWhite_c4481_96	RAC875_c16839_188	BobWhite_c39364_231
BobWhite_c23074_304	wsnp_be496863B_Ta_2_2	wsnp_be496863B_Ta_2_1	Jagger_c2161_211	BS00021695_51	BobWhite_c23074_304
wsnp_Ex_c5270_9324025	Ku_c20136_198	Kukri_c51296_438	wsnp_Ex_c5270_9324025	wsnp_RFL_Contig4753_5709032	Ex_c12057_797	Tdurum_contig102328_129
Excalibur_c39238_158	tplb0022m23_742	BobWhite_c44558_325	BobWhite_c8027_421	RAC875_c18513_376	BobWhite_rep_c63166_725	Excalibur_c39238_158	RAC875_c1962_1517	Kukri_rep_c73612_444
BS00010616_51	wsnp_Ex_c46274_51831129	BS00031746_51	Tdurum_contig57370_82	BS00022056_51	Tdurum_contig57370_318	BS00010616_51
BS00063744_51	Kukri_c25451_119	BS00063744_51	Excalibur_c8931_432	Tdurum_contig23504_196	RAC875_c3361_2093	wsnp_Ku_c16295_25149034	wsnp_Ku_c854_1768346	Ku_c16895_793
BS00039118_51	Tdurum_contig10677_529	wsnp_BE605194B_Ta_2_7	BS00101408_51	tplb0021f14_1700	wsnp_BE605194B_Ta_2_1	wsnp_BE498985A_Ta_2_1	BS00039118_51
BS00065981_51	BS00022053_51	BS00066873_51	IACX5924	Tdurum_contig97814_355	BS00065981_51
Kukri_c43981_300	tplb0035h03_1251	BobWhite_rep_c55035_124	Kukri_c43981_300	BS00022810_51	BobWhite_c4729_243	BS00040283_51
BobWhite_c2514_109	BS00065265_51	BobWhite_c2514_109	Kukri_c46447_1738	Tdurum_contig49656_679	Excalibur_c51720_84	BobWhite_c12355_1548
IACX6036	wsnp_Ex_c11106_18003332	IACX6036	BS00074083_51	wsnp_Ex_c10342_16938528	BS00064344_51	IACX3991	wsnp_Ku_c31419_41152151	BS00054881_51
BS00048090_51	Excalibur_rep_c102136_270	Excalibur_c15029_144	BS00044443_51	BS00048090_51	RAC875_c47003_445
wsnp_BF200891B_Ta_2_1	RAC875_c4108_2179	CAP8_c195_441	wsnp_BF200891B_Ta_2_1	BobWhite_c41441_185	Tdurum_contig13431_127
Tdurum_contig52096_270	Tdurum_contig44206_1503	Tdurum_contig52096_270	Excalibur_rep_c69840_85	Tdurum_contig52096_330	RAC875_rep_c72959_187
Tdurum_contig67161_99	Tdurum_contig82534_237	BobWhite_c26534_532	Tdurum_contig82534_311	BS00031923_51	RAC875_c31791_559	Tdurum_contig67161_99
Kukri_c29304_447	Ex_c39052_1533	CAP11_c106_97	RAC875_c53629_760	Kukri_c29304_447
RAC875_c10372_542	RAC875_c10372_542	RAC875_c10372_671	BS00064783_51	Excalibur_c1205_188
Tdurum_contig84962_266	Tdurum_contig84962_266	BobWhite_rep_c64768_264	BS00024215_51	IAAV7544
BS00064146_51	BS00064146_51	BS00027058_51	BS00027054_51	wsnp_CAP11_rep_c4076_1926235	Tdurum_contig28304_335
wsnp_Ex_c758_1488368	BS00003350_51	wsnp_Ex_c758_1488368	BS00063208_51	wsnp_RFL_Contig4236_4881643	BS00089942_51
wsnp_Ra_c39394_47110214	RAC875_rep_c78007_394	RAC875_rep_c78007_425	tplb0058p02_2806	wsnp_Ra_c39394_47110214
IAAV4582	Tdurum_contig97939_64	IAAV8836	IAAV4582	RAC875_c76528_296
RAC875_c40569_716	BS00057323_51	RAC875_c40569_716	BS00081841_51	RAC875_c41903_122
Kukri_c100592_82	Kukri_c100592_82	RAC875_c33564_120	BS00067530_51
CAP12_c8025_110	Excalibur_c49622_60	wsnp_CAP11_c1196_692246	wsnp_Ku_c4560_8232439	IAAV3414	Tdurum_contig81318_116	IAAV2037	Kukri_c4424_1081	CAP12_c8025_110	Ku_c4522_1221	wsnp_Ex_c64815_63464750	wsnp_Ku_c47983_54292296	wsnp_CD454314B_Ta_2_1	Excalibur_rep_c103688_258	Excalibur_c17078_400
wsnp_Ku_c707_1465395	wsnp_Ex_c351_689415	wsnp_Ku_c707_1465395	wsnp_Ex_rep_c69316_68246280
Excalibur_c8486_419	Excalibur_c8486_419	BS00022127_51
RAC875_c48766_224	Kukri_c12901_706	Tdurum_contig81911_179	RAC875_c48766_224
RAC875_c21489_908	Kukri_c14766_484	IACX486	RAC875_c21489_908
tplb0060b03_432	Excalibur_c24639_398	CAP12_c194_240	tplb0060b03_432	RAC875_c34939_963	Kukri_rep_c101620_1848	Tdurum_contig62213_156
RAC875_c38693_319	RAC875_c14064_308	RAC875_c14064_177	RAC875_c38693_319
Kukri_rep_c72909_657	RAC875_rep_c105494_293	wsnp_Ex_c17882_26646153	BobWhite_c10448_80	Kukri_rep_c72909_657	BS00003726_51	BS00091302_51
wsnp_BF202806B_Ta_2_8	wsnp_BF202806B_Ta_2_8	wsnp_BF202806B_Ta_2_1	IACX1897
BS00066647_51	Tdurum_contig47317_100	Kukri_c29396_58	BS00066647_51
wsnp_Ex_c11658_18773086	Excalibur_c3423_1170	wsnp_Ex_c11658_18773086	Tdurum_contig5352_556
wsnp_Ex_c5268_9320618	wsnp_Ex_c5268_9320618	wsnp_Ex_c8400_14157318
Excalibur_c7338_242	Excalibur_c7338_242	Excalibur_c7338_563	Kukri_c11959_587	IACX11047	BS00022522_51	BS00083578_51	IACX11443
BS00110528_51	BS00110528_51	CAP12_c1587_142
BobWhite_c25708_334	IAAV4890	BobWhite_c25708_334
BS00101364_51	wsnp_Ex_c56425_58548596	BS00101364_51
RAC875_c8221_649	RAC875_c8221_649	CAP7_c2649_283
Tdurum_contig48824_476	Tdurum_contig47633_304	Tdurum_contig48824_476
RAC875_c17182_600	Kukri_rep_c71778_644	RAC875_c17182_600
wsnp_Ex_c16577_25095267	BS00010819_51	wsnp_Ex_c16577_25095267
BS00067599_51	Tdurum_contig68347_605	RAC875_rep_c116436_106	BS00067599_51	wsnp_Ku_c26213_36167499	wsnp_Ex_c204_400545	wsnp_Ex_rep_c66351_64532511	Tdurum_contig9934_104	wsnp_Ex_c38995_46393506	BobWhite_c46772_564	RAC875_c7123_1703	BS00017187_51	RAC875_c3492_2195
RAC875_c5744_115	RAC875_c5744_115	Tdurum_contig8448_363
wsnp_Ex_c10193_16730126	wsnp_Ex_c10193_16730126	BS00080621_51
wsnp_Ku_c8497_14429303	RAC875_c10932_1697	wsnp_Ku_c8497_14429303
Kukri_c10430_1138	Kukri_c10430_1138	Tdurum_contig17697_771	wsnp_Ex_c7934_13467335
Kukri_c48418_149	Kukri_rep_c79716_389	Kukri_c48418_149
BobWhite_c28058_232	BobWhite_c28058_232	wsnp_Ex_c8400_14157060
RAC875_c8145_1201	RAC875_c59682_105	RAC875_c8145_1201
RAC875_rep_c118655_110	RAC875_rep_c118655_110	Kukri_c28160_2017
Tdurum_contig52079_1174	Tdurum_contig52079_1174	Kukri_c55780_296	wsnp_JD_c17128_16056425
BS00111144_51	wsnp_Ex_c24376_33618864	BS00111144_51
RAC875_c906_657	RAC875_c906_657
tplb0040b02_681	RAC875_rep_c108382_824	tplb0040b02_681
Tdurum_contig85266_280	RAC875_c9715_679	Ku_c17257_926	Tdurum_contig85266_280
BobWhite_c44404_312	BobWhite_c44404_312
CAP12_c1816_325	CAP12_c1816_325
wsnp_Ex_c17176_25816766	wsnp_Ex_c17176_25816766
Tdurum_contig30909_76	Tdurum_contig30909_76
IAAV3646	IAAV3646
Tdurum_contig44261_127	Tdurum_contig44261_127	Tdurum_contig32954_195	Tdurum_contig44261_795
Ku_c22990_969	Ku_c22990_969
wsnp_JD_c9040_9947841	wsnp_JD_c9040_9947841	wsnp_RFL_Contig3854_4205716
wsnp_Ex_c3930_7127883	wsnp_Ex_c3930_7127883
Kukri_c18148_1177	Kukri_c18148_1177
BS00050993_51	BS00050993_51	Excalibur_c25991_184
CAP7_c3950_160	CAP7_c3950_160
BS00035630_51	BS00035630_51
RAC875_c34939_86	RAC875_c34939_86
Excalibur_c53111_215	Excalibur_c53111_215
Tdurum_contig10861_942	RFL_Contig801_2124	Tdurum_contig10861_942
Kukri_c61379_613	Kukri_c61379_613
Kukri_c40149_436	Kukri_c40149_436
Excalibur_c3698_739	Excalibur_c3698_739
RAC875_rep_c117259_207	RAC875_rep_c117259_207
wsnp_Ex_c33461_41945399	wsnp_BE498323B_Ta_2_1	BS00092630_51	BS00108573_51	wsnp_Ex_c33461_41945399
Kukri_c35975_593	Kukri_c35975_593
Ra_c3470_1551	Ra_c3470_1551
Tdurum_contig11028_236	Tdurum_contig11028_236	wsnp_Ex_c6590_11419735	Jagger_c9314_100	wsnp_Ku_c665_1371121
wsnp_BE445506B_Ta_2_1	wsnp_BE445506B_Ta_2_1
RAC875_c66200_288	RAC875_c66200_288
Kukri_rep_c106477_365	RAC875_rep_c110526_324	Kukri_rep_c106477_365
RAC875_c8752_1079	RAC875_c8752_1079
wsnp_BE443010B_Ta_2_1	wsnp_BE443010B_Ta_2_1
BS00081132_51	BS00081132_51
Tdurum_contig13930_254	Tdurum_contig13930_254
BS00111247_51	BS00111247_51
RAC875_c46751_112	RAC875_c46751_112
Tdurum_contig61884_836	Tdurum_contig61884_836
RFL_Contig5898_807	RFL_Contig5898_807
Kukri_rep_c68107_833	Kukri_rep_c68107_833
CAP8_c665_242	CAP8_c665_242
RAC875_c24101_284	RAC875_c24101_284
BS00049730_51	BS00049730_51
Excalibur_c373_1347	Excalibur_c373_1347
IACX5786	IACX5786
Excalibur_c33267_538	Excalibur_c33267_538
BS00066479_51	BS00066479_51
Kukri_rep_c101472_574	Kukri_rep_c101472_574
BS00068485_51	D_contig36176_338	wsnp_Ex_c65899_64135487	wsnp_Ku_rep_c69533_68919669	D_GB5Y7FA02IDDA9_183	Excalibur_c7255_697	BS00068485_51	Excalibur_c833_1405
D_GDRF1KQ02JPR1A_106	wsnp_Ra_c2930_5550871	RFL_Contig1820_712	RAC875_c10636_525	wsnp_Ra_c2930_5550811	D_GDRF1KQ02JPR1A_106	wsnp_Ex_c4637_8299644	RFL_Contig1820_846
IAAV3265	IAAV3265	BS00066128_51	Kukri_c48125_714	BS00035732_51	D_GDS7LZN01CWBG5_74
IAAV4133	IACX7714	wsnp_Ex_rep_c68671_67525179	BS00009457_51	IAAV4133
BS00079734_51	BS00096024_51	BS00021745_51	Kukri_rep_c105287_311	BS00079734_51
BS00074121_51	BS00074121_51	BS00074120_51	Kukri_c5789_1029
D_F5XZDLF02H192C_184	RFL_Contig1323_544	D_F5XZDLF02H192C_184	D_contig78519_72
RAC875_rep_c72293_349	BS00110642_51	IACX11794	Kukri_rep_c103404_314	RAC875_rep_c72293_349
BS00062644_51	RAC875_rep_c106588_205	BS00062644_51
Ku_c47803_245	Ku_c47803_245	BS00022610_51
Kukri_c15768_68	Kukri_c15768_1383	Kukri_c15768_68
Kukri_c100613_331	wsnp_Ex_c10430_17064001	Kukri_c100613_331
Ex_c25027_535	Ex_c25027_535	BS00067140_51
D_contig05962_325	IAAV8855	D_contig05962_325
wsnp_Ku_c27286_37236472	wsnp_Ku_c27286_37236472
wsnp_Ex_c11813_18968198	wsnp_Ex_c11813_18968198
Excalibur_c31499_732	Excalibur_c31499_732
Kukri_c47935_137	Kukri_c47935_137
Excalibur_c5346_2716	Excalibur_c5346_2716
BS00108793_51	BS00108793_51
Ku_c67089_214	Ku_c67089_214
BS00066770_51	BS00066770_51
CAP11_rep_c8279_82	CAP11_rep_c8279_82
IAAV5917	IAAV5917
Excalibur_c13094_523	Excalibur_c13094_523
Tdurum_contig13459_543	Tdurum_contig13459_543
wsnp_Ex_c2054_3852564	wsnp_Ex_c2054_3852564
Kukri_c16416_647	Kukri_c16416_647
wsnp_Ex_c17914_26681837	wsnp_Ex_c17914_26681837
BS00064761_51	BS00064761_51
[truncated: 47 more columns]
