# Supplementary material for: Haplotype-tagged SNPs improve genomic prediction accuracy for Fusarium head blight resistance and yield-related traits in wheat
Source: Theor Appl Genet. 2023 Apr 3;136(4):92. doi: 10.1007/s00122-023-04352-8 (PMC10068637; doi:10.1007/s00122-023-04352-8)
Supplement: Supplementary file 5 — Supplementary file5 (ZIP 2025 KB) [file 122_2023_4352_MOESM5_ESM.zip › LD-0.5_haplotyping.xlsx]

## Sheet: LM
Haplotyping - Breeding lines (Lantmännen)
LD=0.5(r^2 >= 0.5)
Haplotype tagged SNPS	Alleles captured/other SNPS in a haplotype
RAC875_c85778_184	RAC875_c2202_1097	wsnp_Ex_c8374_14111734	Ex_c801_820	wsnp_Ex_c15852_24239968	wsnp_Ex_c3365_6183009	BS00066549_51	wsnp_Ex_c48375_53299028	wsnp_Ra_c7847_13421750	Kukri_rep_c81206_235	wsnp_Ex_c28165_37310070	Ra_c11042_1500	wsnp_Ex_c3567_6526582	Excalibur_c44731_1000	Excalibur_c6255_1119	RAC875_rep_c110052_194	IAAV9022	Excalibur_c57766_92	wsnp_Ex_c11374_18361760	RAC875_c21620_1359	RAC875_c53095_51	RAC875_c85778_184	wsnp_Ex_c591_1177097	wsnp_Ex_rep_c105244_89727666	Ex_c23451_720	wsnp_Ex_c18662_27538313	IAAV5756	wsnp_Ex_rep_c66318_64485410	Kukri_c12000_1447	Ex_c801_555	wsnp_Ex_c44498_50537128	wsnp_Ex_c13783_21613564	BS00063063_51	IAAV2342	wsnp_Ex_c18196_27006489	wsnp_Ex_c19730_28728245	wsnp_Ex_rep_c67763_66441222	BS00030644_51	wsnp_Ex_c6934_11953178	BS00010287_51	wsnp_Ex_rep_c68183_66958099	wsnp_Ex_c17684_26426672	BS00003813_51	wsnp_Ra_c6474_11298858	Kukri_c23382_1431	wsnp_BE518393A_Td_2_3	BS00028874_51	wsnp_Ku_rep_c104517_90964418	wsnp_Ku_c3468_6420199	Ex_c2389_1634
Excalibur_c37474_242	Excalibur_c37474_179	IACX8300	BS00031200_51	wsnp_Ku_c30921_40705731	wsnp_Ku_rep_c71909_71634013	CAP7_c3885_73	wsnp_Ex_rep_c69738_68695568	RFL_Contig5450_993	BS00064679_51	IAAV4916	BobWhite_c46349_402	IAAV3552	BobWhite_c478_1386	Kukri_c27717_316	Excalibur_c37474_242	wsnp_Ra_c41581_48764320	IACX10924	Ra_c2322_174
wsnp_Ex_c21592_30743513	Ra_c272_1632	wsnp_Ex_c8885_14842394	wsnp_Ex_c21592_30743513	Kukri_rep_c101316_375	Kukri_c32885_145	CAP11_c6014_160	wsnp_Ex_c44049_50205457	wsnp_Ex_c44049_50205904	wsnp_Ex_c3572_6531810
wsnp_BF474340A_Ta_2_1	wsnp_CAP11_c146_160903	BobWhite_rep_c49755_131	wsnp_Ku_rep_c109724_94227136	Kukri_c8757_107	BS00030043_51	wsnp_Ex_c6488_11266589	wsnp_BF474340A_Ta_2_1	RAC875_c34515_343	wsnp_Ex_c28149_37293173	Tdurum_contig81011_244	BobWhite_c37358_208	Jagger_c468_53	wsnp_Ex_rep_c81556_76277906	wsnp_Ex_c23598_32826926	Kukri_c51781_199	Excalibur_c1936_1072	Ku_c3523_1959	Tdurum_contig56662_54	Excalibur_c66_147	JD_c285_1438	CAP12_c8163_118
RAC875_c12808_182	wsnp_Ex_rep_c103087_88124573	BS00094681_51	wsnp_Ex_c6817_11761300	BS00065146_51	wsnp_Ex_c4605_8240189	Kukri_c12165_1148	Kukri_c67601_267	wsnp_Ex_c4605_8241260	RAC875_c12808_182	wsnp_Ex_c10100_16600633	wsnp_Ex_rep_c101414_86781128	wsnp_Ku_c37925_46679146	wsnp_Ex_c25628_34888439	Kukri_rep_c115954_137	wsnp_BE403956A_Ta_2_3	BS00068358_51	wsnp_Ex_c35563_43690084	IACX293	wsnp_Ex_c6817_11762714	wsnp_Ex_rep_c103087_88123733
RAC875_rep_c105766_652	wsnp_Ex_c28900_37982485	wsnp_Ex_c33452_41938013	wsnp_Ex_c4612_8254533	Kukri_c7119_392	BS00070580_51	IACX5994	wsnp_Ex_c33452_41938159	wsnp_CAP8_c4785_2322876	RAC875_rep_c105766_652	BobWhite_c41272_159	RFL_Contig5334_831	Ra_c110766_321	IAAV7172	Ku_c8992_405	Excalibur_c47013_1503	Tdurum_contig96086_74	wsnp_Ex_rep_c102067_87314043	wsnp_BE443588A_Ta_2_2
BS00002216_51	Ex_c8514_1342	BS00002216_51	IAAV2072	wsnp_Ex_c5216_9235964
BS00062715_51	RAC875_c6338_2719	IAAV5730	wsnp_Ex_c14866_22995097	BS00090408_51	wsnp_Ex_c43454_49770425	Excalibur_c24041_794	wsnp_Ex_c8364_14095508	Ex_c5759_663	BS00062715_51	IAAV8147	Kukri_c25839_487	BobWhite_c8428_346	Ex_c5759_628
CAP11_c2581_302	Excalibur_c9676_163	CAP8_c2448_355	RAC875_c57939_78	Kukri_c29655_239	Tdurum_contig43943_1165	Tdurum_contig43943_56	Excalibur_c82557_201	CAP11_c2581_302	BobWhite_c39996_85	Tdurum_contig42479_3800	Tdurum_contig46413_680	Excalibur_c5139_198
BS00023201_51	wsnp_Ex_c2868_5293485	RAC875_c38756_141	wsnp_Ku_c1818_3557408	BS00023201_51	BS00056550_51	Kukri_rep_c102231_265
RAC875_rep_c112044_340	CAP12_c1906_217	wsnp_Ex_rep_c109742_92411838	RAC875_rep_c112044_340	wsnp_Ku_c21316_31053745	Kukri_c30322_414
BS00110130_51	BS00012042_51	Kukri_c45512_193	RAC875_c15975_1208	wsnp_CAP7_c3472_1623955	BS00022396_51	BS00110130_51	wsnp_Ex_c6563_11378915	wsnp_BG606986A_Ta_2_1
wsnp_Ex_c56097_58351893	RAC875_c41275_131	IACX3496	BobWhite_rep_c49207_243	Ra_c58315_265	wsnp_Ex_c56097_58351893	wsnp_Ku_c557_1166684	wsnp_Ex_c25734_34995416
wsnp_Ex_c1997_3757721	Ku_c1313_1673	Kukri_c1313_1158	Ra_c64515_242	wsnp_Ex_c1997_3757721	Ku_c10813_1122	wsnp_JD_c6544_7697578	Jagger_c5280_407
IACX11338	BS00032112_51	RAC875_c23081_141	BS00021714_51	Kukri_c25215_124	wsnp_Ex_c21193_30320134	IACX11338	wsnp_Ex_c21336_30465618
BS00022667_51	BS00022667_51	BS00069300_51	BS00077350_51	Excalibur_c44883_244	Kukri_c45607_199	Kukri_rep_c69910_1153
BS00064536_51	Tdurum_contig61492_458	Tdurum_contig61492_684	BS00064536_51	BS00003761_51	Tdurum_contig29484_628
RFL_Contig22_387	BS00067742_51	BS00021728_51	RFL_Contig22_387	RFL_Contig22_617	wsnp_Ku_c15214_23756800	BS00064638_51
wsnp_Ex_rep_c108951_91954190	RAC875_c29540_413	wsnp_Ra_c33025_41968284	wsnp_Ra_c11877_19161832	RAC875_c24047_284	RAC875_c29540_1109	wsnp_Ex_rep_c108951_91954190
Excalibur_c7033_159	RAC875_c94534_75	BS00067421_51	wsnp_JD_c13903_13781269	Excalibur_c7033_159	BS00022698_51
RAC875_c80876_67	Kukri_c49170_655	Kukri_c12984_465	RAC875_c80876_67	wsnp_Ex_c4685_8377545	IAAV2694
wsnp_Ex_c572_1138339	wsnp_Ku_c4018_7333828	wsnp_Ex_c572_1138339	Ra_c2895_591	wsnp_Ex_c572_1138770	wsnp_Ex_c572_1138503
RAC875_c37934_225	IAAV2838	wsnp_Ex_c2181_4089639	wsnp_Ex_rep_c70593_69508988	RAC875_c37934_225	Kukri_c37212_1286	BS00004903_51
Tdurum_contig77289_179	Tdurum_contig13946_329	Tdurum_contig77289_179	Tdurum_contig13946_241	Kukri_c82555_88
wsnp_BE490041A_Ta_2_1	RAC875_c826_2186	RAC875_c89908_105	wsnp_BE490041A_Ta_2_1	wsnp_CAP12_c2438_1180601
BS00023114_51	BS00022824_51	BS00106641_51	wsnp_Ex_c18499_27344859	BS00023114_51
RAC875_c43643_176	BS00067420_51	RAC875_c43643_176	BS00087601_51	Kukri_c10239_2186
wsnp_Ex_c2181_4089788	RAC875_c37183_331	wsnp_Ex_c2181_4089788	wsnp_Ex_c3906_7086162
IAAV1930	wsnp_Ex_c15377_23637176	IAAV1930	RAC875_c62550_470	IAAV6100
wsnp_Ex_c10595_17291999	Ra_c69908_1877	wsnp_Ex_c1427_2736441	wsnp_Ra_c20126_29372577	wsnp_Ex_c10595_17291999
Excalibur_c12932_2102	Kukri_c4204_1673	Excalibur_c46365_304	Tdurum_contig11349_810	Excalibur_c12932_2102
BS00078085_51	wsnp_CAP11_c1815_982483	BobWhite_c22134_398	BS00078085_51	BS00095510_51
BS00021780_51	BS00021780_51	RAC875_c85550_73
CAP12_c6266_298	wsnp_Ex_c1374_2630879	Kukri_c47825_138	wsnp_Ex_c5634_9906981	Excalibur_c17872_137	IAAV7131	CAP12_c6266_298	RAC875_c18539_1159	RAC875_c33300_141	Ra_c11023_679	wsnp_Ex_c33831_42253707	Ex_c12763_662	CAP12_c6266_339	wsnp_Ku_c17726_26872129	BobWhite_c1488_504	wsnp_JD_c40990_29127031	wsnp_Ex_rep_c105541_89932598
RAC875_c12993_201	RAC875_c12993_201	RAC875_c45115_509	Excalibur_c1845_4911
RAC875_c6798_467	BS00109991_51	RAC875_c6798_467	BS00110627_51
BS00023126_51	BS00087600_51	BS00023126_51	wsnp_Ra_c16080_24638622
Kukri_c18017_1696	wsnp_Ex_c9722_16062937	wsnp_Ku_c23012_32893918	Kukri_c18017_1696
IACX5982	BobWhite_c4646_119	RAC875_c5544_4156	IACX5982
Excalibur_c71158_54	Tdurum_contig68827_61	Excalibur_c71158_54	wsnp_Ex_c57982_59470152
wsnp_Ex_c9343_15514531	RAC875_c53725_217	wsnp_Ex_c9343_15514687	wsnp_Ex_c9343_15514531
RAC875_c10090_963	Excalibur_c7237_1084	RAC875_c14066_452	RAC875_c10090_963
wsnp_JD_c3973_5044238	wsnp_JD_c3973_5044238	wsnp_Ex_c41953_48657850	wsnp_Ex_c41953_48658353
BS00105601_51	BS00078982_51	BS00105601_51	Excalibur_c11941_675
Tdurum_contig52332_94	Tdurum_contig52332_94	Tdurum_contig11756_264	BS00022738_51	BobWhite_c46501_92	Tdurum_contig50845_82
tplb0059i08_441	tplb0059i08_441	Tdurum_contig47006_2711	wsnp_Ex_rep_c72011_70562321
Kukri_c31964_56	Kukri_c31964_56	Tdurum_contig8382_300	Kukri_c12534_559
Tdurum_contig44888_837	Tdurum_contig44888_837	RAC875_c42700_264	BS00033749_51
Tdurum_contig5008_635	Tdurum_contig5008_635	Kukri_rep_c107771_588	Excalibur_c12215_352
BobWhite_c96_170	wsnp_Ex_c5060_8985678	BobWhite_c96_170
BobWhite_c26122_129	BobWhite_c26122_129	wsnp_Ku_c33917_43336069
Tdurum_contig83113_134	Tdurum_contig83113_134	BS00081680_51
wsnp_BM140362A_Ta_2_2	wsnp_BM140362A_Ta_2_2	wsnp_CAP12_c1960_972031
Kukri_rep_c117029_125	wsnp_Ra_c3270_6136601	wsnp_BE445113A_Ta_2_2	Kukri_c29039_315	wsnp_BE445113A_Ta_2_1	Kukri_c39377_286	IACX5960	Kukri_rep_c117029_125
RAC875_c9833_297	RAC875_c9833_297	Excalibur_c65227_444
Kukri_c29150_143	tplb0053o08_2004	Kukri_c29150_143
IACX3047	IACX3047	IAAV5535
IACX18883	IACX18883	Excalibur_c59894_97
wsnp_Ex_c7252_12453079	wsnp_Ex_c19717_28713417	wsnp_Ex_c7252_12453079
Excalibur_c44668_382	Excalibur_c44668_382	wsnp_Ex_c1997_3755945
wsnp_Ex_c1255_2411550	wsnp_Ex_c1255_2411550	wsnp_Ku_c330_683203
BS00070991_51	BS00070991_51	BS00070695_51
RFL_Contig1027_442	RFL_Contig1027_442	wsnp_Ex_rep_c106111_90308719
RAC875_c14926_589	Kukri_c13136_1363	RAC875_c14926_589
Kukri_c54678_88	Kukri_c54678_88	wsnp_Ex_c32590_41222878
Ra_c105707_788	Ra_c105707_788	BS00089894_51
wsnp_Ku_c1642_3232242	wsnp_Ku_c1642_3232242	wsnp_Ku_c10292_17066821
Ku_c4823_673	wsnp_Ex_c1137_2182795	Ku_c4823_673
RAC875_c46269_387	IAAV5931	RAC875_c46269_387	RFL_Contig530_2305
Kukri_c22508_119	Kukri_c22508_119
RAC875_c41993_582	RAC875_c41993_582	BS00023203_51	BS00037976_51
Ku_c28007_1398	Ku_c28007_1398	RAC875_c30657_82	CAP12_c3074_192	BS00023130_51	BobWhite_c1361_1187
RAC875_c95364_259	RAC875_c95364_259
wsnp_CAP11_c710_458019	wsnp_CAP11_c710_458019
BS00065170_51	BS00065170_51
BobWhite_c4499_153	BobWhite_c4499_153
wsnp_BF478737A_Ta_2_1	CAP8_c806_297	BS00022201_51	CAP11_c2984_419	Excalibur_rep_c88290_94	wsnp_BF478737A_Ta_2_1	Excalibur_s107771_77	IAAV7414	wsnp_Ex_c14733_22819625	RAC875_rep_c76047_63	Excalibur_c20133_87	BS00102492_51	IACX7921
Kukri_c52952_315	wsnp_Ex_c5192_9203682	RAC875_c31276_1128	RFL_Contig3203_1971	wsnp_Ex_rep_c66628_64934660	wsnp_Ra_c12148_19539667	IAAV5406	Kukri_c52952_315	IACX4378	BobWhite_rep_c63278_349	wsnp_Ra_c37745_45806931	Excalibur_c49421_443
BS00022733_51	BS00022733_51
Kukri_c7436_2259	Kukri_c7436_2259
RAC875_c16352_594	RAC875_c16352_594
wsnp_Ex_rep_c66980_65419811	wsnp_Ex_rep_c66980_65419811
BS00077432_51	BS00077432_51
RAC875_c39401_502	RAC875_c39401_502
tplb0046g22_1351	tplb0046g22_1351
Excalibur_c14859_394	Excalibur_c14859_394
BS00059422_51	BS00059422_51
Kukri_c41943_535	Kukri_c41943_535
BobWhite_c26569_190	BobWhite_c26569_190
tplb0043h23_1346	tplb0043h23_1346
wsnp_Ex_c40595_47620787	wsnp_Ex_c40595_47620787
RAC875_c34888_65	RAC875_c34888_65
wsnp_Ex_c7965_13520238	wsnp_Ex_c7965_13520238
Excalibur_c77035_156	Excalibur_c77035_156
wsnp_Ku_c5756_10191339	Excalibur_rep_c113950_132	wsnp_Ku_c5756_10191339
Tdurum_contig57927_171	Tdurum_contig57927_171
Ra_c27593_460	Ra_c27593_460
Excalibur_rep_c92985_510	Excalibur_rep_c92985_510
BS00035273_51	BS00035273_51
BS00039749_51	BS00039749_51
RAC875_c11899_366	tplb0041a22_935	BS00086680_51	BS00087437_51	BS00066852_51	IACX6344	RAC875_c11899_366
wsnp_Ex_c46670_52108070	BobWhite_c66315_505	wsnp_Ex_c46670_52108070
Kukri_c2446_683	Kukri_c2446_683
Excalibur_c7026_2635	Excalibur_c7026_2635
wsnp_Ex_c64327_63176640	wsnp_Ex_c64327_63176640
RFL_Contig1118_1073	RFL_Contig1118_1073
Excalibur_c1066_303	Excalibur_c1066_303
BobWhite_c44947_277	BobWhite_c44947_277
Excalibur_c25891_1402	Excalibur_c25891_1402
Kukri_c58155_786	Kukri_c58155_786
IAAV5652	IAAV5652
BS00065419_51	BS00065419_51
BS00062759_51	BS00062759_51
JG_c936_115	JG_c936_115
BS00100774_51	BS00100774_51
wsnp_JD_c825_1223506	wsnp_JD_c825_1223506
RAC875_c32379_216	RAC875_c32379_216
RAC875_c31031_387	RAC875_c31031_387
RAC875_c32452_55	RAC875_c32452_55
BS00056823_51	BS00056823_51
wsnp_CAP8_rep_c3938_1936666	wsnp_CAP8_rep_c3938_1936666
BS00073413_51	BS00073413_51
wsnp_Ex_c3201_5910642	wsnp_Ex_c3201_5910642
BS00026456_51	BS00026456_51
Kukri_c3582_87	Kukri_c3582_87
Tdurum_contig56188_569	wsnp_Ku_c28164_38103270	RAC875_c63067_283	IAAV3828	Ku_c5960_496	Kukri_c51925_654	IAAV2452	BS00022504_51	wsnp_Ku_c11987_19473636	Ku_c11706_149	Kukri_c42522_155	wsnp_Ku_c16938_25916260	IAAV1312	BS00084305_51	Tdurum_contig11334_554	Tdurum_contig42092_1047	RAC875_rep_c77710_180	BobWhite_c28295_256	Kukri_c47342_73	BS00035690_51	Tdurum_contig9874_547	BS00066165_51	RAC875_c30138_595	wsnp_JD_rep_c62985_40164465	RAC875_rep_c96733_369	BS00003575_51	Kukri_c19709_383	BS00074962_51	Kukri_rep_c100936_449	RAC875_c113582_346	BS00083533_51	Tdurum_contig100344_160	wsnp_Ex_c11976_19193550	tplb0055p02_1074	RAC875_c8271_1352	RAC875_c90431_275	IAAV1624	Excalibur_c20610_251	RAC875_c4910_98	IAAV7611	Excalibur_rep_c67198_530	BS00022180_51	BobWhite_c39153_131	Kukri_c26168_423	BS00067706_51	Tdurum_contig44861_1253	Kukri_c29582_126	RAC875_c60360_389	Ku_c13532_1753	RAC875_c47137_112
wsnp_Ku_rep_c89089_82009060	Tdurum_contig69792_167	wsnp_Ex_rep_c107911_91350930	Tdurum_contig11896_550	wsnp_Ex_c5101_9053178	IAAV2757	Kukri_rep_c103359_233	wsnp_Ex_c7585_12957020	Kukri_c25961_166	wsnp_Ex_c5101_9052671	wsnp_Ex_rep_c107911_91350866	wsnp_Ex_c23235_32471767	wsnp_Ex_c13109_20725640	wsnp_Ex_c23230_32466568	wsnp_Ex_c15611_23929128	wsnp_Ku_rep_c89089_82009060	IAAV3802	wsnp_CAP11_c287_244799	Kukri_c8143_355	Excalibur_c10496_651	Kukri_c9133_2211	BS00062724_51	Ku_c956_1797	wsnp_Ku_c13043_20902807	Ex_c11930_509	wsnp_Ex_c21198_30327016
wsnp_Ex_c3681_6715277	wsnp_Ra_c2027_3943938	wsnp_Ex_c3681_6715277	wsnp_CAP7_c940_480745	wsnp_Ex_c2025_3799847	wsnp_BE443332B_Ta_2_2	Ra_c3083_982	wsnp_Ex_rep_c68712_67571580	BobWhite_rep_c66032_270	RAC875_c865_1936	wsnp_Ra_c2027_3945764	Kukri_c51474_334
wsnp_Ku_c56140_59771244	Tdurum_contig10362_555	wsnp_Ku_c56140_59771244	BS00021680_51	RFL_Contig2736_827	wsnp_BE590634B_Ta_2_5	wsnp_BE494527B_Ta_2_1	BS00022851_51	BS00067024_51	wsnp_BE590634B_Ta_2_1	Tdurum_contig15015_883	Kukri_c19247_711	Kukri_c30461_857	Tdurum_contig10362_328	Excalibur_c93510_360	IACX1240	wsnp_Ex_c3147_5816957	BS00066278_51	IACX906	IACX1891	BobWhite_c48071_144	BS00064349_51
BS00089563_51	wsnp_Ex_c58292_59652859	IAAV3567	wsnp_Ex_rep_c66389_64589189	Excalibur_c60931_1260	BS00082521_51	BS00063092_51	RAC875_c32687_153	CAP8_c818_370	BS00089563_51	BS00107749_51	BobWhite_rep_c57575_65	BS00001835_51	BS00076405_51	wsnp_Ex_c18462_27305612
wsnp_CAP11_c543_375403	RAC875_c7674_634	BS00011973_51	Kukri_c73734_175	wsnp_CAP11_c543_375403
Kukri_c39223_831	Tdurum_contig10036_1614	Kukri_c39223_831	BobWhite_c2027_84	Kukri_c30159_573	Tdurum_contig10036_474	wsnp_Ex_c27176_36393952	Tdurum_contig10036_741	Tdurum_contig10036_977	Excalibur_c34765_1023	Ra_c18630_284	Tdurum_contig93532_89	IAAV1683	Tdurum_contig10036_1044	Tdurum_contig32775_78	BobWhite_c2027_215	Excalibur_c11980_619
RAC875_rep_c98040_163	wsnp_Ra_c5088_9081927	wsnp_Ex_c53976_57027635	Kukri_c22155_1010	wsnp_Ra_c29782_39115548	Tdurum_contig50473_889	Tdurum_contig60509_232	Kukri_c13188_256	CAP7_c12162_251	RAC875_c6701_291	wsnp_Ra_c19148_28288923	Ra_c6701_506	RAC875_rep_c98040_163
RAC875_rep_c119728_146	CAP11_c2974_53	Ra_c37969_549	Tdurum_contig81102_102	Excalibur_c34625_281	RAC875_rep_c119728_146	Kukri_c4412_383	Excalibur_c5218_75	BS00022920_51	IAAV6731	JD_c3116_778
BS00036362_51	BS00010130_51	RAC875_c8888_802	RAC875_s110519_303	wsnp_JD_c11014_11565501	BS00000066_51	BS00036362_51	Tdurum_contig87938_342	Tdurum_contig31102_299	wsnp_BG606586B_Ta_2_13	Kukri_c559_193
tplb0023b14_704	RFL_Contig5706_1294	tplb0023b14_704	wsnp_Ku_c4951_8856170	Tdurum_contig70304_781	wsnp_Ra_c8484_14372772	wsnp_Ra_c8484_14372815	wsnp_Ex_c17452_26163465	wsnp_JD_c4485_5618761	wsnp_Ex_rep_c67036_65492436
BS00096719_51	BS00096719_51	RAC875_c4135_1782	BS00093475_51	Kukri_rep_c111991_498	IACX5921	RAC875_c32077_284	BS00068083_51
D_contig03023_692	BS00024107_51	BS00063302_51	BobWhite_c20073_382	BobWhite_c4482_73	RFL_Contig785_535	BS00066305_51	D_contig03023_692	BobWhite_c34125_183	BS00011892_51
wsnp_Ex_c6378_11086366	IAAV2855	Kukri_c42202_271	BobWhite_c39656_106	wsnp_Ex_c6378_11086366	BS00040743_51	wsnp_Ex_c32284_40970312	wsnp_RFL_Contig2220_1597321	Excalibur_rep_c106078_822	Tdurum_contig83079_133
BS00078414_51	Kukri_rep_c102001_420	Tdurum_contig55429_116	Tdurum_contig18557_228	Tdurum_contig55429_147	BS00078414_51	BS00078413_51	Excalibur_rep_c71107_517	wsnp_CAP12_c1337_682282
Excalibur_c27675_912	Excalibur_c32608_500	Kukri_rep_c111517_289	BS00010352_51	CAP7_c1241_128	Excalibur_c27675_912	wsnp_Ex_c5947_10431109	Excalibur_c10319_229
RAC875_rep_c72356_51	Excalibur_c6497_535	RAC875_rep_c72356_51	wsnp_Ku_rep_c71900_71624324	Kukri_c147_1620	IAAV1364	wsnp_BE399980B_Ta_2_1	BobWhite_c8218_162
IAAV565	wsnp_Ex_c13878_21738866	IACX2984	BS00068077_51	IAAV565	D_contig12192_450	Excalibur_c49496_705	RFL_Contig2971_282
Kukri_c4951_503	BS00073530_51	wsnp_Ex_c22006_31181239	Kukri_c4951_503	wsnp_Ex_c22006_31180883	wsnp_Ex_c52474_56060204	wsnp_Ex_c17452_26163496	BS00032364_51
RFL_Contig5637_1008	Kukri_c92979_195	IACX3811	RFL_Contig5637_1008	wsnp_BE637971B_Ta_1_20	RAC875_c63624_753	Ku_c1312_1194	Tdurum_contig14847_144
BS00096498_51	BS00072791_51	Tdurum_contig65853_242	BS00096498_51	BS00022249_51	IACX2961	Jagger_c7235_96
BS00027006_51	wsnp_Ku_c13952_22097856	Excalibur_c25640_110	Tdurum_contig9144_222	BS00027006_51	wsnp_Ku_c13952_22097895	wsnp_BE446672B_Ta_2_1
Jagger_c3757_131	Jagger_c3757_131	RFL_Contig1823_1044	Tdurum_contig11216_942	BS00099794_51	Excalibur_c8585_701	BobWhite_c23617_167
wsnp_Ku_c41261_49287074	Ku_c16636_347	wsnp_Ex_c18384_27213023	wsnp_Ex_c194_381656	wsnp_Ku_c41261_49287074	BS00063928_51	Ku_c79340_308
Excalibur_rep_c70674_83	BS00039135_51	tplb0043a07_880	Excalibur_rep_c70674_83	BS00068327_51	BobWhite_c2844_569	BS00022176_51
Excalibur_c14911_976	Tdurum_contig8158_269	RAC875_c45678_1083	Excalibur_c14911_976	BS00065217_51	RAC875_c55891_659	RAC875_c55891_712	Tdurum_contig42852_667	wsnp_Ex_c39616_46871127
Ku_c31363_2165	RAC875_c15942_571	BS00068182_51	Ku_c31363_2165
RAC875_c95548_156	RAC875_c95548_156	wsnp_Ex_c1440_2764867	RAC875_c16391_426	wsnp_Ex_rep_c101231_86636951
BobWhite_c44460_821	BobWhite_c44460_821	RAC875_c64377_732	RAC875_rep_c111494_195	Kukri_rep_c102102_273
Excalibur_c9149_1326	BS00067627_51	IACX11320	RFL_Contig4235_707	Tdurum_contig30517_174	Tdurum_contig30517_578	Kukri_c15391_468	Tdurum_contig47550_699	Excalibur_c9149_1326	BobWhite_c11044_322	Tdurum_contig604_356	Tdurum_contig30517_310
RAC875_c47427_75	RFL_Contig2826_548	RFL_Contig5937_1677	BS00069829_51	RAC875_c47427_75
RAC875_c78619_523	RAC875_c78619_523	wsnp_Ex_c9091_15135511	BS00083060_51	RAC875_c16136_1597
BobWhite_c42716_71	BS00110231_51	BobWhite_c42716_71	Excalibur_rep_c72368_68	wsnp_Ex_rep_c66255_64400455
tplb0024i15_1754	IACX3408	BS00041355_51	tplb0024i15_1754	RAC875_c5556_328
wsnp_Ex_c5296_9365847	wsnp_Ex_c5296_9365847	Tdurum_contig53772_362	wsnp_Ex_c5296_9365860	Excalibur_c33470_175
Tdurum_contig13117_1316	RAC875_rep_c106876_558	Tdurum_contig13117_1316	BS00022551_51	BS00089031_51
BS00076330_51	RAC875_c66649_186	wsnp_Ku_c18227_27490539	IAAV7352	BS00076330_51
wsnp_Ex_c12063_19310114	wsnp_Ku_rep_c70742_70379526	Excalibur_c94756_540	wsnp_Ex_c12063_19310114	Tdurum_contig75938_1546
RAC875_c9770_123	BS00023105_51	Tdurum_contig93330_656	RAC875_c9770_123
RAC875_c62171_386	Ku_c8310_865	RAC875_c32848_578	RAC875_c62171_386	wsnp_Ex_c27644_36826484
RAC875_c826_839	RAC875_c826_839	CAP8_rep_c9642_82	Excalibur_c17202_1833	wsnp_Ex_c2111_3963161
Excalibur_c48379_116	Kukri_c27693_260	Ra_c62804_1641	Excalibur_c48379_116	Kukri_c27693_551	Excalibur_c23992_436	IACX11029	Excalibur_c48379_413	Ex_c102909_778	IACX5821
BS00064032_51	wsnp_Ex_rep_c66389_64588992	Ku_c106533_550	BS00064032_51
Kukri_c66451_128	wsnp_JD_c6331_7499499	IAAV4729	Kukri_c66451_128
wsnp_Ex_c4774_8519623	BS00032039_51	Kukri_rep_c89128_138	wsnp_Ex_c4774_8519623
wsnp_Ra_c8506_14401408	wsnp_BE637864B_Ta_1_1	wsnp_BE443531B_Ta_1_1	wsnp_Ra_c8506_14401408	wsnp_Ku_c230_460618
wsnp_RFL_Contig4726_5654774	BobWhite_c22266_315	BobWhite_c4236_410	wsnp_RFL_Contig4726_5654774
RAC875_c818_1185	Ex_c25733_348	IAAV7428	RAC875_c818_1185
Tdurum_contig47253_1624	Tdurum_contig47253_1624	Tdurum_contig41945_748	Tdurum_contig67656_387
RAC875_c102223_220	RFL_Contig4977_2333	CAP12_c1129_220	RAC875_c102223_220
RFL_Contig529_963	BS00022902_51	Kukri_c5861_360	RFL_Contig529_963
Excalibur_c44818_109	Kukri_c13978_132	Excalibur_c44818_109	BS00023071_51
wsnp_Ex_c50340_54659660	RFL_Contig4140_1135	wsnp_BE405749B_Ta_2_1	wsnp_Ex_c50340_54659660
Kukri_c63336_621	RAC875_c46093_492	Kukri_c63336_621	Kukri_c51735_79
BS00071465_51	Tdurum_contig15593_407	Tdurum_contig59449_249	BS00078431_51	Tdurum_contig56874_562	Excalibur_c50665_1323	Excalibur_rep_c105376_485	CAP7_c3456_113	Excalibur_c90096_77	Tdurum_contig44255_814	Tdurum_contig59449_400	BS00023142_51	RAC875_c87890_234	Kukri_c67707_114	Kukri_rep_c69810_502	Tdurum_contig28316_243	Ra_c68984_1882	wsnp_BE446240B_Ta_2_3	BS00071465_51	RAC875_c56417_377
tplb0043k02_463	tplb0043k02_463	RAC875_c42275_224	Ra_c17685_927
RAC875_c55934_165	Kukri_c30490_328	RAC875_c55934_165
BS00022916_51	wsnp_Ex_c25782_35041189	BS00022916_51
Excalibur_c27915_560	BS00031596_51	Excalibur_c27915_560	BS00021710_51
Tdurum_contig51922_676	Tdurum_contig51922_676	wsnp_Ex_c1597_3045682
BS00037246_51	Kukri_c8395_1352	BS00037246_51
BS00084895_51	wsnp_Ku_c51703_56915288	BS00084895_51
BS00002484_51	BS00070285_51	BS00002484_51
Ra_c16879_977	IACX502	Ra_c16879_977
BS00067003_51	BS00065053_51	BS00067003_51
RAC875_c90169_393	RAC875_c90169_393	wsnp_Ra_c19335_28504388
Tdurum_contig60052_184	wsnp_Ku_c24323_34285350	Tdurum_contig60052_184
Kukri_c29655_194	Tdurum_contig47083_278	Kukri_c29655_194
Excalibur_c40993_1129	Excalibur_c40993_1129	wsnp_BF485168B_Ta_2_1
Kukri_c8533_1398	IAAV8952	Kukri_c8533_1398
IACX9290	IACX9290	IACX8074
BS00065139_51	BS00065139_51	BS00050126_51
CAP12_c424_402	CAP12_c424_402	Ra_c25590_1406	wsnp_Ex_c1495_2864718
wsnp_Ex_c5780_10153638	wsnp_Ex_c5780_10153638	wsnp_Ku_c2620_4980121
Excalibur_c22205_573	Tdurum_contig68980_317	Excalibur_c22205_573
Tdurum_contig13879_352	Tdurum_contig13879_352	BS00063537_51
Tdurum_contig42749_3287	Tdurum_contig42749_3287	RAC875_rep_c109215_398	Tdurum_contig42797_2922	wsnp_Ku_c23096_32987510
Excalibur_c43567_850	Kukri_c34793_360	Excalibur_c43567_850
BS00069125_51	BS00066338_51	BS00069125_51
Tdurum_contig45965_563	Tdurum_contig45965_563	Tdurum_contig13879_919
CAP8_c5043_190	BS00045568_51	CAP8_c5043_190
Excalibur_c581_947	Excalibur_c581_947	Excalibur_c581_1220
BS00011205_51	BS00011205_51
IAAV2324	BS00065844_51	IAAV6464	IAAV2324	BS00051105_51	wsnp_Ex_c27136_36355033
Excalibur_rep_c69522_83	Excalibur_rep_c69522_83
BS00095568_51	RAC875_rep_c74070_518	BS00069723_51	BS00095568_51	CAP11_rep_c5039_201
Tdurum_contig94450_255	Tdurum_contig94450_255
BS00064052_51	BS00064052_51
Tdurum_contig82187_189	Tdurum_contig82187_189
Tdurum_contig11077_122	Tdurum_contig11077_122
BS00094237_51	BS00094237_51
Kukri_c8390_1102	Kukri_c8390_1102
Excalibur_c48379_461	Excalibur_c48379_461
BS00038643_51	BS00048610_51	wsnp_Ex_c7447_12752449	wsnp_Ex_c7447_12751589	wsnp_BG274294B_Ta_2_3	Excalibur_c8613_1266	wsnp_JD_c5659_6814240	BS00038643_51
BS00011695_51	BS00011695_51
Excalibur_c30955_479	Tdurum_contig83770_218	Excalibur_c30955_479
Tdurum_contig22253_213	Tdurum_contig22253_213
BS00063512_51	BS00063512_51
RFL_Contig2160_617	RFL_Contig2160_617
BobWhite_c14271_1379	BobWhite_c14271_1379
wsnp_Ex_c1600_3051075	wsnp_Ex_c1600_3051075
Ku_c11813_215	Ku_c11813_215
BS00011596_51	BS00011596_51
wsnp_Ex_c852_1657319	wsnp_Ex_c852_1657319
CAP12_c1085_283	CAP12_c1085_283
Excalibur_c55186_351	Excalibur_c55186_351
BS00074911_51	BS00074911_51
Tdurum_contig52086_129	Tdurum_contig52086_129
IAAV2147	IAAV2147
Tdurum_contig50667_306	Tdurum_contig50667_306
BS00039740_51	BS00039740_51
Excalibur_c95656_129	Excalibur_c95656_129
BobWhite_c13124_430	BobWhite_c13124_430
BS00076192_51	BS00076192_51
BS00003600_51	BS00003600_51
BobWhite_c14304_687	BobWhite_c14304_687
D_GBUVHFX01API9H_416	D_GBUVHFX01API9H_416
Ra_c4329_599	Ra_c4329_599
JD_c107_683	JD_c107_683	Tdurum_contig48523_1838
Excalibur_c63885_115	Excalibur_c63885_115
IAAV4194	CAP7_c3847_204	IAAV4194
BS00050522_51	BS00050522_51
BS00071893_51	Kukri_c36758_140	BS00071893_51
BS00067436_51	BS00067436_51
Tdurum_contig8840_575	Tdurum_contig8840_575
Kukri_c5098_1902	Excalibur_c18876_334	Kukri_c5098_1902
BS00055866_51	BS00055866_51
Tdurum_contig10354_170	Tdurum_contig10354_170	BS00021877_51
BS00105846_51	BS00105846_51
BS00084990_51	BS00084990_51
Tdurum_contig19102_84	Tdurum_contig19102_84
Kukri_c43552_443	Kukri_c43552_443
Ra_c69552_1419	Ra_c69552_1419
Excalibur_c28045_741	Excalibur_c28045_741
BS00066271_51	BS00066271_51
Tdurum_contig13250_137	Tdurum_contig13250_137
BobWhite_c9963_51	BobWhite_c9963_51
RAC875_c839_352	RAC875_c839_352
IAAV5863	IAAV5863
tplb0028p02_562	tplb0028p02_562
Kukri_c36151_170	Kukri_c36151_170
Kukri_c25512_53	Kukri_c25512_53
wsnp_CAP11_c2596_1325540	wsnp_CAP11_c2596_1325540
BS00110121_51	BS00105833_51	BS00110121_51
BS00077498_51	BS00077498_51
RAC875_c2040_564	RAC875_c2040_564
BS00066944_51	BS00066944_51
BS00089524_51	BS00089524_51
Tdurum_contig68637_256	Tdurum_contig68637_256
Kukri_c33670_506	Kukri_c33670_506
RAC875_c28894_526	RAC875_c28894_526
BS00073132_51	BS00073132_51
BS00064162_51	BS00064162_51
BS00067769_51	BS00067769_51
RAC875_c4047_115	RAC875_c4047_115
RAC875_c8849_134	RAC875_c8849_134
BS00060686_51	BS00060686_51
wsnp_RFL_Contig2403_1927045	wsnp_RFL_Contig2403_1927045
D_contig25392_201	D_contig25392_201
BS00089790_51	BS00089790_51
IAAV5776	IAAV5776
wsnp_Ex_c38849_46284348	wsnp_Ex_c38849_46284348
BobWhite_c28133_87	BobWhite_c28133_87	Excalibur_c16662_300	Kukri_c5113_1082	Kukri_c53398_200	Excalibur_c46695_219	IACX11153	Kukri_c20844_116	BobWhite_c5419_861	Kukri_c6167_1271	RAC875_c17951_108	CAP12_c2978_93	RAC875_c82888_83	IAAV614	BobWhite_c5419_643	BS00067620_51	tplb0044p22_2330	BS00051826_51	tplb0044p22_2257	BS00011451_51	RAC875_rep_c69508_215	RAC875_c3762_710	Kukri_c24648_262	Excalibur_c4030_1770	Excalibur_c4058_1121	BS00086679_51	Kukri_c44738_477	Excalibur_c5958_1398	RAC875_rep_c81479_191	BS00024262_51	D_contig74531_32	IAAV4760	Kukri_c49577_630	wsnp_CAP8_c458_368155	BS00072193_51	RAC875_c35094_476	RAC875_c48997_1160	RAC875_c8932_740	wsnp_CAP8_c458_368125	Excalibur_c5958_1270	D_GBUVHFX01ANH44_230	wsnp_CAP11_c1043_618449	BobWhite_c816_289	BS00066847_51	BS00065478_51	IAAV5348	BS00031658_51	BS00074817_51	BS00065722_51	CAP7_c1609_203
IAAV868	RAC875_c54260_127	wsnp_Ex_c1318_2519998	BS00082503_51	RAC875_c3604_1527	RAC875_c43831_91	BS00066188_51	BobWhite_c6998_365	IAAV7473	Excalibur_c48317_242	wsnp_Ex_rep_c66423_64641115	D_GA8KES401EYUM8_190	Excalibur_c19237_895	wsnp_Ex_c27290_36498531	wsnp_Ex_rep_c69024_67924125	Kukri_c29121_654	wsnp_Ex_c25974_35235456	Excalibur_c8188_693	RAC875_c4135_1028	IAAV5841	BobWhite_c10977_834	wsnp_Ex_c12447_19847242	Excalibur_c23155_327	wsnp_Ku_c5560_9851459	Ra_c21676_178	wsnp_Ex_c8188_13842273	BS00021702_51	RAC875_c35846_671	D_GBF1XID01DNWRS_378	Excalibur_c50856_63	D_contig06122_208	Kukri_c6051_640	IAAV7745	RAC875_c87321_108	wsnp_Ex_c3831_6966926	BS00075001_51	wsnp_Ku_c7266_12551048	wsnp_Ex_c27290_36498462	wsnp_Ku_c2624_4986980	wsnp_Ex_c15396_23659859	CAP11_c3464_68	IAAV868	IAAV2840	RFL_Contig3622_1217	Excalibur_c8188_243	BS00058554_51	wsnp_Ex_c18665_27541568	wsnp_JD_c8173_9207415	BS00079095_51
Kukri_c36351_64	Kukri_c26168_713	D_GDS7LZN02IXNP1_255	RAC875_c20883_693	RAC875_c10925_1887	IAAV1917	Kukri_c36351_64
BS00022178_51	BS00022178_51	Kukri_c46169_294	CAP8_c1305_148	BS00023049_51	Excalibur_c24303_1145	Excalibur_c48750_124
BS00032149_51	BS00032149_51	BS00066976_51	wsnp_Ex_rep_c108057_91436561	Ra_c4899_609	wsnp_Ex_c1130_2166731
IACX11290	BS00012936_51	CAP11_c3218_126	D_GB5Y7FA02HBLTO_213	Excalibur_c3260_989	Excalibur_c12703_766	BS00087086_51	Kukri_c9693_1890	BS00095225_51	JD_c3737_285	wsnp_CAP12_c633_339740	IACX11290	BS00087783_51	BS00108305_51
Excalibur_c4876_832	Excalibur_c15692_532	wsnp_Ra_c1020_2062200	Excalibur_c4876_832	Excalibur_c5892_1129
Excalibur_c16452_624	BS00070085_51	wsnp_Ex_c12012_19240904	Excalibur_c16452_624	RAC875_c9594_1289
wsnp_Ra_c17989_26960545	Ra_c1211_1656	Ra_c3045_1739	Excalibur_c53900_86	wsnp_Ra_c17989_26960545
Kukri_c33670_261	D_contig13475_402	Kukri_c33670_261	D_F1BEJMU01DOR77_203
wsnp_BE586140D_Ta_2_2	wsnp_BE586140D_Ta_2_2	BS00000721_51
BS00093275_51	BS00093275_51	BS00036189_51
wsnp_Ex_c10959_17801482	RAC875_rep_c105196_532	wsnp_Ex_c10959_17801482
wsnp_JD_c12333_12595897	wsnp_Ex_c2918_5381441	wsnp_JD_c12333_12595897
wsnp_Ex_rep_c101500_86856679	wsnp_Ex_rep_c101500_86856089	wsnp_Ex_rep_c101500_86856679
BS00093390_51	BS00093390_51	wsnp_Ex_c35886_43950102
IAAV7510	D_F5XZDLF01A85DT_301	IAAV7510
RFL_Contig1338_2062	Excalibur_c16851_142	RFL_Contig1338_2062
Ku_c12842_664	Ku_c12842_664
BobWhite_rep_c65565_359	BobWhite_rep_c65565_359
wsnp_BE424100D_Ta_1_1	wsnp_BE424100D_Ta_1_1
Tdurum_contig11756_458	Tdurum_contig11756_458
tplb0025b13_2687	tplb0025b13_2687
RFL_Contig3481_1669	RFL_Contig3481_1669
RAC875_c39312_339	RAC875_c39312_339
BS00066446_51	BS00066446_51
Tdurum_contig46389_1540	Tdurum_contig46389_1540
D_contig14507_369	D_contig14507_369
BS00022188_51	BS00022188_51
BS00107837_51	BS00107837_51
D_GB5Y7FA02I369B_378	D_GB5Y7FA02I369B_378
Excalibur_c55959_651	Excalibur_c55959_651
Excalibur_c23473_451	Excalibur_c23473_451
BS00003816_51	BS00003816_51
CAP8_c2401_433	CAP8_c2401_433
RAC875_c11956_477	BS00031140_51	Tdurum_contig10910_1662	BS00097263_51	CAP7_rep_c6939_197	IAAV1587	RAC875_c102123_159	wsnp_Ku_c38662_47257696	BS00073720_51	BS00052043_51	JD_c3358_1128	wsnp_Ex_c23720_32957892	RAC875_c57998_165	BS00056232_51	RAC875_c102123_187	IAAV3570	wsnp_Ra_c10861_17763060	Kukri_c41543_366	CAP12_c1437_261	BS00063599_51	Kukri_rep_c70265_167	Excalibur_c84687_162	BS00067886_51	Ku_c70277_1276	IAAV1691	RAC875_c11956_477	Excalibur_c640_464	Ku_c36017_329	RAC875_rep_c101788_71	RAC875_c38750_86	RAC875_c76620_361	RAC875_rep_c101082_855	Excalibur_rep_c67434_73
wsnp_Ex_c10555_17236072	RAC875_c35688_382	wsnp_Ex_c10555_17236072	CAP8_c3129_381	Kukri_c25632_86	BS00064813_51	tplb0021g21_595	BS00087932_51	wsnp_Ku_c16547_25454123	RFL_Contig5122_974	BS00065001_51	Kukri_c44231_1576	wsnp_Ex_c3695_6740339	RAC875_c27530_860	Tdurum_contig50720_482	RAC875_c22328_490	IAAV5232	IAAV7086	Kukri_c21008_657	Excalibur_c7971_712	Excalibur_c62106_387	wsnp_Ku_c2838_5354231	Excalibur_rep_c69149_1588	tplb0025l18_1788	RAC875_c22328_1356	Tdurum_contig8350_243	Tdurum_contig42282_10323	Excalibur_c91176_326	Tdurum_contig14482_1073	IAAV6102
Kukri_c29034_867	Tdurum_contig44062_733	Tdurum_contig56511_144	Tdurum_contig15512_429	BS00107555_51	RAC875_c17628_867	Tdurum_contig45580_1717	Excalibur_c50934_159	IACX2067	Excalibur_c12169_1088	wsnp_Ex_c36242_44232305	BS00074780_51	BobWhite_c14476_80	IAAV2376	wsnp_Ex_c20370_29434410	Ex_c721_2374	Excalibur_c6808_959	Excalibur_c6808_541	Ex_c721_2127	Excalibur_c4847_631	IACX636	Excalibur_c28938_185	Excalibur_c74304_642	RAC875_c25986_82	Kukri_c29034_867	wsnp_BE498730A_Ta_2_2
CAP12_c259_307	RAC875_c26214_505	Excalibur_c12980_2621	Excalibur_c32668_467	Kukri_c23195_266	RAC875_c829_1143	IACX6178	BobWhite_c12426_84	RAC875_c47161_100	Kukri_c31776_1621	Excalibur_c18324_390	wsnp_RFL_Contig1951_1127302	Tdurum_contig63196_123	Excalibur_c25599_358	IACX11417	CAP12_c259_307
Tdurum_contig10579_790	wsnp_Ex_c28204_37349164	BS00041707_51	Kukri_c9713_1999	BS00085765_51	RAC875_c992_718	BobWhite_c28819_733	BS00040336_51	BobWhite_c28819_517	wsnp_BE406351A_Ta_2_2	wsnp_BE403597A_Ta_2_1	RAC875_c63975_307	BS00040337_51	BS00067806_51	CAP12_c6044_69	Excalibur_c1793_97	Tdurum_contig10579_790
Tdurum_contig5311_67	BS00039983_51	Tdurum_contig9731_121	BS00036767_51	Kukri_rep_c83485_398	Tdurum_contig82812_213	BS00036766_51	wsnp_BG314532A_Ta_2_1	Tdurum_contig5311_67	Tdurum_contig48302_532	Excalibur_c15733_252	Excalibur_rep_c111743_194	RAC875_c13116_541	Excalibur_c37649_125	RAC875_c20700_853
Kukri_c15489_626	IAAV444	Kukri_c57491_156	wsnp_Ex_rep_c66809_65185215	wsnp_Ex_c31900_40635609	Kukri_c15489_626	wsnp_Ex_rep_c66615_64916114	wsnp_Ex_c25057_34318425	Ra_c71628_188	wsnp_Ex_rep_c66615_64916512	Ku_c59581_1412	JD_c2056_506	wsnp_Ex_rep_c103255_88258450	Ra_c22880_760
Tdurum_contig63071_67	BS00022409_51	BobWhite_c17783_174	IACX3245	BS00062732_51	Kukri_rep_c68300_216	BS00063368_51	Tdurum_contig86183_221	Tdurum_contig63071_67	Tdurum_contig6086_269	Excalibur_c8009_325
RAC875_rep_c69987_930	RAC875_rep_c69987_930	BS00070005_51	BS00110587_51	RFL_Contig3780_644	BS00022377_51	BS00070004_51	BS00039406_51	RAC875_c35521_185	Ra_c13247_528
Kukri_rep_c104727_91	wsnp_CAP12_c901_472535	wsnp_CAP11_rep_c8768_3788007	wsnp_JD_c12088_12411845	wsnp_Ex_rep_c68113_66877517	RAC875_rep_c70093_1079	Kukri_c15308_173	Kukri_rep_c104727_91	wsnp_Ex_c15325_23565935	BS00062843_51
Kukri_c62142_683	BobWhite_c17403_635	Kukri_c62142_683	Kukri_c29170_680	Kukri_c7193_5892	Ku_c8927_2075	wsnp_Ku_c8927_15048149	IAAV2218	RAC875_c21906_247	RAC875_c52458_454
wsnp_Ra_c66636_64922359	Ex_c5740_1133	wsnp_Ex_rep_c70299_69243401	BS00110128_51	BS00022813_51	wsnp_Ra_c66636_64922359	wsnp_Ex_c5740_10081171	wsnp_Ex_rep_c70299_69243835	RAC875_c33037_578
BS00024643_51	RAC875_c35200_230	RAC875_c51459_311	Kukri_c53501_305	BS00024643_51	Kukri_c26697_366	Excalibur_c16329_493	RAC875_c35688_178
wsnp_Ex_rep_c101866_87158671	wsnp_Ex_c60588_60977198	wsnp_Ex_rep_c69124_68035485	wsnp_Ex_rep_c101866_87158671	BobWhite_rep_c62964_873	wsnp_Ex_c1782_3365844
wsnp_Ex_c19556_28530231	Tdurum_contig11803_475	Tdurum_contig11803_850	wsnp_Ex_c19556_28530231	wsnp_Ex_c19556_28530243	BobWhite_c26374_339	Tdurum_contig11803_306
BS00049644_51	Ra_c42714_1137	Tdurum_contig30451_88	Ku_c5710_312	BS00049644_51
Tdurum_contig47258_1039	wsnp_Ex_c15822_24204224	BS00083146_51	wsnp_Ku_c15567_24223777	wsnp_Ku_c15567_24224486	Tdurum_contig47258_1039
BS00022666_51	BS00035883_51	IAAV1698	BS00039422_51	BS00022666_51	BS00089497_51
wsnp_BF201235A_Ta_2_4	BS00003867_51	RAC875_rep_c88665_52	RAC875_rep_c88665_100	wsnp_RFL_Contig3790_4082085	wsnp_BF201235A_Ta_2_4
BobWhite_c1049_338	BobWhite_c1049_338	BS00078116_51	RAC875_c15367_553	wsnp_Ex_rep_c102538_87682273
Tdurum_contig93884_223	Excalibur_c21269_176	Tdurum_contig93884_223	BobWhite_rep_c64680_305	BS00090940_51
wsnp_Ex_c2137_4014383	Excalibur_c52319_257	wsnp_Ex_c2137_4014383	wsnp_Ex_c2137_4014287	wsnp_Ra_c6586_11477949
RAC875_c42648_115	wsnp_Ra_c32271_41304469	Jagger_c4026_328	RAC875_c42648_115	Jagger_c9554_114
Ra_c58279_702	wsnp_Ex_c5412_9564478	Ra_c58279_702	wsnp_Ex_c5412_9564346	Ra_c58279_684
wsnp_Ex_rep_c108004_91402649	wsnp_Ex_rep_c108004_91402649	RAC875_c1757_530	BS00091763_51	IAAV5706
CAP8_rep_c8022_270	CAP8_rep_c8022_270	RAC875_c11652_544	CAP11_c2293_200	BobWhite_c2022_245
BS00081506_51	wsnp_BE445431A_Td_2_1	BS00093201_51	Tdurum_contig33398_106	BS00081506_51
BobWhite_c5178_188	BobWhite_c5178_188	CAP7_c4056_108	BS00023202_51
wsnp_Ku_c16358_25225060	Excalibur_c41125_360	Kukri_c4027_151	wsnp_Ku_c16358_25225060	Kukri_c74165_204
BS00022982_51	RAC875_rep_c78744_228	BS00022982_51	Excalibur_c92241_336
BS00066186_51	Excalibur_rep_c105284_110	Excalibur_c61806_213	BS00066186_51
RFL_Contig2972_2819	RFL_Contig2972_2819	RAC875_c24364_307	RFL_Contig2972_2285
BS00021739_51	BS00079443_51	RAC875_rep_c73925_276	BS00021739_51
BobWhite_c23953_312	wsnp_BG263521A_Ta_2_2	BobWhite_c23953_312	wsnp_Ex_c22862_32074455
wsnp_Ex_rep_c66982_65424063	wsnp_Ku_c10418_17237935	Ex_c19516_3687	wsnp_Ex_rep_c66982_65424063
IAAV2654	BS00064905_51	IAAV2654	Kukri_c1728_1876
Tdurum_contig42423_1963	Tdurum_contig42423_1963	Tdurum_contig42423_1536	Tdurum_contig42423_2448
Kukri_c40035_258	Kukri_c24852_466	Kukri_c40035_258	RAC875_c24517_558
wsnp_CAP8_c2677_1394934	Excalibur_c28017_641	wsnp_CAP8_c2677_1394934	Excalibur_c47535_389
wsnp_Ku_c3688_6797159	wsnp_Ex_c63909_62932893	wsnp_Ku_c850_1758318	wsnp_Ku_c3688_6797159
wsnp_Ex_c2887_5330426	wsnp_Ex_c2887_5330426	Ku_c57425_413	Kukri_rep_c73477_888
BS00067907_51	BS00067907_51	BS00057059_51	BS00057060_51
Excalibur_c4372_363	Excalibur_c4372_363	Tdurum_contig56321_232
BS00025880_51	BS00025880_51	BobWhite_c4517_120
Excalibur_c20439_825	RAC875_c96033_191	Excalibur_c20439_825
wsnp_Ku_c1292_2572053	wsnp_Ku_c1292_2572053	IAAV7468
Tdurum_contig27887_55	Tdurum_contig27887_55	BS00089457_51
BS00077768_51	BS00077769_51	BS00077768_51
BS00096927_51	CAP12_c575_105	BS00096927_51
BS00075524_51	Tdurum_contig55610_784	BS00075524_51
wsnp_Ku_c2725_5163091	wsnp_Ku_c2725_5163091	Ex_c8832_2521
Excalibur_c11437_75	Excalibur_c11437_75	RAC875_c18698_550
wsnp_Ex_rep_c101526_86881496	wsnp_Ex_rep_c101526_86881496	wsnp_JD_c18695_17091254
wsnp_Ra_c10658_17500498	Ku_c69608_894	wsnp_Ra_c10658_17500498
BS00065366_51	BS00065366_51	RAC875_c19904_308
wsnp_Ex_c15740_24096817	BS00073381_51	wsnp_Ex_c15740_24096817
RFL_Contig4517_1276	RAC875_c38018_278	RFL_Contig4517_1276
wsnp_Ex_c19516_28481857	Kukri_c33374_1048	wsnp_Ex_c2772_5130007	wsnp_Ex_c19516_28481857	BobWhite_c13373_250	wsnp_Ku_c23598_33524490	BS00068050_51	RFL_Contig174_406
BobWhite_c31163_694	BobWhite_c31163_694	Tdurum_contig82404_354
RAC875_c25848_122	RAC875_c25848_122	IACX5800
RAC875_rep_c69619_145	RAC875_rep_c69619_145	RAC875_rep_c69619_78
Kukri_c40121_373	Kukri_c40121_373	BS00096882_51
Excalibur_c42110_66	Ra_c3750_1082	Excalibur_c42110_66
Tdurum_contig93508_295	BS00011478_51	Tdurum_contig93508_295
BS00041816_51	BS00041816_51	Ra_c34214_1320
RAC875_c1043_258	Tdurum_contig52350_296	RAC875_c96399_610	Tdurum_contig56321_179	BS00011539_51	RAC875_c1043_258
Excalibur_c11947_746	RAC875_c34757_180	Excalibur_c11947_746
wsnp_Ex_c2033_3814035	Ku_c269_2643	wsnp_Ex_c2033_3814035
IAAV3791	IAAV3791	Excalibur_c44487_642
Excalibur_c12177_285	Excalibur_c12177_285	Kukri_c3882_2021
Tdurum_contig53038_714	Tdurum_contig53038_714	Tdurum_contig53038_684
BS00098033_51	BS00098033_51	BS00062869_51
RAC875_c33809_158	RAC875_c33809_158
BS00024921_51	BS00024921_51
wsnp_Ex_c11827_18986376	wsnp_Ex_c11827_18986376
wsnp_JD_rep_c48914_33168544	wsnp_JD_rep_c48914_33168544
RAC875_c9523_328	RAC875_c9523_328
wsnp_Ex_c12219_19526749	Kukri_c45015_145	wsnp_Ex_c12219_19526749
RAC875_c42847_141	RAC875_c42847_141
wsnp_JD_c15127_14676522	wsnp_JD_c15127_14676522
BS00030136_51	BS00030136_51
Kukri_c29170_702	Kukri_c29170_702
BobWhite_c1611_1685	BobWhite_c1611_1685
RAC875_c3102_959	RAC875_c3102_959
IAAV8933	IAAV8933
IAAV691	IAAV691
RAC875_c68649_457	RAC875_c68649_457
IAAV880	IAAV880
BS00004724_51	BS00004724_51
Tdurum_contig84245_154	Tdurum_contig84245_154
Excalibur_rep_c102052_721	Excalibur_rep_c102052_721
BobWhite_c11022_78	BobWhite_c11022_78
wsnp_be471201A_Ta_1_1	wsnp_be471201A_Ta_1_1
RAC875_c35807_1110	RAC875_c35807_1110
RAC875_c8093_605	RAC875_c8093_605
IAAV2065	IAAV2065
RFL_Contig5277_888	RFL_Contig5277_888
BS00022896_51	BS00022896_51
Tdurum_contig50839_279	Tdurum_contig50839_279
RFL_Contig1863_250	RFL_Contig1863_250
BS00076693_51	BS00076693_51
Tdurum_contig44328_448	Tdurum_contig44328_448
BS00021706_51	BS00021706_51
RAC875_c14944_555	RAC875_c14944_555
Ku_c23118_149	Ku_c23118_149
wsnp_Ku_c33374_42877546	wsnp_Ku_c33374_42877546
Tdurum_contig20262_440	Tdurum_contig20262_440
RAC875_c69068_71	RAC875_c69068_71	Kukri_c11327_977	wsnp_Ex_c2337_4379619	BS00032606_51	wsnp_Ex_c42720_49228237
Excalibur_c7282_285	Excalibur_c7282_285
RFL_Contig2656_871	RFL_Contig2656_871
BobWhite_c15773_166	BobWhite_c15773_166	Excalibur_c72359_56
Kukri_c52608_142	Kukri_c52608_142
Ku_c33884_267	Ku_c33884_267
Kukri_c84087_154	Kukri_c84087_154
Tdurum_contig47508_250	Tdurum_contig47508_250
Tdurum_contig77522_310	Tdurum_contig77522_310
Tdurum_contig41912_893	Tdurum_contig41912_893
Kukri_c3024_1268	Kukri_c3024_1268
RAC875_rep_c119471_174	RAC875_rep_c119471_174
RAC875_c48703_189	RAC875_c48703_189
BobWhite_c26803_89	BobWhite_c26803_89
BS00022487_51	BS00022487_51
BS00029332_51	BS00029332_51
Excalibur_c34964_326	Excalibur_c34964_326
Excalibur_rep_c112367_293	Excalibur_rep_c112367_293
Tdurum_contig86243_288	Tdurum_contig86243_288
Tdurum_contig49145_914	Tdurum_contig49145_914
Tdurum_contig31185_456	Tdurum_contig31185_456
Tdurum_contig10048_207	Tdurum_contig10048_207
BS00000209_51	BS00000209_51
BS00107804_51	BS00107804_51
Tdurum_contig30569_579	Tdurum_contig30569_579
RAC875_c4015_2175	RAC875_c4015_2175
RAC875_c17787_274	RAC875_c17787_274
Tdurum_contig61938_424	Tdurum_contig61938_424
Tdurum_contig8350_350	Tdurum_contig8350_350
CAP12_rep_c6956_169	CAP12_rep_c6956_169
wsnp_Ex_c101374_86744680	wsnp_Ex_c101374_86744680
RAC875_c1706_1888	RAC875_c1706_1888
BS00029208_51	BS00029208_51
RAC875_c4609_1756	RAC875_c4609_1756
BS00010696_51	BS00010696_51
wsnp_JD_c2578_3489735	wsnp_JD_c2578_3489735
Tdurum_contig54784_485	BS00077131_51	BobWhite_rep_c64679_73	Tdurum_contig54784_485	BobWhite_c18540_97	BS00063365_51	BS00046166_51	Kukri_c18459_2622	IAAV1401	BobWhite_c41676_137	Tdurum_contig18858_324	Excalibur_c105074_293	BS00080967_51	Tdurum_contig5691_596	BS00016650_51	BS00068310_51	CAP7_c1933_170
wsnp_CAP7_rep_c12606_5316797	RAC875_c31252_173	BS00099097_51	JD_c39990_130	Kukri_c40953_658	BS00022657_51	wsnp_Ex_c6537_11338763	Ku_c23446_2209	RAC875_c15649_1101	wsnp_CAP7_rep_c12606_5316797	Excalibur_c13239_85	Tdurum_contig83066_276	BS00063577_51	Kukri_c67546_279	RAC875_rep_c113555_122	wsnp_Ex_c7246_12443506	Ra_c6728_590	IAAV3789
BobWhite_c5191_362	RAC875_c57353_245	CAP12_s9114_61	BS00009882_51	RFL_Contig3713_316	IACX8828	BobWhite_c33464_133	RAC875_c22463_494	BS00011047_51	BS00106695_51	Excalibur_c1883_340	RAC875_c37540_583	Ex_c52711_584	BS00080318_51	Excalibur_c7051_1027	BS00011276_51	IACX5726	RAC875_c31328_381	Excalibur_c31864_713	Kukri_c55909_1109	BS00069756_51	Excalibur_c65466_714	IAAV1502	BS00046601_51	Jagger_c7688_98	RAC875_c1858_2693	BobWhite_c5191_362	BobWhite_c5191_563	RFL_Contig385_761	Kukri_c27631_1329	BS00084417_51	Excalibur_c224_1383	Kukri_c18754_67
Tdurum_contig12459_491	Tdurum_contig54925_202	wsnp_Ex_rep_c67561_66188180	Kukri_c9785_62	BS00012036_51	Ra_c68109_376	wsnp_BF473744B_Ta_2_2	BS00069685_51	Excalibur_c73922_109	Excalibur_c11392_1193	RFL_Contig337_1645	IAAV5675	Kukri_c1460_1032	wsnp_Ex_c9729_16071358	Excalibur_c71500_231	wsnp_Ex_c24711_33964543	CAP7_rep_c5636_102	Excalibur_c73922_55	wsnp_JD_c52_87219	Ra_c71978_532	Tdurum_contig12459_491
RAC875_c26415_350	BS00103461_51	Excalibur_c12135_100	BS00022422_51	Kukri_c62277_80	Tdurum_contig1653_190	BobWhite_c30622_180	RAC875_c76533_442	Kukri_c44_1704	IACX6223	tplb0045o20_699	BS00038218_51	BS00043099_51	BS00038217_51	wsnp_JD_c12687_12877994	RAC875_c37837_889	wsnp_Ex_c741_1456698	RAC875_rep_c99492_65	RAC875_c26415_350	RAC875_c3302_1411	IAAV1101	Kukri_c36879_83	BS00067337_51	Excalibur_c43482_141	BS00079213_51
Excalibur_rep_c107769_116	BS00067280_51	Kukri_c3701_392	Excalibur_c2656_3198	Kukri_c6306_1151	tplb0034e07_1869	Excalibur_c39493_251	Excalibur_c42248_663	Ex_c525_1401	Excalibur_rep_c107769_116	IACX6340	RAC875_c34512_493	Excalibur_c29417_400	wsnp_Ex_c10961_17803258	Excalibur_c29417_499	wsnp_Ra_c1501_2991585	BS00058815_51	tplb0034e07_718	RAC875_c34512_685	Kukri_rep_c97239_133
wsnp_Ex_rep_c67671_66332423	wsnp_Ex_c51352_55323092	Excalibur_rep_c109282_92	BobWhite_c8113_532	RAC875_c5080_915	IACX3325	Ku_c6546_718	wsnp_Ex_rep_c67671_66332423	BobWhite_c892_73	Kukri_rep_c69267_496	RAC875_c46661_184	wsnp_Ex_c7003_12065828
RFL_Contig4856_71	wsnp_Ex_c7203_12370983	RFL_Contig4856_71	CAP12_c2472_60	wsnp_Ku_c12037_19549078	Kukri_c79815_483	Ku_c12037_482	BS00091068_51	IAAV717	RAC875_c36614_344	IAAV5350	wsnp_BE490267A_Ta_2_1	Ex_c2510_477
BS00068181_51	Excalibur_c10637_515	BS00009060_51	BS00081231_51	BS00010098_51	wsnp_Ex_rep_c103064_88104690	IAAV6288	Excalibur_c18966_1008	BS00010988_51	BS00068181_51	Excalibur_c18966_804
Kukri_c11318_591	IAAV3165	BS00077914_51	BobWhite_c11059_169	wsnp_Ex_c10596_17293192	Kukri_rep_c103893_875	BS00009807_51	BobWhite_c23790_98	Kukri_c11318_591	wsnp_Ex_c10596_17293363	Kukri_c37311_136	Kukri_c59939_94
wsnp_JD_c1236_1789566	BobWhite_c7786_376	Excalibur_c46143_143	RAC875_c19210_348	Kukri_c42244_809	wsnp_JD_c4699_5834958	wsnp_Ex_c51461_55394646	RAC875_c50245_120	BS00011039_51	wsnp_JD_c1236_1789566
Kukri_c28478_750	Excalibur_c21220_88	RAC875_c21868_792	Ku_c41677_924	Excalibur_c20050_133	wsnp_Ex_c163_321026	Excalibur_c53516_119	wsnp_Ex_c56027_58308093	Kukri_c28478_750
wsnp_Ex_c22018_31193171	wsnp_Ku_c15336_23908130	wsnp_Ex_c62844_62315607	Kukri_c53629_239	wsnp_Ex_c3044_5620102	RAC875_c32503_134	BS00031814_51	Kukri_c34353_821	wsnp_JD_rep_c64505_41132927	wsnp_Ex_c22018_31193171
RAC875_rep_c109471_154	Kukri_c40204_617	Ra_c491_902	wsnp_Ex_c326_636368	wsnp_Ex_c1996_3754394	Kukri_c30847_344	RAC875_rep_c115433_378	Ra_c11464_294	RAC875_rep_c109471_154	wsnp_Ra_c1660_3275687
tplb0040e02_1293	BS00075410_51	BobWhite_rep_c61602_139	Excalibur_c20647_643	Excalibur_c25921_230	CAP12_c2565_239	Excalibur_c18417_285	RAC875_rep_c109975_192	tplb0040e02_1293	RAC875_c63545_85
BobWhite_c662_148	wsnp_BE499478B_Ta_2_1	Tdurum_contig18197_86	BobWhite_c662_148
wsnp_Ex_c22423_31615798	wsnp_Ex_c22423_31615798	wsnp_RFL_Contig1418_565105	BS00034245_51	Ra_c6700_406	Kukri_rep_c107245_634	Kukri_rep_c68124_672	IAAV6765	wsnp_Ex_c15089_23270614
wsnp_Ex_c269_518324	Kukri_rep_c85389_715	wsnp_JG_c609_370792	BobWhite_c10238_127	BS00003404_51	Ra_c27275_627	RAC875_c35438_474	Kukri_c46621_143	RAC875_c52566_644	wsnp_Ex_c269_517710	wsnp_Ex_c7738_13195349	wsnp_Ku_c4042_7375053	wsnp_Ex_c269_518324	Ku_c4042_576	Tdurum_contig77602_931	RFL_Contig1633_304	BS00070001_51	RAC875_c52566_551	IAAV2480	IAAV980	BS00071690_51	wsnp_BE497494B_Ta_2_1	BS00083078_51	wsnp_CAP11_c3947_1866837
Kukri_c52200_878	Excalibur_c4748_360	Excalibur_rep_c101263_892	Excalibur_c841_609	Kukri_c52200_878	RAC875_c2300_1021	Excalibur_c41459_96
wsnp_Ku_c13905_22034406	IAAV4434	wsnp_Ku_c13905_22034406	tplb0031k24_254	RAC875_c47353_350	RFL_Contig1483_1765	wsnp_Ra_c16822_25566950	Tdurum_contig71387_65
BS00092273_51	wsnp_Ex_c9248_15372536	IACX1412	BS00092273_51	wsnp_BE399688B_Ta_2_1	Excalibur_rep_c106124_239	wsnp_Ex_c45094_50985067	Ku_c7740_879
RAC875_c14775_1048	RAC875_c14775_1048	wsnp_Ex_c10838_17631243	wsnp_Ex_c55735_58127324	Ex_c55735_1012	Kukri_c32700_104	IACX5850
wsnp_Ra_c58860_60407020	wsnp_Ex_c12675_20144479	BS00083998_51	BS00100118_51	Excalibur_c33525_279	wsnp_Ra_c58860_60407020	Excalibur_c12675_1147	IAAV1798
Kukri_rep_c68903_708	Excalibur_c2157_173	Excalibur_c14201_111	BS00065327_51	Excalibur_c37753_655	Kukri_c57014_168	Tdurum_contig82393_581	Kukri_rep_c68903_708	wsnp_CAP7_c1592_791887	Kukri_rep_c68903_301	BS00004224_51	BobWhite_c13525_262	Excalibur_c35074_257	Tdurum_contig71365_233	Excalibur_c95944_641	RAC875_c29913_139	BobWhite_c9690_94	wsnp_RFL_Contig3917_4326857
Ku_c34562_480	BS00022950_51	wsnp_JD_c42879_30043973	RAC875_c17720_501	BobWhite_c5072_107	Excalibur_c7963_1722	Ku_c34562_480	Kukri_c29640_92	Kukri_rep_c106290_204
RAC875_c8197_810	Excalibur_c40976_111	BS00059896_51	Excalibur_c40976_87	RAC875_c8197_810	wsnp_Ex_c5619_9884202	CAP8_rep_c8162_101
BS00047070_51	wsnp_Ex_c2203_4129271	BS00046164_51	Excalibur_c2819_2310	IACX2158	Excalibur_c2819_1773	Kukri_c834_259	Excalibur_c2484_2113	wsnp_Ex_c11748_18884081	RAC875_c4465_81	Excalibur_c36280_764	Ex_c16948_754	BobWhite_c47357_535	BS00047070_51	Excalibur_c80601_83	wsnp_Ex_c5123_9088111	Excalibur_c1353_1364	RFL_Contig2577_584	IAAV3100	RAC875_c4465_549	RAC875_c103094_120
BS00010055_51	Kukri_rep_c107572_121	RAC875_c95948_614	BobWhite_c31129_60	BS00010055_51	Ku_c5725_892	RAC875_rep_c109207_706
RAC875_c17459_566	Excalibur_c80601_308	BobWhite_c38001_528	RAC875_c17459_566	Excalibur_c80601_278	tplb0024l03_910	RAC875_c10132_462
RAC875_c17455_152	wsnp_Ex_c5123_9087869	wsnp_Ex_c5123_9089025	BS00046165_51	RAC875_c17455_152	wsnp_Ku_c9901_16493072
wsnp_Ex_rep_c103381_88353000	wsnp_Ex_c19094_28015035	RAC875_c31214_58	wsnp_Ex_rep_c103381_88353000	CAP11_c1820_244	Ex_c67202_741
wsnp_Ex_c15646_23969140	Excalibur_c48404_59	Jagger_c10188_98	wsnp_Ex_c298_580660	RAC875_c16993_196	wsnp_Ex_c15646_23969140
RAC875_rep_c118667_79	wsnp_Ra_rep_c74497_72390803	RAC875_rep_c118667_79	Excalibur_rep_c77221_93	Excalibur_rep_c108662_132	Excalibur_rep_c68985_110
Kukri_rep_c69177_180	Kukri_rep_c103261_918	RAC875_c62831_255	Kukri_c27673_289	Kukri_rep_c92967_369	Kukri_rep_c69177_180
Kukri_c52356_96	Excalibur_c7449_587	Kukri_c52356_96	Tdurum_contig10219_295	Excalibur_c46178_303	Kukri_c31059_130
Kukri_c30847_551	wsnp_JD_c640_960796	Kukri_c30847_551	wsnp_Ex_c7776_13247365	IACX8446
BS00070091_51	BS00035894_51	BS00070091_51	wsnp_CAP11_rep_c9018_3888047	BS00041921_51
Excalibur_c56550_71	Excalibur_c56550_71	BobWhite_rep_c64068_241	RFL_Contig2751_1562	Kukri_c10869_1591
RAC875_c19042_2102	Kukri_c900_1334	RAC875_c19042_2102	Excalibur_rep_c105614_172
wsnp_Ex_rep_c102216_87433489	wsnp_Ex_rep_c106085_90293854	Excalibur_rep_c107558_367	wsnp_Ex_c3764_6853627	wsnp_Ra_c46023_52004149	wsnp_Ex_rep_c102216_87433489
BS00100939_51	BS00100939_51	wsnp_Ku_c48_103915	Kukri_rep_c104422_192	Kukri_c74521_181
wsnp_RFL_Contig3273_3319580	RAC875_c20979_234	Tdurum_contig28795_273	wsnp_RFL_Contig3273_3319580	Excalibur_c39207_880
Excalibur_c42146_338	BS00026432_51	BS00100981_51	Excalibur_c42146_338	BS00063236_51
Kukri_c49784_86	Kukri_c49784_56	RFL_Contig5495_563	BS00026037_51	Kukri_c49784_86
wsnp_Ra_c4321_7860456	wsnp_Ex_rep_c66551_64836327	Ku_c63748_1264	wsnp_Ra_c4321_7860456
tplb0042a21_1091	tplb0042a21_1091	Tdurum_contig30201_63	BobWhite_c2822_228	tplb0042o21_419
Kukri_c5497_312	Kukri_c5497_312	BobWhite_c41535_52	wsnp_Ex_c21092_30220342
Kukri_c10017_833	RFL_Contig4849_702	BS00066545_51	Kukri_c10017_833
Kukri_c7339_113	RAC875_rep_c112807_403	Kukri_c7339_113	RAC875_c27611_467
Excalibur_c65830_82	Excalibur_c65830_82	wsnp_RFL_Contig3802_4108582	RAC875_c57938_94
RAC875_rep_c118376_304	RFL_Contig1385_326	Ra_c2110_1660	IAAV2784	Kukri_c9387_112	BS00059315_51	IAAV539	wsnp_Ku_c4507_8157580	BS00022949_51	BS00065418_51	Kukri_c6973_344	wsnp_CAP8_c630_456418	IAAV6156	Kukri_c67546_342	Ra_c2110_494	BS00022940_51	RAC875_rep_c118376_304	wsnp_BF202681B_Ta_2_2	Kukri_c9387_372	wsnp_Ex_c13351_21042379	BS00022417_51	Excalibur_c15031_73	IAAV7129
Ku_c4777_2494	BS00064851_51	Ku_c4777_2494	wsnp_Ku_c18923_28319203
BobWhite_c948_52	IAAV5331	BobWhite_c948_52	Kukri_rep_c94009_116	wsnp_Ex_rep_c101906_87187119
RAC875_c15396_90	BS00100563_51	Tdurum_contig13653_255	RAC875_c15396_90
wsnp_Ku_c27759_37702654	BS00037278_51	BS00043103_51	wsnp_Ku_c27759_37702654
IAAV2277	BS00041585_51	IAAV4206	IAAV2277
RAC875_c65882_668	RAC875_c65882_668	Kukri_c12117_134	RAC875_c30797_179
Kukri_c4294_371	Kukri_c97631_275	Kukri_c4294_371	wsnp_Ex_c17845_26604587
RFL_Contig5031_526	RFL_Contig5031_526	Kukri_c53810_137	Tdurum_contig54634_815
tplb0030f06_593	BS00039187_51	IACX8602	tplb0030f06_593
Excalibur_c100910_239	Excalibur_c100910_239	wsnp_Ku_c4962_8872507	wsnp_Ex_rep_c72511_70872203
Excalibur_c30167_243	BobWhite_c19945_341	Excalibur_c30167_243	Excalibur_c42928_135
Excalibur_rep_c106698_235	Kukri_c9898_1766	RAC875_c5082_1098	Excalibur_rep_c106698_235
wsnp_JD_c3732_4781170	wsnp_JD_c3732_4781170	wsnp_Ku_c31_62657
Ra_c105904_187	Ra_c105904_1191	Ra_c105904_187	Excalibur_c47996_509
RAC875_c5673_1209	RAC875_c5673_1209	Kukri_c34553_89	RAC875_c98387_130
BS00104667_51	tplb0048g05_866	BS00022717_51	IACX8470	BS00104667_51
Kukri_c48787_108	RAC875_s109189_188	Kukri_c48787_108
RAC875_rep_c112008_519	RAC875_rep_c112008_519	RAC875_rep_c106400_276
Excalibur_c8919_345	Kukri_c3501_1175	Excalibur_c8919_345
BobWhite_c7145_355	BobWhite_c7145_355	Kukri_c98858_299
BS00079621_51	BS00070861_51	RAC875_rep_c72879_435	BS00079621_51	Tdurum_contig54925_225	Kukri_c40621_513	Tdurum_contig42112_2432	BS00064528_51	Tdurum_contig54925_415	Ra_c4051_1010	Tdurum_contig7144_602
Excalibur_c34937_710	Excalibur_c34937_710	BS00023068_51
BobWhite_c36072_272	BobWhite_c36072_272	Excalibur_c22315_894
tplb0054d13_2445	tplb0054d13_2445	BobWhite_c11397_231
BS00067878_51	BS00004413_51	BS00067878_51
Excalibur_c5193_64	Excalibur_c5193_64	Kukri_c17_1246
wsnp_Ra_c10712_17572884	wsnp_Ra_c10712_17572884	RAC875_c87052_193
Tdurum_contig30930_184	wsnp_Ex_rep_c67543_66165372	Tdurum_contig30930_184
RAC875_c46454_129	RAC875_c46454_129	BS00009540_51
IAAV5802	wsnp_Ex_c19371_28311667	IAAV5802	BS00038498_51
RAC875_c6538_123	RAC875_c6538_123	wsnp_Ex_c25445_34710489
Excalibur_rep_c109577_698	Excalibur_c7971_1573	Excalibur_rep_c109577_698
CAP12_c1817_77	CAP12_c1817_77	Excalibur_c7051_1115
Excalibur_c9248_771	Tdurum_contig10994_617	wsnp_Ex_c27867_37030229	Excalibur_c9248_771	Ra_c4397_542
Kukri_c19751_873	BS00093993_51	Kukri_c19751_873	BS00022800_51
wsnp_Ex_rep_c101342_86720058	wsnp_Ex_rep_c101342_86720058	Tdurum_contig49532_368
BS00022805_51	RAC875_c66695_560	BS00022805_51
BobWhite_c9843_117	BS00011149_51	BobWhite_c9843_117
IAAV8040	BS00110490_51	IAAV8040
Kukri_c94792_127	Kukri_c94792_127
IACX1098	IACX1098
Kukri_c67276_76	Kukri_c67276_76
wsnp_Ku_c12022_19520410	wsnp_Ku_c12022_19520410
Excalibur_c40056_59	Excalibur_c40056_59
BS00072839_51	BS00072840_51	BS00072839_51
IAAV6424	IAAV6424
Excalibur_c19499_948	Excalibur_c19499_948
wsnp_Ex_c14162_22093694	wsnp_Ex_c14162_22093694
RFL_Contig2815_1305	RFL_Contig2815_1305
BS00081871_51	BS00081871_51
Excalibur_c49875_479	Excalibur_c49875_479
Kukri_c16758_443	BS00061979_51	Kukri_c16758_443
wsnp_Ex_c34303_42642389	wsnp_Ex_c34303_42642389
Excalibur_c10122_789	Excalibur_c10122_789
Tdurum_contig66317_77	Tdurum_contig66317_77
RFL_Contig4718_1269	RFL_Contig4718_1269
Excalibur_c3762_715	wsnp_RFL_Contig3522_3685860	Excalibur_c3762_715
Tdurum_contig49928_424	Tdurum_contig49928_424
Kukri_c84629_315	IACX6309	Excalibur_c65341_303	Kukri_c84629_315	BS00066719_51	RFL_Contig3172_1752
Ra_c111671_555	Ra_c111671_555
wsnp_JD_c47318_32176833	wsnp_JD_c47318_32176833
Excalibur_c76665_98	BobWhite_rep_c64049_232	Excalibur_c76665_98	BobWhite_c8253_397
RAC875_c79857_301	RAC875_c79857_301
RAC875_c34516_316	RAC875_c34516_316
D_contig25212_98	D_contig25212_98
RAC875_c609_362	RAC875_c609_362
BS00110442_51	BS00110442_51
wsnp_Ex_rep_c70571_69488416	BS00065105_51	wsnp_Ex_rep_c70571_69488416
wsnp_Ex_c25043_34305764	wsnp_Ex_c25043_34305764
RAC875_rep_c71112_400	RAC875_rep_c71112_400
Excalibur_c46590_363	Excalibur_c46590_363
RAC875_c38003_164	RAC875_c38003_164
wsnp_Ex_c1962_3696265	wsnp_Ex_c1962_3696265
wsnp_CAP11_c3226_1588070	wsnp_CAP11_c3226_1588070
BS00076000_51	BS00076000_51	CAP11_c2941_210	IAAV283
RAC875_c26469_480	RAC875_c26469_480
RAC875_c7827_218	RAC875_c7827_218
BS00094172_51	BS00094172_51
CAP7_c16_483	CAP7_c16_483
Tdurum_contig10208_447	Tdurum_contig10208_447
Tdurum_contig31911_195	Tdurum_contig31911_195
Tdurum_contig10108_246	Tdurum_contig10108_246
Tdurum_contig59780_988	Tdurum_contig59780_988
Kukri_c24586_923	Kukri_c24586_923
Excalibur_c94383_157	Excalibur_c94383_157
RAC875_c1226_652	RAC875_c1226_652
Excalibur_c45094_602	Excalibur_c45094_602
RAC875_c19685_944	RAC875_c19685_944
IAAV5743	IAAV5743
BS00070900_51	BS00070900_51
BobWhite_c32938_264	BobWhite_c32938_264
wsnp_Ku_c2486_4751695	wsnp_Ku_c2486_4751695
IAAV1743	IAAV1743
BS00029342_51	BS00029342_51
wsnp_Ra_c14112_22155451	wsnp_Ra_c14112_22155451
RAC875_rep_c106596_127	RAC875_rep_c106596_127
Kukri_c26474_540	Excalibur_c584_726	Kukri_c26474_540
RAC875_rep_c91134_949	RAC875_rep_c91134_949
BobWhite_c12144_216	BobWhite_c12144_216
wsnp_Ku_c11665_18999583	wsnp_Ku_c11665_18999583
BobWhite_c2988_493	BobWhite_c2988_493
RAC875_c5577_1682	RAC875_c5577_1682
RAC875_rep_c83950_222	RAC875_rep_c83950_222
BobWhite_c17047_268	BobWhite_c17047_268
BS00083497_51	BS00083497_51
BS00065264_51	BS00065264_51
Tdurum_contig26542_457	Tdurum_contig26542_457
Excalibur_c9580_1142	Excalibur_c9580_1142
Excalibur_c74925_338	Excalibur_c74925_338
Kukri_c16760_1427	Kukri_c16760_1427
BS00084668_51	BS00084668_51
wsnp_JD_rep_c67103_42432235	wsnp_JD_rep_c67103_42432235
BS00065147_51	Kukri_rep_c114322_506	BS00080749_51	IAAV3173	Kukri_c4790_1174	BS00073229_51	RAC875_rep_c116200_396	BS00065147_51	BS00010514_51	BS00063674_51	BS00062864_51	Excalibur_c2887_131	BobWhite_c47086_539	Excalibur_c4303_206	BS00106937_51	BS00065701_51	Kukri_c1016_2269	BS00021923_51	BS00069899_51	BS00073230_51
RAC875_rep_c108908_72	BS00039211_51	BS00010131_51	BS00039210_51	RAC875_c13116_1162	Excalibur_c22877_1990	Kukri_c63505_174	Excalibur_c3108_2958	Kukri_rep_c71152_906	Excalibur_c17456_428	RAC875_rep_c108908_72	Kukri_c60627_74	IACX1444	BobWhite_c6055_185
wsnp_BE444144D_Ta_1_1	BS00080239_51	wsnp_BE444144D_Ta_1_1	RAC875_c46007_340	Kukri_c49670_857	BS00083504_51
wsnp_BE488779D_Ta_1_2	BS00063748_51	RAC875_rep_c103893_601	BobWhite_rep_c51612_864	RAC875_c45702_412	wsnp_BE488779D_Ta_1_2	RAC875_c31560_141	BS00076261_51	RAC875_c26896_339	Kukri_rep_c72558_961	Kukri_c16557_855
RAC875_c25656_289	Kukri_c29358_277	Excalibur_c35611_446	wsnp_Ra_c25656_35227058	RAC875_c25656_289	Excalibur_rep_c101288_130	BS00022234_51
BS00063225_51	RAC875_rep_c72220_143	D_contig77859_59	RAC875_c31493_120	BS00082604_51	BS00063225_51	BS00082605_51
IACX5670	IACX5670	RFL_Contig5917_2433	BS00021718_51	BS00043082_51	RFL_Contig5917_3026
RAC875_c3187_873	Excalibur_rep_c67599_2154	RAC875_c3187_873	IAAV6032	Excalibur_rep_c67599_242	BS00015680_51
BS00012014_51	BS00012014_51	wsnp_Ku_c28820_38731047	RAC875_c15518_236	BS00009458_51
wsnp_Ex_c7908_13430703	wsnp_Ex_c7908_13430703	D_F1BEJMU01A0OMY_356	Kukri_c19434_936
BS00079440_51	Kukri_rep_c103845_165	RAC875_rep_c73201_205	BS00079440_51	CAP11_c3942_361	Kukri_c26576_329	RAC875_c60563_531	BS00067584_51	BS00046890_51
BS00093111_51	BS00022532_51	BS00093990_51	BS00093111_51
CAP12_c1503_76	RAC875_rep_c110753_119	CAP12_c1503_76	D_GBUVHFX02JKG4A_54
BS00065034_51	wsnp_JD_rep_c63957_40798121	Kukri_rep_c106786_230	BS00065034_51
BS00011425_51	tplb0030j08_1960	BS00093757_51	BS00011425_51
wsnp_Ku_rep_c105822_91859983	Excalibur_c17039_436	wsnp_Ku_rep_c105822_91859983	BobWhite_c16439_1143
D_GA8KES401AVZF3_380	D_GA8KES401AVZF3_380	Kukri_rep_c69087_153	Kukri_c5579_466
Excalibur_c42413_442	BS00086534_51	Excalibur_c42413_442
BS00063517_51	RAC875_rep_c114236_188	BS00063517_51	BS00063710_51
BS00047901_51	Tdurum_contig29563_257	BS00047901_51
D_contig73920_552	D_contig73920_552	Kukri_c16477_181
BS00067698_51	D_F1BEJMU02GB94Z_188	BS00067698_51
BobWhite_c16655_421	BobWhite_c16655_421	wsnp_Ku_c7229_12491877
IAAV6312	BS00044720_51	IAAV6312
BS00065946_51	BS00065946_51	IAAV4282
wsnp_Ku_c14251_22503965	wsnp_Ku_c14251_22503965	Kukri_rep_c110868_147
wsnp_Ra_rep_c116793_96612614	wsnp_Ra_rep_c116793_96612614
wsnp_Ex_c8303_14001708	wsnp_Ex_c8303_14001708
BobWhite_c10539_201	BobWhite_c10539_201
wsnp_Ex_c6400_11123059	wsnp_Ex_c6400_11123059
Kukri_c30439_2407	Kukri_c30439_2407
RAC875_c63883_76	RAC875_c63883_76
BS00022276_51	BS00022276_51
BS00070104_51	BS00070104_51
RFL_Contig2862_1287	RFL_Contig2862_1287
wsnp_CAP12_c1503_764765	wsnp_CAP12_c1503_764765
wsnp_Ex_c3964_7181151	wsnp_Ex_c3964_7181151
IAAV298	IAAV298
BS00011109_51	BS00011109_51
Kukri_c365_345	Kukri_c365_345
Ku_c19185_1569	Ku_c19185_1569
IAAV8184	IAAV8184
Excalibur_rep_c109101_94	Excalibur_rep_c109101_94
Kukri_c14902_1112	Kukri_c14902_1112
BobWhite_rep_c65414_125	BobWhite_rep_c65414_125
wsnp_Ex_c12250_19568265	wsnp_Ex_c12250_19568265
Excalibur_c60081_474	Excalibur_c60081_474
BS00022211_51	BS00022211_51
wsnp_RFL_Contig3960_4401914	wsnp_RFL_Contig3960_4401914
Kukri_c27309_590	Kukri_c27309_590
RAC875_c22368_641	RAC875_c22368_641
RAC875_c39665_175	RAC875_c39665_175
BS00060596_51	BS00060596_51
wsnp_Ex_rep_c68555_67394261	wsnp_Ex_rep_c68555_67394261
wsnp_Ex_rep_c66522_64795143	wsnp_Ex_rep_c66522_64795143
D_contig17313_245	D_contig17313_245
BobWhite_rep_c63940_205	BobWhite_rep_c63940_205
tplb0060h04_139	tplb0060h04_139
Kukri_c33486_128	Kukri_c33486_128
Tdurum_contig64563_491	Tdurum_contig64563_491
wsnp_Ex_c32003_40728918	Kukri_c34195_357	wsnp_Ex_c11039_17902115	BobWhite_rep_c49102_169	Kukri_rep_c112061_617	wsnp_Ex_c32003_40728918	Tdurum_contig11121_739	wsnp_JD_c11273_11770307	wsnp_Ex_c2148_4035913	wsnp_BE443995B_Ta_2_2	wsnp_Ex_c15269_23492289	wsnp_Ex_c14681_22747500	Tdurum_contig11121_834	BS00068520_51	wsnp_RFL_Contig4814_5829093	wsnp_RFL_Contig429_4978628	wsnp_Ex_c15269_23491104	Kukri_c80104_809	Tdurum_contig51995_474	RAC875_c13895_763
IAAV1155	BobWhite_c5461_338	Excalibur_c60530_113	Kukri_rep_c101735_236	BS00048489_51	BobWhite_c17021_297	Kukri_s117068_130	wsnp_Ex_c2573_4788116	RAC875_c77648_367	BobWhite_c23392_496	Kukri_rep_c96809_352	BS00079521_51	BS00093975_51	RAC875_c76367_523	Ku_c17560_146	Kukri_s117068_198	BS00073062_51	wsnp_Ex_c22683_31887799	IAAV1155	Excalibur_c74666_291	RAC875_c20134_535	BS00022798_51
Ra_c23771_496	wsnp_Ex_c27317_36522052	BS00039498_51	RAC875_c15003_377	BS00023337_51	Kukri_c12079_204	Kukri_c8465_54	Excalibur_c39808_453	BS00081610_51	wsnp_Ex_rep_c66357_64540369	IAAV1410	Ex_c66357_866	Ra_c23771_496	Tdurum_contig59585_656	IAAV5370	D_GBB4FNX02FX302_98	wsnp_Ra_c132_291198	wsnp_Ex_c12341_19693570
wsnp_BE490613A_Ta_2_1	BS00022882_51	Tdurum_contig83663_371	wsnp_BE443568A_Ta_2_1	BobWhite_c30232_154	wsnp_BE490613A_Ta_2_1	Kukri_c68006_282	IAAV3488	Kukri_c47643_920	Tdurum_contig59531_914
Kukri_c17313_667	Kukri_c17313_667	wsnp_Ex_c6217_10848574	Tdurum_contig697_73	BS00089400_51	BS00037400_51	wsnp_Ex_c10272_16842803	Kukri_rep_c114028_94	wsnp_Ex_c1538_2937905	Tdurum_contig62502_90	IAAV5207	Tdurum_contig57753_138
wsnp_Ex_c8884_14841846	BS00080879_51	Excalibur_c39248_485	wsnp_Ex_c8884_14841846	RAC875_rep_c109433_782	wsnp_Ex_c9483_15722127	wsnp_Ku_c18497_27803432	BS00001478_51	BS00061179_51	BS00000445_51
Tdurum_contig59782_86	Tdurum_contig33100_127	RAC875_c53864_310	Tdurum_contig59782_86	RAC875_c11672_1240	wsnp_Ex_c12948_20511479	wsnp_Ex_c9458_15679797	BobWhite_c42102_237	wsnp_Ra_c7280_12576178	Excalibur_c13709_2568	Ku_c28597_514
Kukri_c10751_264	Excalibur_rep_c110501_525	Kukri_c10751_1031	wsnp_Ex_c15475_23756906	wsnp_BG262734A_Ta_2_3	wsnp_CAP11_c68_106078	RAC875_rep_c90531_283	BS00049977_51	wsnp_CAP12_c15_9559	Kukri_c10751_264	RAC875_c15109_106
Ku_c17569_905	wsnp_Ex_c5929_10402147	wsnp_JD_c5699_6859527	Excalibur_c13242_1178	wsnp_RFL_Contig2011_1216801	wsnp_Ex_c53364_56625806	Excalibur_c91154_175	BS00010531_51	Ku_c17569_905	wsnp_Ra_c44141_50623811	RAC875_c19570_671
wsnp_Ex_c28930_38008757	wsnp_Ku_c5378_9559013	BS00107444_51	BS00064039_51	wsnp_Ex_rep_c66685_65003254	Excalibur_c33545_134	wsnp_Ex_c28930_38008757	wsnp_Ra_c34117_42876812	IAAV902	Kukri_rep_c87640_135
BobWhite_c9704_273	RAC875_c45016_79	Excalibur_c9000_209	Kukri_c34845_242	Excalibur_c16197_748	JG_c3077_225	Kukri_c62467_362	JG_c3077_214	RAC875_c10286_1247	BobWhite_c9704_273
BS00038663_51	BS00022703_51	Tdurum_contig56373_348	BS00022989_51	BS00067748_51	RFL_Contig5871_1650	BS00038663_51	BS00038664_51	Tdurum_contig56731_335
RAC875_c36922_829	BS00066230_51	Excalibur_c12875_864	Excalibur_c1529_1644	RAC875_c36922_829	wsnp_BF293133A_Ta_2_2	RFL_Contig1488_671	Kukri_rep_c69028_1398	wsnp_Ex_rep_c67635_66292308
BS00032524_51	BS00007502_51	Tdurum_contig86206_149	BS00065468_51	BS00094366_51	Excalibur_c10079_1585	IAAV2646	RAC875_c2464_274	BS00032524_51
wsnp_Ex_c3478_6369892	Tdurum_contig25520_363	RAC875_c27323_867	wsnp_Ex_c3478_6369892	BS00110129_51	BS00093377_51	RAC875_c55313_89	BS00045327_51	BS00065932_51
wsnp_Ku_c40218_48484410	wsnp_Ex_rep_c102478_87635370	wsnp_Ku_c11052_18135847	wsnp_Ra_c16278_24893033	Excalibur_rep_c102974_175	Kukri_rep_c102953_304	wsnp_Ku_c40218_48484410	BS00034334_51
wsnp_CAP11_c2438_1258747	Kukri_c54729_181	wsnp_Ex_rep_c69577_68526990	BobWhite_c43213_184	wsnp_JD_rep_c64325_41024646	BS00010204_51	BS00062645_51	wsnp_CAP11_c2438_1258747
BS00094057_51	Kukri_c28650_111	Kukri_c4030_896	BS00094057_51	RAC875_c7060_67	Excalibur_c19658_82	RAC875_c67770_822	tplb0053a24_2232
wsnp_CAP8_c1007_643393	BobWhite_c17879_519	wsnp_Ex_c14202_22145805	wsnp_Ku_c19456_28944589	Excalibur_c46600_919	IAAV8170	wsnp_CAP8_c1007_643393
Excalibur_c7610_143	Tdurum_contig31235_99	BS00074926_51	Excalibur_c7610_143	RAC875_c68056_81	BS00086050_51	Tdurum_contig50577_620
RAC875_c79551_167	RFL_Contig497_1114	Kukri_c63259_151	RAC875_c79551_167	BS00068094_51	BS00091002_51
BS00088755_51	BobWhite_c5337_225	BS00088756_51	BS00088755_51	BS00060029_51	Tdurum_contig62557_263
wsnp_Ku_c44089_51445136	IAAV6974	wsnp_RFL_Contig3866_4228783	Excalibur_rep_c116073_259	wsnp_Ku_c44089_51445136	wsnp_Ex_rep_c67727_66398596
wsnp_Ku_c5359_9531713	wsnp_Ex_c24085_33332723	wsnp_Ex_c28679_37784735	wsnp_Ex_c11229_18163892	wsnp_Ku_c5359_9531713	wsnp_Ex_c28679_37784954
BS00097939_51	RAC875_c56516_786	BS00097939_51	wsnp_Ex_rep_c104125_88923836	wsnp_Ex_c361_707953	Excalibur_c94962_57
wsnp_Ra_c4373_7946257	Excalibur_c24829_189	wsnp_Ra_c4373_7946257	BS00023028_51	Kukri_c30244_619
Excalibur_c41477_1272	Excalibur_c41477_1272	BobWhite_c35303_192	BS00067216_51	BS00047836_51	CAP8_c359_95	BS00030876_51	Excalibur_c9811_131	wsnp_Ra_c16846_25598885
BS00022459_51	BS00110550_51	Kukri_c49927_151	BS00022459_51	BS00022884_51
wsnp_Ku_c9433_15811664	wsnp_Ku_c9433_15811664	Ex_c18484_2048	wsnp_Ex_c9145_15214903	RFL_Contig1175_354	Tdurum_contig50392_1355	tplb0050h15_1287	wsnp_Ku_c4886_8753646	IAAV4286	wsnp_Ex_rep_c69752_68711460	wsnp_RFL_Contig3396_3515504	Kukri_c82097_197	BS00110266_51	Ku_c56370_1155	BobWhite_c34548_96	Tdurum_contig28699_54	wsnp_Ex_c10667_17387885	Ex_c18484_2026
Excalibur_c25239_283	BS00048757_51	IAAV5729	BS00065956_51	Excalibur_c25239_283
BS00022586_51	BS00022586_51	Tdurum_contig91865_242	BS00067499_51	RAC875_c46323_1996
BS00072296_51	BS00072296_51	BS00064703_51	BS00060391_51	BS00106932_51
IACX6065	wsnp_Ex_c20250_29303152	IACX6065	BS00091887_51
Excalibur_c56240_176	Kukri_rep_c69970_717	RAC875_c47550_437	Excalibur_c56240_176
Kukri_c97654_90	Kukri_c97654_90	Kukri_c8242_730	BS00073525_51
BS00059887_51	BS00060666_51	Kukri_c64639_120	BS00059887_51
BS00020459_51	Excalibur_c49743_97	BS00020459_51	wsnp_Ex_c15475_23757972
RAC875_c3427_734	BS00071823_51	RAC875_c3427_734	BobWhite_c18408_199	wsnp_BE494474A_Ta_2_2	Excalibur_c29205_537	Excalibur_c52446_519	wsnp_CAP11_c318_261649	Excalibur_c5561_1013	BS00048031_51
Excalibur_c17655_467	BS00081688_51	wsnp_Ku_c8400_14280021	Excalibur_c17655_467
wsnp_Ex_rep_c101340_86719239	RAC875_rep_c104403_524	JD_c1187_1398	wsnp_Ex_rep_c101340_86719239
RAC875_c24982_202	RAC875_c24982_202	BS00093889_51
IAAV9044	IAAV5507	IAAV9044
Kukri_c35426_507	Excalibur_c60581_62	BS00066319_51	Kukri_c33640_640	Kukri_c35426_507
BS00023222_51	Tdurum_contig42495_389	BS00023222_51
CAP7_c915_121	BS00106008_51	CAP7_c915_121
wsnp_Ra_rep_c106523_90273922	wsnp_CAP11_rep_c4157_1965583	wsnp_Ra_rep_c106523_90273922
wsnp_JG_c2509_1153697	Kukri_c51247_322	wsnp_JG_c2509_1153697
Kukri_c5459_334	Kukri_c5459_334	Excalibur_c6501_477
wsnp_Ex_c15674_24004513	wsnp_Ku_c4568_8243775	wsnp_Ex_c15674_24004513
wsnp_Ex_c1141_2191485	wsnp_Ex_c1141_2191485	IAAV4781
BobWhite_c12428_371	BobWhite_c12428_371	BS00041742_51
wsnp_BE426418A_Ta_2_2	wsnp_BE426418A_Ta_2_2	wsnp_BE426418A_Ta_2_1
wsnp_Ex_rep_c67786_66472676	Excalibur_c56240_200	wsnp_Ex_rep_c67786_66472676
RAC875_c10194_673	wsnp_Ex_c1894_3575749	RAC875_c10194_673	RAC875_c10194_910
BS00110564_51	BS00110564_51	BS00022256_51
BS00033658_51	BS00033658_51	wsnp_BE604885A_Ta_2_2
Tdurum_contig52302_649	Tdurum_contig52302_649	BobWhite_c37325_92
BS00084348_51	BS00084348_51	Kukri_c1568_889
BS00022424_51	BS00022424_51	Excalibur_rep_c110278_62
Excalibur_c3969_1208	Excalibur_c3969_713	Excalibur_c3969_1208
RFL_Contig2394_439	Tdurum_contig55443_1361	RFL_Contig2394_439
wsnp_Ku_c44716_51926415	wsnp_Ku_c44716_51926415
BS00013584_51	Kukri_c28165_906	BS00013584_51
RAC875_c51781_238	RAC875_c51781_238
BS00066475_51	BS00066475_51
wsnp_Ku_c10362_17156084	wsnp_Ku_c10362_17156084
tplb0036i05_182	tplb0036i05_182
wsnp_Ex_c8240_13914674	wsnp_Ex_c8240_13914674
Kukri_s117946_404	Kukri_s117946_404
IAAV3851	IAAV3851
Ra_c4373_453	Ra_c4373_453
BS00076772_51	BS00076772_51
IAAV9068	IAAV9068
wsnp_Ex_c8409_14170476	wsnp_Ex_c8409_14170476
BS00050109_51	BS00050109_51
Tdurum_contig777_260	Tdurum_contig777_260
Excalibur_c49977_170	Excalibur_c49977_170
RFL_Contig1896_1236	RFL_Contig1896_1236
wsnp_Ku_c38911_47455924	wsnp_Ku_c38911_47455924
Excalibur_c96921_206	Excalibur_c96921_206
RAC875_c5056_220	RAC875_c5056_220
IACX5980	IACX5980
IAAV1523	IAAV1523
Excalibur_c24354_465	Excalibur_c24354_465
Excalibur_rep_c101767_219	Excalibur_rep_c101767_219
Kukri_rep_c89183_282	Kukri_rep_c89183_282
RAC875_rep_c109228_400	RAC875_rep_c109228_400
BS00049032_51	BS00049032_51
BS00084159_51	BS00084159_51
wsnp_Ex_c12341_19693090	wsnp_Ex_c12341_19693090
RAC875_c4952_719	RAC875_c4952_719
wsnp_Ku_c46762_53407442	wsnp_Ku_c46762_53407442
RAC875_c18058_1070	RAC875_c18058_1070
wsnp_Ex_c13949_21828493	wsnp_Ex_c13949_21828493
wsnp_Ku_c14082_22272647	wsnp_Ku_c14082_22272647
wsnp_Ra_c7615_13070849	wsnp_Ra_c7615_13070849
wsnp_Ex_c10630_17338753	wsnp_Ex_c10630_17338753
Tdurum_contig55841_351	Tdurum_contig55841_351
Excalibur_c854_1459	Excalibur_c854_1459
Excalibur_rep_c103091_266	Excalibur_rep_c103091_266
wsnp_Ra_c27984_37480491	wsnp_Ra_c27984_37480491
RAC875_c99055_69	RAC875_c99055_69
BS00055211_51	BS00055211_51
wsnp_BE604885A_Ta_2_1	wsnp_BE604885A_Ta_2_1
BS00063300_51	BS00063300_51
RAC875_c52195_324	RAC875_c52195_324
Excalibur_c64302_103	Excalibur_c64302_103
Jagger_c8039_67	Jagger_c8039_67
Excalibur_c2578_1966	Excalibur_c2578_1966
RAC875_c32792_231	RAC875_c32792_231
BS00073898_51	BS00073898_51
Excalibur_c62042_175	Excalibur_c62042_175
RAC875_rep_c109701_76	RAC875_rep_c109701_76
Ku_c26872_269	Ku_c26872_269
wsnp_JD_c2863_3822253	wsnp_JD_c2863_3822253
wsnp_RFL_Contig2699_2402527	wsnp_RFL_Contig2699_2402527
IACX5899	IACX5899
BS00056089_51	BS00056089_51
wsnp_Ex_c22766_31972812	wsnp_Ex_c22766_31972812
BS00022368_51	BS00022368_51
BS00025191_51	BS00025191_51
BS00057445_51	BS00057445_51
RAC875_c82493_67	RAC875_c82493_67
Excalibur_c48047_90	Excalibur_c48047_90
Excalibur_c30975_133	BS00098496_51	Excalibur_c24830_415	BS00029548_51	RAC875_c21955_719	RAC875_rep_c77173_208	wsnp_Ex_rep_c70174_69125822	Kukri_c13537_2069	RAC875_c8755_314	Tdurum_contig26727_187	Excalibur_c30975_133	RAC875_c37608_216	BS00049570_51	IAAV5505	Tdurum_contig1002_149	Tdurum_contig15181_67	wsnp_Ex_c19982_29009504	Excalibur_c14273_1407	wsnp_BE497469B_Ta_2_1	Tdurum_contig28033_420	RAC875_rep_c72470_124	BS00049615_51	RAC875_c21086_130	Kukri_c37029_761	Kukri_c45609_882	BS00091577_51
RFL_Contig622_1601	BobWhite_c45623_215	BS00105995_51	wsnp_JD_c1316_1891903	wsnp_Ex_c5378_9505087	Ku_c23179_1250	wsnp_Ex_c123_244117	Tdurum_contig10107_580	RAC875_c100413_60	RFL_Contig622_1601	wsnp_Ex_c22016_31191407	Tdurum_contig12941_1413	Tdurum_contig20950_359	wsnp_Ra_c10203_16850924	BS00030430_51	RAC875_c8081_435	Tdurum_contig9132_102	wsnp_BQ159467B_Ta_2_1	IAAV4105	RAC875_c46237_294	wsnp_Ku_c6825_11858665	Kukri_rep_c114738_144	RAC875_c2044_170	wsnp_Ex_c2920_5385184	RAC875_c17884_616	wsnp_Ex_c5378_9504586	Excalibur_c14999_712	wsnp_BG263758B_Ta_2_1
IAAV993	wsnp_JD_c7325_8422075	BS00066108_51	Kukri_c30535_58	wsnp_Ex_c4927_8772847	BS00023074_51	IAAV51	wsnp_Ex_c21930_31102213	IAAV993	wsnp_Ex_c4888_8714379	Ra_c32055_981	BS00086717_51	wsnp_Ex_c21930_31102685	Tdurum_contig43263_243	wsnp_Ex_c5657_9942445	Tdurum_contig10426_280	wsnp_Ex_c7967_13522958
Ku_c101932_436	wsnp_Ku_c21818_31604716	wsnp_Ex_c2609_4852360	BS00005265_51	wsnp_Ex_c7756_13218814	Kukri_rep_c107323_210	Excalibur_c80041_400	RAC875_rep_c115516_134	BobWhite_c32864_250	wsnp_Ex_c12887_20427158	Kukri_c21818_519	BobWhite_rep_c64944_264	Ku_c101932_436	Excalibur_c15332_1194	wsnp_Ku_rep_c72821_72480395	wsnp_Ku_c4078_7436510	Tdurum_contig49477_187
BS00066466_51	BS00022122_51	BS00089954_51	BS00066466_51	Kukri_c4310_489
RAC875_c25203_969	wsnp_Ex_c15399_23662312	wsnp_JD_c19725_17732526	wsnp_Ex_c2639_4899517	BS00110072_51	wsnp_Ex_c17303_25979191	wsnp_Ex_c6245_10887043	wsnp_Ex_c21418_30554998	RAC875_c25203_969	Kukri_c11910_445	BS00062827_51	BS00022316_51	Excalibur_c5298_171	wsnp_Ex_c3257_6003626	wsnp_Ex_c9594_15882022	BobWhite_c7281_328
Kukri_c4599_482	RAC875_c43893_213	BS00095061_51	Tdurum_contig54463_316	BS00036352_51	Excalibur_c29625_243	RAC875_c44365_203	Kukri_c4599_482	wsnp_Ex_c2580_4800027	BS00045330_51	RAC875_c50787_146	Excalibur_c29625_222	RAC875_c55214_932	RAC875_rep_c83245_239	BS00090945_51	Kukri_c4074_463	wsnp_Ex_c5457_9632050
BS00063160_51	BS00063160_51	Tdurum_contig59566_4435	Tdurum_contig11114_335	Tdurum_contig51605_857	Tdurum_contig51605_194	Tdurum_contig59566_1534	wsnp_Ex_c13284_20948460	Tdurum_contig59566_2309	Kukri_c55981_194	wsnp_JD_c18509_16968425	Tdurum_contig51605_542	Kukri_c2164_1856	RAC875_c61824_194
Excalibur_c33550_75	wsnp_Ex_c34975_43204180	BobWhite_c17332_325	Kukri_c18009_398	wsnp_Ex_c5378_9505533	BobWhite_c1196_297	BobWhite_c35249_110	Tdurum_contig31586_197	IACX11401	BS00037898_51	Excalibur_c33550_75	wsnp_Ex_c7172_12318529	Excalibur_c27055_1326	wsnp_Ex_c2580_4800249
BS00075108_51	RAC875_c57829_83	BS00011570_51	wsnp_Ex_c4069_7355431	Excalibur_c8483_1308	Kukri_c32046_493	wsnp_Ex_rep_c66896_65307566	wsnp_Ex_c22401_31592784	BS00022072_51	IAAV6689	wsnp_Ex_c11246_18191331	wsnp_Ex_c19372_28313727	BS00102622_51	BS00075108_51
CAP7_c3667_77	Excalibur_c3096_1699	Excalibur_rep_c106935_390	IACX3871	Tdurum_contig67750_272	wsnp_Ku_rep_c72700_72370664	Tdurum_contig63110_433	BS00087279_51	CAP7_c3667_77	RAC875_rep_c116515_181	wsnp_Ex_c3096_5709369	tplb0024c09_1335	BS00087278_51	Kukri_rep_c113146_128
Excalibur_c47250_726	BS00063034_51	Excalibur_c47250_726	BS00022512_51	IACX3426	Excalibur_c18172_2105	wsnp_JD_rep_c63810_40704815	BS00083391_51	Excalibur_c24617_131	BS00058272_51	wsnp_BE424246B_Ta_2_2	wsnp_BQ167580B_Ta_2_1	wsnp_CAP11_c2309_1201554
tplb0062h15_59	Excalibur_rep_c68583_1067	Kukri_c23958_187	Tdurum_contig3182_132	tplb0062h15_59	RAC875_rep_c70966_253	wsnp_Ku_c18538_27857915	Kukri_rep_c74178_178
Tdurum_contig94629_258	BS00098868_51	IACX5776	Tdurum_contig94629_258	Tdurum_contig14251_431	CAP7_c1997_79	CAP11_c2057_200	BobWhite_c7454_492	BobWhite_c17021_269	wsnp_Ex_c8360_14085858	BobWhite_c3902_145	wsnp_Ex_rep_c67625_66279491
BS00071041_51	BS00037871_51	BS00071597_51	Tdurum_contig28053_218	RAC875_c2340_616	Excalibur_c15095_831	RAC875_c24982_583	Tdurum_contig99764_60	Excalibur_c16703_430	BS00071041_51	Excalibur_c15095_852
wsnp_Ku_c31407_41142340	wsnp_Ex_c12781_20280445	RAC875_c17269_645	Excalibur_c38785_222	wsnp_Ex_c11837_18996495	Excalibur_c60319_127	Ra_c29672_532	wsnp_Ku_c31407_41142340	wsnp_Ex_c3040_5615597	BobWhite_c40305_243
IACX20464	BS00022025_51	BS00102641_51	BS00010316_51	wsnp_Ex_c1676_3185400	wsnp_Ku_c14875_23320708	Ra_c2964_2254	Excalibur_c3341_519	BobWhite_c40244_73	BobWhite_rep_c53007_100	IACX20464
wsnp_Ex_rep_c67067_65534806	wsnp_Ex_rep_c69783_68742690	Excalibur_c63730_660	IAAV958	wsnp_Ex_rep_c67067_65534806	Jagger_c2707_152	BobWhite_c16847_99	wsnp_BE489326B_Ta_2_1	Excalibur_c9001_569
wsnp_Ex_c5547_9774195	BobWhite_c40455_116	Kukri_c25794_863	Ku_c9822_828	Kukri_c9571_73	IACX5912	Ku_c31046_525	Ra_c9061_2115	IAAV4613	Ku_c25346_508	BobWhite_c13099_755	wsnp_RFL_Contig2073_1317762	BS00073011_51	wsnp_Ex_c7291_12517871	wsnp_Ex_c5547_9774195	Tdurum_contig56661_291
Kukri_c2118_264	Excalibur_c7706_1936	RAC875_c2787_470	wsnp_Ex_c4063_7344449	RAC875_c2787_1260	RAC875_rep_c72758_122	Kukri_c2118_264	RAC875_rep_c86950_103	Excalibur_c58066_180	wsnp_Ex_c4063_7344641
Tdurum_contig50954_394	BS00062677_51	Tdurum_contig50954_1393	Tdurum_contig50954_1264	Tdurum_contig77551_589	Kukri_c12817_59	RAC875_c62483_112	Tdurum_contig50954_394
BS00064956_51	BS00010849_51	BS00064956_51	Excalibur_rep_c104532_80	RFL_Contig3591_1832	Kukri_rep_c101341_425	BobWhite_c25670_425	RAC875_c36432_172
wsnp_Ex_c1934_3648624	wsnp_Ex_c1934_3648624	RAC875_c39926_313	RAC875_c16281_167	BS00065107_51	Excalibur_c34069_487	wsnp_Ex_c16378_24870688	RFL_Contig5871_1771	RAC875_c16281_195
wsnp_Ra_c67016_65144188	BobWhite_c3721_224	Kukri_c3243_1016	Kukri_rep_c104399_156	wsnp_Ra_c67016_65144188	Ra_c8960_147	Kukri_c3243_1065	Tdurum_contig60330_126
Excalibur_c21372_142	BobWhite_rep_c63085_120	BS00060255_51	Tdurum_contig51993_52	Excalibur_c21372_142	RAC875_c35310_770	wsnp_Ex_c6805_11743678	BS00077528_51
wsnp_Ex_rep_c66893_65301351	wsnp_Ku_c29102_39008953	RAC875_rep_c69917_755	Ku_c13676_1074	wsnp_Ex_rep_c66893_65301351	wsnp_Ex_rep_c68193_66971396	wsnp_Ex_rep_c66893_65301177
Kukri_c63447_148	Ku_c172_840	IAAV3519	BS00078844_51	Kukri_c63447_148	wsnp_Ex_c37115_44930934	BobWhite_c24364_73	Excalibur_c37115_306
RAC875_c35672_73	RAC875_c23665_68	BS00086093_51	IAAV4641	RAC875_c31133_77	RAC875_c35672_73	RAC875_c17373_848
Ra_c14132_2575	BS00072993_51	Kukri_c13345_481	Excalibur_c35203_334	BS00052057_51	Ra_c14132_2575	wsnp_Ex_c3907_7088011
wsnp_CAP11_c59_99769	wsnp_Ex_c33879_42293206	CAP8_c42_161	wsnp_CAP11_c59_99769	BS00056737_51	RFL_Contig2578_862	CAP11_c59_418
BS00056258_51	IAAV5662	BobWhite_c22370_352	RFL_Contig1456_842	CAP8_c8651_206	BS00087825_51	BS00056258_51
Excalibur_c82403_135	RFL_Contig5418_347	Excalibur_c82403_135	RAC875_c58159_989	Excalibur_c5977_440	RFL_Contig4421_1490	wsnp_BE445348B_Ta_2_1
BS00022861_51	Tdurum_contig59953_282	BS00024499_51	RAC875_c9930_191	wsnp_Ra_c10710_17570054	BS00095515_51	BS00022861_51
RFL_Contig3799_987	Excalibur_c14803_1088	Kukri_c40909_784	wsnp_BE489326B_Ta_2_2	RFL_Contig3799_987	Tdurum_contig28384_102	BobWhite_c16847_343	wsnp_JD_c119_190135
BS00062734_51	BS00066467_51	Excalibur_c41752_392	BS00062734_51	BS00060073_51	BS00057451_51
Kukri_c21467_571	BobWhite_c10402_140	wsnp_JD_c2623_3541255	BS00032830_51	Kukri_c21467_571	wsnp_JD_c30422_23944042
RFL_Contig3857_548	RAC875_c25375_236	CAP12_rep_c4638_80	RFL_Contig3857_548	BobWhite_c317_1777	Tdurum_contig100403_128	Kukri_rep_c101837_143	Kukri_c39386_282	wsnp_RFL_Contig2338_1839077	RFL_Contig4169_289	Kukri_c11905_89
BobWhite_rep_c64013_168	BS00044942_51	Kukri_c7860_911	BS00044944_51	BobWhite_rep_c64013_168	Tdurum_contig100787_79
CAP7_c3916_256	IAAV1079	Kukri_c3168_521	BS00097481_51	CAP7_c3916_256	CAP8_rep_c4453_136	Excalibur_c18641_1849	IACX971	Tdurum_contig26727_267	Excalibur_c48841_1380
BobWhite_rep_c50457_813	Kukri_c15603_1116	BobWhite_c5095_634	BobWhite_rep_c50457_813	IACX3190	RAC875_rep_c82061_78
BS00058654_51	BS00058654_51	Kukri_c3773_1450
BobWhite_c2937_1426	Ku_c1575_338	RAC875_c35720_229	Excalibur_c20392_1075	RAC875_c35720_456	BobWhite_c2937_1426
RAC875_c8121_1997	RAC875_c8121_1997	Tdurum_contig42366_944	Tdurum_contig42366_818	BS00063946_51	Tdurum_contig42366_893
BS00079014_51	wsnp_Ku_c33335_42844594	BS00079014_51	Kukri_c23228_137	RAC875_c34484_67
Excalibur_c62737_131	BS00110292_51	RAC875_rep_c71561_619	wsnp_Ex_c238_460841	IACX8272	BS00099331_51	RAC875_c95993_265	BS00030581_51	wsnp_JD_c1843_2562950	JD_c6678_311	Kukri_c14072_188	BS00108055_51	BS00052423_51	Excalibur_c62737_131
RAC875_c28384_413	D_GCE8AKX01C0776_247	RAC875_c28384_413	RAC875_c161_228	wsnp_Ex_rep_c69664_68618163
Excalibur_c20277_483	Excalibur_c20277_483	Tdurum_contig12899_342	Tdurum_contig12008_803	RAC875_c27986_1460
Excalibur_c8284_580	IAAV8162	BS00016407_51	Tdurum_contig56933_86	Excalibur_c8284_580
RFL_Contig5709_3312	RFL_Contig5709_3005	RFL_Contig5709_3312	BobWhite_c9711_71
Excalibur_c16569_535	BS00079029_51	BobWhite_c45118_495	BS00091257_51	Excalibur_c16569_535	wsnp_Ex_c16569_25082817
Kukri_c30836_582	Kukri_s117590_74	Kukri_c30836_582	Excalibur_c27120_789	IAAV6566
Tdurum_contig10608_1081	wsnp_Ex_rep_c103892_88739043	Tdurum_contig10608_1081	BS00111294_51	Excalibur_c8314_405
CAP12_c3551_85	BS00040742_51	CAP12_c3551_85	wsnp_Ex_c8208_13870372	wsnp_JD_c4413_5541190
wsnp_BE497740B_Ta_2_2	Excalibur_rep_c66942_58	wsnp_BE497740B_Ta_2_1	wsnp_BE497740B_Ta_2_2
wsnp_CAP11_c323_263628	Kukri_rep_c70103_146	wsnp_CAP11_c323_263628	Ku_c23207_988
Tdurum_contig11988_459	Tdurum_contig11988_459	BobWhite_c3902_210	RFL_Contig5508_1283
wsnp_Ex_c2723_5047696	RAC875_c3956_275	wsnp_Ex_c2723_5047696	BS00083706_51
RFL_Contig3455_700	RFL_Contig3455_700	RFL_Contig3455_629	BS00066797_51
BobWhite_c15075_708	BobWhite_c15075_708	RAC875_c16251_618	Excalibur_rep_c115600_289
Jagger_c522_55	Jagger_c522_55	wsnp_Ex_c25573_34834321	wsnp_Ex_c52557_56115459
tplb0028p23_852	tplb0028p23_852	tplb0028p23_691
wsnp_Ex_c8386_14127329	wsnp_Ex_c8386_14127329	BobWhite_c3902_175	tplb0059m03_1516
Tdurum_contig100004_204	wsnp_Ex_c700_1379957	BS00068556_51	Tdurum_contig100004_204
Excalibur_c18410_136	Excalibur_rep_c70658_301	Excalibur_c18410_136	Excalibur_rep_c102300_102
RAC875_rep_c72670_558	Kukri_c58054_59	wsnp_JD_rep_c50820_34666611	RAC875_rep_c72670_558
RAC875_rep_c69171_92	Ra_c58335_189	Excalibur_rep_c71645_94	Tdurum_contig34149_219	RAC875_rep_c69171_92
Kukri_rep_c94476_152	BS00059416_51	Kukri_rep_c94476_152	BS00022403_51
wsnp_Ex_c3722_6786328	BS00094456_51	Kukri_rep_c106420_312	wsnp_Ex_c3722_6786328	Kukri_c40034_123	Excalibur_c59479_514
BS00064227_51	BS00069273_51	BS00064227_51
wsnp_Ex_c2820_5215394	RAC875_c10246_839	wsnp_Ex_c2820_5215394
wsnp_Ku_c663_1368085	BS00039218_51	wsnp_Ku_c663_1368085
Tdurum_contig32277_121	BS00085434_51	Tdurum_contig32277_121
BS00022154_51	BS00022154_51	BS00009393_51
wsnp_JD_c16245_15468917	BobWhite_rep_c66990_294	wsnp_JD_c16245_15468917
wsnp_Ku_c17659_26797674	RAC875_c2529_1483	wsnp_Ku_c17659_26797674
BS00011438_51	BS00011438_51	tplb0059m03_622
RAC875_c5799_224	Excalibur_c24391_321	RAC875_c5799_224
IAAV3838	IAAV3838	wsnp_Ku_c13311_21255891
Tdurum_contig57914_1144	Tdurum_contig57914_1144	CAP11_c5660_100
wsnp_BE497169B_Ta_2_2	wsnp_Ex_c3005_5548573	wsnp_BE497169B_Ta_2_2
BS00102646_51	BS00102646_51	wsnp_Ex_rep_c66331_64502558
BS00011869_51	BS00011869_51	wsnp_Ku_c93664_84327484
IACX5844	RAC875_c81076_317	IACX5844
Excalibur_c25566_423	Excalibur_c25566_423	Excalibur_c25566_1000
wsnp_RFL_Contig3336_3426054	wsnp_RFL_Contig3336_3426054	wsnp_Ex_c15944_24350833
wsnp_Ra_rep_c75740_73183118	Excalibur_c6906_2385	wsnp_Ra_rep_c75740_73183118
RAC875_c24113_591	RAC875_c24113_591	BS00023645_51
RAC875_c24504_119	IAAV6088	RAC875_c24504_119
RFL_Contig29_1062	RFL_Contig29_1062
wsnp_Ex_c54357_57265797	wsnp_Ex_c54357_57265797
RFL_Contig5_632	RFL_Contig5_632
BobWhite_c28090_175	BobWhite_c28090_175
IACX4260	Tdurum_contig50954_475	IAAV4876	Tdurum_contig50954_880	IACX4260
BS00110445_51	BS00110445_51	Excalibur_c5182_93	Excalibur_c85790_65
BS00070455_51	BS00070455_51
BS00070210_51	BS00070210_51
BS00046052_51	wsnp_Ex_c1097_2105209	Kukri_c16742_415	BS00046052_51	BS00025114_51
RAC875_c7158_687	RAC875_c7158_687
Tdurum_contig46030_580	Tdurum_contig46030_580
RAC875_c53353_78	RAC875_c5966_1854	RAC875_c53353_78
BS00063624_51	BS00063624_51
Excalibur_c16569_765	Excalibur_c16569_765
Kukri_c11120_462	Kukri_c11120_462
RFL_Contig304_729	RFL_Contig304_729
CAP12_c1468_114	CAP12_c1468_114
Tdurum_contig47635_876	Tdurum_contig47635_876
RAC875_c52898_57	RAC875_c52898_57
RAC875_c22641_993	RAC875_c22641_993	wsnp_Ex_c64005_62986957
Kukri_c48750_1416	Kukri_c48750_1416
Ra_c965_2702	Ra_c965_2702
BS00057988_51	BS00057988_51
BS00105741_51	BS00105741_51
Excalibur_c94546_61	Excalibur_c94546_61	wsnp_Ra_c41135_48426638
BS00065873_51	BS00065873_51
IACX6214	IACX6214
BS00030651_51	BS00030651_51
BS00059383_51	BS00059383_51
BS00065934_51	BS00065934_51
JD_c23336_253	JD_c23336_253
BobWhite_c11540_60	BobWhite_c11540_60
Ra_c17608_960	Ra_c17608_960
IAAV6442	BS00018764_51	IAAV6442	Excalibur_rep_c67448_528
wsnp_JD_c9902_10674725	wsnp_JD_c9902_10674725
wsnp_Ku_c55746_59522526	wsnp_Ku_c55746_59522526
Tdurum_contig11192_373	Tdurum_contig11192_373
wsnp_CAP12_c2297_1121142	wsnp_CAP12_c2297_1121142
Kukri_c32803_150	Kukri_c32803_150
BS00022242_51	BS00022242_51
CAP12_c4778_199	CAP12_c4778_199
Excalibur_c6782_253	RAC875_c76611_364	Excalibur_c6782_253
wsnp_Ex_c8715_14590273	wsnp_Ex_c8715_14590273
BS00048754_51	BS00048754_51
BS00072151_51	BS00072151_51
BS00105878_51	BS00105878_51
tplb0062a17_679	tplb0062a17_679
tplb0041e10_1230	tplb0041e10_1230
wsnp_JD_c29019_23208279	wsnp_JD_c29019_23208279
CAP12_rep_c3868_270	CAP12_rep_c3868_270
BobWhite_c14365_59	BobWhite_c14365_59
Excalibur_c5309_286	Excalibur_c5309_286
Tdurum_contig43252_1762	Tdurum_contig43252_1762
Ku_c24974_674	Ku_c24974_674
RAC875_c14696_369	RAC875_c14696_369
IAAV3924	IAAV3924
wsnp_Ra_c16264_24873670	wsnp_Ra_c16264_24873670
Tdurum_contig100212_141	Tdurum_contig100212_141
BS00009549_51	BS00009549_51
RAC875_c62223_86	RAC875_c62223_86
BS00079989_51	BS00079989_51
BS00064077_51	BS00064077_51
BS00064896_51	BS00064896_51
wsnp_JD_c10602_11238420	wsnp_JD_c10602_11238420
BS00076248_51	BS00076248_51
Tdurum_contig67690_183	Tdurum_contig67690_183
RFL_Contig876_422	RFL_Contig876_422
Ku_c46571_2583	Ku_c46571_2583
Kukri_c63797_354	RAC875_c51595_177	BobWhite_c5246_196	BS00066691_51	CAP11_c1051_121	RFL_Contig2432_953	BS00062806_51	BS00105800_51	BS00042131_51	wsnp_CAP11_c1051_622082	D_GDEEGVY01CO81T_81	RAC875_c19233_256	RFL_Contig3966_1511	BS00078098_51	Excalibur_c15009_1082	Kukri_c63797_354	wsnp_Ex_c12963_20529964	BS00003119_51
BS00067117_51	CAP8_c5043_351	Excalibur_c63483_991	D_contig52360_374	Kukri_c23591_522	tplb0050o09_895	RAC875_c29099_1366	Kukri_c50527_241	Kukri_rep_c69028_999	BS00108577_51	D_GB5Y7FA02H01X6_191	RAC875_c51781_795	Excalibur_rep_c67048_452	D_contig59199_227	Kukri_c88294_60	Kukri_c8870_721	Excalibur_rep_c69004_1653	BS00067117_51	RAC875_rep_c69820_103
IACX5824	Kukri_c2289_635	Excalibur_c13336_670	IACX5824	D_GBF1XID01ETBRB_172	BS00021919_51	BobWhite_c29014_449
BS00065422_51	BS00065422_51	RAC875_c43871_154	RAC875_c22383_248	RAC875_rep_c115090_51
Kukri_c5252_107	Kukri_c5252_107	Kukri_c17342_231	Kukri_c5411_1312
BS00095640_51	BS00095640_51	BS00093856_51	BS00095638_51
JD_c7714_954	wsnp_Ra_c7174_12417331	JD_c7714_954
wsnp_Ex_c1602_3055066	wsnp_Ex_c1602_3055066	wsnp_Ex_c1629_3104356
Tdurum_contig10408_1548	Tdurum_contig10408_1548	Tdurum_contig51605_137
D_GA8KES402JVT1Y_74	D_GA8KES402JVT1Y_74	BS00067163_51
BS00063214_51	Jagger_c3839_60	BS00063214_51
RFL_Contig4591_1759	Kukri_rep_c117022_97	RFL_Contig4591_1759
RAC875_c10628_1253	RAC875_c10628_1253	BS00011111_51
BS00033229_51	IAAV7013	IAAV686	BobWhite_rep_c52911_146	BS00033229_51
BS00022212_51	BS00022212_51
D_GBUVHFX02FQKHM_48	D_GBUVHFX02FQKHM_48
Tdurum_contig54957_624	Tdurum_contig54957_624
Kukri_c38868_427	Kukri_c38868_427
RAC875_c3141_214	Excalibur_c57482_473	RAC875_c3141_214
CAP12_c2615_128	CAP12_c2615_128
BS00028997_51	BS00028997_51
Kukri_c28730_207	Kukri_c28730_207
Ra_c10284_405	Ra_c10284_405
wsnp_Ku_c13204_21105694	wsnp_Ku_c13204_21105694
IAAV2729	IAAV2729
RFL_Contig2471_119	RFL_Contig2471_119
BS00054496_51	BS00054496_51
Tdurum_contig82605_187	Tdurum_contig82605_187
D_contig79290_372	D_contig79290_372
BobWhite_c18256_809	BobWhite_c18256_809
tplb0062k24_584	tplb0062k24_584
BS00093857_51	BS00093857_51
RAC875_c101793_136	RAC875_c101793_136
RAC875_c33823_279	RAC875_c33823_279
RAC875_c60169_200	RAC875_c60169_200
RAC875_c19660_1530	RAC875_c19660_1530
Excalibur_c33542_113	BS00084703_51	wsnp_CAP7_c254_138937	wsnp_Ex_c4331_7808746	wsnp_Ex_c6094_10663424	wsnp_Ku_c20783_30448706	Tdurum_contig7992_605	Tdurum_contig41127_265	BobWhite_s66966_118	Excalibur_c33542_113	wsnp_Ex_c1246_2393978	Tdurum_contig75819_1471	wsnp_Ra_c22775_32274079	BobWhite_c8680_918	RAC875_c7670_219	RFL_Contig3841_2595	RFL_Contig3841_1986	Kukri_c27648_350	RFL_Contig3841_3051	RFL_Contig3841_2433	IACX8322	Tdurum_contig93100_149	BS00048067_51
wsnp_Ex_c21197_30325539	BobWhite_rep_c65013_174	Ra_c37920_342	wsnp_Ex_c24443_33687802	wsnp_Ex_c10886_17694220	Excalibur_c32366_122	BS00034174_51	IAAV7376	tplb0024j12_840	Kukri_c48199_102	wsnp_Ex_c21197_30325539	Kukri_c2634_487	IAAV125	wsnp_Ex_c24443_33688235	BS00109736_51
RAC875_c17918_321	IAAV3132	Ra_c22675_581	Kukri_c19216_123	IAAV3480	Excalibur_c40202_114	Ku_c46953_153	RAC875_c17918_321	BS00037357_51	Excalibur_c8658_335	Tdurum_contig14947_611	wsnp_Ku_c2317_4448102	wsnp_Ex_c16175_24619793	Ra_c23848_305
RAC875_c17197_504	BobWhite_c33898_150	RAC875_c17197_504	Kukri_rep_c109167_89	Excalibur_c4325_1150	Kukri_c33315_159	RAC875_c7016_2039	wsnp_Ra_c16476_25132652	Excalibur_rep_c104570_201	Excalibur_c74397_238	BobWhite_c10610_1096	CAP11_c1989_183	Excalibur_c9370_966
IACX5724	wsnp_Ex_rep_c67099_65575038	Tdurum_contig54776_1396	RAC875_c4800_255	wsnp_Ex_c8976_14964359	Excalibur_c46904_84	IACX5724	Excalibur_rep_c69170_438	wsnp_Ex_c5072_9006966
Tdurum_contig42638_531	wsnp_Ex_c13953_21831752	RAC875_rep_c77127_256	Kukri_c6091_327	Excalibur_c65272_341	Excalibur_rep_c101421_80	Excalibur_rep_c69170_425	RAC875_c4965_1523	Tdurum_contig42638_531	RAC875_rep_c71684_51	Excalibur_c53055_524
Kukri_rep_c106490_583	Tdurum_contig30576_247	Excalibur_c5624_1026	Kukri_c29142_747	Kukri_c29142_1046	RAC875_c278_2934	tplb0033c09_1345	Kukri_c29142_473	Kukri_c29142_450	Kukri_rep_c106490_583	Kukri_c34435_265
RAC875_c6280_292	BS00045454_51	BS00084042_51	Tdurum_contig75819_1220	BS00093289_51	RFL_Contig3424_931	RFL_Contig3841_2409	RAC875_c6280_292
BobWhite_rep_c63429_271	wsnp_BE637808A_Ta_2_1	CAP11_c315_247	BobWhite_rep_c63429_271	Excalibur_rep_c70578_299	wsnp_Ex_c7528_12868250	RAC875_c27704_420	wsnp_Ex_rep_c104859_89444355	wsnp_Ex_c9035_15054913
RAC875_c38663_2179	wsnp_JD_c14769_14413046	wsnp_BE497618A_Ta_1_1	wsnp_CAP7_c32_19340	RAC875_c38663_2179	wsnp_Ku_c61953_63254478	wsnp_Ex_c6044_10590220
Tdurum_contig10654_704	BS00059454_51	Kukri_c19883_629	wsnp_Ex_c12725_20212708	RAC875_c67909_226	Tdurum_contig10654_704
BS00065030_51	BobWhite_c14495_230	BS00065030_51
wsnp_RFL_Contig3138_3094305	BS00107766_51	wsnp_RFL_Contig3138_3094305	wsnp_Ex_c539_1072859	BS00092859_51	Excalibur_c58393_329
BS00004170_51	BS00004170_51	BS00068244_51	wsnp_Ex_c5487_9686018	BobWhite_c20514_70	wsnp_Ex_c1520_2906995
RFL_Contig3621_947	wsnp_Ex_c5072_9006666	Tdurum_contig63050_181	RFL_Contig3621_947	Kukri_c3866_1768	Tdurum_contig31218_279
wsnp_JD_c64_103934	wsnp_JD_c64_103934	BS00035307_51	BS00021716_51	BS00106545_51
wsnp_Ex_c20386_29451037	wsnp_Ex_c54453_57331510	Kukri_c74409_199	BS00011060_51	wsnp_Ex_c20386_29451037
Tdurum_contig47476_528	wsnp_Ex_c10955_17794520	Tdurum_contig47476_528	Tdurum_contig46583_2203	BS00110021_51	Tdurum_contig47476_495	wsnp_Ku_c9746_16265584	Tdurum_contig45738_670	BobWhite_c11327_185	Kukri_rep_c85536_598	Excalibur_rep_c66939_849	Excalibur_rep_c112888_602
wsnp_CAP8_c1013_646748	wsnp_CAP8_c1013_646748	Tdurum_contig11919_360	BS00089283_51	Tdurum_contig33628_129
IAAV1383	Kukri_c20012_1425	Kukri_c48943_1149	IAAV1383	BS00072157_51
RAC875_rep_c100803_217	BS00110281_51	RAC875_c36363_222	RAC875_rep_c100803_217
wsnp_Ex_c3988_7221220	Excalibur_c3988_1660	wsnp_Ex_c3988_7221220	wsnp_Ex_c26740_35969367
BS00066891_51	BS00101512_51	BS00066891_51	Excalibur_c7034_692
RAC875_c48107_65	RAC875_c48107_65	BobWhite_c20909_243	BS00003866_51
CAP8_rep_c3781_99	CAP8_rep_c3781_99	CAP12_c2972_140	BS00064369_51
RAC875_c28178_889	RAC875_c28178_889	Ku_c766_2284	Ku_c3891_395
BS00022395_51	BS00021957_51	RAC875_c40654_206	BS00022395_51
wsnp_Ex_rep_c66324_64493429	Ex_c66324_1151	wsnp_Ex_rep_c66324_64493429	wsnp_Ex_c13031_20625900
RAC875_c95150_286	wsnp_Ex_c2352_4405961	RAC875_c95150_286
Ra_c74035_586	Ra_c74035_586	Ex_c883_2618
BS00107069_51	BS00107069_51	RAC875_c94519_448
BS00009492_51	BS00009492_51	wsnp_Ku_c3081_5776947
RAC875_c20429_903	wsnp_Ex_c41074_47987860	RAC875_c20429_903
D_F5XZDLF02G9H4M_286	D_F5XZDLF02G9H4M_286	RAC875_c83401_115
wsnp_BE405275A_Ta_1_1	wsnp_RFL_Contig2771_2524880	wsnp_BE405275A_Ta_1_1
RFL_Contig4336_184	RFL_Contig4336_184	RAC875_c88582_131
Kukri_c27874_515	BS00072025_51	Kukri_c27874_515
RAC875_c11702_1015	RAC875_c11702_1015	Excalibur_c56798_364
IAAV4351	wsnp_Ku_rep_c68565_67614479	IAAV4351
IAAV3697	IAAV3697	wsnp_Ex_rep_c67145_65628860
RAC875_c220_1354	RAC875_c220_1354	Kukri_c49828_316
RAC875_c35819_165	wsnp_Ku_c8391_14261321	RAC875_c35819_165
Kukri_c50720_397	Kukri_c50720_397	RAC875_c18094_69
wsnp_Ex_c19207_28125072	wsnp_Ku_c4924_8816643	wsnp_Ex_c19207_28125072
wsnp_BE403710B_Ta_2_1	wsnp_BE403710B_Ta_2_1	RAC875_c1148_149
Tdurum_contig46583_1275	Tdurum_contig46583_1275	wsnp_Ex_c33012_41567026	BobWhite_c25163_178
wsnp_Ex_c28429_37553452	wsnp_Ex_c28429_37553452
Excalibur_c23921_738	RAC875_rep_c113128_598	Excalibur_c23921_738
wsnp_Ku_c4342_7887834	wsnp_Ku_c4342_7887834
BobWhite_c19919_516	BobWhite_c19919_516
Tdurum_contig16896_426	Tdurum_contig16896_426
BS00062712_51	BS00062712_51
wsnp_Ex_c5690_9994334	wsnp_Ex_c5690_9994334
wsnp_Ra_c14920_23225219	wsnp_Ra_c14920_23225219
RFL_Contig2531_987	RFL_Contig2531_987
Ra_c7973_1185	Ra_c7973_1185
BobWhite_c47168_598	BobWhite_c47168_598	BobWhite_c47168_289
BS00090866_51	BS00090866_51
wsnp_Ex_c12812_20324622	wsnp_Ex_c12812_20324622
BS00065863_51	BS00065863_51
RAC875_c12181_1166	RAC875_c12181_1166
Tdurum_contig21233_82	Tdurum_contig21233_82
Excalibur_c74390_108	Excalibur_c74390_108
RAC875_c34231_812	RAC875_c34231_812
IAAV2591	IAAV2591
RAC875_c56040_216	RAC875_c56040_216
Kukri_c39882_203	Kukri_c39882_203
BS00039641_51	BS00039641_51
JD_c21248_511	JD_c21248_511
Excalibur_c2827_227	Excalibur_c2827_227
RAC875_c754_120	RAC875_c754_120
Ra_c9123_2016	Ra_c9123_2016
RAC875_rep_c104791_336	RAC875_rep_c104791_336	Excalibur_c13811_1086	Ex_c101546_376
JD_c581_466	JD_c581_466
wsnp_Ex_c5470_9657856	wsnp_Ex_c5470_9657856
Kukri_c3948_209	Kukri_c3948_209
wsnp_Ex_c4752_8482625	wsnp_Ex_c4752_8482625
BS00059503_51	BS00059503_51
BS00041735_51	BS00041735_51
BS00063809_51	BS00063809_51
BobWhite_c10610_149	BobWhite_c10610_149
wsnp_Ex_c5690_9994305	wsnp_Ex_c5690_9994305
Ex_c7227_53	Ex_c7227_53
RAC875_c37988_243	RAC875_c37988_243
wsnp_Ex_c24474_33721784	wsnp_Ex_c24474_33721784
RAC875_c49370_327	RAC875_c49370_327
wsnp_Ku_c7102_12271493	wsnp_Ku_c7102_12271493
BS00066413_51	BS00066413_51
wsnp_Ku_c1205_2398925	wsnp_Ku_c1205_2398925
BS00064269_51	BS00064269_51
tplb0031m13_1902	tplb0031m13_1902
Kukri_c8200_2456	Kukri_c8200_2456
Tdurum_contig13245_119	Tdurum_contig13245_119
Excalibur_c27948_1073	Ra_c59822_1439	IAAV7491	BS00065555_51	Excalibur_c26226_458	BS00058659_51	IACX9010	Kukri_c27107_760	BS00064935_51	RAC875_c25710_297	BS00037442_51	Excalibur_c27948_1073	IAAV1931	BS00091035_51	wsnp_CAP12_rep_c4278_1949864	wsnp_Ex_c19319_28253742	RAC875_c2456_849	CAP8_c3273_136	BS00074787_51	Kukri_c65146_460	Ex_c7593_754	BS00066024_51	BS00022181_51	BobWhite_c17457_89	IAAV2880
BS00022258_51	IACX5762	Tdurum_contig50123_97	BS00018707_51	Tdurum_contig33826_290	Tdurum_contig81797_369	BS00022258_51	Kukri_c26943_862	Tdurum_contig82378_561	Tdurum_contig82378_264	Tdurum_contig48090_374	BS00102182_51	CAP11_c3631_75	IACX773	Tdurum_contig61465_781	Ra_c26080_461	IACX5783	wsnp_Ex_c8913_14881924	Excalibur_rep_c67779_2380
BS00075746_51	IAAV4163	BS00105791_51	BS00022576_51	BS00007684_51	IAAV2440	BS00034255_51	Tdurum_contig28490_463	IAAV3868	BS00075746_51
Tdurum_contig76559_124	IACX7746	Excalibur_rep_c79414_306	Kukri_rep_c106598_114	BS00010115_51	Kukri_rep_c106598_51	Tdurum_contig76559_124	IACX8647	Tdurum_contig50625_2342
Kukri_rep_c101259_81	Kukri_c21787_283	Kukri_c33550_601	BobWhite_c8266_582	wsnp_Ex_c4148_7494801	wsnp_BG604404B_Ta_2_2	wsnp_Ex_c4148_7495656	BS00104279_51	Kukri_rep_c101259_81	BobWhite_c4256_213	BS00022366_51	Excalibur_c57603_523
Tdurum_contig60114_525	BS00022364_51	RAC875_c18200_929	RFL_Contig583_419	Tdurum_contig60114_525	BS00048794_51	BS00104364_51	BS00030571_51	BS00106144_51	BS00011492_51	RAC875_c18736_133	BS00062892_51
Ra_c106922_334	BobWhite_c2646_141	Ra_c106922_1879	Tdurum_contig10137_89	RAC875_c14085_1709	Ra_c106922_266	Ra_c106922_334	wsnp_Ex_c48922_53681502	Tdurum_contig29112_483	Ra_c106922_296	Ku_c101046_1063
Excalibur_c19547_128	Excalibur_c19547_75	BobWhite_c40424_143	Excalibur_c27349_166	BS00009342_51	Excalibur_c19547_1012	BobWhite_c27751_206	Excalibur_c31044_482	Excalibur_c19547_128	Tdurum_contig61242_161	BobWhite_c27751_95
wsnp_Ex_c40815_47789152	Kukri_c32064_629	wsnp_Ex_c5769_10136243	tplb0034b12_591	Kukri_c15910_159	wsnp_Ex_c5769_10136788	RAC875_c15807_669	wsnp_Ex_c40815_47789152	BS00068851_51
wsnp_Ku_c12557_20249122	Tdurum_contig9893_492	wsnp_Ex_c21293_30421496	Kukri_c29008_195	wsnp_Ex_rep_c67510_66116823	RAC875_c51375_238	RAC875_c51375_394	RAC875_c87897_333	IAAV5564	wsnp_Ku_c12557_20249122
RAC875_c45747_87	BS00067428_51	BS00074440_51	BS00105308_51	RAC875_c35152_372	BS00022090_51	Tdurum_contig29989_132	RAC875_c45747_87	BS00062691_51
BS00106142_51	Tdurum_contig49608_1185	Excalibur_c49061_138	BobWhite_c1656_186	Tdurum_contig46867_658	BS00060041_51	BS00067775_51	BS00106142_51
Tdurum_contig100003_292	Tdurum_contig42528_1416	Tdurum_contig100003_292	Tdurum_contig31181_419	Tdurum_contig63537_2050	Tdurum_contig94674_195	Tdurum_contig42528_884
Tdurum_contig42083_757	Tdurum_contig42083_757	tplb0025f09_1853	RAC875_c94519_419	tplb0025f09_1052	Tdurum_contig5427_314
wsnp_Ex_c107075_90880218	Ex_c9296_605	Tdurum_contig8028_870	wsnp_Ex_c107075_90880218	RAC875_c1828_1130	Ex_c25467_851
IAAV5117	Ku_c33858_325	wsnp_Ex_c4358_7854194	Kukri_c89906_197	BS00032203_51	IACX9352	IAAV3896	Excalibur_rep_c108293_345	IAAV4665	IAAV3421	Kukri_c34453_332	wsnp_Ex_c25373_34639805	Tdurum_contig55374_309	wsnp_Ex_c50195_54565006	Kukri_c5502_2513	BS00010659_51	RFL_Contig2459_2314	IAAV5117	Kukri_rep_c79943_189	RFL_Contig3563_1130	BS00096604_51	wsnp_Ku_c5502_9765942	RAC875_c5087_310	Tdurum_contig45550_570	RAC875_c39226_131	Ex_c32540_659	wsnp_JD_c33645_25575463	Tdurum_contig45550_918
Kukri_c26905_392	BS00023024_51	BS00066783_51	Kukri_c26905_392	IAAV7394
tplb0035d20_506	Kukri_c8594_203	RAC875_c47145_80	tplb0035d20_506	wsnp_Ex_c6739_11646407
Excalibur_c9901_163	Excalibur_c9901_163	RAC875_c24515_602	Tdurum_contig62286_271	BS00022466_51
RAC875_c2545_1186	Kukri_rep_c103450_1504	Excalibur_c29568_163	Ku_c103450_879	RAC875_c2545_1186
wsnp_BE442869B_Ta_1_1	wsnp_BE442869B_Ta_1_1	Excalibur_c8131_385	BS00064142_51	wsnp_JD_c1549_2185341	wsnp_Ex_rep_c70265_69211592	RAC875_c1052_94	BS00094771_51	IAAV773	IAAV4437
RAC875_c6865_349	Kukri_c322_1394	Kukri_c94033_432	RAC875_c6865_349
BobWhite_s64797_152	BobWhite_s64797_152	Tdurum_contig33737_157	RAC875_c19303_228
Kukri_c32958_390	Kukri_c32958_390	Ra_c5508_706	Kukri_c28022_54
wsnp_Ex_c26285_35531324	wsnp_Ex_c26285_35531324	wsnp_Ex_c26285_35532440	wsnp_Ex_c26285_35531618
Excalibur_c14401_743	IAAV1120	Excalibur_c14401_743	Tdurum_contig47429_501
BS00034147_51	BS00034148_51	BS00034147_51	RAC875_c39339_400
wsnp_CAP12_c1101_569783	wsnp_CAP12_c1101_569783	BS00076033_51	IACX938
BS00037020_51	BS00037020_51	Excalibur_c48668_341	wsnp_Ex_c16825_25387841
wsnp_Ku_c7453_12833586	BS00087144_51	BobWhite_c7157_633	Tdurum_contig47552_957	wsnp_Ku_c7453_12833586
BS00022653_51	Excalibur_c21727_851	BS00022653_51
Excalibur_c32467_676	Excalibur_c32467_676	wsnp_Ra_c18498_27571740
Excalibur_c17607_542	Excalibur_c17607_542	Excalibur_c56787_95
Tdurum_contig41902_1524	Tdurum_contig41902_1524	BS00022431_51
wsnp_Ex_c37502_45236634	wsnp_Ex_c37502_45236634	BS00011510_51
wsnp_Ex_c18318_27140346	wsnp_Ra_c9755_16200944	wsnp_Ex_c18318_27140346
RAC875_c12959_869	RAC875_c12959_869	IAAV2271
BS00039936_51	BS00039936_51	BS00039935_51
Ra_c27465_564	Ra_c27465_564	wsnp_Ku_c13052_20918857
Excalibur_c19078_210	Excalibur_c19078_210
RAC875_c86104_111	RAC875_c86104_111
Tdurum_contig11733_825	Tdurum_contig11733_825
wsnp_Ra_c1146_2307483	wsnp_Ra_c1146_2307483
Ra_c10455_3226	Ra_c10455_3226
Excalibur_c37565_709	Excalibur_c37565_709
RFL_Contig2277_1527	RFL_Contig2277_1527
wsnp_Ra_c2078_4037878	wsnp_Ra_c2078_4037878
RAC875_c1357_860	RAC875_c1357_860
IAAV5831	IAAV5831	Tdurum_contig42211_2280	BS00025819_51	Tdurum_contig93168_52	Tdurum_contig42211_1634	BS00030843_51
wsnp_BE638137B_Ta_2_2	wsnp_BE638137B_Ta_2_2
BS00040305_51	BS00040305_51
wsnp_BF483640B_Ta_2_2	wsnp_BF483640B_Ta_2_2
BS00095416_51	CAP11_c601_120	BS00095416_51
wsnp_Ex_c3119_5763762	BS00063804_51	Tdurum_contig51818_145	wsnp_Ex_c3119_5763762	Excalibur_c42450_727	IAAV8654	wsnp_Ra_c15715_24192817	Tdurum_contig98255_84	BobWhite_c20051_53	BobWhite_c38340_243	IAAV4595
tplb0026o15_1634	tplb0026o15_1634
Kukri_c49506_396	Kukri_c49506_396
Excalibur_c642_481	Excalibur_c642_481
wsnp_Ku_c12399_20037334	wsnp_Ku_c12399_20037334
wsnp_Ex_c7362_12622736	wsnp_Ex_c7362_12622736
RAC875_c10850_316	Tdurum_contig31139_79	Tdurum_contig67399_676	RAC875_c10850_316	Tdurum_contig31139_143
Kukri_rep_c78644_408	Kukri_rep_c78644_408
BS00062304_51	BS00062304_51
RAC875_c48025_483	RAC875_c48025_483
Tdurum_contig47622_234	Tdurum_contig47622_234
IAAV7323	IAAV7323
Kukri_c13401_973	Kukri_c13401_973
RAC875_c24098_141	RAC875_c24098_141
CAP7_c10839_300	CAP7_c10839_300
Excalibur_c52517_464	Excalibur_c52517_464	RAC875_c15872_141
RFL_Contig4881_137	RFL_Contig4881_137
wsnp_BE403378B_Ta_2_1	wsnp_BE403378B_Ta_2_1
BS00063008_51	BS00063008_51
IAAV7221	IAAV7221
wsnp_Ku_c12503_20174234	wsnp_Ku_c12503_20174234
Excalibur_c47209_87	Excalibur_c47209_87
Tdurum_contig81113_395	Tdurum_contig81113_395
Kukri_c52413_282	Kukri_c52413_282
RAC875_c202_474	RAC875_c202_474
BS00109813_51	BS00109813_51
Excalibur_rep_c113261_400	Excalibur_rep_c113261_400
BobWhite_c47144_153	BobWhite_c47144_153
RAC875_c27160_307	RAC875_c27160_307
Kukri_c4210_240	BS00081724_51	BS00068013_51	BS00106571_51	IACX5985	BS00064002_51	BS00022436_51	IAAV5065	Ex_c42133_630	wsnp_Ex_c42133_48794975	IACX378	BS00103682_51	Kukri_c4210_240	D_GDEEGVY01C7BQU_446	BS00047797_51	wsnp_BE497160D_Ta_2_1	D_GDS7LZN02F0W89_230
wsnp_BF202706D_Ta_1_1	CAP8_c9110_427	RAC875_c60218_63	wsnp_BF202706D_Ta_1_1	wsnp_BE444858D_Ta_1_1	Excalibur_rep_c106790_155
RAC875_rep_c105718_304	RAC875_rep_c105718_585	RAC875_rep_c105718_304
Kukri_c20631_614	BS00094770_51	Kukri_c20631_614
IAAV5607	IAAV5607
wsnp_Ex_rep_c107564_91144523	wsnp_Ex_rep_c107564_91144523
Kukri_rep_c68594_530	Kukri_rep_c68594_530
wsnp_Ku_c16354_25219645	wsnp_Ku_c16354_25219645
BS00067452_51	BS00067452_51
BS00099053_51	BS00099053_51
Excalibur_c79009_131	Excalibur_c79009_131
CAP11_c896_88	CAP11_c896_88
Excalibur_rep_c108030_260	Excalibur_rep_c108030_260
BobWhite_c20689_427	BobWhite_c20689_427
RAC875_rep_c76650_164	RAC875_rep_c76650_164
IAAV6015	IAAV6015
wsnp_Ku_c14958_23427256	wsnp_Ku_c14958_23427256	IACX3154	Jagger_c1611_158	BobWhite_c10901_578	BS00013563_51	wsnp_Ra_c57838_59796310	Jagger_c5915_58	wsnp_JD_c9510_10342089	BS00067797_51	RAC875_c42037_363	RAC875_c41315_157	BS00066916_51	IAAV1417	BS00100178_51	Tdurum_contig57742_400	BS00022191_51	Tdurum_contig49751_2541	RAC875_c2498_837	wsnp_Ex_rep_c66900_65314012	IACX11633	Excalibur_rep_c74009_217	BobWhite_c34650_141	wsnp_Ex_c24594_33843836	Kukri_rep_c68263_453	Tdurum_contig10987_800	Kukri_c5460_1063	Tdurum_contig4567_172	Kukri_c2621_610	wsnp_Ex_c6314_10992814	RAC875_c7291_388	RAC875_c79944_269	Kukri_c30875_283	BS00078242_51	wsnp_Ex_rep_c66900_65314631	Kukri_c75644_104	BobWhite_c34650_78	RFL_Contig4500_912	BS00080090_51	IACX12578	Ra_c66628_801	Tdurum_contig69079_300	RAC875_c2498_600	Excalibur_c63344_424	RAC875_c19105_498	BS00069980_51	BobWhite_c46338_76	IACX3152	Tdurum_contig4567_1290	RAC875_rep_c110032_448
Excalibur_c19057_701	BS00065386_51	Tdurum_contig13659_615	BobWhite_c5748_756	BS00067895_51	RAC875_c52086_340	tplb0051d06_1385	D_contig23076_255	Ra_c68_1191	wsnp_Ku_c23772_33711538	wsnp_Ex_c4921_8764088	wsnp_CAP11_c2100_1109583	Kukri_c9468_831	BS00022509_51	Kukri_c53586_128	Excalibur_c97639_173	IACX6241	wsnp_Ex_c4921_8764106	BobWhite_c41847_333	Excalibur_c19057_701	Kukri_c2326_659	RAC875_c7186_1147	RFL_Contig3882_550
Tdurum_contig81753_70	BS00062996_51	wsnp_Ra_c10053_16636851	Tdurum_contig81753_70	Ku_c69633_1873	RAC875_rep_c80358_120	wsnp_JD_c8448_9444839	RAC875_rep_c114924_726	wsnp_Ex_c15084_23263641	IAAV5061	Ex_c5902_360	RAC875_c29957_355	BS00064515_51	wsnp_Ex_c130_259533	Ex_c13534_401	wsnp_JD_c20604_18293112	RFL_Contig4653_1217	BobWhite_rep_c49176_485	wsnp_Ex_c18805_27686000	wsnp_Ex_c6117_10704945
Kukri_c42466_392	BS00066127_51	RAC875_rep_c106700_77	Tdurum_contig45240_1309	wsnp_Ex_rep_c68515_67349904	BS00070903_51	tplb0031i04_452	Kukri_c42466_392	RAC875_c13_1589	BS00063822_51	wsnp_Ex_c4666_8349206	BS00034303_51	Excalibur_c53930_53	Ra_c33743_472	RAC875_c13_1965	RAC875_c13_1458	BS00034304_51	BS00063823_51	Tdurum_contig10546_273	wsnp_Ra_c13_24540
CAP11_c3209_76	RAC875_c26353_719	IAAV8629	wsnp_Ku_c6977_12078885	wsnp_Ex_rep_c101994_87256479	wsnp_Ex_c17476_26190830	Excalibur_c31769_793	wsnp_Ku_c6977_12078791	wsnp_RFL_Contig2265_1693968	wsnp_Ex_c44164_50292954	wsnp_Ex_c2185_4094843	CAP11_c3209_76	Excalibur_c26671_57	BS00066447_51	RAC875_rep_c109969_119	Excalibur_c24051_502	wsnp_Ex_c18754_27630557
BS00068254_51	wsnp_Ex_c62351_62025689	BobWhite_c5564_86	Kukri_rep_c107435_940	wsnp_Ex_rep_c67394_65974276	CAP7_c10833_215	RAC875_c103787_233	Excalibur_c17553_84	wsnp_RFL_Contig4136_4696148	BS00068254_51	BobWhite_rep_c49979_373	BS00021660_51	RAC875_rep_c106044_137	wsnp_Ku_c11110_18216209	CAP12_rep_c5753_56	BS00075505_51	wsnp_BE444644A_Ta_2_2
Ex_c5317_662	RAC875_c61597_327	CAP11_c3591_72	Ex_c5317_662	BS00061387_51	BobWhite_c19155_246	BS00022761_51	Excalibur_c9846_1720	BS00066143_51	Excalibur_c12332_161	BS00023076_51	JD_c5000_410	wsnp_Ex_c27298_36506245	RAC875_c101391_521	wsnp_Ex_c4244_7662955	wsnp_Ku_c51039_56457361
wsnp_Ex_c2171_4072995	BS00021860_51	wsnp_Ex_c2171_4072995	wsnp_Ku_c38543_47157828	BS00023138_51	Kukri_rep_c86966_163	BobWhite_c11539_336	wsnp_Ex_c2171_4073721	Ex_c2171_2600	wsnp_Ex_c2171_4072774	BS00000006_51
RAC875_c23775_406	Excalibur_c45297_316	Tdurum_contig36142_150	BobWhite_c40633_308	RAC875_c25339_200	RAC875_c23775_406	wsnp_Ex_rep_c69647_68598463	Tdurum_contig82190_124	Kukri_c5967_586
BS00074855_51	wsnp_CAP11_c1506_840938	BS00022754_51	BS00063973_51	wsnp_Ku_c42416_50159250	wsnp_CAP11_c1506_840951	Kukri_c6266_260	wsnp_Ex_c790_1554988	BS00074855_51
Tdurum_contig88305_380	Tdurum_contig88305_380	BS00040916_51	BS00077533_51	Tdurum_contig12967_831	wsnp_BE443187A_Ta_2_3	BS00076221_51	BS00089968_51	BS00067453_51
Excalibur_rep_c115510_314	wsnp_Ex_c19134_28056012	wsnp_CAP7_c2282_1107112	wsnp_Ex_c31830_40573624	Ra_c7322_2294	BS00099700_51	wsnp_Ex_rep_c69526_68472787	Kukri_c8835_112	Excalibur_rep_c115510_314
RAC875_c28819_281	BobWhite_c5457_1440	Excalibur_rep_c69868_123	Kukri_rep_c103857_458	Excalibur_c6567_845	RAC875_c28819_281	RAC875_c49940_385	wsnp_Ex_c49211_53875600	Kukri_rep_c72329_163
wsnp_Ex_c23795_33033150	RAC875_c32639_395	wsnp_Ex_c23795_33033010	wsnp_Ex_c23795_33033150	Kukri_c75091_154	wsnp_Ku_c7078_12236807	BS00022299_51	Kukri_c75091_220
wsnp_Ku_c3953_7233359	wsnp_Ex_c16295_24772702	RAC875_c55872_149	wsnp_CAP11_c923_558715	wsnp_Ex_c16295_24772663	wsnp_Ex_c54655_57455110	wsnp_Ex_c54655_57455562	wsnp_Ku_c3953_7233359
Excalibur_c47321_138	wsnp_Ex_c7383_12655992	IAAV2363	Tdurum_contig49187_601	wsnp_Ex_c31017_39858962	BS00100107_51	Excalibur_c47321_138	IACX5879
Ra_c69221_1167	Excalibur_c52165_93	Kukri_rep_c69378_1842	wsnp_BE444644A_Ta_2_1	wsnp_Ex_c31570_40343841	wsnp_BE500291A_Ta_2_1	Ra_c69221_1167	wsnp_Ra_rep_c69221_66574148
BS00076246_51	Tdurum_contig52695_388	Ku_c19858_2078	BS00076246_51	BS00074301_51	BobWhite_c23736_153	BS00074299_51	Tdurum_contig86202_175
RAC875_rep_c106118_339	BS00047242_51	BS00056933_51	BS00057293_51	RAC875_rep_c106118_339	BS00021873_51	BS00056932_51
Excalibur_c2598_2052	Excalibur_c2598_2052	Kukri_c63163_141	BobWhite_c11512_157	BS00065313_51	RAC875_c31670_389	RAC875_c68120_285
wsnp_Ex_c16551_25061517	wsnp_Ex_c16551_25061395	wsnp_Ex_c16551_25060833	Ra_c2139_968	wsnp_Ex_c16551_25061550	wsnp_Ex_c16551_25061517
BS00022500_51	Kukri_c36747_195	Excalibur_c7180_862	Kukri_c5501_1515	wsnp_Ex_rep_c101757_87065169	BS00022500_51
IAAV6488	Tdurum_contig59338_1902	Tdurum_contig96830_155	Tdurum_contig76136_404	IAAV6488	wsnp_Ex_c1279_2451699
tplb0049a09_2097	Excalibur_c46261_342	Excalibur_c27357_146	tplb0049a09_2097	BS00021688_51	tplb0049a09_1302
BS00046772_51	Tdurum_contig10128_593	tplb0056h22_2113	wsnp_Ex_c2718_5038582	BS00046772_51	Ra_c23129_348
BS00065481_51	BS00044408_51	Excalibur_c37943_221	wsnp_Ku_c20011_29589514	BS00065481_51	wsnp_Ku_c3684_6789632
BobWhite_c7114_237	BobWhite_c7114_237	RFL_Contig3370_343	RAC875_c15745_124	tplb0035p20_710	Kukri_rep_c95804_119
Ra_c700_2210	wsnp_Ku_c15816_24541162	Ra_c700_2210	JD_c20036_865	Ra_c700_1024
wsnp_Ex_c3136_5798236	BS00036851_51	wsnp_Ex_c3136_5798185	wsnp_Ex_c3136_5798236	Ra_c11529_647
RAC875_c86270_269	RAC875_c81616_116	RAC875_c86270_269	RFL_Contig5137_602	wsnp_Ex_rep_c68829_67704044
wsnp_Ku_c21275_31007309	Ra_c22700_818	Kukri_c54152_242	wsnp_Ku_c21275_31007309	BS00035256_51
BS00100510_51	BS00100510_51	BS00059098_51	tplb0044j06_689	JD_c15758_288
wsnp_Ra_c12183_19587379	wsnp_Ex_c11120_18022932	Kukri_c29560_455	wsnp_Ra_c12183_19587379	wsnp_Ku_c20011_29589089
wsnp_Ex_c7266_12475249	IAAV9053	wsnp_Ex_c7266_12475249	BS00073670_51	Tdurum_contig71499_211
IACX8002	BS00009531_51	IACX8002	BS00023407_51
IAAV669	Excalibur_c79009_75	Tdurum_contig11521_102	IAAV669
wsnp_Ra_c3966_7286546	wsnp_Ra_c3966_7286546	Ku_c12469_983	BS00041063_51	Tdurum_contig10843_745
Excalibur_c42255_425	Excalibur_c42255_425	BS00068108_51	Kukri_c16087_281
Excalibur_c472_914	Excalibur_c472_914	Excalibur_c33923_592	Ex_c4208_839
BS00021968_51	BS00021968_51	BobWhite_rep_c63332_67	BS00022838_51
wsnp_CAP11_c1116_654940	Tdurum_contig54689_646	wsnp_CAP11_c1116_654940	IAAV3916
IAAV5294	Ex_c104539_35	wsnp_Ex_c5626_9897389	IAAV5294
wsnp_Ex_c2526_4715978	wsnp_BG607308A_Ta_2_2	wsnp_Ex_c2526_4715978	Excalibur_c92705_94
BobWhite_rep_c50145_387	BobWhite_rep_c50145_387	BS00094095_51	BS00077879_51
IAAV1650	wsnp_Ex_c2702_5013188	IAAV1650	Tdurum_contig55097_601
Tdurum_contig17712_115	wsnp_Ex_c19519_28487099	Tdurum_contig17712_200	Tdurum_contig17712_115
Ku_c21235_676	BobWhite_c14689_172	Ku_c21235_676
RAC875_c35993_308	RAC875_c35993_308	Kukri_rep_c77459_316	Tdurum_contig49187_356
wsnp_CAP11_rep_c4151_1963100	Tdurum_contig43874_1129	wsnp_CAP11_rep_c4151_1963100	wsnp_JD_c3867_4934646
Kukri_c17430_972	wsnp_Ex_c19647_28632894	Kukri_c17430_972
Excalibur_c8030_2139	RAC875_rep_c107228_92	Excalibur_c8030_2139
BS00065296_51	Excalibur_c6010_235	BS00065296_51
Kukri_c34173_169	Kukri_c34173_169	Excalibur_c20260_137
RAC875_c58966_471	IAAV3167	RAC875_c58966_471
wsnp_Ku_c12211_19780409	wsnp_Ku_c12211_19780409	Excalibur_c45894_552
wsnp_BF201102A_Ta_2_1	wsnp_Ku_c7890_13513783	wsnp_BF201102A_Ta_2_1
Kukri_c7633_724	BS00065693_51	Kukri_c7633_724
wsnp_Ra_c17216_26044790	BS00110075_51	wsnp_Ra_c17216_26044790
CAP8_rep_c4852_130	CAP8_rep_c4852_130	BobWhite_c42349_99
wsnp_Ex_c2171_4074003	Excalibur_c2171_2728	wsnp_Ex_c2171_4074003
wsnp_Ex_c3620_6612231	wsnp_JD_c2128_2930150	wsnp_Ex_c3620_6612231
BobWhite_c41542_354	wsnp_Ex_c6209_10838852	BobWhite_c41542_354
wsnp_Ex_c7830_13323473	wsnp_BE497820A_Ta_2_2	wsnp_Ex_c7830_13323473
BS00065714_51	BS00065714_51	BS00023152_51
wsnp_Ex_c54211_57168122	BS00082219_51	wsnp_Ex_c54211_57168122
BS00022110_51	BS00021939_51	BS00022110_51
Kukri_c75754_239	Kukri_c75754_239	Jagger_c6106_119
Kukri_c14889_1086	Kukri_c14889_116	Kukri_c14889_1086
BobWhite_c13238_386	BobWhite_c13238_386	wsnp_Ku_c14275_22535576
Ku_c24324_850	Ku_c6319_201	Ku_c24324_850
RFL_Contig2187_1025	Kukri_c41797_393	RFL_Contig2187_1025
Kukri_c6669_145	Kukri_c6669_145
RAC875_c91464_170	RAC875_c91464_170
Kukri_c86812_193	Kukri_c86812_193
BobWhite_c27193_217	BobWhite_c27193_217
RAC875_c19259_1902	RAC875_c19259_1902
IAAV8042	IAAV8042
BS00003088_51	BS00003088_51
RAC875_c18195_741	RAC875_c18195_741
Tdurum_contig48760_112	Tdurum_contig48760_112
Tdurum_contig43844_1266	Tdurum_contig43844_1266
Tdurum_contig54785_216	Tdurum_contig54785_216
Kukri_c49033_52	Kukri_c49033_52
Excalibur_c11992_168	Excalibur_c11992_168
RAC875_c16943_404	RAC875_c16943_404
BS00031073_51	BS00031073_51
RAC875_c42281_112	RAC875_c42281_112
Ku_c915_507	Ku_c915_507
IACX5832	IACX5832
BS00094343_51	BS00094343_51
Kukri_c3338_271	Kukri_c3338_271
BobWhite_c5917_529	BobWhite_c5917_529
BobWhite_c14291_666	BobWhite_c14291_666
BS00011235_51	BS00011235_51
wsnp_Ex_c19647_28632659	wsnp_Ex_c19647_28632659
BS00099534_51	BS00099534_51
BS00089076_51	BS00089076_51
RAC875_c64253_435	RAC875_c64253_435
wsnp_Ex_c18941_27840714	wsnp_Ex_c18941_27840714
RAC875_c232_1895	RAC875_c232_1895
BS00076948_51	BS00076948_51
RFL_Contig727_736	RFL_Contig727_736
wsnp_Ex_c1880_3545329	wsnp_Ex_c1880_3545329
Tdurum_contig10495_439	Tdurum_contig10495_439
Ku_c47168_563	Ku_c47168_563
CAP8_c1066_309	CAP8_c1066_309
CAP7_c4064_162	CAP7_c4064_162
BS00009369_51	BS00009369_51
Ex_c21738_1175	Ex_c21738_1175
IAAV2328	IAAV2328
wsnp_JD_c23511_20069005	wsnp_JD_c23511_20069005
BS00094342_51	BS00094342_51
BS00067150_51	BS00067150_51
wsnp_RFL_Contig4307_5006558	wsnp_RFL_Contig4307_5006558
BS00104432_51	BS00104432_51
wsnp_Ex_c57094_58953404	wsnp_Ex_c57094_58953404
JD_c947_819	JD_c947_819
Kukri_rep_c102608_599	Kukri_rep_c102608_599
Tdurum_contig17500_876	Tdurum_contig17500_876
wsnp_Ku_c35386_44598937	wsnp_Ku_c35386_44598937
Tdurum_contig44343_1039	Tdurum_contig44343_1039
wsnp_Ex_rep_c67179_65674582	wsnp_Ex_rep_c67179_65674582
IAAV2080	IAAV2080
BS00082002_51	BS00082002_51
Excalibur_c1208_72	Excalibur_c1208_72
RAC875_c68530_59	RAC875_c68530_59
Kukri_c57965_109	Kukri_c57965_109
BS00024602_51	BS00024602_51
BS00065292_51	BS00065292_51
wsnp_CAP11_c951_572693	wsnp_CAP11_c951_572693
wsnp_Ex_c39592_46849607	wsnp_Ex_c39592_46849607
BS00015653_51	BS00015653_51
BS00081120_51	BS00081120_51
Excalibur_c6714_246	Excalibur_c6714_246
Excalibur_c9210_168	Excalibur_c9210_168
BobWhite_c8202_245	BobWhite_c8202_245
BS00079189_51	BS00079189_51
CAP8_c2014_192	CAP8_c2014_192
Kukri_c6492_375	Kukri_c6492_375
RAC875_c61493_327	RAC875_c61493_327
RAC875_rep_c91682_90	RAC875_rep_c91682_90
BobWhite_c17045_186	BobWhite_c17045_186
BS00068435_51	BS00068435_51
BS00093771_51	BS00093771_51
RAC875_c84991_116	RAC875_c84991_116
RFL_Contig5787_2311	RFL_Contig5787_2311
BobWhite_rep_c63943_76	BobWhite_rep_c63943_76
RAC875_rep_c74170_236	RAC875_rep_c74170_236
RAC875_c30566_230	RAC875_c30566_230
BobWhite_rep_c64315_180	BobWhite_rep_c64315_180
Kukri_rep_c104877_2166	Kukri_rep_c104877_2166
wsnp_BE399939A_Ta_2_1	wsnp_BE399939A_Ta_2_1
wsnp_Ex_rep_c102070_87317290	wsnp_Ex_rep_c102070_87317290
Ex_c95453_1499	Ex_c95453_1499
RFL_Contig1284_640	RFL_Contig1284_640
BS00022098_51	BS00022098_51
IACX2540	IACX2540
BobWhite_c36944_167	BobWhite_c10126_263	BobWhite_c6094_447	BS00022520_51	wsnp_Ku_rep_c70220_69775205	BobWhite_c11861_557	IACX3059	RAC875_c42356_237	RAC875_c98401_90	IAAV2077	Excalibur_c35797_615	wsnp_Ku_rep_c70220_69775367	RFL_Contig4162_1757	CAP7_c2695_75	RAC875_rep_c76630_63	RAC875_rep_c111720_149	Excalibur_c4031_1227	BS00010886_51	Excalibur_c560_180	BS00068200_51	BS00066903_51	BobWhite_c20692_123	wsnp_Ex_c25392_34658803	IAAV8416	IAAV6818	wsnp_Ex_c18654_27528399	RAC875_c7486_1667	BS00064660_51	Kukri_c22631_462	BobWhite_c7070_196	wsnp_Ra_c5131_9153817	Kukri_c65301_127	BobWhite_rep_c50822_462	RAC875_c97163_563	Kukri_c23752_659	BS00093122_51	CAP7_c6223_318	IAAV2002	wsnp_CAP12_c303_168418	IAAV6876	Excalibur_c79041_63	BS00083511_51	RAC875_c27959_117	wsnp_JD_c9613_10432955	Jagger_c6390_111	BS00063099_51	Kukri_c35480_647	RAC875_c89088_79	IAAV6078	wsnp_Ra_c24619_34168104
Kukri_c43113_136	Kukri_rep_c105119_190	Kukri_c51_98	IAAV4252	Ku_c4349_1791	BS00103625_51	wsnp_Ex_c658_1294003	BS00067028_51	wsnp_Ex_c18519_27369737	Kukri_c439_857	wsnp_Ex_c5915_10378807	wsnp_Ex_c10842_17637744	BS00065930_51	BS00024717_51	IAAV3972	Ex_c2571_987	Excalibur_c10669_997	wsnp_Ku_c32477_42087329	BobWhite_c41725_430	BS00068082_51	wsnp_Ex_c2904_5355509	BS00074315_51	Kukri_rep_c106665_549	wsnp_Ex_c58012_59490259	wsnp_Ku_c7872_13484038	JD_c16284_736	RAC875_c5518_1401	Kukri_c43113_136	Tdurum_contig25393_218	Excalibur_c97201_294	wsnp_Ex_rep_c104986_89538820	Ku_c439_1308	Jagger_c6508_51	wsnp_Ex_rep_c68091_66846454	wsnp_Ex_c1498_2868339	RAC875_c62202_161	wsnp_CAP7_c3665_1701376	RAC875_rep_c117234_313	wsnp_Ra_c5210_9289264
wsnp_Ra_c2105_4092507	wsnp_Ku_c3294_6125586	BS00087696_51	CAP12_c703_150	BS00087043_51	BobWhite_c34759_227	RAC875_c91986_410	Excalibur_c56310_57	wsnp_Ra_c2105_4092507	wsnp_Ex_c2582_4804223	BS00099782_51	BS00073015_51	RAC875_c103988_92	Tdurum_contig44635_759	BS00068710_51	RAC875_c32320_88	Excalibur_c33675_201
wsnp_Ex_rep_c95506_83475785	CAP12_c2009_335	wsnp_Ex_c7988_13555376	BS00045446_51	Kukri_c39743_170	JD_c8050_978	Excalibur_rep_c91489_103	Ku_c69113_923	Kukri_c32583_540	JG_c1889_344	wsnp_Ex_c12909_20457407	BS00065390_51	JD_c7452_325	wsnp_CAP8_c1594_914839	wsnp_Ex_rep_c67392_65972196	wsnp_Ex_rep_c95506_83475785	Tdurum_contig31845_322	wsnp_Ex_rep_c69760_68718561	wsnp_JD_c10416_11077664	wsnp_Ex_c4826_8610827	wsnp_Ex_c26616_35855805	BS00110489_51	wsnp_Ex_c48257_53217539	wsnp_Ex_c12909_20457660
Ex_c5594_2818	IAAV7267	BobWhite_rep_c62475_70	Excalibur_c9846_458	Excalibur_c7968_2218	Jagger_c3991_101	Kukri_c9522_622	RAC875_c42009_247	BobWhite_c14323_288	Kukri_c46932_155	IAAV659	Excalibur_rep_c67473_264	Excalibur_c36377_615	BobWhite_c16987_106	wsnp_JD_c5795_6955627	Kukri_c46932_125	RAC875_c18335_443	BobWhite_c6633_179	Ex_c5594_2818
wsnp_RFL_Contig2809_2587619	BS00011514_51	Excalibur_c38433_291	BS00067744_51	wsnp_Ex_c29304_38355434	BS00062731_51	IAAV475	BS00099719_51	Kukri_c12910_908	wsnp_Ra_c39562_47242455	RAC875_c30011_426	wsnp_RFL_Contig2809_2587619	IAAV5992	BobWhite_c45848_120	Ku_c55173_549	Tdurum_contig32812_325	wsnp_Ex_rep_c68600_67448893
Excalibur_rep_c101527_180	Excalibur_c8675_1550	Excalibur_rep_c101527_180	IAAV547	BobWhite_rep_c65835_277	Kukri_c64573_443	Ra_c73292_443	IACX6009	IAAV1706	Kukri_c27591_1180	BobWhite_c4773_85	Excalibur_rep_c104876_277
wsnp_Ku_c3869_7094615	IAAV5469	BS00064767_51	wsnp_Ex_rep_c75281_72691359	Ku_c13342_414	wsnp_Ra_c44756_51084202	wsnp_Ku_c3869_7094615	Tdurum_contig42092_348	Excalibur_c32630_104	wsnp_Ex_c6548_11355524	BS00070507_51
wsnp_Ex_c12119_19382820	RAC875_rep_c105322_99	BS00108020_51	BobWhite_c8048_663	wsnp_Ex_c12119_19382820	wsnp_Ex_rep_c66696_65023462	IACX6007	Jagger_c505_141	wsnp_Ex_rep_c66651_64963120	wsnp_JG_c402_268605	BS00063423_51	BS00028183_51	BS00108019_51	RFL_Contig3811_3709
wsnp_Ex_c16045_24471413	BS00031339_51	BS00097030_51	Tdurum_contig84832_110	wsnp_Ex_c16045_24471413	BS00029720_51	Tdurum_contig60165_722	Kukri_c48575_470	RAC875_c82589_246	Kukri_c13359_169	BS00074721_51	BobWhite_c16916_658	BS00099729_51	Kukri_c59657_805
wsnp_Ex_c2207_4136036	Excalibur_c71602_420	Kukri_c637_517	tplb0048o03_953	wsnp_Ex_c2207_4136036	Kukri_c55885_110	Kukri_c3734_438	Kukri_c46310_84	wsnp_Ku_c16116_24914991	Excalibur_c71602_591	Kukri_c637_974	Kukri_c3734_400
Kukri_c4581_737	Kukri_c4581_737	Kukri_rep_c72553_368	BS00021735_51	Tdurum_contig28353_1628	BobWhite_rep_c50349_139	RAC875_c27743_249	wsnp_Ra_c47696_53184502	RAC875_c16536_80	IACX5390	RAC875_rep_c104919_902
Tdurum_contig5017_1015	RAC875_rep_c109658_614	Kukri_rep_c72756_155	Tdurum_contig29090_280	Excalibur_c1925_2569	RAC875_rep_c109658_382	Excalibur_c92906_314	RAC875_rep_c109658_211	Kukri_c55310_94	Tdurum_contig5017_993	RAC875_c48052_127	Tdurum_contig5017_1015
Tdurum_contig52447_814	wsnp_Ex_c33455_41940691	wsnp_Ex_rep_c66903_65319487	IAAV4188	Tdurum_contig52447_814	BobWhite_c47103_205	wsnp_Ex_rep_c68023_66768770	wsnp_Ku_c17875_27051169	Ex_c1583_1138	Ex_c1583_1688	wsnp_Ex_rep_c68023_66768700
RAC875_c62400_840	RAC875_c62400_840	RAC875_c62400_924	BS00062972_51	Tdurum_contig92938_632	BS00088733_51	Tdurum_contig44115_405	Tdurum_contig44115_720	RAC875_c62400_639	BS00022886_51	Kukri_c3576_1212
Excalibur_c6967_1852	BS00102828_51	BS00067985_51	BS00079166_51	RFL_Contig4979_965	BS00024993_51	tplb0060p09_735	Excalibur_c6967_1852	RFL_Contig4979_865	Excalibur_c32189_998	Excalibur_c6967_553
wsnp_Ku_c40084_48381107	BS00064272_51	BobWhite_c38408_71	BS00021868_51	Kukri_rep_c112425_506	IACX7841	BS00084106_51	wsnp_Ku_c40084_48381107	BS00050057_51	Tdurum_contig8171_1680	Kukri_c16006_1996
wsnp_Ex_c7196_12357989	wsnp_Ex_c7196_12357989	IAAV8455	wsnp_Ex_c7193_12354542	Excalibur_c9969_98	wsnp_Ra_c19660_28866961	Excalibur_c17032_261	Kukri_c27433_1819	Excalibur_rep_c107626_110	Excalibur_c37910_276
BS00022993_51	BS00031411_51	wsnp_Ex_c16963_25554152	IACX3288	Kukri_c10530_1044	wsnp_Ex_rep_c69631_68583202	wsnp_Ex_c10674_17400603	BS00022993_51	BS00067152_51
Kukri_c45951_367	BS00037103_51	Kukri_c45951_367	RAC875_c10819_636	wsnp_Ex_c11070_17950604	Tdurum_contig50731_961	wsnp_RFL_Contig1548_762547	RAC875_c49291_156	Tdurum_contig82473_67
wsnp_RFL_Contig3739_3996324	Ku_c11429_519	Kukri_c29410_63	wsnp_Ex_c13485_21225504	BS00068805_51	Kukri_c30643_112	Tdurum_contig11439_387	wsnp_RFL_Contig3739_3996324	BS00029869_51
tplb0033f11_1381	Tdurum_contig48658_802	Tdurum_contig31131_198	BS00009789_51	tplb0033f11_1381	wsnp_BE497820B_Ta_2_1	Kukri_c49151_139	Kukri_c28117_583
wsnp_Ku_rep_c101212_88410320	wsnp_Ku_c3201_5970486	Kukri_c52_225	Tdurum_contig12551_233	BS00065551_51	wsnp_Ku_rep_c101212_88410320	wsnp_Ku_c2185_4218722	BobWhite_c47456_121
Tdurum_contig46366_913	BS00108062_51	Kukri_c47349_450	Tdurum_contig46366_913	BS00048572_51	wsnp_Ex_c1630_3105100	BS00056147_51
Tdurum_contig10172_176	Tdurum_contig10172_176	BS00039492_51	wsnp_Ra_c26091_35652620	Tdurum_contig77275_259	Kukri_c9073_1450	RAC875_c10174_268
IACX1947	RAC875_c54392_94	IACX1947	Excalibur_c8168_226	Ku_c22523_598	BS00032082_51	Excalibur_c17489_804
Kukri_c1214_2316	Excalibur_c23452_401	Kukri_c1214_825	Tdurum_contig97942_163	Tdurum_contig97942_51	Kukri_c1214_948	Kukri_c1214_2316
Tdurum_contig85945_281	Jagger_c3819_70	Tdurum_contig85945_281	wsnp_Ku_rep_c70662_70289489	Excalibur_c9258_1222	wsnp_Ex_c12152_19429932
RAC875_s111360_122	BS00025795_51	Tdurum_contig97407_196	BS00100707_51	BS00100708_51	RAC875_s111360_122	BS00022991_51
wsnp_Ku_c29780_39658445	IACX2883	wsnp_Ex_c2615_4862266	JD_c63005_896	wsnp_Ku_c29780_39658445	BS00094480_51	wsnp_Ex_c47152_52446529
Kukri_rep_c109397_59	Tdurum_contig25432_1218	Excalibur_c3948_1315	Kukri_rep_c109397_59	wsnp_Ku_c64203_64579087	Tdurum_contig25432_1377
wsnp_Ex_c3834_6971470	BobWhite_rep_c64260_207	wsnp_Ex_c3834_6971470	Jagger_c5859_114	wsnp_Ex_c3834_6971712	wsnp_Ex_rep_c68003_66744451
IACX9238	IACX9238	RFL_Contig2832_2410	BS00010573_51	Kukri_c2955_281	wsnp_Ex_c11265_18216936
BS00022336_51	Kukri_c46276_63	Tdurum_contig53796_360	Tdurum_contig8695_379	RAC875_c47212_309	BS00022336_51
Excalibur_c2433_324	Ex_c66350_301	Excalibur_c49271_183	IAAV4074	wsnp_Ex_rep_c75281_72691771	Excalibur_c2433_324
RAC875_c3231_339	Tdurum_contig60189_310	Tdurum_contig60189_855	CAP7_c8713_356	RAC875_c3231_339
Tdurum_contig49583_669	RAC875_c278_1801	Tdurum_contig27973_306	RFL_Contig5337_1453	BobWhite_c43731_313	Tdurum_contig49583_669
BS00065128_51	BS00065128_51	BobWhite_c11495_120	RAC875_c96862_121	BS00022673_51	Excalibur_c3165_730
RFL_Contig4911_357	BS00083715_51	Tdurum_contig14130_315	RFL_Contig4911_357
IAAV52	RAC875_c9150_2945	IAAV52	Excalibur_c25948_366	Kukri_c9520_288
Ku_c1191_2004	BS00007437_51	BobWhite_c47740_85	Ku_c1191_2004	Ra_c53208_433
Excalibur_c50887_231	BS00022652_51	Kukri_rep_c105540_177	Excalibur_c50887_231	Tdurum_contig84745_267
Excalibur_c4468_654	Excalibur_c3730_546	Kukri_c10970_573	Excalibur_c3730_2098	Excalibur_c4468_654
BS00067841_51	RAC875_c36779_148	Tdurum_contig63997_587	BS00067841_51	BobWhite_c23903_443
BobWhite_rep_c50066_63	wsnp_BE499835B_Ta_2_5	BobWhite_rep_c50066_63	wsnp_BF201102B_Ta_2_5	wsnp_Ex_c58091_59534826
Tdurum_contig52688_476	IACX6070	Tdurum_contig52688_476	wsnp_Ex_c11131_18036595	wsnp_Ex_c11131_18037020
wsnp_Ex_c9362_15546626	RAC875_c22722_671	wsnp_Ex_c9362_15546626	BS00024829_51	Excalibur_c23457_225
wsnp_Ex_c12431_19823475	IAAV8999	wsnp_Ex_c12431_19823475	IAAV4590	BobWhite_c4852_323
Kukri_c11240_332	Kukri_c57830_63	Kukri_rep_c80794_53	Kukri_c11240_332	BS00068100_51
wsnp_Ex_c97184_84339976	BobWhite_c39214_164	wsnp_Ex_c97184_84339976	wsnp_Ex_c53170_56501500
BS00065543_51	Excalibur_c11605_156	BS00065543_51	RAC875_c22387_117
IAAV5014	IAAV5014	wsnp_CAP12_c2231_1090724	BS00024814_51
Tdurum_contig10100_523	Tdurum_contig10100_523	CAP8_c2277_179	BobWhite_c26082_239
Kukri_c87104_125	Kukri_c87104_125	RAC875_c60758_585	RAC875_c1792_3457
RAC875_c2260_1700	wsnp_Ex_c2870_5296539	RAC875_c2260_1700	wsnp_Ra_c38873_46699852
JD_c51907_59	JD_c51907_59	Excalibur_rep_c104354_205	BS00065732_51
BS00063769_51	BS00023072_51	BS00063769_51	IAAV2411
wsnp_Ex_c21875_31045200	wsnp_Ex_c8019_13598142	wsnp_Ex_c21875_31045200	Kukri_c82145_51
BS00059847_51	BS00059847_51	Excalibur_c2618_1723	RFL_Contig5616_1779
Ex_c23426_1546	Ex_c23426_1546	wsnp_Ex_rep_c67471_66073969	Excalibur_c14594_182
wsnp_Ku_c35090_44349446	Kukri_c74960_427	BS00033612_51	wsnp_Ku_c35090_44349446
tplb0027f13_1493	IACX9261	tplb0027f13_1493	Tdurum_contig25513_123
D_GDEEGVY01AU4CW_149	CAP11_c7700_247	BS00064423_51	D_GDEEGVY01AU4CW_149
wsnp_Ku_c3102_5811860	wsnp_Ku_c3102_5811860	Kukri_c54078_114	wsnp_Ku_c3102_5810751
Excalibur_c9868_1206	BS00003655_51	Excalibur_c9868_1206	Tdurum_contig47833_484
Jagger_c8121_167	Jagger_c8121_167	BobWhite_c24484_240	Excalibur_c23801_115
wsnp_Ku_c20701_30355248	BS00023161_51	wsnp_BE443187B_Ta_2_1	wsnp_Ku_c20701_30355248
BS00018740_51	BS00018740_51	Kukri_rep_c109463_264
BS00079321_51	BS00079321_51	BS00005860_51
Kukri_rep_c108378_52	RFL_Contig539_1789	Kukri_rep_c108378_52
BobWhite_c6685_1922	BobWhite_c6685_1922	wsnp_JD_c8978_9893945
Ku_c7546_861	Ku_c7546_861	RAC875_c20161_821
IAAV2401	IAAV2401	BS00078784_51
RAC875_rep_c112818_870	RFL_Contig2772_1693	RAC875_rep_c112818_870
CAP7_c5481_96	CAP7_c5481_96	CAP8_c909_312
BobWhite_c28333_454	BobWhite_c28333_454	Kukri_c26747_211
RAC875_rep_c74271_414	RAC875_rep_c74271_414	RFL_Contig3285_1009	Excalibur_c71712_180
IACX5702	IACX5702	BS00084096_51
Tdurum_contig35470_227	Tdurum_contig35470_227	RAC875_c29488_56
wsnp_Ku_c11980_19464222	wsnp_Ku_c11980_19464222	Tdurum_contig93270_1008
RAC875_c19099_308	RFL_Contig2304_1569	RAC875_c19099_434	RAC875_c19099_308
BS00091519_51	BS00091519_51	Excalibur_c47452_183
RAC875_rep_c106589_184	RAC875_rep_c106589_184	RAC875_rep_c106589_784
RAC875_c1148_1175	RAC875_c1148_1175	Excalibur_c4699_215
BS00099986_51	Excalibur_c9563_1157	BS00099986_51
BS00065864_51	BS00065864_51	Excalibur_c92555_283
Tdurum_contig47071_1322	BS00049403_51	Tdurum_contig47071_1322	Tdurum_contig29967_456
wsnp_Ex_rep_c110196_92676847	wsnp_Ku_c5308_9450093	wsnp_Ex_rep_c110196_92676847
BS00062618_51	BS00029348_51	BS00062618_51
wsnp_Ex_c12152_19428078	wsnp_Ra_c15069_23407152	wsnp_Ex_c12152_19428078
BS00000137_51	RAC875_c2105_740	wsnp_Ex_c54092_57099525	RAC875_c94973_396	BS00000137_51	BS00021971_51	wsnp_Ex_c33675_42124657	wsnp_Ex_c5155_9140608	Ex_c29928_1020	Excalibur_c23304_353	BS00109560_51	wsnp_Ex_c56866_58816359
RAC875_rep_c114200_428	RAC875_rep_c114200_428
RFL_Contig5320_731	RFL_Contig5320_731	Kukri_c2827_439	RAC875_c16827_292	wsnp_Ra_rep_c106477_90236168	Kukri_s113060_116	IAAV3261	wsnp_Ex_c1302_2489542
wsnp_BE403214B_Ta_2_1	wsnp_BE403214B_Ta_2_1
IAAV2593	IAAV2593
BS00092953_51	BS00049793_51	BS00092953_51	wsnp_Ku_c6464_11320381	wsnp_Ku_c14332_22613741	BS00068390_51
RAC875_c13410_2221	RAC875_c13410_2221
Excalibur_c48387_58	Excalibur_c48387_58
RAC875_c24376_704	RAC875_c24376_704
wsnp_Ra_c6374_11143280	wsnp_Ra_c6374_11143280
BS00029540_51	BS00029540_51
Tdurum_contig14404_319	Tdurum_contig14404_319
wsnp_Ex_c10644_17356566	wsnp_Ex_c10644_17356566
Excalibur_c74858_243	Excalibur_c74858_243
wsnp_Ex_c8019_13598348	wsnp_Ex_c8019_13598348
wsnp_Ex_c607_1204908	wsnp_Ex_c831_1625061	wsnp_Ex_c607_1204908	BS00009810_51
Tdurum_contig71099_245	Tdurum_contig71099_245
BobWhite_c2694_494	BobWhite_c2694_494
BS00049213_51	BS00049213_51	Excalibur_c4189_124
wsnp_Ku_c38713_47298856	wsnp_Ku_c38713_47298856
wsnp_Ex_c3175_5864335	wsnp_Ex_c3175_5864335
Kukri_c94493_273	Ex_c24477_484	BS00042014_51	Ra_c1726_1071	Kukri_c94493_273	wsnp_Ex_c5594_9848626	wsnp_Ra_c27733_37249132	CAP7_c1155_57
RAC875_rep_c83825_236	RAC875_rep_c83825_236
Tdurum_contig7459_1061	Tdurum_contig7459_1061
Excalibur_c12395_467	Excalibur_c12395_467
BS00039874_51	BS00039874_51
Excalibur_c17055_1451	Excalibur_c17055_1451
Kukri_c100408_598	Kukri_c100408_598
BS00049997_51	BS00049997_51
RFL_Contig1457_465	RFL_Contig1457_465
RAC875_rep_c116173_605	RAC875_rep_c116173_605
wsnp_Ex_c35103_43312537	wsnp_Ex_c35103_43312537
Tdurum_contig45588_730	Tdurum_contig45588_730
Tdurum_contig42092_281	Tdurum_contig42092_281
Excalibur_c58520_78	Excalibur_c58520_78
RFL_Contig4167_1164	RFL_Contig4167_1164
wsnp_Ex_c2459_4591587	wsnp_Ex_c2459_4591587
Tdurum_contig10911_117	Tdurum_contig10911_117
wsnp_Ex_c2459_4591695	wsnp_Ex_c2459_4591695
wsnp_Ra_c48052_53424490	wsnp_Ra_c48052_53424490
BS00060015_51	BS00060015_51
Kukri_c15823_196	Kukri_c15823_196
tplb0057d20_531	tplb0057d20_531
RAC875_c8927_1434	RAC875_c8927_1434
RAC875_c29907_115	RAC875_c29907_115
BS00029852_51	BS00029852_51
wsnp_Ex_c8962_14947544	wsnp_Ex_c8962_14947544
Excalibur_c46000_203	Excalibur_c46000_203
wsnp_Ku_c3151_5892200	wsnp_Ku_c3151_5892200
wsnp_RFL_Contig2402_1924907	BS00009287_51	Kukri_rep_c106820_591	Kukri_c11140_323	RFL_Contig4176_605	BS00089081_51	BobWhite_c14409_206	BS00022267_51	wsnp_RFL_Contig2402_1924907	Kukri_c45387_380	Excalibur_c50584_358	BS00022537_51	BS00089078_51	Excalibur_c2618_468	D_GDS7LZN02I3554_251	BS00084133_51	BS00022688_51	RAC875_c3672_705	D_GCE8AKX02IXEFJ_281
Kukri_c7827_1309	Kukri_c48936_107	Kukri_rep_c104865_57	wsnp_Ex_c24145_33394644	Kukri_c7827_1309	Kukri_c7827_1168	BS00012069_51	BS00011935_51	D_GDS7LZN02F4FP5_176	wsnp_Ex_c24145_33394561	tplb0026a09_1444	wsnp_Ex_c6657_11523455	RFL_Contig617_1357	RAC875_c34968_514
wsnp_Ku_c10877_17896883	wsnp_Ku_c55961_59662821	Excalibur_rep_c109856_92	wsnp_Ku_c44483_51751682	D_GB5Y7FA02JRQ1I_101	Kukri_rep_c106490_1398	Excalibur_c91745_337	wsnp_Ku_c10877_17896883
RAC875_c30315_692	wsnp_Ex_c65985_64188864	RAC875_c30315_692	wsnp_Ku_rep_c72922_72561803	D_GBUVHFX02FY8QG_158	RAC875_c26265_146
Excalibur_c37393_75	Excalibur_c37393_75	BobWhite_c15647_606	RAC875_c44064_222	BobWhite_c836_422	D_GBF1XID01A16U2_148
BS00075368_51	BS00025017_51	BS00074353_51	BS00075368_51	BS00064893_51
Excalibur_c30778_271	wsnp_Ex_c11055_17927668	Excalibur_c30778_271	RAC875_c8100_163
Kukri_c28182_129	IAAV1320	Kukri_c14878_97	BobWhite_c7604_181	Kukri_c28182_129
BS00093588_51	BS00024761_51	BS00093588_51	BS00021911_51
BS00078603_51	RAC875_c8100_245	BS00094333_51	BS00078603_51
CAP7_c756_531	RAC875_c41114_390	Kukri_c35049_357	CAP7_c756_531
BS00058709_51	wsnp_Ex_c11055_17928283	BS00058709_51
IACX5914	Excalibur_c30378_344	BS00068331_51	IACX5914	RAC875_c703_2551
RAC875_c51455_182	RAC875_c51455_182	IACX6496
RAC875_c63933_184	RAC875_c63933_184	RAC875_c16419_585
Kukri_rep_c110911_477	Kukri_rep_c110911_477	BS00082423_51
Kukri_c1214_474	Ra_c2279_730	Kukri_c1214_474
BobWhite_c2730_245	BobWhite_c2730_245
Kukri_c46526_103	Kukri_c46526_103
wsnp_Ex_rep_c68491_67318138	wsnp_Ex_rep_c68491_67318138
BS00010144_51	D_GCE8AKX02J2BYY_249	Kukri_c17942_239	BS00010144_51
Kukri_c96249_58	Kukri_c96249_58
BS00064714_51	BS00064714_51
BS00108733_51	BS00108733_51
Kukri_c13045_302	Kukri_c13045_302
IACX5717	IACX5717
tplb0031c19_721	tplb0031c19_721
Excalibur_c2795_1518	Excalibur_c2795_1518
RAC875_c34515_86	RAC875_c34515_86
BS00022699_51	BS00022699_51
Kukri_c50467_1017	Kukri_c50467_1017
Kukri_rep_c73094_348	Kukri_rep_c73094_348
Tdurum_contig12926_687	Tdurum_contig12926_687
BS00023151_51	BS00023151_51
BS00066144_51	BS00066144_51
wsnp_Ex_c508_1008029	wsnp_Ex_c508_1008029
Ku_c6501_507	Ku_c6501_507
wsnp_RFL_Contig2606_2264492	wsnp_RFL_Contig2606_2264492
RAC875_c83532_305	Tdurum_contig30082_197	Excalibur_c49239_97	RAC875_c83532_305	wsnp_Ex_c1104_2118684	wsnp_Ex_c17692_26437459	Ku_c8125_1049	wsnp_Ex_rep_c102011_87270703	Kukri_c38882_391	IACX14305	BS00064632_51
BobWhite_c10740_179	BS00076530_51	BobWhite_c15870_540	BS00023140_51	Excalibur_c14222_179	Tdurum_contig25841_178	Tdurum_contig9544_2233	RAC875_rep_c106439_1097	wsnp_RFL_Contig3759_4027999	wsnp_Ex_rep_c67468_66068960	Tdurum_contig61934_60	RAC875_rep_c106439_1159	Tdurum_contig42906_732	IAAV4117	RAC875_c1215_1525	Tdurum_contig9544_978	BS00066661_51	BobWhite_c10740_179	Excalibur_c35324_183	Tdurum_contig42015_2187	Excalibur_c1708_1975	Tdurum_contig33286_221	Tdurum_contig25770_308	RAC875_rep_c108445_772	IACX8337	Tdurum_contig64407_297	Kukri_c264_438	wsnp_Ex_c31149_39976103
RAC875_rep_c81239_73	RAC875_rep_c81239_73	wsnp_Ex_c32765_41369642	wsnp_Ex_c22089_31270950	Excalibur_c6057_281	wsnp_Ex_c99215_85409445	BobWhite_c30930_192	RAC875_c31973_225	RAC875_rep_c73318_362	wsnp_Ex_c22089_31269531	wsnp_Ku_c18534_27848426	wsnp_Ex_c25300_34566908	RAC875_c39200_260	BS00021999_51	RAC875_c4632_1681	BS00067619_51	wsnp_Ex_c14975_23127669	wsnp_Ex_c55340_57883276	tplb0052b07_577	wsnp_Ku_c9583_16038698	Excalibur_c44694_414
wsnp_CAP8_c4597_2237727	wsnp_BE490147A_Ta_2_1	Kukri_c8148_2719	Kukri_c9262_401	Kukri_c44260_577	wsnp_Ku_c2700_5121383	wsnp_CAP11_c1137_665073	wsnp_Ex_c30264_39202224	wsnp_Ku_c21021_30712963	Tdurum_contig9835_664	wsnp_Ex_c9502_15748469	BS00071732_51	BS00077448_51	Tdurum_contig81516_69	wsnp_Ku_c3450_6387847	wsnp_CAP8_c4597_2237727	Kukri_c2700_1137	wsnp_Ex_c14087_21997101	wsnp_Ex_c9502_15748251	wsnp_Ex_c11578_18655261	BS00036397_51	wsnp_Ex_c11348_18326787	wsnp_Ex_c11348_18327861	wsnp_CAP11_c303_253438	Ku_c69999_111
IAAV6895	RFL_Contig3175_482	tplb0026o20_691	wsnp_Ex_c26771_35998435	wsnp_JD_rep_c65886_41872083	Excalibur_rep_c103170_504	Tdurum_contig11275_461	wsnp_RFL_Contig3175_3154256	Ex_c69054_723	wsnp_CAP12_c1663_836753	IACX5481	BobWhite_rep_c51132_85	RFL_Contig2765_669	Excalibur_rep_c69054_960	wsnp_RFL_Contig2765_2513854	Kukri_c41482_311	Excalibur_c99101_82	IAAV6895	RFL_Contig3175_749	Excalibur_rep_c90454_251	wsnp_CAP12_rep_c4048_1842112	BS00046261_51	IAAV1495
BS00012028_51	wsnp_Ex_c902_1745108	wsnp_RFL_Contig1871_1020122	Excalibur_c53981_77	wsnp_Ex_c1269_2435294	RAC875_c29455_79	wsnp_Ex_c17185_25829084	BS00012028_51	BS00010780_51	wsnp_CAP12_c1226_628910	IACX5813	wsnp_Ku_c22358_32187765	BS00065633_51	RAC875_c691_1486	Tdurum_contig42858_1352	tplb0035a03_368	BobWhite_c2568_115	Tdurum_contig10194_765	BS00064548_51	Tdurum_contig42125_5972	wsnp_BE490226A_Ta_2_2	Kukri_c2700_1757
Kukri_c37241_513	Tdurum_contig75595_886	Tdurum_contig13287_703	Excalibur_c39390_303	BobWhite_c13839_78	Kukri_c37241_513	Tdurum_contig13287_203	BobWhite_c36070_89	wsnp_Ex_c16491_24996576	BS00011010_51	Excalibur_c7044_243	wsnp_Ku_c17618_26749729	Tdurum_contig100733_89	BS00022951_51	Excalibur_c8197_381	Tdurum_contig75595_586
wsnp_Ex_c13230_20872924	wsnp_Ex_c13230_20872924	BobWhite_c15802_72	CAP11_rep_c5191_192	Kukri_c102502_261	wsnp_CAP8_c6680_3136899	Excalibur_c2978_667	wsnp_Ku_c16572_25480808	RAC875_c106584_747	BobWhite_c15802_720	RFL_Contig1622_1259
wsnp_CAP11_rep_c8811_3803397	CAP7_c2381_149	CAP11_c989_113	RAC875_rep_c107081_918	wsnp_CAP11_rep_c8811_3803397
BS00110512_51	BS00011962_51	BS00110512_51	Excalibur_c18265_399	Kukri_c494_1413
IACX7895	BS00044360_51	BS00065076_51	IACX7895	BS00022660_51
Excalibur_c17487_51	wsnp_Ex_c29648_38653339	BS00109913_51	Excalibur_c17487_51	wsnp_Ex_c29648_38653281	RFL_Contig1060_2185	wsnp_Ex_c28973_38050204	wsnp_Ex_c28973_38050756	Ex_c28973_935	BS00086173_51	RAC875_c12821_550
wsnp_Ku_c25376_35340294	wsnp_BE403154A_Ta_2_1	wsnp_Ku_c25376_35340294	BobWhite_c17385_55	BS00065152_51	wsnp_BE403154A_Ta_2_9	wsnp_Ex_rep_c68369_67180429	CAP7_c4283_232
Excalibur_c20597_538	Ra_c4668_825	Excalibur_c431_1323	Tdurum_contig55193_296	BS00090253_51	Excalibur_c20597_538	BS00011165_51	Kukri_c3009_1374	Kukri_c3009_1255	wsnp_Ex_c431_848310
Tdurum_contig53138_302	BS00033795_51	BS00078715_51	wsnp_Ex_c18965_27868480	BS00086046_51	Kukri_c1281_515	IACX2250	Excalibur_c34574_452	BS00087178_51	Tdurum_contig53138_302	CAP11_c1206_301	BS00022913_51	RAC875_c7804_236	tplb0047k12_1370	BS00036878_51	Excalibur_c15844_1470	wsnp_Ku_c8394_14267750	wsnp_Ku_c3354_6228863	IAAV7384	BS00062823_51	wsnp_BE403421A_Ta_2_1
wsnp_Ex_rep_c98716_85135069	wsnp_Ex_rep_c98716_85135069	wsnp_Ex_rep_c76495_73453891	BS00040814_51	wsnp_Ex_rep_c109274_92142043	BobWhite_c10343_320	Tdurum_contig83087_104	wsnp_Ex_c749_1472258	BobWhite_c10832_1131	wsnp_Ex_c1153_2213588	RAC875_c49329_81
wsnp_Ex_c2161_4059735	JD_c6831_221	wsnp_Ex_c20352_29416468	IAAV8380	BS00057487_51	RFL_Contig4069_2628	wsnp_Ex_c2161_4059735	tplb0045l08_298
wsnp_JD_c2755_3691183	wsnp_Ra_c36410_44760538	RAC875_c11876_120	Kukri_rep_c103186_134	RAC875_c5893_368	BS00021704_51	wsnp_JD_c2755_3691183	BS00011578_51
Tdurum_contig12045_327	Tdurum_contig12045_613	BS00083630_51	Excalibur_c20597_569	Tdurum_contig12045_246	RAC875_c4668_771	Tdurum_contig12045_868	Tdurum_contig12045_327
RAC875_c767_4007	RFL_Contig4441_627	wsnp_Ex_rep_c67878_66584488	RAC875_c767_4007	wsnp_Ex_c35465_43610634	Kukri_c16463_584	RFL_Contig2605_672	Kukri_c7794_1247
RAC875_c2253_238	RAC875_c2253_1255	RAC875_c2253_238	tplb0057e06_1607
Jagger_c1423_102	Kukri_c9805_696	RAC875_c8721_212	Tdurum_contig29607_413	RAC875_c18490_1903	Jagger_c5046_63	Jagger_c1423_102
RAC875_c22627_315	Excalibur_s102388_276	RAC875_c22627_315	Kukri_c6364_1243	Kukri_rep_c101615_148	wsnp_Ex_c9779_16145653	Excalibur_c9779_465
Excalibur_rep_c69275_346	BS00037006_51	RAC875_c62614_191	RFL_Contig3687_972	tplb0025i05_1836	IAAV622	Excalibur_rep_c69275_346
Tdurum_contig42418_2618	Tdurum_contig42418_2618	RAC875_c48687_681	Excalibur_c25390_2483	Tdurum_contig97520_902	IAAV6777
BS00074992_51	Tdurum_contig75595_1072	Kukri_c1192_825	BS00009331_51	BS00025084_51	BS00074992_51
wsnp_Ex_rep_c101766_87073440	wsnp_Ex_c20457_29526403	Ra_c3533_880	wsnp_Ex_rep_c101766_87073440	Kukri_c57452_1040	wsnp_Ex_c20457_29526260
wsnp_Ex_c2236_4189774	RFL_Contig6053_3082	Kukri_rep_c95718_868	RFL_Contig6053_2072	wsnp_Ex_c34597_42879718	wsnp_Ex_c2236_4189774
BS00022032_51	Tdurum_contig10580_316	BS00096853_51	RFL_Contig1622_1433	Tdurum_contig54957_525	Tdurum_contig29823_203	BS00098857_51	RFL_Contig1622_923	BS00022032_51	Tdurum_contig97611_150
wsnp_Ex_rep_c70675_69579757	wsnp_Ex_rep_c70675_69579757	wsnp_Ex_c7002_12063325	wsnp_Ex_c7002_12063380	wsnp_JD_c5872_7032077	Excalibur_c7002_314
IAAV7418	Tdurum_contig102404_298	RAC875_c34617_143	IAAV7418	RFL_Contig4939_885	Tdurum_contig102404_127
RAC875_c68978_220	RAC875_c68978_220	Excalibur_c431_1130	Excalibur_c20597_509	wsnp_Ku_c39334_47795461
IAAV7349	Tdurum_contig42729_380	IAAV7349	IACX3415	Tdurum_contig42729_433
Tdurum_contig43566_801	Tdurum_contig29357_338	Tdurum_contig43566_801	Excalibur_c29639_65
Excalibur_c63713_871	wsnp_RFL_Contig1075_104560	Excalibur_c63713_892	Excalibur_c63713_871	IAAV40
wsnp_BE489894A_Ta_2_1	Tdurum_contig51566_427	Tdurum_contig51566_561	BS00029127_51	wsnp_BE489894A_Ta_2_1
Kukri_rep_c104648_106	Kukri_rep_c104648_106	Kukri_c35661_63	Kukri_rep_c104648_439
Kukri_c14679_1082	wsnp_Ku_rep_c71785_71517370	Kukri_c14679_1082	Kukri_c34219_355	wsnp_Ku_c10377_17180909
Excalibur_c20459_1081	Excalibur_c20459_1081	Excalibur_rep_c69054_795	Excalibur_rep_c67100_1541
Tdurum_contig63703_1143	Tdurum_contig63703_1143	RFL_Contig5170_330	wsnp_Ra_c3996_7334169
Tdurum_contig97355_194	Tdurum_contig97355_194	Tdurum_contig97355_136	Excalibur_c2737_309
BS00065700_51	wsnp_BE495143A_Ta_2_2	BS00065700_51	Tdurum_contig54311_256
BS00037002_51	Kukri_c7146_870	BS00037002_51	Tdurum_contig27939_357
Ku_c14907_456	Ku_c97015_209	Ku_c14907_456	Excalibur_c30324_564
wsnp_Ku_c38451_47086066	BobWhite_c19647_159	wsnp_Ku_c38451_47086066	wsnp_Ex_c4954_8813973
IAAV151	BobWhite_c47143_592	IAAV151
Kukri_rep_c70063_663	BS00099074_51	Kukri_rep_c70063_663
RAC875_c26860_648	RAC875_c26860_648	wsnp_Ex_rep_c115803_95396724
BS00068106_51	BS00063296_51	BS00068106_51
wsnp_Ku_c1765_3452586	RAC875_rep_c112449_669	wsnp_Ku_c1765_3452586
BobWhite_c2296_94	Tdurum_contig9503_575	BobWhite_c2296_94
BS00022292_51	Tdurum_contig42823_1811	wsnp_Ku_c7458_12842353	wsnp_Ex_c1011_1931797	BS00012023_51	wsnp_Ex_c11621_18716254	Excalibur_c23748_452	RFL_Contig5693_646	BS00022292_51	IACX5772	Excalibur_c12482_901
BobWhite_c4872_97	wsnp_Ku_c26784_36748247	BobWhite_c4872_97
BobWhite_c40602_313	wsnp_Ex_c21129_30256617	BobWhite_c40602_313
wsnp_Ex_c21633_30782312	wsnp_Ex_c21633_30782312	BS00093036_51
BobWhite_c3714_659	BobWhite_c3714_659	Tdurum_contig56431_637
RAC875_rep_c105861_454	RAC875_rep_c105861_454	tplb0055o21_1994
Excalibur_c12085_276	Excalibur_c12085_276	Kukri_c39873_66
Kukri_rep_c69627_954	Kukri_rep_c69627_954	RAC875_rep_c92223_1022
RAC875_c13610_1239	RAC875_c13610_1239	BS00071573_51
Jagger_c2853_75	Jagger_c2853_75	Tdurum_contig50698_601
IAAV5158	RFL_Contig1490_386	IAAV5158
wsnp_Ex_c11621_18716128	wsnp_Ex_c11621_18716128	Tdurum_contig50062_934
BS00029282_51	BobWhite_c5782_825	BS00029282_51
Tdurum_contig42643_194	BS00082460_51	Tdurum_contig70819_393	wsnp_Ex_c2325_4355706	RAC875_c12821_466	RAC875_c23338_792	Tdurum_contig42643_194	Kukri_c66671_183
Tdurum_contig44853_1083	Tdurum_contig44853_1083
IACX473	IACX473
BS00021747_51	Kukri_c22149_276	wsnp_CAP7_c1839_908011	wsnp_Ex_c14192_22135363	wsnp_Ex_c12141_19415226	Kukri_c19338_413	BS00023847_51	BS00021747_51	RAC875_c28637_1004	RAC875_rep_c73850_589	wsnp_Ex_c14192_22135384	wsnp_Ex_rep_c66433_64662690	wsnp_CAP7_c1839_907899	wsnp_Ex_c10087_16579529	JD_c8888_741	wsnp_Ex_rep_c66433_64661643	BS00079942_51
tplb0060j17_879	RAC875_c41786_587	Kukri_c3986_346	tplb0060j17_879
Kukri_c10711_632	tplb0032i10_420	BS00044311_51	Ra_c14408_576	wsnp_Ex_c29368_38408543	Kukri_c10711_632	Kukri_c77911_260	RAC875_c14408_783	wsnp_Ex_c19770_28768859
RAC875_c26487_145	RAC875_c26487_145
BS00063990_51	BS00063990_51
RAC875_c6135_95	RAC875_c6135_95
wsnp_Ex_rep_c68175_66950387	wsnp_Ex_rep_c68175_66950387
Kukri_c89274_86	Kukri_c89274_86
Excalibur_c3959_118	Excalibur_c3959_118
Kukri_c11106_292	Kukri_c11106_292
BobWhite_rep_c52979_181	BobWhite_rep_c52979_181	BobWhite_c6527_222
RAC875_c64560_111	RAC875_c64560_111
Tdurum_contig92921_142	Tdurum_contig92921_142
BS00077789_51	BS00077789_51
CAP11_c3827_198	CAP11_c3827_198
Tdurum_contig62593_410	Tdurum_contig62593_410
CAP7_rep_c8019_110	CAP7_rep_c8019_110
wsnp_Ex_c10718_17457870	wsnp_Ex_c10718_17457870
RAC875_c56205_127	RAC875_c56205_127
IAAV8633	IAAV8633
wsnp_Ku_c39334_47795350	wsnp_Ku_c39334_47795350
Excalibur_c52196_235	Excalibur_c52196_235
RAC875_c93959_96	RFL_Contig5037_560	RAC875_c93959_96
BobWhite_rep_c63956_254	BobWhite_rep_c63956_254
wsnp_Ra_c5346_9501281	wsnp_Ra_c5346_9501281
RAC875_c62325_320	RAC875_c62325_320
wsnp_BE490604A_Ta_2_1	wsnp_BE490604A_Ta_2_1
BobWhite_s67148_292	BobWhite_s67148_292	BS00063378_51	BS00040166_51
wsnp_Ex_c946_1813956	wsnp_Ex_c946_1813956
IAAV2577	IAAV2577
Excalibur_c24825_539	Excalibur_c24825_539
tplb0024k14_1812	tplb0024k14_1812
RFL_Contig3175_345	RFL_Contig3175_345
wsnp_JD_c3441_4455541	wsnp_JD_c3441_4455541
wsnp_Ra_c11651_18855691	wsnp_Ra_c11651_18855691
wsnp_Ku_c28854_38769308	wsnp_Ku_c28854_38769308
wsnp_CAP11_c2142_1128735	wsnp_CAP11_c2142_1128735
BobWhite_c35035_317	BobWhite_c35035_317
Kukri_c11106_439	Kukri_c11106_439
BS00023627_51	BS00023627_51
RAC875_rep_c114561_587	RAC875_rep_c114561_587
RFL_Contig5314_1147	RFL_Contig5314_1147
wsnp_JD_c25092_21024578	wsnp_JD_c25092_21024578
wsnp_Ku_c2614_4970880	wsnp_BF291478B_Ta_2_1	RAC875_c45791_450	wsnp_Ex_c19707_28702378	wsnp_Ex_c5075_9013594	CAP8_c1851_62	wsnp_Ex_c46392_51913200	IAAV4514	RAC875_rep_c75639_706	IACX4889	Kukri_c44940_117	wsnp_Ex_rep_c77942_74309566	RAC875_c26400_88	Excalibur_c83451_218	BobWhite_c42198_254	wsnp_Ra_c16850_25605248	Kukri_c27172_757	Kukri_c3983_670	wsnp_Ex_c1319_2522992	wsnp_Ku_c2614_4970880	wsnp_Ex_rep_c68480_67305954	Excalibur_c59337_101	BS00064654_51	IAAV1460	wsnp_Ra_c54050_57499377	Tdurum_contig19057_245	BS00003955_51	wsnp_Ex_c1319_2522682	wsnp_Ex_c11873_19047792	wsnp_Ra_rep_c73725_71801179	RAC875_rep_c81781_202	RAC875_c88279_291	BobWhite_c34920_228	Tdurum_contig15235_951	wsnp_Ex_c16243_24699942	BS00067873_51	wsnp_Ra_rep_c106754_90462550	Kukri_c41694_285
wsnp_Ex_c5058_8981554	wsnp_Ex_c38198_45786860	wsnp_Ex_c45348_51169164	wsnp_Ra_c57648_59682822	RAC875_c54701_277	BS00076093_51	BS00063174_51	CAP11_c2683_177	Excalibur_c18182_464	BS00045761_51	Tdurum_contig70639_196	Kukri_c25377_365	wsnp_Ex_c5058_8981554	BS00060838_51	RAC875_c12879_176	wsnp_JD_rep_c63108_40258378	BS00022117_51	BS00040868_51	RAC875_c10122_113	BobWhite_c47831_87	Excalibur_c79066_165	RAC875_c65227_99
wsnp_Ex_c5334_9427824	wsnp_Ex_c1725_3267186	Excalibur_rep_c84475_162	wsnp_Ex_c1398_2677127	BobWhite_c23946_75	wsnp_Ra_c11942_19247669	Kukri_c2800_103	BS00026203_51	wsnp_Ex_rep_c66381_64576423	JD_c2691_2947	Ku_c35629_568	wsnp_Ra_c27839_37354085	wsnp_JD_c5591_6743599	Excalibur_c7823_397	Jagger_c556_473	wsnp_Ex_c8267_13954978	BS00079127_51	Ra_c26497_381	wsnp_Ex_rep_c101703_87021883	BS00080317_51	RAC875_c41604_1001	wsnp_Ex_c23122_32350412	Kukri_c55096_140	Ku_c32537_241	Kukri_c26279_503	RAC875_c90029_92	RAC875_c7110_2706	wsnp_Ex_c9470_15701734	wsnp_Ex_c14586_22625563	wsnp_Ex_c8843_14783989	wsnp_Ex_rep_c66409_64618153	BS00063631_51	wsnp_Ex_c5334_9427824	Ra_c17448_1214	wsnp_Ex_c5334_9427658	wsnp_Ra_c11600_18784716	Kukri_c9507_142	BS00056278_51	BS00069368_51	wsnp_JD_c2691_3617481	BS00082760_51	wsnp_Ex_c16446_24946990	Excalibur_c23462_677	wsnp_Ex_c34011_42398664
wsnp_Ex_c11714_18840676	Tdurum_contig50382_639	Tdurum_contig47269_904	Ra_c18593_802	RAC875_c2370_250	Tdurum_contig26016_243	Ku_c6791_519	wsnp_Ex_c11348_18325887	wsnp_Ex_c31256_40071875	BobWhite_c45091_53	wsnp_Ex_c4124_7455032	wsnp_Ex_c40732_47728890	Ex_c11348_1256	Tdurum_contig30640_263	wsnp_Ex_c11714_18840676	Ku_c68657_464	wsnp_Ex_c11348_18326158	IAAV169	RAC875_c19357_122	RAC875_c57261_265	Tdurum_contig42414_1071	wsnp_BE496986B_Ta_2_2	wsnp_CD454706B_Ta_1_1	Ra_c26319_331	wsnp_Ku_c11690_19042937
Ku_c30637_1294	RAC875_c17297_341	IAAV8886	IAAV1673	Tdurum_contig14559_78	Ex_c102862_798	wsnp_Ra_c2730_5189836	wsnp_Ex_rep_c102159_87386822	Tdurum_contig29467_99	wsnp_Ex_c6057_10611952	wsnp_Ra_c2730_5190365	Kukri_c21943_958	wsnp_Ra_c2730_5190076	wsnp_Ex_c30852_39718945	Tdurum_contig14559_741	Tdurum_contig11700_1247	Tdurum_contig43119_297	Kukri_rep_c71420_511	Ku_c30637_1294	RAC875_c34994_183
CAP7_c7065_166	CAP7_c7065_166	Kukri_rep_c104521_601	Kukri_c30390_1731	Kukri_c6128_373	Kukri_rep_c104521_117	RAC875_c7965_80	RAC875_c1349_270	RAC875_c58472_109	CAP7_c7415_267	BS00064885_51	RAC875_c6649_642	Kukri_rep_c104521_727	Kukri_c6128_319	Kukri_c59960_211	BS00064886_51	Tdurum_contig76997_664
BobWhite_c13977_91	Ex_c1145_552	wsnp_Ex_c1145_2198295	Kukri_c7539_1065	Excalibur_c26172_359	BS00008727_51	RAC875_c27431_212	wsnp_Ra_c14498_22667649	BobWhite_c13977_91	wsnp_Ex_c34011_42398362
RAC875_c101541_132	Excalibur_c29748_954	Tdurum_contig12123_1650	RAC875_c59968_234	Kukri_c14511_1069	Excalibur_c32219_491	BobWhite_c13202_462	BobWhite_c23771_525	Kukri_c11397_2523	wsnp_Ex_c54772_57527555	Kukri_c38459_501	wsnp_Ex_c54772_57528275	RAC875_c41444_939	RAC875_c57692_88	RAC875_c2910_1562	RAC875_c101541_132
tplb0061f12_679	BobWhite_c33227_82	Excalibur_rep_c68210_468	RAC875_rep_c108200_137	Kukri_rep_c116323_79	wsnp_BQ161779B_Ta_2_4	wsnp_Ex_c18372_27196625	wsnp_Ku_c3185_5949143	wsnp_Ex_c1276_2445537	wsnp_Ku_c15761_24469519	wsnp_CAP11_c1432_806102	RAC875_c43780_239	RAC875_c49136_59	wsnp_Ku_c16522_25425455	RFL_Contig1015_620	tplb0061f12_679
Tdurum_contig54967_722	Tdurum_contig54967_581	wsnp_Ex_c1249_2399894	BS00003214_51	Excalibur_c36771_136	BS00069412_51	Tdurum_contig54967_722	Kukri_c38732_225	wsnp_Ex_c1267_2431315	wsnp_JD_c2954_3925740	wsnp_Ra_c3766_6947263	wsnp_Ex_c19467_28423197	wsnp_Ex_c45081_50974769	wsnp_Ra_c3766_6948184	RAC875_c25672_473	Kukri_c38732_246	wsnp_Ku_c12559_20251082	Kukri_rep_c100676_151
BS00065783_51	BS00083918_51	Excalibur_rep_c69865_157	Tdurum_contig42489_768	RAC875_c1823_1681	Kukri_c6361_407	BS00011795_51	wsnp_CAP8_rep_c4776_2319078	Kukri_c373_916	Excalibur_c28759_914	BS00065783_51	BobWhite_c13202_399	Tdurum_contig28247_226	Tdurum_contig67619_532	Kukri_c45876_157
IACX6023	IAAV8704	IACX6023	Tdurum_contig62941_85	Kukri_c61725_545	RFL_Contig5693_807	Tdurum_contig33428_272	RAC875_rep_c72491_171	BS00003852_51	Tdurum_contig9612_971	BS00003891_51	RAC875_c19425_903	RAC875_c13920_747	RAC875_c13920_836
Kukri_c53506_1141	wsnp_Ex_c6401_11124462	IACX6349	wsnp_Ex_c6401_11124623	Tdurum_contig13698_141	Kukri_c53506_1141	BS00048191_51	wsnp_CAP12_c527_285541	Ku_c106365_329	wsnp_CAP11_c3599_1741800	wsnp_Ex_c6401_11124792	Excalibur_c22075_166	BS00063801_51	Kukri_c2842_248
Excalibur_c91980_139	Excalibur_c3795_198	BS00073879_51	Excalibur_c91980_139	Ra_c14852_1487	wsnp_Ex_rep_c102044_87297599	RAC875_c14852_2171	RAC875_c30027_381	BS00107795_51	wsnp_Ex_c39304_46634878	Tdurum_contig6121_947	Kukri_c31822_568	BS00063608_51
wsnp_Ku_c11870_19296142	Ra_c13513_591	BobWhite_c22075_85	Tdurum_contig44173_572	Tdurum_contig63468_1413	RAC875_rep_c85751_72	Jagger_c3773_108	RAC875_rep_c85751_268	Excalibur_c10568_826	RAC875_rep_c85751_123	wsnp_Ku_c11870_19296142
BS00084314_51	BS00065680_51	BS00066226_51	Tdurum_contig98106_715	Excalibur_s111479_146	Kukri_c32307_481	BS00084314_51	BS00067590_51	RAC875_c10650_90	Tdurum_contig5486_1406
RAC875_c7630_1383	BS00037462_51	Kukri_c73868_961	CAP7_rep_c12929_169	Kukri_c4780_395	RAC875_c7630_1383	BS00068506_51	BS00037464_51	Tdurum_contig45559_403
Excalibur_rep_c102798_288	RAC875_rep_c115149_377	wsnp_Ex_c19874_28891457	RAC875_c45515_65	BS00074024_51	Excalibur_rep_c102798_288	Tdurum_contig41142_267	RAC875_rep_c115149_515	Excalibur_c5083_718
Ra_c39588_830	RAC875_rep_c106238_237	RAC875_c23654_214	Tdurum_contig569_263	wsnp_Ex_c3025_5587183	BS00046263_51	RAC875_rep_c112646_106	Ra_c39588_830	BS00046264_51
Excalibur_c4261_342	Ra_c7673_1788	RAC875_c45987_132	Excalibur_c4261_342	Kukri_c28517_372	Tdurum_contig75763_930	Ra_c7673_1773	RAC875_c65710_156
Tdurum_contig26001_242	Ra_c24622_352	JD_c1555_151	Tdurum_contig26001_242	Excalibur_rep_c66613_510	wsnp_Ex_c15785_24157360	BobWhite_c1059_1825	wsnp_Ex_rep_c67926_66647362
RAC875_c14887_829	Kukri_c27662_645	RAC875_c31299_1215	Jagger_c1231_85	RAC875_c14887_829	Kukri_c27662_675	BS00085589_51	RAC875_c31299_1302
BobWhite_c43135_397	RAC875_rep_c77197_202	wsnp_Ex_c1988_3742291	RAC875_c44002_166	BobWhite_c43135_397	CAP7_c10772_156	RAC875_c58425_331
BS00094322_51	wsnp_BF293311B_Ta_2_3	BS00106588_51	IACX203	BS00094322_51	BS00054287_51	BS00064820_51
BobWhite_c3392_749	Excalibur_c32739_698	BS00010993_51	BS00109036_51	BobWhite_c3392_749	RAC875_c5129_280
wsnp_Ex_c702_1382859	wsnp_Ex_c4728_8444212	wsnp_Ex_c702_1382859	wsnp_JD_c2297_3138694	RAC875_rep_c70449_63	wsnp_Ex_c14481_22485922
Tdurum_contig10729_734	BobWhite_c47040_185	Tdurum_contig12648_389	Tdurum_contig10729_989	Kukri_c373_1588	Tdurum_contig59339_428	Kukri_c60966_261	Tdurum_contig10729_734
RAC875_rep_c71306_97	RAC875_rep_c71306_97	Tdurum_contig45714_546	JD_c5418_941	Tdurum_contig32619_202	wsnp_Ku_c35839_44981841	RAC875_c27207_380	Tdurum_contig62040_1253	RAC875_rep_c111557_801	RAC875_rep_c75251_505	RAC875_c33609_381	Kukri_c17997_389	Kukri_rep_c117390_70	wsnp_Ex_c19602_28584250	BobWhite_c5418_82	Kukri_c3044_221	Tdurum_contig61970_835	Tdurum_contig62040_1487	RAC875_c982_710	RAC875_c25902_594	Kukri_c3044_188	Tdurum_contig61970_499	Tdurum_contig62040_1247	wsnp_Ku_c13325_21275440
Tdurum_contig43538_1812	Tdurum_contig43538_1812	Tdurum_contig43538_1306	Excalibur_c96134_182	Excalibur_c96134_152	Tdurum_contig43538_1687
BS00011202_51	wsnp_Ex_rep_c70036_68988728	BS00011202_51	BS00034554_51	RFL_Contig2206_1694	BS00069116_51
D_F5XZDLF01B7ECX_54	Excalibur_rep_c110824_66	Tdurum_contig17421_310	D_F5XZDLF01B7ECX_54	BS00109717_51	BS00023080_51
BobWhite_c35443_249	BobWhite_c1633_643	wsnp_Ex_c12433_19827016	Excalibur_c92249_102	BobWhite_c35443_249	Tdurum_contig46808_4106
wsnp_JD_c18284_16822042	Kukri_c39151_460	Excalibur_c80941_665	wsnp_JD_c18284_16822042	BS00082086_51	BobWhite_c10614_157	RAC875_rep_c99895_112	IAAV8967
wsnp_Ex_c30689_39574415	wsnp_Ku_c24981_34948114	wsnp_Ex_c14101_22012676	wsnp_Ex_c30689_39574415	BobWhite_c22638_135	CAP12_rep_c4571_181
wsnp_Ra_c13949_21928888	wsnp_Ra_c13949_21928888	wsnp_RFL_Contig2014_1222146	RAC875_c13949_923
Kukri_c79905_731	Kukri_c79905_731	Tdurum_contig8030_335	wsnp_Ku_c46363_53116979	BobWhite_c27364_124
Tdurum_contig14046_364	RAC875_c8954_479	RAC875_c64292_78	Tdurum_contig14046_364	wsnp_CAP8_c7510_3461645
RFL_Contig5885_435	wsnp_CAP12_c1388_706924	RFL_Contig5885_435	Excalibur_c15744_322	RAC875_c12259_1892
Kukri_c65194_111	RAC875_c26887_562	Kukri_c65194_111	Excalibur_c16961_85	Jagger_c555_287
wsnp_Ex_c19082_27999258	Excalibur_c35713_106	BS00074183_51	Excalibur_c99745_169	wsnp_Ex_c19082_27999258	RAC875_c6837_468
BS00049565_51	IAAV6675	RAC875_c22101_656	BobWhite_c15653_484	Excalibur_c3810_186	BobWhite_c17750_568	JD_c15653_302	BobWhite_rep_c48835_225	Kukri_rep_c69660_52	Excalibur_c18182_760	BS00011624_51	wsnp_Ex_c18669_27544717	IACX9279	RAC875_c12805_908	Ra_c10469_616	BS00022226_51	wsnp_Ex_c698_1376989	Excalibur_c4361_309	BS00025302_51	BobWhite_c14575_323	wsnp_Ex_c33813_42239400	Ku_c2606_779	wsnp_RFL_Contig3943_4376736	wsnp_Ex_c43809_50018316	wsnp_Ex_c25505_34771897	BS00049565_51	Ku_c22026_1410	wsnp_Ex_c1603_3056226
Kukri_rep_c105243_341	Kukri_rep_c105243_341	Excalibur_c15335_197	Tdurum_contig77234_467
BS00027942_51	BS00027942_51	Kukri_c10377_112	Tdurum_contig50121_249
BS00055769_51	BS00055769_51	BS00055768_51	BS00063429_51
RAC875_c68849_153	RAC875_c66376_395	wsnp_Ex_c56091_58346859	RAC875_c68849_153
wsnp_Ex_c4815_8597139	wsnp_Ex_c4815_8597064	wsnp_Ex_c4815_8597139	RAC875_c55270_272
BobWhite_c18566_106	RAC875_c37871_249	RAC875_c13610_1599	BobWhite_c18566_106
BS00109999_51	BS00021658_51	BS00109999_51	wsnp_Ku_c43368_50890819
RAC875_rep_c105224_352	RAC875_rep_c105224_352	Excalibur_c30648_924	wsnp_CAP11_c1355_767877
RFL_Contig4251_851	RFL_Contig4251_851	Tdurum_contig66984_143	wsnp_Ex_c9750_16105678
Tdurum_contig76997_462	Kukri_c78348_266	Tdurum_contig76997_462	RAC875_c13216_111
tplb0024k14_829	Kukri_c8343_228	CAP7_c6528_99	tplb0024k14_829
RAC875_c54818_481	wsnp_Ra_c18735_27835674	wsnp_Ra_c50264_54965028	RAC875_c14171_664	wsnp_Ex_c34962_43193869	Kukri_c43406_2491	RFL_Contig5844_291	RAC875_c4254_364	RAC875_c55347_506	Tdurum_contig15238_972	BobWhite_c18550_159	Excalibur_c38928_307	wsnp_Ex_c19467_28423331	wsnp_Ex_c14530_22548417	wsnp_Ku_rep_c69252_68560829	BS00066437_51	wsnp_Ku_c5891_10414090	Ra_c7721_225	Ra_c14171_2765	wsnp_Ra_rep_c108218_91556581	Tdurum_contig11126_182	wsnp_Ex_c24963_34217997	wsnp_Ex_c12577_20022294	Kukri_c14191_351	RAC875_c79742_264	Kukri_c18274_1610	RAC875_c54818_481	wsnp_Ex_c64847_63484965	Kukri_c30417_305	BS00046963_51
wsnp_RFL_Contig2747_2479869	Kukri_c56955_282	wsnp_RFL_Contig2747_2479869
Excalibur_c89155_115	Excalibur_c89155_115	BobWhite_c22827_193	wsnp_Ex_rep_c106072_90285324	Jagger_c1077_98	wsnp_Ku_c1876_3666308	wsnp_Ex_c5744_10087758
wsnp_Ex_c8011_13584847	wsnp_Ex_c13352_21044607	wsnp_Ex_c8011_13584847
Excalibur_rep_c92855_977	BS00049942_51	Excalibur_rep_c92855_977	BS00103275_51	Kukri_c50603_164	RAC875_c48456_444	Excalibur_c22998_621	RAC875_c26487_118
IAAV1711	wsnp_BE404947B_Ta_2_12	IAAV1711
wsnp_Ex_c3990_7223090	wsnp_Ra_c46591_52408053	wsnp_Ku_c15761_24469459	Excalibur_c22106_190	Tdurum_contig7981_70	CAP11_c991_160	wsnp_Ex_rep_c66315_64480670	Tdurum_contig44173_792	Tdurum_contig46925_285	wsnp_Ex_c3990_7223090
RAC875_c13325_109	RAC875_c13325_109	wsnp_CD452643B_Ta_2_1
BS00090073_51	BS00090073_51	RAC875_rep_c107929_341
wsnp_Ex_c1143_2195442	wsnp_Ku_c2119_4098330	wsnp_Ex_c1143_2195442
Kukri_rep_c107983_607	Kukri_rep_c107983_607	Kukri_rep_c68091_971
IACX5778	Ku_c47744_1073	IACX5778	BobWhite_c8571_699	IAAV8065	IAAV2161	RAC875_c63209_154	CAP8_c1801_231
wsnp_Ex_c6186_10806657	wsnp_Ex_c7786_13265260	BS00067836_51	RAC875_c47035_70	wsnp_Ex_c6186_10806657	BobWhite_c11301_226
RAC875_c14309_317	wsnp_Ex_c24927_34181611	RAC875_c14309_317
BS00010403_51	Tdurum_contig29162_378	BS00010403_51
RAC875_c8254_594	Excalibur_rep_c87351_347	RAC875_c8254_594
wsnp_Ex_c3940_7144946	Kukri_c25725_1921	wsnp_Ex_c3940_7144946
Kukri_c25377_240	RAC875_c17189_155	Kukri_c25377_240
Kukri_c338_109	Kukri_c338_330	Kukri_c338_109
wsnp_Ex_c19525_28494827	wsnp_Ex_c19525_28494827	wsnp_Ex_c45713_51429315
RAC875_c32447_187	RAC875_c32447_187
BS00067417_51	BS00067417_51
D_wsnpbe403818_Contig1_1	D_wsnpbe403818_Contig1_1	wsnp_Ex_c41077_47991013
Kukri_c24590_532	Kukri_c24590_532
Tdurum_contig32579_121	Tdurum_contig32579_121
wsnp_RFL_Contig2424_1966870	wsnp_RFL_Contig2424_1966870
Excalibur_c20083_433	Excalibur_rep_c94584_98	Excalibur_c20083_433
wsnp_CAP11_rep_c4300_2030261	wsnp_CAP11_rep_c4300_2030261
IACX2322	IACX2322
BS00067983_51	BS00067983_51
BS00028217_51	BS00028217_51	Tdurum_contig48689_514	BobWhite_c11042_284
wsnp_Ex_c1383_2651887	wsnp_Ex_c1383_2651887
wsnp_Ex_c15708_24057812	wsnp_Ex_c15708_24057812
Ra_c9698_1606	Ra_c9698_1606
IAAV5595	IAAV5595
BS00092845_51	BS00092845_51
BS00064478_51	BS00064478_51
tplb0021a17_853	tplb0021a17_853
Excalibur_c63243_434	Excalibur_c63243_434
Excalibur_rep_c102994_1003	Excalibur_rep_c102994_1003
CAP12_c1784_424	RAC875_c76124_264	CAP12_c1784_424	wsnp_CAP11_rep_c4300_2030142	Kukri_c42895_593	RFL_Contig5166_1049
BS00080047_51	BS00080047_51
wsnp_Ku_c4910_8793327	wsnp_Ku_c4910_8793327
wsnp_Ra_c30621_39857295	wsnp_Ra_c30621_39857295
RAC875_c12907_515	RAC875_c12907_515
wsnp_Ex_c44510_50547245	wsnp_Ex_c44510_50547245
CAP11_c1087_327	CAP11_c1087_327
RAC875_rep_c71463_98	RAC875_rep_c71463_98
BobWhite_c23416_168	BobWhite_c23416_168
wsnp_Ex_c7713_13153321	wsnp_Ex_c7713_13153321
Excalibur_c100270_78	Excalibur_c100270_78
wsnp_Ex_c26172_35422935	wsnp_Ex_rep_c67012_65465341	wsnp_Ex_c26172_35422935	RAC875_rep_c107515_508
BS00022772_51	BS00022772_51
Ra_c22493_190	Ra_c22493_190
Tdurum_contig74813_560	Tdurum_contig74813_560
Ku_c24158_1468	Ku_c24158_1468
Ex_c17379_1431	Ex_c17379_1431
Kukri_c85856_60	Kukri_c85856_60
RAC875_c23461_428	RAC875_c23461_428
Tdurum_contig43092_876	Tdurum_contig43092_876	RAC875_c2291_123
BS00027770_51	BS00027770_51
BS00029434_51	BS00029434_51
BS00068245_51	BS00068245_51
RAC875_c67463_324	RAC875_c67463_324
RFL_Contig5037_1482	RFL_Contig5037_1482
Ku_c32100_105	Ku_c32100_105
wsnp_Ex_c12618_20079758	wsnp_Ex_c12618_20079758
Kukri_c24296_273	Kukri_c24296_273
wsnp_Ex_c16090_24522660	wsnp_Ex_c16090_24522660
wsnp_Ex_c2936_5416717	wsnp_Ex_c2936_5416717
Tdurum_contig6121_907	Tdurum_contig6121_907
BS00022480_51	BS00022480_51
BobWhite_c9330_499	BobWhite_c9330_499
Excalibur_c47748_83	Excalibur_c47748_83
Tdurum_contig51640_847	Tdurum_contig51640_847
Tdurum_contig44938_2966	Tdurum_contig44938_2966
Kukri_rep_c107975_95	Ex_c31468_598	RAC875_c3156_630	wsnp_Ex_c4942_8793029	IAAV6637	RAC875_rep_c103556_427	Ex_c12134_1160	RAC875_c24285_1049	Ex_c5168_849	Kukri_rep_c107975_95	CAP8_c6799_93	D_GDS7LZN01DU929_63	BobWhite_c34798_184	wsnp_Ex_c62371_62036044	Excalibur_c6258_692	Excalibur_c8134_1319	Ex_c31468_763	wsnp_Ex_rep_c67100_65576598	wsnp_JD_c2198_3021879	RAC875_c82385_209	wsnp_Ex_c10910_17729008	Kukri_c13912_1543	Ex_c12134_939	Excalibur_c29102_933
BS00105522_51	IACX11026	Ra_c16172_309	Kukri_c11902_580	RAC875_c3928_422	BS00087343_51	wsnp_Ex_c4480_8056013	Excalibur_c21688_724	Excalibur_rep_c113131_624	D_contig13913_154	D_contig26362_1277	wsnp_Ex_c13188_20825019	Kukri_s109823_59	wsnp_Ex_c4480_8055475	BS00105877_51	BobWhite_c18136_441	IACX5958	BS00105522_51	wsnp_Ex_c4480_8056354	BS00003568_51
Ex_c25390_395	Excalibur_c30035_368	Excalibur_c53816_233	Kukri_rep_c72996_252	RAC875_rep_c113188_81	tplb0025h02_630	RAC875_c15525_271	Ex_c25390_395	wsnp_Ra_c7200_12462543	wsnp_Ex_c25390_34654575	wsnp_Ex_rep_c110800_93013978	wsnp_Ex_c30754_39633791	tplb0025h02_894
Ex_c7086_154	D_GA8KES401DISTP_65	Excalibur_c83056_83	Ex_c7086_154	RAC875_c48570_361	wsnp_JD_c7795_8867843	BobWhite_c12032_371	Excalibur_c22599_921	RAC875_c64099_90	IAAV3944	Kukri_c30754_271	Excalibur_c43740_95	Excalibur_c4261_1098
BS00011061_51	Excalibur_rep_c106283_82	BS00011061_51	BobWhite_c5872_65	RAC875_c25738_168	RAC875_c30397_887
RFL_Contig2615_982	BS00070856_51	CAP7_c2559_543	RFL_Contig2615_982	BobWhite_c13435_700
Excalibur_c15309_646	D_contig10996_530	RAC875_c14354_907	Excalibur_c15309_646	RAC875_c14354_934
wsnp_Ex_c14439_22426200	wsnp_Ex_c18664_27540364	wsnp_Ku_c19587_29102203	wsnp_Ex_c14439_22426200	Kukri_c55362_75
wsnp_Ex_c1690_3206784	wsnp_Ex_c1690_3206784	IAAV8527	wsnp_Ra_c13881_21836489
wsnp_Ku_c2637_5009091	BS00022523_51	Ra_c42576_780	wsnp_Ku_c2637_5009091
wsnp_Ex_c37749_45436366	wsnp_Ex_c37749_45436366	wsnp_Ex_c23383_32628864
Excalibur_c10358_1800	Excalibur_c10358_1800	RFL_Contig2815_1135
wsnp_CAP12_c720_382116	wsnp_CAP12_c720_382116	Excalibur_c7731_2743
IAAV64	IAAV64	Ex_c7086_187
BS00003697_51	BS00003697_51	IACX5833
Tdurum_contig54917_597	Tdurum_contig54917_597
BS00034553_51	BS00034553_51
Kukri_c45876_61	Kukri_c45876_61
IAAV5171	IAAV5171
BS00063625_51	BS00063625_51
RFL_Contig4626_873	RFL_Contig4626_873
wsnp_Ra_c27787_37299352	wsnp_Ra_c27787_37299352
BS00063175_51	BS00063175_51
RAC875_c2102_3487	RAC875_c2102_3487
RAC875_c25839_225	RAC875_c25839_225
CAP7_c1208_150	CAP7_c1208_150
BobWhite_c11808_975	BobWhite_c11808_975
Excalibur_c4789_2748	Excalibur_c4789_2748
wsnp_Ex_c4789_8550135	wsnp_Ex_c4789_8550135
Tdurum_contig17366_731	Tdurum_contig17366_731
RAC875_c18002_58	RAC875_c18002_58
wsnp_Ex_c1988_3742022	wsnp_Ex_c1988_3742022
wsnp_Ex_c56443_58561683	wsnp_Ex_c56443_58561683
IACX10982	IACX10982
RAC875_rep_c85994_258	RAC875_rep_c85994_258
BS00067808_51	RAC875_rep_c72107_621	BS00039559_51	BS00070538_51	RAC875_c81356_645	IAAV2865	BS00044040_51	BS00070735_51	BS00062824_51	BobWhite_c4684_245	BS00108779_51	Tdurum_contig57492_180	BS00070643_51	CAP11_c8029_75	wsnp_BE498209A_Ta_2_1	Tdurum_contig51189_574	Excalibur_rep_c111181_453	IAAV5054	Ku_c15750_761	BS00042196_51	BS00091101_51	BS00064804_51	Tdurum_contig45062_417	BS00055703_51	RAC875_c81356_688	wsnp_Ku_rep_c71755_71490557	BS00030028_51	BS00067808_51	BS00063128_51	RAC875_c53629_792	wsnp_Ex_c28707_37811644	BobWhite_c8366_563	Tdurum_contig4676_3592	BS00065789_51	BS00101427_51	RAC875_c7019_754	BS00070539_51	BS00041232_51	BS00093895_51	IAAV5154
BS00059929_51	Excalibur_rep_c79404_164	BobWhite_c11374_530	wsnp_Ex_c19582_28564743	Excalibur_rep_c103301_387	Excalibur_c9617_292	RAC875_c13696_226	Excalibur_c47990_159	IAAV3027	BS00059929_51	Excalibur_c96483_520	wsnp_Ra_c16287_24904962	wsnp_RFL_Contig1510_707132	wsnp_CAP12_c1461_744121	wsnp_Ra_c16287_24905062
BS00111112_51	RAC875_rep_c112782_91	BS00111112_51	RAC875_c17861_199
Kukri_c28866_183	CAP11_c1661_59	Tdurum_contig13048_89	Tdurum_contig54860_525	Tdurum_contig93663_457	IAAV912	BS00099610_51	Kukri_c28866_183	Tdurum_contig75819_3136	RAC875_c16644_1722	RFL_Contig3424_754	Kukri_c76470_79	RAC875_c17185_90	RAC875_c16644_491	Kukri_c1831_1243
BS00006674_51	wsnp_Ex_c29371_38412298	CAP7_c3756_190	RAC875_c32212_84	wsnp_Ex_c17693_26438399	RAC875_c57962_101	Excalibur_c15411_643	BS00002897_51	wsnp_CAP11_c383_294401	RAC875_c11662_401	BS00097987_51	BS00006674_51	RFL_Contig2920_563	wsnp_JD_c18814_17164689
BS00066651_51	wsnp_JD_c18167_16742264	Kukri_c27692_822	Kukri_c39894_178	Kukri_rep_c70389_57	RAC875_c32895_304	BS00084370_51	Kukri_c36710_1007	BS00066651_51	wsnp_JD_c38071_27729378	wsnp_CAP11_c651_429263	BS00030911_51	BobWhite_c911_127	BobWhite_c24063_231	CAP7_c10133_40	wsnp_CAP11_c651_429138	wsnp_Ra_c31751_40835513	RAC875_rep_c117475_289
Excalibur_c14925_1747	Ra_c17341_2122	BS00022145_51	wsnp_Ex_c42653_49180603	Ku_c12701_1268	Ra_c17341_2119	Tdurum_contig8441_602	RAC875_c32923_95	wsnp_Ku_c12701_20446223	Excalibur_rep_c101407_222	Excalibur_c14925_1747	wsnp_Ex_c42653_49180485
Kukri_c42622_417	Tdurum_contig52015_426	Tdurum_contig52015_870	Kukri_c42622_417	BS00079237_51	Kukri_c2101_2358	RAC875_c54764_319	RAC875_c56907_274	Tdurum_contig52015_1090	Tdurum_contig52015_1320	Tdurum_contig75811_1629
Excalibur_c2736_159	RAC875_c1227_1471	wsnp_Ex_c1146_2200823	BS00092631_51	Excalibur_c2736_159	wsnp_Ex_c38326_45883440	RAC875_c21280_2176	wsnp_BF474379A_Ta_2_2	wsnp_Ex_c4883_8705816	RAC875_c1227_1098	wsnp_Ex_c19214_28132186	wsnp_Ku_c10202_16937059
wsnp_Ex_c11350_18330107	IAAV3946	wsnp_Ex_c11350_18330107	Kukri_c55196_445	wsnp_Ex_rep_c69838_68799256	wsnp_Ku_c24742_34711973
wsnp_Ra_c12773_20367106	RAC875_c1499_568	RAC875_c22831_356	wsnp_Ra_c12773_20367106	RAC875_c12733_1509	Tdurum_contig46717_2021	RFL_Contig2814_604	BS00071736_51	Ra_c956_2318	BS00075731_51	Kukri_c11530_92
BS00111120_51	Ku_c12139_1714	BS00111120_51	BS00082180_51	Kukri_c51068_528	RAC875_c21946_234	BS00076461_51	BobWhite_c40583_146	Excalibur_c59263_96	BS00022475_51
Excalibur_rep_c105674_99	BobWhite_rep_c49999_538	wsnp_CAP11_rep_c4346_2050918	wsnp_CAP8_rep_c3844_1896355	Excalibur_rep_c105674_99	RAC875_rep_c69356_504	Kukri_rep_c70199_506	BS00011622_51	IACX13137
wsnp_Ex_c5177_9174930	Ku_c29856_174	RAC875_c57656_170	wsnp_Ex_c5177_9174930	RAC875_c22201_461	Tdurum_contig23024_763	wsnp_Ku_rep_c113718_96236830	Ku_c29856_132	Excalibur_c20486_268
RAC875_c11969_384	Kukri_rep_c101179_404	BS00087471_51	RAC875_c11969_384	BS00091701_51
Kukri_c855_1907	IAAV6961	Kukri_c5693_1983	Kukri_c855_2107	wsnp_Ex_c6961_12000176	BobWhite_c32347_219	wsnp_Ex_c6961_11998812	Kukri_c855_1907
Tdurum_contig85377_141	Kukri_c66626_288	BS00021692_51	BS00102773_51	BS00102772_51	BS00098026_51	Tdurum_contig85377_141	Tdurum_contig16445_218
BS00024617_51	BS00082412_51	BS00024619_51	wsnp_Ex_rep_c67660_66321934	Excalibur_c53632_204	BS00040992_51	CAP7_c10038_214	BS00024617_51
wsnp_Ra_c7112_12318340	wsnp_Ex_c916_1767286	wsnp_Ex_c53387_56641291	wsnp_Ra_c7112_12318340	Excalibur_c34189_122	IAAV5550	wsnp_Ex_c5839_10246915	wsnp_Ex_c6142_10746442
RAC875_rep_c83934_91	Tdurum_contig59836_250	Ku_c19745_892	RAC875_rep_c83934_91
wsnp_Ku_c6065_10682577	wsnp_Ku_c6065_10682577	BS00033442_51	wsnp_Ex_c2360_4422599	wsnp_Ku_c6065_10682531
Tdurum_contig28493_829	wsnp_Ex_c662_1301994	RAC875_c42866_1323	Tdurum_contig28493_829	Excalibur_c662_229	Tdurum_contig81608_63	BS00095826_51	Tdurum_contig5646_929
JD_c19177_1284	BS00046976_51	BS00046977_51	BS00099804_51	JD_c19177_1284	CAP11_c3138_241	IAAV6043
wsnp_Ra_c1303_2598907	BS00109319_51	Tdurum_contig42093_1170	wsnp_Ex_c13721_21532196	Kukri_c26517_691	Excalibur_c12996_775	wsnp_Ra_c1303_2598907
Excalibur_c13337_219	Excalibur_c13337_219	IAAV7916	BS00110010_51	BS00067746_51	Kukri_c57674_324	Ku_c554_1239	Ra_c8937_191	BS00066015_51	IAAV4945
RAC875_c50676_588	RAC875_c8565_926	wsnp_Ku_c3929_7189422	wsnp_BF483039A_Ta_2_1	RAC875_c50676_588	BS00020236_51	wsnp_JD_c19925_17854742
Ra_c8394_1381	Ra_c8394_1381	BS00077891_51	BS00070626_51	wsnp_Ku_c1552_3060297	BS00022202_51	IAAV6287
Kukri_c42807_473	IAAV942	Kukri_rep_c105157_485	RAC875_c114809_130	wsnp_Ra_c7969_13600474	Kukri_c42807_473
RAC875_c63822_185	Excalibur_c60134_182	wsnp_Ra_c63822_63288359	BS00064143_51	RAC875_c63822_185	BS00032623_51	BS00067904_51
BS00020610_51	BS00099881_51	BS00020610_51	BS00040590_51	wsnp_JD_c14118_13933380	BS00100351_51	wsnp_Ex_c11636_18742884	IACX11096	Kukri_rep_c97425_164
BS00022541_51	Tdurum_contig46611_1061	BS00022747_51	BobWhite_c4399_447	wsnp_BF474379A_Ta_2_1	BS00022541_51
wsnp_Ex_rep_c69123_68034403	wsnp_Ex_c7030_12111917	BS00078460_51	Ex_c9615_1202	Ex_c9615_574	wsnp_Ex_rep_c69123_68034403
RFL_Contig3271_810	Tdurum_contig14075_522	BS00007429_51	Tdurum_contig20214_279	Kukri_c106476_350	RFL_Contig3271_810
wsnp_JD_c20555_18262260	wsnp_JD_c20555_18262317	RAC875_c19111_628	wsnp_JD_c20555_18262260	Excalibur_c95707_285	BS00026622_51
BS00035033_51	BS00035033_51	Excalibur_c42993_561	Tdurum_contig99143_205	BS00035032_51	IAAV1971
RAC875_c56692_170	RAC875_c41659_794	RAC875_c56692_170	BobWhite_c1215_240	BS00021261_51	BobWhite_c15352_394
wsnp_RFL_Contig2805_2579582	Excalibur_rep_c102327_102	wsnp_RFL_Contig2805_2579582	tplb0032g12_1241	Kukri_rep_c98227_390
Kukri_rep_c68371_1242	wsnp_CAP11_c298_250917	BS00061911_51	Kukri_rep_c68371_1242	wsnp_Ku_c28104_38042857	tplb0031i24_1212
wsnp_Ra_rep_c105182_89171305	Ra_c31466_694	wsnp_Ex_c1924_3630249	RAC875_rep_c105182_460	wsnp_Ra_rep_c105182_89171305
wsnp_Ex_c5608_9867710	Kukri_c8718_193	wsnp_Ex_c15341_23592075	Tdurum_contig56175_791	wsnp_Ex_c5608_9867710
RAC875_c34971_137	Tdurum_contig47309_600	Tdurum_contig16896_287	BS00000747_51	Excalibur_c46601_265	Tdurum_contig50536_603	Excalibur_c30151_528	Kukri_c29154_977	RAC875_c34971_137
wsnp_CAP11_c78_114341	BS00078324_51	wsnp_CAP11_c78_114341	wsnp_Ra_c16813_25556454	wsnp_Ex_c1482_2835665	RAC875_c4732_1521	Tdurum_contig22364_380	wsnp_Ex_c1482_2835474	IAAV6180	wsnp_Ra_c40910_48252997	BS00077791_51	wsnp_Ex_c6059_10615895
wsnp_Ku_c5938_10491100	wsnp_Ku_c5938_10491311	wsnp_Ku_c5938_10491100	BS00063555_51	Ku_c5938_4231
wsnp_Ex_c35_77935	wsnp_Ex_c35_77935	BS00063549_51	BS00023055_51	BS00064892_51
BS00068033_51	RFL_Contig2834_890	BS00068033_51	Kukri_c51453_406
wsnp_Ex_c7071_12171619	wsnp_Ex_c7071_12171222	Ra_c70829_369	wsnp_Ex_c7071_12171619
Kukri_c18055_1740	Kukri_c18055_1740	wsnp_Ra_c389_826890	RAC875_c18668_513	Tdurum_contig45618_1089
Excalibur_c1791_819	Excalibur_c1791_819	wsnp_Ex_c53442_56678505	wsnp_Ex_c6354_11053460	RFL_Contig6074_1058
IAAV6957	tplb0045p11_893	wsnp_Ku_c19251_28705893	IAAV6957
RAC875_c41169_68	RAC875_c346_1226	RAC875_c41169_68	tplb0032m13_1358
Kukri_c18677_823	RAC875_c22210_191	wsnp_Ku_c792_1636348	Kukri_c18677_823
wsnp_BF293181A_Ta_2_4	Ra_c4601_2417	wsnp_BF293181A_Ta_2_4	Kukri_c58950_69	BobWhite_c26529_106	wsnp_Ex_c40011_47158369
Excalibur_rep_c106362_961	BobWhite_c20453_589	Excalibur_rep_c105674_315	Excalibur_rep_c106362_961
BS00023673_51	BS00022049_51	BS00023673_51	Kukri_c45412_177
wsnp_Ex_c39221_46569987	RAC875_c67063_703	wsnp_Ex_c39221_46569987	RAC875_c67063_984
wsnp_Ex_c5341_9443380	Ku_c11827_464	wsnp_Ex_c5341_9443380	BS00011072_51
BS00023225_51	Ku_c5938_4221	wsnp_Ex_c2017_3787478	BS00023225_51
wsnp_CAP7_c1321_664478	IACX7848	wsnp_CAP7_c1321_664478	wsnp_CAP7_c1321_664480
wsnp_JD_c3225_4227048	BS00093156_51	BS00071424_51	wsnp_JD_c3225_4227048
wsnp_Ra_rep_c69620_67130107	IACX8453	Kukri_c96054_123	wsnp_Ra_rep_c69620_67130107
wsnp_Ex_c23102_32328851	wsnp_Ex_c23102_32328852	wsnp_Ex_c23102_32328851	wsnp_BQ160404A_Ta_1_1
Kukri_c74599_85	Kukri_c74599_85	BS00068863_51
Tdurum_contig61864_1352	wsnp_Ex_c61603_61581245	Tdurum_contig61864_1352
Tdurum_contig62357_527	Tdurum_contig62357_527	BS00071558_51
wsnp_Ex_c9428_15641639	wsnp_Ex_c9428_15641639	wsnp_Ex_c9428_15641609
Excalibur_c9183_1397	Excalibur_c9183_1397	Tdurum_contig69003_459
Excalibur_c16355_712	Tdurum_contig15285_588	Excalibur_c16355_712
wsnp_BE590553A_Ta_2_1	RAC875_c13221_1017	wsnp_BE590553A_Ta_2_1
BS00063458_51	CAP7_c7296_88	BS00063458_51
RAC875_c66770_208	RAC875_c66770_208	wsnp_Ex_c30239_39179460
wsnp_Ex_c41150_48040078	wsnp_Ex_c41150_48040078	Ra_c9427_300
BS00103846_51	BS00103846_51	BS00034085_51
BS00062425_51	BS00062425_51	BS00040929_51
BS00022751_51	BS00094919_51	BS00022751_51	CAP11_c1048_99
Excalibur_c46453_144	Kukri_c9728_1171	Excalibur_c46453_144
RAC875_c4438_419	Ra_c32003_420	wsnp_Ex_c14009_21899923	RAC875_c4438_419	RFL_Contig4956_2526
Excalibur_c12849_228	Excalibur_c12849_228	Excalibur_rep_c115261_135
tplb0024l08_1395	tplb0024l08_1395	BS00092197_51	Ex_c9556_2547
Tdurum_contig11613_329	Excalibur_c1310_414	Tdurum_contig11613_329
wsnp_CAP7_c949_486485	wsnp_CAP11_c827_513472	wsnp_CAP7_c949_486485
BS00109912_51	BS00109912_51	Excalibur_c17447_635
JD_c42022_319	BobWhite_c24760_142	JD_c42022_319
RAC875_c50665_202	RAC875_c50665_202	tplb0024a09_2028
wsnp_Ku_c5693_10079343	wsnp_Ku_c5693_10079343	wsnp_JD_c5861_7018974
Kukri_c36885_58	Kukri_c36885_58	RAC875_c55351_223
wsnp_Ku_c4299_7814936	Excalibur_c24593_1217	wsnp_Ku_c4299_7814936
wsnp_Ku_c19943_29512612	wsnp_Ku_c19943_29512612	RAC875_c46980_148
wsnp_Ku_c42539_50247333	wsnp_Ku_c42539_50247333	wsnp_Ku_c42539_50247426
RAC875_c52560_438	RAC875_c52560_438
BS00034689_51	BobWhite_c24295_777	BS00040601_51	RAC875_c7988_1588	Kukri_c15594_386	RAC875_c52124_90	wsnp_JG_c227_167774	BS00034689_51	BS00040600_51
IAAV2086	BobWhite_c8076_154	Kukri_c39994_227	Kukri_c6386_2065	wsnp_BF473884A_Ta_1_3	IAAV2086	RFL_Contig5162_345	Excalibur_rep_c109881_701	IAAV6833
Ra_c64159_441	Ra_c64159_441
BS00066468_51	BS00066468_51
RFL_Contig3425_378	RFL_Contig3425_378
BobWhite_c20374_162	Kukri_c67076_479	BS00078522_51	Excalibur_c34091_311	wsnp_Ex_c10094_16590615	BobWhite_c20374_162	Excalibur_c62090_277
wsnp_Ex_c31955_40681185	wsnp_Ex_c31955_40681185
Tdurum_contig12326_232	Tdurum_contig12326_232
Excalibur_c31216_744	Excalibur_c31216_744
Kukri_rep_c105330_552	Kukri_rep_c105330_552
Tdurum_contig15260_650	Kukri_c67586_306	Excalibur_c19475_619	RAC875_c48202_231	Tdurum_contig15260_650	Tdurum_contig74815_1274
Tdurum_contig54832_139	Tdurum_contig54832_139	Excalibur_c61603_1052
RAC875_c60161_145	RAC875_c60161_145
BS00022169_51	BS00022169_51
BS00074230_51	BS00074230_51
BS00023993_51	BS00023993_51
RAC875_c14982_577	RAC875_c14982_577
wsnp_Ra_c20189_29442564	wsnp_Ra_c20189_29442564
BS00035083_51	Tdurum_contig51001_186	BS00035083_51	Ku_c20100_1746	wsnp_Ex_c43009_49439922
Kukri_c40353_179	Kukri_c40353_179
wsnp_Ku_rep_c103889_90513052	RAC875_c105310_155	wsnp_Ku_rep_c103889_90513052
Tdurum_contig63598_188	RAC875_rep_c111778_387	Tdurum_contig63598_188	BS00021997_51
BS00003730_51	BS00003730_51
Tdurum_contig82438_73	Tdurum_contig82438_73
tplb0022c16_494	tplb0022c16_494
BS00110940_51	BS00110940_51
wsnp_Ex_rep_c71217_70021470	wsnp_Ex_rep_c71217_70021470
BS00061593_51	BS00061593_51
Kukri_c12113_837	Kukri_c12113_837
RAC875_rep_c76772_850	RAC875_rep_c76772_850
BS00011330_51	BS00011330_51
Tdurum_contig97505_172	Tdurum_contig12454_585	Ku_c43151_811	Tdurum_contig97505_172	Tdurum_contig59467_433	Kukri_c28968_130
IAAV6131	IAAV6131
Jagger_c5275_99	BobWhite_c1085_412	Kukri_c11325_337	Tdurum_contig51645_738	Jagger_c5275_99	wsnp_Ex_c22383_31576342	BobWhite_c47709_141	Kukri_rep_c109098_132	BS00010282_51	RAC875_c17861_221	BS00108784_51
RAC875_rep_c114991_62	RAC875_rep_c114991_62
RAC875_c27696_2299	RAC875_c27696_2299
wsnp_Ex_c7216_12390889	wsnp_Ex_c7216_12390889
Excalibur_rep_c68458_1536	Excalibur_rep_c68458_1536
BS00067682_51	BS00067682_51	Tdurum_contig42487_1555
BobWhite_c25105_507	BobWhite_c25105_507
Tdurum_contig83837_251	Tdurum_contig83837_251
wsnp_Ex_c22547_31738007	wsnp_Ex_c22547_31738007
BS00098483_51	BS00098483_51
BS00065529_51	BS00065529_51
wsnp_Ex_c558_1105911	wsnp_Ex_c558_1105911
wsnp_BE445506A_Ta_2_2	wsnp_BE445506A_Ta_2_2
Kukri_rep_c101532_1046	Kukri_rep_c101532_1046
Kukri_c5757_530	Kukri_c5757_530
Excalibur_rep_c102881_88	Excalibur_rep_c102881_88
BobWhite_c5235_710	BobWhite_c5235_710
Ku_c2990_1997	Ku_c2990_1997
Kukri_c10757_183	Kukri_c10757_183
Kukri_c19251_579	Kukri_c19251_579
CAP11_c3214_133	CAP11_c3214_133
Ku_c19745_1093	Ku_c19745_1093
Tdurum_contig77759_52	Tdurum_contig77759_52
BobWhite_c19346_434	BobWhite_c19346_434
Kukri_c40735_318	Kukri_c40735_318
IAAV3315	IAAV3315
RAC875_c50928_292	RAC875_c50928_292
RAC875_c2359_652	RAC875_c2359_652
Excalibur_c113078_320	Excalibur_c113078_320
Tdurum_contig81947_779	Tdurum_contig81947_779
wsnp_Ku_c44760_51961180	wsnp_Ku_c44760_51961180
Excalibur_c44485_362	Excalibur_c44485_362
BS00078400_51	BS00078400_51
RAC875_c75528_355	RAC875_c75528_355
wsnp_Ku_c4615_8326355	wsnp_Ku_c4615_8326355
BS00066295_51	BS00066295_51
Kukri_c19436_405	Kukri_c19436_405
BobWhite_rep_c58252_112	BobWhite_rep_c58252_112
wsnp_Ex_c9971_16412615	wsnp_Ex_c9971_16412615
BS00024786_51	BS00024786_51
RAC875_c35723_106	RAC875_c35723_106
RAC875_c20121_561	RAC875_c20121_561
Ku_c12886_1250	Ku_c12886_1250
BS00074110_51	BS00074110_51
Ex_c1334_889	Ex_c1334_889
BS00063267_51	BS00063267_51
RAC875_c55774_126	RAC875_c55774_126
wsnp_Ku_c16022_24798741	wsnp_Ku_c16022_24798741
Excalibur_c19455_3760	Excalibur_c19455_3760
Tdurum_contig46954_406	Tdurum_contig46954_406
Excalibur_c6101_608	Excalibur_c6101_608
RAC875_c27696_718	RAC875_c27696_718
wsnp_RFL_Contig3054_2955094	BS00070399_51	wsnp_Ex_c4408_7939986	IAAV5646	Tdurum_contig42813_935	RAC875_c3492_2195	wsnp_Ku_c26213_36167499	wsnp_JD_c9040_9947841	RAC875_c99084_580	wsnp_Ex_c38995_46393506	BS00072941_51	RAC875_rep_c70874_1920	IAAV3448	BobWhite_rep_c66957_84	RAC875_rep_c116436_106	wsnp_Ex_rep_c66351_64532511	wsnp_Ex_c14248_22204549	wsnp_Ku_c10939_17975681	BS00017187_51	RAC875_c23724_118	Ku_c24482_1132	RFL_Contig2540_306	wsnp_Ex_c18800_27681277	wsnp_RFL_Contig3854_4205716	wsnp_RFL_Contig3054_2955094
Kukri_c20611_293	BobWhite_c3269_141	BS00021972_51	Ex_c54863_29	RAC875_c8890_148	Kukri_c99107_143	JD_c3269_342	wsnp_BF483648B_Ta_2_1	Tdurum_contig56342_134	wsnp_Ex_rep_c109138_92064554	Kukri_c16907_390	Excalibur_c41452_997	Ku_c28853_1518	BS00089181_51	wsnp_CAP11_rep_c4027_1902057	wsnp_Ex_c11003_17857759	BobWhite_c3564_81	BS00010557_51	wsnp_Ex_c38711_46173464	wsnp_Ku_rep_c68953_68153061	BS00022009_51	Kukri_c20611_293	Excalibur_rep_c111629_239
BS00059062_51	BobWhite_c38957_159	BS00059061_51	Kukri_c39759_102	Tdurum_contig102328_129	wsnp_Ex_c47153_52447514	Kukri_c12822_132	wsnp_RFL_Contig3405_3533915	Tdurum_contig28176_55	BS00024065_51	Excalibur_c8994_1297	RAC875_c30453_292	wsnp_Ku_c29256_39161320	RAC875_c58656_89	BS00059062_51	Ex_c12057_797
Kukri_c76449_186	BobWhite_c14736_188	Excalibur_c888_1609	IAAV4818	IAAV1478	Tdurum_contig44948_1812	wsnp_BE443521B_Ta_2_1	wsnp_Ex_c17176_25816766	IAAV314	Excalibur_c888_1523	RAC875_c8145_1201	Kukri_c30593_75	RAC875_c59682_105	JD_c1565_238	Kukri_c9683_723	Kukri_c76449_186	RAC875_rep_c111159_57	Excalibur_rep_c75066_126
Kukri_c12901_706	Tdurum_contig81911_179	RAC875_c48766_224	Ku_c25310_843	wsnp_Ex_c10500_17163855	wsnp_Ex_c45195_51056617	Ku_c16895_793	Excalibur_c8931_432	wsnp_Ku_c16895_25861847	Kukri_c12901_706	BS00063744_51
IACX6036	Tdurum_contig57370_318	IACX6036	BS00054881_51	BS00035630_51	Tdurum_contig57370_82	wsnp_Ku_c31419_41152151
BS00064146_51	BS00027058_51	BS00078785_51	Tdurum_contig28304_335	BS00064146_51	BS00027054_51	wsnp_CAP11_rep_c4076_1926235	Excalibur_c373_1347
Kukri_c61972_419	BS00035640_51	Kukri_rep_c68742_543	Kukri_c57677_355	RAC875_rep_c70874_1309	tplb0037k05_1475	Kukri_c78330_327	RAC875_c23724_182	RFL_Contig5098_1248	wsnp_Ex_c7783_13259751	BS00040415_51	wsnp_Ex_c15972_24385702	Tdurum_contig44382_932	Kukri_c61972_419	BobWhite_c16787_205	BS00055761_51	wsnp_Ex_c5925_10397213	Tdurum_contig75931_1967	BS00067540_51	wsnp_Ku_c4067_7419106	Tdurum_contig93266_145	BS00095819_51
RAC875_c18513_376	Excalibur_c39238_158	RAC875_c18513_376	Kukri_rep_c73612_444	RAC875_c1962_1517	BobWhite_c44558_325	tplb0022m23_742	BobWhite_c18672_103	BobWhite_rep_c63166_725
BS00068060_51	BS00053287_51	BS00068060_51	BS00048090_51	RAC875_c47003_445	BS00065626_51	Excalibur_c15029_144	BS00044443_51
Tdurum_contig9934_104	BS00062967_51	BobWhite_c46772_564	wsnp_Ex_c204_400545	wsnp_Ku_c11060_18147688	RAC875_c1638_165	Tdurum_contig9934_104	BS00067599_51
RAC875_c21489_908	RAC875_c21489_908	RAC875_c21537_368	Kukri_c14766_484
RAC875_c34939_467	RAC875_c8752_705	RAC875_c34939_467	RFL_Contig3607_648	BobWhite_c43557_103
Tdurum_contig82534_237	BobWhite_c26534_532	Tdurum_contig67161_99	BS00031923_51	Tdurum_contig52079_1174	Tdurum_contig82534_311	Tdurum_contig82534_237
wsnp_Ku_c854_1768346	RAC875_c3361_2093	wsnp_Ku_c854_1768346	Tdurum_contig23504_196	wsnp_Ku_c16295_25149034
IACX5767	BS00076622_51	Excalibur_c4042_223	RAC875_rep_c111788_253	IACX5767
wsnp_Ex_c10550_17231658	wsnp_Ku_c17161_26193672	wsnp_Ex_c10550_17231658	wsnp_Ku_c17161_26193994	RAC875_c27548_234	BS00022045_51
RAC875_c40569_716	RAC875_c41903_122	Tdurum_contig15734_221	BS00057323_51	BS00081841_51	RAC875_c40569_716
RAC875_c5744_115	Tdurum_contig8448_363	RAC875_c5744_115	RAC875_c34939_963	Excalibur_c81824_411
Excalibur_rep_c69840_85	wsnp_BE445506B_Ta_2_4	RAC875_rep_c72959_187	wsnp_BE445506B_Ta_2_1	Excalibur_rep_c69840_85	Ku_c15539_433
BS00003726_51	BobWhite_c10448_80	RAC875_c10932_1697	BS00091302_51	wsnp_Ku_c8497_14429303	BS00003726_51
[truncated: 151 more rows]
[truncated: 41 more columns]

## Sheet: NG
Haplotyping - Cultivars and landraces (Nordgen)
LD=0.5(r^2 >= 0.5)
Haplotype tagged SNPS	Alleles captured/other SNPS in a haplotype
wsnp_Ku_rep_c68419_67400635	wsnp_Ex_c591_1177097	wsnp_Ku_rep_c104517_90964418	IAAV2342	wsnp_Ex_c3567_6526582	wsnp_Ex_c44498_50537128	Ex_c23451_720	wsnp_Ex_c48375_53299028	wsnp_Ex_c3365_6183009	wsnp_Ex_c3747_6824863	wsnp_Ex_rep_c105244_89727666	IAAV7414	wsnp_Ex_c8374_14111734	wsnp_Ra_rep_c105422_89367749	wsnp_Ex_rep_c67763_66441222	Excalibur_c44731_1000	wsnp_Ku_rep_c68419_67400635	Excalibur_c64855_328	RAC875_c85778_184	BS00028874_51	wsnp_Ex_c6934_11953178	Kukri_c12000_1447	RAC875_c53095_51	BS00066549_51	Excalibur_c57766_92	wsnp_Ex_rep_c66318_64485410	wsnp_Ex_c19730_28728245	RAC875_c2202_1097	Ex_c2389_1634	Excalibur_c20133_87	wsnp_Ex_c18196_27006489	IAAV5756	Excalibur_c6255_1119	wsnp_Ra_c6474_11298858	wsnp_Ex_c15852_24239968	Excalibur_rep_c88290_94	wsnp_Ex_c11697_18821490	CAP8_c806_297	Ku_c2449_578	wsnp_Ex_c14733_22819625	BS00003813_51	Ra_c11042_1500	wsnp_Ex_c11374_18361760	Kukri_c23382_1431	CAP11_c2984_419	IACX7921	wsnp_Ex_c28165_37310070	Ex_c801_555	wsnp_Ex_c13783_21613564	BS00063063_51
Ra_c272_1632	Excalibur_c15098_591	RFL_Contig5001_1099	wsnp_Ex_c13564_21327699	CAP12_c6266_339	Kukri_rep_c101316_375	wsnp_Ex_c3572_6531810	RAC875_c38417_246	wsnp_JD_c40990_29127031	IAAV8147	RFL_Contig5450_993	Ra_c272_1632	IAAV749	RAC875_c18539_1159	CAP11_c6014_160	BobWhite_c8428_346	Tdurum_contig41931_480	wsnp_Ex_c33831_42253707	CAP12_c6266_298	wsnp_Ex_c1374_2630879	Ex_c12763_662	Ra_c11023_679	wsnp_Ex_c43454_49770425	wsnp_Ex_c3906_7086294	Kukri_c47825_138
wsnp_Ex_c35563_43690084	wsnp_Ex_c35563_43690084	RAC875_c12808_182	BS00094681_51	IACX293	BS00068358_51	wsnp_Ex_c25628_34888439	wsnp_Ex_c4605_8241260	BS00065146_51	wsnp_Ra_c24776_34331660	wsnp_Ex_c6817_11762714	wsnp_Ex_c10100_16600633	wsnp_Ex_rep_c69738_68695568	Kukri_c12165_1148	Kukri_rep_c115954_137	wsnp_Ex_c6817_11761300	Kukri_c67601_267	wsnp_Ex_c4605_8240189	Tdurum_contig55009_1153	wsnp_BE403956A_Ta_2_3	wsnp_Ex_rep_c103087_88124573	wsnp_Ex_rep_c101414_86781128	wsnp_Ex_rep_c103087_88123733	wsnp_Ku_c37925_46679146
RAC875_c34515_343	Kukri_c51781_199	Jagger_c468_53	Tdurum_contig18174_283	BobWhite_c37358_208	RAC875_c32379_216	Tdurum_contig81011_244	Excalibur_c1936_1072	JD_c285_1438	wsnp_Ex_c6488_11266589	BS00030043_51	Kukri_c8757_107	wsnp_BF474340A_Ta_2_1	wsnp_Ku_rep_c109724_94227136	wsnp_Ex_c23598_32826926	BobWhite_rep_c49755_131	RAC875_c34515_343	Tdurum_contig56662_54	wsnp_CAP11_c146_160903	Ku_c3523_1959	CAP12_c8163_118
wsnp_Ex_c28900_37982485	RFL_Contig5334_831	Excalibur_c47013_1503	wsnp_Ex_rep_c102067_87314043	RAC875_rep_c105766_652	wsnp_Ex_c28900_37982485	wsnp_BE443588A_Ta_2_2	BS00110627_51	wsnp_Ex_c4612_8254533	IAAV7172	wsnp_CAP8_c4785_2322876	Ra_c110766_321	Tdurum_contig96086_74	BobWhite_c41272_159	Excalibur_c26688_138
wsnp_BE445113A_Ta_2_1	wsnp_BE445113A_Ta_2_1	wsnp_CAP12_c1960_972031	Kukri_c29039_315	wsnp_Ex_c1997_3755945	wsnp_Ex_c1997_3757721	wsnp_Ex_rep_c109742_92411838	Kukri_rep_c117029_125	wsnp_Ku_c21316_31053745	Jagger_c5280_407	wsnp_JD_c6544_7697578	CAP12_c1906_217	Kukri_c30322_414	IACX5960	RAC875_rep_c112044_340	wsnp_BE445113A_Ta_2_2	wsnp_Ra_c3270_6136601	Kukri_c39377_286
Excalibur_c49421_443	RAC875_c31276_1128	wsnp_Ra_c37745_45806931	IAAV5406	BS00002216_51	Excalibur_c49421_443	wsnp_Ex_rep_c66628_64934660	BobWhite_rep_c63278_349	RFL_Contig3203_1971	wsnp_Ex_c5192_9203682	wsnp_Ra_c12148_19539667	IAAV2072	IACX4378	Kukri_c52952_315
BS00022738_51	Tdurum_contig52332_94	BS00022738_51	Tdurum_contig50845_82	BobWhite_c46501_92	Tdurum_contig11756_264
Ku_c28007_1398	BobWhite_c1361_1187	RAC875_c42700_264	BS00023130_51	CAP12_c3074_192	Tdurum_contig44888_837	IAAV3919	Ku_c28007_1398
BS00023203_51	BS00037976_51	wsnp_CAP11_c1815_982483	BS00095510_51	BS00078085_51	BobWhite_c22134_398	BS00023203_51	RAC875_c41993_582
IAAV7203	Ra_c2895_591	wsnp_Ex_c572_1138503	wsnp_Ex_c572_1138339	wsnp_Ex_c572_1138770	wsnp_Ku_c4018_7333828	IAAV7203
wsnp_Ex_c21336_30465618	BS00021714_51	wsnp_Ex_c21193_30320134	Kukri_c25215_124	IACX11338	BS00032112_51	wsnp_Ex_c21336_30465618
wsnp_Ku_c557_1166684	BobWhite_rep_c49207_243	Ex_c8514_1342	wsnp_Ku_c557_1166684	IACX3496	wsnp_Ex_c25734_34995416
BS00012042_51	wsnp_CAP7_c3472_1623955	wsnp_Ex_c6563_11378915	wsnp_BG606986A_Ta_2_1	BS00012042_51	BS00022396_51
Kukri_rep_c69910_1153	BS00022667_51	Kukri_c45607_199	Kukri_rep_c69910_1153	wsnp_Ku_c5756_10191339	BS00077350_51
IACX5994	Kukri_c7119_392	IACX5994	BS00109991_51	wsnp_Ex_c33452_41938013	BS00022261_51	wsnp_Ex_c33452_41938159	BS00070580_51	Ku_c8992_405	RAC875_c6798_467
BS00022824_51	wsnp_Ex_c9343_15514687	BS00106641_51	BS00022824_51	BS00023114_51	wsnp_Ex_c18499_27344859	wsnp_Ex_c9343_15514531
wsnp_Ex_c2181_4089639	wsnp_Ex_rep_c70593_69508988	Kukri_c37212_1286	BS00004903_51	wsnp_Ex_c2181_4089639	RAC875_c37934_225	IAAV2838
Tdurum_contig48416_335	Tdurum_contig48416_335	Tdurum_contig5008_635	wsnp_Ex_rep_c105541_89932598	Kukri_rep_c103147_745	Excalibur_c17872_137	CAP8_c2843_226	BobWhite_c1488_504	wsnp_Ex_c2840_5247386	IAAV7131	wsnp_Ku_c17726_26872129	wsnp_Ex_c3906_7086162	wsnp_Ex_c5634_9906981	Tdurum_contig5008_556	BobWhite_c46349_402	wsnp_Ex_c21592_30743513	Kukri_rep_c107771_588	wsnp_Ex_c8885_14842394	Kukri_c32885_145	Excalibur_c14943_695	RAC875_c33300_141	RAC875_c8515_653
RFL_Contig530_2305	RFL_Contig530_2305	Ex_c12584_2014	Kukri_rep_c101946_496	Ku_c23960_333	wsnp_Ex_rep_c66846_65240088
wsnp_Ex_c46670_52108070	BobWhite_c66315_505	BS00021780_51	RAC875_c85550_73	wsnp_Ex_c46670_52108070
IAAV6100	IAAV6100	IAAV1930	RAC875_c62550_470	wsnp_Ex_c15377_23637176
Ra_c27593_460	Ra_c27593_460	Excalibur_c12215_352	BS00067339_51	RFL_Contig3232_1224
RFL_Contig22_617	RFL_Contig22_617	BS00021728_51
Tdurum_contig43943_1165	CAP8_c2448_355	Excalibur_c9196_313	Tdurum_contig43943_1165
RAC875_c89908_105	RAC875_c89908_105	RAC875_c826_2186	wsnp_CAP12_c2438_1180601	wsnp_BE490041A_Ta_2_1
RAC875_c2734_135	RAC875_c2734_135	Ku_c1571_1457	RAC875_c53185_802	Kukri_c27785_400
Ku_c1313_1673	Ku_c1313_1673	Ku_c10813_1122	Ra_c64515_242	Kukri_c1313_1158
tplb0059i08_441	wsnp_Ku_c330_683203	wsnp_Ex_c1255_2411550	tplb0059i08_441
wsnp_Ex_c1137_2182795	Excalibur_c25891_1402	wsnp_Ex_c7965_13520238	Ku_c4823_673	wsnp_Ex_c1137_2182795
BS00067421_51	Excalibur_c7033_159	wsnp_JD_c13903_13781269	BS00067421_51
RAC875_c24047_284	RAC875_c24047_284	wsnp_Ra_c11877_19161832
Kukri_rep_c102231_265	Kukri_rep_c102231_265	wsnp_Ex_c2868_5293485
Excalibur_c46365_304	Excalibur_c12932_2102	Kukri_c4204_1673	Excalibur_c46365_304
wsnp_Ex_c10783_17554146	wsnp_Ex_c10783_17554146	Ra_c22663_367	wsnp_Ex_c48087_53105842	Kukri_c46010_146	RAC875_c1825_188	CAP7_c4833_141	Kukri_c7436_2259	wsnp_Ex_c31983_40709607	wsnp_Ku_c42878_50516167	RAC875_c8245_272
wsnp_Ra_c16080_24638622	BS00022698_51	wsnp_Ra_c16080_24638622	RAC875_c94534_75
RAC875_c5544_4156	RAC875_c5544_4156	IACX5982	BobWhite_c4646_119
wsnp_JD_c3973_5044238	wsnp_Ex_c41953_48658353	wsnp_JD_c3973_5044238	wsnp_Ex_c41953_48657850
BS00105601_51	BS00105601_51	BS00078982_51	Excalibur_c11941_675
BS00089894_51	IACX3047	BS00089894_51	Ra_c105707_788
Tdurum_contig13946_329	Tdurum_contig13946_241	Tdurum_contig13946_329	Kukri_c82555_88
Kukri_c12534_559	Tdurum_contig8382_300	Kukri_c31964_56	Kukri_c12534_559
tplb0053o08_2004	Kukri_c29150_143	tplb0053o08_2004	Tdurum_contig46413_680
BobWhite_c44947_277	BobWhite_c44947_277	BS00035273_51
wsnp_CAP11_c710_458019	wsnp_Ku_c1818_3557408	wsnp_CAP11_c710_458019
wsnp_Ex_c9722_16062937	wsnp_Ex_c9722_16062937	Kukri_c18017_1696
wsnp_Ex_c7252_12453079	wsnp_Ex_c7252_12453079	wsnp_Ex_c19717_28713417
wsnp_Ex_c57982_59470152	wsnp_Ex_c57982_59470152	Excalibur_c71158_54
wsnp_Ku_c17322_26392311	wsnp_Ku_c5210_9289260	wsnp_Ku_c17322_26392311
RAC875_c23168_480	Excalibur_c97157_65	RAC875_c23168_480
BS00087600_51	BS00023126_51	BS00087600_51
wsnp_Ra_c20126_29372577	wsnp_Ex_c10595_17291999	wsnp_Ra_c20126_29372577
Excalibur_c10167_1028	Excalibur_c10167_1028	wsnp_Ra_c7818_13376644
RAC875_c41275_131	wsnp_Ex_c5216_9235964	Ra_c58315_265	RAC875_c41275_131
Kukri_c22508_119	Kukri_c22508_119
RAC875_c39401_502	RAC875_c39401_502
Tdurum_contig57927_171	Tdurum_contig57927_171
BS00073413_51	BS00073413_51
BS00110130_51	BS00110130_51
Tdurum_contig61492_458	BS00003761_51	RAC875_c54245_88	Tdurum_contig61492_684	BS00064536_51	Tdurum_contig61492_458	Tdurum_contig29484_628
RAC875_c57939_78	RAC875_c57939_78
CAP7_c3885_73	Kukri_c27717_316	wsnp_Ex_c8364_14095508	BS00062715_51	IAAV5730	wsnp_Ex_c14866_22995097	CAP7_c3885_73	wsnp_Ku_rep_c71909_71634013	Ra_c2322_174	Excalibur_c24041_794	Excalibur_c37474_242	Ex_c5759_628	IACX10924	Ex_c5759_663	IAAV3552	BS00064679_51	wsnp_Ku_c30921_40705731	Excalibur_c37474_179	BS00031200_51	BobWhite_c478_1386	IAAV4916	IACX8300	BobWhite_c4499_153	wsnp_Ra_c41581_48764320
BS00100774_51	BS00100774_51
wsnp_Ex_c44049_50205904	wsnp_Ex_c44049_50205904
wsnp_Ex_c64327_63176640	wsnp_Ex_c64327_63176640
Excalibur_c9676_163	Excalibur_c9676_163	Tdurum_contig68827_61
RAC875_c16352_594	RAC875_c16352_594
wsnp_BM140362A_Ta_2_2	wsnp_BM140362A_Ta_2_2
JG_c936_115	JG_c936_115
Excalibur_c14859_394	Excalibur_c14859_394
BS00067742_51	BS00067742_51
Tdurum_contig83113_134	Tdurum_contig83113_134
wsnp_BG314157A_Ta_2_1	wsnp_BG314157A_Ta_2_1
BS00081680_51	BS00081680_51
RFL_Contig1118_1073	RFL_Contig1118_1073
RAC875_c12348_720	RAC875_c12348_720
IACX18883	IACX18883
BS00056823_51	BS00056823_51
Kukri_c45512_193	Kukri_c45512_193	RAC875_c25814_361
wsnp_Ra_c33025_41968284	RAC875_c29540_1109	wsnp_Ra_c33025_41968284
BS00077432_51	BS00077432_51
wsnp_Ex_c32590_41222878	wsnp_Ex_c32590_41222878
BobWhite_c26569_190	BobWhite_c26569_190
wsnp_Ex_rep_c72011_70562321	Tdurum_contig47006_2711	wsnp_Ex_rep_c72011_70562321
RFL_Contig22_387	wsnp_Ku_c15214_23756800	BS00064638_51	RFL_Contig22_387
wsnp_CAP8_rep_c3938_1936666	wsnp_CAP8_rep_c3938_1936666
RAC875_c38756_141	RAC875_c38756_141	BS00023201_51	BS00056550_51
Kukri_c54678_88	Kukri_c54678_88
Kukri_c10239_2186	Kukri_c10239_2186
IAAV5652	IAAV5652
wsnp_Ku_c10292_17066821	wsnp_Ku_c10292_17066821
BS00094553_51	BS00094553_51
Kukri_c13107_100	Kukri_c13107_100
RAC875_c51346_99	RAC875_c51346_99
RAC875_c34888_65	RAC875_c34888_65
wsnp_Ku_c23012_32893918	wsnp_Ku_c23012_32893918
wsnp_Ex_c1427_2736441	wsnp_Ex_c1427_2736441
BS00065419_51	BS00065419_51
Kukri_c58155_786	Kukri_c58155_786
wsnp_Ex_rep_c66980_65419811	wsnp_Ex_rep_c66980_65419811
wsnp_Ex_c3201_5910642	wsnp_Ex_c3201_5910642
wsnp_Ex_c40595_47620787	wsnp_Ex_c40595_47620787
Excalibur_c7026_2635	Excalibur_c7026_2635
tplb0043h23_1346	Excalibur_rep_c113950_132	tplb0043h23_1346
Kukri_c13136_1363	Kukri_c13136_1363	RAC875_c14926_589
BS00059422_51	BS00059422_51
wsnp_JD_c825_1223506	wsnp_JD_c825_1223506
Kukri_c3582_87	Kukri_c3582_87
wsnp_Ku_c33917_43336069	wsnp_Ku_c33917_43336069
Ra_c69908_1877	Ra_c69908_1877
BS00026456_51	BS00026456_51
BS00087437_51	BS00087437_51
wsnp_Ex_rep_c106111_90308719	wsnp_Ex_rep_c106111_90308719
BS00062759_51	BS00062759_51
RAC875_c30657_82	RAC875_c30657_82
BS00039749_51	BS00039749_51
BS00070695_51	BS00070695_51
Tdurum_contig42479_3800	Tdurum_contig42479_3800
BS00010992_51	Tdurum_contig9874_547	RAC875_rep_c70613_78	RAC875_c21367_209	Ku_c11706_149	Excalibur_rep_c67198_530	Excalibur_c95327_51	Ku_c13532_1753	RAC875_c51663_87	RAC875_c8849_134	Excalibur_c89515_95	wsnp_Ku_c28164_38103270	Ku_c5960_496	JD_c12243_360	Tdurum_contig42092_1047	Ex_c40520_1484	Kukri_rep_c100936_449	RAC875_c113582_346	BS00105606_51	RAC875_rep_c77710_180	RAC875_c47137_112	IAAV6464	wsnp_JD_rep_c62985_40164465	Kukri_c14968_674	BS00093740_51	Tdurum_contig100344_160	tplb0055p02_1074	IAAV7043	Excalibur_c20610_251	BS00010992_51	BS00073034_51	IAAV3828	BS00035690_51	Kukri_c42522_155	Tdurum_contig11334_554	Tdurum_contig9874_391	Kukri_c47342_73	wsnp_Ex_c11976_19193550	Kukri_c38845_821	wsnp_Ku_c16938_25916260	BS00003575_51	BobWhite_c28295_256	Ex_c64327_523	BS00022625_51	BS00022180_51	BS00083533_51	RAC875_c28894_526	IAAV2324	wsnp_Ex_c2117_3976893	Ex_c4206_502
Tdurum_contig30517_174	Kukri_c7770_176	Kukri_rep_c103359_233	wsnp_Ex_c23235_32471767	wsnp_Ex_rep_c107911_91350930	Tdurum_contig47550_699	Tdurum_contig30517_578	wsnp_Ex_rep_c107911_91350866	Excalibur_c10496_651	Excalibur_c9149_1326	wsnp_CAP11_c287_244799	RFL_Contig4235_707	BS00062724_51	Tdurum_contig30517_174	wsnp_Ku_rep_c89089_82009060	IACX11320	Tdurum_contig30517_310	Tdurum_contig604_356	wsnp_Ex_c13109_20725640	wsnp_Ex_c21198_30327016	wsnp_Ex_c23230_32466568
BS00066278_51	Tdurum_contig10362_555	BS00066278_51	wsnp_Ku_c56140_59771244	IACX1891	RFL_Contig2736_827	wsnp_BE590634B_Ta_2_5	BS00064349_51	Kukri_c30461_857	IACX906	Kukri_c19247_711	Tdurum_contig10362_328	Tdurum_contig15015_883	BobWhite_c48071_144	wsnp_BE590634B_Ta_2_1	wsnp_Ex_c3147_5816957
Excalibur_c34765_1023	BobWhite_c2027_84	Tdurum_contig10036_977	Excalibur_c34765_1023	Tdurum_contig93532_89	BobWhite_c2027_215	Excalibur_c11980_619	Tdurum_contig10036_474	IAAV1683	Tdurum_contig10036_1614	Tdurum_contig10036_1044	Tdurum_contig10036_741	Kukri_c39223_831	Kukri_c30159_573
BS00022851_51	BS00021680_51	Ku_c16636_347	Ku_c79340_308	wsnp_Ex_c194_381656	wsnp_Ex_c18384_27213023	wsnp_Ku_c41261_49287074	BS00022851_51	wsnp_BE494527B_Ta_2_1	IACX1240	BS00067024_51	BS00063928_51
BS00036362_51	BS00036362_51	Tdurum_contig31102_299	Tdurum_contig87938_342	RAC875_c8888_802	wsnp_JD_c11014_11565501	BS00000066_51	wsnp_BG606586B_Ta_2_13	BobWhite_c16005_289	Kukri_c559_193	RAC875_s110519_303	BS00010130_51
BobWhite_c39656_106	IAAV2855	wsnp_Ex_c32284_40970312	BobWhite_c39656_106	BS00040743_51	Excalibur_rep_c106078_822	Kukri_c42202_271	wsnp_RFL_Contig2220_1597321	wsnp_Ex_c1412_2711077	wsnp_Ex_c6378_11086366	Tdurum_contig83079_133	Kukri_rep_c112383_588
BS00063302_51	BobWhite_c34125_183	BS00066305_51	BobWhite_c4482_73	D_contig03023_692	BobWhite_c20073_382	RFL_Contig785_535	BS00024107_51	BS00011892_51	BS00063302_51	wsnp_CAP11_c2596_1325540
RAC875_c32687_153	BobWhite_rep_c57575_65	CAP8_c818_370	BS00107749_51	wsnp_Ex_c18462_27305612	BS00082521_51	wsnp_Ex_c58292_59652859	IACX4461	RAC875_c32687_153
wsnp_Ex_c1597_3045682	wsnp_Ku_c13952_22097856	Excalibur_c25640_110	BS00027006_51	wsnp_Ku_c13952_22097895	Tdurum_contig9144_222	BS00104270_51	Tdurum_contig51922_676	wsnp_Ex_c1597_3045682	wsnp_BE446672B_Ta_2_1
tplb0023b14_704	wsnp_Ku_c4951_8856170	wsnp_Ex_c17452_26163465	wsnp_Ra_c8484_14372772	wsnp_Ex_rep_c67036_65492436	RFL_Contig5706_1294	wsnp_JD_c4485_5618761	BS00073132_51	wsnp_Ra_c8484_14372815	tplb0023b14_704
Kukri_c22155_1010	Excalibur_rep_c103109_88	CAP7_c12162_251	wsnp_Ex_c53976_57027635	Tdurum_contig50473_889	wsnp_Ra_c5088_9081927	Ra_c6701_506	Kukri_c22155_1010	RAC875_c6701_291
BS00002484_51	BS00002484_51	BS00070285_51	RFL_Contig1823_1044	BobWhite_c23617_167	Excalibur_c8585_701	BS00099794_51	Jagger_c3757_131	Tdurum_contig11216_942
Ku_c956_1797	wsnp_Ex_c15611_23929128	wsnp_Ku_c13043_20902807	IAAV3802	wsnp_Ex_c7585_12957020	wsnp_Ex_c5101_9053178	Ku_c956_1797	wsnp_Ex_c5101_9052671	Kukri_c9133_2211
RAC875_c47427_75	BobWhite_c42716_71	wsnp_Ex_rep_c66255_64400455	Excalibur_rep_c72368_68	BS00110231_51	BS00069829_51	RAC875_c47427_75	RFL_Contig5937_1677
BS00022920_51	IAAV6731	Tdurum_contig81102_102	Excalibur_c5218_75	Ra_c37969_549	JD_c3116_778	BS00022920_51	RAC875_rep_c119728_146
wsnp_Ex_c12063_19310114	RAC875_rep_c96733_369	wsnp_Ex_c12063_19310114	RAC875_c8271_1352	RAC875_c8271_1469	wsnp_Ku_c11987_19473636	IAAV7915	Tdurum_contig75938_1546
wsnp_Ex_c2004_3770146	Kukri_c38105_452	wsnp_Ex_c2004_3770146	Kukri_c49015_1606	BobWhite_c28635_785	BobWhite_c441_976	wsnp_Ex_rep_c66883_65286958
IACX2234	Excalibur_rep_c71107_517	Tdurum_contig18557_228	IACX2234	wsnp_CAP12_c1337_682282	Tdurum_contig55429_147	Tdurum_contig55429_116	Kukri_rep_c102001_420
IACX3811	IACX3811	Tdurum_contig14847_144	RAC875_c63624_753	Ku_c1312_1194	BS00066271_51	Ra_c69552_1419
IAAV1158	Tdurum_contig61425_242	BS00087451_51	BS00101500_51	BS00022490_51	IAAV1158
Tdurum_contig15593_407	BS00034925_51	Excalibur_c50665_1323	BS00023142_51	Tdurum_contig15593_407	wsnp_BE446240B_Ta_2_3
wsnp_Ex_c18733_27607958	BS00051105_51	wsnp_Ex_c18733_27607958	Ex_c2725_1442	wsnp_Ex_c27136_36355033
RFL_Contig529_963	BS00022902_51	BS00011205_51	BS00022916_51	Kukri_c5861_360	RFL_Contig529_963
JD_c107_683	Excalibur_c60931_1260	BS00001835_51	wsnp_Ex_c39616_46871127	JD_c107_683	BS00063092_51	Tdurum_contig48523_1838	Tdurum_contig8158_269
Kukri_c9752_793	Kukri_c25961_166	Kukri_c8143_355	Kukri_c9752_793	Tdurum_contig11896_550	Tdurum_contig69792_167
Tdurum_contig53772_362	wsnp_Ex_c5296_9365860	Excalibur_c33470_175	Tdurum_contig53772_362	Tdurum_contig49651_227	wsnp_Ex_c5296_9365847
Kukri_c147_1620	RAC875_rep_c72356_51	IAAV1364	Kukri_c147_1620	wsnp_BE637864B_Ta_1_1	BobWhite_c8218_162
Kukri_rep_c69810_502	BobWhite_rep_c66032_270	Kukri_rep_c69810_502	BS00078431_51	Tdurum_contig56874_562	wsnp_BE443332B_Ta_2_2
BS00110104_51	BS00023006_51	Excalibur_c32726_125	Tdurum_contig13095_97	BS00110104_51	Kukri_c19709_383
IACX2961	IACX2961	Jagger_c7235_96	BS00096498_51
Excalibur_rep_c70674_83	Excalibur_rep_c70674_83	tplb0043a07_880	BobWhite_c2844_569	BS00039135_51	BS00022176_51
RAC875_rep_c98040_163	Kukri_c13188_256	wsnp_Ra_c19148_28288923	Tdurum_contig60509_232	wsnp_Ra_c29782_39115548	RAC875_rep_c98040_163
Kukri_rep_c102102_273	RAC875_c64377_732	BobWhite_c44460_821	RAC875_rep_c111494_195	Kukri_rep_c102102_273
BS00010352_51	wsnp_Ex_c5947_10431109	BS00010352_51	Excalibur_c10319_229	Excalibur_c32608_500
Tdurum_contig42797_2922	wsnp_Ku_c23096_32987510	RAC875_rep_c109215_398	Tdurum_contig42797_2922	Tdurum_contig42749_3287
RAC875_c45678_1083	RAC875_c55891_712	RAC875_c55891_659	BS00065217_51	RAC875_c45678_1083
Ku_c8310_865	wsnp_Ex_c27644_36826484	RAC875_c32848_578	RAC875_c62171_386	Ku_c8310_865
wsnp_Ex_c50340_54659660	wsnp_Ex_c50340_54659660	Tdurum_contig68637_256	RFL_Contig4140_1135	Kukri_c92979_195
BS00022505_51	BS00022505_51	BS00022482_51	Kukri_c79308_278	Kukri_rep_c106834_139
BS00093078_51	Excalibur_c10657_796	BS00093078_51	Excalibur_c21898_1423	Kukri_c44369_131
BS00060686_51	BS00021877_51	Tdurum_contig45965_563	Tdurum_contig13879_919	BS00060686_51
RAC875_c102223_220	CAP12_c1129_220	RAC875_c102223_220	RFL_Contig4977_2333
Ex_c25733_348	RAC875_c818_1185	Ex_c25733_348	IAAV7428
Kukri_c8533_1398	Kukri_c8533_1398	IAAV8952	D_contig25392_201
BS00022551_51	RAC875_rep_c106876_558	BS00022551_51	Tdurum_contig13117_1316
RFL_Contig2971_282	D_contig12192_450	wsnp_Ex_c13878_21738866	RFL_Contig2971_282
wsnp_Ku_rep_c71900_71624324	Excalibur_c6497_535	Ku_c11813_215	wsnp_Ku_rep_c71900_71624324
BS00065889_51	Ra_c25590_1406	wsnp_Ex_c1495_2864718	BS00065889_51
tplb0043k02_463	tplb0043k02_463	Ra_c17685_927	RAC875_c42275_224
BobWhite_c22266_315	BobWhite_c4236_410	wsnp_RFL_Contig4726_5654774	BobWhite_c22266_315
Tdurum_contig47253_1624	Tdurum_contig67656_387	Tdurum_contig47253_1624	Tdurum_contig41945_748
Excalibur_c40993_1129	wsnp_BF485168B_Ta_2_1	Excalibur_c48379_461	Excalibur_c40993_1129
CAP11_c2974_53	Kukri_c4412_383	Excalibur_c34625_281	CAP11_c2974_53
Kukri_c5357_323	Kukri_c5357_323	wsnp_Ex_rep_c67098_65573819	tplb0034e16_1165
Kukri_rep_c111991_498	Kukri_rep_c111991_498	BS00067769_51
RAC875_c90169_393	RFL_Contig2160_617	RAC875_c90169_393	wsnp_Ra_c19335_28504388
Kukri_c13978_132	Kukri_c13978_132	BS00023071_51	Excalibur_c44818_109
BS00022249_51	Tdurum_contig65853_242	BS00022249_51
CAP11_rep_c5039_201	RAC875_rep_c74070_518	CAP11_rep_c5039_201	BS00069723_51
wsnp_BE637971B_Ta_1_20	RFL_Contig5637_1008	wsnp_BE637971B_Ta_1_20
wsnp_Ex_c7447_12751589	wsnp_Ex_c7447_12751589	BS00048610_51
Kukri_c30490_328	Kukri_c30490_328	RAC875_c55934_165
BS00037246_51	Kukri_c8395_1352	BS00037246_51
wsnp_Ku_rep_c70742_70379526	Excalibur_c94756_540	wsnp_Ku_rep_c70742_70379526
RAC875_c16391_426	wsnp_Ex_rep_c101231_86636951	RAC875_c16391_426
BS00045568_51	BS00045568_51	CAP8_c5043_190
IACX5921	IACX5921	RAC875_c32077_284
Excalibur_c22205_573	Tdurum_contig68980_317	Excalibur_c22205_573
wsnp_RFL_Contig2403_1927045	wsnp_RFL_Contig2403_1927045	wsnp_Ra_c53181_56932563
wsnp_Ex_rep_c66389_64588992	BS00064032_51	wsnp_Ex_rep_c66389_64588992
wsnp_Ex_c7447_12752449	wsnp_Ex_c7447_12752449	wsnp_BG274294B_Ta_2_3
Excalibur_c581_947	Excalibur_c581_947	BS00067436_51
IACX1008	IACX1008	RAC875_c42206_305
Ku_c31363_2165	RAC875_c15942_571	Ku_c31363_2165
IACX9290	IACX9290	IACX8074
RAC875_c46093_492	Kukri_c63336_621	RAC875_c46093_492
BS00084895_51	wsnp_Ku_c51703_56915288	BS00084895_51
BS00065053_51	BS00067003_51	BS00065053_51
RAC875_c400_193	BS00071161_51	RAC875_c400_193
BS00077498_51	BS00077498_51	Kukri_c25512_53
tplb0024i15_1754	BS00041355_51	tplb0024i15_1754
Tdurum_contig28703_293	RAC875_c30138_595	Tdurum_contig28703_293
BS00110121_51	BS00110121_51
IAAV2147	IAAV2147
Excalibur_rep_c69522_83	Excalibur_rep_c69522_83
IAAV7352	BS00072791_51	wsnp_Ku_c18227_27490539	IAAV7352
BS00065139_51	BS00065139_51
Kukri_c29655_194	Kukri_c29655_194
BS00068327_51	BS00068327_51
Kukri_c51735_79	Kukri_c51735_79
BS00094237_51	BS00094237_51
tplb0028p02_562	tplb0028p02_562
RAC875_c5556_328	RAC875_c5556_328
IACX5764	IACX5764
Kukri_c36151_170	Kukri_c36151_170
tplb0048b10_1365	tplb0048b10_1365
CAP7_rep_c6352_375	CAP7_rep_c6352_375
BS00064162_51	BS00064162_51
BS00063512_51	BS00063512_51
Tdurum_contig13879_352	Tdurum_contig13879_352
Tdurum_contig52086_129	Tdurum_contig52086_129
wsnp_Ex_c27176_36393952	wsnp_Ex_c27176_36393952	Tdurum_contig32775_78
wsnp_Ex_c11461_18489681	wsnp_Ex_c11461_18489681
Kukri_c8390_1102	Kukri_c8390_1102
wsnp_Ra_c8506_14401408	wsnp_Ra_c8506_14401408
Excalibur_c55186_351	Excalibur_c55186_351
IAAV5863	IAAV5863
Excalibur_c43567_850	Excalibur_c43567_850
BobWhite_c9963_51	BobWhite_c9963_51
Ku_c106533_550	Ku_c106533_550
BS00095568_51	BS00095568_51
RAC875_c826_839	CAP8_rep_c9642_82	RAC875_c826_839	Excalibur_c17202_1833
wsnp_Ra_rep_c74968_72704437	wsnp_Ra_rep_c74968_72704437	BS00003839_51
BobWhite_rep_c50057_164	BobWhite_rep_c50057_164
CAP7_c1241_128	CAP7_c1241_128
BS00084990_51	BS00084990_51
BS00089031_51	BS00089031_51
BS00089790_51	BS00089790_51
RAC875_c9770_123	RAC875_c9770_123
Excalibur_c63885_115	Excalibur_c63885_115
Kukri_c37738_417	Kukri_c37738_417
Tdurum_contig47083_278	Tdurum_contig47083_278
RAC875_c4047_115	RAC875_c4047_115
Tdurum_contig11077_122	Tdurum_contig11077_122
RAC875_c839_352	RAC875_c839_352
BS00011596_51	BS00011596_51
BS00105846_51	BS00105846_51
Excalibur_c581_1220	Excalibur_c581_1220
IAAV4194	IAAV4194
Kukri_c33670_506	Kukri_c33670_506
BS00083060_51	BS00083060_51
CAP7_c3847_204	CAP7_c3847_204
Tdurum_contig8840_575	Tdurum_contig8840_575
Tdurum_contig13250_137	Tdurum_contig13250_137
BS00011695_51	BS00011695_51
RAC875_c95548_156	RAC875_c95548_156	wsnp_Ex_c1440_2764867
wsnp_Ex_c25782_35041189	wsnp_Ex_c25782_35041189
BS00064052_51	BS00064052_51
BS00089524_51	BS00089524_51
BobWhite_c14304_687	BobWhite_c14304_687
RAC875_c2040_564	RAC875_c2040_564
BobWhite_c14158_112	BobWhite_c14158_112
wsnp_Ex_c38849_46284348	wsnp_Ex_c38849_46284348
BS00078413_51	BS00078413_51
BS00105833_51	BS00105833_51
wsnp_JD_c5659_6814240	wsnp_JD_c5659_6814240
wsnp_Ex_c852_1657319	wsnp_Ex_c852_1657319
BS00039740_51	BS00039740_51
CAP12_c1085_283	CAP12_c1085_283
BS00055866_51	BS00055866_51
BS00067627_51	BS00067627_51
BS00050522_51	BS00050522_51
Tdurum_contig94450_255	Tdurum_contig94450_255
Excalibur_c28045_741	Excalibur_c28045_741
wsnp_JD_rep_c63201_40318622	wsnp_JD_rep_c63201_40318622
BS00068083_51	BS00068083_51
Kukri_c34793_360	Kukri_c34793_360
Tdurum_contig93330_656	Tdurum_contig93330_656
Kukri_c38553_173	Kukri_c38553_173
IAAV868	wsnp_Ex_c8188_13842273	wsnp_Ku_c7266_12551048	wsnp_JD_c8173_9207415	BobWhite_c10977_834	Kukri_c29121_654	wsnp_Ex_c27290_36498462	wsnp_Ex_c15396_23659859	wsnp_Ex_c25974_35235456	CAP11_c3464_68	Excalibur_c8188_243	D_contig06122_208	BS00066188_51	wsnp_Ku_c5560_9853214	BS00075001_51	Excalibur_c50856_63	Excalibur_c19237_895	wsnp_Ex_c18665_27541568	BobWhite_c6998_365	BS00022768_51	Excalibur_c23155_327	wsnp_Ex_c1318_2519998	BS00058554_51	Ra_c21676_178	wsnp_Ex_c27290_36498531	wsnp_Ex_c3831_6966926	IAAV868	RAC875_c35846_671	wsnp_Ku_c5560_9851459	wsnp_Ex_rep_c66423_64641115	BS00082503_51	wsnp_Ex_rep_c69024_67924125	RAC875_c54260_127	Excalibur_c48317_242	IAAV7473	wsnp_Ku_c2624_4986980	IAAV5841	IAAV7745	Kukri_c6051_640	RFL_Contig3622_1217	BS00079095_51	D_GA8KES401EYUM8_190	RAC875_c87321_108	IAAV2840	BS00021702_51	RAC875_c49612_102	wsnp_Ex_c12447_19847242	RAC875_c3604_1527	RAC875_c4135_1028	Excalibur_c8188_693
BS00000721_51	BS00108305_51	Excalibur_c3260_989	BS00000721_51	IACX11290	wsnp_Ex_rep_c101500_86856089	wsnp_BE586140D_Ta_2_2	BS00087783_51	Kukri_c9693_1890	wsnp_Ex_rep_c101500_86856679
tplb0044p22_2257	BS00086679_51	wsnp_CAP11_c1043_618449	BS00011451_51	D_GBUVHFX01ANH44_230	tplb0044p22_2257	BS00066847_51	Excalibur_c16662_300	tplb0044p22_2330
D_GB5Y7FA02I369B_378	BS00023049_51	D_GB5Y7FA02I369B_378	Kukri_c46169_294	BS00022178_51	CAP8_c1305_148
CAP12_c2978_93	D_contig16934_681	BobWhite_c28133_87	BS00065722_51	BS00074817_51	CAP12_c2978_93	Kukri_c20844_116	RAC875_c82888_83
wsnp_BE637971D_Ta_2_3	wsnp_BE637971D_Ta_2_3	wsnp_Ex_c1969_3705930	BobWhite_c1715_887	wsnp_Ku_c3682_6786230
RAC875_c10925_1887	Kukri_c36351_64	RAC875_c10925_1887	Kukri_c26168_713	IAAV1917	RAC875_c20883_693	D_GDS7LZN02IXNP1_255
BS00051826_51	Excalibur_c5958_1398	RAC875_c17951_108	BS00031658_51	Excalibur_c5958_1270	BS00051826_51
JD_c3737_285	BS00087086_51	D_GB5Y7FA02HBLTO_213	Excalibur_c12703_766	CAP11_c3218_126	JD_c3737_285
D_contig13475_402	D_F1BEJMU01DOR77_203	Kukri_c33670_261	D_contig13475_402
BS00003816_51	BS00093390_51	BS00003816_51	wsnp_Ex_c35886_43950102
wsnp_JD_c12333_12595897	wsnp_JD_c12333_12595897	wsnp_Ex_c2918_5381441
Excalibur_c5892_1129	tplb0061f07_1411	Excalibur_c15692_532	Excalibur_c4876_832	wsnp_Ra_c1020_2062200	Excalibur_c5892_1129
wsnp_CAP12_c633_339740	wsnp_CAP12_c633_339740	BS00095225_51
BS00093275_51	BS00093275_51	BS00036189_51
Excalibur_c16851_142	RFL_Contig1338_2062	Excalibur_c16851_142
wsnp_Ex_c41048_47969948	wsnp_Ex_c41048_47969948
wsnp_Ex_c1085_2078944	wsnp_Ex_c1085_2078944
D_F5XZDLF01A85DT_301	IAAV7510	D_F5XZDLF01A85DT_301
Excalibur_c55959_651	Excalibur_c55959_651
RAC875_rep_c105196_532	RAC875_rep_c105196_532
CAP8_c2401_433	CAP8_c2401_433
wsnp_Ex_c1358_2602235	wsnp_Ex_c1358_2602235	Kukri_c837_436	wsnp_Ex_c1358_2600929
wsnp_BE424100D_Ta_1_1	wsnp_BE424100D_Ta_1_1
Tdurum_contig11756_458	Tdurum_contig11756_458
BS00063511_51	BS00063511_51
RFL_Contig3481_1669	RFL_Contig3481_1669
Tdurum_contig46389_1540	Tdurum_contig46389_1540
D_contig14507_369	D_contig14507_369
RAC875_c2070_566	RAC875_c2070_566
D_GBF1XID01DNWRS_378	D_GBF1XID01DNWRS_378	RAC875_c43831_91
BS00107837_51	BS00107837_51
Excalibur_c23473_451	Excalibur_c23473_451
Ku_c12842_664	Ku_c12842_664
BS00066446_51	BS00066446_51
Excalibur_c54055_694	Excalibur_c54055_694
IAAV5232	IAAV6102	wsnp_Ku_c16547_25454123	wsnp_Ex_c10555_17236072	Tdurum_contig8350_243	IAAV5232	CAP8_c3129_381	BS00064813_51	Excalibur_c91176_326	Excalibur_rep_c69149_1588	Excalibur_c7971_712	Kukri_c44231_1576	Tdurum_contig42282_10323	RAC875_c35688_382	tplb0021g21_595	Tdurum_contig50720_482	Tdurum_contig14482_1073	RAC875_c22328_490	BS00087932_51	Kukri_c21008_657	Kukri_c25632_86	RAC875_c22328_1356	tplb0025l18_1788	RFL_Contig5122_974	IAAV7086	BS00065001_51	Tdurum_contig52350_902	Excalibur_c62106_387	wsnp_Ku_c2838_5354231
BS00032606_51	BS00032606_51	Kukri_c11327_977
Tdurum_contig15512_429	IACX636	Tdurum_contig45580_1717	BS00107555_51	wsnp_BE498730A_Ta_2_2	RAC875_c25986_82	Ex_c721_2374	Tdurum_contig15512_429	Excalibur_c50934_159	Excalibur_c28938_185	Tdurum_contig44062_733	Kukri_c29034_867	RAC875_c17628_867	BobWhite_c14476_80	Ex_c721_2127	BS00074780_51	Tdurum_contig56511_144	Excalibur_c74304_642	wsnp_Ex_c20370_29434410
wsnp_RFL_Contig1951_1127302	IACX11417	RAC875_c829_1143	Kukri_c31776_1621	RAC875_c26214_505	Excalibur_c25599_358	Excalibur_c32668_467	IACX6178	CAP12_c259_307	BobWhite_c12426_84	Kukri_c23195_266	RAC875_c47161_100	Excalibur_c18324_390	wsnp_RFL_Contig1951_1127302
Tdurum_contig82812_213	Kukri_rep_c83485_398	Tdurum_contig82812_213	BS00039983_51	RAC875_c13116_541	BS00036767_51	Excalibur_c37649_125	Tdurum_contig9731_121	wsnp_BG314532A_Ta_2_1	Tdurum_contig48302_532	Excalibur_c15733_252	Excalibur_rep_c111743_194
BS00022409_51	Kukri_rep_c68300_216	Tdurum_contig86183_221	Tdurum_contig6086_269	IACX3245	Tdurum_contig63071_67	Excalibur_c8009_325	BS00022409_51	BS00030165_51	Tdurum_contig49145_914	BS00062732_51	BobWhite_c17783_174
Ku_c35823_743	Ku_c13700_1196	Ra_c70418_147	CAP11_c2194_115	Ku_c35823_743	wsnp_Ex_rep_c66358_64543218	Excalibur_c3171_416	Kukri_rep_c104611_210	wsnp_Ex_rep_c66358_64543401	BobWhite_rep_c64766_352
BS00022813_51	wsnp_Ex_c5740_10081171	BS00077768_51	Kukri_c25978_561	BS00077769_51	Ex_c5740_1133	wsnp_Ex_rep_c70299_69243401	BS00022813_51
wsnp_JD_c12088_12411845	Kukri_rep_c104727_91	wsnp_JD_c12088_12411845	RAC875_rep_c70093_1079	Kukri_c15308_173	wsnp_Ex_c15325_23565935	wsnp_CAP12_c901_472535	wsnp_CAP11_rep_c8768_3788007	wsnp_Ex_rep_c68113_66877517
RFL_Contig3780_644	BS00110587_51	BS00070005_51	RAC875_c35521_185	RAC875_rep_c69987_930	Ra_c13247_528	BS00070004_51	BS00039406_51	RFL_Contig3780_644
BobWhite_c5096_156	wsnp_BG263521A_Ta_2_2	IACX6028	wsnp_Ex_c22862_32074455	Ra_c2655_504	BobWhite_c5096_156	RAC875_c18698_550	Excalibur_c11437_75	BobWhite_c23953_312
wsnp_Ex_rep_c69124_68035485	wsnp_Ex_rep_c101866_87158671	wsnp_Ex_c60588_60977198	BobWhite_rep_c62964_873	Kukri_c45015_145	wsnp_Ex_c12219_19526749	wsnp_Ex_c1782_3365844	wsnp_Ex_rep_c69124_68035485
Kukri_c3882_2021	wsnp_BF201235A_Ta_2_4	Excalibur_c12177_285	RAC875_rep_c88665_100	BS00003867_51	RAC875_rep_c88665_52	Kukri_c3882_2021	wsnp_RFL_Contig3790_4082085
wsnp_Ku_c850_1758318	Kukri_c3688_407	wsnp_Ex_c63909_62932437	wsnp_Ku_c3688_6797159	wsnp_Ku_c850_1758318	wsnp_Ex_c63909_62932893	wsnp_JD_c16948_15934352	Kukri_c52608_142
IAAV1698	BS00035883_51	IAAV1698	BS00039422_51	BS00089497_51	BS00022666_51
Kukri_c26697_366	RAC875_c35688_178	BS00024643_51	Kukri_c26697_366	IAAV8933	RAC875_c51459_311	Excalibur_c16329_493	RAC875_c35200_230
Tdurum_contig53038_714	Excalibur_c4372_363	Tdurum_contig53038_714	Tdurum_contig56321_232	Tdurum_contig53038_684	BS00065245_51
wsnp_Ex_c19556_28530231	Tdurum_contig11803_475	Tdurum_contig11803_306	Tdurum_contig11803_850	wsnp_Ex_c19556_28530243	wsnp_Ex_c19556_28530231
wsnp_BE445431A_Td_2_1	BS00093201_51	RAC875_c42648_115	BS00081506_51	Jagger_c4026_328	wsnp_BE445431A_Td_2_1
wsnp_Ex_c5412_9564478	wsnp_Ex_c5412_9564478	Ra_c58279_684	Ra_c58279_702	wsnp_Ex_c5412_9564346
wsnp_Ku_c10418_17237935	Excalibur_rep_c67619_217	wsnp_Ku_c10418_17237935	Ex_c19516_3687	wsnp_Ex_rep_c66982_65424063
RAC875_rep_c78744_228	wsnp_Ex_c15740_24096817	RAC875_rep_c78744_228	BS00022982_51	Excalibur_c92241_336
BobWhite_c4517_120	BS00025880_51	BobWhite_c4517_120
RAC875_c21906_247	RAC875_c21906_247	BobWhite_c17403_635	wsnp_Ex_c10084_16572374	RAC875_c52458_454
BobWhite_c31163_694	Tdurum_contig82404_354	BobWhite_c31163_694	RFL_Contig927_1591
Excalibur_c42110_210	Ra_c3750_1082	Excalibur_c42110_210	Excalibur_c42110_66
BS00083146_51	wsnp_Ex_c15822_24204224	Tdurum_contig47258_1039	BS00083146_51	wsnp_Ku_c15567_24224486
RAC875_rep_c73925_276	BS00079443_51	BS00021739_51	RAC875_rep_c73925_276
Tdurum_contig42153_7329	Tdurum_contig42153_5854	RAC875_rep_c111906_144	Tdurum_contig42153_7329
Ra_c42714_1137	Ra_c42714_1137	BS00049644_51
RAC875_c41194_218	Kukri_c15489_626	Ra_c71628_188	wsnp_Ex_c2138_4015881	RAC875_c41194_218	Ra_c22880_760	RAC875_c41731_321	wsnp_Ex_rep_c67264_65795361	IAAV444	wsnp_Ex_rep_c66615_64916114	Kukri_c57491_156	wsnp_Ex_c31900_40635609	wsnp_Ex_c42815_49298013	Ku_c59581_1412	wsnp_Ex_c25057_34318425	wsnp_Ex_rep_c66615_64916512	wsnp_Ex_rep_c66809_65185215
wsnp_Ex_c2887_5330426	Ku_c57425_413	wsnp_Ex_c2887_5330426	Kukri_rep_c73477_888
Excalibur_rep_c105284_110	Excalibur_c61806_213	Excalibur_rep_c105284_110	BS00066186_51
BS00057059_51	BS00057059_51	BS00057060_51	BS00067907_51
wsnp_Ex_c19516_28481857	wsnp_Ku_c23598_33524490	wsnp_Ex_c19516_28481857	RFL_Contig174_406
RFL_Contig2972_2819	RAC875_c24364_307	RFL_Contig2972_2819	RFL_Contig2972_2285
Excalibur_c6808_541	Excalibur_c6808_541	IACX2067	wsnp_Ex_c36242_44232305	Excalibur_c12169_1088	Excalibur_c4847_631	IAAV2376	Excalibur_c6808_959
Excalibur_c12980_2392	Excalibur_c12980_2392	Kukri_c40204_141	RAC875_c42847_141
Tdurum_contig42423_2448	Tdurum_contig42423_1536	Tdurum_contig42423_2448	Tdurum_contig42423_1963
wsnp_Ra_c6586_11477949	wsnp_Ex_c2137_4014287	wsnp_Ra_c6586_11477949	wsnp_Ex_c2137_4014383
Kukri_c1728_1876	Kukri_c1728_1876	IAAV2654	BS00064905_51
Excalibur_c47535_389	wsnp_CAP8_c2677_1394934	Excalibur_c47535_389	Excalibur_c28017_641
wsnp_Ku_c8927_15048149	Ku_c8927_2075	wsnp_Ku_c8927_15048149	Kukri_c7193_5892
Ra_c34214_1320	Ra_c34214_1320	BS00041816_51
BobWhite_c15773_166	BobWhite_c15773_166	Excalibur_c72359_56
Kukri_c4027_151	Kukri_c4027_151	wsnp_Ku_c16358_25225060
BS00107804_51	Ku_c69608_894	BS00107804_51
CAP12_c6044_69	BS00085765_51	Tdurum_contig30451_88	BobWhite_c28819_517	wsnp_BE406351A_Ta_2_2	Kukri_c9713_1999	BS00040337_51	RAC875_c992_718	BS00067806_51	wsnp_BE403597A_Ta_2_1	BS00041707_51	Excalibur_c1793_97	Tdurum_contig10579_790	BobWhite_c28819_733	BS00040336_51	wsnp_Ex_c28204_37349164	CAP12_c6044_69	RAC875_c63975_307
wsnp_Ex_rep_c101526_86881496	wsnp_Ex_rep_c101526_86881496	wsnp_JD_c18695_17091254
Tdurum_contig77522_310	BobWhite_c11022_78	Tdurum_contig77522_310
RAC875_rep_c69619_145	RAC875_rep_c69619_145	wsnp_Ex_c11827_18986376
RFL_Contig4517_1276	RFL_Contig4517_1276	RAC875_c38018_278
wsnp_Ex_rep_c108004_91402649	wsnp_Ex_rep_c108004_91402649	BS00091763_51
RAC875_c69068_71	wsnp_Ex_c42720_49228237	RAC875_c69068_71
BS00091830_51	BS00091830_51	wsnp_Ex_c59373_60260876
Tdurum_contig86243_288	RFL_Contig2656_871	Tdurum_contig86243_288
Jagger_c9554_114	wsnp_Ra_c32271_41304469	Jagger_c9554_114
RAC875_c27530_860	wsnp_Ex_c3695_6740339	RAC875_c27530_860
Tdurum_contig55610_784	Tdurum_contig55610_784	BS00075524_51
IACX5800	IACX5800	RAC875_c25848_122
RAC875_c1043_258	RAC875_c1043_258	RAC875_c96399_610
RAC875_c17787_274	RAC875_c17787_274	RAC875_c4015_2175
Kukri_c24852_466	RAC875_c24517_558	Kukri_c24852_466
RAC875_rep_c69619_78	Ku_c33884_267	RAC875_rep_c69619_78
Tdurum_contig84245_154	Tdurum_contig84245_154
RAC875_c33809_158	RAC875_c33809_158
RAC875_c1757_530	RAC875_c1757_530
RAC875_rep_c107961_348	RAC875_rep_c107961_348
BobWhite_c13373_250	BobWhite_c13373_250
Kukri_c74165_204	Kukri_c74165_204
Ku_c23118_149	Ku_c23118_149
wsnp_be471201A_Ta_1_1	wsnp_be471201A_Ta_1_1
RAC875_rep_c119471_174	RAC875_rep_c119471_174
BS00065366_51	BS00065366_51
Tdurum_contig61938_424	Tdurum_contig61938_424
BS00076693_51	BS00076693_51
BobWhite_c26374_339	BobWhite_c26374_339
BS00021706_51	BS00021706_51
BS00029332_51	BS00029332_51
Kukri_c40121_373	Kukri_c40121_373
wsnp_Ex_c905_1748920	wsnp_Ex_c905_1748920
wsnp_JD_c15127_14676522	wsnp_JD_c15127_14676522
Excalibur_c18514_238	Excalibur_c18514_238
Excalibur_c20439_825	Excalibur_c20439_825
RAC875_c33037_578	RAC875_c33037_578	wsnp_Ex_rep_c70299_69243835	BS00110128_51
CAP12_c575_105	CAP12_c575_105
RAC875_c9523_328	BS00000209_51	RAC875_c9523_328
wsnp_JD_rep_c48914_33168544	wsnp_JD_rep_c48914_33168544
Kukri_rep_c74573_613	Kukri_rep_c74573_613
wsnp_Ex_c2337_4379619	wsnp_Ex_c2337_4379619
IAAV2065	IAAV2065
Ku_c10387_272	Ku_c10387_272
RAC875_c1706_1888	RAC875_c1706_1888
tplb0050m09_1890	tplb0050m09_1890
Excalibur_c34964_326	Excalibur_c34964_326
Kukri_c53501_305	Kukri_c53501_305
RFL_Contig5277_888	RFL_Contig5277_888
Excalibur_c52319_257	Excalibur_c52319_257
BobWhite_rep_c64680_305	Tdurum_contig93884_223	BobWhite_rep_c64680_305	BS00090940_51	Kukri_c40035_258
wsnp_Ku_c1292_2572053	wsnp_Ku_c1292_2572053
Excalibur_c41125_360	Excalibur_c41125_360
CAP12_rep_c6956_169	CAP12_rep_c6956_169
wsnp_Ku_c33374_42877546	wsnp_Ku_c33374_42877546
BS00068050_51	BS00068050_51
RFL_Contig1863_250	RFL_Contig1863_250
Tdurum_contig93508_295	Tdurum_contig93508_295
Excalibur_c11947_746	Excalibur_c11947_746
Tdurum_contig52350_296	Tdurum_contig52350_296
BobWhite_c5178_188	BS00023202_51	BobWhite_c5178_188	CAP7_c4056_108
RAC875_c3397_1492	RAC875_c3397_1492
RAC875_c48703_189	RAC875_c48703_189
wsnp_Ex_c59095_60108185	wsnp_Ex_c59095_60108185
BS00062843_51	BS00062843_51
BS00096882_51	BS00096882_51
wsnp_Ex_c36049_44083089	wsnp_Ex_c36049_44083089
wsnp_JD_c2578_3489735	wsnp_JD_c2578_3489735
IAAV880	IAAV880
wsnp_Ra_c66636_64922359	wsnp_Ra_c66636_64922359
IAAV5706	IAAV5706
RAC875_c35807_1110	RAC875_c35807_1110
wsnp_Ex_c2033_3814035	wsnp_Ex_c2033_3814035
Tdurum_contig33398_106	Tdurum_contig33398_106
Excalibur_rep_c102052_721	Excalibur_rep_c102052_721
BS00063368_51	BS00063368_51
RAC875_c34757_180	RAC875_c34757_180
Kukri_c3024_1268	Kukri_c3024_1268
wsnp_Ex_rep_c80588_75758453	wsnp_Ex_rep_c80588_75758453
CAP11_c2293_200	CAP11_c2293_200
IAAV3791	IAAV3791	Excalibur_c44487_642
wsnp_Ex_rep_c103167_88182254	wsnp_Ex_rep_c103167_88182254
wsnp_Ex_c2772_5130007	wsnp_Ex_c2772_5130007
CAP8_rep_c8022_270	CAP8_rep_c8022_270
BS00096927_51	BS00096927_51
BobWhite_c16923_64	BobWhite_c16923_64
wsnp_Ex_c11950_19164191	wsnp_Ex_c11950_19164191
BS00011539_51	BS00011539_51
RAC875_c19904_308	RAC875_c19904_308
BS00004724_51	BS00004724_51
Tdurum_contig44328_448	Tdurum_contig44328_448
RAC875_c14944_555	RAC875_c14944_555
BS00029208_51	BS00029208_51
Ku_c269_2643	Ku_c269_2643
Tdurum_contig8350_350	Tdurum_contig8350_350
IAAV691	IAAV691
Kukri_c56203_965	Kukri_c56203_965
BS00030136_51	BS00030136_51
Excalibur_rep_c86807_132	Excalibur_rep_c86807_132
BobWhite_c1611_1685	BobWhite_c1611_1685
BS00022487_51	BS00022487_51
BS00024921_51	BS00024921_51
BobWhite_c26803_89	BobWhite_c26803_89
RAC875_c96033_191	RAC875_c96033_191
Kukri_c29170_702	Kukri_c29170_702
Kukri_c46621_143	RAC875_c31252_173	wsnp_BE497494B_Ta_2_1	BS00110442_51	RAC875_rep_c118376_304	tplb0045o20_1168	Ra_c6728_590	BS00071690_51	BS00083078_51	IAAV2784	BS00003404_51	RAC875_c3302_1411	RAC875_c26415_350	IAAV1101	Kukri_c67546_279	BS00103461_51	wsnp_Ex_c741_1456698	IAAV3789	wsnp_Ku_c4042_7375053	IAAV980	BS00063577_51	BS00065418_51	Ra_c27275_627	wsnp_CAP7_rep_c12606_5316797	IACX6223	Ku_c4042_576	wsnp_Ex_c6537_11338763	Tdurum_contig77602_931	RAC875_rep_c99492_65	Kukri_c67546_342	wsnp_JD_c12687_12877994	wsnp_CAP11_c3947_1866837	Excalibur_c12135_100	RAC875_c86069_65	BS00022422_51	tplb0045o20_699	BS00038218_51	RAC875_c37837_889	wsnp_JG_c609_370792	BS00067337_51	BS00110319_51	Kukri_rep_c85389_715	BS00038217_51	Kukri_c36879_83	RFL_Contig1385_326	RAC875_c35438_474	BS00043099_51	Excalibur_c43482_141	Kukri_c62277_80	BS00079213_51
wsnp_Ra_c58860_60407020	BS00100118_51	wsnp_Ra_c58860_60407020	Excalibur_c33525_279	BS00083998_51	wsnp_Ex_c12675_20144479
Excalibur_c105074_293	RAC875_c103094_120	Tdurum_contig54784_485	BobWhite_rep_c64679_73	BobWhite_c18540_97	Tdurum_contig18858_324	BS00063365_51	RAC875_c4465_549	Kukri_c18459_2622	Excalibur_c2819_1773	wsnp_Ex_c2203_4129271	BobWhite_c47357_535	BS00046164_51	BS00046166_51	CAP7_c1933_170	Excalibur_c2819_2310	RFL_Contig2577_584	BobWhite_c41676_137	wsnp_Ex_c5123_9088111	Kukri_c834_259	BS00047070_51	IAAV1401	Excalibur_c105074_293	Ex_c16948_754	RAC875_c4465_81	BS00080967_51	BS00077131_51	Tdurum_contig5691_596	Excalibur_c36280_764	wsnp_Ex_c11748_18884081
wsnp_Ex_c1873_3531947	Kukri_c5711_112	Excalibur_c58566_284	CAP7_c3814_303	RAC875_c30936_411	RAC875_c4203_382	BS00066119_51	BobWhite_c5852_103	RAC875_c18463_156	BobWhite_c5852_685	Kukri_c9507_95	Excalibur_c15696_1280	RFL_Contig356_812	wsnp_Ex_c1873_3531947
RFL_Contig3172_1752	Kukri_rep_c68903_301	Kukri_rep_c68903_708	BS00066719_51	Excalibur_c14201_111	wsnp_CAP7_c1592_791887	Tdurum_contig82393_581	Kukri_c84629_315	RAC875_c29913_139	Excalibur_c95944_641	BS00065327_51	Excalibur_c65341_303	BobWhite_c13525_262	RFL_Contig3172_1752	IAAV3100	BS00004224_51	IACX6309
BobWhite_c948_52	BS00011039_51	wsnp_Ex_c51461_55394646	wsnp_JD_c4699_5834958	wsnp_JD_rep_c64505_41132927	Kukri_c34353_821	BobWhite_c948_52	wsnp_Ex_c62844_62315607	wsnp_JD_c1236_1789566	Kukri_c42244_809
Kukri_c28478_750	Kukri_c29640_92	Excalibur_c53516_119	Kukri_c28478_750	Ku_c34562_480	Ku_c41677_924	Excalibur_c20050_133	wsnp_JD_c8085_9129899	Excalibur_c7963_1722	wsnp_Ex_c163_321026	RAC875_c21868_792	Excalibur_c21220_88	wsnp_Ex_c56027_58308093	Kukri_rep_c106290_204
Excalibur_rep_c108225_302	BS00079013_51	Excalibur_rep_c108225_302	RAC875_rep_c91134_949	Tdurum_contig68666_570	Kukri_rep_c101529_1199	wsnp_Ex_c922_1775246	RAC875_c3947_441	IAAV7841	BS00009247_51	Kukri_c75902_132	Kukri_c49010_266
Tdurum_contig42112_2432	Tdurum_contig54925_225	Tdurum_contig12831_69	Ra_c4051_1010	RAC875_rep_c72879_435	Ra_c68109_376	Tdurum_contig42112_2432	wsnp_Ex_rep_c67561_66188180	BS00070861_51
BobWhite_c21827_104	BobWhite_c24069_257	Excalibur_rep_c83640_791	BobWhite_c21827_104	BobWhite_c7274_333	Tdurum_contig52627_496	Tdurum_contig10048_447	Excalibur_c26527_82	Excalibur_rep_c107890_89	Excalibur_c49875_479	Tdurum_contig10048_61
wsnp_BF202681B_Ta_2_2	BS00022417_51	Ra_c2110_1660	Kukri_c9387_372	Ra_c2110_494	BS00022940_51	Kukri_c9387_112	wsnp_CAP8_c630_456418	RAC875_c15649_1101	BS00022949_51	wsnp_BF202681B_Ta_2_2
Ku_c23446_2209	RAC875_c52566_551	Ku_c23446_2209	Excalibur_c13239_85	Excalibur_c15031_73	wsnp_Ex_c7738_13195349	Tdurum_contig83066_276	wsnp_Ex_c7246_12443506	RAC875_rep_c113555_122	BS00022657_51	RAC875_c52566_644
Kukri_c37311_136	wsnp_Ex_c10596_17293363	Kukri_c37311_136	BobWhite_c23790_98	BS00009807_51	Kukri_c59939_94	Kukri_c11318_591	IAAV3165	BobWhite_c11059_169	wsnp_Ex_c10596_17293192
Excalibur_c40976_111	CAP8_rep_c8162_101	RAC875_c8197_810	Tdurum_contig80351_311	JD_c2156_2040	BS00059896_51	Excalibur_c40976_111	Excalibur_c40976_87	wsnp_Ex_c5619_9884202
tplb0034e07_1869	IACX6340	wsnp_Ra_c1501_2991585	Excalibur_c2656_3198	tplb0034e07_1869	Excalibur_c29417_400	tplb0034e07_718
Excalibur_c7449_587	Excalibur_c7449_587	tplb0024l03_910	Excalibur_c3506_610	BobWhite_c38001_528	RAC875_c29937_325	Kukri_c52356_96	Excalibur_c80601_308	BobWhite_c32938_264
Kukri_c16760_1427	wsnp_Ku_c11665_18999583	Kukri_c16760_1427	Jagger_c4412_265	BobWhite_c6166_319	RAC875_rep_c72435_90	RAC875_c79857_301
Excalibur_c35074_257	wsnp_RFL_Contig3917_4326857	BobWhite_c9690_94	Tdurum_contig71365_233	Excalibur_c37753_655	Kukri_c57014_168	Excalibur_c35074_257	Excalibur_c2157_173
BS00010988_51	IAAV6288	BS00010988_51	BS00010098_51	Excalibur_c10637_515	Excalibur_c18966_1008	BS00009060_51	BS00068181_51
wsnp_RFL_Contig1418_565105	BS00034245_51	wsnp_RFL_Contig1418_565105	Kukri_rep_c68124_672	wsnp_Ex_c15089_23270614	IAAV6765	wsnp_Ex_c22423_31615798	Ra_c6700_406
BS00012036_51	wsnp_Ex_c24711_33964543	BS00012071_51	BS00012036_51
Excalibur_rep_c106124_239	wsnp_Ex_c9248_15372536	wsnp_BE399688B_Ta_2_1	BS00092273_51	IACX1412	wsnp_Ex_c45094_50985067	Excalibur_rep_c106124_239
Kukri_rep_c104422_192	BS00100939_51	Excalibur_c46590_363	Excalibur_c16144_185	wsnp_Ku_c48_103915	Kukri_c74521_181	Kukri_rep_c104422_192
RAC875_c62831_255	Kukri_rep_c103261_918	Kukri_c16758_443	RAC875_c62831_255	RAC875_c38003_164	Kukri_c27673_289	Kukri_rep_c69177_180
IAAV5350	IAAV717	BS00091068_51	wsnp_BE490267A_Ta_2_1	wsnp_Ex_c7203_12370983	RFL_Contig4856_71	IAAV5350
BS00064851_51	wsnp_Ex_c3764_6853627	wsnp_Ku_c18923_28319203	BS00064851_51	wsnp_Ra_c46023_52004149	wsnp_Ex_rep_c102216_87433489
IACX5850	RAC875_c14775_1048	wsnp_Ex_c10838_17631243	IACX5850	Kukri_c32700_104	IAAV5226
Excalibur_c21752_768	Excalibur_c21752_768	RAC875_c22429_249	Kukri_c12368_82	Kukri_rep_c69803_82	RAC875_c95948_614
wsnp_Ku_c12037_19549078	RAC875_c36614_344	Ex_c2510_477	Ku_c12037_482	wsnp_Ku_c12037_19549078	CAP12_c2472_60
wsnp_RFL_Contig3802_4108582	Kukri_c10017_833	wsnp_RFL_Contig3802_4108582	RAC875_s109189_188
RFL_Contig5495_563	Excalibur_c47996_509	Kukri_c49784_56	Kukri_c49784_86	IAAV1798	RFL_Contig5495_563	Ra_c105904_1191	Excalibur_c12675_1147	Ra_c105904_187
Jagger_c10188_98	wsnp_Ex_c15646_23969140	Jagger_c10188_98	Excalibur_c48404_59	Kukri_c17_1246	RAC875_c16993_196
BS00026432_51	BS00026432_51	CAP11_c2941_210	BS00063236_51	Excalibur_c42146_338
wsnp_Ra_c1660_3275687	RAC875_rep_c115433_378	wsnp_Ra_c1660_3275687	wsnp_Ex_c1996_3754394	Ra_c491_902
wsnp_Ku_c4962_8872507	wsnp_Ex_rep_c72511_70872203	Excalibur_c100910_239	wsnp_Ex_c1962_3696265	wsnp_Ku_c4962_8872507
Kukri_c30847_551	IACX8446	wsnp_Ex_c7776_13247365	Kukri_c30847_551	wsnp_JD_c640_960796
RAC875_c66695_560	wsnp_JD_c12346_12606967	RAC875_c66695_560	BS00022805_51	RAC875_c16752_283
BS00072839_51	CAP7_c4827_53	BS00072840_51	BS00072839_51	IAAV5743
Kukri_c498_1817	wsnp_JD_c30_49073	wsnp_JD_c30_49876	BS00094172_51	Kukri_c498_1817
Kukri_c10869_1591	RFL_Contig2751_1562	Kukri_c10869_1591	BobWhite_rep_c64068_241	Excalibur_c56550_71
Excalibur_rep_c77221_93	Excalibur_rep_c77221_93	Excalibur_rep_c68985_110	RAC875_rep_c118667_79	Excalibur_rep_c108662_132
RAC875_c17455_152	BS00046165_51	wsnp_Ex_c5123_9089025	RAC875_c17455_152	wsnp_Ex_c5123_9087869
RFL_Contig1483_1765	tplb0031k24_254	RFL_Contig1483_1765	wsnp_Ra_c16822_25566950
RAC875_c63545_85	RAC875_c63545_85	BS00075410_51	tplb0040e02_1293	Kukri_c48787_108
BobWhite_c11397_231	Kukri_c3701_392	tplb0054d13_2445	BobWhite_c11397_231	BS00067280_51
RFL_Contig5031_526	RFL_Contig5031_526	Tdurum_contig54634_815	Kukri_c53810_137
BS00079621_51	BS00079621_51	Excalibur_c3762_715	Excalibur_c3762_829
wsnp_Ex_c21092_30220342	BobWhite_c41535_52	wsnp_Ex_c21092_30220342	Kukri_c5497_312
Excalibur_c48871_625	Excalibur_c7366_1926	Excalibur_c48871_625	Excalibur_rep_c106698_235
BobWhite_c8253_397	BobWhite_rep_c64049_232	Excalibur_c76665_98	BobWhite_c8253_397
wsnp_Ex_c51352_55323092	BS00037345_51	Kukri_rep_c69267_496	wsnp_Ex_rep_c67671_66332423	Excalibur_c25921_230	wsnp_Ex_c51352_55323092	RAC875_c5080_915	BobWhite_c8113_532	wsnp_Ex_c7003_12065828
Excalibur_c16646_1254	wsnp_Ex_c38739_46196393	wsnp_Ex_c38739_46195930	Excalibur_c16646_1254
RAC875_rep_c106596_127	wsnp_Ku_c2486_4751695	RAC875_rep_c106596_127
BS00064528_51	BS00064528_51	RFL_Contig337_1645	Tdurum_contig54925_415	Tdurum_contig7144_602	Excalibur_c71500_231	Tdurum_contig54925_202
BobWhite_rep_c61602_139	Excalibur_c18417_285	BobWhite_rep_c61602_139	RAC875_rep_c109975_192
Tdurum_contig13653_255	Tdurum_contig13653_255	BS00100563_51	RAC875_c15396_90
Excalibur_c23723_141	RAC875_c7827_218	BobWhite_c662_148	Excalibur_c23723_141
BobWhite_c5072_107	BS00022950_51	wsnp_JD_c42879_30043973	BobWhite_c5072_107
Excalibur_c30167_243	BobWhite_c19945_341	Excalibur_c42928_135	Excalibur_c30167_243
Kukri_c34553_89	Kukri_c34553_89	RAC875_c5673_1209	RAC875_c98387_130
wsnp_Ex_c19371_28311667	Ku_c63748_1264	wsnp_Ex_c19371_28311667
IACX8828	Excalibur_c7051_1027	Kukri_c55909_1109	IACX8828	Excalibur_c31864_713	BobWhite_c5191_362	RAC875_c31328_381	IACX5726	BobWhite_c5191_563	CAP12_s9114_61	BS00011047_51	BS00046601_51	Excalibur_c65466_714	Jagger_c7688_98	Kukri_c27631_1329	RAC875_c1858_2693	RFL_Contig385_761	BS00011276_51	BS00069756_51	Excalibur_c1883_340	RFL_Contig3713_316	Ex_c52711_584	Kukri_c18754_67	BS00106695_51	RAC875_c57353_245	BS00009882_51
BS00104667_51	BS00104667_51	tplb0048g05_866
RAC875_rep_c112807_403	RAC875_rep_c112807_403	Kukri_c7339_113
BobWhite_c17047_268	BobWhite_c17047_268	Tdurum_contig10208_447
Tdurum_contig30201_63	Tdurum_contig30201_63	tplb0042o21_419
RAC875_c6538_123	RAC875_c6538_123	wsnp_Ex_c25445_34710489
BS00016650_51	BS00016650_51	Excalibur_c1353_1364
RAC875_c10132_462	RAC875_c17459_566	RAC875_c10132_462
wsnp_Ex_c55735_58127324	wsnp_Ex_c55735_58127324	Ex_c55735_1012
Kukri_c31059_130	RFL_Contig2612_826	Kukri_c31059_130
Kukri_c3501_1175	Kukri_c3501_1175	Excalibur_c8919_345
BobWhite_c31129_60	BobWhite_c31129_60	IAAV8040
Excalibur_c73922_55	BS00069685_51	Kukri_c40621_513	Excalibur_c73922_55	wsnp_Ex_c9729_16071358	BobWhite_rep_c50458_213
RFL_Contig4849_702	RFL_Contig4849_702	BS00066545_51
RAC875_c27297_2153	RAC875_c27297_2153	BobWhite_c2423_99
IACX8602	IACX8602	tplb0030f06_593
Kukri_c26474_540	Excalibur_c584_726	Kukri_c26474_540
Kukri_c40204_617	Kukri_c30847_344	Kukri_c40204_617
BobWhite_c2822_228	tplb0042a21_1091	BobWhite_c2822_228
BS00070900_51	BS00070900_51	IAAV5802
Kukri_c96357_134	RAC875_c37540_565	Kukri_c96357_134
BS00077914_51	Kukri_rep_c103893_875	BS00077914_51
Tdurum_contig30930_184	wsnp_Ex_rep_c67543_66165372	Tdurum_contig30930_184
Excalibur_c34937_710	Excalibur_c34937_710	BS00023068_51
wsnp_Ku_c31_62657	wsnp_JD_c3732_4781170	wsnp_Ku_c31_62657
RAC875_c26460_807	RAC875_c26460_807	BobWhite_c18672_757
wsnp_Ra_c10712_17572884	wsnp_Ra_c10712_17572884	RAC875_c87052_193
RAC875_c32503_134	wsnp_BE499478B_Ta_2_1	RAC875_c32503_134	BS00031814_51
Kukri_c19751_873	Kukri_c19751_873	BS00093993_51
Kukri_rep_c107572_121	Kukri_rep_c107572_121	Ku_c5725_892
wsnp_Ex_c17700_26446810	wsnp_Ex_c17700_26446810	Kukri_c26288_419
BS00083497_51	BS00083497_51
BS00084668_51	BS00084668_51
BobWhite_c33464_133	BobWhite_c33464_133
wsnp_BG263521B_Ta_2_1	wsnp_Ex_c22946_32163010	wsnp_BG263521B_Ta_2_1	wsnp_Ku_rep_c73313_72887199
wsnp_Ex_c25043_34305764	wsnp_Ex_c25043_34305764
BS00110490_51	BS00110490_51
BS00010055_51	BS00010055_51
IAAV1502	IAAV1502
wsnp_Ex_rep_c103381_88353000	CAP11_c1820_244	Ex_c67202_741	RAC875_c31214_58	wsnp_Ex_rep_c103381_88353000
Tdurum_contig31911_195	Tdurum_contig31911_195
Kukri_c97631_275	Kukri_c97631_275
wsnp_Ra_c14112_22155451	wsnp_Ra_c14112_22155451
RAC875_c57938_94	RAC875_c57938_94	Excalibur_c65830_82	Kukri_rep_c107245_634
BS00068310_51	BS00068310_51
BS00100981_51	BS00100981_51
RAC875_c37540_583	RAC875_c37540_583
CAP7_c16_483	CAP7_c16_483
Tdurum_contig10108_246	Tdurum_contig10108_246
RAC875_c50422_299	RAC875_c50422_299
wsnp_JD_rep_c67103_42432235	wsnp_JD_rep_c67103_42432235
Kukri_c94792_127	Kukri_c94792_127
RAC875_c400_1271	RAC875_c400_1271
BobWhite_c2988_493	BobWhite_c2988_493
BobWhite_c36072_272	BobWhite_c36072_272
Tdurum_contig49928_424	Tdurum_contig49928_424
wsnp_BF291736B_Ta_1_1	wsnp_BF291736B_Ta_1_1
Ra_c71978_532	Tdurum_contig12459_491	Ra_c71978_532	wsnp_BF473744B_Ta_2_2
Excalibur_c40056_59	Excalibur_c40056_59
BS00092869_51	BS00092869_51
wsnp_Ex_rep_c101906_87187119	wsnp_Ku_c27759_37702654	Excalibur_c46143_143	IAAV5331	wsnp_Ex_rep_c101906_87187119	Kukri_rep_c94009_116	BS00037278_51	BobWhite_c7786_376	BS00043103_51
RAC875_c34512_493	RAC875_c34512_493	Excalibur_rep_c107769_116	RAC875_c34512_685
RAC875_c30797_179	RAC875_c30797_179
wsnp_Ra_c4321_7860456	wsnp_Ra_c4321_7860456
Excalibur_c94383_157	Excalibur_c94383_157
Excalibur_c22315_894	Excalibur_c22315_894
Kukri_c32980_552	Kukri_c32980_552
BobWhite_c7145_355	BobWhite_c7145_355
Excalibur_c9580_1142	Excalibur_c9580_1142
Kukri_c1460_1032	Kukri_c1460_1032
Excalibur_rep_c101263_892	Excalibur_rep_c101263_892
BS00022295_51	BS00022295_51
RAC875_rep_c106400_276	RAC875_rep_c112008_519	RAC875_rep_c106400_276
RAC875_c17720_501	RAC875_c17720_501
Kukri_rep_c97239_133	Kukri_rep_c97239_133
BobWhite_c12911_788	BobWhite_c12911_788
RAC875_c34516_316	RAC875_c34516_316
BS00010012_51	BS00010012_51
D_contig25212_98	D_contig25212_98
wsnp_Ra_rep_c106119_89961852	wsnp_Ra_rep_c106119_89961852
IAAV6156	IAAV6156	IAAV539
wsnp_JD_c47318_32176833	wsnp_JD_c47318_32176833
RAC875_rep_c71112_400	RAC875_rep_c71112_400
RAC875_c65882_668	RAC875_c65882_668
IAAV6424	IAAV6424
BS00080318_51	BS00080318_51
RAC875_rep_c83950_222	RAC875_rep_c83950_222
Ku_c7740_879	Ku_c7740_879
RAC875_c26469_480	RAC875_c26469_480
BS00004413_51	BS00004413_51
CAP12_c2565_239	CAP12_c2565_239
BobWhite_c12157_747	BobWhite_c12157_747
Excalibur_c5438_274	Excalibur_c5438_274
RFL_Contig2815_1305	RFL_Contig2815_1305
BS00081189_51	BS00081189_51
IACX8470	IACX8470
RAC875_c609_362	RAC875_c609_362
RAC875_rep_c109207_706	RAC875_rep_c109207_706
Ra_c111671_555	Ra_c111671_555
RAC875_c1226_652	RAC875_c1226_652
BobWhite_c12144_216	BobWhite_c12144_216
wsnp_Ex_rep_c70571_69488416	wsnp_Ex_rep_c70571_69488416
wsnp_Ku_c12022_19520410	wsnp_Ku_c12022_19520410
wsnp_Ex_rep_c66551_64836327	wsnp_Ex_rep_c66551_64836327
BS00029342_51	BS00029342_51
Ra_c4397_542	Ra_c4397_542
Kukri_c12117_134	Kukri_c12117_134
BS00065264_51	BS00065264_51
wsnp_Ex_c34303_42642389	wsnp_Ex_c34303_42642389
RFL_Contig4718_1269	RFL_Contig4718_1269
Kukri_c6973_344	Kukri_c6973_344
Excalibur_c5193_64	Excalibur_c5193_64
BS00065105_51	BS00065105_51
IACX2158	IACX2158
Excalibur_c74925_338	Excalibur_c74925_338
RAC875_c5577_1682	RAC875_c5577_1682
wsnp_Ra_rep_c74497_72390803	wsnp_Ra_rep_c74497_72390803
Tdurum_contig26542_457	Tdurum_contig26542_457
Excalibur_c2484_2113	Excalibur_c2484_2113
Kukri_rep_c73433_61	RAC875_c110838_690	Ex_c8179_1452	Ku_c674_915	BobWhite_c16917_732	Kukri_c3115_279	wsnp_Ku_c4319_7848197	Excalibur_c30328_713	RAC875_c18309_605	Excalibur_rep_c104444_206	BS00065717_51	Tdurum_contig10246_1749	Excalibur_c11133_209	Kukri_rep_c72959_145	RAC875_c110838_499	Excalibur_rep_c103649_61	BobWhite_c40561_305	BobWhite_c9705_429	RAC875_c5342_1312	wsnp_CAP7_c3635_1688824	Kukri_c36639_186	Kukri_rep_c68088_633	Excalibur_c77484_60	Excalibur_c93588_271	Kukri_c29592_559	RAC875_rep_c70010_692	RAC875_rep_c69388_134	BobWhite_c38713_202	Kukri_rep_c103890_185	tplb0058k20_1741	RFL_Contig3172_444	Excalibur_rep_c70308_701	BobWhite_c28250_220	tplb0062d15_1382	BobWhite_c3871_735	RAC875_rep_c69388_778	RAC875_c25763_254	Excalibur_c1027_927	wsnp_BE445431D_Ta_2_1	RAC875_rep_c85788_282	RAC875_c32340_462	RAC875_rep_c72115_351	Kukri_c32355_1027	Kukri_c34647_218	RAC875_c13774_161	BobWhite_rep_c60776_638	BobWhite_c12090_117	BobWhite_rep_c50186_469	Kukri_rep_c73433_61	RAC875_rep_c102601_57
BobWhite_c32336_198	BobWhite_rep_c65414_271	Excalibur_c8720_1073	Excalibur_c15426_661	Kukri_rep_c70958_1044	Kukri_c8752_281	RAC875_rep_c69619_260	RAC875_c17722_1704	tplb0021e03_713	BobWhite_c32336_504	Excalibur_c23239_718	RAC875_rep_c120698_93	Kukri_rep_c72666_625	Excalibur_c18353_55	BobWhite_c8982_226	Excalibur_c44325_339	Excalibur_c44325_92	Excalibur_c13046_700	D_GDS7LZN02FDZX8_269	RAC875_c20076_907	CAP12_rep_c5547_123	Excalibur_rep_c86288_514	RAC875_c54391_236	Excalibur_c1451_660	BobWhite_c6365_965	wsnp_BE426620D_Ta_2_2	RAC875_c2176_2416	D_contig14237_449	RAC875_c52165_241	BobWhite_c32336_198	Kukri_c14696_214	Kukri_rep_c101148_401	Kukri_rep_c70958_916	Kukri_c31121_1011	RFL_Contig2460_547	Kukri_c31121_1460	Excalibur_c21749_470	Kukri_rep_c68903_1100	RAC875_s116170_295	wsnp_Ku_c9269_15583444	Excalibur_rep_c104620_183	BobWhite_rep_c53418_120	Excalibur_c95944_72	BobWhite_c13924_707
Kukri_c4790_1174	Excalibur_c4303_206	BobWhite_c47086_539	RAC875_rep_c116200_396	Excalibur_c2887_131	BS00106937_51	BS00010514_51	BS00063674_51	BS00022211_51	IAAV3173	Kukri_c4790_1174	BS00073229_51	BS00080749_51	BS00069899_51	BS00073230_51	Kukri_c1016_2269	BS00065701_51	D_contig31797_313	BS00062864_51	Kukri_rep_c114322_506	BS00065147_51	BS00021923_51	BS00081578_51
BS00039211_51	BobWhite_c6055_185	BS00063517_51	BS00010131_51	BS00039211_51	Kukri_c63505_174	IACX1444	RAC875_rep_c108908_72	Kukri_rep_c71152_906	Excalibur_c17456_428	BS00039210_51	Excalibur_c22877_1990	Excalibur_c3108_2958	RAC875_c13116_1162	Kukri_c60627_74
BS00080239_51	IAAV4282	RAC875_c46007_340	IACX5670	Kukri_c49670_857	BS00080239_51	BS00065946_51	BS00043082_51
BS00076261_51	Kukri_rep_c72558_961	RAC875_c31560_141	BS00063748_51	BS00076261_51	RAC875_c45702_412	RAC875_c26896_339	RAC875_rep_c103893_601	BobWhite_rep_c51612_864	Kukri_c16557_855	wsnp_BE488779D_Ta_1_2
RAC875_c31493_120	BS00082605_51	BS00063225_51	IAAV6312	D_contig77859_59	BS00044720_51	RAC875_c31493_120	RAC875_rep_c72220_143
RAC875_c25656_289	D_contig39379_541	wsnp_Ra_c25656_35227058	Excalibur_c35611_446	Excalibur_rep_c101288_130	Kukri_c29358_277	RAC875_c25656_289	BS00049514_51
BS00012014_51	BobWhite_c5756_516	RAC875_c15518_236	BS00012014_51	wsnp_Ku_c28820_38731047	RAC875_c50347_258	BS00009458_51
D_F1BEJMU02GB94Z_188	BS00067698_51	D_F1BEJMU02GB94Z_188	BS00047901_51	Tdurum_contig29563_257
BS00015680_51	Excalibur_rep_c67599_242	BS00015680_51	IAAV6032	Excalibur_rep_c67599_2154	RAC875_c3187_873
wsnp_Ku_c7229_12491877	wsnp_Ku_c7229_12491877	Kukri_c16477_181	D_contig73920_552	BobWhite_c16655_421
BS00011109_51	BS00011109_51	Kukri_rep_c69087_153	D_GA8KES401AVZF3_380	Kukri_c5579_466
Kukri_rep_c106786_230	wsnp_JD_rep_c63957_40798121	Kukri_rep_c113120_104	Kukri_rep_c106786_230
BobWhite_c16439_1143	BobWhite_c16439_1143	Excalibur_c17039_436	wsnp_Ku_rep_c105822_91859983
RFL_Contig5917_2433	BS00021718_51	RFL_Contig5917_3026	RFL_Contig5917_2433
RAC875_rep_c114621_464	RAC875_c30919_311	RAC875_rep_c114621_464	RAC875_rep_c114621_200
BS00022532_51	BS00022532_51	BS00093990_51	BS00093111_51
BS00011425_51	BS00011425_51	BS00093757_51	tplb0030j08_1960
Kukri_rep_c103845_165	Kukri_rep_c103845_165	CAP11_c3942_361	RAC875_c60563_531	Kukri_c26576_329	RAC875_rep_c73201_205	BS00067584_51	BS00079440_51
RAC875_rep_c114236_188	BS00063710_51	RAC875_rep_c114236_188
Ex_c27573_760	RAC875_c9897_638	Ex_c27573_760
D_GBUVHFX02JKG4A_54	RAC875_rep_c110753_119	D_GBUVHFX02JKG4A_54
Excalibur_c42413_442	BS00086534_51	Excalibur_c42413_442
Excalibur_rep_c109101_94	D_contig17313_245	Excalibur_rep_c109101_94
Kukri_c30439_2407	Kukri_c30439_2407
CAP12_c1503_76	CAP12_c1503_76
Kukri_c14902_1112	Kukri_c14902_1112
wsnp_JD_c289_450995	wsnp_JD_c289_450995
Kukri_c33486_128	Kukri_c33486_128
Kukri_c7605_181	Kukri_c7605_181
BS00060596_51	BS00060596_51
BobWhite_c10539_201	BobWhite_c10539_201
RAC875_c39665_175	RAC875_c39665_175
wsnp_Ex_c10751_17505459	wsnp_Ex_c10751_17505459
RFL_Contig5277_1141	RFL_Contig5277_1141
Kukri_c365_345	Kukri_c365_345
Kukri_c19434_936	wsnp_Ex_c7908_13430703	Kukri_c19434_936	D_F1BEJMU01A0OMY_356
BS00022234_51	BS00022234_51
Kukri_c27309_590	Kukri_c27309_590
Ku_c19185_1569	Ku_c19185_1569
BobWhite_rep_c63940_205	BobWhite_rep_c63940_205
BobWhite_rep_c65414_125	BobWhite_rep_c65414_125
wsnp_Ra_rep_c116793_96612614	wsnp_Ra_rep_c116793_96612614
BS00022276_51	BS00022276_51
wsnp_RFL_Contig2659_2346243	wsnp_RFL_Contig2659_2346243
tplb0060h04_139	tplb0060h04_139
wsnp_CAP11_rep_c4111_1943544	wsnp_CAP11_rep_c4111_1943544
wsnp_Ex_c3964_7181151	wsnp_Ex_c3964_7181151
BS00070104_51	BS00070104_51
wsnp_Ex_c6400_11123059	wsnp_Ex_c6400_11123059
Excalibur_c15048_488	Excalibur_c15048_488
Excalibur_c6681_580	Excalibur_c6681_580
RAC875_c63883_76	RAC875_c63883_76
Excalibur_c24307_739	Excalibur_c24307_739
wsnp_Ex_rep_c66522_64795143	wsnp_Ex_rep_c66522_64795143
Ku_c14313_1194	wsnp_Ex_c2502_4675968	RAC875_c842_1516	wsnp_Ra_c10669_17515792	wsnp_Ex_c11085_17973016	RAC875_c17907_181	Excalibur_c18089_1116	wsnp_Ex_c763_1503467	Ex_c18484_2026	wsnp_Ex_rep_c69752_68711460	BobWhite_c8340_511	wsnp_Ex_c14340_22315611	wsnp_Ex_c9145_15214903	RAC875_c842_1476	RFL_Contig4921_2420	wsnp_RFL_Contig4734_5671036	CAP8_c1393_327	wsnp_Ra_c11291_18338838	BS00101401_51	wsnp_Ex_c12269_19597415	Ku_c68484_1276	RFL_Contig1034_2351	Kukri_c6288_364	wsnp_Ex_c2331_4369782	wsnp_Ra_c35889_44345459	BobWhite_c34548_96	Tdurum_contig11121_834	IAAV1334	Excalibur_c26754_433	Ra_c72106_227	Tdurum_contig11121_739	RAC875_c67309_634	BS00011612_51	wsnp_Ku_c9433_15811664	BS00110405_51	RAC875_rep_c117959_132	IAAV3900	Ku_c14313_1194	wsnp_Ex_c8334_14049699	wsnp_Ex_c18637_27508578	Kukri_c34195_357	wsnp_Ex_c47907_52974924	BobWhite_c43681_334	wsnp_Ku_c32404_42016343	Excalibur_c46082_440	Ra_c38505_555	wsnp_Ex_rep_c66907_65324299	wsnp_BE494474A_Ta_2_2	wsnp_Ku_c3286_6111360	wsnp_Ex_c1149_2206471
BS00079521_51	BS00079521_51	Kukri_s117068_198	Excalibur_c74666_291	wsnp_Ex_c22683_31887799	BobWhite_c5461_338	Excalibur_c12875_864	RAC875_c76367_523	BobWhite_c23392_496	Jagger_c8039_67	BS00066230_51	BS00048489_51	BS00073062_51	IAAV1155	wsnp_Ex_c2573_4788116	BS00093975_51	Excalibur_c60530_113	Kukri_rep_c96809_352	Ku_c17560_146	RAC875_c77648_367	BS00022798_51	BobWhite_c17021_297	Kukri_rep_c101735_236	Kukri_s117068_130	RAC875_c20134_535
Kukri_c82097_197	wsnp_Ex_c10667_17387885	Kukri_c82097_197	Excalibur_c854_1459	RAC875_rep_c75768_245	IAAV4286	RFL_Contig1175_354	tplb0050h15_1287
BS00060029_51	wsnp_Ra_c132_291198	BS00060029_51	D_GBB4FNX02FX302_98	IAAV1410	IAAV5370	Tdurum_contig59585_656	BS00023337_51	Ra_c23771_496	BS00081610_51	wsnp_Ex_rep_c66357_64540369	BS00039498_51	wsnp_Ex_c12341_19693570	Kukri_c12079_204
BS00001478_51	wsnp_Ku_c44716_51926415	BS00000445_51	BS00061179_51	BS00080879_51	RAC875_rep_c109433_782	wsnp_Ku_c18497_27803432	BS00001478_51	wsnp_Ex_c8884_14841846	Excalibur_c39248_485	wsnp_Ex_c9483_15722127
wsnp_Ex_c28930_38008757	wsnp_Ra_c34117_42876812	IAAV902	Kukri_rep_c87640_135	wsnp_Ex_c13949_21828493	wsnp_Ex_c28930_38008757	Excalibur_c33545_134	BS00064039_51	wsnp_Ku_c5378_9559013	wsnp_Ex_rep_c66685_65003254	BS00107444_51
wsnp_Ex_c5929_10402147	BS00010531_51	JD_c1187_1398	Excalibur_c13242_1178	Ku_c17569_905	RAC875_rep_c104403_524	wsnp_Ex_c53364_56625806	wsnp_RFL_Contig2011_1216801	wsnp_Ex_c5929_10402147	Excalibur_c91154_175	wsnp_JD_c5699_6859527
wsnp_RFL_Contig3396_3515504	wsnp_Ku_c4886_8753646	wsnp_RFL_Contig3396_3515504	Tdurum_contig57139_318	Tdurum_contig28699_54	Kukri_c80104_809	Ex_c18484_2048	BobWhite_rep_c49102_169	Ku_c56370_1155
RFL_Contig4399_956	wsnp_BF429272A_Ta_2_1	wsnp_Ex_c11397_18400400	CAP8_c4697_108	Ex_c67794_487	RFL_Contig1798_1606	wsnp_Ku_c1307_2606226	wsnp_Ex_rep_c108072_91444417	Tdurum_contig22253_104	RFL_Contig4399_956
Tdurum_contig57693_581	Ku_c19285_555	BobWhite_s65081_93	Tdurum_contig57693_581	Excalibur_c6501_477	Tdurum_contig68855_91	Ra_c88203_1055	Tdurum_contig63129_238	Ra_c11263_2353	Kukri_c5459_334	Ra_c88203_455	Ra_c88203_468
Excalibur_rep_c110501_525	wsnp_CAP11_c68_106078	RAC875_c15109_106	BS00049977_51	wsnp_BG262734A_Ta_2_3	Excalibur_rep_c110501_525	wsnp_CAP12_c15_9559	wsnp_Ex_c15475_23756906	Kukri_c10751_264	Kukri_c10751_1031
wsnp_Ku_c19456_28944589	wsnp_Ex_c14202_22145805	wsnp_CAP8_c1007_643393	BobWhite_c17879_519	wsnp_Ku_c8400_14280021	IAAV8170	Excalibur_c56240_176	IACX5899	wsnp_Ku_c19456_28944589
Kukri_rep_c112061_617	wsnp_Ex_rep_c69577_68526990	wsnp_Ex_c14681_22747500	wsnp_JD_c11273_11770307	wsnp_BE443995B_Ta_2_2	Kukri_rep_c112061_617	wsnp_Ex_c11039_17902115
BS00067748_51	Tdurum_contig56731_335	BS00022989_51	BS00067748_51	BS00066319_51	BS00022703_51	RFL_Contig5871_1650	Kukri_c15950_244
JG_c3077_214	Excalibur_c9000_209	Excalibur_c16197_748	RAC875_c10286_1247	JG_c3077_214	BobWhite_c9704_273	JG_c3077_225
BS00065468_51	BS00007502_51	IAAV2646	BS00032524_51	BS00094366_51	RAC875_c2464_274	BS00065468_51
wsnp_Ex_rep_c102478_87635370	wsnp_Ex_rep_c102478_87635370	Kukri_c28165_906	wsnp_Ku_c40218_48484410	wsnp_Ra_c16278_24893033
RFL_Contig497_1114	BS00091002_51	RFL_Contig497_1114	BS00084159_51	Kukri_c63259_151	RAC875_c79551_167
Excalibur_c7610_143	BS00086050_51	BS00074926_51	Tdurum_contig31235_99	Excalibur_c7610_143	Tdurum_contig50577_620
Tdurum_contig57753_138	Tdurum_contig697_73	Tdurum_contig57753_138	BS00089400_51	BS00037400_51
wsnp_Ku_c44089_51445136	wsnp_Ex_rep_c67727_66398596	IAAV6974	wsnp_Ku_c44089_51445136	wsnp_RFL_Contig3866_4228783
Excalibur_c94962_57	Excalibur_c94962_57	BS00097939_51	RAC875_c56516_786	wsnp_Ex_rep_c104125_88923836
BS00065956_51	BS00065956_51	IAAV5729	Excalibur_c25239_283	BS00048757_51
Kukri_c4030_896	Excalibur_c19658_82	Kukri_c4030_896	RAC875_c67770_822	Kukri_rep_c69028_1398	tplb0053a24_2232	BS00094057_51	wsnp_Ex_rep_c67635_66292308	RAC875_c7060_67
BS00020459_51	BS00020459_51	wsnp_Ex_c15475_23757972	Excalibur_c49743_97
Excalibur_c1529_1644	RAC875_c36922_829	RFL_Contig1488_671	Excalibur_c1529_1644	Kukri_c28650_111
Kukri_c54729_181	BS00010204_51	BobWhite_c43213_184	RAC875_c13895_763	Kukri_c54729_181	BS00062645_51
BS00063300_51	Kukri_rep_c69970_717	BS00063300_51	Excalibur_c46600_919
CAP8_c3568_256	CAP8_c3568_256	BS00093889_51	RAC875_c24982_202
wsnp_Ex_c10630_17338703	wsnp_Ex_c10630_17338703	wsnp_Ex_c10630_17338753
BS00022884_51	BS00022459_51	BS00022884_51	BS00022368_51
Excalibur_rep_c103091_266	Excalibur_rep_c103091_266	Excalibur_c2578_1966
wsnp_Ex_c11229_18163892	wsnp_Ex_c28679_37784954	wsnp_Ex_c28679_37784735	wsnp_Ex_c11229_18163892
Kukri_c64639_120	BS00059887_51	Kukri_c64639_120	BS00060666_51
BobWhite_c30232_154	BobWhite_c30232_154	BS00022882_51	wsnp_BE443568A_Ta_2_1
Excalibur_c39808_453	Kukri_c8465_54	Excalibur_c39808_453	RAC875_c15003_377
Kukri_c34845_242	Kukri_c34845_242	RAC875_c45016_79	Kukri_c62467_362
RAC875_c53864_310	Excalibur_c13709_2568	BS00110266_51	wsnp_Ex_c9458_15679797	BobWhite_c42102_237	Ku_c28597_514	Kukri_rep_c70479_411	RAC875_c53864_310	Tdurum_contig50392_1355	wsnp_Ex_c12948_20511479	RAC875_c11672_1240	wsnp_Ra_c7280_12576178	RAC875_c37118_595	Tdurum_contig59782_86	wsnp_Ex_c22766_31972812
Excalibur_c5561_1013	Excalibur_c5561_1013	BS00071823_51
wsnp_JG_c2509_1153697	wsnp_JG_c2509_1153697	Kukri_c51247_322
wsnp_BE426418A_Ta_2_1	wsnp_BE426418A_Ta_2_1	wsnp_BE426418A_Ta_2_2
RAC875_c10194_673	RAC875_c10194_910	RAC875_c10194_673
wsnp_Ra_rep_c106523_90273922	wsnp_Ra_rep_c106523_90273922	wsnp_CAP11_rep_c4157_1965583
Tdurum_contig91865_242	Tdurum_contig91865_242	BS00067499_51
Excalibur_c17655_467	Excalibur_c17655_467	BS00081688_51
BS00048031_51	RAC875_c3427_734	wsnp_BE490613A_Ta_2_1	BS00048031_51	Kukri_c47643_920	Kukri_c68006_282	BobWhite_c18408_199	Tdurum_contig83663_371
Excalibur_c60581_62	Excalibur_c60581_62	Kukri_c33640_640
BS00022424_51	Excalibur_rep_c110278_62	BS00022424_51
Kukri_c13830_556	BobWhite_c37325_92	Kukri_c13830_556
wsnp_CAP11_c2438_1258747	wsnp_CAP11_c2438_1258747	wsnp_JD_rep_c64325_41024646
BobWhite_c12428_371	BS00041742_51	BobWhite_c12428_371
Tdurum_contig42495_389	BS00023222_51	Tdurum_contig42495_389
wsnp_Ex_rep_c67786_66472676	Excalibur_c56240_200	wsnp_Ex_rep_c67786_66472676
IAAV9044	IAAV9044	IAAV5507
BS00084348_51	Kukri_c1568_889	BS00084348_51
BS00106008_51	BS00106008_51
IAAV1523	IAAV1523
BS00088756_51	Tdurum_contig62557_263	BobWhite_c5337_225	BS00088756_51
BS00076772_51	BS00076772_51
IAAV9068	IAAV9068
wsnp_Ku_c10468_17301042	wsnp_Ku_c10468_17301042
wsnp_Ex_c20250_29303152	wsnp_Ex_c20250_29303152
Excalibur_c96921_206	Excalibur_c96921_206
Excalibur_c24829_189	Excalibur_c24829_189	BS00023028_51
BS00073898_51	BS00073898_51
wsnp_Ku_c46762_53407442	wsnp_Ku_c46762_53407442
wsnp_Ku_c10362_17156084	wsnp_Ku_c10362_17156084
RAC875_c82493_67	RAC875_c82493_67
RAC875_c4952_719	RAC875_c4952_719
Ku_c26872_269	Ku_c26872_269
CAP7_c915_121	CAP7_c915_121
IAAV3851	IAAV3851
RAC875_c51781_238	RAC875_c51781_238
Tdurum_contig55841_351	Tdurum_contig55841_351
wsnp_JD_c2863_3822253	wsnp_JD_c2863_3822253
wsnp_Ra_c27984_37480491	wsnp_Ra_c27984_37480491
BS00055211_51	BS00055211_51
Excalibur_c34649_556	Excalibur_c34649_556
wsnp_Ku_c14082_22272647	wsnp_Ku_c14082_22272647
wsnp_Ex_c12341_19693090	wsnp_Ex_c12341_19693090
Excalibur_c24354_465	Excalibur_c24354_465
wsnp_Ku_c11052_18135847	wsnp_Ku_c11052_18135847	BS00034334_51	Excalibur_rep_c102974_175
BS00056089_51	BS00056089_51
wsnp_Ex_c6217_10848574	wsnp_Ex_c6217_10848574
wsnp_Ex_c1141_2191485	wsnp_Ex_c1141_2191485	IAAV4781
wsnp_Ku_c38911_47455924	wsnp_Ku_c38911_47455924
wsnp_Ex_c8240_13914674	wsnp_Ex_c8240_13914674
IAAV3488	IAAV3488
Excalibur_c62042_175	Excalibur_c62042_175
RAC875_c68056_81	RAC875_c68056_81
RAC875_c32792_231	RAC875_c32792_231
wsnp_Ku_c2249_4335279	wsnp_Ku_c2249_4335279
Tdurum_contig777_260	Tdurum_contig777_260
Excalibur_c64302_103	Excalibur_c64302_103
RFL_Contig1896_1236	RFL_Contig1896_1236
Excalibur_c3969_1208	Excalibur_c3969_1208
Excalibur_c48047_90	Excalibur_c48047_90
RAC875_c52195_324	RAC875_c52195_324
wsnp_Ex_c24085_33332723	wsnp_Ex_c24085_33332723
BS00066475_51	BS00066475_51
RAC875_c18058_1070	RAC875_c18058_1070
Kukri_c49927_151	Kukri_c49927_151
BS00110564_51	BS00110564_51
wsnp_Ex_c1894_3575749	wsnp_Ex_c1894_3575749
RAC875_c99055_69	RAC875_c99055_69
wsnp_Ex_c8409_14170476	wsnp_Ex_c8409_14170476
wsnp_BE604885A_Ta_2_1	wsnp_BE604885A_Ta_2_1
wsnp_Ex_c361_707953	wsnp_Ex_c361_707953
Kukri_s117946_404	Kukri_s117946_404
Tdurum_contig93830_1688	Tdurum_contig93830_1688
BS00022129_51	BS00022129_51
Kukri_rep_c89183_282	Kukri_rep_c89183_282
RAC875_rep_c90531_283	RAC875_rep_c90531_283
BS00057445_51	BS00057445_51
BS00049032_51	BS00049032_51
BS00022256_51	BS00022256_51
Excalibur_c29205_537	Excalibur_c29205_537
wsnp_RFL_Contig2699_2402527	wsnp_RFL_Contig2699_2402527
Tdurum_contig1002_149	RAC875_c8755_314	IAAV5505	Tdurum_contig26727_187	Tdurum_contig28033_420	RAC875_c21086_130	RAC875_rep_c69281_207	BS00091577_51	Excalibur_c48841_1380	CAP8_rep_c4453_136	Tdurum_contig1002_149	Excalibur_c24830_415	RAC875_rep_c77173_208	Tdurum_contig26727_267	BS00049570_51	BobWhite_c634_420	wsnp_Ex_rep_c70174_69125822	Jagger_c1219_603	Tdurum_contig15181_67	RAC875_c37608_216
Excalibur_c14273_1407	wsnp_BE497469B_Ta_2_1	Kukri_c13537_2069	RAC875_rep_c72470_124	Excalibur_c18641_1849	CAP7_c3916_256	Excalibur_c14273_1407	wsnp_Ex_c19982_29009504	BS00097481_51	Kukri_c45609_882	wsnp_JD_c9902_10674725	IAAV1079	BS00029548_51	RAC875_c21955_719	BS00098496_51	Kukri_c3168_521	Excalibur_c30975_133
RAC875_c61824_194	Kukri_c2164_1856	RAC875_c61824_194	BS00063160_51
Kukri_c4599_482	Kukri_c4599_482	Excalibur_c29625_243	RAC875_c44365_203	RAC875_rep_c83245_239	Kukri_rep_c70198_1436	Tdurum_contig54463_316	BS00045330_51	Excalibur_c29625_222	RAC875_c43893_213
Excalibur_c8483_1308	wsnp_JD_c2623_3541255	Excalibur_c8483_1308	wsnp_Ex_c22401_31592784	Kukri_c21467_571	RAC875_rep_c70966_253	BobWhite_c10402_140	BS00032830_51	wsnp_Ex_c19372_28313727	Excalibur_rep_c68583_1067	Kukri_c23958_187	Kukri_rep_c74178_178	wsnp_JD_c30422_23944042
RAC875_c17269_645	BobWhite_c40305_243	BS00009549_51	wsnp_Ex_c11837_18996495	Kukri_rep_c106420_312	Ra_c29672_532	Excalibur_c38785_222	wsnp_Ku_c31407_41142340	RAC875_c17269_645	wsnp_Ex_c3040_5615597	Excalibur_c59479_514	wsnp_Ex_c12781_20280445
Kukri_rep_c114738_144	Tdurum_contig9132_102	Kukri_rep_c114738_144	wsnp_JD_c1316_1891903	RAC875_c2044_170	IAAV4105	wsnp_BQ159467B_Ta_2_1	BobWhite_c45623_215	Tdurum_contig10107_580	RFL_Contig622_1601	BS00030430_51	wsnp_Ra_c10203_16850924	Excalibur_c14999_712
Tdurum_contig12008_803	Excalibur_c20277_483	Tdurum_contig12899_342	Tdurum_contig24552_508	Tdurum_contig12008_803	RAC875_c76611_364	BS00079989_51
wsnp_Ex_c4888_8714379	wsnp_Ex_c4888_8714379	Tdurum_contig43263_243	Kukri_c30535_58	wsnp_Ex_c5657_9942445	IAAV51	BS00023074_51	Tdurum_contig45431_607	wsnp_JD_c7325_8422075	IAAV993	BS00086717_51
Jagger_c2707_152	wsnp_BE489326B_Ta_2_2	Excalibur_c63730_660	Excalibur_c9001_569	IAAV958	wsnp_BE489326B_Ta_2_1	BobWhite_c16847_99	Jagger_c2707_152	Kukri_c40909_784	Kukri_c37029_761	RFL_Contig3799_987	Excalibur_c14803_1088
RAC875_rep_c86950_103	RAC875_c2787_470	RAC875_c2787_1260	wsnp_JD_c828_1226159	Excalibur_c58066_180	Excalibur_c7706_1936	wsnp_Ex_c4063_7344449	RAC875_rep_c86950_103	Kukri_c2118_264	RAC875_rep_c72758_122	IACX2048
IACX4260	tplb0028p23_852	Tdurum_contig50954_475	IAAV4876	IACX4260	tplb0028p23_691	Tdurum_contig50954_880
Tdurum_contig99764_60	BS00071041_51	Tdurum_contig99764_60	BS00071597_51	RAC875_c2340_616	RAC875_c24982_583	Excalibur_c16703_430	Excalibur_c15095_831	Excalibur_c15095_852	BS00037871_51	Tdurum_contig28053_218
Kukri_c4310_489	BS00089954_51	IACX3190	wsnp_Ex_c238_460841	Kukri_c15603_1116	BobWhite_c5095_634	RAC875_c95993_265	Kukri_c4310_489
RAC875_rep_c116515_181	BS00087279_51	Tdurum_contig63110_433	Tdurum_contig49477_187	tplb0024c09_1335	BobWhite_c13099_755	CAP7_c3667_77	RAC875_rep_c116515_181
Excalibur_c62737_131	BS00052423_51	Kukri_c14072_188	Excalibur_c62737_131	wsnp_JD_c1843_2562950	BS00108055_51
BS00056737_51	RFL_Contig2578_862	BS00056737_51	wsnp_Ex_c33879_42293206	BS00070210_51	CAP11_c59_418	wsnp_CAP11_c59_99769
Kukri_c3773_1450	wsnp_Ex_rep_c66331_64502558	Kukri_c3773_1450	BS00102646_51	BS00058654_51	Ra_c58335_189	RAC875_rep_c69171_92	Tdurum_contig34149_219
BS00063034_51	wsnp_BE424246B_Ta_2_2	wsnp_BQ167580B_Ta_2_1	Excalibur_c47250_726	BS00058272_51	wsnp_CAP11_c2309_1201554	BS00022512_51	BS00063034_51
BobWhite_c40087_93	Excalibur_c34069_487	RAC875_c16281_195	BobWhite_c40087_93	RAC875_c16281_167	wsnp_Ex_c16378_24870688	RFL_Contig5871_1771	wsnp_Ex_c1934_3648624
RAC875_rep_c69917_755	wsnp_Ex_c64005_62987067	wsnp_Ex_rep_c66893_65301351	wsnp_Ex_c64005_62986957	RAC875_rep_c69917_755	wsnp_Ex_rep_c68193_66971396
BS00075108_51	BS00075108_51	BS00011570_51	BS00022072_51
wsnp_Ex_c8386_14127329	Kukri_c32803_150	wsnp_Ex_c8386_14127329	BobWhite_c3902_175	tplb0059m03_622	BS00011438_51	tplb0059m03_1516
RAC875_c35672_73	RAC875_c31133_77	BS00086093_51	IAAV4641	RAC875_c17373_848	RAC875_c23665_68	RAC875_c35672_73
RFL_Contig5709_3312	RAC875_c53353_78	RAC875_c5966_1854	RFL_Contig5709_3312	BobWhite_c9711_71	RFL_Contig5709_3005	JD_c23336_253
Ra_c9061_2115	wsnp_Ex_c7291_12517871	wsnp_RFL_Contig2073_1317762	Tdurum_contig56661_291	wsnp_JD_c10602_11238420	Ra_c9061_2115	Ku_c9822_828
wsnp_BE445348B_Ta_2_1	Excalibur_c5298_171	RFL_Contig4421_1490	wsnp_JD_c19725_17732526	Excalibur_c62826_254	wsnp_BE445348B_Ta_2_1	Excalibur_c5977_440
Kukri_c3243_1016	Kukri_c3243_1016	Kukri_c3243_1065	wsnp_Ra_c67016_65144188	BobWhite_c3721_224	Ra_c8960_147	Tdurum_contig60330_126
IACX3169	BS00022025_51	IACX3169	BS00010316_51	Excalibur_c3341_519	Ra_c2964_2254
IACX11310	BS00005265_51	wsnp_Ku_rep_c72821_72480395	Excalibur_c15332_1194	Excalibur_rep_c106935_390	IACX11310	wsnp_Ex_c3096_5709369
Ku_c25346_508	BobWhite_c40455_116	Ku_c31046_525	Kukri_c25794_863	IACX3871	Ku_c25346_508	BS00073011_51	wsnp_Ex_c5547_9774195
Excalibur_rep_c67448_528	Excalibur_rep_c67448_528	IAAV6442	Excalibur_rep_c104532_80	BS00018764_51	Kukri_rep_c101341_425
RAC875_c100413_60	RAC875_c100413_60	wsnp_Ku_c6825_11858665
wsnp_Ku_c29102_39008953	Ku_c1575_338	wsnp_Ku_c29102_39008953	RAC875_c22641_993	RAC875_c35720_229	RAC875_c35720_456
RAC875_c58159_989	Kukri_c11910_445	RAC875_c58159_989	IAAV4613
RFL_Contig4186_852	RFL_Contig4186_852	BS00095515_51	BS00022861_51	Tdurum_contig59953_282
CAP12_c3551_85	CAP12_c3551_85	wsnp_Ex_c8208_13870372	BS00040742_51	wsnp_JD_c4413_5541190
BS00079014_51	Kukri_c23228_137	RAC875_c34484_67	BS00079014_51	RAC875_c10246_839
IAAV3519	BS00048754_51	IAAV3519	Ku_c172_840	Excalibur_c37115_306
Kukri_rep_c70103_146	Kukri_rep_c70103_146	wsnp_CAP11_c323_263628	CAP8_c1799_237	Ku_c23207_988
wsnp_Ex_rep_c67625_66279491	RFL_Contig3591_1832	BobWhite_c17021_269	BS00111294_51	wsnp_Ex_rep_c67625_66279491
RAC875_c8121_1997	Tdurum_contig42366_893	Tdurum_contig42366_944	Tdurum_contig42366_818	RAC875_c8121_1997
BS00068415_51	IAAV1595	wsnp_Ra_rep_c75740_73183118	IAAV8659	BS00068415_51
Kukri_c32046_493	wsnp_Ex_rep_c66896_65307566	BS00102622_51	Kukri_c32046_493	IAAV6689	IACX971
Excalibur_c27120_789	RAC875_rep_c117294_342	RAC875_rep_c118396_333	Excalibur_c27120_789
RAC875_c39926_313	BS00022611_51	BS00065107_51	RAC875_c39926_313
IACX20464	IACX20464	BobWhite_rep_c53007_100	BobWhite_c40244_73
wsnp_Ex_c12887_20427158	wsnp_Ex_c12887_20427158	wsnp_Ku_rep_c72700_72370664
Excalibur_c26662_218	Excalibur_c25678_337	Excalibur_c26662_218	Kukri_c7087_896
RFL_Contig5508_1283	Tdurum_contig11988_459	BobWhite_c3902_210	RFL_Contig5508_1283
Kukri_c58054_59	wsnp_JD_rep_c50820_34666611	RAC875_rep_c72670_558	Kukri_c58054_59
wsnp_Ex_c3722_6786328	wsnp_Ex_c3722_6786328	wsnp_Ex_c6245_10887043	BS00110072_51
wsnp_Ex_c700_1379957	BS00068556_51	Tdurum_contig100004_204	wsnp_Ex_c700_1379957
BS00052057_51	Excalibur_c35203_334	Kukri_c13345_481	BS00052057_51
BobWhite_c15075_708	BobWhite_c15075_708	Excalibur_rep_c115600_289	RAC875_c16251_618
BS00024499_51	RAC875_c9930_191	BS00024499_51	wsnp_Ra_c10710_17570054
wsnp_Ex_c5378_9505087	RAC875_rep_c82061_78	wsnp_Ex_c5378_9505087	wsnp_Ex_c5378_9504586
BS00059416_51	BS00022403_51	Kukri_rep_c94476_152	BS00059416_51
BS00072993_51	Kukri_c34806_112	BS00072993_51
Tdurum_contig63460_144	Tdurum_contig63460_144	Tdurum_contig52990_560
Excalibur_c24391_321	Excalibur_c24391_321	RAC875_c5799_224
Excalibur_rep_c102300_102	Excalibur_rep_c102300_102	Excalibur_rep_c70658_301
wsnp_Ku_c13311_21255891	wsnp_Ku_c13311_21255891	IAAV3838
wsnp_Ex_c3907_7088011	wsnp_Ex_c3907_7088011	Ra_c14132_2575
Excalibur_c25566_1000	wsnp_Ku_c663_1368085	Excalibur_c25566_1000
wsnp_Ex_c21418_30554998	wsnp_Ex_c2639_4899517	wsnp_Ex_c21418_30554998
BS00102641_51	wsnp_Ex_c1676_3185400	BS00102641_51	wsnp_Ku_c14875_23320708
BobWhite_rep_c66990_294	wsnp_JD_c16245_15468917	BobWhite_rep_c66990_294
BS00060073_51	BS00066467_51	BS00060073_51
Kukri_c9571_73	Kukri_c9571_73	IACX5912
Excalibur_rep_c66942_58	wsnp_BE497740B_Ta_2_2	Excalibur_rep_c66942_58
RAC875_c35310_770	Ra_c965_2702	BS00060255_51	Excalibur_c21372_142	wsnp_Ex_c11246_18191331	RAC875_c35310_770
wsnp_Ex_c25573_34834321	Jagger_c522_55	wsnp_Ex_c52557_56115459	wsnp_Ex_c25573_34834321
BS00046052_51	BS00046052_51	wsnp_Ex_c1097_2105209	wsnp_Ex_c21930_31102685
Tdurum_contig57914_1144	CAP11_c5660_100	Tdurum_contig57914_1144
BobWhite_c25670_425	BobWhite_c25670_425	BS00010849_51
wsnp_Ex_c15944_24350833	wsnp_Ex_c54357_57265797	wsnp_Ex_c15944_24350833	wsnp_RFL_Contig3336_3426054
RAC875_c24504_119	RAC875_c24504_119
Kukri_c7860_911	Kukri_c7860_911
IAAV6566	IAAV6566
Ku_c46571_2583	Ku_c46571_2583
wsnp_Ra_c16264_24873670	wsnp_Ra_c16264_24873670
wsnp_Ex_c8715_14590273	wsnp_Ex_c8715_14590273
RFL_Contig876_422	RFL_Contig876_422
Tdurum_contig11114_335	Tdurum_contig59566_4435	Tdurum_contig59566_2309	Tdurum_contig51605_194	Tdurum_contig51605_857	Tdurum_contig11114_335	Tdurum_contig59566_1534	Tdurum_contig51605_542	wsnp_JD_c18509_16968425
BS00091257_51	BS00079029_51	Excalibur_c16569_535	wsnp_Ex_c16569_25082817	BS00091257_51	BobWhite_c45118_495	wsnp_Ex_c13284_20948460
BobWhite_c24364_73	BobWhite_c24364_73
Kukri_c48750_1416	Kukri_c48750_1416
wsnp_Ex_c2820_5215394	wsnp_Ex_c2820_5215394	wsnp_Ex_c4063_7344641
BS00065934_51	BS00065934_51
BS00063624_51	BS00063624_51
RAC875_c62223_86	RAC875_c62223_86
wsnp_Ex_c2580_4800027	BS00095061_51	wsnp_Ex_c2580_4800027	BobWhite_c11540_60	BS00090945_51	Kukri_c4074_463	RAC875_c55214_932	RAC875_c50787_146
Excalibur_c16569_765	Excalibur_c16569_765
Kukri_rep_c106027_464	Kukri_rep_c106027_464
RAC875_c8081_435	Tdurum_contig12941_1413	RAC875_c8081_435
wsnp_Ex_c5457_9632050	wsnp_Ex_c5457_9632050
RAC875_c81076_317	RAC875_c81076_317
Kukri_c66862_96	Kukri_c66862_96
IAAV3924	IAAV3924
Tdurum_contig32277_121	Tdurum_contig32277_121
BS00065873_51	BS00065873_51
BS00069273_51	BS00064227_51	BS00069273_51
wsnp_Ex_c123_244117	BS00105995_51	wsnp_Ex_c123_244117	Tdurum_contig20950_359
RFL_Contig5418_347	RFL_Contig5418_347
wsnp_Ra_c41135_48426638	wsnp_Ra_c41135_48426638
wsnp_Ex_rep_c103892_88739043	wsnp_Ku_c55746_59522526	wsnp_Ex_rep_c103892_88739043	Tdurum_contig10608_1081	Excalibur_c8314_405
Excalibur_c36725_96	Excalibur_c36725_96
Ku_c24974_674	Ku_c24974_674
wsnp_Ex_c4267_7700325	wsnp_Ex_c4267_7700325
RAC875_c3956_275	BS00083706_51	wsnp_Ex_c2723_5047696	RAC875_c3956_275
Kukri_c40034_123	Kukri_c40034_123
BS00105878_51	BS00105878_51
Tdurum_contig46030_580	Tdurum_contig46030_580
IACX8272	BS00030581_51	JD_c6678_311	IACX8272	RAC875_rep_c71561_619
Excalibur_rep_c69241_274	Excalibur_rep_c69241_274
BS00063946_51	BS00063946_51
tplb0062a17_679	tplb0062a17_679
wsnp_Ku_c18538_27857915	wsnp_Ku_c18538_27857915
wsnp_Ex_c2609_4852360	BobWhite_rep_c64944_264	wsnp_Ex_c2609_4852360
Tdurum_contig50954_1393	Excalibur_c94546_61	RAC875_c62483_112	Tdurum_contig50954_394	Tdurum_contig50954_1264	Tdurum_contig77551_589	Kukri_c12817_59	Tdurum_contig50954_1393
BS00072151_51	BS00072151_51
wsnp_JD_c29019_23208279	wsnp_JD_c29019_23208279
wsnp_Ex_c4069_7355431	wsnp_Ex_c4069_7355431
wsnp_Ku_c17659_26797674	wsnp_Ku_c17659_26797674
CAP12_c1468_114	CAP12_c1468_114
wsnp_BE497169B_Ta_2_2	wsnp_BE497169B_Ta_2_2
wsnp_RFL_Contig3344_3442711	wsnp_RFL_Contig3344_3442711
wsnp_JD_c10233_10936535	wsnp_JD_c10233_10936535
Tdurum_contig100212_141	Tdurum_contig100212_141
wsnp_Ex_c57450_59156677	wsnp_Ex_c57450_59156677
Kukri_c21818_519	wsnp_Ku_c4078_7436510	wsnp_Ku_c21818_31604716	Kukri_c21818_519
BobWhite_c28090_175	BobWhite_c28090_175
BS00110292_51	BS00110292_51
RFL_Contig29_1062	RFL_Contig29_1062
Tdurum_contig67690_183	Tdurum_contig67690_183
wsnp_Ku_c93664_84327484	wsnp_Ku_c93664_84327484
CAP12_rep_c3868_270	CAP12_rep_c3868_270
wsnp_CAP12_c2297_1121142	wsnp_CAP12_c2297_1121142
Tdurum_contig43252_1762	Tdurum_contig43252_1762
Excalibur_c6782_253	Excalibur_c6782_253
BS00003522_51	BS00003522_51
Kukri_rep_c75764_261	Kukri_rep_c75764_261
CAP12_c4778_199	CAP12_c4778_199
Kukri_c63447_148	Kukri_c63447_148
Ra_c17608_960	Ra_c17608_960
Excalibur_c5309_286	Excalibur_c5309_286
RAC875_c7158_687	RAC875_c7158_687
Tdurum_contig49753_191	Tdurum_contig49753_191
BS00011869_51	BS00011869_51
IACX6214	IACX6214
BS00039218_51	BS00039218_51
BS00022242_51	BS00022242_51
BobWhite_c14365_59	BobWhite_c14365_59
Ku_c101932_436	Ku_c101932_436
Ra_c109604_751	Ra_c109604_751
RFL_Contig5_632	RFL_Contig5_632
BS00056258_51	BS00056258_51
BS00070455_51	BS00070455_51
Tdurum_contig47635_876	Tdurum_contig47635_876
Excalibur_c20392_1075	Excalibur_c20392_1075
BobWhite_rep_c50457_813	BobWhite_rep_c50457_813
BS00064077_51	BS00064077_51
BobWhite_c7281_328	BobWhite_c7281_328
BobWhite_c22370_352	BobWhite_c22370_352
BS00085434_51	BS00085434_51
Kukri_c8870_721	RAC875_rep_c69820_103	Excalibur_rep_c69004_1653	BS00067117_51	Kukri_c23591_522	Excalibur_rep_c67048_452	Kukri_c88294_60	D_contig52360_374	Kukri_c8870_721	RAC875_c51781_795	tplb0050o09_895	Excalibur_c19658_127	BS00108577_51	tplb0062k24_584	RAC875_c29099_1366	CAP8_c5043_351	Kukri_c50527_241
CAP11_c1051_121	Excalibur_c15009_1082	BS00066691_51	BS00078098_51	RAC875_c51595_177	BobWhite_c5246_196	D_GDEEGVY01CO81T_81	RFL_Contig3966_1511	CAP11_c1051_121	Kukri_rep_c87658_1436	BS00003119_51	BS00042131_51	RAC875_c19233_256	wsnp_CAP11_c1051_622082	BS00105800_51	RFL_Contig2432_953	BS00062806_51	wsnp_Ex_c12963_20529964
BS00095638_51	BS00095638_51	BS00093857_51	BS00038834_51	BS00095640_51	Kukri_c908_584	BS00093856_51
BobWhite_rep_c52911_146	BobWhite_rep_c52911_146	CAP7_c3438_196	IAAV7013	IAAV686	BS00033229_51
RAC875_rep_c115090_51	RAC875_c43871_154	RAC875_c22383_248	BS00065422_51	RAC875_rep_c115090_51
BS00021919_51	Kukri_c2289_635	BS00021919_51	BS00021850_51
RFL_Contig4591_1759	Kukri_rep_c117022_97	RFL_Contig4591_1759
wsnp_Ex_c1629_3104356	wsnp_Ex_c1629_3104356	wsnp_Ex_c1602_3055066
Tdurum_contig10408_1548	Tdurum_contig10408_1548	Tdurum_contig51605_137
Excalibur_c3821_1355	RAC875_c5222_59	Excalibur_c3821_1355
wsnp_Ku_c13204_21105694	BS00061125_51	wsnp_Ku_c13204_21105694
D_GA8KES402JVT1Y_74	BS00067163_51	D_GA8KES402JVT1Y_74
D_GBF1XID01ETBRB_172	D_GBF1XID01ETBRB_172
BS00084607_51	BS00084607_51
RAC875_c101793_136	RAC875_c101793_136
Tdurum_contig82605_187	Tdurum_contig82605_187
BobWhite_c18256_809	BobWhite_c18256_809
BS00063214_51	BS00063214_51
Excalibur_c57482_473	Excalibur_c57482_473
D_GB5Y7FA02H01X6_191	D_contig59199_227	Kukri_c24488_1603	Excalibur_c63483_991	Kukri_rep_c69028_999	D_GB5Y7FA02H01X6_191
RAC875_c33823_279	RAC875_c33823_279
wsnp_Ex_c13629_21411429	wsnp_Ex_c13629_21411429
Jagger_c3839_60	Jagger_c3839_60
CAP12_c2615_128	CAP12_c2615_128
Tdurum_contig54957_624	Tdurum_contig54957_624
Kukri_c38868_427	Kukri_c38868_427
RAC875_rep_c69171_241	RAC875_rep_c69171_241
RAC875_c3141_214	RAC875_c3141_214
BS00054496_51	BS00054496_51
BS00011111_51	BS00011111_51
Ra_c10284_405	Ra_c10284_405
BS00022212_51	BS00022212_51
RAC875_c10628_1253	RAC875_c10628_1253
D_contig79290_372	D_contig79290_372
RFL_Contig2471_119	RFL_Contig2471_119
RAC875_c19660_1530	RAC875_c19660_1530
BobWhite_rep_c63429_271	wsnp_Ex_c7528_12868250	RAC875_c27704_420	wsnp_BE637808A_Ta_2_1	wsnp_Ex_rep_c104859_89444355	BS00034174_51	Excalibur_rep_c70578_299	CAP11_c315_247	BobWhite_rep_c63429_271	wsnp_Ex_c9035_15054913
BS00091561_51	wsnp_Ex_c1246_2393978	BS00084703_51	RAC875_c7670_219	wsnp_Ex_c4331_7808746	BS00091561_51	BobWhite_s66966_118	wsnp_Ra_c22775_32274079	Tdurum_contig93100_149	BS00048067_51	BS00039641_51	IACX8322	BobWhite_c8680_918	Kukri_c27648_350	wsnp_Ex_c6094_10663424	Tdurum_contig7992_605
Kukri_c29142_450	Kukri_c29142_473	Kukri_c34435_265	Kukri_rep_c106490_583	Kukri_c29142_1046	tplb0033c09_1345	Kukri_c29142_450	Excalibur_c5624_1026	RAC875_c278_2934	Kukri_c29142_747	Tdurum_contig30576_247
wsnp_Ex_c16175_24619793	wsnp_Ex_c16175_24619793	Excalibur_c8658_335	Ku_c46953_153	wsnp_Ku_c2317_4448102	Kukri_c19216_123	RAC875_c17918_321	IAAV3480	IAAV3132
RAC875_c4800_255	Tdurum_contig46583_1275	RAC875_rep_c71684_51	RAC875_rep_c77127_256	RAC875_c4800_255	Excalibur_c46904_84	IACX5724	Excalibur_rep_c69170_438
wsnp_Ex_rep_c67099_65575038	Tdurum_contig31218_279	RFL_Contig3621_947	wsnp_Ex_c5072_9006966	wsnp_Ex_rep_c67099_65575038	Kukri_c3866_1768	BobWhite_c25163_178	Tdurum_contig54776_1396	wsnp_Ex_c10955_17794520	wsnp_Ex_c5072_9006666
Tdurum_contig75819_1471	RFL_Contig3841_2433	Tdurum_contig75819_1220	RFL_Contig3841_2409	RFL_Contig3841_1986	RFL_Contig3841_2595	RFL_Contig3841_3051	Tdurum_contig75819_1471	wsnp_CAP7_c254_138937
wsnp_Ex_c53906_56983000	Excalibur_c96303_224	CAP11_c5598_321	Excalibur_c32735_603	wsnp_BE442666A_Ta_2_1	Kukri_rep_c69389_1215	wsnp_Ex_c53906_56983000	wsnp_Ku_c9208_15488367	BS00010925_51
Kukri_c17417_291	CAP12_c2972_140	Kukri_c17417_291	Kukri_c17962_379	Ra_c16330_1197	RFL_Contig4686_700	wsnp_Ku_c15531_24168235	Excalibur_c19666_203
Excalibur_c65272_341	Excalibur_c65272_341	Tdurum_contig42638_531	RAC875_c4965_1523	wsnp_Ex_c13953_21831752	Excalibur_rep_c69170_425	Kukri_c6091_327
wsnp_Ku_c61953_63254478	wsnp_CAP7_c32_19340	wsnp_JD_c14769_14413046	RAC875_c38663_2179	wsnp_BE497618A_Ta_1_1	wsnp_Ku_c61953_63254478
RAC875_rep_c100803_217	Excalibur_c56798_364	RAC875_rep_c100803_217	BobWhite_c47168_289	BobWhite_c47168_598	RAC875_c11702_1015	RAC875_c36363_222
Excalibur_c33542_113	RAC875_rep_c69632_65	Excalibur_c33542_113	RAC875_c6280_292	BS00084042_51	Tdurum_contig41127_265
RFL_Contig3621_1157	Excalibur_c43822_370	Tdurum_contig47476_495	Kukri_rep_c85536_598	RFL_Contig3621_1157	Tdurum_contig47476_528
BS00011060_51	wsnp_Ex_c20386_29451037	wsnp_Ex_c54453_57331510	BS00011060_51	Kukri_c74409_199
wsnp_Ex_c1520_2906995	wsnp_Ex_c5487_9686018	BS00004170_51	BobWhite_c20514_70	wsnp_Ex_c1520_2906995
IAAV7376	wsnp_Ex_c10886_17694220	tplb0024j12_840	IAAV125	Excalibur_c32366_122	Kukri_c39882_203	Kukri_c2634_487	IAAV7376
RAC875_c42756_168	IAAV6309	RAC875_c42756_168	Ex_c5979_1449	tplb0051b16_1324
wsnp_Ex_c55245_57821568	wsnp_Ex_c55245_57821568	Excalibur_c13276_1322	Kukri_c80869_122	wsnp_Ex_c6320_11003498
BS00106545_51	BS00035307_51	BS00021716_51	wsnp_JD_c64_103934	BS00106545_51
BS00089283_51	wsnp_CAP8_c1013_646748	BS00089283_51	Tdurum_contig33628_129
wsnp_RFL_Contig2771_2524880	wsnp_BE405275A_Ta_1_1	wsnp_Ra_c14920_23225219	wsnp_RFL_Contig2771_2524880
RAC875_c28178_889	Ku_c3891_395	Ku_c766_2284	RAC875_c28178_889
BS00022395_51	RAC875_c40654_206	BS00021957_51	BS00022395_51
Excalibur_c7034_692	BS00101512_51	Excalibur_c7034_692	BS00066891_51
RAC875_c48107_65	RAC875_c48107_65	BobWhite_c20909_243	BS00003866_51
wsnp_Ex_c13031_20625900	wsnp_Ex_rep_c66324_64493429	Ex_c66324_1151	wsnp_Ex_c13031_20625900
Excalibur_c22830_1989	Excalibur_c22830_1989	RFL_Contig2531_987	wsnp_Ex_c33012_41567026
wsnp_Ex_c12725_20212708	Kukri_c19883_629	wsnp_Ex_c12725_20212708
wsnp_Ku_c4342_7887834	RAC875_c21369_425	wsnp_Ku_c4342_7887834
BobWhite_c10610_149	RAC875_c95150_286	BobWhite_c10610_149
BS00009492_51	BS00009492_51	wsnp_Ku_c3081_5776947
wsnp_Ku_c20783_30448706	RFL_Contig3424_931	wsnp_Ku_c20783_30448706
RAC875_c18094_69	RAC875_c18094_69	Kukri_c50720_397
Excalibur_c58393_329	wsnp_RFL_Contig3138_3094305	Excalibur_c58393_329
wsnp_Ex_c5690_9994305	wsnp_Ex_c5690_9994334	wsnp_Ex_c5690_9994305
RAC875_c12181_1166	RAC875_c12181_1166	BS00075233_51
Excalibur_c24511_1196	Excalibur_c24511_1196	tplb0031m13_1902
Tdurum_contig46583_2203	RAC875_c8714_1139	Tdurum_contig46583_2203
BobWhite_c14495_230	BS00065030_51	BobWhite_c14495_230
D_F5XZDLF02G9H4M_286	D_F5XZDLF02G9H4M_286	RAC875_c83401_115
Excalibur_c3988_1660	wsnp_Ex_c26740_35969367	Excalibur_c3988_1660
BS00059454_51	BS00059454_51	RAC875_c67909_226	Excalibur_c2827_227	Tdurum_contig10654_704
BS00064369_51	CAP8_rep_c3781_99	BS00064369_51
wsnp_Ku_c8391_14261321	RAC875_c35819_165	wsnp_Ku_c8391_14261321
Kukri_c49828_316	RAC875_c220_1354	Kukri_c49828_316
Tdurum_contig97425_92	Tdurum_contig97425_92	IAAV7104
Excalibur_c9370_966	Excalibur_c9370_966	Kukri_rep_c109167_89
Excalibur_c113341_139	Excalibur_rep_c66939_849	Excalibur_c113341_139
RAC875_c1148_149	RAC875_c1148_149	wsnp_BE403710B_Ta_2_1
RAC875_c37840_704	RAC875_c37840_704
Kukri_c27874_515	Kukri_c27874_515
BS00092859_51	BS00092859_51
RAC875_c56040_216	RAC875_c56040_216
Ra_c7973_1185	Kukri_c46421_168	Ra_c7973_1185
wsnp_Ex_c4752_8482625	wsnp_Ex_c4752_8482625
wsnp_Ku_rep_c76865_75281903	wsnp_Ku_rep_c76865_75281903
RAC875_c20429_903	RAC875_c20429_903
wsnp_Ex_c2352_4405961	wsnp_Ex_c2352_4405961
RAC875_c49370_327	RAC875_c49370_327
Tdurum_contig14947_611	Tdurum_contig14947_611	Ra_c23848_305	Excalibur_c40202_114
wsnp_Ex_c3988_7221220	wsnp_Ex_c3988_7221220
BS00090866_51	BS00090866_51
BS00063809_51	BS00063809_51
BS00072025_51	BS00072025_51
RFL_Contig2119_607	RFL_Contig2119_607
RAC875_rep_c104791_336	RAC875_rep_c104791_336
BobWhite_rep_c65013_174	wsnp_Ex_c24443_33688235	BS00109736_51	BobWhite_rep_c65013_174	Ra_c37920_342	wsnp_Ex_c24443_33687802	Kukri_c48199_102	wsnp_Ex_c21197_30325539
BS00072157_51	BS00072157_51
BobWhite_c19919_516	BobWhite_c19919_516
JD_c21248_511	JD_c21248_511
RAC875_c754_120	RAC875_c754_120
Excalibur_c4370_1451	Excalibur_c4370_1451
Kukri_c3948_209	Kukri_c3948_209
RAC875_c34231_812	RAC875_c34231_812
wsnp_Ex_c5470_9657856	wsnp_Ex_c5470_9657856
BobWhite_c7260_197	BobWhite_c7260_197
Tdurum_contig13245_119	Tdurum_contig13245_119
wsnp_Ex_c539_1072859	wsnp_Ex_c539_1072859
BS00059503_51	BS00059503_51
RAC875_rep_c117027_577	RAC875_rep_c117027_577
Ex_c883_2618	Ex_c883_2618
wsnp_Ku_c1205_2398925	wsnp_Ku_c1205_2398925
wsnp_Ex_c24474_33721784	wsnp_Ex_c24474_33721784
Kukri_c48943_1149	Kukri_c48943_1149
wsnp_Ku_c4924_8816643	wsnp_Ku_c4924_8816643
Ex_c7227_53	Ex_c7227_53
BS00107069_51	BS00107069_51
BS00041735_51	BS00041735_51
BS00037357_51	BS00037357_51
BS00056624_51	BS00056624_51
RFL_Contig2531_1872	RFL_Contig2531_1872	IAAV2596
BS00066413_51	BS00066413_51
BS00011469_51	BS00011469_51
wsnp_Ex_c13091_20706489	wsnp_Ex_c13091_20706489
BS00064269_51	BS00064269_51
BS00065863_51	BS00065863_51
Ex_c17894_1159	Ex_c17894_1159
Kukri_c8200_2456	Kukri_c8200_2456
Excalibur_c74390_108	Excalibur_c74390_108
RAC875_c25124_182	RAC875_c25124_182
RFL_Contig4336_184	RFL_Contig4336_184
wsnp_Ex_c28429_37553452	wsnp_Ex_c28429_37553452
BS00039148_51	BS00039148_51
Tdurum_contig16896_426	Tdurum_contig16896_426
wsnp_Ku_c7102_12271493	wsnp_Ku_c7102_12271493
wsnp_Ex_c19207_28125072	wsnp_Ex_c19207_28125072
IAAV3697	IAAV3697
Jagger_rep_c10288_53	Jagger_rep_c10288_53
RAC875_c37988_243	RAC875_c37988_243
Tdurum_contig10672_117	Tdurum_contig10672_117
BS00043286_51	BS00043286_51
Excalibur_c23921_738	Excalibur_c23921_738
Excalibur_c13811_1086	Excalibur_c13811_1086
wsnp_Ra_c15715_24192817	Ex_c7593_754	BS00063804_51	IAAV4437	Excalibur_c8131_385	wsnp_Ra_c15715_24192817	Ra_c59822_1439	BS00064142_51	BS00094771_51	wsnp_Ex_rep_c70265_69211592	IAAV7491	Excalibur_c26226_458	BobWhite_c38340_243	wsnp_BE442869B_Ta_1_1	Tdurum_contig98255_84	Ex_c28329_716	BS00065555_51	BobWhite_c4810_190	RAC875_c1052_94	BS00064935_51	IAAV2880	IAAV8654	RAC875_c25710_297	Kukri_c65146_460
wsnp_Ex_c19319_28253742	Kukri_c89906_197	BS00091035_51	wsnp_Ex_c19319_28253742	Tdurum_contig55374_309	BS00010659_51	Kukri_c27107_760	BS00032203_51	IAAV1931	Tdurum_contig45550_570	Kukri_rep_c79943_189	wsnp_Ku_c5502_9765942
IACX773	IACX773	BS00018707_51	Tdurum_contig13979_143
BS00022364_51	wsnp_CAP12_c1101_569783	BS00076033_51	RAC875_c18736_133	RAC875_c18200_929	Tdurum_contig60114_525	BS00062892_51	BS00011492_51	BS00022364_51	BS00106144_51	RFL_Contig583_419	BS00104364_51
wsnp_Ex_c4148_7495656	BS00066783_51	Excalibur_c57603_523	Kukri_c21787_283	wsnp_Ex_c4148_7495656
BobWhite_c40424_143	BS00009342_51	BobWhite_c27751_95	Excalibur_c31044_482	BS00022830_51	BobWhite_c27751_206	Excalibur_c27349_166	Tdurum_contig61242_161	Excalibur_c19547_1012	BobWhite_c40424_143	Excalibur_c19547_75
BS00030843_51	BS00067428_51	BS00074440_51	BS00030843_51	RAC875_c35152_372	BS00034255_51	BS00022090_51	BS00105308_51	BS00062691_51	RAC875_c45747_87
Ra_c106922_296	Ra_c106922_296	Ra_c106922_266	Tdurum_contig10137_89	Ra_c106922_334	Ra_c106922_1879	Ku_c101046_1063	wsnp_Ex_c48922_53681502	Tdurum_contig29112_483
Excalibur_rep_c67779_2380	Excalibur_rep_c67779_2380	Tdurum_contig61465_781
IAAV5117	BS00096604_51	RFL_Contig2459_2314	Ku_c33858_325	IAAV5117	Ex_c32540_659
Kukri_rep_c101259_81	BobWhite_c8266_582	wsnp_BG604404B_Ta_2_2	Kukri_rep_c101259_81	Kukri_c33550_601	BobWhite_c4256_213
BS00010115_51	BS00009480_51	BS00010115_51	Excalibur_rep_c79414_306	IACX7746	Tdurum_contig50625_2342
Ra_c26080_461	Tdurum_contig82378_561	Tdurum_contig82378_264	BS00095416_51	Ra_c26080_461	CAP11_c601_120
wsnp_Ex_c5769_10136243	wsnp_Ex_c40815_47789152	tplb0034b12_591	wsnp_Ex_c5769_10136243	wsnp_Ex_c5769_10136788
Tdurum_contig50861_532	tplb0027f12_503	Tdurum_contig50861_532	Tdurum_contig50861_106	Tdurum_contig59914_323
tplb0025f09_1853	RAC875_c94519_419	tplb0025f09_1052	tplb0025f09_1853	Tdurum_contig42083_757
wsnp_Ex_c21293_30421496	IAAV5564	wsnp_Ku_c12557_20249122	wsnp_Ex_rep_c67510_66116823	Kukri_c29008_195	RAC875_c45353_450	RAC875_c51375_394	RAC875_c51375_238	wsnp_Ex_c21293_30421496	RAC875_c87897_333
Excalibur_c9901_163	RAC875_c24515_602	Excalibur_c9901_163	Tdurum_contig62286_271	IAAV2725
Ex_c25467_851	wsnp_Ex_c107075_90880218	Ex_c9296_605	Ex_c25467_851	RAC875_c1828_1130
RAC875_c19303_228	Tdurum_contig33737_157	BobWhite_s64797_152	RAC875_c19303_228
wsnp_Ex_c3119_5763762	wsnp_Ex_c3119_5763762	Tdurum_contig51818_145	Excalibur_c42450_727	IAAV4595	IAAV773
Kukri_c26943_862	Tdurum_contig48090_374	IACX5762	Kukri_c26943_862	Tdurum_contig81797_369	BobWhite_c44691_648	BS00102182_51	IACX5783	Tdurum_contig50123_97	Tdurum_contig33826_290
wsnp_Ex_c37502_45236634	wsnp_Ex_c37502_45236634	RAC875_c27160_307	BS00011510_51
BobWhite_c1656_186	BobWhite_c1656_186	Tdurum_contig46867_658	Excalibur_c49061_138
wsnp_Ex_c26285_35531618	wsnp_Ex_c26285_35531618	wsnp_Ex_c26285_35532440	wsnp_Ex_c26285_35531324
BS00022366_51	BS00104279_51	BS00023024_51	IAAV7394	BS00022366_51	wsnp_Ex_c4148_7494801	Kukri_c26905_392
Kukri_c8594_203	tplb0035d20_506	wsnp_Ex_c6739_11646407	Kukri_c8594_203
RAC875_c12959_869	IAAV2271	RAC875_c12959_869
Excalibur_c47209_87	Excalibur_c47209_87	Excalibur_c642_481
BS00039936_51	BS00039936_51	BS00039935_51
BS00034147_51	RAC875_c39339_400	BS00034147_51
RAC875_c10850_316	RAC875_c10850_316	Tdurum_contig31139_143
Excalibur_c32467_676	wsnp_Ra_c18498_27571740	Excalibur_c32467_676
RAC875_c1357_860	BobWhite_c2646_141	RAC875_c1357_860
BobWhite_c7157_633	BobWhite_c7157_633	Excalibur_rep_c108293_345
Ra_c27465_564	Ra_c27465_564	wsnp_Ku_c13052_20918857
Tdurum_contig41902_1524	Tdurum_contig41902_1524	BS00022431_51
BS00022534_51	BS00022534_51	wsnp_Ex_c7362_12622736
RAC875_c107130_384	Kukri_c18722_56	RAC875_c107130_384
BS00022125_51	wsnp_JD_c13364_13377722	BS00022125_51
BS00100738_51	Tdurum_contig81113_395	BS00100738_51
BS00048794_51	BS00048794_51	BS00030571_51
Kukri_c322_1394	RAC875_c6865_349	Kukri_c322_1394
BS00106142_51	BS00106142_51	BS00060041_51
IAAV1120	IAAV1120	Excalibur_c14401_743
wsnp_Ex_c16825_25387841	BS00037020_51	Tdurum_contig8028_870	wsnp_Ex_c16825_25387841
Tdurum_contig76559_124	Excalibur_c7581_1266	Tdurum_contig76559_124
BS00035426_51	BS00035426_51
BS00022653_51	BS00022653_51
RAC875_c86104_111	RAC875_c86104_111
Kukri_rep_c71670_163	Kukri_rep_c71670_163
Kukri_c49506_396	Kukri_c49506_396
Kukri_c34453_332	wsnp_CAP12_rep_c4278_1949864	Kukri_c34453_332	wsnp_JD_c33645_25575463	BS00066024_51	wsnp_Ex_c50195_54565006	CAP8_c3273_136	IACX9352
Tdurum_contig42211_2280	Tdurum_contig28490_463	Tdurum_contig93168_52	BS00007684_51	IAAV3868	BS00025819_51	BS00105791_51	IAAV2440	IAAV4163	IAAV5831	BS00075746_51	Tdurum_contig42211_2280	BS00022576_51	Tdurum_contig42211_1634
wsnp_Ra_c1146_2307483	wsnp_Ra_c1146_2307483
Tdurum_contig11733_825	Tdurum_contig11733_825
Excalibur_c52517_464	Excalibur_c52517_464
Tdurum_contig76213_958	Tdurum_contig76213_958
wsnp_Ku_c12399_20037334	wsnp_Ku_c12399_20037334
Tdurum_contig49608_1185	Tdurum_contig49608_1185
IACX938	IACX938
Tdurum_contig47429_501	Tdurum_contig47429_501
Ra_c5508_706	Ra_c5508_706
IAAV7323	IAAV7323
wsnp_Ex_c30695_39579408	wsnp_Ex_c30695_39579408
Tdurum_contig60051_169	Tdurum_contig60051_169	wsnp_Ex_c30473_39386277
Tdurum_contig47622_234	Tdurum_contig47622_234
wsnp_Ra_c2078_4037878	wsnp_Ra_c2078_4037878
RAC875_c202_474	RAC875_c202_474
RAC875_c15807_669	RAC875_c15807_669
Tdurum_contig47552_957	BS00087144_51	Tdurum_contig47552_957
Kukri_c32958_390	Kukri_c32958_390
wsnp_BE638137B_Ta_2_2	wsnp_BE638137B_Ta_2_2
RFL_Contig2277_1527	RFL_Contig2277_1527
Excalibur_rep_c113261_400	Excalibur_rep_c113261_400
RAC875_c48025_483	RAC875_c48025_483
RAC875_c24098_141	RAC875_c24098_141
wsnp_Ku_c12503_20174234	wsnp_Ku_c12503_20174234
Tdurum_contig67399_676	Tdurum_contig67399_676
BS00022466_51	BS00022466_51
Excalibur_c21727_851	Excalibur_c21727_851
Kukri_rep_c78644_408	Kukri_rep_c78644_408
Kukri_rep_c104941_336	Kukri_rep_c104941_336
CAP7_c10839_300	CAP7_c10839_300
wsnp_Ex_c4125_7456528	wsnp_Ex_c4125_7456528
BS00062304_51	BS00062304_51
BS00021984_51	BS00021984_51
RFL_Contig3563_1130	RFL_Contig3563_1130
RFL_Contig5341_816	RFL_Contig5341_816
Tdurum_contig29989_132	Tdurum_contig29989_132
Kukri_c94033_432	Kukri_c94033_432
BS00067775_51	BS00067775_51
wsnp_BE403378B_Ta_2_1	wsnp_BE403378B_Ta_2_1
Kukri_rep_c106598_114	Kukri_rep_c106598_114
Kukri_c52413_282	Kukri_c52413_282
RAC875_c2545_1186	RAC875_c2545_1186
tplb0026o15_1634	tplb0026o15_1634
wsnp_BF483640B_Ta_2_2	wsnp_BF483640B_Ta_2_2
Excalibur_c19078_210	Excalibur_c19078_210
BS00040305_51	BS00040305_51
BS00034148_51	BS00034148_51
BS00109813_51	BS00109813_51
Kukri_c28022_54	Kukri_c28022_54
IAAV7221	IAAV7221
BobWhite_c20051_53	BobWhite_c20051_53
IAAV5065	BS00022436_51	BS00081724_51	D_GDEEGVY01C7BQU_446	Kukri_c4210_240	IACX378	BS00068013_51	BS00103682_51	Ex_c42133_630	BS00047797_51	wsnp_BE497160D_Ta_2_1	IAAV5065	wsnp_Ex_c42133_48794975	D_GDS7LZN02F0W89_230	BS00064002_51	BS00106571_51	IACX5985	BS00023112_51
wsnp_BE444858D_Ta_1_1	wsnp_BE444858D_Ta_1_1	wsnp_BF202706D_Ta_1_1	CAP8_c9110_427	RAC875_c60218_63	Excalibur_rep_c106790_155
RAC875_rep_c105718_304	RAC875_rep_c105718_304	RAC875_rep_c105718_585
Kukri_c64744_1087	Kukri_c64744_1087	Kukri_c64744_698
BS00094770_51	BS00094770_51
BS00099053_51	BS00099053_51
Kukri_c20631_614	Kukri_c20631_614
wsnp_Ku_c16354_25219645	wsnp_Ku_c16354_25219645
Excalibur_rep_c108030_260	Excalibur_rep_c108030_260
IAAV6015	IAAV6015
RAC875_rep_c76650_164	RAC875_rep_c76650_164
CAP11_c896_88	CAP11_c896_88
BS00067452_51	BS00067452_51
BS00036421_51	BS00036421_51
Kukri_rep_c68594_530	Kukri_rep_c68594_530
wsnp_Ex_rep_c107564_91144523	wsnp_Ex_rep_c107564_91144523
BobWhite_c20689_427	BobWhite_c20689_427
RAC875_c42037_363	Excalibur_c63344_424	Tdurum_contig4567_172	Jagger_c1611_158	Kukri_rep_c68263_453	BobWhite_c34650_78	Tdurum_contig49751_2541	Kukri_c75644_104	IACX12578	RFL_Contig4500_912	BobWhite_c46338_76	wsnp_Ex_rep_c66900_65314012	BS00080090_51	Tdurum_contig4567_1290	RAC875_c19105_498	RAC875_c42037_363	Kukri_c5460_1063	RAC875_c2498_600	BS00069980_51	Excalibur_rep_c74009_217	RAC875_rep_c110032_448	BobWhite_c34650_141	Kukri_c2621_610	Ra_c66628_801
Ku_c69633_1873	BobWhite_rep_c49176_485	Excalibur_rep_c101324_1680	wsnp_Ra_c10053_16636851	IAAV5061	wsnp_JD_c8448_9444839	Ex_c5902_360	wsnp_JD_c20604_18293112	wsnp_Ex_c15084_23263641	Ex_c13534_401	Tdurum_contig81753_70	RFL_Contig4653_1217	BS00062996_51	BS00064515_51	wsnp_Ex_c6117_10704945	Ku_c69633_1873	Kukri_c40804_171
RAC875_rep_c109969_119	RAC875_rep_c109969_119	wsnp_Ex_rep_c101994_87256479	CAP11_c3209_76	wsnp_Ex_c17476_26190830	BS00066447_51	wsnp_Ex_c2185_4094843	wsnp_Ex_c44164_50292954	wsnp_Ku_c6977_12078791	wsnp_RFL_Contig2265_1693968	wsnp_Ex_c18754_27630557	Excalibur_c24051_502	Excalibur_c31769_793	wsnp_Ku_c6977_12078885
BS00066127_51	BS00034304_51	RAC875_c13_1589	BS00034303_51	Ra_c33743_472	RAC875_c13_1458	RAC875_c13_1965	Tdurum_contig49844_958	wsnp_Ra_c13_24540	BS00063822_51	Tdurum_contig45240_1309	BS00063823_51	wsnp_Ex_rep_c68515_67349904	BS00066127_51	Kukri_c42466_392	tplb0031i04_452	wsnp_Ex_c4666_8349206
BS00000006_51	wsnp_Ku_c38543_47157828	wsnp_Ex_c2171_4072774	BS00000006_51	BobWhite_c11539_336	RAC875_c48885_107	BS00021860_51	Ex_c2171_2600	BS00023138_51	wsnp_Ex_c2171_4073721	wsnp_Ex_c2171_4072995
BobWhite_c19155_246	CAP11_c3591_72	BobWhite_c19155_246	Excalibur_c9846_1720	RAC875_c101391_521	JD_c5000_410
Ra_c7322_2294	wsnp_Ex_c807_1586396	wsnp_Ex_c807_1585614	BS00099700_51	wsnp_Ex_rep_c69526_68472787	Ra_c7322_2294	wsnp_Ex_c19134_28056012	wsnp_CAP7_c2282_1107112	wsnp_Ex_c807_1586158	Kukri_c8835_112
BS00005311_51	BS00005311_51	BS00022003_51	BobWhite_c2236_111	BS00109052_51	wsnp_Ex_c43578_49857984	Tdurum_contig102312_245	wsnp_Ex_rep_c68441_67261679
wsnp_CAP11_c1506_840951	wsnp_CAP11_c1506_840951	BS00022754_51	Kukri_c6266_260	BS00063973_51	wsnp_Ex_c790_1554988	BS00074855_51	wsnp_Ku_c42416_50159250
Tdurum_contig88305_380	BS00067453_51	wsnp_BE443187A_Ta_2_3	BS00077533_51	BS00089968_51	Tdurum_contig12967_831	BS00040916_51	Tdurum_contig88305_380
Tdurum_contig54689_646	Ra_c11529_647	IAAV3916	wsnp_Ex_c3136_5798185	Tdurum_contig54689_646	wsnp_Ex_c3136_5798236	wsnp_CAP11_c1116_654940	BS00036851_51
wsnp_CAP11_c923_558715	wsnp_Ex_c54655_57455110	RAC875_c55872_149	wsnp_Ex_c16295_24772702	wsnp_Ex_c54655_57455562	wsnp_Ku_c3953_7233359	wsnp_CAP11_c923_558715	wsnp_Ex_c16295_24772663
BS00074301_51	BobWhite_c23736_153	Tdurum_contig52695_388	BS00074299_51	Ku_c19858_2078	Tdurum_contig86202_175	BS00076246_51	BS00074301_51
Kukri_rep_c72329_163	Kukri_rep_c103857_458	Excalibur_c6567_845	RAC875_c49940_385	BobWhite_c5457_1440	RAC875_c28819_281	Kukri_rep_c72329_163
wsnp_BE444644A_Ta_2_1	Ra_c69221_1167	wsnp_BE444644A_Ta_2_1	wsnp_Ex_c31570_40343841	Kukri_rep_c69378_1842	wsnp_Ra_rep_c69221_66574148
Excalibur_c2598_2052	RAC875_c31670_389	RAC875_c68120_285	Kukri_c63163_141	BS00065313_51	BobWhite_c11512_157	Excalibur_c2598_2052
BS00021873_51	BS00056932_51	BS00057293_51	BS00021873_51	BS00047242_51	BS00056933_51	RAC875_rep_c106118_339
Excalibur_c45297_316	BobWhite_c40633_308	Excalibur_c45297_316	wsnp_Ex_rep_c69647_68598463	RAC875_c25339_200	Kukri_c5967_586
Excalibur_c27357_146	Excalibur_c46261_342	tplb0049a09_1302	Excalibur_c27357_146	tplb0049a09_2097	BS00021688_51
BS00046772_51	wsnp_Ex_c2718_5038582	tplb0056h22_2113	Ra_c23129_348	Tdurum_contig10128_593	BS00046772_51
wsnp_Ex_c23795_33033150	Kukri_c75091_220	wsnp_Ex_c23795_33033150	wsnp_Ex_c23795_33033010	RAC875_c32639_395	BS00022299_51
Excalibur_c7180_862	Kukri_c36747_195	wsnp_Ex_rep_c101757_87065169	BS00022500_51	Excalibur_c7180_862	Kukri_c5501_1515
BS00044408_51	BS00065481_51	Excalibur_c37943_221	wsnp_Ku_c3684_6789632	Kukri_c29560_455	wsnp_Ku_c20011_29589514	BS00044408_51
wsnp_Ex_c16551_25060833	wsnp_Ex_c16551_25061550	wsnp_Ex_c16551_25060833	wsnp_Ex_c16551_25061517	Ra_c2139_968	wsnp_Ex_c16551_25061395
RFL_Contig3370_343	wsnp_Ex_c3620_6612231	wsnp_JD_c2128_2930150	RFL_Contig3370_343	BobWhite_c7114_237	RAC875_c15745_124
Kukri_c54152_242	Ra_c22700_818	wsnp_Ku_c21275_31007309	BS00035256_51	Kukri_c54152_242
Tdurum_contig96830_155	Tdurum_contig76136_404	IAAV6488	Tdurum_contig96830_155	Tdurum_contig59338_1902
wsnp_Ex_c7266_12475249	IAAV9053	Tdurum_contig71499_211	BS00073670_51	wsnp_Ex_c7266_12475249
RAC875_c81616_116	RAC875_c81616_116	wsnp_Ex_rep_c68829_67704044	RAC875_c86270_269	RFL_Contig5137_602
RAC875_rep_c106044_137	Excalibur_c17553_84	wsnp_RFL_Contig4136_4696148	BobWhite_rep_c49979_373	RAC875_rep_c106044_137
Excalibur_c47321_138	Excalibur_c47321_138	IACX5879	Tdurum_contig49187_601	wsnp_Ex_c31017_39858962
Kukri_rep_c107435_940	Kukri_rep_c107435_940	wsnp_Ex_c62351_62025689	wsnp_Ex_rep_c67394_65974276	BS00021660_51
Ra_c700_1024	JD_c20036_865	Ra_c700_1024	Ra_c700_2210
Kukri_c7633_724	IAAV3512	BS00065693_51	Kukri_c7633_724
Tdurum_contig55097_601	Tdurum_contig55097_601	IAAV1650	wsnp_Ex_c2702_5013188
Excalibur_c472_914	Excalibur_c472_914	Excalibur_c33923_592	Ex_c4208_839
Kukri_c14889_1086	Kukri_c14889_1086	Kukri_c14889_116
Kukri_rep_c77459_316	Tdurum_contig49187_356	Kukri_rep_c77459_316	RAC875_c35993_308
Kukri_c16087_281	BS00068108_51	Excalibur_c42255_425	Kukri_c16087_281
wsnp_Ex_c2526_4715978	wsnp_Ex_c2526_4715978	Excalibur_c92705_94	wsnp_BG607308A_Ta_2_2
Tdurum_contig17712_115	Tdurum_contig17712_115	Excalibur_c39303_144	tplb0060m15_257
D_contig23076_255	Kukri_c2326_659	wsnp_Ku_c23772_33711538	D_contig23076_255
BS00094095_51	BS00094095_51	BS00077879_51	BobWhite_rep_c50145_387
wsnp_Ra_c12183_19587379	wsnp_Ex_c11120_18022932	wsnp_Ku_c20011_29589089	wsnp_Ra_c12183_19587379
wsnp_Ra_c17216_26044790	BS00011235_51	BS00110075_51	wsnp_Ra_c17216_26044790
Excalibur_c79009_75	Excalibur_c79009_75	Tdurum_contig11521_102
wsnp_JD_c3867_4934646	wsnp_CAP11_rep_c4151_1963100	Tdurum_contig43874_1129	wsnp_JD_c3867_4934646
tplb0044j06_689	BS00100510_51	tplb0044j06_689	BS00059098_51
CAP7_c10833_215	CAP7_c10833_215	BS00075505_51	BobWhite_c5917_529	wsnp_BE444644A_Ta_2_2
wsnp_Ex_c7830_13323473	wsnp_Ex_c7830_13323473	wsnp_BE497820A_Ta_2_2
RFL_Contig2187_1025	RFL_Contig2187_1025	Kukri_c41797_393
wsnp_Ex_c7383_12655992	IAAV2363	wsnp_Ex_c7383_12655992
Excalibur_c8030_2139	Excalibur_c8030_2139	RAC875_rep_c107228_92
IACX8002	IACX8002	BS00009531_51
IAAV3167	RAC875_c58966_471	IAAV3167
RAC875_c2498_837	RAC875_c2498_837	wsnp_Ra_c57838_59796310	IACX3154	IACX3152	Tdurum_contig10987_800	BS00066916_51	wsnp_Ex_c19647_28632659	BobWhite_c10901_578	wsnp_Ex_c24594_33843836	IAAV1417	IACX11633	RAC875_c79944_269	BS00067797_51	wsnp_JD_c9510_10342089	wsnp_Ku_c14958_23427256	Tdurum_contig57742_400	Kukri_c30875_283	wsnp_Ex_c6314_10992814	BS00013563_51	RAC875_c41315_157	BS00078242_51	Jagger_c5915_58	BS00100178_51	wsnp_Ex_rep_c66900_65314631	Tdurum_contig69079_300	RAC875_c7291_388
wsnp_Ex_c54211_57168122	wsnp_Ex_c54211_57168122	BS00082219_51
RAC875_c61597_327	wsnp_Ku_c51039_56457361	Excalibur_c12332_161	BS00061387_51	BS00022761_51	wsnp_Ex_c27298_36506245	RAC875_c61597_327	Ex_c5317_662
Tdurum_contig82190_124	Tdurum_contig82190_124	Tdurum_contig36142_150	RAC875_c23775_406
wsnp_Ex_c1880_3545329	BS00104432_51	wsnp_Ex_c1880_3545329
wsnp_Ku_c7890_13513783	wsnp_BF201102A_Ta_2_1	wsnp_Ku_c7890_13513783
Excalibur_c2171_2728	wsnp_Ex_c2171_4074003	Excalibur_c2171_2728
wsnp_JD_c23511_20069005	Excalibur_rep_c71254_415	wsnp_JD_c23511_20069005
wsnp_Ku_c14275_22535576	wsnp_Ku_c14275_22535576	BobWhite_c13238_386
Ku_c6319_201	Ku_c24324_850	Ku_c6319_201
wsnp_Ex_c57094_58953404	IACX5832	wsnp_Ex_c57094_58953404
wsnp_BE399939A_Ta_2_1	wsnp_BE399939A_Ta_2_1	BS00065292_51
BobWhite_c41847_333	Kukri_c9468_831	BobWhite_c41847_333
Tdurum_contig54785_216	RAC875_rep_c91682_90	Tdurum_contig54785_216
BobWhite_c8202_245	BobWhite_c8202_245	BS00021939_51
BS00021968_51	BS00021968_51	BobWhite_rep_c63332_67
Excalibur_c6010_235	BS00065296_51	Excalibur_c6010_235
RAC875_c99519_227	RAC875_c99519_227	Tdurum_contig43844_1266
RAC875_rep_c106700_77	RAC875_rep_c106700_77	Tdurum_contig10546_273
BobWhite_c14291_666	wsnp_Ex_c18941_27840714	BobWhite_c14291_666
RAC875_c7132_134	BS00041911_51	RAC875_c7132_134
Excalibur_c20260_137	Excalibur_c20260_137
CAP8_rep_c4852_130	CAP8_rep_c4852_130
wsnp_Ra_c3966_7286546	Ku_c12469_983	BS00041063_51	Tdurum_contig10843_745	wsnp_Ra_c3966_7286546
RAC875_c19259_1902	RAC875_c19259_1902
BS00065714_51	BS00065714_51
wsnp_Ku_c15816_24541162	wsnp_Ku_c15816_24541162
CAP8_c2014_192	CAP8_c2014_192
Excalibur_c6714_246	Excalibur_c6714_246
BS00003088_51	BS00003088_51
Kukri_c3338_271	Kukri_c3338_271
wsnp_Ex_c49211_53875600	wsnp_Ex_c49211_53875600
wsnp_Ex_c39592_46849607	wsnp_Ex_c39592_46849607
RFL_Contig727_736	RFL_Contig727_736
wsnp_CD454152A_Ta_2_1	wsnp_CD454152A_Ta_2_1
IACX2540	IACX2540
BS00022838_51	BS00022838_51
RAC875_c232_1895	RAC875_c232_1895
RFL_Contig5787_2311	RFL_Contig5787_2311
Excalibur_c52165_93	wsnp_BE500291A_Ta_2_1	Excalibur_c52165_93
Excalibur_rep_c115510_314	Excalibur_rep_c115510_314
Jagger_c6106_119	Kukri_c75754_239	Jagger_c6106_119
wsnp_Ex_c7668_13089715	wsnp_Ex_c7668_13089715
BS00009369_51	BS00009369_51
BS00022098_51	BS00022098_51
BS00023152_51	BS00023152_51
BS00015653_51	BS00015653_51
Tdurum_contig48760_112	Tdurum_contig48760_112
wsnp_Ex_c14812_22928900	wsnp_Ex_c14812_22928900
RAC875_rep_c76193_513	RAC875_rep_c76193_513
wsnp_Ex_rep_c67179_65674582	wsnp_Ex_rep_c67179_65674582
RAC875_rep_c74170_236	RAC875_rep_c74170_236
CAP8_c1066_309	CAP8_c1066_309
Ku_c47168_563	Ku_c47168_563
Excalibur_c1208_72	Excalibur_c1208_72
Excalibur_c9356_783	Excalibur_c9356_783
wsnp_Ex_rep_c102070_87317290	wsnp_Ex_rep_c102070_87317290
BobWhite_c2506_332	BobWhite_c2506_332
BS00100107_51	BS00100107_51
JD_c947_819	JD_c947_819
BobWhite_rep_c63943_76	BobWhite_rep_c63943_76
wsnp_Ex_c31830_40573624	wsnp_Ex_c31830_40573624
Kukri_c2781_719	Kukri_c2781_719
BobWhite_c5564_86	BobWhite_c5564_86
Ku_c915_507	Ku_c915_507
Kukri_c86812_193	Kukri_c86812_193
IAAV8042	IAAV8042
Ex_c95453_1499	Ex_c95453_1499
Kukri_c57965_109	Kukri_c57965_109
BobWhite_c27193_217	BobWhite_c27193_217	IAAV669
Kukri_c49033_52	Kukri_c49033_52
RAC875_c18195_741	RAC875_c18195_741
Kukri_rep_c102608_599	Kukri_rep_c102608_599
BS00068435_51	BS00068435_51
Excalibur_c1954_930	Excalibur_c1954_930
wsnp_Ku_c35386_44598937	wsnp_Ku_c35386_44598937
RAC875_rep_c112818_307	RAC875_rep_c112818_307
BobWhite_c6966_236	BobWhite_c6966_236
wsnp_Ex_c6209_10838852	wsnp_Ex_c6209_10838852
Kukri_c17430_972	Kukri_c17430_972
wsnp_Ra_c11532_18688426	wsnp_Ra_c11532_18688426
IAAV5294	IAAV5294
RFL_Contig1284_640	RFL_Contig1284_640
wsnp_RFL_Contig4307_5006558	wsnp_RFL_Contig4307_5006558
CAP7_c4064_162	CAP7_c4064_162
BS00081120_51	BS00081120_51
BobWhite_c17045_186	BobWhite_c17045_186
BS00099534_51	BS00099534_51
wsnp_Ex_c6209_10838456	wsnp_Ex_c6209_10838456
RFL_Contig3882_550	RFL_Contig3882_550
wsnp_Ex_c19647_28632894	wsnp_Ex_c19647_28632894
BobWhite_c9057_118	BobWhite_c9057_118
RAC875_c91464_170	RAC875_c91464_170
Kukri_rep_c104877_2166	Kukri_rep_c104877_2166
BS00079189_51	BS00079189_51
BS00022110_51	BS00022110_51
Excalibur_c49550_97	Excalibur_c49550_97
Excalibur_c9210_168	Excalibur_c9210_168
wsnp_Ex_c4244_7662955	wsnp_Ex_c4244_7662955
RAC875_c61493_327	RAC875_c61493_327
BS00067150_51	BS00067150_51
BS00076948_51	BS00076948_51
Kukri_c6492_375	Kukri_c6492_375
BS00094342_51	BS00094342_51
BS00031073_51	BS00031073_51
BS00094343_51	BS00094343_51
BobWhite_c42349_99	BobWhite_c42349_99
BS00063099_51	wsnp_Ra_c5131_9153817	RAC875_rep_c76630_63	RFL_Contig4162_1757	IAAV6876	Kukri_c35480_647	BobWhite_c10126_263	Excalibur_c560_180	Kukri_c65301_127	wsnp_CAP12_c303_168418	BobWhite_c36944_167	RAC875_c27959_117	IAAV6818	BS00010886_51	CAP7_c2695_75	Jagger_c6390_111	wsnp_Ra_c24619_34168104	wsnp_Ex_c4031_7293125	BS00063099_51	RAC875_c97163_563	wsnp_Ku_rep_c70220_69775367	Kukri_c22631_462	BS00068200_51	RAC875_c35715_718	CAP7_c11553_123	wsnp_JD_c12186_12484832	BobWhite_c7070_196	wsnp_Ex_c25392_34658803	BS00083511_51	BobWhite_c20692_123	RAC875_c52809_168	IACX3059	RAC875_c89088_79	RAC875_c7486_1667	RAC875_c98401_90	RAC875_c42356_237	IAAV6078	BS00064660_51	IAAV8416	Excalibur_c79041_63	BS00066903_51	Excalibur_c35797_615	Excalibur_c36525_679	IAAV2077	RAC875_rep_c111720_149	BobWhite_rep_c50822_462	BS00068173_51	wsnp_Ku_rep_c70220_69775205	Kukri_c23752_659	IAAV2002
BS00068082_51	IAAV3972	RAC875_c5518_1401	Kukri_rep_c105119_190	RAC875_rep_c117234_313	IAAV4252	Ku_c4349_1791	Excalibur_c97201_294	wsnp_Ex_c1302_2489542	Kukri_s113060_116	wsnp_Ra_rep_c106477_90236168	wsnp_Ex_c18519_27369737	Kukri_c2827_439	RAC875_c62202_161	Ku_c439_1308	wsnp_Ex_c658_1294003	BS00068082_51	Tdurum_contig25393_218	Kukri_c439_857	Jagger_c6508_51
wsnp_Ex_c5594_9848626	Ra_c1726_1071	Kukri_c27591_1180	Excalibur_rep_c101527_180	wsnp_Ku_c2185_4218722	CAP7_c1155_57	IACX6009	Kukri_c94493_273	wsnp_Ra_c27733_37249132	wsnp_Ex_c5594_9848626	Ex_c24477_484	Kukri_c95103_97	Kukri_c64573_443	BS00042014_51	BobWhite_c4773_85	Excalibur_rep_c104876_277	BobWhite_rep_c65835_277
RAC875_c94973_396	BS00021971_51	Excalibur_c23304_353	BS00068710_51	BS00000137_51	BS00073015_51	RAC875_c103988_92	Tdurum_contig44635_759	RAC875_c2105_740	BobWhite_c34759_227	RAC875_c985_387	wsnp_Ex_c2582_4804223	wsnp_Ex_c56866_58816359	Ex_c29928_1020	RAC875_c94973_396	wsnp_Ex_c54092_57099525
wsnp_Ex_c29304_38355434	IAAV5992	RAC875_c30011_426	Tdurum_contig32812_325	Kukri_c12910_908	IAAV475	wsnp_Ex_c29304_38355434	Excalibur_c38433_291	IACX6034	BS00067744_51
BS00068390_51	Tdurum_contig31131_198	BS00049793_51	wsnp_Ku_c6464_11320381	BS00056147_51	BS00009789_51	Tdurum_contig46366_913	BS00068390_51	wsnp_BE497820B_Ta_2_1	BS00092953_51	Kukri_c98694_120	BS00108062_51
Excalibur_rep_c91489_103	wsnp_Ex_rep_c67392_65972196	CAP12_c2009_335	RAC875_rep_c69585_192	wsnp_Ex_rep_c69760_68718561	BS00110489_51	wsnp_Ex_c26616_35855805	JD_c8050_978	wsnp_Ex_rep_c95506_83475785	Excalibur_rep_c91489_103	wsnp_Ex_rep_c69760_68719014	wsnp_CAP8_c1594_914839	Ku_c69113_923
Excalibur_c10444_2056	RAC875_c2437_1569	BS00066289_51	RAC875_c24376_704	Excalibur_c10444_2056	Ku_c1083_1261	Ku_c1083_1314	Kukri_c45713_151	Tdurum_contig68472_291	Kukri_c46476_647	Tdurum_contig10338_566	wsnp_BE495277B_Ta_2_5	Tdurum_contig68472_115
RFL_Contig5739_641	BobWhite_c16987_106	wsnp_JD_c5795_6955627	BobWhite_c6633_395	BobWhite_rep_c62475_70	Kukri_c46932_155	Excalibur_c7968_2218	Excalibur_c36377_615	RFL_Contig5739_1542	Kukri_c34173_518	BobWhite_c6633_179	Kukri_c9522_622	RFL_Contig5739_641
IAAV4188	BobWhite_c47103_205	IAAV4188	wsnp_Ex_rep_c66903_65319487	wsnp_Ex_rep_c68023_66768770	Ex_c1583_1688	wsnp_Ex_rep_c68023_66768700	BobWhite_c47103_84	Ex_c1583_1138	wsnp_Ku_c17875_27051169	wsnp_Ex_c33455_41940691	Tdurum_contig52447_814
Kukri_c10530_1044	BS00022993_51	Kukri_c10530_1044	Kukri_c9520_288	wsnp_Ex_c10674_17400603	BS00094480_51	RAC875_c9150_2945	IAAV52	Excalibur_c25948_366	BS00067152_51	RFL_Contig697_1463
wsnp_Ra_c48052_53424490	Excalibur_c1925_2569	RAC875_rep_c109658_382	wsnp_Ra_c48052_53424490	RAC875_rep_c109658_211	RAC875_c8927_1434	Excalibur_c92906_314	RAC875_c48052_127
RAC875_c16536_80	BS00021735_51	Kukri_c4581_737	Tdurum_contig28353_1628	RAC875_c16536_80	RAC875_c27743_249	RAC875_rep_c104919_902	Kukri_rep_c72553_368
Excalibur_c32189_998	Excalibur_c6967_1852	RFL_Contig4979_965	tplb0060p09_735	BS00024993_51	RFL_Contig4979_865	Excalibur_c6967_553	BS00102828_51	Excalibur_c32189_998	BS00067985_51
Excalibur_c37910_276	wsnp_Ex_c7196_12357989	Kukri_rep_c109463_264	Excalibur_c37910_276	Excalibur_c9969_98
wsnp_Ex_c5155_9140608	RAC875_c32320_88	BS00087696_51	Excalibur_c33675_201	CAP12_c703_150	wsnp_Ex_c33675_42124657	wsnp_Ex_c5155_9140608	Excalibur_c56310_57	BS00087043_51	BS00109560_51	RAC875_c91986_410	wsnp_Ku_c3294_6125586	BS00099782_51
Kukri_c3734_400	Kukri_c3734_400	tplb0048o03_953	Kukri_c3734_438	wsnp_Ex_c2207_4136036	wsnp_Ku_c16116_24914991	Kukri_c55885_110	Kukri_c637_974	Kukri_c46310_84
IAAV2240	wsnp_Ex_c20440_29511162	IAAV3515	Ku_c1031_670	Excalibur_rep_c110067_199	D_F5XZDLF01ELZ49_220	Excalibur_c54941_571	Ra_c35412_1057	IAAV2240
IAAV2296	BS00010311_51	Kukri_rep_c103366_421	wsnp_Ex_c1343_2568829	Ra_c11667_324	Excalibur_rep_c69730_391	Excalibur_c874_1479	IAAV2296	Ku_c4240_216
BS00070507_51	BS00070507_51	wsnp_Ra_c44756_51084202	wsnp_Ex_rep_c69631_68583202	IAAV5469	BS00064767_51	wsnp_Ex_rep_c75281_72691359	Excalibur_c32630_104	wsnp_Ex_c16963_25554152	Ku_c13342_414
wsnp_Ex_c19724_28720939	wsnp_Ex_c19724_28720939	wsnp_Ex_c10644_17356566	Ku_c1083_375	Excalibur_c16135_253	wsnp_Ex_c19724_28721128	Kukri_c12562_453	RFL_Contig570_515
Tdurum_contig52688_476	RAC875_c60758_585	RAC875_c1792_3457	Kukri_c87104_125	IACX6070	wsnp_Ex_c11131_18037020	wsnp_Ex_c11131_18036595	Tdurum_contig52688_476
RAC875_rep_c74271_414	CAP7_c8713_356	Tdurum_contig60189_855	RAC875_rep_c74271_414	Tdurum_contig60189_310	Excalibur_c71712_180	RFL_Contig3285_1009	RAC875_c3231_339
IACX7841	IACX7841	BobWhite_c38408_71	BS00050057_51	BS00084106_51	wsnp_Ku_c40084_48381107	Tdurum_contig8171_1680	Kukri_c16006_1996
RAC875_rep_c105322_99	IACX6007	RAC875_rep_c105322_99	wsnp_Ex_rep_c66651_64963120	Jagger_c505_141	RFL_Contig3811_3709	wsnp_JG_c402_268605
Kukri_rep_c70662_486	Excalibur_c12395_467	Tdurum_contig85945_281	wsnp_Ex_c12152_19429932	Kukri_rep_c70662_486	Jagger_c3819_70	Excalibur_c9258_1222	wsnp_Ku_rep_c70662_70289489
RAC875_c36779_148	RAC875_c36779_148	BobWhite_c23903_443	RAC875_c23289_303	Kukri_c29410_63	wsnp_RFL_Contig3739_3996324	Kukri_c94990_140
wsnp_Ex_rep_c68600_67448893	wsnp_Ex_rep_c68600_67448893	BS00099719_51	wsnp_Ra_c39562_47242455	RAC875_c96862_121	BobWhite_c45848_120
BS00065390_51	wsnp_Ex_c12909_20457407	BS00045446_51	JG_c1889_344	BS00065390_51	wsnp_Ex_c12909_20457660	wsnp_Ex_c48257_53217539
BS00032082_51	RAC875_c54392_94	Excalibur_c17489_804	Excalibur_c8168_226	IACX1947	BS00032082_51	Ku_c22523_598
wsnp_Ku_c32477_42087329	wsnp_Ku_c32477_42087329	BS00103625_51	BS00067028_51	wsnp_Ex_rep_c104986_89538820	BobWhite_c41725_430	wsnp_Ra_c5210_9289264
BobWhite_c4852_323	wsnp_Ex_c12431_19823475	Ku_c1191_2004	IAAV8999	IAAV4590	wsnp_Ex_c7988_13555376	BobWhite_c4852_323
Kukri_c1214_825	Kukri_c1214_2316	Kukri_c1214_948	wsnp_Ex_c3175_5864335	Tdurum_contig97942_163	Tdurum_contig97942_51	Kukri_c1214_825
wsnp_Ex_c50413_54706626	RAC875_c38511_91	BobWhite_rep_c63648_306	Ra_c8939_653	BobWhite_s67247_276	wsnp_Ex_c50413_54706626	Jagger_c3991_101
Excalibur_c3948_1315	Excalibur_c3948_1315	Tdurum_contig25432_1218	Tdurum_contig25432_1377	Kukri_c2514_490
Ex_c66350_301	Ex_c66350_301	wsnp_Ex_rep_c75281_72691771	Excalibur_c2433_324	Excalibur_c49271_183	IAAV4074
Kukri_c9073_1450	Tdurum_contig77275_259	wsnp_Ra_c26091_35652620	Kukri_c9073_1450	BS00039492_51	Tdurum_contig10172_176
RAC875_s111360_122	BS00025795_51	BS00022991_51	RAC875_s111360_122	BS00100707_51	BS00100708_51
RAC875_c22387_117	BS00065543_51	Kukri_c46276_63	Excalibur_c11605_156	RAC875_c22387_117	BS00022336_51
BS00048572_51	wsnp_Ex_c1630_3105100	Tdurum_contig93270_1008	wsnp_Ku_c11980_19464222	BS00048572_51
Excalibur_c3730_546	Excalibur_c3730_546	Excalibur_c4468_654	Kukri_c10970_573	Excalibur_c3730_2098
Excalibur_c50887_231	BS00002208_51	Excalibur_c50887_231	BS00022652_51	Tdurum_contig84745_267
BS00065551_51	wsnp_Ku_c3102_5810751	BobWhite_c47456_121	Kukri_c54078_114	wsnp_Ku_c3102_5811860	Kukri_c52_225	BS00065551_51	IAAV8378	wsnp_Ku_rep_c101212_88410320
Kukri_c2955_281	RFL_Contig2832_2410	Kukri_c2955_281	BS00010573_51	IACX9238
wsnp_Ex_c2615_4862266	JD_c63005_896	wsnp_Ex_c2615_4862266	IACX2883	wsnp_Ku_c29780_39658445	wsnp_Ex_c47152_52446529
RAC875_c42009_247	RAC875_c42009_247	RAC875_c18335_443
wsnp_Ex_c9362_15546626	RAC875_c22722_671	Excalibur_c23457_225	wsnp_Ex_c9362_15546626	BS00024829_51
Kukri_c23743_112	wsnp_Ku_rep_c102339_89347150	Kukri_c23743_112	Tdurum_contig5017_993	RAC875_rep_c109634_90
wsnp_CAP12_c2231_1090724	IAAV5014	wsnp_CAP12_c2231_1090724	BS00024814_51
IAAV2411	IAAV2411	BS00063769_51	BS00023072_51
wsnp_Ex_c21875_31045200	Kukri_c82145_51	wsnp_Ex_c21875_31045200	wsnp_Ex_c8019_13598142
wsnp_Ex_rep_c67471_66073969	Ex_c23426_1546	wsnp_Ex_rep_c67471_66073969	Excalibur_rep_c108100_149
wsnp_Ex_c17754_26503892	Kukri_c4818_332	wsnp_Ex_c17754_26503892	Tdurum_contig42008_7461
Kukri_c11240_332	Kukri_c11240_332	Kukri_rep_c80794_53	BS00068100_51
RAC875_rep_c109658_614	Tdurum_contig5017_1015	Tdurum_contig7459_1061	Kukri_rep_c72756_155	RAC875_rep_c109658_614	Kukri_c55310_94	Tdurum_contig29090_280
Jagger_c5859_114	Jagger_c5859_114	wsnp_Ex_c3834_6971712	wsnp_Ex_c3834_6971470	BobWhite_rep_c64260_207
wsnp_JD_c12221_12509932	wsnp_Ex_c57209_59016692	wsnp_JD_c12221_12509932	BobWhite_c10956_71
BS00065864_51	Excalibur_c92555_283	Excalibur_c46000_203	BS00065864_51
Tdurum_contig14130_315	RFL_Contig4911_357	Tdurum_contig14130_315	BS00083715_51
Tdurum_contig27973_306	RFL_Contig5337_1453	Tdurum_contig27973_306	BobWhite_c43731_313
Tdurum_contig58669_273	Tdurum_contig58669_273	Tdurum_contig12995_792	Tdurum_contig12995_722
BS00108019_51	BS00108020_51	BS00108019_51	BS00028183_51
BobWhite_c28333_454	Kukri_c15823_196	Kukri_c26747_211	BobWhite_c28333_454
wsnp_Ra_c47696_53184502	BobWhite_rep_c50349_139	IACX5390	wsnp_Ra_c47696_53184502
wsnp_Ra_c15069_23407152	wsnp_Ra_c15069_23407152	Tdurum_contig47833_484	IAAV2593	BS00003655_51	Excalibur_c9868_1206	wsnp_Ex_c12152_19428078
wsnp_Ex_c2870_5296539	wsnp_Ex_c2870_5296539	wsnp_Ra_c38873_46699852	RAC875_c2260_1700
IACX9261	tplb0027f13_1493	Tdurum_contig25513_123	IACX9261
wsnp_Ex_c53170_56501500	wsnp_Ex_c53170_56501500	wsnp_Ex_c97184_84339976	BobWhite_c39214_164
BobWhite_rep_c50066_63	BobWhite_rep_c50066_63	wsnp_BE499835B_Ta_2_5	wsnp_BF201102B_Ta_2_5
BobWhite_c22036_399	BobWhite_c22036_399	Kukri_c10508_253	wsnp_Ku_c25613_35580381
RAC875_c10819_636	Tdurum_contig82473_67	RAC875_c10819_636	wsnp_Ex_c11070_17950604
Ra_c73292_443	IAAV547	BobWhite_c11861_557	Excalibur_c8675_1550	CAP7_c6223_318	BobWhite_c6094_447	Ra_c73292_443
Kukri_c45951_367	Kukri_c45951_367	BS00037103_51	RAC875_c49291_156
Tdurum_contig60165_722	Tdurum_contig60165_722	Kukri_c13359_169	Jagger_c8121_167
RAC875_c20161_821	RAC875_c20161_821	Ku_c7546_861
Excalibur_c18492_249	wsnp_JD_c1358_1947464	Excalibur_c18492_249	wsnp_Ex_c33431_41918732	wsnp_Ex_c34474_42777857	Ra_c22730_460	wsnp_JD_c37023_27225840	wsnp_Ex_c210_411604
Tdurum_contig48658_802	Kukri_c49151_139	Kukri_c28117_583	Tdurum_contig48658_802
IAAV731	IAAV731	Tdurum_contig8695_379
RFL_Contig1457_465	RFL_Contig1457_465	wsnp_Ex_c8962_14947544
wsnp_RFL_Contig2809_2587619	wsnp_RFL_Contig2809_2587619	BS00011514_51
BS00091519_51	BS00091519_51	Excalibur_c47452_183
BobWhite_c11495_120	BS00022673_51	BobWhite_c11495_120
wsnp_Ku_c21770_31551190	wsnp_Ku_c21770_31551190	Tdurum_contig27797_1114	wsnp_Ex_c49423_54028488
BS00009810_51	wsnp_Ex_c607_1204908	BS00009810_51
RAC875_rep_c112818_870	RAC875_rep_c112818_870	RFL_Contig2772_1693
RAC875_c1148_1175	Excalibur_c4699_215	RAC875_c1148_1175
BS00023161_51	wsnp_Ku_c20701_30355248	BS00023161_51
Tdurum_contig45588_730	Tdurum_contig45588_730	Tdurum_contig35470_227
RAC875_c21299_256	RAC875_c21299_256	BobWhite_c19443_131
BS00031411_51	IACX3288	BS00031411_51
Excalibur_c2618_1723	Excalibur_c2618_1723	Excalibur_c2618_1412
Kukri_c45262_340	Tdurum_contig81548_426	Kukri_c45262_340
Ra_c53208_433	Ra_c53208_433	BS00007437_51
Tdurum_contig42092_348	wsnp_Ex_c6548_11355524	Tdurum_contig42092_348
Excalibur_rep_c67473_264	BobWhite_c14323_288	Excalibur_rep_c67473_264
wsnp_Ku_c35090_44349446	wsnp_Ku_c35090_44349446	Kukri_c74960_427
BS00084096_51	BS00084096_51	IACX5702
RAC875_c19099_434	RAC875_c19099_308	RAC875_c19099_434
BS00049213_51	BS00049213_51	Excalibur_c4189_124
Tdurum_contig50731_961	Tdurum_contig50731_961	wsnp_RFL_Contig1548_762547
wsnp_Ex_rep_c68003_66744451	Tdurum_contig12551_233	wsnp_Ex_rep_c68003_66744451	wsnp_Ku_c3201_5970486
CAP7_c5481_96	CAP7_c5481_96
RAC875_c16827_292	RAC875_c16827_292
Kukri_c100408_598	Kukri_c100408_598
RAC875_c29907_115	RAC875_c29907_115
BS00065930_51	Ex_c2571_987	wsnp_Ex_c58012_59490259	wsnp_Ex_c1498_2868339	BS00065930_51	JD_c16284_736	Kukri_rep_c106665_549	wsnp_Ra_c13424_21239985	BS00024717_51	wsnp_Ex_c10842_17637744	wsnp_Ex_c5915_10378807	Kukri_c43113_136	Kukri_c51_98	Excalibur_c10669_997	wsnp_Ex_rep_c68091_66846454	wsnp_Ex_c2904_5355509	wsnp_CAP7_c3665_1701376	wsnp_Ku_c7872_13484038	BS00074315_51
RAC875_c13410_2221	RAC875_c13410_2221
RAC875_rep_c106589_184	RAC875_rep_c106589_184
wsnp_Ex_c8019_13598348	wsnp_Ex_c8019_13598348
BS00062731_51	BS00062731_51
Excalibur_c23801_115	Excalibur_c23801_115
BobWhite_c24484_240	BobWhite_c24484_240
RAC875_c278_1801	RAC875_c278_1801
Kukri_c41408_233	Kukri_c41408_233
BS00065732_51	BS00065732_51
Tdurum_contig11060_433	Tdurum_contig11060_433
RAC875_rep_c116173_605	RAC875_rep_c116173_605
wsnp_BE443187B_Ta_2_1	wsnp_BE443187B_Ta_2_1
Tdurum_contig14404_319	Tdurum_contig14404_319
IAAV8455	Kukri_c27433_1819	wsnp_Ra_c19660_28866961	Excalibur_c17032_261	wsnp_Ex_c7193_12354542	BS00018740_51	IAAV8455
Kukri_c10913_480	Kukri_c10913_480
wsnp_Ex_c35103_43312537	wsnp_Ex_c35103_43312537
wsnp_Ku_c64203_64579087	Kukri_rep_c109397_59	wsnp_Ku_c64203_64579087
wsnp_Ex_c16045_24471413	wsnp_Ex_c16045_24471413
wsnp_Ex_c831_1625061	wsnp_Ex_c831_1625061
BS00005860_51	BS00005860_51
wsnp_Ex_rep_c68504_67334656	wsnp_Ex_rep_c68504_67334656
Excalibur_c9391_1016	Excalibur_c9391_1016
wsnp_Ku_c3151_5892200	wsnp_Ku_c3151_5892200
Excalibur_c23452_401	Excalibur_c23452_401
Excalibur_c58520_78	Excalibur_c58520_78
BS00033612_51	BS00033612_51
wsnp_Ku_c5308_9450093	wsnp_Ku_c5308_9450093
tplb0057d20_531	tplb0057d20_531
wsnp_Ra_c6374_11143280	wsnp_Ra_c6374_11143280
wsnp_Ex_c113235_94249366	wsnp_Ex_c113235_94249366
wsnp_Ex_rep_c70120_69070056	wsnp_Ex_rep_c70120_69070056
Ex_c9543_935	Ex_c9543_935
BobWhite_c47740_85	BobWhite_c47740_85
IAAV659	RFL_Contig2304_1569	IAAV659	Ex_c5594_2818
wsnp_Ku_c38713_47298856	wsnp_Ku_c38713_47298856
Kukri_c49101_731	Kukri_c49101_731
Excalibur_c3165_730	Excalibur_c3165_730
RAC875_c82589_246	RAC875_c82589_246
D_GDEEGVY01AU4CW_149	D_GDEEGVY01AU4CW_149
BS00062618_51	BS00062618_51
BobWhite_c26082_239	BobWhite_c26082_239
wsnp_Ku_c3869_7094615	wsnp_Ku_c3869_7094615
BS00039874_51	BS00039874_51
wsnp_Ex_rep_c66358_64543089	wsnp_Ex_rep_c66358_64543089
wsnp_Ex_rep_c110196_92676847	wsnp_Ex_rep_c110196_92676847
Tdurum_contig10911_117	Tdurum_contig10911_117
RAC875_rep_c114200_428	RAC875_rep_c114200_428
CAP8_c909_312	CAP8_c909_312
wsnp_Ex_c16963_25554400	wsnp_Ex_c16963_25554400
IAAV2401	IAAV2401
BS00060015_51	BS00060015_51
RAC875_rep_c83825_236	RAC875_rep_c83825_236
Tdurum_contig42092_281	Tdurum_contig42092_281
wsnp_Ex_c12119_19382820	wsnp_Ex_rep_c66696_65023462	wsnp_Ex_c12119_19382820
BS00063423_51	BS00063423_51
BS00059847_51	BS00059847_51
Excalibur_c71602_591	Excalibur_c71602_591
Kukri_rep_c108378_52	Kukri_rep_c108378_52	BS00079321_51	RFL_Contig539_1789
BS00065128_51	BS00065128_51
wsnp_Ex_c18654_27528399	wsnp_Ex_c18654_27528399
BS00031339_51	BS00031339_51
Excalibur_c9563_1157	Excalibur_c9563_1157
Tdurum_contig12848_112	Tdurum_contig12848_112
CAP12_c2231_114	CAP12_c2231_114
wsnp_Ex_c2459_4591587	wsnp_Ex_c2459_4591587
Excalibur_c9846_458	Excalibur_c9846_458
wsnp_BE403214B_Ta_2_1	wsnp_BE403214B_Ta_2_1
BS00049997_51	BS00049997_51
RFL_Contig4167_1164	RFL_Contig4167_1164
BS00099986_51	BS00099986_51
Excalibur_c74858_243	Excalibur_c74858_243
BS00078784_51	BS00078784_51
D_contig27392_286	RAC875_c3672_705	D_GCE8AKX02IXEFJ_281	Excalibur_c30378_344	BS00025017_51	IACX5914	BS00022267_51	RFL_Contig4176_605	BS00022537_51	BS00075368_51	RAC875_c703_2551	D_contig27392_286	BS00084133_51	BS00074353_51	BobWhite_c14409_206	BS00068331_51	BS00022688_51	wsnp_RFL_Contig2402_1924907	BS00064893_51	Excalibur_c50584_358	Kukri_c11140_323	D_GDS7LZN02I3554_251	BS00009287_51
BS00011935_51	Kukri_rep_c104865_57	wsnp_Ex_c11055_17928283	BS00011935_51	RFL_Contig617_1357	tplb0026a09_1444	Kukri_c48936_107	BS00012069_51	wsnp_Ex_c24145_33394644	RAC875_c3988_3479	D_GDS7LZN02F4FP5_176	wsnp_Ex_c24145_33394561	Kukri_c7827_1168	wsnp_Ex_c6657_11523455	Kukri_c7827_1309	RAC875_c34968_514
wsnp_Ex_rep_c67164_65655648	wsnp_Ex_rep_c67164_65655648	Ku_c4397_1536
Excalibur_c91745_337	Excalibur_rep_c109856_92	wsnp_Ku_c44483_51751682	D_GB5Y7FA02JRQ1I_101	wsnp_Ku_c10877_17896883	D_contig79410_237	wsnp_Ku_c55961_59662821	BobWhite_c8945_134	Kukri_rep_c106490_1398	Excalibur_c91745_337
BobWhite_c13030_406	CAP8_c145_89	Excalibur_c687_886	RAC875_c13169_459	BS00011794_51	Kukri_c7786_81	D_GDS7LZN01CBWNE_99	BobWhite_c13030_406
Kukri_c28182_129	BobWhite_c7604_181	Kukri_c45387_380	Kukri_c14878_97	IAAV1320	Kukri_c28182_129
JD_c825_1450	RAC875_c41114_390	JD_c825_1450	Kukri_c35049_357	CAP7_c756_531
Kukri_c17942_239	BS00010144_51	D_GCE8AKX02J2BYY_249	Kukri_c17942_239
BS00093588_51	BS00024761_51	BS00093588_51	BS00021911_51
Kukri_c13045_302	wsnp_Ku_rep_c72922_72561803	Kukri_c13045_302	wsnp_Ex_c65985_64188864	D_GBUVHFX02FY8QG_158	RAC875_c30315_692
RAC875_c63933_184	RAC875_c63933_184	RAC875_c16419_585
Ra_c2279_730	Kukri_c1214_474	Ra_c2279_730
BS00023151_51	BS00023151_51
wsnp_RFL_Contig2606_2264492	wsnp_RFL_Contig2606_2264492
wsnp_Ex_rep_c68491_67318138	wsnp_Ex_rep_c68491_67318138
BobWhite_c836_422	BobWhite_c836_422	BobWhite_c15647_606	Excalibur_c37393_75	D_GBF1XID01A16U2_148	IACX6496	RAC875_c44064_222
BS00022699_51	BS00022699_51
BS00108733_51	BS00108733_51
Kukri_rep_c73094_348	Kukri_rep_c73094_348
RAC875_c51455_182	RAC875_c51455_182
Excalibur_c2795_1518	Excalibur_c2795_1518
Kukri_c96249_58	Kukri_c96249_58
BS00066144_51	BS00066144_51
Tdurum_contig12926_687	Tdurum_contig12926_687
RAC875_c4792_754	RAC875_c4792_754
IACX5717	IACX5717
BobWhite_c6328_410	BobWhite_c6328_410
BobWhite_c2730_245	BobWhite_c2730_245
Kukri_c46526_103	Kukri_c46526_103
RAC875_c34515_86	RAC875_c34515_86
Excalibur_c15844_1470	CAP11_c1206_301	tplb0047k12_1370	BS00064632_51	BS00086046_51	Excalibur_c15844_1470	wsnp_Ex_c1104_2118684	wsnp_Ex_c19770_28768859	wsnp_Ex_c17692_26437459	BS00087178_51	RAC875_c83532_305	RFL_Contig2605_672	Ra_c14408_576	Ku_c8125_1049	Tdurum_contig53138_302	wsnp_Ex_c29368_38408543	Excalibur_c49239_97	RAC875_c14408_783	wsnp_BE403421A_Ta_2_1	RFL_Contig4441_627	wsnp_Ex_rep_c102011_87270703	wsnp_Ex_rep_c67878_66584488	BS00044311_51	BS00033795_51	Kukri_c16463_584	wsnp_Ex_c18965_27868480	RAC875_c767_4007	tplb0032i10_420	BS00078715_51	Kukri_c1281_515	Kukri_c38882_391	IAAV7384	BS00022913_51	wsnp_Ku_c8394_14267750	BobWhite_c20782_697	IACX14305	BS00036878_51	BobWhite_c8879_142	Kukri_c3075_391	Kukri_c7794_1247	wsnp_Ex_c35465_43610634	Kukri_c10711_632	JD_c8888_741	wsnp_Ku_c3354_6228863	wsnp_Ex_c12141_19415226
RAC875_rep_c81239_73	RAC875_rep_c73850_589	wsnp_Ex_c22089_31270950	RAC875_c31973_225	wsnp_Ex_c14192_22135384	BS00023847_51	RAC875_rep_c81239_73	wsnp_CAP7_c1839_908011	Excalibur_c6057_281	wsnp_Ex_c10087_16579529	RAC875_c4632_1681	CAP7_c2381_149	Kukri_c19338_413	RAC875_c39200_260	Kukri_rep_c68344_627	wsnp_Ex_rep_c66433_64661643	wsnp_Ex_c55340_57883276	CAP11_c989_113	wsnp_CAP7_c1839_907899	wsnp_Ex_c25300_34566908	wsnp_Ku_c18534_27848426	wsnp_Ku_c9583_16038698	wsnp_Ex_c14975_23127669	wsnp_Ex_c14192_22135363	wsnp_Ex_c99215_85409445	wsnp_Ex_c22089_31269531	BS00021999_51	BS00067619_51	RAC875_rep_c73318_362	RAC875_c28637_1004	wsnp_Ex_rep_c66433_64662690	wsnp_Ex_c32765_41369642	Excalibur_c44694_414	wsnp_CAP11_rep_c8811_3803397
Tdurum_contig61934_60	Tdurum_contig61934_60	wsnp_RFL_Contig3759_4027999	wsnp_Ku_c26400_36361638	RAC875_c1215_1525	Excalibur_c1708_1975	RAC875_rep_c108445_772	RAC875_rep_c106439_1159	BS00076530_51	wsnp_Ex_rep_c67468_66068960	Excalibur_c14222_179	wsnp_JD_c3441_4455541	Tdurum_contig9544_978	Tdurum_contig42015_2187	BS00091666_51	Tdurum_contig64407_297	BobWhite_c10740_179	BS00023140_51	Tdurum_contig25841_178	Tdurum_contig25770_308	BS00066661_51	Kukri_c35661_63	BobWhite_c15870_540	IACX8337
RFL_Contig2765_1200	Tdurum_contig11275_461	Excalibur_rep_c103170_504	BobWhite_rep_c51132_85	Excalibur_c99101_82	IAAV6895	RFL_Contig2765_669	Tdurum_contig97520_902	BobWhite_c2296_94	Tdurum_contig9503_575	RFL_Contig2765_1200	IAAV1495	wsnp_JD_rep_c65886_41872083	wsnp_RFL_Contig3175_3154256	Kukri_c41482_311	wsnp_CAP12_c1663_836753	RFL_Contig3175_482
wsnp_Ex_c11348_18327861	Excalibur_c11578_324	wsnp_Ku_c21021_30712963	BS00036397_51	BS00071732_51	Kukri_c8148_2719	wsnp_Ex_c11348_18326787	wsnp_Ex_c11348_18327861
Kukri_c37301_385	Tdurum_contig70819_393	wsnp_Ex_rep_c98716_85135069	wsnp_Ex_rep_c76495_73453891	BS00110512_51	RAC875_c49329_81	RAC875_c18490_1903	BS00082460_51	wsnp_Ex_rep_c109274_92142043	Kukri_c37301_385	Kukri_c9805_696	RAC875_c23338_792	wsnp_Ex_c2325_4355706	Kukri_c66671_183	Tdurum_contig42643_194
Kukri_c37241_513	BobWhite_c13839_78	wsnp_Ex_c16491_24996576	Kukri_c37241_513
Excalibur_c20597_538	BS00011165_51	BS00090253_51	Ra_c4668_825	Kukri_c3009_1374	Kukri_c3009_1255	Excalibur_c20597_538	Excalibur_c431_1323	wsnp_Ex_c431_848310
RFL_Contig5693_646	BS00022292_51	RFL_Contig5693_646	wsnp_Ex_c11621_18716254	Excalibur_c12482_901	BS00012023_51	Excalibur_c23748_452	wsnp_Ku_c7458_12842353	wsnp_Ex_c1011_1931797	IACX5772	Tdurum_contig42823_1811
wsnp_Ex_c11578_18655261	Kukri_c2700_1137	BS00077448_51	Tdurum_contig9835_664	wsnp_BE490147A_Ta_2_1	wsnp_Ex_c9502_15748251	wsnp_Ex_c9502_15748469	Tdurum_contig81516_69	IAAV4239	Ku_c69999_111	wsnp_Ex_c11578_18655261
wsnp_Ex_c36801_44683992	Kukri_rep_c69713_250	wsnp_Ku_c14219_22455933	CAP7_c12484_228	wsnp_Ku_c1075_2160065	wsnp_Ex_c36801_44683992	IAAV4068	Excalibur_c25752_80	IAAV5761	IAAV8730	wsnp_Ex_c51820_55631560
BS00083630_51	RAC875_c4668_771	Tdurum_contig12045_327	Tdurum_contig12045_613	BS00083630_51	Excalibur_c12085_276	Tdurum_contig12045_868	Excalibur_c20597_569	Kukri_c39873_66	Tdurum_contig12045_246
RFL_Contig1622_923	BobWhite_c3714_659	BS00022032_51	Tdurum_contig29823_203	RFL_Contig1622_923
wsnp_Ex_c28973_38050204	BS00109913_51	wsnp_Ex_c28973_38050204	wsnp_Ex_c29648_38653339	wsnp_Ex_c28973_38050756	Kukri_rep_c70558_246	RFL_Contig4069_2628	wsnp_Ex_c29648_38653281	Ex_c28973_935	Excalibur_c17487_51
wsnp_CAP8_c6680_3136899	RFL_Contig1622_1259	RAC875_c106584_747	wsnp_Ku_c16572_25480808	wsnp_CAP8_c6680_3136899	BobWhite_c15802_72	CAP11_rep_c5191_192	Excalibur_c2978_667	Kukri_c102502_261	BobWhite_c15802_720
BS00010811_51	Kukri_c67_1504	IAAV5188	wsnp_Ku_c38451_47086066	wsnp_Ex_c3472_6358437	Ku_c97015_209	BS00035533_51	BS00010811_51	Ku_c14907_456	Excalibur_c30324_564
wsnp_Ex_c26771_35998435	Ex_c69054_723	wsnp_Ex_c26771_35998435	IACX5481	BS00046261_51	Excalibur_rep_c69054_960
Tdurum_contig62593_410	Tdurum_contig62593_410
Excalibur_c7002_314	RAC875_c40653_612	BobWhite_c53978_99	wsnp_Ex_c7002_12063380	wsnp_Ex_c7002_12063325	Excalibur_c7002_314	wsnp_JD_c5872_7032077	wsnp_Ex_rep_c70675_69579757
wsnp_Ex_rep_c68369_67180429	BS00065152_51	CAP7_c4283_232	wsnp_Ku_c25376_35340294	BobWhite_s67148_292	wsnp_Ex_rep_c68369_67180429	wsnp_BE403154A_Ta_2_9
RAC875_c34617_143	RFL_Contig4939_885	Tdurum_contig102404_127	Kukri_rep_c104648_439	IAAV7418	wsnp_Ex_c17575_26299925	Tdurum_contig102404_298	RAC875_c34617_143
RAC875_c691_1486	wsnp_Ku_c22358_32187765	BS00065633_51	Excalibur_c53981_77	BS00010780_51	BobWhite_c2568_115	BS00064548_51	RAC875_c691_1486
Kukri_c44260_577	wsnp_Ku_c2700_5121383	Kukri_c9262_401	Kukri_c44260_577	wsnp_Ex_c30264_39202224	wsnp_Ku_c3450_6387847	wsnp_Ex_c14087_21997101
BS00074992_51	BS00025084_51	BS00074992_51	BS00011436_51	Tdurum_contig75595_1072	BS00009331_51	Kukri_c1192_825
Ex_c24379_1031	Ra_c11721_766	Tdurum_contig42858_1352	RAC875_c29455_79	tplb0035a03_368	Ex_c24379_1031	Tdurum_contig42858_1256	Tdurum_contig29629_437
RAC875_c2253_1255	RAC875_c2253_1255	tplb0060j17_879	tplb0057e06_1607	RAC875_c2253_238	Excalibur_c5442_1691
Excalibur_rep_c69275_346	RFL_Contig3687_972	RAC875_c62614_191	IAAV622	tplb0025i05_1836	Excalibur_rep_c69275_346
wsnp_BE489894A_Ta_2_1	BS00029127_51	wsnp_BE489894A_Ta_2_1	Tdurum_contig51566_427	Tdurum_contig51566_561
RAC875_c23305_563	Ku_c13637_545	RAC875_c23305_563	wsnp_Ku_c27273_37219950	wsnp_JD_c19278_17450210
IACX3415	IACX3415	IAAV7349	Tdurum_contig42729_433	Tdurum_contig42729_380
IAAV9150	IAAV9150	wsnp_Ra_c3996_7334169	Tdurum_contig63703_1143	RFL_Contig5170_330
IACX9256	wsnp_Ra_c11269_18309313	IACX6046	wsnp_RFL_Contig1871_1020122	Excalibur_rep_c105491_144	wsnp_Ex_c7844_13341797	IACX9256
Excalibur_c18265_399	Excalibur_c18265_399	Kukri_c494_1413	RAC875_c12821_466	BS00011962_51
RAC875_c48687_681	RAC875_c48687_681	Excalibur_c25390_2483
BobWhite_c19647_159	BS00062823_51	RAC875_c7804_236	wsnp_Ex_c4954_8813973	BobWhite_c19647_159
wsnp_CAP11_c1137_665073	wsnp_CAP11_c303_253438	wsnp_CAP8_c4597_2237727	wsnp_CAP11_c1137_665073
RAC875_c11876_120	wsnp_Ra_c36410_44760538	RAC875_c11876_120	BS00011578_51
wsnp_JG_c5646_2148296	BS00023009_51	Excalibur_c16566_485	wsnp_JG_c5646_2148296
IACX7895	BS00065076_51	BS00022660_51	IACX7895	BS00044360_51	Kukri_c11106_292
Kukri_rep_c70063_663	BS00099074_51	Kukri_rep_c70063_663	Excalibur_c24825_539
Kukri_c19802_710	Kukri_rep_c73457_419	Kukri_c19802_710	Excalibur_c2834_397
Excalibur_c20459_1081	Excalibur_rep_c69054_795	Excalibur_c20459_1081	Excalibur_rep_c67100_1541
BobWhite_c10343_320	BobWhite_c10343_320	BS00040814_51	Tdurum_contig83087_104	Tdurum_contig29607_413	Jagger_c5046_63	wsnp_Ex_c1153_2213588
Kukri_rep_c95718_868	RFL_Contig6053_2072	RFL_Contig6053_3082	Kukri_rep_c95718_868
BobWhite_c6527_222	RAC875_c13610_1239	Kukri_c7146_870	BobWhite_c6527_222
BS00093036_51	wsnp_Ku_c39334_47795350	wsnp_Ex_c21633_30782312	BS00093036_51
BS00062781_51	BS00062781_51	wsnp_BE495143A_Ta_2_2
wsnp_CAP7_c5823_2616381	tplb0055o21_1994	wsnp_CAP7_c5823_2616381
wsnp_Ex_c20352_29416468	wsnp_Ex_c20352_29416468	BS00057487_51
wsnp_JD_c3839_4902725	wsnp_JD_c10969_11530496	wsnp_JD_c3839_4902725
Tdurum_contig13287_203	Tdurum_contig13287_203	Excalibur_c7044_243
BobWhite_c47143_592	IAAV151	BobWhite_c47143_592
wsnp_Ex_c2236_4189774	wsnp_Ex_c34597_42879718	wsnp_Ex_c2236_4189774
wsnp_Ku_c17618_26749729	Excalibur_c39390_303	Tdurum_contig75595_586	Tdurum_contig13287_703	BobWhite_c36070_89	Tdurum_contig100733_89	BS00011010_51	RAC875_c38136_199	wsnp_Ku_c17618_26749729
IAAV8380	tplb0045l08_298	IAAV8380
wsnp_Ex_c21129_30256617	BobWhite_c40602_313	wsnp_Ex_c21129_30256617
Excalibur_s102388_276	wsnp_Ex_c9779_16145653	Excalibur_s102388_276
IAAV5158	RFL_Contig1490_386	IAAV5158
Kukri_rep_c69627_954	Kukri_rep_c69627_954	RAC875_rep_c92223_1022
BobWhite_c18721_190	RAC875_c41786_587	BobWhite_c18721_190
wsnp_Ex_rep_c115803_95396724	wsnp_Ex_rep_c115803_95396724	RAC875_c26860_648
BS00025560_51	BS00096853_51	Tdurum_contig10580_316	Tdurum_contig56431_637	BS00025560_51	Tdurum_contig54957_525	Tdurum_contig97611_150
CAP11_c3827_198	CAP11_c3827_198
wsnp_Ex_c10718_17457870	wsnp_Ex_c10718_17457870
IACX473	IACX473
Tdurum_contig13240_523	Tdurum_contig13240_523	wsnp_Ex_c902_1745108	wsnp_Ex_rep_c86110_78630016	IAAV4703	wsnp_Ex_rep_c102807_87894833	Tdurum_contig42125_5972	wsnp_Ex_c17185_25829084	BobWhite_c19820_129
wsnp_JD_c25092_21024578	wsnp_JD_c25092_21024578
RAC875_rep_c105861_454	RAC875_rep_c105861_454
CAP7_rep_c8019_110	CAP7_rep_c8019_110
Excalibur_c3959_118	Excalibur_c3959_118
tplb0024k14_1812	tplb0024k14_1812
BobWhite_c5782_825	BobWhite_c5782_825
BS00077789_51	BS00077789_51
Tdurum_contig10194_765	Tdurum_contig10194_765
BobWhite_rep_c52979_181	BobWhite_rep_c52979_181	Excalibur_c431_1130	RAC875_c68978_220	Excalibur_c20597_509
wsnp_Ex_c13230_20872924	wsnp_Ex_c13230_20872924
IACX2250	IACX2250
RAC875_rep_c114561_587	RAC875_rep_c114561_587
Kukri_c14877_303	Kukri_c14877_303
Tdurum_contig30082_197	Tdurum_contig30082_197
BS00021704_51	BS00021704_51
Tdurum_contig44853_1083	Tdurum_contig44853_1083
wsnp_Ku_c1765_3452586	wsnp_Ku_c1765_3452586
BobWhite_c17385_55	BS00063378_51	BobWhite_c17385_55
BobWhite_c22086_444	Ra_c6065_1145	BobWhite_c22086_444
RFL_Contig1060_2185	RFL_Contig1060_2185
wsnp_CAP11_c2142_1128735	wsnp_CAP11_c2142_1128735
RAC875_rep_c112449_669	RAC875_rep_c112449_669
Tdurum_contig92921_142	Tdurum_contig92921_142
Jagger_c1423_102	Jagger_c1423_102	BobWhite_c10832_1131
Tdurum_contig57672_482	Tdurum_contig57672_482
BS00040166_51	BS00040166_51
RAC875_c64560_111	RAC875_c64560_111
tplb0026o20_691	tplb0026o20_691	IAAV6777	Excalibur_rep_c90454_251	Tdurum_contig42418_2618
BS00063990_51	BS00063990_51
Ra_c3533_880	Ra_c3533_880
Kukri_c77911_260	Kukri_c77911_260
IAAV2577	Kukri_c89274_86	RAC875_c22627_315	Kukri_c6364_1243	Kukri_rep_c101615_148	IAAV2577	Excalibur_c9779_465
Kukri_c66579_206	Kukri_c66579_206
RFL_Contig5314_1147	RFL_Contig5314_1147
wsnp_Ra_c5346_9501281	wsnp_Ra_c5346_9501281
wsnp_Ex_c31149_39976103	wsnp_Ex_c31149_39976103
BobWhite_c4872_97	BobWhite_c4872_97
wsnp_Ex_c31149_39976066	wsnp_Ex_c31149_39976066
BS00068106_51	BS00068106_51
Excalibur_c52196_235	Excalibur_c52196_235
RAC875_c26487_145	RAC875_c26487_145
Kukri_c7458_1132	Kukri_c7458_1132
BS00029282_51	BS00029282_51
BobWhite_c35035_317	BobWhite_c35035_317
RAC875_c62325_320	RAC875_c62325_320
wsnp_Ku_c28854_38769308	wsnp_Ku_c28854_38769308
BS00037002_51	BS00037002_51
RAC875_c93959_96	RAC875_c93959_96
Ku_c37893_495	Ku_c37893_495
Tdurum_contig76709_195	Tdurum_contig76709_195
wsnp_Ex_rep_c68175_66950387	wsnp_Ex_rep_c68175_66950387
Ku_c32537_241	Ku_c35629_568	Jagger_c556_473	BS00003955_51	RAC875_c90029_92	RAC875_c7110_2706	RAC875_rep_c75639_706	wsnp_Ex_c5334_9427824	Ku_c32537_241	BS00064654_51	wsnp_Ex_c1398_2677127	Kukri_c26279_503	wsnp_BF291478B_Ta_2_1	wsnp_Ex_rep_c66409_64618153	wsnp_Ex_c16446_24946990	Tdurum_contig15235_951	RAC875_c88279_291	BS00082760_51	Kukri_c3983_670	Kukri_c55096_140	wsnp_Ex_c1319_2522682	wsnp_Ex_c8267_13954978	Kukri_c9507_142	wsnp_Ex_rep_c101703_87021883	wsnp_Ra_c54050_57499377	IAAV4514	Ra_c26497_381	BS00069368_51	Excalibur_rep_c84475_162	Kukri_c2800_103	Kukri_c41694_285	RAC875_c26400_88	Excalibur_c7823_397	wsnp_Ex_c23122_32350412	BS00079127_51	RAC875_c45791_450	Kukri_c44940_117	RAC875_c41604_1001	BS00026203_51	wsnp_Ex_rep_c68480_67305954	wsnp_Ex_c1725_3267186	wsnp_Ex_c1319_2522992	Excalibur_c23462_677	wsnp_Ra_c27839_37354085	BS00067873_51	wsnp_Ra_c11942_19247669	BobWhite_c34920_228	wsnp_Ex_rep_c66381_64576423	wsnp_Ra_rep_c73725_71801179	Kukri_c27172_757
wsnp_Ex_rep_c66315_64480670	wsnp_Ku_c15761_24469459	Kukri_rep_c116323_79	wsnp_Ra_c46591_52408053	wsnp_Ku_c15761_24469519	Excalibur_rep_c68210_468	RAC875_rep_c108200_137	RAC875_c49136_59	Excalibur_c22106_190	wsnp_Ex_rep_c66315_64480670
wsnp_Ex_c698_1376989	IACX9279	Excalibur_c3810_186	Ku_c22026_1410	wsnp_Ex_c698_1376989	wsnp_Ex_c34011_42398362	BobWhite_rep_c48835_225	Kukri_c24590_532	wsnp_Ex_c33813_42239400	BS00090277_51	BS00011624_51	CAP8_c1801_231	Ra_c10469_616	RAC875_c22101_656	BS00103275_51	Kukri_c7539_1065	wsnp_RFL_Contig3943_4376736	IACX5778	Ku_c2606_779	BobWhite_c15653_484	JD_c15653_302
Tdurum_contig32619_202	JD_c5418_941	wsnp_Ku_c13325_21275440	BobWhite_c5418_82	Tdurum_contig45714_546	RAC875_c982_710	RAC875_rep_c71306_97	Tdurum_contig61970_499	Tdurum_contig62040_1247	RAC875_rep_c104354_333	Tdurum_contig62040_1487	RAC875_c33609_381	RAC875_rep_c75251_505	Tdurum_contig61970_835	RAC875_rep_c111557_801	Kukri_c3044_221	Tdurum_contig62040_1253	wsnp_Ex_c19602_28584250	Kukri_c3044_188	RAC875_c27207_380	wsnp_Ku_c35839_44981841	Kukri_rep_c117390_70	Tdurum_contig32619_202
wsnp_Ku_c5891_10414090	Kukri_c14191_351	Ra_c14171_2765	wsnp_Ku_c5891_10414090	wsnp_Ex_c24963_34217997	BS00066437_51	wsnp_Ex_c64847_63484965	Kukri_c18274_1610	Kukri_c30417_305	RAC875_c4254_364	Tdurum_contig11126_182	wsnp_Ex_c19467_28423331	Tdurum_contig15238_972	Kukri_c43406_2491	BobWhite_c18550_159	RFL_Contig5844_291	wsnp_Ra_c50264_54965028	RAC875_c14171_664
Tdurum_contig13698_141	Excalibur_c22075_166	Kukri_c53506_1141	IACX6349	wsnp_Ex_c6401_11124792	wsnp_Ex_c6401_11124623	BS00063801_51	wsnp_CAP11_c3599_1741800	wsnp_CAP12_c527_285541	BS00048191_51	Ku_c106365_329	Kukri_c2842_248	wsnp_Ex_c6401_11124462	Tdurum_contig13698_141
Tdurum_contig43092_876	BS00003891_51	RAC875_c13920_836	IACX6023	Tdurum_contig9612_971	Tdurum_contig43092_876	RFL_Contig5693_807	Tdurum_contig33428_272	IAAV8704	Kukri_c61725_545	RAC875_c19425_903	BS00003852_51	RAC875_rep_c72491_171	RAC875_c13920_747
BS00074024_51	BS00074024_51	Excalibur_rep_c102798_288	RAC875_rep_c115149_377	RAC875_rep_c115149_515	wsnp_Ex_c19874_28891457	Excalibur_c5083_718	RAC875_c45515_65	Tdurum_contig41142_267
BS00060838_51	wsnp_Ex_c5058_8981554	wsnp_Ex_c45348_51169164	BobWhite_c47831_87	BS00022772_51	BS00063174_51	wsnp_Ra_c57648_59682822	Kukri_c7972_1529	BS00060838_51	BS00076093_51	Excalibur_c18182_464	wsnp_JD_rep_c63108_40258378	RAC875_c10122_113
BobWhite_c13202_399	RAC875_c1823_1681	Tdurum_contig28247_226	BobWhite_c13202_399
Kukri_c73868_961	CAP7_rep_c12929_169	BS00037462_51	BS00068506_51	BS00037464_51	RAC875_c7630_1383	Kukri_c4780_395	Kukri_c73868_961	Tdurum_contig98106_715
RAC875_c54701_277	Tdurum_contig70639_196	BS00073879_51	RAC875_c65227_99	wsnp_Ex_c38198_45786860	Kukri_c25377_365	RAC875_c12879_176	CAP11_c2683_177	RAC875_c54701_277
Ra_c7721_225	Ra_c7721_225	Kukri_c21943_958	wsnp_Ra_c2730_5190076	Excalibur_c38928_307	wsnp_Ra_rep_c108218_91556581	IAAV1673	RAC875_c55347_506	wsnp_Ra_c2730_5189836
BobWhite_c1633_643	Excalibur_c92249_102	RAC875_c23461_428	Kukri_c58961_76	wsnp_Ex_c12674_20142989	BobWhite_c35443_249	wsnp_Ex_c12433_19827016	Tdurum_contig46808_4106	BobWhite_c1633_643
Tdurum_contig46925_285	wsnp_Ex_c11714_18840676	wsnp_Ku_c16522_25425455	RAC875_c43780_239	Tdurum_contig46925_285	wsnp_Ex_c18372_27196625	RFL_Contig1015_620	wsnp_Ex_c3990_7223090	Tdurum_contig44173_792	Tdurum_contig47269_904	tplb0061f12_679
Tdurum_contig43538_1812	RAC875_c37871_249	RAC875_c13610_1599	Tdurum_contig43538_1812	Tdurum_contig43538_1687
Tdurum_contig29467_99	RAC875_c34994_183	Tdurum_contig43119_297	Ku_c30637_1294	Kukri_rep_c71420_511	Tdurum_contig29467_99	wsnp_Ex_c6057_10611952	Ex_c102862_798
IACX203	BS00094322_51	IACX203	BS00064820_51	BS00054287_51	BS00106588_51
RAC875_rep_c85751_72	RAC875_rep_c85751_268	Tdurum_contig44173_572	RAC875_rep_c85751_72	BobWhite_c22075_85	Excalibur_c10568_826	RAC875_rep_c85751_123	Jagger_c3773_108
wsnp_Ex_rep_c102044_87297599	Excalibur_c47748_83	Excalibur_c3795_198	wsnp_Ex_rep_c102044_87297599
wsnp_Ex_c1145_2198295	BS00008727_51	RAC875_c13325_109	wsnp_CD452643B_Ta_2_1	Ex_c1145_552	wsnp_Ex_c1145_2198295
BS00010403_51	wsnp_JD_c2297_3138694	wsnp_Ex_c702_1382859	wsnp_Ex_c14481_22485922	BS00010403_51	Tdurum_contig29162_378	wsnp_Ex_c4728_8444212
RAC875_c31299_1215	RAC875_c31299_1302	RAC875_c14887_829	Kukri_c27662_645	Kukri_c27662_675	RAC875_c31299_1215	BS00085589_51
BS00069412_51	BS00069412_51	BS00003214_51	RAC875_c25672_473
Tdurum_contig54967_581	Tdurum_contig54967_581	Kukri_c38732_225	wsnp_Ra_c3766_6947263	Kukri_c38732_246
BS00046264_51	wsnp_Ex_c3025_5587183	Tdurum_contig569_263	BS00046264_51	BS00046263_51
Kukri_c8343_228	Kukri_c8343_228	CAP7_c6528_99	wsnp_Ex_c8011_13584847	wsnp_Ex_c13352_21044607	tplb0024k14_829
Excalibur_c32739_698	BS00109036_51	Excalibur_c32739_698	RAC875_c5129_280	BobWhite_c3392_749	BS00010993_51
Tdurum_contig48689_514	RAC875_c13949_923	BobWhite_c11042_284	wsnp_Ra_c13949_21928888	BS00028217_51	Tdurum_contig48689_514
Excalibur_s111479_146	RAC875_c10650_90	BS00067590_51	Kukri_c32307_481	BS00084314_51	Excalibur_s111479_146	BS00065680_51
wsnp_BQ171182B_Ta_1_1	wsnp_BQ171182B_Ta_1_1	Kukri_c56955_282	Excalibur_c31379_71	Kukri_c78348_266	wsnp_RFL_Contig2747_2479869
BS00055768_51	BS00063429_51	BS00092845_51	BS00055769_51	BS00055768_51
Excalibur_c59337_101	IACX4889	RAC875_rep_c81781_202	BobWhite_c42198_254	Excalibur_c59337_101	Tdurum_contig19057_245	IAAV1460	wsnp_Ex_c34011_42398664
BS00065783_51	wsnp_CAP8_rep_c4776_2319078	Kukri_c45876_157	BS00083918_51	Excalibur_rep_c69865_157	Excalibur_c28759_914	BS00011795_51	BS00065783_51
wsnp_Ex_c14530_22548417	wsnp_RFL_Contig2014_1222146	RAC875_c8954_479	wsnp_Ex_c14530_22548417	RAC875_c64292_78
Tdurum_contig76997_664	Tdurum_contig76997_462	wsnp_Ex_c24927_34181611	Tdurum_contig76997_664	RAC875_c6649_642
Excalibur_c35713_106	BS00074183_51	wsnp_Ex_c19082_27999258	Excalibur_c35713_106	Excalibur_c99745_169
Excalibur_c16961_85	Excalibur_c11588_406	wsnp_Ex_c17667_26408733	Kukri_c65194_111	Excalibur_c16961_85
Tdurum_contig14559_741	RAC875_c17297_341	wsnp_Ex_rep_c102159_87386822	Tdurum_contig14559_741	Tdurum_contig14559_78
Kukri_c25725_1921	wsnp_Ku_c1876_3666308	Jagger_c1077_98	Kukri_c25725_1921	wsnp_Ex_c3940_7144946
RFL_Contig2163_1769	RFL_Contig2163_1769	RAC875_rep_c77197_202	RAC875_c58425_331	wsnp_Ex_c1988_3742291
Ra_c18658_1048	Ra_c18658_1048	Excalibur_c36774_106	Tdurum_contig68217_361	CAP7_c3697_87
wsnp_Ku_c24981_34948114	wsnp_Ex_c30689_39574415	CAP12_rep_c4571_181	wsnp_Ku_c24981_34948114	BobWhite_c22638_135
BS00082086_51	IAAV8967	wsnp_Ex_c12618_20079758	BobWhite_c10614_157	Kukri_c17997_389	BS00082086_51
RAC875_rep_c112646_106	RAC875_rep_c106238_237	Ra_c39588_830	RAC875_c23654_214	RAC875_rep_c112646_106
BS00090073_51	RAC875_rep_c107929_341	BS00090073_51
Kukri_c373_1588	Kukri_c373_916	Tdurum_contig12648_389	Kukri_c60966_261	Tdurum_contig10729_989	Tdurum_contig10729_734	Kukri_c373_1588	Tdurum_contig59339_428
BS00025302_51	BobWhite_c17750_568	IAAV6675	BobWhite_c14575_323	wsnp_Ex_c18669_27544717	Excalibur_c18182_760	BS00049565_51	Kukri_rep_c69660_52	BS00025302_51
wsnp_Ex_c56091_58346859	RAC875_c68849_153	wsnp_Ex_c56091_58346859	RAC875_c66376_395
RFL_Contig2206_1694	wsnp_Ex_rep_c70036_68988728	RFL_Contig2206_1694
wsnp_CD454706B_Ta_1_1	wsnp_CD454706B_Ta_1_1	wsnp_Ex_c31256_40071875	wsnp_Ex_c40732_47728890	wsnp_Ex_c9750_16105678	wsnp_Ex_c11348_18326158	RAC875_c19357_122	BobWhite_c45091_53	wsnp_Ku_c11690_19042937	RFL_Contig4251_851	CAP11_c991_160	IAAV169	Ra_c18593_802	RAC875_c2370_250	Tdurum_contig30640_263	Ra_c26319_331	wsnp_Ex_c4124_7455032	Tdurum_contig26016_243	Tdurum_contig50382_639	Ra_c9698_1606	Tdurum_contig42414_1071	wsnp_Ex_c11348_18325887	Ex_c11348_1256	Ku_c68657_464
wsnp_Ku_c43368_50890819	BS00109999_51	BS00021658_51	wsnp_Ku_c43368_50890819
wsnp_Ex_c5744_10087758	wsnp_Ex_c5744_10087758	wsnp_Ex_rep_c106072_90285324
Tdurum_contig17421_310	wsnp_Ku_c4910_8793327	BS00023080_51	BS00022480_51	Excalibur_rep_c110824_66	Tdurum_contig17421_310	BS00109717_51	D_F5XZDLF01B7ECX_54
BS00064885_51	BS00064885_51	BS00064886_51
wsnp_Ex_c45713_51429315	wsnp_Ex_c45713_51429315	wsnp_Ex_c19525_28494827
Excalibur_c34134_280	Ku_c2212_411	Excalibur_c34134_280
Kukri_c10377_112	Tdurum_contig50121_249	Kukri_c10377_112
wsnp_Ex_c946_1814084	wsnp_Ex_c946_1814027	wsnp_Ex_c946_1814084
wsnp_BE404947B_Ta_2_12	wsnp_BE404947B_Ta_2_12	IAAV1711
BobWhite_c13977_91	BobWhite_c13977_91	wsnp_Ra_c14498_22667649	Excalibur_c26172_359	RAC875_c27431_212
Tdurum_contig15762_139	Tdurum_contig15762_139	Tdurum_contig5968_365
Kukri_rep_c107983_607	Kukri_rep_c68091_971	Kukri_rep_c107983_607
wsnp_RFL_Contig2424_1966870	wsnp_RFL_Contig2424_1966870	Ra_c22493_190
wsnp_JD_c2954_3925740	Kukri_rep_c100676_151	wsnp_JD_c2954_3925740
Tdurum_contig5486_1406	BS00066226_51	Tdurum_contig5486_1406
wsnp_CV776265A_Ta_2_1	wsnp_CV776265A_Ta_2_1	Kukri_c3292_670
Tdurum_contig14046_364	wsnp_CAP8_c7510_3461645	wsnp_Ra_c18735_27835674	Tdurum_contig14046_364
RAC875_c12259_1892	RFL_Contig5885_435	RAC875_c12259_1892
CAP7_c10772_156	CAP7_c10772_156	BobWhite_c43135_397
Kukri_c338_330	Kukri_c338_109	Kukri_c338_330
Kukri_c79905_731	Kukri_c79905_731	BobWhite_c27364_124
RAC875_c6837_468	IAAV8886	RAC875_c6837_468
RAC875_c17189_155	Kukri_c25377_240	RAC875_c17189_155
wsnp_Ku_c2119_4098330	wsnp_Ku_c2119_4098330
Excalibur_c4361_309	BS00022226_51	IAAV8065	IAAV2161	RAC875_c12805_908	Excalibur_c4361_309	wsnp_Ex_c1603_3056226	wsnp_Ex_c43809_50018316
Excalibur_c20083_433	Excalibur_c20083_433
BobWhite_c8571_699	Ku_c47744_1073	BobWhite_c8571_699
RAC875_c14852_2171	RAC875_c14852_2171
BS00069116_51	BS00011202_51	BS00069116_51
BS00080317_51	BS00056278_51	wsnp_Ra_c11600_18784716	BS00080317_51	wsnp_Ex_c9470_15701734	wsnp_JD_c5591_6743599	wsnp_Ex_c8843_14783989	wsnp_Ex_c5334_9427658	Ra_c17448_1214	JD_c2691_2947	wsnp_JD_c2691_3617481
Tdurum_contig11700_1247	Tdurum_contig11700_1247
Kukri_c6361_407	Kukri_c6361_407	Tdurum_contig42489_768	Tdurum_contig67619_532
Excalibur_c6416_1712	Excalibur_c6416_1712
BS00064620_51	wsnp_Ex_c2936_5416717	BS00064620_51
RAC875_c26487_118	RAC875_c48456_444	RAC875_c26487_118	Excalibur_rep_c92855_977	Excalibur_c22998_621
wsnp_Ex_c16090_24522660	wsnp_Ex_c16090_24522660
BobWhite_rep_c65994_267	BobWhite_rep_c65994_267	Kukri_c39321_112	RAC875_c14852_693
BS00046963_51	BS00046963_51
BS00029434_51	BS00029434_51
Tdurum_contig74813_560	Tdurum_contig74813_560
BS00080047_51	BS00080047_51
wsnp_Ex_c44510_50547245	wsnp_Ex_c44510_50547245
Kukri_rep_c107077_360	Kukri_rep_c107077_360
Tdurum_contig62941_85	Tdurum_contig62941_85
wsnp_Ra_c2730_5190365	wsnp_Ra_c2730_5190365
wsnp_Ku_c12559_20251082	wsnp_Ku_c12559_20251082	wsnp_Ex_c1249_2399894	Excalibur_c63243_434	wsnp_Ex_c45081_50974769
Excalibur_c27139_516	Excalibur_c27139_516
Kukri_c30390_1731	Kukri_c30390_1731
wsnp_Ex_c15708_24057812	wsnp_Ex_c15708_24057812
Excalibur_c96134_182	Excalibur_c15744_322	Excalibur_c96134_152	Tdurum_contig43538_1306	Excalibur_c96134_182
Excalibur_c89155_115	Excalibur_c89155_115
BS00049942_51	Kukri_c50603_164	BS00049942_51
IAAV5595	IAAV5595
wsnp_Ex_c14101_22012676	wsnp_Ex_c14101_22012676
BS00027770_51	BS00027770_51
wsnp_Ex_rep_c69373_68312188	wsnp_Ex_rep_c69373_68312188
Tdurum_contig6121_947	Kukri_c31822_568	Tdurum_contig6121_907	Tdurum_contig6121_947	Ra_c14852_1487	BS00063608_51
wsnp_Ku_c46363_53116979	wsnp_Ku_c46363_53116979
wsnp_Ex_c1383_2651887	wsnp_Ex_c1383_2651887
wsnp_CAP7_c1735_859744	wsnp_CAP7_c1735_859744
Ku_c32100_105	Ku_c32100_105
BS00034554_51	BS00034554_51
Excalibur_c46399_307	Excalibur_c46399_307
wsnp_Ex_c25505_34771897	wsnp_Ex_c25505_34771897
BobWhite_c47040_185	BobWhite_c47040_185
BS00064478_51	BS00064478_51
Excalibur_c100270_78	Excalibur_c100270_78
Kukri_c85856_60	Kukri_c85856_60
RAC875_rep_c107515_508	wsnp_Ex_c26172_35422935	RAC875_rep_c107515_508
BobWhite_c23416_168	BobWhite_c23416_168
Tdurum_contig29294_171	Tdurum_contig29294_171
BS00068245_51	BS00068245_51
wsnp_Ex_c39304_46634878	wsnp_Ex_c39304_46634878
RAC875_c14309_317	RAC875_c14309_317
tplb0021a17_853	tplb0021a17_853
wsnp_Ex_c1276_2445537	wsnp_Ex_c1276_2445537
RAC875_rep_c71463_98	RAC875_rep_c71463_98
wsnp_CAP11_rep_c4300_2030261	wsnp_CAP11_rep_c4300_2030261
Tdurum_contig63468_1413	Tdurum_contig63468_1413
Kukri_rep_c105243_341	Kukri_rep_c105243_341
RAC875_c26887_562	RAC875_c26887_562
Tdurum_contig44938_2966	Tdurum_contig44938_2966
wsnp_RFL_Contig4456_5258284	wsnp_RFL_Contig4456_5258284
Kukri_c59960_211	Kukri_c59960_211
RAC875_c55270_272	RAC875_c55270_272
BobWhite_c18566_106	BobWhite_c18566_106
Excalibur_rep_c87351_347	Excalibur_rep_c87351_347
RAC875_c17011_373	RAC875_c17011_373
RAC875_c12907_515	RAC875_c12907_515
Tdurum_contig45559_403	Tdurum_contig45559_403
wsnp_CAP12_c1388_706924	wsnp_CAP12_c1388_706924
Jagger_c1231_85	Jagger_c1231_85
RAC875_c32447_187	RAC875_c32447_187
RAC875_c101541_132	RAC875_c101541_132
Tdurum_contig12123_1650	Tdurum_contig12123_1650
wsnp_Ex_c4815_8597139	wsnp_Ex_c4815_8597139
Tdurum_contig77234_467	Tdurum_contig77234_467
Excalibur_c80941_665	Excalibur_c80941_665
wsnp_Ex_c1143_2195442	wsnp_Ex_c1143_2195442
CAP7_c7415_267	CAP7_c7415_267
BS00067983_51	BS00067983_51
Excalibur_c45952_611	Excalibur_c45952_611
RAC875_c8254_594	RAC875_c8254_594
BobWhite_c22827_193	BobWhite_c22827_193
Excalibur_rep_c94584_98	Excalibur_rep_c94584_98
RFL_Contig5037_1482	RFL_Contig5037_1482
Excalibur_c15335_197	Excalibur_c15335_197
Excalibur_c30648_924	Excalibur_c30648_924
BobWhite_c9330_499	BobWhite_c9330_499
Tdurum_contig51676_120	Tdurum_contig51676_120
Tdurum_contig32579_121	Tdurum_contig32579_121
D_GDS7LZN01DU929_63	RAC875_c24285_1049	Ex_c31468_763	Kukri_rep_c107975_95	wsnp_Ex_c62371_62036044	wsnp_Ex_rep_c67100_65576598	wsnp_Ex_c4942_8793029	RAC875_rep_c103556_427	RAC875_c14354_934	CAP8_c6799_93	Excalibur_c6258_692	IAAV6637	Kukri_c13912_1543	D_GDS7LZN01DU929_63	wsnp_JD_c2198_3021879	RAC875_c3156_630	wsnp_Ex_c10910_17729008	Excalibur_c29102_933	Ex_c12134_939
BS00087343_51	IACX5958	BS00105522_51	BS00105877_51	BS00003568_51	BS00087343_51	Ra_c16172_309	Kukri_s109823_59	wsnp_Ex_c13188_20825019	IACX11026	RAC875_c3928_422
wsnp_Ex_c30754_39633791	Kukri_rep_c72996_252	Excalibur_c53816_233	Excalibur_c30035_368	RAC875_rep_c113188_81	wsnp_Ra_c7200_12462543	RAC875_c15525_271	wsnp_Ex_c30754_39633791
Excalibur_c22599_921	Excalibur_c22599_921	D_GA8KES401DISTP_65	Ex_c7086_154	wsnp_JD_c7795_8867843	Excalibur_c43740_95	Excalibur_c83056_83	IAAV3944	Kukri_c30754_271
wsnp_Ex_c4480_8056013	wsnp_Ex_c4480_8056354	D_contig26362_1277	Excalibur_rep_c113131_624	wsnp_Ex_c4480_8056013	BobWhite_c18136_441	Excalibur_c21688_724	Kukri_c11902_580
IACX5833	RAC875_c25738_168	Excalibur_rep_c106283_82	IACX5833	BobWhite_c5872_65	BS00003697_51	BS00011061_51	RAC875_c30397_887
Excalibur_rep_c99143_422	Kukri_c73802_205	RAC875_c98242_422	Excalibur_rep_c99143_422	BobWhite_rep_c52808_186	wsnp_Ex_c3405_6252997
tplb0038e08_924	tplb0038e08_924	Kukri_rep_c111032_99	RAC875_c49751_75	tplb0038e08_609
BobWhite_c13435_700	RFL_Contig2615_982	BS00070856_51	CAP7_c2559_543	BobWhite_c13435_700
BS00022206_51	wsnp_CAP7_c1735_859875	wsnp_JG_c5646_2148382	BS00022206_51	Excalibur_c2991_320
Ra_c42576_780	wsnp_Ku_c2637_5009091	BS00022523_51	Ra_c42576_780
wsnp_Ex_c14439_22426200	Kukri_c55362_75	RAC875_c2102_3487	wsnp_Ex_c14439_22426200
BobWhite_c34798_184	Ex_c5168_849	RAC875_c82385_209	BobWhite_c34798_184
wsnp_Ex_rep_c110800_93013978	Ex_c25390_395	wsnp_Ex_c25390_34654575	wsnp_Ex_rep_c110800_93013978
tplb0025h02_894	tplb0025h02_630	tplb0025h02_894
wsnp_Ra_c27787_37299352	BobWhite_c14066_403	wsnp_Ra_c27787_37299352
wsnp_Ex_c37749_45436366	wsnp_Ex_c37749_45436366
Excalibur_c4261_1098	Excalibur_c4261_1098
BobWhite_c11808_975	BobWhite_c11808_975
RAC875_c18002_58	RAC875_c18002_58
BS00034553_51	BS00034553_51
wsnp_Ex_c1988_3742022	wsnp_Ex_c1988_3742022
IAAV5171	IAAV5171
RAC875_c25839_225	RAC875_c25839_225
Tdurum_contig54917_597	Tdurum_contig54917_597
wsnp_Ex_c23383_32628864	wsnp_Ex_c23383_32628864
wsnp_CAP12_c720_382116	wsnp_CAP12_c720_382116
wsnp_Ex_c18664_27540364	wsnp_Ex_c18664_27540364
wsnp_Ex_c4789_8550135	wsnp_Ex_c4789_8550135
Excalibur_c4789_2748	Excalibur_c4789_2748
wsnp_Ex_c56443_58561683	wsnp_Ex_c56443_58561683
Kukri_c45876_61	Kukri_c45876_61
BS00063625_51	BS00063625_51
wsnp_Ex_rep_c71217_70021470	RAC875_c57962_101	RAC875_c11662_401	RAC875_c32212_84	wsnp_Ex_c10094_16590615	wsnp_Ex_rep_c71217_70021470	wsnp_Ku_c24742_34711973	Kukri_c67076_479	wsnp_CAP11_c383_294401	wsnp_JD_c18814_17164689	wsnp_Ex_c29371_38412298	BS00006674_51	Excalibur_c15411_643	wsnp_Ex_c17693_26438399	RFL_Contig2920_563	BS00002897_51
wsnp_Ex_c1482_2835665	BobWhite_c11374_530	wsnp_Ex_c6059_10615895	BS00082412_51	Excalibur_rep_c79404_164	wsnp_Ex_c7397_12674744	wsnp_Ra_c16813_25556454	wsnp_RFL_Contig1510_707132	Excalibur_c9617_292	BobWhite_c26529_106	wsnp_Ex_c1482_2835665	Kukri_c3855_428	wsnp_Ex_c1482_2835474	wsnp_CAP11_c78_114341	wsnp_Ra_c40910_48252997	BS00024619_51
Kukri_c28866_183	Tdurum_contig54860_525	Excalibur_c30151_528	RFL_Contig3424_754	BS00000747_51	BS00099610_51	Tdurum_contig75819_3136	CAP11_c1661_59	Kukri_c29154_977	Kukri_c28866_183	Tdurum_contig50536_603	IAAV912	Kukri_c1831_1243	Excalibur_c46601_265	Tdurum_contig13048_89	RAC875_c34971_137	RAC875_c17185_90	Tdurum_contig47309_600	Kukri_c76470_79
BobWhite_c8076_154	Jagger_c5275_99	RAC875_c17861_199	RFL_Contig5162_345	Kukri_c11325_337	RAC875_c17861_221	BobWhite_c8076_154	wsnp_Ex_c22383_31576342	BS00111112_51	RAC875_rep_c112782_91	IAAV2086	BobWhite_c47709_141	BS00108784_51	Tdurum_contig51645_738	IAAV6833	wsnp_BF473884A_Ta_1_3	Kukri_c39994_227	BobWhite_c1085_412	Kukri_rep_c109098_132
Kukri_c67586_306	Kukri_rep_c101179_404	RAC875_c48202_231	RAC875_c56907_274	Tdurum_contig74815_1274	Kukri_c67586_306	Tdurum_contig15260_650
RAC875_c1499_568	IACX5996	Kukri_c11530_92	Kukri_c11451_1882	BS00071736_51	Tdurum_contig46717_2021	RFL_Contig2814_604	Ra_c956_2318	RAC875_c12733_1509	RAC875_c22831_356	BS00075731_51	wsnp_Ra_c12773_20367106	RAC875_c1499_568
Excalibur_rep_c101407_222	wsnp_Ex_c42653_49180485	BS00074230_51	wsnp_Ex_c42653_49180603	Excalibur_c14925_1747	RAC875_c32923_95	BobWhite_c34551_714	Ra_c17341_2119	BS00022145_51	Ra_c17341_2122	Excalibur_rep_c101407_222	Ku_c12701_1268	Tdurum_contig8441_602	wsnp_Ku_c12701_20446223
wsnp_Ex_c40011_47158369	Tdurum_contig56144_369	wsnp_Ra_c7969_13600474	wsnp_Ku_c10202_16937059	RAC875_c114809_130	CAP7_c10038_214	IAAV942	wsnp_BF293181A_Ta_2_4	wsnp_Ex_rep_c67660_66321934	RAC875_c4732_1521	wsnp_Ex_c40011_47158369	Kukri_c58950_69	Ra_c4601_2417	Kukri_c42807_473
BS00022475_51	BS00111120_51	BS00076461_51	BS00033442_51	Excalibur_c59263_96	BobWhite_c40583_146	BS00094919_51	Kukri_c51068_528	RAC875_c21946_234	BS00082180_51	BS00022475_51
Kukri_rep_c98227_390	Kukri_c28968_130	Tdurum_contig59467_433	Kukri_rep_c98227_390	wsnp_RFL_Contig2805_2579582	Excalibur_rep_c102327_102	Tdurum_contig97505_172	tplb0032g12_1241	Tdurum_contig12454_585
wsnp_Ex_c6961_12000176	BS00110681_51	Kukri_c855_1907	wsnp_Ex_c6961_11998812	IAAV6961	wsnp_Ex_c6961_12000176	Kukri_c855_2107	BobWhite_c32347_219	Kukri_c5693_1983
BobWhite_c20453_589	Kukri_rep_c68381_911	Kukri_rep_c69740_288	Excalibur_rep_c105674_315	Excalibur_rep_c106362_961	BobWhite_c20453_589	BS00105531_51	BS00084193_51
Ra_c8937_191	Excalibur_c13337_219	Ku_c554_1239	Kukri_c57674_324	BS00066015_51	Ra_c8937_191	BS00067746_51	IAAV7916	IAAV4945
wsnp_Ex_c1146_2200823	wsnp_Ex_c1146_2200823	BobWhite_c4399_447	BS00092631_51	wsnp_Ex_c38326_45883440
wsnp_Ex_c11636_18742884	wsnp_JD_c14118_13933380	Kukri_rep_c97425_164	BS00099881_51	IACX11096	wsnp_Ex_c11636_18742884	BS00100351_51	BS00040590_51
BS00078460_51	Ku_c12886_1250	wsnp_Ex_rep_c69123_68034403	Ex_c9615_574	BS00078460_51	wsnp_Ex_c7030_12111917	Ex_c9615_1202	IAAV5150
BS00023993_51	wsnp_Ra_c20189_29442564	BS00022049_51	Kukri_c45412_177	BS00023673_51	BS00022751_51	BS00023993_51
Ra_c8394_1381	BobWhite_c5235_710	IAAV6287	BS00070626_51	Ra_c8394_1381	wsnp_Ku_c1552_3060297
wsnp_Ku_c6065_10682531	wsnp_Ku_c6065_10682577	wsnp_Ex_c5341_9443380	wsnp_Ku_c6065_10682531	BS00011072_51	Ku_c11827_464
BS00046976_51	BS00046977_51	CAP11_c3138_241	IAAV6043	JD_c19177_1284	BS00046976_51
BS00095826_51	wsnp_Ex_c662_1301994	BS00095826_51	RAC875_c42866_1323	Tdurum_contig81608_63	Excalibur_c662_229
RAC875_c22201_461	BS00071558_51	RAC875_c22201_461	wsnp_Ku_rep_c113718_96236830	wsnp_Ex_c5177_9174930	Excalibur_c20486_268
BS00102772_51	Tdurum_contig16445_218	BS00021692_51	Kukri_c66626_288	BS00102773_51	BS00102772_51
IAAV6170	Kukri_c26517_691	IAAV6170	wsnp_Ra_c1303_2598907	wsnp_Ex_c13721_21532196	Tdurum_contig42093_1170
Tdurum_contig82438_73	IACX17522	Tdurum_contig82438_73	Ku_c5938_4221	RAC875_c63889_486
Tdurum_contig42487_1555	BS00067682_51	Kukri_c51453_406	Tdurum_contig42487_1555	BS00068033_51
Tdurum_contig23024_763	RAC875_c57656_170	Ku_c29856_174	Ku_c29856_132	Tdurum_contig23024_763
Excalibur_c42993_561	Tdurum_contig99143_205	IAAV1971	Excalibur_c42993_561	BS00035032_51
tplb0031i24_1212	Kukri_rep_c68371_1242	tplb0031i24_1212	wsnp_Ku_c28104_38042857	BS00061911_51
Excalibur_c96483_520	RAC875_c13696_226	Excalibur_c96483_520	wsnp_Ra_c16287_24905062	Excalibur_c96483_102
wsnp_Ra_c7112_12318340	wsnp_Ex_c53387_56641291	wsnp_Ex_c6142_10746442	wsnp_Ra_c7112_12318340	Excalibur_c34189_122
RAC875_c16644_491	RAC875_c16644_491	Excalibur_c16355_712	Tdurum_contig93663_457	RAC875_c16644_1722
RFL_Contig5701_783	RFL_Contig6074_1058	RAC875_c2359_652	RFL_Contig5701_783	RFL_Contig5701_169
Excalibur_c2736_159	Excalibur_rep_c103301_387	BS00059929_51	RAC875_c1227_1098	wsnp_Ex_c19214_28132186	RAC875_c21280_2176	wsnp_BF474379A_Ta_2_2	Excalibur_c2736_159
wsnp_Ku_rep_c103889_90513052	wsnp_Ku_rep_c103889_90513052	RAC875_c105310_155	wsnp_Ex_c7071_12171222	Ra_c70829_369
Ex_c1334_889	Ex_c1334_889	BobWhite_c24760_142	JD_c42022_319	RAC875_c13221_1017
wsnp_Ra_rep_c105182_89171305	RAC875_rep_c105182_460	Ra_c31466_694	wsnp_Ra_rep_c105182_89171305
Excalibur_c9183_1397	Tdurum_contig69003_459	Excalibur_c9183_1397	Excalibur_c19475_619
wsnp_Ku_c5693_10079343	wsnp_JD_c5861_7018974	BS00111016_51	wsnp_Ku_c5693_10079343
RAC875_c346_1226	RAC875_c41169_68	RAC875_c346_1226	tplb0032m13_1358
wsnp_Ex_c52115_55827442	Excalibur_c52115_233	Kukri_c10757_183	wsnp_Ex_c52115_55827442
IACX13137	Excalibur_rep_c105674_99	BS00011622_51	IACX13137
wsnp_BQ160404A_Ta_1_1	wsnp_BQ160404A_Ta_1_1	wsnp_Ex_c23102_32328851	wsnp_Ex_c23102_32328852
BobWhite_rep_c49367_405	BS00063458_51	BobWhite_rep_c49367_405	CAP7_c7296_88
Excalibur_c60134_182	RAC875_c63822_185	wsnp_Ra_c63822_63288359	Excalibur_c60134_182
tplb0024l08_1395	tplb0024l08_1395	Ex_c9556_2547	BS00092197_51
Kukri_c106476_350	RFL_Contig3271_810	BS00007429_51	Kukri_c106476_350
Tdurum_contig63598_188	RAC875_rep_c111778_387	Tdurum_contig63598_188	wsnp_Ex_c2360_4422599	BS00021997_51
IACX7848	wsnp_CAP7_c1321_664480	IACX7848	wsnp_CAP7_c1321_664478
RAC875_c8565_926	wsnp_BF483039A_Ta_2_1	RAC875_c8565_926	RAC875_c50676_588
wsnp_Ku_c3929_7189422	wsnp_JD_c19925_17854742	BS00020236_51	wsnp_Ku_c3929_7189422
RAC875_c19111_628	wsnp_JD_c20555_18262260	BS00066468_51	RAC875_c19111_628
RAC875_c67063_703	RAC875_c67063_703	RAC875_c67063_984	wsnp_Ex_c39221_46569987
wsnp_Ex_c53442_56678505	wsnp_Ex_c6354_11053460	BobWhite_c19346_434	wsnp_Ex_c53442_56678505
Kukri_rep_c105999_572	IAAV3315	Tdurum_contig62357_527	Kukri_rep_c105999_572
wsnp_JD_c3225_4227048	BS00093156_51	wsnp_JD_c3225_4227048
[truncated: 278 more rows]
[truncated: 30 more columns]
