# Supplementary material for: Haplotype-tagged SNPs improve genomic prediction accuracy for Fusarium head blight resistance and yield-related traits in wheat
Source: Theor Appl Genet. 2023 Apr 3;136(4):92. doi: 10.1007/s00122-023-04352-8 (PMC10068637; doi:10.1007/s00122-023-04352-8)
Supplement: Supplementary file 5 — Supplementary file5 (ZIP 2025 KB) [file 122_2023_4352_MOESM5_ESM.zip › LD-0.6_haplotyping.xlsx]

## Sheet: LM
Haplotyping - Breeding lines (Lantmännen)
LD=0.6(r^2 >= 0.6)
Haplotype tagged SNPS	Alleles captured/other SNPS in a haplotype
wsnp_Ku_rep_c68419_67400635	wsnp_Ra_c6474_11298858	wsnp_Ex_c15852_24239968	IACX7921	wsnp_Ex_c3567_6526582	wsnp_Ku_rep_c68419_67400635	BS00066549_51	Ra_c11042_1500	RAC875_rep_c110052_194	BS00010287_51	CAP8_c806_297	wsnp_Ex_c18196_27006489	RAC875_c85778_184	wsnp_BF478737A_Ta_2_1	wsnp_Ex_c591_1177097	wsnp_Ku_rep_c104517_90964418	BS00028874_51	wsnp_Ex_c13783_21613564	BS00003813_51	Kukri_rep_c81206_235	RAC875_c53095_51	Excalibur_c57766_92	IAAV9022	BS00063063_51	wsnp_BE518393A_Td_2_3	wsnp_Ra_c7847_13421750	wsnp_Ex_c8374_14111734	wsnp_Ex_rep_c68183_66958099	BS00022201_51	wsnp_Ex_c19730_28728245	wsnp_Ex_c17684_26426672	Excalibur_c20133_87	BS00102492_51	Kukri_c23382_1431	wsnp_Ex_c11697_18821490	wsnp_Ex_c21450_30588044	wsnp_Ex_c14733_22819625	wsnp_Ex_c3747_6824863	Excalibur_rep_c88290_94	wsnp_Ra_rep_c105422_89367749	wsnp_Ex_c3365_6183009	wsnp_Ex_c6934_11953178
wsnp_Ex_c21592_30743513	Kukri_rep_c101316_375	wsnp_Ex_c3572_6531810	CAP11_c6014_160	Ra_c272_1632	wsnp_Ex_c21592_30743513	wsnp_Ex_c44049_50205457	Kukri_c32885_145	wsnp_Ex_c44049_50205904	wsnp_Ex_c8885_14842394
wsnp_Ex_rep_c101414_86781128	wsnp_Ex_c4605_8240189	wsnp_Ex_c6817_11761300	wsnp_BE403956A_Ta_2_3	wsnp_Ex_c35563_43690084	Kukri_c67601_267	wsnp_Ex_c10100_16600633	BS00065146_51	BS00094681_51	wsnp_Ex_c6817_11762714	BS00068358_51	Kukri_rep_c115954_137	wsnp_Ex_c4605_8241260	Kukri_c12165_1148	wsnp_Ex_rep_c101414_86781128	RAC875_c12808_182	wsnp_Ex_rep_c103087_88123733	IACX293	wsnp_Ex_c25628_34888439	wsnp_Ex_rep_c103087_88124573	wsnp_Ku_c37925_46679146
CAP12_c8163_118	wsnp_CAP11_c146_160903	Ku_c3523_1959	wsnp_Ku_rep_c109724_94227136	BobWhite_c37358_208	Jagger_c468_53	Tdurum_contig81011_244	Excalibur_c66_147	Excalibur_c1936_1072	wsnp_Ex_c28149_37293173	BobWhite_rep_c49755_131	wsnp_Ex_c23598_32826926	Kukri_c51781_199	CAP12_c8163_118	wsnp_Ex_c6488_11266589	RAC875_c34515_343	Kukri_c8757_107	Tdurum_contig56662_54	BS00030043_51	JD_c285_1438
RAC875_rep_c105766_652	Excalibur_c47013_1503	IACX5994	RAC875_rep_c105766_652	wsnp_BE443588A_Ta_2_2	wsnp_Ex_c4612_8254533	wsnp_CAP8_c4785_2322876	BobWhite_c41272_159	RFL_Contig5334_831	wsnp_Ex_c33452_41938013	Kukri_c7119_392	wsnp_Ex_c28900_37982485	IAAV7172	Ra_c110766_321	Tdurum_contig96086_74	wsnp_Ex_c33452_41938159	BS00070580_51	Ku_c8992_405	wsnp_Ex_rep_c102067_87314043
RFL_Contig5450_993	Kukri_c27717_316	IACX6344	BS00086680_51	Excalibur_c37474_242	RAC875_c11899_366	BobWhite_c46349_402	RFL_Contig5450_993	BS00066852_51	Excalibur_c37474_179	wsnp_Ra_c41581_48764320
wsnp_Ra_c37745_45806931	IACX4378	RAC875_c31276_1128	IAAV5406	BobWhite_rep_c63278_349	Excalibur_c49421_443	wsnp_Ex_rep_c66628_64934660	wsnp_Ex_c5192_9203682	wsnp_Ra_c37745_45806931	Kukri_c52952_315	RFL_Contig3203_1971	wsnp_Ra_c12148_19539667
wsnp_Ex_c14866_22995097	BobWhite_c8428_346	Ex_c5759_628	wsnp_Ex_c43454_49770425	Excalibur_s107771_77	wsnp_Ex_c8364_14095508	Ex_c5759_663	IAAV8147	BS00062715_51	Excalibur_c24041_794	IAAV5730	wsnp_Ex_c14866_22995097
Kukri_c29655_239	Excalibur_c5139_198	Kukri_c29655_239	Excalibur_c82557_201	CAP11_c2581_302	Tdurum_contig43943_56	BobWhite_c39996_85
Kukri_rep_c102231_265	wsnp_Ex_c2868_5293485	RAC875_c38756_141	BS00056550_51	Kukri_rep_c102231_265	BS00023201_51	wsnp_Ku_c1818_3557408
IACX10924	IAAV4916	CAP7_c3885_73	IACX10924	Ra_c2322_174	wsnp_Ku_c30921_40705731	IACX8300	wsnp_Ku_rep_c71909_71634013	IAAV3552	BS00064679_51	BS00031200_51	BobWhite_c478_1386
RAC875_c15975_1208	BS00022396_51	wsnp_CAP7_c3472_1623955	RAC875_c15975_1208	Kukri_c45512_193	BS00110130_51	wsnp_Ex_c6563_11378915	BS00012042_51	wsnp_BG606986A_Ta_2_1
RAC875_rep_c112044_340	CAP12_c1906_217	wsnp_Ku_c21316_31053745	wsnp_Ex_rep_c109742_92411838	Kukri_c30322_414	RAC875_rep_c112044_340
wsnp_Ex_c21336_30465618	Kukri_c25215_124	wsnp_Ex_c21193_30320134	BS00032112_51	wsnp_Ex_c21336_30465618	BS00021714_51	IACX11338	RAC875_c23081_141
wsnp_Ex_c1997_3757721	Jagger_c5280_407	Ku_c10813_1122	wsnp_Ex_c1997_3757721	wsnp_JD_c6544_7697578	Ku_c1313_1673	Ra_c64515_242	Kukri_c1313_1158
BobWhite_rep_c49207_243	BobWhite_rep_c49207_243	wsnp_Ex_c25734_34995416	wsnp_Ku_c557_1166684	RAC875_c41275_131	Ra_c58315_265	wsnp_Ex_c56097_58351893
Kukri_c45607_199	Excalibur_c44883_244	Kukri_rep_c69910_1153	BS00069300_51	Kukri_c45607_199	BS00077350_51	BS00022667_51
Excalibur_c7033_159	BS00022698_51	Excalibur_c7033_159	BS00067421_51	RAC875_c94534_75	wsnp_JD_c13903_13781269
wsnp_Ra_c11877_19161832	wsnp_Ra_c11877_19161832	RAC875_c29540_413	wsnp_Ex_rep_c108951_91954190
BS00004903_51	Kukri_c37212_1286	wsnp_Ex_c2181_4089639	RAC875_c37934_225	BS00004903_51	IAAV2838
IAAV2694	Kukri_c49170_655	wsnp_Ex_c4685_8377545	RAC875_c80876_67	Kukri_c12984_465	IAAV2694
Tdurum_contig61492_458	BS00064536_51	Tdurum_contig29484_628	Tdurum_contig61492_458	BS00003761_51	Tdurum_contig61492_684
wsnp_Ex_c572_1138770	Ra_c2895_591	wsnp_Ex_c572_1138339	wsnp_Ex_c572_1138770	wsnp_Ku_c4018_7333828	wsnp_Ex_c572_1138503
wsnp_Ex_c5216_9235964	IAAV2072	Ex_c8514_1342	wsnp_Ex_c5216_9235964	IACX3496	BS00002216_51
wsnp_Ex_rep_c105541_89932598	BobWhite_c1488_504	CAP12_c6266_339	Ex_c12763_662	Kukri_c47825_138	IAAV7131	RAC875_c33300_141	RAC875_c18539_1159	wsnp_Ex_rep_c105541_89932598	Excalibur_c17872_137	wsnp_JD_c40990_29127031	wsnp_Ex_c5634_9906981	wsnp_Ex_c33831_42253707	wsnp_Ex_c1374_2630879	Ra_c11023_679	CAP12_c6266_298	wsnp_Ku_c17726_26872129
BS00022824_51	wsnp_Ex_c18499_27344859	BS00106641_51	BS00023114_51	BS00022824_51
RAC875_c43643_176	BS00087601_51	BS00067420_51	RAC875_c43643_176	Kukri_c10239_2186
BS00095510_51	BobWhite_c22134_398	BS00095510_51	wsnp_CAP11_c1815_982483	BS00078085_51
wsnp_BE490041A_Ta_2_1	wsnp_BE490041A_Ta_2_1	wsnp_CAP12_c2438_1180601	RAC875_c89908_105	RAC875_c826_2186
RFL_Contig22_387	RFL_Contig22_387	wsnp_Ku_c15214_23756800	RFL_Contig22_617	BS00021728_51
wsnp_Ex_c10595_17291999	wsnp_Ex_c1427_2736441	wsnp_Ex_c10595_17291999	Ra_c69908_1877	wsnp_Ra_c20126_29372577
Excalibur_c46365_304	Excalibur_c12932_2102	Tdurum_contig11349_810	Excalibur_c46365_304	Kukri_c4204_1673
Tdurum_contig77289_179	Tdurum_contig13946_329	Kukri_c82555_88	Tdurum_contig13946_241	Tdurum_contig77289_179
BS00022738_51	BobWhite_c46501_92	BS00022738_51	Tdurum_contig11756_264
RAC875_c12993_201	RAC875_c45115_509	Excalibur_c1845_4911	RAC875_c12993_201
RAC875_c2202_1097	Ex_c23451_720	Ku_c2449_578	RAC875_c2202_1097	BS00048117_51	CAP11_c2984_419	RAC875_c21620_1359	wsnp_Ex_c48375_53299028	IAAV5756	wsnp_Ex_c18662_27538313	Ex_c801_820	RAC875_rep_c76047_63	wsnp_Ex_c28165_37310070	Excalibur_c64855_328	IAAV7414	Excalibur_c6255_1119	Excalibur_c44731_1000	IAAV2342	wsnp_Ku_c3468_6420199	Ex_c801_555	wsnp_Ex_rep_c67763_66441222	wsnp_Ex_c44498_50537128	Ex_c2389_1634	BS00030644_51	wsnp_Ex_rep_c105244_89727666	wsnp_Ex_rep_c66318_64485410	wsnp_Ex_c11374_18361760
BS00023126_51	BS00023126_51	wsnp_Ra_c16080_24638622	BS00087600_51
BS00105601_51	BS00105601_51	BS00078982_51	Excalibur_c11941_675
IACX5982	RAC875_c5544_4156	IACX5982	BobWhite_c4646_119
Tdurum_contig5008_635	Excalibur_c12215_352	Tdurum_contig5008_635	Kukri_rep_c107771_588
tplb0059i08_441	tplb0059i08_441	wsnp_Ex_rep_c72011_70562321	Tdurum_contig47006_2711
RAC875_c10090_963	Excalibur_c7237_1084	RAC875_c14066_452	RAC875_c10090_963
RAC875_c42700_264	RAC875_c42700_264	BS00033749_51	Tdurum_contig44888_837
Excalibur_c71158_54	wsnp_Ex_c57982_59470152	Tdurum_contig68827_61	Excalibur_c71158_54
BS00090408_51	Kukri_c25839_487	BS00090408_51	RAC875_c6338_2719
BS00037976_51	BS00037976_51	RAC875_c41993_582	BS00023203_51
RAC875_c6798_467	BS00110627_51	BS00109991_51	RAC875_c6798_467
RAC875_c53725_217	wsnp_Ex_c9343_15514687	wsnp_Ex_c9343_15514531	RAC875_c53725_217
IAAV1930	IAAV1930	RAC875_c62550_470
wsnp_Ex_c41953_48658353	wsnp_JD_c3973_5044238	wsnp_Ex_c41953_48657850	wsnp_Ex_c41953_48658353
Kukri_c31964_56	Kukri_c12534_559	Kukri_c31964_56	Tdurum_contig8382_300
Kukri_c13136_1363	Kukri_c13136_1363	RAC875_c14926_589
wsnp_Ku_c10292_17066821	wsnp_Ku_c1642_3232242	wsnp_Ku_c10292_17066821
BobWhite_c66315_505	BobWhite_c66315_505	wsnp_Ex_c46670_52108070
RAC875_c37183_331	wsnp_Ex_c2181_4089788	RAC875_c37183_331
Kukri_c29150_143	Kukri_c29150_143	tplb0053o08_2004
Excalibur_c65227_444	RAC875_c9833_297	Excalibur_c65227_444
wsnp_Ex_rep_c106111_90308719	RFL_Contig1027_442	wsnp_Ex_rep_c106111_90308719
Excalibur_c59894_97	IACX18883	Excalibur_c59894_97
Ku_c4823_673	Ku_c4823_673	wsnp_Ex_c1137_2182795
wsnp_Ex_c19717_28713417	wsnp_Ex_c7252_12453079	wsnp_Ex_c19717_28713417
RAC875_c46269_387	RAC875_c46269_387	IAAV5931
Ku_c28007_1398	RAC875_c30657_82	BobWhite_c1361_1187	BS00023130_51	Ku_c28007_1398	CAP12_c3074_192
BS00070695_51	BS00070695_51	BS00070991_51
Kukri_c54678_88	wsnp_Ex_c32590_41222878	Kukri_c54678_88
IAAV5535	IACX3047	IAAV5535
BS00089894_51	BS00089894_51	Ra_c105707_788
Kukri_rep_c117029_125	IACX5960	Kukri_rep_c117029_125	wsnp_BE445113A_Ta_2_1	wsnp_Ra_c3270_6136601	wsnp_BE445113A_Ta_2_2
Kukri_c29039_315	Kukri_c29039_315	Kukri_c39377_286
wsnp_Ex_c5060_8985678	BobWhite_c96_170	wsnp_Ex_c5060_8985678
wsnp_Ex_c1997_3755945	Excalibur_c44668_382	wsnp_Ex_c1997_3755945
Kukri_c18017_1696	wsnp_Ex_c9722_16062937	Kukri_c18017_1696
wsnp_Ku_c33917_43336069	wsnp_Ku_c33917_43336069	BobWhite_c26122_129
wsnp_Ex_c1255_2411550	wsnp_Ex_c1255_2411550	wsnp_Ku_c330_683203
tplb0041a22_935	wsnp_Ex_rep_c69738_68695568	tplb0041a22_935
BS00065419_51	BS00065419_51
JG_c936_115	JG_c936_115
wsnp_JD_c825_1223506	wsnp_JD_c825_1223506
BS00064638_51	BS00064638_51
RAC875_c31031_387	RAC875_c31031_387
wsnp_BF474340A_Ta_2_1	wsnp_BF474340A_Ta_2_1	wsnp_Ex_rep_c81556_76277906
RAC875_c85550_73	RAC875_c85550_73
RFL_Contig530_2305	RFL_Contig530_2305
tplb0046g22_1351	tplb0046g22_1351
RAC875_c57939_78	Tdurum_contig46413_680	RAC875_c57939_78	Tdurum_contig42479_3800
wsnp_Ra_c33025_41968284	wsnp_Ra_c33025_41968284	RAC875_c24047_284	RAC875_c29540_1109
Kukri_c22508_119	Kukri_c22508_119
wsnp_Ku_c5756_10191339	wsnp_Ku_c5756_10191339
Tdurum_contig57927_171	Tdurum_contig57927_171
BS00039749_51	BS00039749_51
Excalibur_c77035_156	Excalibur_c77035_156
RAC875_c34888_65	RAC875_c34888_65
wsnp_Ex_rep_c70593_69508988	Kukri_c12000_1447	wsnp_Ex_rep_c70593_69508988
RAC875_c32379_216	RAC875_c32379_216
BS00026456_51	BS00026456_51
wsnp_BM140362A_Ta_2_2	wsnp_BM140362A_Ta_2_2
wsnp_CAP12_c1960_972031	wsnp_CAP12_c1960_972031
Excalibur_c1066_303	Excalibur_c1066_303
Tdurum_contig43943_1165	Tdurum_contig43943_1165	CAP8_c2448_355	Excalibur_c9676_163
BS00087437_51	BS00087437_51
tplb0043h23_1346	tplb0043h23_1346
Excalibur_c25891_1402	Excalibur_c25891_1402
RAC875_c16352_594	RAC875_c16352_594
IAAV5652	IAAV5652
Excalibur_c14859_394	Excalibur_c14859_394
BS00081680_51	BS00081680_51
Ra_c27593_460	Ra_c27593_460
BS00077432_51	BS00077432_51
BS00021780_51	BS00021780_51
Tdurum_contig50845_82	Tdurum_contig50845_82	Tdurum_contig52332_94
BS00065170_51	BS00065170_51
Kukri_c3582_87	Kukri_c3582_87
wsnp_CAP11_c710_458019	wsnp_CAP11_c710_458019
BS00062759_51	BS00062759_51
wsnp_Ex_c64327_63176640	wsnp_Ex_c64327_63176640
wsnp_Ex_rep_c66980_65419811	wsnp_Ex_rep_c66980_65419811
BS00100774_51	BS00100774_51
wsnp_Ku_c23012_32893918	wsnp_Ku_c23012_32893918
Excalibur_rep_c92985_510	Excalibur_rep_c92985_510
RAC875_c95364_259	RAC875_c95364_259
BS00059422_51	BS00059422_51
wsnp_Ex_c15377_23637176	IAAV6100	wsnp_Ex_c15377_23637176
wsnp_Ex_c7965_13520238	wsnp_Ex_c7965_13520238
Kukri_c58155_786	Kukri_c58155_786
wsnp_Ex_c3201_5910642	wsnp_Ex_c3201_5910642
BS00035273_51	BS00035273_51
RFL_Contig1118_1073	RFL_Contig1118_1073
Tdurum_contig83113_134	Tdurum_contig83113_134
wsnp_Ex_c40595_47620787	wsnp_Ex_c40595_47620787
Excalibur_c7026_2635	Excalibur_c7026_2635
BobWhite_c26569_190	BobWhite_c26569_190
BS00067742_51	BS00067742_51
Excalibur_rep_c113950_132	Excalibur_rep_c113950_132
wsnp_Ex_c3906_7086162	wsnp_Ex_c3906_7086162
RAC875_c39401_502	RAC875_c39401_502
BS00056823_51	BS00056823_51
BS00073413_51	BS00073413_51
Kukri_c2446_683	Kukri_c2446_683
BobWhite_c44947_277	BobWhite_c44947_277
BobWhite_c4499_153	BobWhite_c4499_153
RAC875_c32452_55	RAC875_c32452_55
Kukri_c41943_535	Kukri_c41943_535
wsnp_CAP8_rep_c3938_1936666	wsnp_CAP8_rep_c3938_1936666
Kukri_c7436_2259	Kukri_c7436_2259
BS00022733_51	BS00022733_51
Ku_c5960_496	Kukri_c19709_383	RAC875_c21367_209	BS00049927_51	BS00003575_51	Tdurum_contig13095_97	BS00067706_51	BS00074962_51	wsnp_Ku_c28164_38103270	BobWhite_c39153_131	Ex_c64327_523	BS00093736_51	RAC875_c4910_98	RAC875_rep_c77710_180	wsnp_Ex_c2117_3976893	BS00010992_51	RAC875_c30138_595	Tdurum_contig56188_569	RAC875_c90431_275	Kukri_c17540_394	Tdurum_contig9874_391	BS00073034_51	Kukri_rep_c100936_449	Tdurum_contig11334_554	BS00083533_51	RAC875_c8271_1469	BS00022504_51	Ex_c40520_1484	RAC875_c51663_87	RAC875_c8271_1352	Kukri_c29582_126	RAC875_c47137_112	RAC875_c113582_346	Excalibur_c20610_251	Kukri_c47342_73	Kukri_c38845_821	RAC875_c60360_389	BS00025736_51	IAAV2452	RAC875_rep_c70613_78	Tdurum_contig42092_1047	Excalibur_c89515_95	Kukri_c26168_423	IAAV7575	Ku_c13532_1753	IAAV1624	wsnp_JD_rep_c62985_40164465	Tdurum_contig20702_274	Kukri_c2332_1093	BS00022180_51
BS00023142_51	Kukri_rep_c69810_502	Tdurum_contig44255_814	BS00023142_51	BS00071465_51	BS00078431_51	RAC875_c56417_377	Ra_c3083_982	wsnp_Ex_c2025_3799847	Tdurum_contig56874_562	RAC875_c865_1936	Tdurum_contig15593_407	wsnp_BE443332B_Ta_2_2	Kukri_c67707_114	Excalibur_rep_c105376_485	CAP7_c3456_113	wsnp_Ra_c2027_3945764	wsnp_Ex_c3681_6715277	Excalibur_c50665_1323	wsnp_BE446240B_Ta_2_3	Tdurum_contig28316_243	wsnp_Ra_c2027_3943938
wsnp_Ex_c13109_20725640	Excalibur_c10496_651	wsnp_Ex_c23235_32471767	wsnp_Ex_c7585_12957020	Kukri_rep_c103359_233	wsnp_Ku_rep_c89089_82009060	IAAV3802	wsnp_Ex_c23230_32466568	wsnp_Ex_c5101_9053178	wsnp_Ex_c21198_30327016	wsnp_Ex_rep_c107911_91350930	Ex_c11930_509	BS00062724_51	Ku_c956_1797	wsnp_Ex_c13109_20725640	wsnp_Ex_c5101_9052671	wsnp_Ex_rep_c107911_91350866	wsnp_CAP11_c287_244799	wsnp_Ku_c13043_20902807	wsnp_Ex_c15611_23929128	Kukri_c9133_2211
Kukri_c30461_857	BS00022851_51	BS00066278_51	Tdurum_contig10362_555	wsnp_BE590634B_Ta_2_5	RFL_Contig2736_827	wsnp_BE590634B_Ta_2_1	IACX906	BS00067024_51	Tdurum_contig10362_328	wsnp_Ku_c56140_59771244	Excalibur_c93510_360	BS00021680_51	BobWhite_c48071_144	wsnp_Ex_c3147_5816957	wsnp_BE494527B_Ta_2_1	Kukri_c30461_857	Tdurum_contig15015_883	IACX1240	BS00064349_51	Kukri_c19247_711	IACX1891
Kukri_c39223_831	BobWhite_c2027_215	BobWhite_c2027_84	Kukri_c39223_831	Excalibur_c11980_619	Kukri_c30159_573	wsnp_Ex_c27176_36393952	Excalibur_c34765_1023	Ra_c18630_284	Tdurum_contig10036_741	Tdurum_contig10036_977	Tdurum_contig10036_1044	Tdurum_contig93532_89	IAAV1683	Tdurum_contig10036_474	Tdurum_contig32775_78	Tdurum_contig10036_1614
Excalibur_c60931_1260	CAP8_c818_370	RAC875_c32687_153	BS00089563_51	BS00107749_51	BS00076405_51	BS00082521_51	Excalibur_c60931_1260	wsnp_Ex_rep_c66389_64589189	BS00063092_51	wsnp_Ex_c58292_59652859	BS00001835_51
wsnp_Ra_c5088_9081927	Ra_c6701_506	Tdurum_contig50473_889	CAP7_c12162_251	RAC875_c6701_291	wsnp_Ex_c53976_57027635	wsnp_Ra_c5088_9081927	Kukri_c22155_1010
BS00048610_51	BS00038643_51	BS00048610_51	wsnp_Ex_c7447_12751589	wsnp_Ex_c7447_12752449	BS00068083_51	wsnp_BG274294B_Ta_2_3	Excalibur_c8613_1266
wsnp_JD_c11014_11565501	BS00000066_51	BS00036362_51	RAC875_s110519_303	Tdurum_contig31102_299	RAC875_c8888_802	BS00010130_51	Tdurum_contig87938_342	wsnp_BG606586B_Ta_2_13	Kukri_c559_193	wsnp_JD_c11014_11565501
Excalibur_c34625_281	IAAV6731	Ra_c37969_549	Kukri_c4412_383	RAC875_rep_c119728_146	JD_c3116_778	Tdurum_contig81102_102	Excalibur_c5218_75	Excalibur_c34625_281	CAP11_c2974_53	BS00022920_51
Excalibur_c9149_1326	BobWhite_c11044_322	Tdurum_contig604_356	Excalibur_c9149_1326	IACX11320	Tdurum_contig30517_310	BS00067627_51	RFL_Contig4235_707	Tdurum_contig30517_174	Kukri_c15391_468	Tdurum_contig30517_578
wsnp_Ra_c8484_14372772	wsnp_Ku_c4951_8856170	wsnp_Ex_rep_c67036_65492436	tplb0023b14_704	wsnp_Ra_c8484_14372815	wsnp_Ex_c17452_26163465	RFL_Contig5706_1294	wsnp_Ra_c8484_14372772	Tdurum_contig70304_781	wsnp_JD_c4485_5618761
BobWhite_c39656_106	BobWhite_c39656_106	wsnp_RFL_Contig2220_1597321	wsnp_Ex_c32284_40970312	Tdurum_contig83079_133	Kukri_c42202_271	wsnp_Ex_c6378_11086366	BS00040743_51	IAAV2855	Excalibur_rep_c106078_822
BS00024107_51	BS00024107_51	BobWhite_c34125_183	RFL_Contig785_535	BS00066305_51	BobWhite_c4482_73	BS00011892_51	BobWhite_c20073_382	BS00063302_51	D_contig03023_692
Kukri_c27693_551	Excalibur_c48379_413	IACX11029	Kukri_c27693_260	IACX5821	CAP12_c424_402	Excalibur_c48379_116	Kukri_c27693_551	Excalibur_c23992_436
wsnp_Ex_c22006_31181239	BS00073530_51	wsnp_Ex_c22006_31181239	BS00032364_51	wsnp_Ex_c17452_26163496	wsnp_Ex_c22006_31180883	Kukri_c4951_503	wsnp_Ex_c52474_56060204
Tdurum_contig42852_667	RAC875_c55891_712	Tdurum_contig42852_667	RAC875_c55891_659	Excalibur_c14911_976	Tdurum_contig8158_269	BS00065217_51	RAC875_c45678_1083
Kukri_rep_c102001_420	wsnp_CAP12_c1337_682282	Tdurum_contig55429_147	Kukri_rep_c102001_420	Tdurum_contig55429_116	Excalibur_rep_c71107_517	Tdurum_contig18557_228
IAAV565	RFL_Contig2971_282	D_contig12192_450	Excalibur_c49496_705	IAAV565	wsnp_Ex_c13878_21738866	BS00068077_51	IACX2984
RAC875_c32077_284	RAC875_c4135_1782	IACX5921	Excalibur_c30955_479	Tdurum_contig83770_218	BS00096719_51	BS00093475_51	Kukri_rep_c111991_498	RAC875_c32077_284
Kukri_rep_c111517_289	Excalibur_c32608_500	Excalibur_c10319_229	CAP7_c1241_128	wsnp_Ex_c5947_10431109	BS00010352_51	Excalibur_c27675_912	Kukri_rep_c111517_289
BS00072791_51	BS00022249_51	IACX2961	BS00096498_51	Tdurum_contig65853_242	BS00072791_51	Jagger_c7235_96
Ku_c1312_1194	RAC875_c63624_753	wsnp_BE637971B_Ta_1_20	IACX3811	Ku_c1312_1194	RFL_Contig5637_1008	Tdurum_contig14847_144
Tdurum_contig11216_942	Excalibur_c8585_701	BS00099794_51	BobWhite_c23617_167	RFL_Contig1823_1044	Tdurum_contig11216_942	Jagger_c3757_131
Ku_c79340_308	wsnp_Ex_c194_381656	wsnp_Ku_c41261_49287074	wsnp_Ex_c18384_27213023	Ku_c16636_347	Ku_c79340_308	BS00063928_51
wsnp_BE446672B_Ta_2_1	wsnp_Ku_c13952_22097856	Tdurum_contig9144_222	Excalibur_c25640_110	wsnp_Ku_c13952_22097895	wsnp_BE446672B_Ta_2_1	BS00027006_51
BS00069723_51	wsnp_Ex_rep_c68712_67571580	BS00069723_51	RAC875_rep_c74070_518	BS00095568_51	Kukri_c51474_334	BobWhite_rep_c66032_270	CAP11_rep_c5039_201	wsnp_CAP7_c940_480745
wsnp_Ku_c230_460618	wsnp_Ku_c230_460618	wsnp_BE399980B_Ta_2_1	wsnp_Ra_c8506_14401408	wsnp_Ku_rep_c71900_71624324	Excalibur_c6497_535
BS00110231_51	wsnp_Ex_rep_c66255_64400455	BS00110231_51	BobWhite_c42716_71	Excalibur_rep_c72368_68
tplb0024i15_1754	BS00041355_51	IACX3408	RAC875_c5556_328	tplb0024i15_1754
wsnp_Ex_c27644_36826484	RAC875_c62171_386	Ku_c8310_865	wsnp_Ex_c27644_36826484	RAC875_c32848_578
wsnp_BE637864B_Ta_1_1	wsnp_BE443531B_Ta_1_1	wsnp_BE637864B_Ta_1_1	Kukri_c147_1620	BobWhite_c8218_162
RAC875_c64377_732	RAC875_c64377_732	RAC875_rep_c111494_195	Kukri_rep_c102102_273	BobWhite_c44460_821
Tdurum_contig53772_362	wsnp_Ex_c5296_9365847	Excalibur_c33470_175	wsnp_Ex_c5296_9365860	Tdurum_contig53772_362
BobWhite_c2844_569	BobWhite_c2844_569	BS00022176_51	BS00039135_51
BS00076330_51	RAC875_c66649_186	wsnp_Ku_c18227_27490539	BS00076330_51	IAAV7352
wsnp_Ku_c23096_32987510	Tdurum_contig42749_3287	wsnp_Ku_c23096_32987510	RAC875_rep_c109215_398	Tdurum_contig42797_2922
wsnp_Ex_c9091_15135511	RAC875_c78619_523	RAC875_c16136_1597	wsnp_Ex_c9091_15135511	BS00083060_51
wsnp_Ku_rep_c70742_70379526	Excalibur_c94756_540	wsnp_Ex_c12063_19310114	Tdurum_contig75938_1546	wsnp_Ku_rep_c70742_70379526
RFL_Contig5937_1677	BS00069829_51	RAC875_c47427_75	RFL_Contig2826_548	RFL_Contig5937_1677
wsnp_BE405749B_Ta_2_1	wsnp_Ex_c50340_54659660	RFL_Contig4140_1135	wsnp_BE405749B_Ta_2_1
RAC875_c102223_220	RAC875_c102223_220	CAP12_c1129_220	RFL_Contig4977_2333
RAC875_c15942_571	Ku_c31363_2165	BS00068182_51	RAC875_c15942_571
Tdurum_contig67656_387	Tdurum_contig47253_1624	Tdurum_contig41945_748	Tdurum_contig67656_387
Kukri_c5861_360	Kukri_c5861_360	RFL_Contig529_963	BS00022902_51
IAAV4729	IAAV4729	wsnp_JD_c6331_7499499	Kukri_c66451_128
Kukri_c13978_132	Kukri_c13978_132	BS00023071_51	Excalibur_c44818_109
CAP8_rep_c9642_82	Excalibur_c17202_1833	CAP8_rep_c9642_82	RAC875_c826_839
BobWhite_c22266_315	BobWhite_c22266_315	BobWhite_c4236_410	wsnp_RFL_Contig4726_5654774
Tdurum_contig93330_656	RAC875_c9770_123	Tdurum_contig93330_656	BS00023105_51
BS00032039_51	BS00032039_51	Kukri_rep_c89128_138	wsnp_Ex_c4774_8519623
CAP7_c3847_204	IAAV4194	CAP7_c3847_204
wsnp_Ex_rep_c101231_86636951	RAC875_c16391_426	wsnp_Ex_rep_c101231_86636951
BS00064032_51	BS00064032_51	Ku_c106533_550
tplb0043k02_463	Ra_c17685_927	tplb0043k02_463
Tdurum_contig59449_400	Excalibur_c90096_77	RAC875_c87890_234	Tdurum_contig59449_400	Tdurum_contig59449_249
wsnp_Ex_c1440_2764867	RAC875_c95548_156	wsnp_Ex_c1440_2764867
BS00084895_51	wsnp_Ku_c51703_56915288	BS00084895_51
BS00037246_51	Kukri_c8395_1352	BS00037246_51
wsnp_Ex_c1597_3045682	wsnp_Ex_c1597_3045682	Tdurum_contig51922_676
IACX502	Ra_c16879_977	IACX502
BS00022916_51	wsnp_Ex_c25782_35041189	BS00022916_51
RAC875_c818_1185	RAC875_c818_1185	IAAV7428
BS00011973_51	BS00011973_51	Kukri_c73734_175	RAC875_c7674_634	wsnp_CAP11_c543_375403
Tdurum_contig13117_1316	RAC875_rep_c106876_558	Tdurum_contig13117_1316
Kukri_c63336_621	RAC875_c46093_492	Kukri_c63336_621
IAAV1364	IAAV1364	RAC875_rep_c72356_51
wsnp_Ra_c19335_28504388	wsnp_Ra_c19335_28504388	RAC875_c90169_393
BS00071893_51	BS00071893_51	Kukri_c36758_140
RAC875_c55934_165	RAC875_c55934_165	Kukri_c30490_328
Ex_c102909_778	Ra_c62804_1641	Ex_c102909_778
IAAV6464	wsnp_Ex_c27136_36355033	BS00065844_51	IAAV2324	BS00051105_51	IAAV6464
wsnp_Ex_c1495_2864718	wsnp_Ex_c1495_2864718	Ra_c25590_1406
Tdurum_contig10354_170	Tdurum_contig10354_170	BS00021877_51
Tdurum_contig45965_563	Tdurum_contig45965_563	Tdurum_contig13879_919
BS00065053_51	BS00065053_51	BS00067003_51
IAAV8952	IAAV8952	Kukri_c8533_1398
Tdurum_contig13879_352	Tdurum_contig13879_352	BS00063537_51
BS00110121_51	BS00105833_51	BS00110121_51
IACX8074	IACX8074	IACX9290
Excalibur_c22205_573	Excalibur_c22205_573	Tdurum_contig68980_317
BS00070285_51	BS00070285_51	BS00002484_51
Tdurum_contig60052_184	Tdurum_contig60052_184	wsnp_Ku_c24323_34285350
IAAV3567	IAAV3567	wsnp_Ex_c18462_27305612
Excalibur_c18876_334	Excalibur_c18876_334	Kukri_c5098_1902
BS00065139_51	BS00050126_51	BS00065139_51
Ex_c25733_348	Ex_c25733_348
Tdurum_contig47550_699	Tdurum_contig47550_699
Tdurum_contig22253_213	Tdurum_contig22253_213
Excalibur_c95656_129	Excalibur_c95656_129
RAC875_c2040_564	RAC875_c2040_564
Tdurum_contig11896_550	Tdurum_contig11896_550	Tdurum_contig69792_167	IAAV2757	Kukri_c25961_166	Kukri_c8143_355
wsnp_Ex_c2111_3963161	wsnp_Ex_c2111_3963161
BS00063512_51	BS00063512_51
D_GBUVHFX01API9H_416	D_GBUVHFX01API9H_416
BS00067769_51	BS00067769_51
Kukri_c43552_443	Kukri_c43552_443
Excalibur_c581_1220	Excalibur_c581_1220
CAP12_c1085_283	CAP12_c1085_283
BS00078414_51	BS00078413_51	BS00078414_51
JD_c12243_360	wsnp_Ku_c11987_19473636	BS00066165_51	BS00105606_51	JD_c12243_360	Kukri_c38845_430	BS00093740_51	Ex_c4206_502
RAC875_rep_c98040_163	wsnp_Ra_c19148_28288923	wsnp_Ra_c29782_39115548	Kukri_c13188_256	RAC875_rep_c98040_163	Tdurum_contig60509_232
IAAV5863	IAAV5863
Kukri_c33670_506	Kukri_c33670_506
Tdurum_contig94450_255	Tdurum_contig94450_255
BS00074911_51	BS00074911_51
tplb0043a07_880	tplb0043a07_880	Excalibur_rep_c70674_83
wsnp_RFL_Contig2403_1927045	wsnp_RFL_Contig2403_1927045
wsnp_CAP11_c2596_1325540	wsnp_CAP11_c2596_1325540
Ra_c68984_1882	Ra_c68984_1882
Ra_c69552_1419	Ra_c69552_1419
Tdurum_contig48523_1838	Tdurum_contig48523_1838	BobWhite_rep_c57575_65	wsnp_Ex_c39616_46871127
wsnp_Ku_c2620_4980121	wsnp_Ku_c2620_4980121
RAC875_c42275_224	RAC875_c42275_224
BS00060686_51	BS00060686_51
Tdurum_contig50667_306	Tdurum_contig50667_306
BS00011205_51	BS00011205_51
BS00039740_51	BS00039740_51
Tdurum_contig52086_129	Tdurum_contig52086_129
wsnp_JD_c5659_6814240	wsnp_JD_c5659_6814240
BS00011695_51	BS00011695_51
RFL_Contig2160_617	RFL_Contig2160_617
BS00068327_51	BS00068327_51
BS00055866_51	BS00055866_51
BobWhite_c14304_687	BobWhite_c14304_687
RAC875_c8849_134	RAC875_c8849_134
Kukri_c36151_170	Kukri_c36151_170
Tdurum_contig13250_137	Tdurum_contig13250_137
Excalibur_rep_c67198_530	Excalibur_rep_c67198_530
BS00064162_51	BS00064162_51
BS00077498_51	BS00077498_51
Kukri_c34793_360	Kukri_c34793_360
BobWhite_c14271_1379	BobWhite_c14271_1379
Excalibur_c27915_560	Excalibur_c27915_560
wsnp_Ex_c1600_3051075	wsnp_Ex_c1600_3051075
Kukri_c51735_79	Kukri_c51735_79
wsnp_Ex_c852_1657319	wsnp_Ex_c852_1657319
Excalibur_c63885_115	Excalibur_c63885_115
Tdurum_contig47083_278	Tdurum_contig47083_278
Excalibur_rep_c69522_83	Excalibur_rep_c69522_83
Tdurum_contig82187_189	Tdurum_contig82187_189
BS00069125_51	BS00069125_51
D_contig25392_201	D_contig25392_201
Kukri_c92979_195	Kukri_c92979_195
BS00021710_51	BS00021710_51
BS00094237_51	BS00094237_51
BS00076192_51	BS00076192_51
Excalibur_c55186_351	Excalibur_c55186_351
RAC875_c4047_115	RAC875_c4047_115
BS00050522_51	BS00050522_51
BS00064052_51	BS00064052_51
BS00089790_51	BS00089790_51
BobWhite_c9963_51	BobWhite_c9963_51
Tdurum_contig8840_575	Tdurum_contig8840_575
BobWhite_c13124_430	BobWhite_c13124_430
BS00073132_51	BS00073132_51
BS00066338_51	BS00066338_51
Kukri_c8390_1102	Kukri_c8390_1102
Excalibur_c48379_461	Excalibur_c48379_461
JD_c107_683	JD_c107_683
Kukri_c25512_53	Kukri_c25512_53
BS00031596_51	BS00031596_51
Excalibur_c581_947	Excalibur_c581_947
wsnp_BF485168B_Ta_2_1	wsnp_BF485168B_Ta_2_1
BS00089031_51	BS00089031_51
RAC875_c28894_526	RAC875_c28894_526
Excalibur_c40993_1129	Excalibur_c40993_1129
IAAV5776	IAAV5776
BS00067436_51	BS00067436_51
BS00011596_51	BS00011596_51
RAC875_c839_352	RAC875_c839_352
Kukri_c29655_194	Kukri_c29655_194
CAP8_c5043_190	CAP8_c5043_190
BS00105846_51	BS00105846_51
BS00066271_51	BS00066271_51
IAAV2147	IAAV2147
Tdurum_contig19102_84	Tdurum_contig19102_84
BS00066944_51	BS00066944_51
BS00022551_51	BS00022551_51
wsnp_Ex_rep_c66389_64588992	wsnp_Ex_rep_c66389_64588992
BS00089524_51	BS00089524_51
Excalibur_c28045_741	Excalibur_c28045_741
BS00003600_51	BS00003600_51
Tdurum_contig68637_256	Tdurum_contig68637_256
tplb0028p02_562	tplb0028p02_562
wsnp_Ex_c38849_46284348	wsnp_Ex_c38849_46284348
BS00084990_51	BS00084990_51
wsnp_Ex_c5780_10153638	wsnp_Ex_c5780_10153638
Ra_c4329_599	Ra_c4329_599
Excalibur_c43567_850	Excalibur_c43567_850
Tdurum_contig11077_122	Tdurum_contig11077_122
Ku_c11813_215	Ku_c11813_215
BS00045568_51	BS00045568_51
BS00074817_51	wsnp_CAP8_c458_368155	Kukri_c24648_262	BobWhite_c816_289	BS00024262_51	Kukri_c53398_200	wsnp_CAP8_c458_368125	RAC875_rep_c81479_191	CAP12_c2978_93	IACX11153	RAC875_c8932_740	RAC875_c35094_476	BS00065722_51	IAAV4760	Kukri_c5113_1082	BS00066847_51	Excalibur_c4030_1770	Excalibur_c4058_1121	IAAV5348	RAC875_rep_c69508_215	BS00074817_51	BobWhite_c5419_861	BS00011451_51	BS00086679_51	RAC875_c82888_83	D_contig74531_32	BS00072193_51	RAC875_c3762_710	Kukri_c49577_630	IAAV614	wsnp_CAP11_c1043_618449	Kukri_c44738_477	BS00065478_51	Excalibur_c46695_219	BobWhite_c5419_643	CAP7_c1609_203	Kukri_c20844_116	BS00067620_51	Excalibur_c16662_300	tplb0044p22_2257	tplb0044p22_2330	RAC875_c48997_1160	D_GBUVHFX01ANH44_230	Kukri_c6167_1271	BobWhite_c28133_87
Excalibur_c8188_693	IAAV868	wsnp_JD_c8173_9207415	RAC875_c54260_127	wsnp_Ex_c3831_6966926	IAAV7745	wsnp_Ex_c25974_35235456	D_GBF1XID01DNWRS_378	wsnp_Ku_c7266_12551048	Excalibur_c8188_693	RAC875_c43831_91	BS00079095_51	wsnp_Ex_c27290_36498531	wsnp_Ku_c2624_4986980	Ra_c21676_178	Excalibur_c23155_327	D_contig06122_208	RAC875_c4135_1028	wsnp_Ex_c27290_36498462	Excalibur_c8188_243	IAAV2840	wsnp_Ku_c5560_9851459	RFL_Contig3622_1217	BS00058554_51	Excalibur_c19237_895	wsnp_Ex_c1318_2519998	RAC875_c3604_1527	BobWhite_c10977_834	wsnp_Ex_c8188_13842273	Kukri_c29121_654
wsnp_Ex_rep_c66423_64641115	BS00075001_51	Kukri_c6051_640	wsnp_Ex_c12447_19847242	IAAV5841	Excalibur_c50856_63	BobWhite_c6998_365	Excalibur_c48317_242	BS00021702_51	wsnp_Ex_c15396_23659859	wsnp_Ex_rep_c66423_64641115	D_GA8KES401EYUM8_190	wsnp_Ex_c18665_27541568	BS00082503_51	IAAV7473	BS00066188_51	RAC875_c35846_671	CAP11_c3464_68	RAC875_c87321_108	wsnp_Ex_rep_c69024_67924125
Kukri_c9693_1890	CAP11_c3218_126	IACX11290	BS00095225_51	D_GB5Y7FA02HBLTO_213	BS00087086_51	wsnp_CAP12_c633_339740	BS00012936_51	BS00108305_51	JD_c3737_285	Excalibur_c3260_989	Kukri_c9693_1890	Excalibur_c12703_766	BS00087783_51
IAAV1917	RAC875_c20883_693	D_GDS7LZN02IXNP1_255	Kukri_c26168_713	Kukri_c36351_64	RAC875_c10925_1887	IAAV1917
BS00066976_51	Ra_c4899_609	BS00066976_51	wsnp_Ex_c1130_2166731	wsnp_Ex_rep_c108057_91436561	BS00032149_51
RAC875_c17951_108	BS00051826_51	Excalibur_c5958_1398	RAC875_c17951_108	BS00031658_51	Excalibur_c5958_1270
CAP8_c1305_148	Kukri_c46169_294	BS00023049_51	BS00022178_51	CAP8_c1305_148
wsnp_Ex_c12012_19240904	Excalibur_c16452_624	BS00070085_51	wsnp_Ex_c12012_19240904	RAC875_c9594_1289
Excalibur_c4876_832	Excalibur_c15692_532	wsnp_Ra_c1020_2062200	Excalibur_c4876_832	Excalibur_c5892_1129
wsnp_Ra_c17989_26960545	wsnp_Ra_c17989_26960545	Ra_c1211_1656	Ra_c3045_1739	Excalibur_c53900_86
Kukri_c33670_261	D_F1BEJMU01DOR77_203	D_contig13475_402	Kukri_c33670_261
D_F5XZDLF01A85DT_301	IAAV7510	D_F5XZDLF01A85DT_301
wsnp_Ex_rep_c101500_86856089	wsnp_Ex_rep_c101500_86856679	wsnp_Ex_rep_c101500_86856089
BS00036189_51	BS00093275_51	BS00036189_51
BS00093390_51	wsnp_Ex_c35886_43950102	BS00093390_51
Excalibur_c16851_142	RFL_Contig1338_2062	Excalibur_c16851_142
wsnp_Ex_c2918_5381441	wsnp_JD_c12333_12595897	wsnp_Ex_c2918_5381441
BS00000721_51	wsnp_BE586140D_Ta_2_2	BS00000721_51
Excalibur_c48750_124	Excalibur_c24303_1145	Excalibur_c48750_124
RAC875_rep_c105196_532	RAC875_rep_c105196_532
BS00022188_51	BS00022188_51
BobWhite_rep_c65565_359	BobWhite_rep_c65565_359
tplb0025b13_2687	tplb0025b13_2687
wsnp_BE424100D_Ta_1_1	wsnp_BE424100D_Ta_1_1
CAP8_c2401_433	CAP8_c2401_433
RFL_Contig3481_1669	RFL_Contig3481_1669
Tdurum_contig11756_458	Tdurum_contig11756_458
Tdurum_contig46389_1540	Tdurum_contig46389_1540
BS00066446_51	BS00066446_51
Excalibur_c23473_451	Excalibur_c23473_451
D_contig14507_369	D_contig14507_369
RAC875_c39312_339	RAC875_c39312_339
BS00107837_51	BS00107837_51
Excalibur_c55959_651	Excalibur_c55959_651
Ku_c12842_664	Ku_c12842_664
wsnp_Ex_c10959_17801482	wsnp_Ex_c10959_17801482
D_GB5Y7FA02I369B_378	D_GB5Y7FA02I369B_378
BS00003816_51	BS00003816_51
BS00063599_51	BS00097263_51	RAC875_c11956_477	BS00073720_51	wsnp_Ku_c38662_47257696	wsnp_Ra_c10861_17763060	Ku_c70277_1276	IAAV1587	BS00052043_51	BS00063599_51	JD_c3358_1128	IAAV1691	Excalibur_c84687_162	RAC875_c76620_361	Excalibur_c640_464	BS00031140_51	RAC875_c57998_165	RAC875_rep_c101082_855	Tdurum_contig10910_1662	wsnp_Ex_c23720_32957892	CAP7_rep_c6939_197	RAC875_rep_c101788_71	BS00056232_51	Kukri_c41543_366	Ku_c36017_329	RAC875_c38750_86	CAP12_c1437_261	Kukri_rep_c70265_167	RAC875_c102123_159	RAC875_c102123_187	IAAV3570	Excalibur_rep_c67434_73	BS00067886_51
Tdurum_contig56511_144	Kukri_c29034_867	Tdurum_contig44062_733	Ex_c721_2374	Ex_c721_2127	wsnp_Ex_c20370_29434410	Tdurum_contig15512_429	RAC875_c17628_867	RAC875_c25986_82	Excalibur_c28938_185	Excalibur_c74304_642	wsnp_BE498730A_Ta_2_2	Tdurum_contig56511_144	IACX636	BS00074780_51	BS00107555_51	Excalibur_c50934_159	BobWhite_c14476_80	Tdurum_contig45580_1717
wsnp_RFL_Contig1951_1127302	Excalibur_c12980_2621	RAC875_c47161_100	Kukri_c31776_1621	wsnp_Ex_c2772_5130007	RAC875_c26214_505	IACX6178	BobWhite_c12426_84	IACX11417	RAC875_c829_1143	Kukri_c23195_266	Tdurum_contig63196_123	CAP12_c259_307	Excalibur_c18324_390	wsnp_RFL_Contig1951_1127302	Excalibur_c25599_358
wsnp_BE403597A_Ta_2_1	wsnp_Ex_c28204_37349164	RAC875_c63975_307	CAP12_c6044_69	wsnp_BE403597A_Ta_2_1	Tdurum_contig10579_790	BS00041707_51	RAC875_c992_718	BobWhite_c28819_517	BS00040336_51	Excalibur_c1793_97	Kukri_c9713_1999	BS00040337_51	BS00067806_51	wsnp_BE406351A_Ta_2_2	BS00085765_51	BobWhite_c28819_733
Kukri_c21008_657	BS00087932_51	Excalibur_rep_c69149_1588	Tdurum_contig50720_482	Kukri_c21008_657	BS00065001_51	RFL_Contig5122_974	tplb0021g21_595	CAP8_c3129_381	RAC875_c35688_382	tplb0025l18_1788	Excalibur_c62106_387	wsnp_Ku_c2838_5354231	IAAV7086	Tdurum_contig8350_243	BS00064813_51	Tdurum_contig14482_1073
Tdurum_contig52350_296	BS00011539_51	RAC875_c1043_258	Tdurum_contig56321_179	Tdurum_contig52350_296	RAC875_c96399_610
Excalibur_rep_c111743_194	BS00036767_51	Tdurum_contig48302_532	Kukri_rep_c83485_398	Tdurum_contig5311_67	Excalibur_c15733_252	Excalibur_rep_c111743_194	Tdurum_contig82812_213	wsnp_BG314532A_Ta_2_1	Excalibur_c37649_125	RAC875_c20700_853	RAC875_c13116_541	Tdurum_contig9731_121	BS00036766_51	BS00039983_51
wsnp_Ex_rep_c66615_64916512	wsnp_Ex_c25057_34318425	Kukri_c15489_626	Ku_c59581_1412	IAAV444	JD_c2056_506	Ra_c71628_188	wsnp_Ex_rep_c66615_64916114	wsnp_Ex_rep_c66615_64916512	wsnp_Ex_rep_c66809_65185215	wsnp_Ex_c31900_40635609	Kukri_c57491_156	Ra_c22880_760	wsnp_Ex_rep_c103255_88258450
BS00070004_51	RFL_Contig3780_644	RAC875_c35521_185	BS00039406_51	BS00022377_51	BS00070004_51	BS00070005_51	BS00110587_51	RAC875_rep_c69987_930	Ra_c13247_528
wsnp_CAP12_c901_472535	wsnp_CAP11_rep_c8768_3788007	wsnp_Ex_c15325_23565935	wsnp_CAP12_c901_472535	Kukri_rep_c104727_91	wsnp_Ex_rep_c68113_66877517	Kukri_c15308_173	RAC875_rep_c70093_1079	wsnp_JD_c12088_12411845
wsnp_Ex_rep_c70299_69243401	wsnp_Ex_rep_c70299_69243835	wsnp_Ex_c5740_10081171	wsnp_Ra_c66636_64922359	wsnp_Ex_rep_c70299_69243401	Ex_c5740_1133	RAC875_c33037_578	BS00022813_51
RAC875_c51459_311	Kukri_c26697_366	RAC875_c35200_230	Excalibur_c16329_493	RAC875_c51459_311	BS00024643_51	RAC875_c35688_178	Kukri_c53501_305
Excalibur_c8009_325	Kukri_rep_c68300_216	BobWhite_c17783_174	Excalibur_c8009_325	Tdurum_contig86183_221	BS00022409_51	Tdurum_contig6086_269	Tdurum_contig63071_67
wsnp_Ex_c19556_28530231	wsnp_Ex_c19556_28530243	Tdurum_contig11803_850	Tdurum_contig11803_306	Tdurum_contig11803_475	wsnp_Ex_c19556_28530231
RAC875_rep_c88665_52	wsnp_RFL_Contig3790_4082085	BS00003867_51	RAC875_rep_c88665_52	wsnp_BF201235A_Ta_2_4	RAC875_rep_c88665_100
wsnp_Ku_c8927_15048149	Kukri_c7193_5892	wsnp_Ku_c8927_15048149	Kukri_c62142_683	Ku_c8927_2075	IAAV2218
wsnp_Ex_rep_c69124_68035485	wsnp_Ex_rep_c101866_87158671	BobWhite_rep_c62964_873	wsnp_Ex_c60588_60977198	wsnp_Ex_rep_c69124_68035485	wsnp_Ex_c1782_3365844
BS00035883_51	BS00089497_51	IAAV1698	BS00039422_51	BS00022666_51	BS00035883_51
CAP11_c2293_200	BobWhite_c2022_245	RAC875_c11652_544	CAP11_c2293_200	CAP8_rep_c8022_270
BobWhite_rep_c64680_305	BS00090940_51	BobWhite_rep_c64680_305	Tdurum_contig93884_223	Excalibur_c21269_176
RAC875_c15367_553	RAC875_c15367_553	BS00078116_51	BobWhite_c1049_338	wsnp_Ex_rep_c102538_87682273
BS00032606_51	Kukri_c11327_977	RAC875_c69068_71	BS00032606_51	wsnp_Ex_c42720_49228237
wsnp_Ra_c32271_41304469	Jagger_c9554_114	RAC875_c42648_115	wsnp_Ra_c32271_41304469	Jagger_c4026_328
wsnp_Ex_c5412_9564478	wsnp_Ex_c5412_9564346	Ra_c58279_684	Ra_c58279_702	wsnp_Ex_c5412_9564478
Kukri_c1728_1876	Kukri_c1728_1876	BS00064905_51	IAAV2654
wsnp_Ex_c22862_32074455	wsnp_Ex_c22862_32074455	BobWhite_c23953_312	wsnp_BG263521A_Ta_2_2
Ex_c19516_3687	wsnp_Ku_c10418_17237935	Ex_c19516_3687	wsnp_Ex_rep_c66982_65424063
BS00081506_51	BS00081506_51	wsnp_BE445431A_Td_2_1	BS00093201_51
Tdurum_contig47258_1039	wsnp_Ku_c15567_24224486	wsnp_Ku_c15567_24223777	Tdurum_contig47258_1039
Kukri_c24852_466	RAC875_c24517_558	Kukri_c24852_466	Kukri_c40035_258
Kukri_c44231_1576	wsnp_Ex_c10555_17236072	Kukri_c25632_86	wsnp_Ku_c16547_25454123	RAC875_c22328_1356	Kukri_c44231_1576	Excalibur_c91176_326	wsnp_Ex_c3695_6740339	IAAV6102	IAAV5232	RAC875_c27530_860	Tdurum_contig42282_10323	Excalibur_c7971_712	RAC875_c22328_490
BS00067907_51	BS00057060_51	BS00067907_51	BS00057059_51
Excalibur_c47535_389	Excalibur_c28017_641	Excalibur_c47535_389	wsnp_CAP8_c2677_1394934
Excalibur_c41125_360	wsnp_Ku_c16358_25225060	Excalibur_c41125_360	Kukri_c4027_151
IAAV5706	RAC875_c1757_530	IAAV5706
BS00079443_51	RAC875_rep_c73925_276	BS00079443_51	BS00021739_51
Ku_c5710_312	Ku_c5710_312	Ra_c42714_1137	BS00049644_51
RAC875_rep_c78744_228	RAC875_rep_c78744_228	BS00022982_51	Excalibur_c92241_336
Tdurum_contig42423_1963	Tdurum_contig42423_1963	Tdurum_contig42423_1536	Tdurum_contig42423_2448
BobWhite_c17403_635	RAC875_c21906_247	BobWhite_c17403_635	RAC875_c52458_454
RFL_Contig2972_2285	RAC875_c24364_307	RFL_Contig2972_2285	RFL_Contig2972_2819
BS00066186_51	Excalibur_c61806_213	BS00066186_51	Excalibur_rep_c105284_110
wsnp_Ex_c2887_5330426	wsnp_Ex_c2887_5330426	Ku_c57425_413	Kukri_rep_c73477_888
RAC875_c34757_180	RAC875_c34757_180	Excalibur_c11947_746
wsnp_JD_c18695_17091254	wsnp_Ex_rep_c101526_86881496	wsnp_JD_c18695_17091254
wsnp_Ex_c12219_19526749	wsnp_Ex_c12219_19526749	Kukri_c45015_145
BobWhite_c5178_188	BobWhite_c5178_188	BS00023202_51
BS00098033_51	BS00098033_51	BS00062869_51
Tdurum_contig82404_354	Tdurum_contig82404_354	BobWhite_c31163_694
Ra_c3750_1082	Excalibur_c42110_66	Ra_c3750_1082
RAC875_rep_c69619_145	RAC875_rep_c69619_145	RAC875_rep_c69619_78
BS00096927_51	CAP12_c575_105	BS00096927_51
wsnp_Ex_c15822_24204224	BS00083146_51	wsnp_Ex_c15822_24204224
Excalibur_c11437_75	Excalibur_c11437_75	RAC875_c18698_550
Tdurum_contig53038_714	Tdurum_contig53038_684	Tdurum_contig53038_714
Kukri_c3882_2021	Kukri_c3882_2021	Excalibur_c12177_285
Ra_c34214_1320	Ra_c34214_1320	BS00041816_51
BobWhite_c4517_120	BobWhite_c4517_120	BS00025880_51
wsnp_Ku_c23598_33524490	wsnp_Ex_c19516_28481857	BobWhite_c13373_250	RFL_Contig174_406	wsnp_Ku_c23598_33524490
RFL_Contig4517_1276	RAC875_c38018_278	RFL_Contig4517_1276
BS00096882_51	BS00096882_51	Kukri_c40121_373
Tdurum_contig56321_232	Tdurum_contig56321_232	Excalibur_c4372_363
BS00011478_51	Tdurum_contig93508_295	BS00011478_51
wsnp_Ku_c2725_5163091	wsnp_Ku_c2725_5163091	Ex_c8832_2521
BS00089457_51	BS00089457_51	Tdurum_contig27887_55
IAAV3791	IAAV3791	Excalibur_c44487_642
wsnp_Ra_c6586_11477949	wsnp_Ra_c6586_11477949	wsnp_Ex_c2137_4014287
Tdurum_contig55610_784	Tdurum_contig55610_784	BS00075524_51
wsnp_Ra_c10658_17500498	wsnp_Ra_c10658_17500498	Ku_c69608_894
BobWhite_c15773_166	BobWhite_c15773_166	Excalibur_c72359_56
Ku_c269_2643	wsnp_Ex_c2033_3814035	Ku_c269_2643
IACX3245	BS00062732_51	IACX3245
wsnp_Ku_c1292_2572053	wsnp_Ku_c1292_2572053	IAAV7468
BS00077769_51	BS00077769_51	BS00077768_51
wsnp_Ku_c3688_6797159	wsnp_Ku_c3688_6797159	wsnp_Ku_c850_1758318
wsnp_Ex_c15740_24096817	wsnp_Ex_c15740_24096817	BS00073381_51
RAC875_c19904_308	RAC875_c19904_308	BS00065366_51
RAC875_c33809_158	RAC875_c33809_158
Tdurum_contig41912_893	Tdurum_contig41912_893
Tdurum_contig86243_288	Tdurum_contig86243_288
Kukri_c29170_680	Kukri_c29170_680
Tdurum_contig61938_424	Tdurum_contig61938_424
IAAV880	IAAV880
Excalibur_c52319_257	Excalibur_c52319_257
Excalibur_c4847_631	IAAV2376	IACX2067	Excalibur_c6808_541	wsnp_Ex_c36242_44232305	Excalibur_c4847_631	Excalibur_c12169_1088	Excalibur_c6808_959
BS00010696_51	BS00010696_51
RAC875_c3102_959	RAC875_c3102_959
RAC875_c68649_457	RAC875_c68649_457
wsnp_Ex_c2137_4014383	wsnp_Ex_c2137_4014383
BS00107804_51	BS00107804_51
RAC875_c96033_191	RAC875_c96033_191
Tdurum_contig10048_207	Tdurum_contig10048_207
BobWhite_c11022_78	BobWhite_c11022_78
Tdurum_contig30569_579	Tdurum_contig30569_579
BS00024921_51	BS00024921_51
RAC875_rep_c119471_174	RAC875_rep_c119471_174
Kukri_c74165_204	Kukri_c74165_204
RAC875_c9523_328	RAC875_c9523_328
RAC875_c4015_2175	RAC875_c4015_2175
wsnp_JD_rep_c48914_33168544	wsnp_JD_rep_c48914_33168544
BS00063368_51	BS00063368_51
BS00021706_51	BS00021706_51
BS00000209_51	BS00000209_51
BS00068050_51	BS00068050_51
Ku_c23118_149	Ku_c23118_149
RAC875_c35807_1110	RAC875_c35807_1110
Excalibur_c20439_825	Excalibur_c20439_825
Kukri_c52608_142	Kukri_c52608_142
wsnp_Ex_c63909_62932893	wsnp_Ex_c63909_62932893
Kukri_c84087_154	Kukri_c84087_154
BS00022896_51	BS00022896_51
wsnp_Ku_c33374_42877546	wsnp_Ku_c33374_42877546
IAAV8933	IAAV8933
RFL_Contig2656_871	RFL_Contig2656_871
Excalibur_c34964_326	Excalibur_c34964_326
RAC875_c14944_555	RAC875_c14944_555
wsnp_JD_c2578_3489735	wsnp_JD_c2578_3489735
RAC875_c1706_1888	RAC875_c1706_1888
BS00029332_51	BS00029332_51
RAC875_c4609_1756	RAC875_c4609_1756
wsnp_be471201A_Ta_1_1	wsnp_be471201A_Ta_1_1
IAAV691	IAAV691
Tdurum_contig31185_456	Tdurum_contig31185_456
IAAV2065	IAAV2065
RFL_Contig5277_888	RFL_Contig5277_888
wsnp_JD_c15127_14676522	wsnp_JD_c15127_14676522
RAC875_c25848_122	RAC875_c25848_122
Tdurum_contig30451_88	Tdurum_contig30451_88
wsnp_Ex_rep_c108004_91402649	BS00091763_51	wsnp_Ex_rep_c108004_91402649
Tdurum_contig8350_350	Tdurum_contig8350_350
BS00004724_51	BS00004724_51
BobWhite_c1611_1685	BobWhite_c1611_1685
Tdurum_contig20262_440	Tdurum_contig20262_440
wsnp_Ex_c2337_4379619	wsnp_Ex_c2337_4379619
CAP12_rep_c6956_169	CAP12_rep_c6956_169
Excalibur_c32668_467	Excalibur_c32668_467	Kukri_c33374_1048
wsnp_Ex_c101374_86744680	wsnp_Ex_c101374_86744680
IACX5800	IACX5800
Tdurum_contig44328_448	Tdurum_contig44328_448
Kukri_c29170_702	Kukri_c29170_702
Kukri_c3024_1268	Kukri_c3024_1268
RAC875_c48703_189	RAC875_c48703_189
RAC875_c8093_605	RAC875_c8093_605
BobWhite_c26374_339	BobWhite_c26374_339
Excalibur_c7282_285	Excalibur_c7282_285
Ku_c33884_267	Ku_c33884_267
Tdurum_contig77522_310	Tdurum_contig77522_310
BS00030136_51	BS00030136_51
Tdurum_contig33398_106	Tdurum_contig33398_106
RFL_Contig1863_250	RFL_Contig1863_250
Tdurum_contig47508_250	Tdurum_contig47508_250
CAP7_c4056_108	CAP7_c4056_108
BS00062843_51	BS00062843_51
BS00110128_51	BS00110128_51
RAC875_c42847_141	RAC875_c42847_141
Tdurum_contig50839_279	Tdurum_contig50839_279
BS00029208_51	BS00029208_51
Excalibur_rep_c102052_721	Excalibur_rep_c102052_721
BS00076693_51	BS00076693_51
RAC875_c17787_274	RAC875_c17787_274
Excalibur_rep_c112367_293	Excalibur_rep_c112367_293
Tdurum_contig84245_154	Tdurum_contig84245_154
BS00022487_51	BS00022487_51
BobWhite_c26803_89	BobWhite_c26803_89
Tdurum_contig49145_914	Tdurum_contig49145_914
wsnp_Ex_c11827_18986376	wsnp_Ex_c11827_18986376
Kukri_c40953_658	Excalibur_c13239_85	Ra_c6728_590	wsnp_Ex_c7246_12443506	Ra_c2110_494	BS00063577_51	RAC875_rep_c113555_122	Ra_c2110_1660	wsnp_CAP7_rep_c12606_5316797	BS00099097_51	RFL_Contig1385_326	wsnp_Ex_c6537_11338763	JD_c39990_130	wsnp_Ku_c4507_8157580	RAC875_rep_c118376_304	BS00065418_51	Ku_c23446_2209	Kukri_c9387_112	IAAV3789	IAAV2784	Kukri_c9387_372	Kukri_c67546_279	wsnp_CAP8_c630_456418	wsnp_BF202681B_Ta_2_2	Kukri_c67546_342	Tdurum_contig83066_276	Kukri_c40953_658	BS00022657_51	RAC875_c31252_173
BobWhite_c41676_137	RAC875_c103094_120	Excalibur_c2484_2113	Excalibur_c1353_1364	Excalibur_c2819_1773	Excalibur_c2819_2310	wsnp_Ex_c11748_18884081	Excalibur_c105074_293	wsnp_Ex_c2203_4129271	Ex_c16948_754	RFL_Contig2577_584	BobWhite_c41676_137	RAC875_c4465_81	BS00047070_51	Kukri_c834_259	BobWhite_c47357_535	RAC875_c4465_549	IAAV3100	Excalibur_c80601_83
IACX8828	Excalibur_c224_1383	RAC875_c57353_245	RFL_Contig385_761	BobWhite_c5191_563	BobWhite_c5191_362	BS00106695_51	Kukri_c27631_1329	BS00009882_51	IACX5726	BS00080318_51	BS00011276_51	IACX8828	Excalibur_c31864_713	Kukri_c55909_1109	RFL_Contig3713_316	RAC875_c1858_2693	BS00046601_51	Excalibur_c65466_714	BS00084417_51	Excalibur_c1883_340	CAP12_s9114_61	BS00069756_51	Kukri_c18754_67	RAC875_c31328_381	Jagger_c7688_98	RAC875_c37540_583	Excalibur_c7051_1027	BS00011047_51
BS00003404_51	RAC875_c52566_551	wsnp_Ex_c269_518324	RAC875_c52566_644	Ku_c4042_576	BS00083078_51	Tdurum_contig77602_931	wsnp_Ku_c4042_7375053	IAAV980	BobWhite_c10238_127	wsnp_Ex_c7738_13195349	RFL_Contig1633_304	Kukri_c46621_143	Ra_c27275_627	BS00003404_51	wsnp_Ex_c269_517710	wsnp_BE497494B_Ta_2_1	IAAV2480	BS00070001_51	wsnp_CAP11_c3947_1866837
Tdurum_contig71365_233	Excalibur_c14201_111	Excalibur_c37753_655	IACX6309	BS00066719_51	Tdurum_contig71365_233	Excalibur_c95944_641	wsnp_RFL_Contig3917_4326857	BS00004224_51	wsnp_CAP7_c1592_791887	Kukri_c57014_168	BobWhite_c9690_94	Kukri_rep_c68903_708	Kukri_rep_c68903_301	BS00065327_51	RAC875_c29913_139	Tdurum_contig82393_581	RFL_Contig3172_1752	Excalibur_c2157_173	Kukri_c84629_315	Excalibur_c35074_257	BobWhite_c13525_262
Excalibur_c71500_231	Tdurum_contig12459_491	Ra_c71978_532	Excalibur_c71500_231	wsnp_Ex_rep_c67561_66188180	BS00079621_51	wsnp_BF473744B_Ta_2_2	IAAV5675	Ra_c68109_376	Excalibur_c73922_109
RAC875_c26415_350	Excalibur_c12135_100	BobWhite_c30622_180	Kukri_c36879_83	IACX6223	RAC875_c37837_889	RAC875_rep_c99492_65	BS00067337_51	Kukri_c44_1704	IAAV1101	BS00022422_51	RAC875_c26415_350	Kukri_c62277_80
wsnp_Ex_c10961_17803258	Kukri_c6306_1151	wsnp_Ex_c10961_17803258	Excalibur_rep_c107769_116	tplb0034e07_1869	tplb0034e07_718	Excalibur_c42248_663	RAC875_c34512_685	wsnp_Ra_c1501_2991585	BS00058815_51	Excalibur_c39493_251	Kukri_rep_c97239_133	Excalibur_c2656_3198	Excalibur_c29417_400	Ex_c525_1401	RAC875_c34512_493	Excalibur_c29417_499	IACX6340
Ku_c12037_482	Ex_c2510_477	RAC875_c36614_344	wsnp_Ku_c12037_19549078	wsnp_BE490267A_Ta_2_1	BS00091068_51	IAAV717	RFL_Contig4856_71	IAAV5350	CAP12_c2472_60	Ku_c12037_482	Kukri_c79815_483	wsnp_Ex_c7203_12370983
wsnp_Ex_c10596_17293192	Kukri_c11318_591	Kukri_c59939_94	BS00009807_51	Kukri_c37311_136	BobWhite_c11059_169	wsnp_Ex_c10596_17293363	wsnp_Ex_c10596_17293192	IAAV3165
wsnp_Ex_rep_c67671_66332423	wsnp_Ex_c7003_12065828	wsnp_Ex_c51352_55323092	RAC875_c5080_915	wsnp_Ex_rep_c67671_66332423	BobWhite_c892_73	Ku_c6546_718	RAC875_c46661_184	BobWhite_c8113_532	Kukri_rep_c69267_496	IACX3325
RAC875_c50245_120	Excalibur_c46143_143	wsnp_JD_c4699_5834958	BobWhite_c7786_376	wsnp_Ex_c51461_55394646	RAC875_c19210_348	wsnp_JD_c1236_1789566	RAC875_c50245_120	Kukri_c42244_809	BS00011039_51
wsnp_Ex_c15089_23270614	IAAV6765	wsnp_Ex_c22423_31615798	Kukri_rep_c107245_634	wsnp_RFL_Contig1418_565105	Ra_c6700_406	BS00034245_51	Kukri_rep_c68124_672	wsnp_Ex_c15089_23270614
Excalibur_c25921_230	RAC875_rep_c109975_192	BS00075410_51	Excalibur_c25921_230	BobWhite_rep_c61602_139	Excalibur_c20647_643	CAP12_c2565_239	tplb0040e02_1293	Excalibur_c18417_285
Ku_c41677_924	Ku_c41677_924	Kukri_c28478_750	RAC875_c21868_792	Excalibur_c20050_133	Excalibur_c53516_119	wsnp_Ex_c56027_58308093	Excalibur_c21220_88	wsnp_Ex_c163_321026
Excalibur_c10637_515	BS00010098_51	BS00009060_51	BS00068181_51	Excalibur_c10637_515	IAAV6288
IAAV4434	IAAV4434	tplb0031k24_254	Tdurum_contig71387_65	RAC875_c47353_350	RFL_Contig1483_1765	wsnp_Ra_c16822_25566950	wsnp_Ku_c13905_22034406
RAC875_rep_c109471_154	wsnp_Ex_c326_636368	wsnp_Ex_c1996_3754394	RAC875_rep_c115433_378	Ra_c491_902	RAC875_rep_c109471_154	Ra_c11464_294	wsnp_Ra_c1660_3275687
Kukri_c34353_821	wsnp_Ex_c62844_62315607	Kukri_c53629_239	wsnp_Ex_c22018_31193171	BS00031814_51	wsnp_Ex_c3044_5620102	Kukri_c34353_821	RAC875_c32503_134
Tdurum_contig18197_86	IACX1412	wsnp_Ex_c27867_37030229	Excalibur_rep_c106124_239	wsnp_Ex_c45094_50985067	Tdurum_contig18197_86	Tdurum_contig10994_617	BobWhite_c662_148
Excalibur_c4748_360	RAC875_c2300_1021	Excalibur_c841_609	Excalibur_c41459_96	Excalibur_c4748_360	Kukri_c52200_878	Excalibur_rep_c101263_892
Tdurum_contig54925_202	RAC875_rep_c72879_435	Tdurum_contig54925_202	Tdurum_contig42112_2432	Tdurum_contig7144_602	BS00070861_51	BS00064528_51	Tdurum_contig54925_225	Ra_c4051_1010	Tdurum_contig54925_415	RFL_Contig337_1645
BS00038218_51	BS00079213_51	wsnp_JD_c12687_12877994	BS00038218_51	BS00103461_51	Excalibur_c43482_141	Tdurum_contig1653_190	tplb0045o20_699	RAC875_c76533_442	BS00038217_51	RAC875_c3302_1411	BS00043099_51	wsnp_Ex_c741_1456698
RAC875_c14775_1048	wsnp_Ex_c55735_58127324	RAC875_c14775_1048	Kukri_c32700_104	Ex_c55735_1012	IACX5850	wsnp_Ex_c10838_17631243
Excalibur_c40976_87	Excalibur_c40976_87	CAP8_rep_c8162_101	BS00059896_51	RAC875_c8197_810	Excalibur_c40976_111	wsnp_Ex_c5619_9884202
Excalibur_c80601_278	RAC875_c17459_566	RAC875_c10132_462	BobWhite_c38001_528	Excalibur_c80601_308	Excalibur_c80601_278	tplb0024l03_910
Excalibur_c7963_1722	Excalibur_c7963_1722	Kukri_c29640_92	Kukri_rep_c106290_204	Ku_c34562_480	RAC875_c17720_501
wsnp_Ex_c12675_20144479	wsnp_Ex_c12675_20144479	Excalibur_c12675_1147	wsnp_Ra_c58860_60407020	IAAV1798	Excalibur_c33525_279	BS00100118_51
wsnp_Ra_c46023_52004149	wsnp_Ex_rep_c106085_90293854	wsnp_Ex_rep_c102216_87433489	wsnp_Ex_c3764_6853627	Excalibur_rep_c107558_367	wsnp_Ra_c46023_52004149
CAP11_c1820_244	RAC875_c31214_58	Ex_c67202_741	wsnp_Ex_c19094_28015035	wsnp_Ex_rep_c103381_88353000	CAP11_c1820_244
Kukri_rep_c92967_369	Kukri_rep_c92967_369	RAC875_c62831_255	Kukri_c27673_289	Kukri_rep_c103261_918	Kukri_rep_c69177_180
IAAV539	IAAV539	IAAV6156	IAAV7129	Kukri_c6973_344	wsnp_Ex_c13351_21042379
Kukri_rep_c107572_121	Kukri_rep_c107572_121	Ku_c5725_892	BS00010055_51	BobWhite_c31129_60	RAC875_rep_c109207_706
wsnp_Ex_c5123_9089025	wsnp_Ku_c9901_16493072	wsnp_Ex_c5123_9087869	BS00046165_51	wsnp_Ex_c5123_9089025
wsnp_Ex_c5123_9088111	BS00046164_51	IACX2158	Excalibur_c36280_764	wsnp_Ex_c5123_9088111
IACX8446	IACX8446	wsnp_JD_c640_960796	Kukri_c30847_551	wsnp_Ex_c7776_13247365
Kukri_c74521_181	Kukri_rep_c104422_192	wsnp_Ku_c48_103915	Kukri_c74521_181	BS00100939_51
BobWhite_c948_52	Kukri_rep_c94009_116	wsnp_Ex_rep_c101906_87187119	BobWhite_c948_52	IAAV5331
BS00070091_51	BS00041921_51	BS00035894_51	BS00070091_51	wsnp_CAP11_rep_c9018_3888047
BobWhite_c8253_397	BobWhite_c8253_397	BS00081231_51	BobWhite_rep_c64049_232	Excalibur_c76665_98	wsnp_Ex_rep_c103064_88104690
Excalibur_c73922_55	CAP7_rep_c5636_102	wsnp_Ex_c24711_33964543	wsnp_Ex_c9729_16071358	BS00069685_51	Kukri_c40621_513	Excalibur_c11392_1193	Kukri_c9785_62	Kukri_c1460_1032	BS00012036_51	Excalibur_c73922_55	wsnp_JD_c52_87219
tplb0048g05_866	IACX8470	BS00022717_51	tplb0048g05_866	BS00104667_51
Excalibur_rep_c108662_132	RAC875_rep_c118667_79	Excalibur_rep_c68985_110	Excalibur_rep_c77221_93	Excalibur_rep_c108662_132
wsnp_BE399688B_Ta_2_1	Ku_c7740_879	wsnp_BE399688B_Ta_2_1	wsnp_Ex_c9248_15372536	BS00092273_51
BS00026432_51	BS00026432_51	Excalibur_c42146_338	BS00063236_51
Tdurum_contig10219_295	Excalibur_c7449_587	Tdurum_contig10219_295	Excalibur_c46178_303
wsnp_Ex_rep_c72511_70872203	wsnp_Ku_c4962_8872507	wsnp_Ex_rep_c72511_70872203	Excalibur_c100910_239
wsnp_Ku_c27759_37702654	BS00037278_51	BS00043103_51	wsnp_Ku_c27759_37702654
BS00022800_51	BS00022800_51	BS00093993_51	Kukri_c19751_873
IAAV2277	BS00041585_51	IAAV4206	IAAV2277
Excalibur_c56550_71	RFL_Contig2751_1562	Excalibur_c56550_71	Kukri_c10869_1591
BobWhite_c41535_52	wsnp_Ex_c21092_30220342	Kukri_c5497_312	BobWhite_c41535_52
Kukri_c4294_371	Kukri_c97631_275	Kukri_c4294_371	wsnp_Ex_c17845_26604587
Ra_c105904_1191	Ra_c105904_1191	Excalibur_c47996_509	Ra_c105904_187
Kukri_c53810_137	Kukri_c53810_137	RFL_Contig5031_526	Tdurum_contig54634_815
BS00100563_51	RAC875_c15396_90	Tdurum_contig13653_255	BS00100563_51
Tdurum_contig28795_273	Tdurum_contig28795_273	RAC875_c20979_234	wsnp_RFL_Contig3273_3319580
BS00083998_51	BS00026037_51	RFL_Contig5495_563	BS00083998_51
wsnp_Ku_c18923_28319203	wsnp_Ku_c18923_28319203	BS00064851_51	Ku_c4777_2494
Excalibur_rep_c105614_172	RAC875_c19042_2102	Excalibur_rep_c105614_172	Kukri_c900_1334
RFL_Contig4849_702	BS00066545_51	Kukri_c10017_833	RFL_Contig4849_702
wsnp_Ex_c15646_23969140	wsnp_Ex_c298_580660	Excalibur_c48404_59	wsnp_Ex_c15646_23969140
RAC875_c57938_94	RAC875_c57938_94	Excalibur_c65830_82	wsnp_RFL_Contig3802_4108582
CAP11_c2941_210	IAAV283	BS00076000_51	CAP11_c2941_210
RAC875_c30797_179	RAC875_c30797_179	RAC875_c65882_668	Kukri_c12117_134
Ku_c63748_1264	Ku_c63748_1264	wsnp_Ra_c4321_7860456	wsnp_Ex_c19371_28311667
Excalibur_c30167_243	BobWhite_c19945_341	Excalibur_c30167_243	Excalibur_c42928_135
BS00022950_51	BobWhite_c5072_107	BS00022950_51	wsnp_JD_c42879_30043973
Jagger_c10188_98	Jagger_c10188_98	RAC875_c16993_196
BS00072839_51	BS00072839_51	BS00072840_51
RAC875_s109189_188	RAC875_s109189_188	Kukri_c48787_108
Excalibur_c584_726	Kukri_c26474_540	Excalibur_c584_726
Excalibur_c8919_345	Excalibur_c8919_345	Kukri_c3501_1175
Kukri_c3701_392	Kukri_c3701_392	BS00067280_51
wsnp_JD_c3732_4781170	wsnp_Ku_c31_62657	wsnp_JD_c3732_4781170
BS00011149_51	BobWhite_c9843_117	BS00011149_51
wsnp_Ex_c25445_34710489	wsnp_Ex_c25445_34710489	RAC875_c6538_123
RAC875_c46454_129	RAC875_c46454_129	BS00009540_51
RAC875_c66695_560	BS00022805_51	RAC875_c66695_560
Kukri_c30847_344	Kukri_c30847_344	Kukri_c40204_617
tplb0042a21_1091	BobWhite_c2822_228	tplb0042a21_1091
Kukri_c52356_96	Kukri_c52356_96	Kukri_c31059_130
BS00022417_51	Excalibur_c15031_73	BS00022417_51	BS00059315_51	RAC875_c15649_1101	BS00022949_51
wsnp_Ku_c15336_23908130	wsnp_JD_rep_c64505_41132927	wsnp_Ku_c15336_23908130
Excalibur_c7051_1115	CAP12_c1817_77	Excalibur_c7051_1115
Tdurum_contig30201_63	Tdurum_contig30201_63	tplb0042o21_419
Excalibur_rep_c106698_235	Excalibur_rep_c106698_235	Kukri_c9898_1766
Excalibur_c7971_1573	Excalibur_c7971_1573	Excalibur_rep_c109577_698
wsnp_RFL_Contig3522_3685860	wsnp_RFL_Contig3522_3685860	Excalibur_c3762_715
BobWhite_c11397_231	tplb0054d13_2445	BobWhite_c11397_231
wsnp_Ra_c10712_17572884	wsnp_Ra_c10712_17572884	RAC875_c87052_193
IAAV1502	IAAV1502	BobWhite_c33464_133	Ex_c52711_584	RAC875_c22463_494
Kukri_c98858_299	Kukri_c98858_299	BobWhite_c7145_355
Kukri_c49784_56	Kukri_c49784_56	Kukri_c49784_86
IACX8602	IACX8602	BS00039187_51
Tdurum_contig30930_184	Tdurum_contig30930_184	wsnp_Ex_rep_c67543_66165372
Tdurum_contig49532_368	wsnp_Ex_rep_c101342_86720058	Tdurum_contig49532_368
Excalibur_c5193_64	Kukri_c17_1246	Excalibur_c5193_64
RAC875_rep_c106400_276	RAC875_rep_c106400_276	RAC875_rep_c112008_519
RAC875_c27611_467	RAC875_c27611_467	RAC875_rep_c112807_403
BS00038498_51	IAAV5802	BS00038498_51
RAC875_c98387_130	RAC875_c98387_130	Kukri_c34553_89
Excalibur_c34937_710	BS00023068_51	Excalibur_c34937_710
BobWhite_c23790_98	BS00077914_51	Kukri_rep_c103893_875	BobWhite_c23790_98
Excalibur_c49875_479	Excalibur_c49875_479
Excalibur_c45094_602	Excalibur_c45094_602
Kukri_c67276_76	Kukri_c67276_76
Tdurum_contig54784_485	BobWhite_c18540_97	BS00063365_51	BS00080967_51	Tdurum_contig5691_596	CAP7_c1933_170	Tdurum_contig54784_485	BS00016650_51	Kukri_c18459_2622	IAAV1401	BobWhite_rep_c64679_73	BS00046166_51	Tdurum_contig18858_324	BS00077131_51	BS00068310_51
wsnp_Ex_c1962_3696265	wsnp_Ex_c1962_3696265
BS00081871_51	BS00081871_51
wsnp_Ku_c12022_19520410	wsnp_Ku_c12022_19520410
BS00067878_51	BS00067878_51
Excalibur_rep_c109282_92	Excalibur_rep_c109282_92
wsnp_Ex_rep_c70571_69488416	wsnp_Ex_rep_c70571_69488416
D_contig25212_98	D_contig25212_98
RAC875_c95948_614	RAC875_c95948_614
Kukri_c24586_923	Kukri_c24586_923
BS00065264_51	BS00065264_51
Excalibur_c9580_1142	Excalibur_c9580_1142
RAC875_c5577_1682	RAC875_c5577_1682
BobWhite_c32938_264	BobWhite_c32938_264
RAC875_rep_c106596_127	RAC875_rep_c106596_127
Excalibur_c46590_363	Excalibur_c46590_363
wsnp_CAP11_c3226_1588070	wsnp_CAP11_c3226_1588070
RAC875_c38003_164	RAC875_c38003_164
Tdurum_contig10108_246	Tdurum_contig10108_246
Excalibur_c18966_1008	Excalibur_c18966_1008	Excalibur_c18966_804	BS00010988_51
BobWhite_c36072_272	BobWhite_c36072_272
RAC875_c1226_652	RAC875_c1226_652
BS00083497_51	BS00083497_51
RAC875_rep_c83950_222	RAC875_rep_c83950_222
RAC875_c79857_301	RAC875_c79857_301
RFL_Contig4718_1269	RFL_Contig4718_1269
wsnp_JD_c47318_32176833	wsnp_JD_c47318_32176833
BS00065105_51	BS00065105_51
Kukri_c94792_127	Kukri_c94792_127
IAAV1743	IAAV1743
Excalibur_c65341_303	Excalibur_c65341_303
Tdurum_contig26542_457	Tdurum_contig26542_457
RAC875_c26469_480	RAC875_c26469_480
RAC875_c35438_474	BS00071690_51	wsnp_JG_c609_370792	RAC875_c35438_474	Kukri_rep_c85389_715
BobWhite_c17047_268	BobWhite_c17047_268
Tdurum_contig31911_195	Tdurum_contig31911_195
BS00004413_51	BS00004413_51
tplb0030f06_593	tplb0030f06_593
RFL_Contig2815_1305	RFL_Contig2815_1305
RAC875_c5082_1098	RAC875_c5082_1098
Excalibur_c22315_894	Excalibur_c22315_894
Excalibur_c10122_789	Excalibur_c10122_789
CAP7_c16_483	CAP7_c16_483
IAAV5743	IAAV5743
Excalibur_c39207_880	Excalibur_c39207_880
RAC875_c17455_152	RAC875_c17455_152
BS00110490_51	BS00110490_51
wsnp_Ku_c11665_18999583	wsnp_Ku_c11665_18999583
Excalibur_c19499_948	Excalibur_c19499_948
RAC875_rep_c71112_400	RAC875_rep_c71112_400
Tdurum_contig49928_424	Tdurum_contig49928_424
Excalibur_c74925_338	Excalibur_c74925_338
RAC875_c19685_944	RAC875_c19685_944
Excalibur_c94383_157	Excalibur_c94383_157
BS00029342_51	BS00029342_51
IACX1098	IACX1098
RAC875_c34516_316	RAC875_c34516_316
RAC875_c609_362	RAC875_c609_362
Tdurum_contig66317_77	Tdurum_contig66317_77
BS00022940_51	BS00022940_51
BS00100981_51	BS00100981_51
RAC875_rep_c91134_949	RAC875_rep_c91134_949
wsnp_JD_rep_c67103_42432235	wsnp_JD_rep_c67103_42432235
Kukri_c16758_443	BS00061979_51	Kukri_c16758_443
Ra_c111671_555	Ra_c111671_555
Tdurum_contig59780_988	Tdurum_contig59780_988
wsnp_Ku_c2486_4751695	wsnp_Ku_c2486_4751695
IAAV8040	IAAV8040
Excalibur_c9248_771	Excalibur_c9248_771
Kukri_c7339_113	Kukri_c7339_113
wsnp_Ra_rep_c74497_72390803	wsnp_Ra_rep_c74497_72390803
wsnp_Ex_rep_c66551_64836327	wsnp_Ex_rep_c66551_64836327
wsnp_Ra_c14112_22155451	wsnp_Ra_c14112_22155451
wsnp_Ex_c25043_34305764	wsnp_Ex_c25043_34305764
Kukri_c16760_1427	Kukri_c16760_1427
BobWhite_c2988_493	BobWhite_c2988_493
wsnp_Ex_c14162_22093694	wsnp_Ex_c14162_22093694
BS00084668_51	BS00084668_51
Excalibur_c40056_59	Excalibur_c40056_59
RAC875_c63545_85	RAC875_c63545_85
IAAV6424	IAAV6424
RAC875_c7827_218	RAC875_c7827_218
BS00070900_51	BS00070900_51
wsnp_Ex_c34303_42642389	wsnp_Ex_c34303_42642389
Tdurum_contig10208_447	Tdurum_contig10208_447
BS00094172_51	BS00094172_51
BS00110442_51	BS00110442_51
wsnp_BE499478B_Ta_2_1	wsnp_BE499478B_Ta_2_1
Ra_c4397_542	Ra_c4397_542
BobWhite_c12144_216	BobWhite_c12144_216
RAC875_c5673_1209	RAC875_c5673_1209
BobWhite_rep_c64068_241	BobWhite_rep_c64068_241
Kukri_c1016_2269	RAC875_rep_c116200_396	BobWhite_c47086_539	IAAV3173	BS00010514_51	BS00080749_51	Excalibur_c4303_206	BS00065701_51	Excalibur_c2887_131	BS00021923_51	BS00073229_51	Kukri_rep_c114322_506	BS00063674_51	BS00073230_51	BS00069899_51	Kukri_c4790_1174	Kukri_c1016_2269	BS00065147_51	BS00106937_51	BS00062864_51
Excalibur_c3108_2958	BS00039211_51	Excalibur_c17456_428	Excalibur_c22877_1990	Kukri_rep_c71152_906	Excalibur_c3108_2958	RAC875_c13116_1162	IACX1444	RAC875_rep_c108908_72	BS00039210_51	Kukri_c63505_174	Kukri_c60627_74	BS00010131_51	BobWhite_c6055_185
CAP11_c3942_361	RAC875_c60563_531	BS00046890_51	RAC875_rep_c73201_205	BS00079440_51	Kukri_c26576_329	Kukri_rep_c103845_165	BS00067584_51	CAP11_c3942_361
Excalibur_rep_c101288_130	Kukri_c29358_277	Excalibur_rep_c101288_130	BS00022234_51	wsnp_Ra_c25656_35227058	Excalibur_c35611_446	RAC875_c25656_289
BS00082604_51	BS00082604_51	BS00063225_51	RAC875_c31493_120	BS00082605_51	RAC875_rep_c72220_143	D_contig77859_59
Kukri_c16557_855	BS00076261_51	RAC875_c45702_412	BS00063748_51	Kukri_c16557_855	wsnp_BE488779D_Ta_1_2
Kukri_c49670_857	RAC875_c46007_340	wsnp_BE444144D_Ta_1_1	Kukri_c49670_857	BS00080239_51	BS00083504_51
IAAV6032	Excalibur_rep_c67599_2154	BS00015680_51	IAAV6032	RAC875_c3187_873	Excalibur_rep_c67599_242
IACX5670	IACX5670	RFL_Contig5917_2433	BS00021718_51	RFL_Contig5917_3026	BS00043082_51
BS00012014_51	BS00012014_51	BS00009458_51	RAC875_c15518_236	wsnp_Ku_c28820_38731047
RAC875_c31560_141	RAC875_rep_c103893_601	RAC875_c26896_339	BobWhite_rep_c51612_864	Kukri_rep_c72558_961	RAC875_c31560_141
CAP12_c1503_76	D_GBUVHFX02JKG4A_54	RAC875_rep_c110753_119	CAP12_c1503_76
Kukri_c5579_466	D_GA8KES401AVZF3_380	Kukri_rep_c69087_153	Kukri_c5579_466
Kukri_c19434_936	D_F1BEJMU01A0OMY_356	wsnp_Ex_c7908_13430703	Kukri_c19434_936
BS00011425_51	BS00011425_51	tplb0030j08_1960	BS00093757_51
BobWhite_c16439_1143	BobWhite_c16439_1143	Excalibur_c17039_436	wsnp_Ku_rep_c105822_91859983
BS00093990_51	BS00093990_51	BS00093111_51	BS00022532_51
D_F1BEJMU02GB94Z_188	D_F1BEJMU02GB94Z_188	BS00067698_51
BS00063710_51	BS00063710_51	RAC875_rep_c114236_188
IAAV6312	BS00044720_51	IAAV6312
Tdurum_contig29563_257	Tdurum_contig29563_257	BS00047901_51
wsnp_JD_rep_c63957_40798121	wsnp_JD_rep_c63957_40798121	Kukri_rep_c106786_230
BS00065946_51	BS00065946_51	IAAV4282
wsnp_Ku_c14251_22503965	Kukri_rep_c110868_147	wsnp_Ku_c14251_22503965
D_contig73920_552	Kukri_c16477_181	D_contig73920_552
wsnp_Ku_c7229_12491877	BobWhite_c16655_421	wsnp_Ku_c7229_12491877
Ku_c19185_1569	Ku_c19185_1569
tplb0060h04_139	tplb0060h04_139
BS00086534_51	BS00086534_51
wsnp_Ex_rep_c66522_64795143	wsnp_Ex_rep_c66522_64795143
wsnp_Ex_c8303_14001708	wsnp_Ex_c8303_14001708
BS00065034_51	BS00065034_51
BS00011109_51	BS00011109_51
wsnp_Ex_rep_c68555_67394261	wsnp_Ex_rep_c68555_67394261
wsnp_Ex_c12250_19568265	wsnp_Ex_c12250_19568265
Kukri_c33486_128	Kukri_c33486_128
Tdurum_contig64563_491	Tdurum_contig64563_491
Excalibur_c60081_474	Excalibur_c60081_474
RFL_Contig2862_1287	RFL_Contig2862_1287
IAAV8184	IAAV8184
BS00060596_51	BS00060596_51
RAC875_c22368_641	RAC875_c22368_641
wsnp_RFL_Contig3960_4401914	wsnp_RFL_Contig3960_4401914
RAC875_c63883_76	RAC875_c63883_76
wsnp_Ex_c3964_7181151	wsnp_Ex_c3964_7181151
BS00063517_51	BS00063517_51
BobWhite_rep_c63940_205	BobWhite_rep_c63940_205
Kukri_c14902_1112	Kukri_c14902_1112
Excalibur_c42413_442	Excalibur_c42413_442
BS00022276_51	BS00022276_51
RAC875_c39665_175	RAC875_c39665_175
wsnp_Ex_c6400_11123059	wsnp_Ex_c6400_11123059
Kukri_c30439_2407	Kukri_c30439_2407
BobWhite_rep_c65414_125	BobWhite_rep_c65414_125
Kukri_c365_345	Kukri_c365_345
D_contig17313_245	D_contig17313_245
BobWhite_c10539_201	BobWhite_c10539_201
BS00022211_51	BS00022211_51
Excalibur_rep_c109101_94	Excalibur_rep_c109101_94
wsnp_Ra_rep_c116793_96612614	wsnp_Ra_rep_c116793_96612614
BS00070104_51	BS00070104_51
Kukri_c27309_590	Kukri_c27309_590
IAAV298	IAAV298
wsnp_CAP12_c1503_764765	wsnp_CAP12_c1503_764765
tplb0050h15_1287	tplb0050h15_1287	wsnp_Ex_c10667_17387885	IAAV4286
BS00073062_51	BS00079521_51	Kukri_rep_c96809_352	IAAV1155	Kukri_s117068_198	RAC875_c77648_367	Excalibur_c60530_113	BobWhite_c23392_496	Excalibur_c74666_291	wsnp_Ex_c2573_4788116	RAC875_c20134_535	BS00048489_51	Kukri_rep_c101735_236	BS00093975_51	Ku_c17560_146	BS00022798_51	BobWhite_c5461_338	RAC875_c76367_523	Kukri_s117068_130	wsnp_Ex_c22683_31887799	BobWhite_c17021_297	BS00073062_51
wsnp_Ex_c27317_36522052	wsnp_Ex_c27317_36522052	wsnp_Ex_rep_c66357_64540369	Kukri_c12079_204	Ex_c66357_866	Excalibur_c39808_453	D_GBB4FNX02FX302_98	wsnp_Ra_c132_291198	Tdurum_contig59585_656	Kukri_c8465_54	wsnp_Ex_c12341_19693570	BS00023337_51	Ra_c23771_496	BS00081610_51	RAC875_c15003_377	BS00039498_51	IAAV5370
wsnp_Ra_c7280_12576178	RAC875_c11672_1240	RAC875_c53864_310	wsnp_Ra_c7280_12576178	wsnp_Ex_c9458_15679797	Tdurum_contig59782_86	Tdurum_contig33100_127	wsnp_Ex_c12948_20511479	BobWhite_c42102_237	Excalibur_c13709_2568	Ku_c28597_514
BobWhite_c35303_192	Excalibur_c9811_131	wsnp_Ra_c16846_25598885	BobWhite_c35303_192	BS00030876_51
wsnp_Ra_c44141_50623811	wsnp_Ra_c44141_50623811	Excalibur_c91154_175	Excalibur_c13242_1178	wsnp_RFL_Contig2011_1216801	RAC875_c19570_671	BS00010531_51	wsnp_Ex_c53364_56625806	wsnp_JD_c5699_6859527	wsnp_Ex_c5929_10402147	Ku_c17569_905
BS00000445_51	BS00061179_51	BS00000445_51	RAC875_rep_c109433_782	BS00001478_51	wsnp_Ku_c18497_27803432	wsnp_Ex_c8884_14841846	BS00080879_51	wsnp_Ex_c9483_15722127	Excalibur_c39248_485
Kukri_c62467_362	JG_c3077_225	BobWhite_c9704_273	Kukri_c34845_242	RAC875_c45016_79	Excalibur_c16197_748	Kukri_c62467_362	JG_c3077_214	RAC875_c10286_1247	Excalibur_c9000_209
wsnp_CAP12_c15_9559	Excalibur_rep_c110501_525	wsnp_Ex_c15475_23756906	RAC875_c15109_106	wsnp_CAP12_c15_9559	BS00049977_51	wsnp_CAP11_c68_106078	wsnp_BG262734A_Ta_2_3	Kukri_c10751_1031	Kukri_c10751_264
Tdurum_contig25520_363	RAC875_c27323_867	BS00093377_51	BS00110129_51	BS00045327_51	wsnp_Ex_c3478_6369892	BS00065932_51	RAC875_c55313_89	Tdurum_contig25520_363
Excalibur_c10079_1585	IAAV2646	BS00094366_51	BS00007502_51	Excalibur_c10079_1585	Tdurum_contig86206_149	BS00032524_51	BS00065468_51	RAC875_c2464_274
BS00022989_51	BS00022989_51	BS00038664_51	Tdurum_contig56731_335	BS00038663_51	BS00067748_51	Tdurum_contig56373_348	BS00022703_51	RFL_Contig5871_1650
wsnp_Ex_rep_c66685_65003254	wsnp_Ra_c34117_42876812	BS00107444_51	BS00064039_51	wsnp_Ex_rep_c66685_65003254	wsnp_Ku_c5378_9559013	wsnp_Ex_c28930_38008757	Kukri_rep_c87640_135	Excalibur_c33545_134
Kukri_c17313_667	Kukri_rep_c114028_94	wsnp_Ex_c10272_16842803	IAAV5207	wsnp_Ex_c1538_2937905	Kukri_c17313_667	wsnp_Ex_c6217_10848574
Excalibur_c52446_519	BS00048031_51	Excalibur_c52446_519	BobWhite_c18408_199	wsnp_BE494474A_Ta_2_2	RAC875_c3427_734	wsnp_CAP11_c318_261649
Kukri_c47643_920	BobWhite_c30232_154	Kukri_c68006_282	wsnp_BE490613A_Ta_2_1	Kukri_c47643_920	wsnp_BE443568A_Ta_2_1	Tdurum_contig83663_371	BS00022882_51
Kukri_rep_c69028_1398	RFL_Contig1488_671	RAC875_c36922_829	wsnp_BF293133A_Ta_2_2	Kukri_rep_c69028_1398	BS00066230_51	Excalibur_c1529_1644	Excalibur_c12875_864	wsnp_Ex_rep_c67635_66292308
Kukri_c54729_181	BS00010204_51	BS00062645_51	BobWhite_c43213_184	Kukri_c54729_181	wsnp_CAP11_c2438_1258747	wsnp_JD_rep_c64325_41024646	wsnp_Ex_rep_c69577_68526990
Excalibur_c19658_82	RAC875_c7060_67	BS00094057_51	Excalibur_c19658_82	RAC875_c67770_822	tplb0053a24_2232	Kukri_c4030_896	Kukri_c28650_111
BS00074926_51	Excalibur_c7610_143	BS00086050_51	BS00074926_51	Tdurum_contig50577_620	Tdurum_contig31235_99	RAC875_c68056_81
wsnp_Ex_c14202_22145805	IAAV8170	BobWhite_c17879_519	wsnp_CAP8_c1007_643393	wsnp_Ku_c19456_28944589	Excalibur_c46600_919	wsnp_Ex_c14202_22145805
wsnp_Ex_rep_c104125_88923836	Excalibur_c94962_57	wsnp_Ex_rep_c104125_88923836	BS00097939_51	wsnp_Ex_c361_707953	RAC875_c56516_786
Excalibur_rep_c116073_259	wsnp_Ku_c44089_51445136	IAAV6974	wsnp_RFL_Contig3866_4228783	wsnp_Ex_rep_c67727_66398596	Excalibur_rep_c116073_259
RFL_Contig497_1114	BS00091002_51	BS00068094_51	Kukri_c63259_151	RAC875_c79551_167	RFL_Contig497_1114
BobWhite_c5337_225	BS00088755_51	BS00088756_51	BobWhite_c5337_225	BS00060029_51	Tdurum_contig62557_263
wsnp_Ex_c28679_37784954	wsnp_Ex_c11229_18163892	wsnp_Ex_c28679_37784954	wsnp_Ku_c5359_9531713	wsnp_Ex_c28679_37784735
BS00064703_51	BS00064703_51	BS00060391_51	BS00106932_51	BS00072296_51
Excalibur_rep_c102974_175	wsnp_Ra_c16278_24893033	BS00034334_51	wsnp_Ku_c40218_48484410	Excalibur_rep_c102974_175
RAC875_c46323_1996	Tdurum_contig91865_242	BS00022586_51	BS00067499_51	RAC875_c46323_1996
BS00022884_51	BS00022884_51	BS00110550_51	Kukri_c49927_151	BS00022459_51
BS00060666_51	BS00060666_51	Kukri_c64639_120	BS00059887_51
wsnp_Ex_rep_c101340_86719239	JD_c1187_1398	RAC875_rep_c104403_524	wsnp_Ex_rep_c101340_86719239
BS00048757_51	BS00065956_51	BS00048757_51	Excalibur_c25239_283
BS00023028_51	Kukri_c30244_619	Excalibur_c24829_189	BS00023028_51
BS00091887_51	BS00091887_51	IACX6065	wsnp_Ex_c20250_29303152
wsnp_RFL_Contig429_4978628	wsnp_JD_c11273_11770307	wsnp_RFL_Contig429_4978628	wsnp_Ex_c15269_23491104	wsnp_Ex_c11039_17902115	wsnp_Ex_c32003_40728918	Tdurum_contig11121_834	wsnp_BE443995B_Ta_2_2	wsnp_Ex_c14681_22747500	wsnp_Ex_c2148_4035913	Tdurum_contig11121_739	BobWhite_rep_c49102_169	Kukri_rep_c112061_617	wsnp_Ex_c15269_23492289	wsnp_RFL_Contig4814_5829093	RAC875_c13895_763	Tdurum_contig51995_474	Kukri_c34195_357	Kukri_c80104_809	BS00068520_51
BS00073525_51	Kukri_c97654_90	BS00073525_51	Kukri_c8242_730
Tdurum_contig697_73	Tdurum_contig697_73	Tdurum_contig62502_90	Tdurum_contig57753_138	BS00089400_51	BS00037400_51
wsnp_Ex_c15475_23757972	Excalibur_c49743_97	wsnp_Ex_c15475_23757972	BS00020459_51
CAP7_c915_121	BS00106008_51	CAP7_c915_121
IAAV9044	IAAV9044	IAAV5507
Excalibur_c3969_713	Excalibur_c3969_1208	Excalibur_c3969_713
BobWhite_c12428_371	BS00041742_51	BobWhite_c12428_371
BS00067216_51	CAP8_c359_95	Excalibur_c41477_1272	BS00047836_51	BS00067216_51
Excalibur_c6501_477	Excalibur_c6501_477	Kukri_c5459_334
Kukri_c51247_322	wsnp_JG_c2509_1153697	Kukri_c51247_322
Excalibur_c17655_467	BS00081688_51	Excalibur_c17655_467
RAC875_c10194_910	RAC875_c10194_910	wsnp_Ex_c1894_3575749	RAC875_c10194_673
BS00013584_51	BS00013584_51	Kukri_c28165_906
BobWhite_c37325_92	BobWhite_c37325_92	Tdurum_contig52302_649
Kukri_c33640_640	Excalibur_c60581_62	Kukri_c33640_640
IAAV4781	wsnp_Ex_c1141_2191485	IAAV4781
RFL_Contig2394_439	RFL_Contig2394_439	Tdurum_contig55443_1361
wsnp_Ex_c15674_24004513	wsnp_Ku_c4568_8243775	wsnp_Ex_c15674_24004513
wsnp_BE426418A_Ta_2_1	wsnp_BE426418A_Ta_2_1	wsnp_BE426418A_Ta_2_2
BS00084348_51	Kukri_c1568_889	BS00084348_51
BS00023222_51	Tdurum_contig42495_389	BS00023222_51
Excalibur_rep_c110278_62	Excalibur_rep_c110278_62	BS00022424_51
BS00022256_51	BS00022256_51	BS00110564_51
wsnp_Ku_c11052_18135847	wsnp_Ku_c11052_18135847	wsnp_Ex_rep_c102478_87635370
Excalibur_c56240_200	Excalibur_c56240_200	wsnp_Ex_rep_c67786_66472676
BS00033658_51	BS00033658_51	wsnp_BE604885A_Ta_2_2
wsnp_CAP11_rep_c4157_1965583	wsnp_CAP11_rep_c4157_1965583	wsnp_Ra_rep_c106523_90273922
wsnp_Ku_c46762_53407442	wsnp_Ku_c46762_53407442
BS00049032_51	BS00049032_51
Excalibur_c96921_206	Excalibur_c96921_206
wsnp_Ku_c8400_14280021	wsnp_Ku_c8400_14280021
BS00071823_51	BS00071823_51	Excalibur_c5561_1013	Excalibur_c29205_537
BS00073898_51	BS00073898_51
wsnp_Ex_c24085_33332723	wsnp_Ex_c24085_33332723
BS00025191_51	BS00025191_51
wsnp_Ex_c13949_21828493	wsnp_Ex_c13949_21828493
tplb0036i05_182	tplb0036i05_182
wsnp_Ra_c4373_7946257	wsnp_Ra_c4373_7946257
wsnp_JD_c2863_3822253	wsnp_JD_c2863_3822253
BS00076772_51	BS00076772_51
Ku_c56370_1155	wsnp_Ex_c9145_15214903	wsnp_Ku_c4886_8753646	RFL_Contig1175_354	wsnp_RFL_Contig3396_3515504	Kukri_c82097_197	wsnp_Ex_rep_c69752_68711460	BobWhite_c34548_96	wsnp_Ku_c9433_15811664	Ku_c56370_1155	Ex_c18484_2048	Tdurum_contig50392_1355	Tdurum_contig28699_54	BS00110266_51	Ex_c18484_2026
wsnp_Ra_c7615_13070849	wsnp_Ra_c7615_13070849
RAC875_c5056_220	RAC875_c5056_220
BS00066475_51	BS00066475_51
Excalibur_c62042_175	Excalibur_c62042_175
IACX5980	IACX5980
RFL_Contig1896_1236	RFL_Contig1896_1236
wsnp_Ra_c27984_37480491	wsnp_Ra_c27984_37480491
Excalibur_c56240_176	Excalibur_c56240_176
BS00055211_51	BS00055211_51
RAC875_c4952_719	RAC875_c4952_719
Kukri_rep_c89183_282	Kukri_rep_c89183_282
wsnp_Ku_c38911_47455924	wsnp_Ku_c38911_47455924
Excalibur_c854_1459	Excalibur_c854_1459
Kukri_rep_c102953_304	Kukri_rep_c102953_304
Excalibur_c64302_103	Excalibur_c64302_103
RAC875_c82493_67	RAC875_c82493_67
Ku_c26872_269	Ku_c26872_269
Excalibur_c48047_90	Excalibur_c48047_90
wsnp_Ku_c10362_17156084	wsnp_Ku_c10362_17156084
wsnp_Ex_c10630_17338753	wsnp_Ex_c10630_17338753
wsnp_Ex_c22766_31972812	wsnp_Ex_c22766_31972812
RAC875_c51781_238	RAC875_c51781_238
Tdurum_contig777_260	Tdurum_contig777_260
Jagger_c8039_67	Jagger_c8039_67
Excalibur_c24354_465	Excalibur_c24354_465
Tdurum_contig55841_351	Tdurum_contig55841_351
Excalibur_rep_c103091_266	Excalibur_rep_c103091_266
Excalibur_c49977_170	Excalibur_c49977_170
IAAV902	IAAV902
BS00066319_51	BS00066319_51
BS00057445_51	BS00057445_51
Tdurum_contig59531_914	Tdurum_contig59531_914	IAAV3488
wsnp_Ku_c44716_51926415	wsnp_Ku_c44716_51926415
wsnp_Ex_c12341_19693090	wsnp_Ex_c12341_19693090
wsnp_Ex_c8409_14170476	wsnp_Ex_c8409_14170476
RAC875_c18058_1070	RAC875_c18058_1070
wsnp_Ex_c8240_13914674	wsnp_Ex_c8240_13914674
RAC875_c24982_202	RAC875_c24982_202
RAC875_c52195_324	RAC875_c52195_324
wsnp_Ku_c14082_22272647	wsnp_Ku_c14082_22272647
BS00093889_51	BS00093889_51
wsnp_RFL_Contig2699_2402527	wsnp_RFL_Contig2699_2402527
RAC875_c47550_437	RAC875_c47550_437
IAAV5729	IAAV5729
BS00050109_51	BS00050109_51
IAAV1523	IAAV1523
wsnp_BE604885A_Ta_2_1	wsnp_BE604885A_Ta_2_1
BS00084159_51	BS00084159_51
RAC875_rep_c90531_283	RAC875_rep_c90531_283
Ra_c4373_453	Ra_c4373_453
RAC875_rep_c109228_400	RAC875_rep_c109228_400
BS00056089_51	BS00056089_51
BS00063300_51	BS00063300_51
RAC875_c32792_231	RAC875_c32792_231
RAC875_rep_c109701_76	RAC875_rep_c109701_76
BS00022368_51	BS00022368_51
Kukri_s117946_404	Kukri_s117946_404
IAAV9068	IAAV9068
IAAV3851	IAAV3851
RAC875_c99055_69	RAC875_c99055_69
Excalibur_c2578_1966	Excalibur_c2578_1966
IAAV1410	IAAV1410
Kukri_rep_c69970_717	Kukri_rep_c69970_717
IACX5899	IACX5899
Excalibur_rep_c101767_219	Excalibur_rep_c101767_219
Kukri_c35426_507	Kukri_c35426_507
wsnp_Ex_c2920_5385184	wsnp_Ku_c6825_11858665	Tdurum_contig10107_580	RAC875_c8081_435	Tdurum_contig20950_359	wsnp_JD_c1316_1891903	wsnp_Ex_c5378_9504586	RAC875_c46237_294	wsnp_Ex_c2920_5385184	Tdurum_contig12941_1413	Ku_c23179_1250	wsnp_Ex_c22016_31191407	Kukri_rep_c114738_144	RAC875_c2044_170	wsnp_BQ159467B_Ta_2_1	wsnp_BG263758B_Ta_2_1	BobWhite_c45623_215	RFL_Contig622_1601	Excalibur_c14999_712	RAC875_c17884_616	IAAV4105	wsnp_Ex_c123_244117	RAC875_c100413_60	BS00030430_51	wsnp_Ra_c10203_16850924	wsnp_Ex_c5378_9505087	Tdurum_contig9132_102	BS00105995_51
Excalibur_c14273_1407	wsnp_Ex_rep_c70174_69125822	RAC875_c21086_130	Tdurum_contig1002_149	RAC875_c37608_216	BS00091577_51	BS00029548_51	Kukri_c45609_882	wsnp_Ex_c19982_29009504	BS00049570_51	RAC875_rep_c77173_208	RAC875_rep_c72470_124	Tdurum_contig15181_67	Tdurum_contig26727_187	Excalibur_c14273_1407	RAC875_c8755_314	BS00098496_51	IAAV5505	Kukri_c13537_2069	wsnp_BE497469B_Ta_2_1	Excalibur_c30975_133	BS00049615_51	Kukri_c37029_761	Tdurum_contig28033_420	RAC875_c21955_719
wsnp_Ex_c7756_13218814	wsnp_Ex_c7756_13218814	BobWhite_rep_c64944_264	wsnp_Ku_rep_c72821_72480395	Kukri_c21818_519	wsnp_Ex_c12887_20427158	Excalibur_c80041_400	wsnp_Ku_c4078_7436510	Ku_c101932_436	Excalibur_c15332_1194	wsnp_Ex_c2609_4852360	BobWhite_c32864_250	Kukri_rep_c107323_210	BS00005265_51	RAC875_rep_c115516_134	wsnp_Ku_c21818_31604716	Tdurum_contig49477_187
IAAV993	wsnp_Ex_c4888_8714379	Kukri_c30535_58	BS00023074_51	Tdurum_contig43263_243	IAAV993	wsnp_Ex_c5657_9942445	Ra_c32055_981	IAAV51	wsnp_Ex_c7967_13522958	BS00086717_51	BS00066108_51	wsnp_Ex_c21930_31102685	Tdurum_contig10426_280	wsnp_Ex_c4927_8772847	wsnp_Ex_c21930_31102213	wsnp_JD_c7325_8422075
wsnp_Ex_c3257_6003626	BS00022316_51	wsnp_Ex_c9594_15882022	wsnp_Ex_c17303_25979191	wsnp_Ex_c3257_6003626	wsnp_Ex_c2639_4899517	wsnp_Ex_c21418_30554998	BS00110072_51	BobWhite_c7281_328	RAC875_c25203_969	wsnp_Ex_c6245_10887043
RAC875_c44365_203	BS00036352_51	Excalibur_c29625_222	RAC875_c55214_932	BS00095061_51	RAC875_rep_c83245_239	wsnp_Ex_c2580_4800027	Tdurum_contig54463_316	Excalibur_c29625_243	RAC875_c44365_203	wsnp_Ex_c5457_9632050	Kukri_c4599_482	BS00090945_51
Kukri_c32046_493	BS00102622_51	wsnp_Ex_c22401_31592784	wsnp_Ex_c19372_28313727	IAAV6689	RAC875_c57829_83	wsnp_Ex_rep_c66896_65307566	wsnp_Ex_c4069_7355431	BS00075108_51	wsnp_Ex_c11246_18191331	BS00011570_51	BS00022072_51	Kukri_c32046_493	Excalibur_c8483_1308
Ku_c31046_525	IACX5912	wsnp_RFL_Contig2073_1317762	Ku_c31046_525	wsnp_Ex_c5547_9774195	Ra_c9061_2115	Tdurum_contig56661_291	IAAV4613	Ku_c9822_828	wsnp_Ex_c7291_12517871
Excalibur_rep_c106935_390	tplb0024c09_1335	Excalibur_c3096_1699	Kukri_rep_c113146_128	Tdurum_contig67750_272	CAP7_c3667_77	wsnp_Ku_rep_c72700_72370664	RAC875_rep_c116515_181	Excalibur_rep_c106935_390	Tdurum_contig63110_433	BS00087278_51	IACX3871	wsnp_Ex_c3096_5709369	BS00087279_51
wsnp_BQ167580B_Ta_2_1	BS00058272_51	BS00063034_51	Excalibur_c18172_2105	wsnp_BQ167580B_Ta_2_1	BS00022512_51	Excalibur_c47250_726	Excalibur_c24617_131	wsnp_CAP11_c2309_1201554	IACX3426	BS00083391_51	wsnp_JD_rep_c63810_40704815	wsnp_BE424246B_Ta_2_2
Kukri_c14072_188	RAC875_c95993_265	wsnp_Ex_c238_460841	BS00052423_51	BS00099331_51	Kukri_c14072_188	BS00022122_51	IACX8272	Kukri_c4310_489	wsnp_JD_c1843_2562950	BS00030581_51	Excalibur_c62737_131	BS00066466_51
wsnp_Ex_c5378_9505533	BobWhite_c1196_297	Excalibur_c33550_75	IACX11401	wsnp_Ex_c7172_12318529	BS00037898_51	Tdurum_contig31586_197	BobWhite_c35249_110	wsnp_Ex_c5378_9505533
Tdurum_contig94629_258	BobWhite_c3902_145	BS00098868_51	BobWhite_c17021_269	wsnp_Ex_rep_c67625_66279491	CAP11_c2057_200	Tdurum_contig14251_431	wsnp_Ex_c8360_14085858	IACX5776	CAP7_c1997_79	BobWhite_c7454_492	Tdurum_contig94629_258
Tdurum_contig99764_60	Excalibur_c15095_852	Tdurum_contig28053_218	Tdurum_contig99764_60	Excalibur_c16703_430	RAC875_c24982_583	BS00037871_51	BS00071041_51	BS00071597_51	Excalibur_c15095_831	RAC875_c2340_616
IACX20464	wsnp_Ex_c1676_3185400	wsnp_Ku_c14875_23320708	BobWhite_c40244_73	BS00102641_51	IACX20464	Ra_c2964_2254	BS00022025_51	BS00010316_51	BobWhite_rep_c53007_100	Excalibur_c3341_519
wsnp_Ex_c4063_7344641	Excalibur_c58066_180	RAC875_rep_c72758_122	wsnp_Ex_c4063_7344641	wsnp_Ex_c4063_7344449	RAC875_c2787_470	RAC875_rep_c86950_103	RAC875_c2787_1260	Excalibur_c7706_1936	Kukri_c2118_264
BobWhite_c40305_243	wsnp_Ku_c31407_41142340	Ra_c29672_532	wsnp_Ex_c12781_20280445	wsnp_Ex_c11837_18996495	BobWhite_c40305_243	RAC875_c17269_645	Excalibur_c38785_222	Excalibur_c60319_127	wsnp_Ex_c3040_5615597
wsnp_BE489326B_Ta_2_1	wsnp_Ex_rep_c69783_68742690	IAAV958	Jagger_c2707_152	wsnp_Ex_rep_c67067_65534806	Excalibur_c63730_660	wsnp_BE489326B_Ta_2_1	BobWhite_c16847_99	Excalibur_c9001_569
RFL_Contig3857_548	BobWhite_c317_1777	Kukri_c39386_282	CAP12_rep_c4638_80	Tdurum_contig100403_128	RFL_Contig3857_548
Tdurum_contig11114_335	Tdurum_contig51605_194	Tdurum_contig51605_542	Tdurum_contig11114_335	Kukri_c2164_1856	BS00063160_51	Tdurum_contig51605_857	RAC875_c61824_194
Kukri_c13345_481	Ra_c14132_2575	BS00078844_51	Excalibur_c35203_334	Kukri_c13345_481	BS00052057_51	wsnp_Ex_c3907_7088011	BS00072993_51
Excalibur_c14803_1088	Excalibur_c14803_1088	Kukri_c40909_784	wsnp_BE489326B_Ta_2_2	wsnp_JD_c119_190135	Tdurum_contig28384_102	BobWhite_c16847_343	RFL_Contig3799_987
Kukri_c3243_1065	BobWhite_c3721_224	Kukri_c3243_1065	Tdurum_contig60330_126	Kukri_rep_c104399_156	wsnp_Ra_c67016_65144188	Ra_c8960_147	Kukri_c3243_1016
Excalibur_c18641_1849	Tdurum_contig26727_267	CAP8_rep_c4453_136	Excalibur_c48841_1380	Excalibur_c24830_415	Excalibur_c18641_1849	BS00097481_51
BobWhite_c24364_73	Excalibur_c37115_306	wsnp_Ex_c37115_44930934	Kukri_c63447_148	Ku_c172_840	BobWhite_c24364_73	IAAV3519
RFL_Contig2578_862	CAP11_c59_418	RFL_Contig2578_862	CAP8_c42_161	wsnp_CAP11_c59_99769	wsnp_Ex_c33879_42293206	BS00056737_51
Excalibur_c34069_487	wsnp_Ex_c16378_24870688	RFL_Contig5871_1771	RAC875_c16281_195	RAC875_c16281_167	Excalibur_c34069_487	wsnp_Ex_c1934_3648624
RAC875_c35672_73	RAC875_c31133_77	RAC875_c23665_68	BS00086093_51	RAC875_c17373_848	IAAV4641	RAC875_c35672_73
BS00079029_51	BobWhite_c45118_495	BS00091257_51	wsnp_Ex_c13284_20948460	BS00079029_51	wsnp_Ex_c16569_25082817	Excalibur_c16569_535
CAP8_c8651_206	BS00087825_51	IAAV5662	BS00056258_51	RFL_Contig1456_842	CAP8_c8651_206
BobWhite_c10402_140	BS00032830_51	Kukri_c21467_571	wsnp_JD_c30422_23944042	BobWhite_c10402_140	wsnp_JD_c2623_3541255
wsnp_Ex_rep_c66893_65301351	wsnp_Ex_rep_c66893_65301177	wsnp_Ku_c29102_39008953	RAC875_rep_c69917_755	wsnp_Ex_rep_c66893_65301351
Tdurum_contig59566_2309	Kukri_c55981_194	Tdurum_contig59566_4435	Tdurum_contig59566_1534	Tdurum_contig59566_2309	wsnp_JD_c18509_16968425
Tdurum_contig50954_1264	RAC875_c62483_112	Tdurum_contig50954_1393	Tdurum_contig50954_1264	Tdurum_contig50954_394
RAC875_c35720_229	Ku_c1575_338	BobWhite_c2937_1426	Excalibur_c20392_1075	RAC875_c35720_229	RAC875_c35720_456
Kukri_c23958_187	Excalibur_rep_c68583_1067	Kukri_rep_c74178_178	RAC875_rep_c70966_253	Kukri_c23958_187
BS00044942_51	BS00044944_51	Kukri_c7860_911	BS00044942_51	Tdurum_contig100787_79	BobWhite_rep_c64013_168
Excalibur_c5977_440	RFL_Contig5418_347	wsnp_BE445348B_Ta_2_1	Excalibur_c5977_440	Excalibur_c82403_135	RFL_Contig4421_1490
BS00062734_51	Excalibur_c5182_93	BS00066467_51	BS00110445_51	BS00062734_51	BS00060073_51
BS00025114_51	Kukri_c16742_415	BS00046052_51	BS00025114_51	wsnp_Ex_c1097_2105209
BS00040742_51	wsnp_Ex_c8208_13870372	CAP12_c3551_85	BS00040742_51	wsnp_JD_c4413_5541190
IACX4260	IAAV4876	Tdurum_contig50954_475	IACX4260	Tdurum_contig50954_880
RAC875_c34484_67	RAC875_c34484_67	wsnp_Ku_c33335_42844594	Kukri_c23228_137	BS00079014_51
Excalibur_rep_c104532_80	BS00018764_51	Excalibur_rep_c104532_80	Kukri_rep_c101341_425	Excalibur_rep_c67448_528
Tdurum_contig51993_52	Excalibur_c21372_142	Tdurum_contig51993_52	BS00060255_51	RAC875_c35310_770
Excalibur_c8314_405	Tdurum_contig10608_1081	wsnp_Ex_rep_c103892_88739043	BS00111294_51	Excalibur_c8314_405
Tdurum_contig12899_342	Tdurum_contig12899_342	Tdurum_contig12008_803	Excalibur_c20277_483	RAC875_c27986_1460
BS00089954_51	IACX3190	BS00089954_51	Kukri_c15603_1116	BobWhite_c5095_634
RAC875_rep_c71561_619	BS00108055_51	BS00110292_51	JD_c6678_311	RAC875_rep_c71561_619
Kukri_c30836_582	IAAV6566	Excalibur_c27120_789	Kukri_s117590_74	Kukri_c30836_582
wsnp_Ex_c3722_6786328	wsnp_Ex_c3722_6786328	Kukri_c40034_123	Kukri_rep_c106420_312	BS00094456_51	Excalibur_c59479_514
Tdurum_contig42366_818	Tdurum_contig42366_818	RAC875_c8121_1997	Tdurum_contig42366_944	Tdurum_contig42366_893
CAP7_c3916_256	Kukri_c3168_521	IACX971	IAAV1079	CAP7_c3916_256
Excalibur_rep_c115600_289	BobWhite_c15075_708	Excalibur_rep_c115600_289	RAC875_c16251_618
Ku_c23207_988	Kukri_rep_c70103_146	Ku_c23207_988	wsnp_CAP11_c323_263628
wsnp_Ex_c52557_56115459	wsnp_Ex_c52557_56115459	Jagger_c522_55	wsnp_Ex_c25573_34834321
Tdurum_contig11988_459	RFL_Contig5508_1283	BobWhite_c3902_210	Tdurum_contig11988_459
wsnp_Ex_c8386_14127329	BobWhite_c3902_175	tplb0059m03_1516	wsnp_Ex_c8386_14127329
RAC875_c36432_172	BS00010849_51	BS00064956_51	RAC875_c36432_172
Excalibur_c18410_136	Excalibur_c18410_136	Excalibur_rep_c70658_301	Excalibur_rep_c102300_102
Kukri_c58054_59	RAC875_rep_c72670_558	wsnp_JD_rep_c50820_34666611	Kukri_c58054_59
wsnp_BE497740B_Ta_2_2	Excalibur_rep_c66942_58	wsnp_BE497740B_Ta_2_2	wsnp_BE497740B_Ta_2_1
RAC875_c9930_191	wsnp_Ra_c10710_17570054	RAC875_c9930_191	BS00024499_51
RAC875_rep_c69171_92	Tdurum_contig34149_219	RAC875_rep_c69171_92	Ra_c58335_189
RAC875_c28384_413	RAC875_c28384_413	D_GCE8AKX01C0776_247	RAC875_c161_228
BS00022861_51	BS00095515_51	BS00022861_51	Tdurum_contig59953_282
BobWhite_rep_c63085_120	wsnp_Ex_c6805_11743678	BS00077528_51	BobWhite_rep_c63085_120
BS00059416_51	Kukri_rep_c94476_152	BS00059416_51	BS00022403_51
RAC875_c3956_275	BS00083706_51	wsnp_Ex_c2723_5047696	RAC875_c3956_275
RFL_Contig5709_3312	RFL_Contig5709_3005	BobWhite_c9711_71	RFL_Contig5709_3312
RFL_Contig3455_629	RFL_Contig3455_700	RFL_Contig3455_629	BS00066797_51
wsnp_BE497169B_Ta_2_2	wsnp_Ex_c3005_5548573	wsnp_BE497169B_Ta_2_2
BS00011438_51	tplb0059m03_622	BS00011438_51
BS00085434_51	Tdurum_contig32277_121	BS00085434_51
Kukri_c18009_398	BobWhite_c17332_325	Kukri_c18009_398	Excalibur_c27055_1326	wsnp_Ex_c2580_4800249	wsnp_Ex_c34975_43204180
BS00057451_51	BS00057451_51	Excalibur_c41752_392
RAC875_c5799_224	Excalibur_c24391_321	RAC875_c5799_224
wsnp_RFL_Contig3336_3426054	wsnp_Ex_c15944_24350833	wsnp_RFL_Contig3336_3426054
Excalibur_c6906_2385	wsnp_Ra_rep_c75740_73183118	Excalibur_c6906_2385
RAC875_c76611_364	RAC875_c76611_364	Excalibur_c6782_253
IACX5844	RAC875_c81076_317	IACX5844
RAC875_c39926_313	BS00065107_51	RAC875_c39926_313
BS00016407_51	IAAV8162	BS00016407_51
RAC875_rep_c82061_78	RAC875_rep_c82061_78	BobWhite_rep_c50457_813
Excalibur_c25566_423	Excalibur_c25566_1000	Excalibur_c25566_423
BS00045330_51	RAC875_c50787_146	Kukri_c4074_463	BS00045330_51	RAC875_c43893_213
Tdurum_contig57914_1144	CAP11_c5660_100	Tdurum_contig57914_1144
wsnp_Ex_c2820_5215394	RAC875_c10246_839	wsnp_Ex_c2820_5215394
RAC875_c24113_591	RAC875_c24113_591	BS00023645_51
BS00011869_51	wsnp_Ku_c93664_84327484	BS00011869_51
wsnp_Ex_rep_c66331_64502558	wsnp_Ex_rep_c66331_64502558	BS00102646_51
wsnp_RFL_Contig2338_1839077	RAC875_c25375_236	Kukri_c11905_89	wsnp_RFL_Contig2338_1839077	Kukri_rep_c101837_143	RFL_Contig4169_289
wsnp_Ku_c13311_21255891	IAAV3838	wsnp_Ku_c13311_21255891
Tdurum_contig100004_204	BS00068556_51	Tdurum_contig100004_204
BS00058654_51	BS00058654_51	Kukri_c3773_1450
BS00064227_51	BS00069273_51	BS00064227_51
BS00009393_51	BS00009393_51	BS00022154_51
Tdurum_contig43252_1762	Tdurum_contig43252_1762
Excalibur_c5298_171	Excalibur_c5298_171	wsnp_Ex_rep_c69664_68618163	wsnp_Ex_c15399_23662312	Kukri_c11910_445	BS00062827_51	wsnp_JD_c19725_17732526
wsnp_Ra_c16264_24873670	wsnp_Ra_c16264_24873670
BS00076248_51	BS00076248_51
BobWhite_c14365_59	BobWhite_c14365_59
Ra_c17608_960	Ra_c17608_960
Tdurum_contig67690_183	Tdurum_contig67690_183
RFL_Contig876_422	RFL_Contig876_422
BobWhite_c22370_352	BobWhite_c22370_352
BS00057988_51	BS00057988_51
BS00064896_51	BS00064896_51
wsnp_Ex_c8715_14590273	wsnp_Ex_c8715_14590273
RFL_Contig304_729	RFL_Contig304_729
BS00065873_51	BS00065873_51
CAP12_c1468_114	CAP12_c1468_114
Kukri_c48750_1416	Kukri_c48750_1416
wsnp_Ex_c700_1379957	wsnp_Ex_c700_1379957
Ra_c965_2702	Ra_c965_2702
IACX6214	IACX6214
Excalibur_c85790_65	Excalibur_c85790_65
Tdurum_contig46030_580	Tdurum_contig46030_580
Excalibur_rep_c71645_94	Excalibur_rep_c71645_94
wsnp_Ku_c55746_59522526	wsnp_Ku_c55746_59522526
RAC875_c62223_86	RAC875_c62223_86
wsnp_Ku_c663_1368085	wsnp_Ku_c663_1368085
Excalibur_c8284_580	Excalibur_c8284_580
wsnp_Ra_c41135_48426638	wsnp_Ra_c41135_48426638
Kukri_c25794_863	Kukri_c25794_863	Ku_c25346_508	Kukri_c9571_73	BobWhite_c40455_116	BS00073011_51
Kukri_c12817_59	Kukri_c12817_59	Tdurum_contig77551_589
BS00022242_51	BS00022242_51
wsnp_JD_c9902_10674725	wsnp_JD_c9902_10674725
RFL_Contig29_1062	RFL_Contig29_1062
Ku_c24974_674	Ku_c24974_674
BS00048754_51	BS00048754_51
BS00039218_51	BS00039218_51
RAC875_c5966_1854	RAC875_c5966_1854
wsnp_Ex_rep_c68193_66971396	Ku_c13676_1074	wsnp_Ex_rep_c68193_66971396
RFL_Contig3591_1832	RFL_Contig3591_1832
BS00059383_51	BS00059383_51
RAC875_c22641_993	RAC875_c22641_993
BobWhite_c13099_755	BobWhite_c13099_755
BS00105878_51	BS00105878_51
wsnp_Ex_c64005_62986957	wsnp_Ex_c64005_62986957
Kukri_c32803_150	Kukri_c32803_150
BS00064077_51	BS00064077_51
CAP12_rep_c3868_270	CAP12_rep_c3868_270
RAC875_c53353_78	RAC875_c53353_78
wsnp_JD_c10602_11238420	wsnp_JD_c10602_11238420
tplb0062h15_59	Tdurum_contig3182_132	tplb0062h15_59
BobWhite_c25670_425	BobWhite_c25670_425
RAC875_c58159_989	RAC875_c58159_989
IAAV6088	IAAV6088
Tdurum_contig47635_876	Tdurum_contig47635_876
tplb0062a17_679	tplb0062a17_679
wsnp_CAP12_c2297_1121142	wsnp_CAP12_c2297_1121142
BS00009549_51	BS00009549_51
wsnp_JD_c29019_23208279	wsnp_JD_c29019_23208279
JD_c23336_253	JD_c23336_253
Tdurum_contig11192_373	Tdurum_contig11192_373
Tdurum_contig100212_141	Tdurum_contig100212_141
RAC875_c7158_687	RAC875_c7158_687
BS00079989_51	BS00079989_51
BobWhite_c28090_175	BobWhite_c28090_175
wsnp_Ex_c54357_57265797	wsnp_Ex_c54357_57265797
wsnp_Ku_c17659_26797674	wsnp_Ku_c17659_26797674
tplb0041e10_1230	tplb0041e10_1230
BS00105741_51	BS00105741_51
BS00070210_51	BS00070210_51
BS00072151_51	BS00072151_51
RAC875_c52898_57	RAC875_c52898_57
Excalibur_c5309_286	Excalibur_c5309_286
RAC875_c14696_369	RAC875_c14696_369
Kukri_c11120_462	Kukri_c11120_462
CAP12_c4778_199	CAP12_c4778_199
BS00063624_51	BS00063624_51
wsnp_Ku_c18538_27857915	wsnp_Ku_c18538_27857915
tplb0028p23_852	tplb0028p23_852
BS00063946_51	BS00063946_51
BS00030651_51	BS00030651_51
BS00065934_51	BS00065934_51
Excalibur_c16569_765	Excalibur_c16569_765
Tdurum_contig56933_86	Tdurum_contig56933_86
RAC875_c2529_1483	RAC875_c2529_1483
wsnp_JD_c16245_15468917	wsnp_JD_c16245_15468917
Ku_c46571_2583	Ku_c46571_2583
IAAV3924	IAAV3924
BobWhite_rep_c66990_294	BobWhite_rep_c66990_294
BS00070455_51	BS00070455_51
Excalibur_c94546_61	Excalibur_c94546_61
BS00062677_51	BS00062677_51
tplb0028p23_691	tplb0028p23_691
BobWhite_c11540_60	BobWhite_c11540_60
RAC875_c24504_119	RAC875_c24504_119
IAAV6442	IAAV6442
RFL_Contig5_632	RFL_Contig5_632
D_contig59199_227	BS00108577_51	CAP8_c5043_351	BS00067117_51	RAC875_c51781_795	D_contig59199_227	Excalibur_rep_c69004_1653	Kukri_c50527_241
CAP11_c1051_121	BS00042131_51	BS00105800_51	BS00003119_51	Excalibur_c15009_1082	BS00078098_51	CAP11_c1051_121	BobWhite_c5246_196	wsnp_Ex_c12963_20529964	BS00062806_51	D_GDEEGVY01CO81T_81
IACX5824	Excalibur_c13336_670	Kukri_c2289_635	BS00021919_51	D_GBF1XID01ETBRB_172	IACX5824	BobWhite_c29014_449
Kukri_c63797_354	RFL_Contig2432_953	wsnp_CAP11_c1051_622082	RFL_Contig3966_1511	RAC875_c19233_256	Kukri_c63797_354	RAC875_c51595_177	BS00066691_51
Kukri_c23591_522	tplb0050o09_895	D_GB5Y7FA02H01X6_191	D_contig52360_374	Kukri_c8870_721	RAC875_c29099_1366	RAC875_rep_c69820_103	Kukri_c88294_60	Kukri_rep_c69028_999	Excalibur_rep_c67048_452	Kukri_c23591_522	Excalibur_c63483_991
RAC875_rep_c115090_51	BS00065422_51	RAC875_c22383_248	RAC875_rep_c115090_51	RAC875_c43871_154
IAAV686	BobWhite_rep_c52911_146	IAAV7013	IAAV686	BS00033229_51
Kukri_c5252_107	Kukri_c17342_231	Kukri_c5252_107	Kukri_c5411_1312
BS00095638_51	BS00095638_51	BS00093856_51	BS00095640_51
BS00063214_51	Jagger_c3839_60	BS00063214_51
wsnp_Ra_c7174_12417331	JD_c7714_954	wsnp_Ra_c7174_12417331
BS00067163_51	BS00067163_51	D_GA8KES402JVT1Y_74
RFL_Contig4591_1759	RFL_Contig4591_1759	Kukri_rep_c117022_97
wsnp_Ex_c1602_3055066	wsnp_Ex_c1602_3055066	wsnp_Ex_c1629_3104356
RAC875_c3141_214	Excalibur_c57482_473	RAC875_c3141_214
Tdurum_contig51605_137	Tdurum_contig51605_137	Tdurum_contig10408_1548
BS00011111_51	BS00011111_51	RAC875_c10628_1253
IAAV2729	IAAV2729
BS00022212_51	BS00022212_51
tplb0062k24_584	tplb0062k24_584
RAC875_c60169_200	RAC875_c60169_200
BobWhite_c18256_809	BobWhite_c18256_809
RAC875_c101793_136	RAC875_c101793_136
RAC875_c19660_1530	RAC875_c19660_1530
Ra_c10284_405	Ra_c10284_405
Kukri_c28730_207	Kukri_c28730_207
wsnp_Ku_c13204_21105694	wsnp_Ku_c13204_21105694
RAC875_c33823_279	RAC875_c33823_279
D_GBUVHFX02FQKHM_48	D_GBUVHFX02FQKHM_48
CAP12_c2615_128	CAP12_c2615_128
BS00028997_51	BS00028997_51
Kukri_c38868_427	Kukri_c38868_427
Tdurum_contig54957_624	Tdurum_contig54957_624
RFL_Contig2471_119	RFL_Contig2471_119
Tdurum_contig82605_187	Tdurum_contig82605_187
BS00093857_51	BS00093857_51
D_contig79290_372	D_contig79290_372
BS00054496_51	BS00054496_51
wsnp_Ex_c4331_7808746	RFL_Contig3841_3051	BobWhite_c8680_918	RFL_Contig3841_2433	wsnp_Ra_c22775_32274079	BS00084703_51	Tdurum_contig7992_605	RFL_Contig3841_2595	RFL_Contig3841_1986	BS00048067_51	wsnp_Ex_c6094_10663424	wsnp_Ex_c1246_2393978	wsnp_Ex_c4331_7808746	wsnp_CAP7_c254_138937	Tdurum_contig93100_149	wsnp_Ku_c20783_30448706	Excalibur_c33542_113	IACX8322	RAC875_c7670_219	BobWhite_s66966_118	Kukri_c27648_350	Tdurum_contig75819_1471	Tdurum_contig41127_265
Excalibur_c40202_114	Excalibur_c8658_335	wsnp_Ku_c2317_4448102	IAAV3132	Tdurum_contig14947_611	Ra_c23848_305	Excalibur_c40202_114	IAAV3480	Kukri_c19216_123	BS00037357_51	Ku_c46953_153	RAC875_c17918_321	wsnp_Ex_c16175_24619793
Kukri_rep_c85536_598	Excalibur_rep_c112888_602	Tdurum_contig45738_670	BS00110021_51	Excalibur_rep_c66939_849	BobWhite_c11327_185	Tdurum_contig46583_2203	wsnp_Ku_c9746_16265584	Tdurum_contig47476_528	wsnp_Ex_c10955_17794520	Kukri_rep_c85536_598	Tdurum_contig47476_495
BS00034174_51	wsnp_Ex_c21197_30325539	wsnp_Ex_c24443_33687802	wsnp_Ex_c9035_15054913	Ra_c37920_342	BS00109736_51	Kukri_c48199_102	wsnp_Ex_c24443_33688235	wsnp_Ex_c7528_12868250	BS00034174_51	BobWhite_rep_c65013_174	Excalibur_rep_c70578_299
RAC875_c17197_504	BobWhite_c33898_150	BobWhite_c10610_1096	CAP11_c1989_183	Excalibur_c74397_238	wsnp_Ra_c16476_25132652	Kukri_c33315_159	Excalibur_rep_c104570_201	RAC875_c7016_2039	Excalibur_c4325_1150	RAC875_c17197_504
wsnp_Ex_c13953_21831752	Excalibur_rep_c69170_425	RAC875_c4965_1523	Excalibur_rep_c101421_80	Excalibur_c65272_341	Excalibur_c53055_524	Kukri_c6091_327	RAC875_rep_c71684_51	RAC875_rep_c77127_256	wsnp_Ex_c13953_21831752	Tdurum_contig42638_531
Excalibur_c5624_1026	RAC875_c278_2934	Kukri_c29142_1046	Excalibur_c5624_1026	Kukri_c29142_747	Kukri_rep_c106490_583	Kukri_c34435_265	tplb0033c09_1345	Kukri_c29142_450	Kukri_c29142_473
wsnp_Ex_c6044_10590220	wsnp_Ex_c6044_10590220	wsnp_CAP7_c32_19340	wsnp_JD_c14769_14413046	wsnp_BE497618A_Ta_1_1	wsnp_Ku_c61953_63254478	RAC875_c38663_2179
Excalibur_c32366_122	Kukri_c2634_487	IAAV7376	Excalibur_c32366_122	tplb0024j12_840	wsnp_Ex_c10886_17694220	IAAV125
BS00045454_51	RFL_Contig3841_2409	BS00045454_51	RAC875_c6280_292	BS00093289_51	RFL_Contig3424_931	Tdurum_contig75819_1220
wsnp_Ex_c5072_9006966	Tdurum_contig54776_1396	wsnp_Ex_c5072_9006966	wsnp_Ex_c8976_14964359	BobWhite_c25163_178	wsnp_Ex_rep_c67099_65575038
BS00004170_51	BS00068244_51	wsnp_Ex_c5487_9686018	wsnp_Ex_c1520_2906995	BobWhite_c20514_70	BS00004170_51
Kukri_c3866_1768	Tdurum_contig31218_279	Tdurum_contig63050_181	Kukri_c3866_1768	RFL_Contig3621_947	wsnp_Ex_c5072_9006666
BS00011060_51	wsnp_Ex_c20386_29451037	wsnp_Ex_c54453_57331510	BS00011060_51	Kukri_c74409_199
BS00106545_51	wsnp_JD_c64_103934	BS00035307_51	BS00106545_51	BS00021716_51
CAP11_c315_247	wsnp_BE637808A_Ta_2_1	CAP11_c315_247	wsnp_Ex_rep_c104859_89444355	RAC875_c27704_420	BobWhite_rep_c63429_271
BobWhite_c14495_230	Excalibur_c13811_1086	RAC875_rep_c104791_336	BS00065030_51	BobWhite_c14495_230
Tdurum_contig11919_360	Tdurum_contig11919_360	BS00089283_51	Tdurum_contig33628_129	wsnp_CAP8_c1013_646748
BS00092859_51	wsnp_RFL_Contig3138_3094305	Excalibur_c58393_329	BS00107766_51	BS00092859_51
CAP12_c2972_140	BS00064369_51	CAP8_rep_c3781_99	CAP12_c2972_140
BS00003866_51	RAC875_c48107_65	BobWhite_c20909_243	BS00003866_51
BS00101512_51	BS00101512_51	BS00066891_51	Excalibur_c7034_692
Excalibur_rep_c69170_438	IACX5724	Excalibur_rep_c69170_438	RAC875_c4800_255	Tdurum_contig46583_1275	Excalibur_c46904_84
RAC875_c67909_226	BS00059454_51	Ex_c101546_376	RAC875_c67909_226
Excalibur_c3988_1660	Excalibur_c3988_1660	wsnp_Ex_c3988_7221220	wsnp_Ex_c26740_35969367
wsnp_Ex_c12725_20212708	Kukri_c19883_629	wsnp_Ex_c12725_20212708	Tdurum_contig10654_704
Ex_c66324_1151	Ex_c66324_1151	wsnp_Ex_rep_c66324_64493429	wsnp_Ex_c13031_20625900
RAC875_c40654_206	RAC875_c40654_206	BS00021957_51	BS00022395_51
Ku_c766_2284	Ku_c3891_395	RAC875_c28178_889	Ku_c766_2284
RAC875_c88582_131	RFL_Contig4336_184	RAC875_c88582_131	Kukri_c20012_1425
RAC875_rep_c100803_217	RAC875_rep_c100803_217	RAC875_c36363_222	BS00110281_51
RAC875_c220_1354	RAC875_c220_1354	Kukri_c49828_316
wsnp_BE405275A_Ta_1_1	wsnp_BE405275A_Ta_1_1	wsnp_RFL_Contig2771_2524880
RAC875_c35819_165	RAC875_c35819_165	wsnp_Ku_c8391_14261321
IAAV3697	wsnp_Ex_rep_c67145_65628860	IAAV3697
wsnp_BE403710B_Ta_2_1	RAC875_c1148_149	wsnp_BE403710B_Ta_2_1
RAC875_c94519_448	RAC875_c94519_448	BS00107069_51
RAC875_c11702_1015	RAC875_c11702_1015	Excalibur_c56798_364
RAC875_c83401_115	D_F5XZDLF02G9H4M_286	RAC875_c83401_115
wsnp_Ex_c2352_4405961	wsnp_Ex_c2352_4405961	RAC875_c95150_286
BS00072025_51	BS00072025_51	Kukri_c27874_515
Kukri_c50720_397	Kukri_c50720_397	RAC875_c18094_69
IAAV4351	wsnp_Ku_rep_c68565_67614479	IAAV4351
wsnp_Ku_c3081_5776947	BS00009492_51	wsnp_Ku_c3081_5776947
Excalibur_c23921_738	Excalibur_c23921_738	RAC875_rep_c113128_598
RAC875_c20429_903	wsnp_Ex_c41074_47987860	RAC875_c20429_903
BobWhite_c47168_598	BobWhite_c47168_289	BobWhite_c47168_598
wsnp_Ex_c539_1072859	wsnp_Ex_c539_1072859
BS00064269_51	BS00064269_51
IAAV2591	IAAV2591
RAC875_c37988_243	RAC875_c37988_243
Ra_c22675_581	Ra_c22675_581
BobWhite_c10610_149	BobWhite_c10610_149
wsnp_Ku_c7102_12271493	wsnp_Ku_c7102_12271493
wsnp_Ex_c5690_9994334	wsnp_Ex_c5690_9994334
Excalibur_c9370_966	Excalibur_c9370_966	Kukri_rep_c109167_89
wsnp_Ex_c5470_9657856	wsnp_Ex_c5470_9657856
wsnp_Ex_c19207_28125072	wsnp_Ex_c19207_28125072
Kukri_c3948_209	Kukri_c3948_209
wsnp_Ex_c5690_9994305	wsnp_Ex_c5690_9994305
wsnp_Ex_c28429_37553452	wsnp_Ex_c28429_37553452
JD_c21248_511	JD_c21248_511
BS00072157_51	BS00072157_51
BS00062712_51	BS00062712_51
wsnp_Ex_c4752_8482625	wsnp_Ex_c4752_8482625
Ex_c883_2618	Ex_c883_2618
Ra_c74035_586	Ra_c74035_586
RAC875_c34231_812	RAC875_c34231_812
RAC875_c56040_216	RAC875_c56040_216
Ex_c7227_53	Ex_c7227_53
Tdurum_contig30576_247	Tdurum_contig30576_247
BS00090866_51	BS00090866_51
RAC875_c754_120	RAC875_c754_120
Ra_c9123_2016	Ra_c9123_2016
Kukri_c39882_203	Kukri_c39882_203
RFL_Contig2531_987	RFL_Contig2531_987
BS00065863_51	BS00065863_51
Kukri_c48943_1149	Kukri_c48943_1149
BS00063809_51	BS00063809_51
wsnp_Ex_c12812_20324622	wsnp_Ex_c12812_20324622
Excalibur_c2827_227	Excalibur_c2827_227
BS00066413_51	BS00066413_51
BS00039641_51	BS00039641_51
BobWhite_c19919_516	BobWhite_c19919_516
wsnp_Ku_c4342_7887834	wsnp_Ku_c4342_7887834
JD_c581_466	JD_c581_466
RAC875_c49370_327	RAC875_c49370_327
tplb0031m13_1902	tplb0031m13_1902
Kukri_c8200_2456	Kukri_c8200_2456
BS00059503_51	BS00059503_51
Excalibur_c74390_108	Excalibur_c74390_108
RAC875_c12181_1166	RAC875_c12181_1166
wsnp_Ex_c33012_41567026	wsnp_Ex_c33012_41567026
wsnp_Ra_c14920_23225219	wsnp_Ra_c14920_23225219
wsnp_Ku_c4924_8816643	wsnp_Ku_c4924_8816643
wsnp_Ku_c1205_2398925	wsnp_Ku_c1205_2398925
IAAV1383	IAAV1383
BS00084042_51	BS00084042_51
Tdurum_contig13245_119	Tdurum_contig13245_119
Tdurum_contig16896_426	Tdurum_contig16896_426
Ra_c7973_1185	Ra_c7973_1185
Tdurum_contig21233_82	Tdurum_contig21233_82
BS00041735_51	BS00041735_51
wsnp_Ex_c24474_33721784	wsnp_Ex_c24474_33721784
CAP8_c3273_136	RAC875_c2456_849	Kukri_c27107_760	BS00058659_51	BS00037442_51	wsnp_Ex_c19319_28253742	BS00066024_51	IAAV1931	BS00091035_51	CAP8_c3273_136	IACX9010	wsnp_CAP12_rep_c4278_1949864	BS00074787_51	Excalibur_c27948_1073	BS00022181_51	BobWhite_c17457_89
BS00022258_51	BS00022258_51	BS00018707_51	Excalibur_rep_c67779_2380	Tdurum_contig50123_97	Tdurum_contig61465_781	Tdurum_contig33826_290	IACX773	Tdurum_contig48090_374	Kukri_c26943_862	IACX5783	BS00102182_51	IACX5762
BS00007684_51	IAAV3868	Tdurum_contig42211_1634	IAAV2440	Tdurum_contig42211_2280	BS00105791_51	IAAV4163	BS00075746_51	Tdurum_contig28490_463	Tdurum_contig93168_52	BS00022576_51	IAAV5831	BS00007684_51	BS00025819_51
BobWhite_c38340_243	IAAV2880	Kukri_c65146_460	Ex_c7593_754	BS00065555_51	BobWhite_c38340_243	wsnp_Ex_rep_c70265_69211592	Excalibur_c26226_458	BS00064935_51	Tdurum_contig98255_84	IAAV773	wsnp_Ra_c15715_24192817	Excalibur_c8131_385	BS00094771_51	IAAV4595	IAAV7491	BS00063804_51	IAAV8654	RAC875_c25710_297	Ra_c59822_1439	IAAV4437
wsnp_BG604404B_Ta_2_2	BobWhite_c4256_213	wsnp_BG604404B_Ta_2_2	Excalibur_c57603_523	Kukri_rep_c101259_81	Kukri_c21787_283	BobWhite_c8266_582	BS00022366_51	wsnp_Ex_c4148_7494801	BS00104279_51	wsnp_Ex_c4148_7495656	Kukri_c33550_601
wsnp_Ex_c48922_53681502	Tdurum_contig29112_483	wsnp_Ex_c48922_53681502	Tdurum_contig10137_89	RAC875_c14085_1709	Ra_c106922_266	Ra_c106922_296	Ra_c106922_334	Ku_c101046_1063	Ra_c106922_1879	BobWhite_c2646_141
Tdurum_contig61242_161	Excalibur_c19547_128	Tdurum_contig61242_161	Excalibur_c31044_482	Excalibur_c27349_166	BobWhite_c27751_95	Excalibur_c19547_1012	Excalibur_c19547_75	BobWhite_c27751_206	BobWhite_c40424_143
RAC875_c51375_238	wsnp_Ex_c21293_30421496	Tdurum_contig9893_492	wsnp_Ex_rep_c67510_66116823	RAC875_c51375_238	wsnp_Ku_c12557_20249122	RAC875_c51375_394	IAAV5564	RAC875_c87897_333	Kukri_c29008_195
Ku_c33858_325	RFL_Contig3563_1130	IAAV5117	wsnp_Ex_c4358_7854194	wsnp_Ex_c25373_34639805	BS00096604_51	Ku_c33858_325	RFL_Contig2459_2314	Ex_c32540_659
Kukri_c32064_629	Kukri_c15910_159	tplb0034b12_591	RAC875_c15807_669	wsnp_Ex_c5769_10136788	Kukri_c32064_629	wsnp_Ex_c5769_10136243	wsnp_Ex_c40815_47789152	BS00068851_51
BS00062892_51	BS00062892_51	BS00106144_51	RAC875_c18736_133
Tdurum_contig76559_124	BS00010115_51	Tdurum_contig50625_2342	Excalibur_rep_c79414_306	Kukri_rep_c106598_51	IACX7746	Tdurum_contig76559_124	Kukri_rep_c106598_114	IACX8647
RAC875_c45747_87	RAC875_c45747_87	BS00074440_51	BS00067428_51	BS00105308_51	BS00022090_51	RAC875_c35152_372	BS00062691_51
Tdurum_contig94674_195	Tdurum_contig100003_292	Tdurum_contig31181_419	Tdurum_contig42528_1416	Tdurum_contig42528_884	Tdurum_contig63537_2050	Tdurum_contig94674_195
Tdurum_contig5427_314	RAC875_c94519_419	Tdurum_contig5427_314	tplb0025f09_1052	tplb0025f09_1853	Tdurum_contig42083_757
Tdurum_contig46867_658	Tdurum_contig46867_658	Tdurum_contig49608_1185	BS00106142_51	Excalibur_c49061_138
RAC875_c2545_1186	Excalibur_c29568_163	Kukri_rep_c103450_1504	RAC875_c2545_1186	Ku_c103450_879
BS00022466_51	RAC875_c24515_602	BS00022466_51	Excalibur_c9901_163	Tdurum_contig62286_271
Kukri_c8594_203	RAC875_c47145_80	tplb0035d20_506	wsnp_Ex_c6739_11646407	Kukri_c8594_203
RAC875_c10850_316	Tdurum_contig67399_676	Tdurum_contig31139_79	RAC875_c10850_316	Tdurum_contig31139_143
CAP11_c601_120	CAP11_c601_120	BS00095416_51	Tdurum_contig82378_561	Ra_c26080_461	Tdurum_contig82378_264
BS00023024_51	Kukri_c26905_392	BS00023024_51	IAAV7394	BS00066783_51
Ex_c25467_851	RAC875_c1828_1130	Ex_c25467_851	Ex_c9296_605
BS00034147_51	BS00034147_51	BS00034148_51	RAC875_c39339_400
RAC875_c19303_228	RAC875_c19303_228	BobWhite_s64797_152	Tdurum_contig33737_157
wsnp_Ex_c26285_35531618	wsnp_Ex_c26285_35531618	wsnp_Ex_c26285_35532440	wsnp_Ex_c26285_35531324
Tdurum_contig47552_957	BS00087144_51	wsnp_Ku_c7453_12833586	Tdurum_contig47552_957
Kukri_c322_1394	RAC875_c6865_349	Kukri_c94033_432	Kukri_c322_1394
BS00037020_51	BS00037020_51	wsnp_Ex_c16825_25387841
wsnp_Ku_c13052_20918857	Ra_c27465_564	wsnp_Ku_c13052_20918857
IAAV2271	IAAV2271	RAC875_c12959_869
BS00022431_51	Tdurum_contig41902_1524	BS00022431_51
Excalibur_c32467_676	Excalibur_c32467_676	wsnp_Ra_c18498_27571740
Excalibur_c56787_95	Excalibur_c17607_542	Excalibur_c56787_95
IAAV1120	Excalibur_c14401_743	IAAV1120
BS00048794_51	BS00030571_51	BS00048794_51
wsnp_Ex_c37502_45236634	BS00011510_51	wsnp_Ex_c37502_45236634
wsnp_Ra_c9755_16200944	wsnp_Ex_c18318_27140346	wsnp_Ra_c9755_16200944
Ra_c5508_706	Ra_c5508_706	Kukri_c32958_390
BS00034255_51	BS00030843_51	BS00034255_51
BS00076033_51	BS00076033_51	wsnp_CAP12_c1101_569783
BS00039935_51	BS00039935_51	BS00039936_51
RAC875_c15872_141	RAC875_c15872_141	Excalibur_c52517_464
Tdurum_contig81113_395	Tdurum_contig81113_395
RAC875_c1052_94	RAC875_c1052_94	BS00064142_51	wsnp_BE442869B_Ta_1_1
RAC875_c86104_111	RAC875_c86104_111
RAC875_c202_474	RAC875_c202_474
CAP7_c10839_300	CAP7_c10839_300
Tdurum_contig11733_825	Tdurum_contig11733_825
BS00022653_51	BS00022653_51
wsnp_Ex_c8913_14881924	Tdurum_contig81797_369	CAP11_c3631_75	wsnp_Ex_c8913_14881924
Excalibur_c19078_210	Excalibur_c19078_210
Ra_c10455_3226	Ra_c10455_3226
wsnp_Ku_c12399_20037334	wsnp_Ku_c12399_20037334
Excalibur_rep_c113261_400	Excalibur_rep_c113261_400
Tdurum_contig8028_870	wsnp_Ex_c107075_90880218	Tdurum_contig8028_870
Kukri_c52413_282	Kukri_c52413_282
BS00009342_51	BS00009342_51
wsnp_Ra_c2078_4037878	wsnp_Ra_c2078_4037878
RFL_Contig2277_1527	RFL_Contig2277_1527
wsnp_Ku_c12503_20174234	wsnp_Ku_c12503_20174234
Excalibur_rep_c108293_345	wsnp_Ex_c50195_54565006	Tdurum_contig55374_309	wsnp_JD_c33645_25575463	RAC875_c39226_131	Tdurum_contig45550_570	Kukri_c5502_2513	BS00010659_51	Excalibur_rep_c108293_345	IAAV4665	IAAV3421	Tdurum_contig45550_918	Kukri_c34453_332	Kukri_rep_c79943_189	BobWhite_c7157_633	Kukri_c89906_197	RAC875_c5087_310	IACX9352	BS00032203_51	IAAV3896	wsnp_Ku_c5502_9765942
BS00062304_51	BS00062304_51
Excalibur_c47209_87	Excalibur_c47209_87
wsnp_BE403378B_Ta_2_1	wsnp_BE403378B_Ta_2_1
wsnp_Ex_c7362_12622736	wsnp_Ex_c7362_12622736
BS00060041_51	BS00060041_51	BobWhite_c1656_186
Tdurum_contig47429_501	Tdurum_contig47429_501
Kukri_c28022_54	Kukri_c28022_54
RFL_Contig4881_137	RFL_Contig4881_137
wsnp_BF483640B_Ta_2_2	wsnp_BF483640B_Ta_2_2
wsnp_Ex_c3119_5763762	wsnp_Ex_c3119_5763762	Tdurum_contig51818_145	Excalibur_c42450_727
RAC875_c24098_141	RAC875_c24098_141
BobWhite_c47144_153	BobWhite_c47144_153
Tdurum_contig60114_525	RAC875_c18200_929	BS00011492_51	RFL_Contig583_419	BS00104364_51	BS00022364_51	Tdurum_contig60114_525
Kukri_c49506_396	Kukri_c49506_396
RAC875_c48025_483	RAC875_c48025_483
RAC875_c1357_860	RAC875_c1357_860
Excalibur_c48668_341	Excalibur_c48668_341
IAAV7323	IAAV7323
tplb0026o15_1634	tplb0026o15_1634
BS00067775_51	BS00067775_51
Tdurum_contig29989_132	Tdurum_contig29989_132
Excalibur_c642_481	Excalibur_c642_481
Excalibur_c37565_709	Excalibur_c37565_709
wsnp_BE638137B_Ta_2_2	wsnp_BE638137B_Ta_2_2
IAAV7221	IAAV7221
BS00040305_51	BS00040305_51
Excalibur_c21727_851	Excalibur_c21727_851
Tdurum_contig47622_234	Tdurum_contig47622_234
wsnp_Ra_c1146_2307483	wsnp_Ra_c1146_2307483
BS00063008_51	BS00063008_51
Kukri_rep_c78644_408	Kukri_rep_c78644_408
BobWhite_c20051_53	BobWhite_c20051_53
BS00109813_51	BS00109813_51
wsnp_JD_c1549_2185341	wsnp_JD_c1549_2185341
Kukri_c13401_973	Kukri_c13401_973
IACX938	IACX938
RAC875_c27160_307	RAC875_c27160_307
IACX5985	BS00068013_51	Ex_c42133_630	BS00103682_51	IACX378	IAAV5065	BS00081724_51	wsnp_BE497160D_Ta_2_1	BS00106571_51	Kukri_c4210_240	BS00047797_51	wsnp_Ex_c42133_48794975	BS00064002_51	IACX5985	D_GDS7LZN02F0W89_230	D_GDEEGVY01C7BQU_446	BS00022436_51
CAP8_c9110_427	wsnp_BF202706D_Ta_1_1	wsnp_BE444858D_Ta_1_1	RAC875_c60218_63	CAP8_c9110_427
Kukri_c20631_614	Kukri_c20631_614	BS00094770_51
RAC875_rep_c105718_304	RAC875_rep_c105718_585	RAC875_rep_c105718_304
Excalibur_rep_c108030_260	Excalibur_rep_c108030_260
Excalibur_c79009_131	Excalibur_c79009_131
BS00067452_51	BS00067452_51
wsnp_Ex_rep_c107564_91144523	wsnp_Ex_rep_c107564_91144523
BobWhite_c20689_427	BobWhite_c20689_427
RAC875_rep_c76650_164	RAC875_rep_c76650_164
IAAV5607	IAAV5607
Excalibur_rep_c106790_155	Excalibur_rep_c106790_155
CAP11_c896_88	CAP11_c896_88
wsnp_Ku_c16354_25219645	wsnp_Ku_c16354_25219645
Kukri_rep_c68594_530	Kukri_rep_c68594_530
IAAV6015	IAAV6015
BS00099053_51	BS00099053_51
Kukri_c2621_610	RAC875_c79944_269	RAC875_rep_c110032_448	BobWhite_c34650_141	RFL_Contig4500_912	IACX12578	Tdurum_contig4567_1290	wsnp_Ex_c6314_10992814	BS00066916_51	RAC875_c41315_157	RAC875_c2498_600	Kukri_c5460_1063	RAC875_c19105_498	Tdurum_contig69079_300	Kukri_c2621_610	wsnp_Ra_c57838_59796310	IAAV1417	BobWhite_c46338_76	IACX3154	RAC875_c2498_837	wsnp_Ex_c24594_33843836	BS00067797_51	Excalibur_rep_c74009_217	IACX3152	Jagger_c1611_158	BS00080090_51	Kukri_c30875_283	wsnp_Ku_c14958_23427256	BobWhite_c34650_78	Kukri_c75644_104	RAC875_c7291_388	BobWhite_c10901_578	wsnp_Ex_rep_c66900_65314012	IACX11633	BS00100178_51	wsnp_JD_c9510_10342089	Excalibur_c63344_424	Tdurum_contig4567_172	BS00069980_51	Kukri_rep_c68263_453	Tdurum_contig10987_800	BS00078242_51	Tdurum_contig57742_400	Jagger_c5915_58	wsnp_Ex_rep_c66900_65314631	Tdurum_contig49751_2541	BS00013563_51	RAC875_c42037_363	Ra_c66628_801
wsnp_Ex_c4921_8764088	Kukri_c2326_659	BS00065386_51	Excalibur_c19057_701	BobWhite_c5748_756	RFL_Contig3882_550	Kukri_c9468_831	Kukri_c53586_128	wsnp_Ex_c4921_8764088	Ra_c68_1191	tplb0051d06_1385	RAC875_c7186_1147	BS00067895_51	RAC875_c52086_340	wsnp_CAP11_c2100_1109583	BS00022509_51	D_contig23076_255	Excalibur_c97639_173	wsnp_Ex_c4921_8764106	IACX6241	Tdurum_contig13659_615	wsnp_Ku_c23772_33711538	BobWhite_c41847_333
BS00064515_51	wsnp_JD_c20604_18293112	RFL_Contig4653_1217	wsnp_Ra_c10053_16636851	Ku_c69633_1873	Tdurum_contig81753_70	RAC875_rep_c80358_120	wsnp_Ex_c15084_23263641	wsnp_Ex_c6117_10704945	Ex_c13534_401	BobWhite_rep_c49176_485	BS00064515_51	BS00062996_51	wsnp_JD_c8448_9444839	wsnp_Ex_c18805_27686000	RAC875_c29957_355	wsnp_Ex_c130_259533	Ex_c5902_360	RAC875_rep_c114924_726	IAAV5061
Ra_c33743_472	Kukri_c42466_392	BS00070903_51	wsnp_Ex_rep_c68515_67349904	BS00034304_51	Tdurum_contig45240_1309	tplb0031i04_452	wsnp_Ex_c4666_8349206	BS00034303_51	Excalibur_c53930_53	Ra_c33743_472
wsnp_Ex_c18754_27630557	RAC875_rep_c109969_119	Excalibur_c26671_57	wsnp_Ex_c2185_4094843	BS00066447_51	wsnp_Ex_rep_c101994_87256479	IAAV8629	wsnp_Ex_c18754_27630557	Excalibur_c31769_793	wsnp_Ex_c17476_26190830	wsnp_Ku_c6977_12078885	wsnp_Ex_c44164_50292954	wsnp_RFL_Contig2265_1693968	wsnp_Ku_c6977_12078791	CAP11_c3209_76	Excalibur_c24051_502
Excalibur_c12332_161	BS00023076_51	wsnp_Ex_c4244_7662955	BS00061387_51	Ex_c5317_662	CAP11_c3591_72	BobWhite_c19155_246	Excalibur_c9846_1720	BS00066143_51	wsnp_Ex_c27298_36506245	wsnp_Ku_c51039_56457361	BS00022761_51	Excalibur_c12332_161	JD_c5000_410	RAC875_c101391_521	RAC875_c61597_327
CAP12_rep_c5753_56	CAP7_c10833_215	BS00075505_51	BobWhite_rep_c49979_373	wsnp_Ku_c11110_18216209	RAC875_c103787_233	BS00068254_51	CAP12_rep_c5753_56
BS00077533_51	BS00076221_51	BS00067453_51	Tdurum_contig88305_380	BS00040916_51	Tdurum_contig12967_831	BS00089968_51	wsnp_BE443187A_Ta_2_3	BS00077533_51
wsnp_CAP11_c1506_840951	BS00074855_51	BS00022754_51	BS00063973_51	Kukri_c6266_260	wsnp_Ku_c42416_50159250	wsnp_CAP11_c1506_840938	wsnp_CAP11_c1506_840951	wsnp_Ex_c790_1554988
BS00099700_51	BS00099700_51	wsnp_Ex_c19134_28056012	wsnp_CAP7_c2282_1107112	wsnp_Ex_c31830_40573624	Excalibur_rep_c115510_314	Kukri_c8835_112	wsnp_Ex_rep_c69526_68472787	Ra_c7322_2294
BobWhite_c40633_308	Tdurum_contig82190_124	Excalibur_c45297_316	wsnp_Ex_rep_c69647_68598463	BobWhite_c40633_308	RAC875_c25339_200	RAC875_c23775_406	Tdurum_contig36142_150	Kukri_c5967_586
IACX5879	wsnp_Ex_c31017_39858962	BS00100107_51	IACX5879	Excalibur_c47321_138	IAAV2363	Tdurum_contig49187_601	wsnp_Ex_c7383_12655992
Kukri_c75091_154	Kukri_c75091_154	RAC875_c32639_395	Kukri_c75091_220	wsnp_Ku_c7078_12236807	BS00022299_51	wsnp_Ex_c23795_33033010	wsnp_Ex_c23795_33033150
wsnp_Ku_c3953_7233359	wsnp_Ex_c16295_24772702	wsnp_Ku_c3953_7233359	wsnp_CAP11_c923_558715	wsnp_Ex_c16295_24772663	wsnp_Ex_c54655_57455562	RAC875_c55872_149	wsnp_Ex_c54655_57455110
Excalibur_c52165_93	wsnp_BE444644A_Ta_2_1	Ra_c69221_1167	Kukri_rep_c69378_1842	wsnp_BE500291A_Ta_2_1	Excalibur_c52165_93	wsnp_Ra_rep_c69221_66574148	wsnp_Ex_c31570_40343841
BS00047242_51	BS00056932_51	BS00057293_51	BS00056933_51	BS00021873_51	BS00047242_51	RAC875_rep_c106118_339
Excalibur_c2598_2052	BS00065313_51	Kukri_c63163_141	RAC875_c31670_389	BobWhite_c11512_157	RAC875_c68120_285	Excalibur_c2598_2052
Kukri_rep_c103857_458	BobWhite_c5457_1440	Kukri_rep_c72329_163	Excalibur_c6567_845	Kukri_rep_c103857_458	RAC875_c28819_281	RAC875_c49940_385
BS00021688_51	Excalibur_c27357_146	Excalibur_c46261_342	BS00021688_51	tplb0049a09_1302	tplb0049a09_2097
wsnp_Ex_c2171_4073721	Kukri_rep_c86966_163	Ex_c2171_2600	wsnp_Ex_c2171_4072774	wsnp_Ex_c2171_4073721	wsnp_Ex_c2171_4072995
RAC875_c15745_124	Kukri_rep_c95804_119	RFL_Contig3370_343	tplb0035p20_710	BobWhite_c7114_237	RAC875_c15745_124
Excalibur_c37943_221	wsnp_Ku_c20011_29589514	wsnp_Ku_c3684_6789632	Excalibur_c37943_221	BS00044408_51	BS00065481_51
tplb0056h22_2113	Tdurum_contig10128_593	Ra_c23129_348	BS00046772_51	wsnp_Ex_c2718_5038582	tplb0056h22_2113
BobWhite_c11539_336	BS00021860_51	wsnp_Ku_c38543_47157828	BS00023138_51	BobWhite_c11539_336	BS00000006_51
Kukri_c36747_195	BS00022500_51	Excalibur_c7180_862	Kukri_c36747_195	Kukri_c5501_1515	wsnp_Ex_rep_c101757_87065169
wsnp_Ex_c1279_2451699	Tdurum_contig96830_155	Tdurum_contig59338_1902	IAAV6488	wsnp_Ex_c1279_2451699	Tdurum_contig76136_404
wsnp_Ex_c16551_25061395	Ra_c2139_968	wsnp_Ex_c16551_25061395	wsnp_Ex_c16551_25060833	wsnp_Ex_c16551_25061517	wsnp_Ex_c16551_25061550
Ra_c22700_818	Ra_c22700_818	BS00035256_51	Kukri_c54152_242	wsnp_Ku_c21275_31007309
Excalibur_c17553_84	Excalibur_c17553_84	RAC875_rep_c106044_137	wsnp_BE444644A_Ta_2_2	wsnp_RFL_Contig4136_4696148
BS00036851_51	wsnp_Ex_c3136_5798236	wsnp_Ex_c3136_5798185	BS00036851_51	Ra_c11529_647
JD_c15758_288	BS00059098_51	tplb0044j06_689	BS00100510_51	JD_c15758_288
BS00074301_51	Tdurum_contig52695_388	BS00074301_51	BobWhite_c23736_153
IAAV9053	Tdurum_contig71499_211	wsnp_Ex_c7266_12475249	BS00073670_51	IAAV9053
wsnp_Ex_rep_c68829_67704044	RAC875_c86270_269	RFL_Contig5137_602	wsnp_Ex_rep_c68829_67704044	RAC875_c81616_116
Tdurum_contig10843_745	BS00041063_51	Tdurum_contig10843_745	Ku_c12469_983	wsnp_Ra_c3966_7286546
Ra_c700_1024	Ra_c700_1024	JD_c20036_865	Ra_c700_2210	wsnp_Ku_c15816_24541162
wsnp_Ra_c12183_19587379	Kukri_c29560_455	wsnp_Ku_c20011_29589089	wsnp_Ex_c11120_18022932	wsnp_Ra_c12183_19587379
Tdurum_contig55097_601	Tdurum_contig55097_601	IAAV1650	wsnp_Ex_c2702_5013188
Excalibur_c79009_75	Excalibur_c79009_75	IAAV669	Tdurum_contig11521_102
IACX8002	BS00023407_51	IACX8002	BS00009531_51
Tdurum_contig17712_115	wsnp_Ex_c19519_28487099	Tdurum_contig17712_115	Tdurum_contig17712_200
wsnp_JD_c3867_4934646	wsnp_CAP11_rep_c4151_1963100	Tdurum_contig43874_1129	wsnp_JD_c3867_4934646
wsnp_CAP11_c1116_654940	IAAV3916	Tdurum_contig54689_646	wsnp_CAP11_c1116_654940
Kukri_c16087_281	Kukri_c16087_281	Excalibur_c42255_425	BS00068108_51
BobWhite_rep_c50145_387	BobWhite_rep_c50145_387	BS00077879_51	BS00094095_51
RAC875_c35993_308	RAC875_c35993_308	Tdurum_contig49187_356	Kukri_rep_c77459_316
BS00022838_51	BS00022838_51	BS00021968_51	BobWhite_rep_c63332_67
Excalibur_c472_914	Excalibur_c472_914	Excalibur_c33923_592	Ex_c4208_839
Tdurum_contig10546_273	BS00063823_51	BS00063822_51	RAC875_c13_1965	RAC875_c13_1589	wsnp_Ra_c13_24540	BS00066127_51	RAC875_rep_c106700_77	RAC875_c13_1458	Tdurum_contig10546_273
wsnp_Ex_c2171_4074003	wsnp_Ex_c2171_4074003	Excalibur_c2171_2728
wsnp_Ex_c7830_13323473	wsnp_BE497820A_Ta_2_2	wsnp_Ex_c7830_13323473
Kukri_c41797_393	Kukri_c41797_393	RFL_Contig2187_1025
BS00065296_51	Excalibur_c6010_235	BS00065296_51
wsnp_BG607308A_Ta_2_2	wsnp_Ex_c2526_4715978	wsnp_BG607308A_Ta_2_2
BS00021939_51	BS00021939_51	BS00022110_51
BobWhite_c13238_386	wsnp_Ku_c14275_22535576	BobWhite_c13238_386
BobWhite_c14689_172	BobWhite_c14689_172	Ku_c21235_676
BS00074299_51	BS00074299_51	Tdurum_contig86202_175	BS00076246_51
wsnp_Ex_c3620_6612231	wsnp_Ex_c3620_6612231	wsnp_JD_c2128_2930150
BS00065693_51	BS00065693_51	Kukri_c7633_724
wsnp_Ex_c49211_53875600	Excalibur_rep_c69868_123	wsnp_Ex_c49211_53875600
Excalibur_c45894_552	Excalibur_c45894_552	wsnp_Ku_c12211_19780409
Kukri_c75754_239	Kukri_c75754_239	Jagger_c6106_119
RAC875_c58966_471	IAAV3167	RAC875_c58966_471
Kukri_c14889_116	Kukri_c14889_116	Kukri_c14889_1086
Kukri_c34173_169	Kukri_c34173_169	Excalibur_c20260_137
BS00110075_51	BS00110075_51	wsnp_Ra_c17216_26044790
Ku_c6319_201	Ku_c6319_201	Ku_c24324_850
wsnp_Ex_c54211_57168122	BS00082219_51	wsnp_Ex_c54211_57168122
Excalibur_c8030_2139	Excalibur_c8030_2139	RAC875_rep_c107228_92
wsnp_Ex_c6209_10838852	BobWhite_c41542_354	wsnp_Ex_c6209_10838852
Ex_c104539_35	Ex_c104539_35	wsnp_Ex_c5626_9897389
wsnp_Ku_c35386_44598937	wsnp_Ku_c35386_44598937
wsnp_Ku_c7890_13513783	wsnp_Ku_c7890_13513783
Tdurum_contig17500_876	Tdurum_contig17500_876
BS00079189_51	BS00079189_51
RAC875_rep_c74170_236	RAC875_rep_c74170_236
Ex_c21738_1175	Ex_c21738_1175
BS00023152_51	BS00023152_51
Kukri_c6492_375	Kukri_c6492_375
Ex_c95453_1499	Ex_c95453_1499
wsnp_Ex_c39592_46849607	wsnp_Ex_c39592_46849607
wsnp_RFL_Contig4307_5006558	wsnp_RFL_Contig4307_5006558
BS00065292_51	BS00065292_51
Tdurum_contig44343_1039	Tdurum_contig44343_1039
wsnp_Ex_rep_c67179_65674582	wsnp_Ex_rep_c67179_65674582
JD_c947_819	JD_c947_819
wsnp_Ex_rep_c67394_65974276	wsnp_Ex_rep_c67394_65974276	BS00021660_51	Kukri_rep_c107435_940	wsnp_Ex_c62351_62025689	BobWhite_c5564_86
BobWhite_c8202_245	BobWhite_c8202_245
RAC875_c232_1895	RAC875_c232_1895
Ku_c915_507	Ku_c915_507
BobWhite_c27193_217	BobWhite_c27193_217
RFL_Contig5787_2311	RFL_Contig5787_2311
Tdurum_contig10495_439	Tdurum_contig10495_439
BS00081120_51	BS00081120_51
wsnp_Ex_c19647_28632659	wsnp_Ex_c19647_28632659
wsnp_BE399939A_Ta_2_1	wsnp_BE399939A_Ta_2_1
IACX2540	IACX2540
IAAV2328	IAAV2328
Kukri_c17430_972	Kukri_c17430_972
wsnp_Ex_c19647_28632894	wsnp_Ex_c19647_28632894
RAC875_rep_c91682_90	RAC875_rep_c91682_90
Tdurum_contig48760_112	Tdurum_contig48760_112
RAC875_c61493_327	RAC875_c61493_327
Excalibur_c11992_168	Excalibur_c11992_168
CAP7_c4064_162	CAP7_c4064_162
RAC875_c18195_741	RAC875_c18195_741
BobWhite_c14291_666	BobWhite_c14291_666
RAC875_c84991_116	RAC875_c84991_116
Kukri_c49033_52	Kukri_c49033_52
BobWhite_c17045_186	BobWhite_c17045_186
Tdurum_contig54785_216	Tdurum_contig54785_216
BS00099534_51	BS00099534_51
wsnp_Ex_c1880_3545329	wsnp_Ex_c1880_3545329
BS00094343_51	BS00094343_51
wsnp_Ex_c57094_58953404	wsnp_Ex_c57094_58953404
Kukri_rep_c102608_599	Kukri_rep_c102608_599
BS00022098_51	BS00022098_51
BS00003088_51	BS00003088_51
RAC875_c42281_112	RAC875_c42281_112
Kukri_c3338_271	Kukri_c3338_271
Excalibur_c6714_246	Excalibur_c6714_246
BS00009369_51	BS00009369_51
Kukri_c6669_145	Kukri_c6669_145
BS00068435_51	BS00068435_51
Kukri_c57965_109	Kukri_c57965_109
Excalibur_c9210_168	Excalibur_c9210_168
BobWhite_rep_c63943_76	BobWhite_rep_c63943_76
RAC875_c30566_230	RAC875_c30566_230
BobWhite_c5917_529	BobWhite_c5917_529
RAC875_c64253_435	RAC875_c64253_435
BS00065714_51	BS00065714_51
Ku_c47168_563	Ku_c47168_563
BobWhite_rep_c64315_180	BobWhite_rep_c64315_180
CAP8_rep_c4852_130	CAP8_rep_c4852_130
BS00076948_51	BS00076948_51
Ku_c19858_2078	Ku_c19858_2078
IACX5832	IACX5832
RAC875_c91464_170	RAC875_c91464_170
RAC875_c19259_1902	RAC875_c19259_1902
wsnp_JD_c23511_20069005	wsnp_JD_c23511_20069005
Kukri_c86812_193	Kukri_c86812_193
wsnp_CAP11_c951_572693	wsnp_CAP11_c951_572693
BS00024602_51	BS00024602_51
BS00082002_51	BS00082002_51
CAP8_c2014_192	CAP8_c2014_192
CAP8_c1066_309	CAP8_c1066_309
IAAV5294	IAAV5294
wsnp_Ex_rep_c102070_87317290	wsnp_Ex_rep_c102070_87317290
BS00093771_51	BS00093771_51
RFL_Contig727_736	RFL_Contig727_736
BS00094342_51	BS00094342_51
BS00011235_51	BS00011235_51
RFL_Contig1284_640	RFL_Contig1284_640
RAC875_c26353_719	RAC875_c26353_719
wsnp_BF201102A_Ta_2_1	wsnp_BF201102A_Ta_2_1
Kukri_rep_c104877_2166	Kukri_rep_c104877_2166
Excalibur_c1208_72	Excalibur_c1208_72
BS00067150_51	BS00067150_51
IAAV2080	IAAV2080
BS00015653_51	BS00015653_51
Excalibur_c92705_94	Excalibur_c92705_94
BS00089076_51	BS00089076_51
wsnp_Ex_c18941_27840714	wsnp_Ex_c18941_27840714
BS00104432_51	BS00104432_51
Tdurum_contig43844_1266	Tdurum_contig43844_1266
RAC875_c68530_59	RAC875_c68530_59
BS00031073_51	BS00031073_51
IAAV8042	IAAV8042
BS00022191_51	BS00022191_51
BobWhite_c42349_99	BobWhite_c42349_99
RAC875_c16943_404	RAC875_c16943_404
RAC875_rep_c111720_149	CAP7_c6223_318	RAC875_c7486_1667	Kukri_c22631_462	Excalibur_c560_180	IAAV6078	BobWhite_c10126_263	CAP7_c11553_123	wsnp_JD_c9613_10432955	IAAV8416	RAC875_c42356_237	BobWhite_c20692_123	wsnp_Ra_c5131_9153817	RFL_Contig4162_1757	IAAV2077	BS00063099_51	RAC875_rep_c111720_149	wsnp_Ku_c14202_22436656	BobWhite_c7070_196	BS00068200_51	wsnp_Ku_rep_c70220_69775205	wsnp_Ex_c25392_34658803	Kukri_c23752_659	Jagger_c6390_111	CAP7_c2695_75	RAC875_c52809_168	BobWhite_c6094_447	RAC875_c35715_718	wsnp_CAP12_c303_168418	BS00068173_51	Excalibur_c28850_166	RAC875_c98401_90	BS00093122_51	Kukri_c65301_127	wsnp_Ex_c18654_27528399	BobWhite_rep_c50822_462	IAAV6818	BS00010886_51	BS00064660_51	IAAV6876	RAC875_c27959_117	wsnp_JD_c12186_12484832	wsnp_Ra_c24619_34168104	BS00066903_51	RAC875_c97163_563	Excalibur_c35797_615	wsnp_Ku_rep_c70220_69775367	Excalibur_c4031_1227	wsnp_Ex_c4031_7293125	RAC875_rep_c76630_63
Tdurum_contig25393_218	wsnp_Ex_c5915_10378807	Ex_c2571_987	Kukri_rep_c105119_190	wsnp_Ku_c7872_13484038	BobWhite_c41725_430	Kukri_c43113_136	wsnp_Ex_c18519_27369737	Excalibur_c10669_997	IAAV4252	wsnp_Ra_c5210_9289264	BS00103625_51	wsnp_Ex_rep_c68091_66846454	RAC875_c5518_1401	BS00067028_51	wsnp_CAP7_c3665_1701376	IAAV3972	RAC875_c62202_161	BS00074315_51	Ku_c439_1308	Kukri_c439_857	RAC875_rep_c117234_313	Excalibur_c97201_294	Kukri_c51_98	wsnp_Ex_c1498_2868339	Jagger_c6508_51	wsnp_Ku_c32477_42087329	wsnp_Ex_c2904_5355509	BS00024717_51	JD_c16284_736	wsnp_Ex_c658_1294003	BS00065930_51	wsnp_Ex_c10842_17637744	Ku_c4349_1791	wsnp_Ex_c58012_59490259	Tdurum_contig25393_218	wsnp_Ex_rep_c104986_89538820	BS00068082_51	Kukri_rep_c106665_549
JD_c8050_978	wsnp_Ex_c4826_8610827	BS00110489_51	Excalibur_rep_c91489_103	wsnp_Ex_rep_c95506_83475785	Tdurum_contig31845_322	wsnp_Ex_rep_c67392_65972196	CAP12_c2009_335	Kukri_c32583_540	Ku_c69113_923	wsnp_JD_c10416_11077664	wsnp_Ex_c26616_35855805	JD_c7452_325	wsnp_Ex_rep_c69760_68718561	Kukri_c39743_170	wsnp_CAP8_c1594_914839	JD_c8050_978
Ex_c5594_2818	Excalibur_c7968_2218	BobWhite_c6633_179	Kukri_c46932_155	Excalibur_c36377_615	IAAV659	Kukri_c46932_125	BobWhite_c16987_106	RAC875_c18335_443	Kukri_c9522_622	BobWhite_rep_c62475_70	BobWhite_c14323_288	wsnp_JD_c5795_6955627	Excalibur_rep_c67473_264	Ex_c5594_2818	IAAV7267	RAC875_c42009_247	Jagger_c3991_101	Excalibur_c9846_458
BS00062731_51	RAC875_c30011_426	IAAV475	BS00099719_51	Excalibur_c38433_291	BS00067744_51	IAAV5992	wsnp_Ra_c39562_47242455	wsnp_Ex_c29304_38355434	BS00062731_51	Ku_c55173_549
BS00109560_51	RAC875_c2105_740	BS00109560_51	BS00000137_51	wsnp_Ex_c56866_58816359	RAC875_c94973_396	Excalibur_c23304_353	BS00021971_51	wsnp_Ex_c5155_9140608
Kukri_c94493_273	Ex_c24477_484	Kukri_c94493_273	wsnp_Ra_c27733_37249132	BS00042014_51	CAP7_c1155_57	Ra_c1726_1071	wsnp_Ex_c5594_9848626
wsnp_Ex_c33675_42124657	CAP12_c703_150	RAC875_c32320_88	Excalibur_c33675_201	wsnp_Ku_c3294_6125586	Ex_c29928_1020	wsnp_Ex_c54092_57099525	BS00087696_51	Excalibur_c56310_57	BS00087043_51	wsnp_Ex_c33675_42124657	BS00099782_51	RAC875_c91986_410
BS00063423_51	BS00108020_51	BS00028183_51	BS00108019_51	BS00063423_51
RAC875_c27743_249	RAC875_c16536_80	wsnp_Ra_c47696_53184502	IACX5390	BS00021735_51	Kukri_c4581_737	Kukri_rep_c72553_368	Tdurum_contig28353_1628	BobWhite_rep_c50349_139	RAC875_c27743_249	RAC875_rep_c104919_902
BS00084106_51	BobWhite_c38408_71	BS00064272_51	wsnp_Ku_c40084_48381107	BS00050057_51	BS00084106_51	BS00021868_51	Kukri_rep_c112425_506	Tdurum_contig8171_1680	IACX7841	Kukri_c16006_1996
BobWhite_c16916_658	BS00029720_51	Kukri_c59657_805	BS00074721_51	Kukri_c48575_470	BobWhite_c16916_658
Ex_c1583_1138	BobWhite_c47103_205	wsnp_Ex_c33455_41940691	wsnp_Ex_rep_c66903_65319487	wsnp_Ex_rep_c68023_66768770	wsnp_Ku_c17875_27051169	IAAV4188	Ex_c1583_1138	wsnp_Ex_rep_c68023_66768700	Tdurum_contig52447_814	Ex_c1583_1688
Tdurum_contig92938_632	Tdurum_contig92938_632	BS00022886_51	Tdurum_contig44115_720	RAC875_c62400_924	BS00088733_51	RAC875_c62400_639	RAC875_c62400_840	BS00062972_51	Kukri_c3576_1212	Tdurum_contig44115_405
tplb0060p09_735	BS00067985_51	tplb0060p09_735	Excalibur_c6967_1852	RFL_Contig4979_865	BS00024993_51	BS00079166_51	RFL_Contig4979_965	BS00102828_51	Excalibur_c6967_553	Excalibur_c32189_998
Ku_c13342_414	IAAV5469	Ku_c13342_414	BS00064767_51	BS00070507_51	Excalibur_c32630_104	wsnp_Ex_rep_c75281_72691359	wsnp_Ra_c44756_51084202	Tdurum_contig42092_348	wsnp_Ex_c6548_11355524	wsnp_Ku_c3869_7094615
RAC875_rep_c109658_382	RAC875_rep_c109658_382	RAC875_c48052_127	Excalibur_c1925_2569	Tdurum_contig5017_1015	Kukri_c55310_94	Tdurum_contig29090_280	Kukri_rep_c72756_155	Excalibur_c92906_314	RAC875_rep_c109658_211	RAC875_rep_c109658_614
wsnp_Ku_c16116_24914991	Kukri_c3734_438	tplb0048o03_953	wsnp_Ex_c2207_4136036	wsnp_Ku_c16116_24914991	Kukri_c3734_400	Kukri_c55885_110	Kukri_c46310_84	Kukri_c637_517	Kukri_c637_974
RAC875_c10819_636	RAC875_c49291_156	BS00037103_51	Tdurum_contig82473_67	wsnp_RFL_Contig1548_762547	Kukri_c45951_367	Tdurum_contig50731_961	wsnp_Ex_c11070_17950604	RAC875_c10819_636
Tdurum_contig11439_387	BS00068805_51	Kukri_c30643_112	wsnp_Ex_c13485_21225504	Tdurum_contig11439_387	BS00029869_51	wsnp_RFL_Contig3739_3996324	Ku_c11429_519
Excalibur_c17032_261	wsnp_Ex_c7193_12354542	IAAV8455	Kukri_c27433_1819	wsnp_Ra_c19660_28866961	Excalibur_c17032_261	Excalibur_rep_c107626_110
Tdurum_contig31131_198	Kukri_c28117_583	tplb0033f11_1381	BS00009789_51	Tdurum_contig48658_802	Kukri_c49151_139	Tdurum_contig31131_198	wsnp_BE497820B_Ta_2_1
BobWhite_c47456_121	wsnp_Ku_c2185_4218722	wsnp_Ku_c3201_5970486	BobWhite_c47456_121	Kukri_c52_225	Tdurum_contig12551_233	BS00065551_51	wsnp_Ku_rep_c101212_88410320
Kukri_c1214_2316	Tdurum_contig97942_163	Tdurum_contig97942_51	Kukri_c1214_2316	Kukri_c1214_948	Excalibur_c23452_401	Kukri_c1214_825
Kukri_c2827_439	RFL_Contig5320_731	Kukri_c2827_439	wsnp_Ra_rep_c106477_90236168	IAAV3261	Kukri_s113060_116	RAC875_c16827_292	wsnp_Ex_c1302_2489542
RAC875_c10174_268	Tdurum_contig77275_259	RAC875_c10174_268	Kukri_c9073_1450	BS00039492_51	Tdurum_contig10172_176	wsnp_Ra_c26091_35652620
BS00056147_51	BS00056147_51	BS00108062_51	Kukri_c47349_450	Tdurum_contig46366_913	wsnp_Ex_c1630_3105100	BS00048572_51
wsnp_Ex_c10674_17400603	Kukri_c10530_1044	BS00022993_51	BS00067152_51	wsnp_Ex_c10674_17400603
wsnp_Ku_rep_c70662_70289489	Excalibur_c9258_1222	wsnp_Ex_c12152_19429932	wsnp_Ku_rep_c70662_70289489	Jagger_c3819_70	Tdurum_contig85945_281
BS00100708_51	BS00100707_51	BS00100708_51	BS00025795_51	BS00022991_51	RAC875_s111360_122
Tdurum_contig49583_669	RFL_Contig5337_1453	BobWhite_c43731_313	Tdurum_contig49583_669	RAC875_c278_1801	Tdurum_contig27973_306
Ex_c66350_301	Ex_c66350_301	Excalibur_c2433_324	Excalibur_c49271_183	wsnp_Ex_rep_c75281_72691771	IAAV4074
wsnp_Ex_c2615_4862266	wsnp_Ex_c47152_52446529	wsnp_Ku_c29780_39658445	IACX2883	wsnp_Ex_c2615_4862266	JD_c63005_896
Kukri_rep_c109397_59	Kukri_rep_c109397_59	Tdurum_contig25432_1218	Excalibur_c3948_1315	wsnp_Ku_c64203_64579087	Tdurum_contig25432_1377
BS00092953_51	wsnp_Ku_c6464_11320381	BS00068390_51	wsnp_Ku_c14332_22613741	BS00049793_51	BS00092953_51
Ku_c22523_598	Ku_c22523_598	RAC875_c54392_94	Excalibur_c8168_226	IACX1947	BS00032082_51
Ra_c73292_443	Kukri_c27591_1180	Excalibur_rep_c101527_180	BobWhite_c4773_85	Ra_c73292_443	IAAV1706	IAAV547	BobWhite_rep_c65835_277	Kukri_c64573_443	Excalibur_c8675_1550	IACX6009
Kukri_c2955_281	Kukri_c2955_281	IACX9238	wsnp_Ex_c11265_18216936	BS00010573_51	RFL_Contig2832_2410
wsnp_Ex_c11131_18037020	Tdurum_contig52688_476	wsnp_Ex_c11131_18036595	IACX6070	wsnp_Ex_c11131_18037020
Kukri_rep_c80794_53	Kukri_c11240_332	Kukri_rep_c80794_53	Kukri_c57830_63	BS00068100_51
Excalibur_c3730_546	Excalibur_c4468_654	Kukri_c10970_573	Excalibur_c3730_2098	Excalibur_c3730_546
IAAV8999	BobWhite_c4852_323	IAAV4590	wsnp_Ex_c12431_19823475	IAAV8999
Tdurum_contig60189_855	RAC875_c3231_339	Tdurum_contig60189_310	CAP7_c8713_356	Tdurum_contig60189_855
Kukri_rep_c105540_177	Tdurum_contig84745_267	Kukri_rep_c105540_177	Excalibur_c50887_231	BS00022652_51
Excalibur_c23457_225	Excalibur_c23457_225	BS00024829_51	RAC875_c22722_671	wsnp_Ex_c9362_15546626
RAC875_c96862_121	BS00022673_51	BobWhite_c11495_120	RAC875_c96862_121
BobWhite_rep_c64260_207	BobWhite_rep_c64260_207	Jagger_c5859_114	wsnp_Ex_c3834_6971712	wsnp_Ex_c3834_6971470
Excalibur_c25948_366	Excalibur_c25948_366	IAAV52	Kukri_c9520_288	RAC875_c9150_2945
BS00007437_51	Ra_c53208_433	Ku_c1191_2004	BobWhite_c47740_85	BS00007437_51
wsnp_Ku_c3102_5810751	wsnp_Ku_c3102_5811860	wsnp_Ku_c3102_5810751	Kukri_c54078_114
wsnp_BE443187B_Ta_2_1	BS00023161_51	wsnp_BE443187B_Ta_2_1	wsnp_Ku_c20701_30355248
wsnp_Ex_c2870_5296539	wsnp_Ra_c38873_46699852	RAC875_c2260_1700	wsnp_Ex_c2870_5296539
RAC875_c22387_117	Excalibur_c11605_156	RAC875_c22387_117	BS00065543_51
Tdurum_contig53796_360	RAC875_c47212_309	Tdurum_contig8695_379	Tdurum_contig53796_360
wsnp_CAP12_c2231_1090724	BS00024814_51	IAAV5014	wsnp_CAP12_c2231_1090724
RFL_Contig4911_357	Tdurum_contig14130_315	BS00083715_51	RFL_Contig4911_357
RAC875_c1792_3457	Kukri_c87104_125	RAC875_c1792_3457	RAC875_c60758_585
IAAV2411	BS00023072_51	IAAV2411	BS00063769_51
CAP11_c7700_247	BS00064423_51	D_GDEEGVY01AU4CW_149	CAP11_c7700_247
Tdurum_contig25513_123	Tdurum_contig25513_123	tplb0027f13_1493	IACX9261
BS00009810_51	wsnp_Ex_c831_1625061	wsnp_Ex_c607_1204908	BS00009810_51
wsnp_Ex_c21875_31045200	Kukri_c82145_51	wsnp_Ex_c8019_13598142	wsnp_Ex_c21875_31045200
Tdurum_contig47071_1322	BS00049403_51	Tdurum_contig29967_456	Tdurum_contig47071_1322
wsnp_Ex_c97184_84339976	BobWhite_c39214_164	wsnp_Ex_c97184_84339976	wsnp_Ex_c53170_56501500
RAC875_c19099_308	RAC875_c19099_308	RAC875_c19099_434	RFL_Contig2304_1569
Excalibur_c71712_180	Excalibur_c71712_180	RAC875_rep_c74271_414	RFL_Contig3285_1009
Jagger_c8121_167	BobWhite_c24484_240	Excalibur_c23801_115	Jagger_c8121_167
Tdurum_contig60165_722	Tdurum_contig60165_722	Kukri_c13359_169
Excalibur_rep_c104354_205	BS00065732_51	JD_c51907_59	Excalibur_rep_c104354_205
Excalibur_c9868_1206	Excalibur_c9868_1206	BS00003655_51	Tdurum_contig47833_484
Kukri_c46276_63	BS00022336_51	Kukri_c46276_63
Kukri_c74960_427	Kukri_c74960_427	wsnp_Ku_c35090_44349446
CAP7_c5481_96	CAP8_c909_312	CAP7_c5481_96
BS00073015_51	BS00068710_51	RAC875_c103988_92	Tdurum_contig44635_759	wsnp_Ex_c2582_4804223	wsnp_Ra_c2105_4092507	BS00073015_51	BobWhite_c34759_227
Excalibur_c71602_591	Excalibur_c71602_420	Excalibur_c71602_591
wsnp_Ex_c12152_19428078	wsnp_Ex_c12152_19428078	wsnp_Ra_c15069_23407152
IAAV2401	IAAV2401	BS00078784_51
Tdurum_contig63997_587	BS00067841_51	Tdurum_contig63997_587
Kukri_c26747_211	Kukri_c26747_211	BobWhite_c28333_454
wsnp_BF201102B_Ta_2_5	wsnp_BF201102B_Ta_2_5	BobWhite_rep_c50066_63
BobWhite_c6685_1922	BobWhite_c6685_1922	wsnp_JD_c8978_9893945
BS00062618_51	BS00062618_51	BS00029348_51
IACX3059	RAC875_c89088_79	Kukri_c35480_647	IAAV2002	Excalibur_c79041_63	BS00022520_51	BS00083511_51	IACX3059
wsnp_Ex_rep_c67471_66073969	wsnp_Ex_rep_c67471_66073969	Ex_c23426_1546
BS00065864_51	Excalibur_c92555_283	BS00065864_51
BobWhite_c23903_443	BobWhite_c23903_443	RAC875_c36779_148
IACX3288	IACX3288	wsnp_Ex_c16963_25554152	wsnp_Ex_rep_c69631_68583202	BS00031411_51
Tdurum_contig35470_227	Tdurum_contig35470_227	RAC875_c29488_56
BS00099986_51	BS00099986_51	Excalibur_c9563_1157
BS00084096_51	IACX5702	BS00084096_51
RAC875_rep_c106589_784	RAC875_rep_c106589_184	RAC875_rep_c106589_784
wsnp_Ex_rep_c110196_92676847	wsnp_Ex_rep_c110196_92676847	wsnp_Ku_c5308_9450093
RAC875_c20161_821	RAC875_c20161_821	Ku_c7546_861
Tdurum_contig93270_1008	Tdurum_contig93270_1008	wsnp_Ku_c11980_19464222
BS00018740_51	BS00018740_51	Kukri_rep_c109463_264
Excalibur_c9969_98	wsnp_Ex_c7196_12357989	Excalibur_c37910_276	Excalibur_c9969_98
RFL_Contig2772_1693	RFL_Contig2772_1693	RAC875_rep_c112818_870
Tdurum_contig10100_523	Tdurum_contig10100_523	CAP8_c2277_179
BS00049213_51	BS00049213_51	Excalibur_c4189_124
Excalibur_c47452_183	BS00091519_51	Excalibur_c47452_183
RAC875_c1148_1175	Excalibur_c4699_215	RAC875_c1148_1175
wsnp_Ex_c2459_4591695	wsnp_Ex_c2459_4591695
wsnp_Ex_c16045_24471413	Tdurum_contig84832_110	BS00097030_51	BS00099729_51	wsnp_Ex_c16045_24471413	RAC875_c82589_246	BS00031339_51
Tdurum_contig45588_730	Tdurum_contig45588_730
Excalibur_c58520_78	Excalibur_c58520_78
BS00045446_51	wsnp_Ex_c12909_20457407	BS00045446_51	wsnp_Ex_c12909_20457660	wsnp_Ex_c7988_13555376	BS00065390_51	JG_c1889_344	wsnp_Ex_c48257_53217539
wsnp_Ku_c38713_47298856	wsnp_Ku_c38713_47298856
BS00005860_51	BS00005860_51
wsnp_Ex_rep_c68600_67448893	wsnp_Ex_rep_c68600_67448893
wsnp_Ex_rep_c66696_65023462	wsnp_Ex_rep_c66696_65023462	RFL_Contig3811_3709	wsnp_Ex_c12119_19382820	wsnp_Ex_rep_c66651_64963120	Jagger_c505_141	BobWhite_c8048_663	IACX6007	RAC875_rep_c105322_99	wsnp_JG_c402_268605
wsnp_BE499835B_Ta_2_5	wsnp_BE499835B_Ta_2_5
Tdurum_contig97407_196	Tdurum_contig97407_196
RAC875_c13410_2221	RAC875_c13410_2221
wsnp_Ex_c8019_13598348	wsnp_Ex_c8019_13598348
Tdurum_contig14404_319	Tdurum_contig14404_319
RAC875_c24376_704	RAC875_c24376_704
BobWhite_c2694_494	BobWhite_c2694_494
Excalibur_c12395_467	Excalibur_c12395_467
wsnp_Ex_c3175_5864335	wsnp_Ex_c3175_5864335
RAC875_c29907_115	RAC875_c29907_115
BS00011514_51	BobWhite_c45848_120	wsnp_RFL_Contig2809_2587619	BS00011514_51	Kukri_c12910_908	Tdurum_contig32812_325
Kukri_c15823_196	Kukri_c15823_196
Excalibur_rep_c104876_277	Excalibur_rep_c104876_277
Excalibur_c48387_58	Excalibur_c48387_58
Excalibur_c2618_1723	BS00059847_51	Excalibur_c2618_1723
RFL_Contig4167_1164	RFL_Contig4167_1164
Kukri_c100408_598	Kukri_c100408_598
Excalibur_c14594_182	Excalibur_c14594_182
RAC875_rep_c114200_428	RAC875_rep_c114200_428
Excalibur_c74858_243	Excalibur_c74858_243
Tdurum_contig10911_117	Tdurum_contig10911_117
Excalibur_c17489_804	Excalibur_c17489_804
BS00033612_51	BS00033612_51
Kukri_c29410_63	Kukri_c29410_63
tplb0057d20_531	tplb0057d20_531
RAC875_rep_c83825_236	RAC875_rep_c83825_236
RAC875_rep_c116173_605	RAC875_rep_c116173_605
wsnp_Ex_c8962_14947544	wsnp_Ex_c8962_14947544
Tdurum_contig71099_245	Tdurum_contig71099_245
wsnp_Ex_c35103_43312537	wsnp_Ex_c35103_43312537
BS00049997_51	BS00049997_51
Excalibur_c3165_730	BS00065128_51	Excalibur_c3165_730
Excalibur_c17055_1451	Excalibur_c17055_1451
RFL_Contig1457_465	RFL_Contig1457_465
wsnp_Ku_c3151_5892200	wsnp_Ku_c3151_5892200
wsnp_Ex_c10644_17356566	wsnp_Ex_c10644_17356566
wsnp_Ex_rep_c68003_66744451	wsnp_Ex_rep_c68003_66744451
wsnp_BE403214B_Ta_2_1	wsnp_BE403214B_Ta_2_1
BS00079321_51	BS00079321_51
RFL_Contig5616_1779	RFL_Contig5616_1779
wsnp_Ex_c2459_4591587	wsnp_Ex_c2459_4591587
BS00039874_51	BS00039874_51
Tdurum_contig42092_281	Tdurum_contig42092_281
Tdurum_contig7459_1061	Tdurum_contig7459_1061
BS00029852_51	BS00029852_51
IAAV2593	IAAV2593
wsnp_Ra_c48052_53424490	wsnp_Ra_c48052_53424490
RFL_Contig539_1789	RFL_Contig539_1789
wsnp_Ex_c58091_59534826	wsnp_Ex_c58091_59534826
Kukri_rep_c108378_52	Kukri_rep_c108378_52
RAC875_c8927_1434	RAC875_c8927_1434
wsnp_Ra_c6374_11143280	wsnp_Ra_c6374_11143280
BobWhite_c26082_239	BobWhite_c26082_239
Excalibur_c46000_203	Excalibur_c46000_203
Tdurum_contig5017_993	Tdurum_contig5017_993
BS00029540_51	BS00029540_51
BS00060015_51	BS00060015_51
BS00094480_51	BS00094480_51
Excalibur_c50584_358	Excalibur_c2618_468	Kukri_c45387_380	D_GDS7LZN02I3554_251	Kukri_c11140_323	BS00009287_51	Excalibur_c50584_358	BS00089081_51	D_GCE8AKX02IXEFJ_281	wsnp_RFL_Contig2402_1924907	RFL_Contig4176_605	Kukri_rep_c106820_591	BobWhite_c14409_206	BS00022688_51	BS00089078_51
Kukri_c7827_1309	BS00011935_51	wsnp_Ex_c24145_33394561	RAC875_c34968_514	Kukri_c7827_1309	D_GDS7LZN02F4FP5_176	wsnp_Ex_c24145_33394644	Kukri_rep_c104865_57	RFL_Contig617_1357	tplb0026a09_1444	Kukri_c48936_107	BS00012069_51	Kukri_c7827_1168	wsnp_Ex_c6657_11523455
wsnp_Ku_c55961_59662821	Excalibur_c91745_337	wsnp_Ku_c10877_17896883	wsnp_Ku_c55961_59662821	wsnp_Ku_c44483_51751682	D_GB5Y7FA02JRQ1I_101	Excalibur_rep_c109856_92	Kukri_rep_c106490_1398
wsnp_Ex_c65985_64188864	RAC875_c26265_146	wsnp_Ex_c65985_64188864	wsnp_Ku_rep_c72922_72561803	D_GBUVHFX02FY8QG_158	RAC875_c30315_692
D_GBF1XID01A16U2_148	RAC875_c44064_222	D_GBF1XID01A16U2_148	BobWhite_c836_422	BobWhite_c15647_606	Excalibur_c37393_75
BS00025017_51	BS00075368_51	BS00074353_51	BS00025017_51	BS00064893_51
BobWhite_c7604_181	Kukri_c14878_97	BobWhite_c7604_181	Kukri_c28182_129	IAAV1320
Excalibur_c30378_344	RAC875_c3672_705	Excalibur_c30378_344	BS00084133_51	BS00068331_51	BS00022267_51	BS00022537_51
BS00024761_51	BS00021911_51	BS00093588_51	BS00024761_51
RAC875_c41114_390	CAP7_c756_531	RAC875_c41114_390	Kukri_c35049_357
Kukri_c17942_239	Kukri_c17942_239	BS00010144_51	D_GCE8AKX02J2BYY_249
Excalibur_c30778_271	Excalibur_c30778_271	RAC875_c8100_163	wsnp_Ex_c11055_17927668
BS00082423_51	BS00082423_51	Kukri_rep_c110911_477
Kukri_c1214_474	Ra_c2279_730	Kukri_c1214_474
BS00078603_51	BS00078603_51	BS00094333_51
wsnp_Ex_c11055_17928283	wsnp_Ex_c11055_17928283	BS00058709_51
Kukri_c46526_103	Kukri_c46526_103
BobWhite_c2730_245	BobWhite_c2730_245
BS00066144_51	BS00066144_51
Kukri_rep_c73094_348	Kukri_rep_c73094_348
IACX5914	RAC875_c703_2551	IACX5914
Kukri_c96249_58	Kukri_c96249_58
RAC875_c16419_585	RAC875_c16419_585
RAC875_c34515_86	RAC875_c34515_86
BS00108733_51	BS00108733_51
BS00023151_51	BS00023151_51
wsnp_Ex_rep_c68491_67318138	wsnp_Ex_rep_c68491_67318138
Kukri_c50467_1017	Kukri_c50467_1017
wsnp_RFL_Contig2606_2264492	wsnp_RFL_Contig2606_2264492
RAC875_c8100_245	RAC875_c8100_245
RAC875_c51455_182	RAC875_c51455_182
Excalibur_c2795_1518	Excalibur_c2795_1518
BS00022699_51	BS00022699_51
Kukri_c13045_302	Kukri_c13045_302
IACX5717	IACX5717
RAC875_c63933_184	RAC875_c63933_184
Ku_c6501_507	Ku_c6501_507
Tdurum_contig12926_687	Tdurum_contig12926_687
wsnp_Ex_c508_1008029	wsnp_Ex_c508_1008029
tplb0031c19_721	tplb0031c19_721
BS00064714_51	BS00064714_51
IACX6496	IACX6496
Tdurum_contig33286_221	BS00076530_51	Tdurum_contig9544_2233	Excalibur_c14222_179	Excalibur_c1708_1975	Tdurum_contig25841_178	BS00066661_51	Kukri_c264_438	BS00023140_51	wsnp_Ex_rep_c67468_66068960	Tdurum_contig25770_308	IAAV4117	Tdurum_contig42015_2187	RAC875_c1215_1525	RAC875_rep_c108445_772	Tdurum_contig42906_732	RAC875_rep_c106439_1097	RAC875_rep_c106439_1159	Tdurum_contig9544_978	Excalibur_c35324_183	Tdurum_contig33286_221	BobWhite_c15870_540	IACX8337	wsnp_RFL_Contig3759_4027999	Tdurum_contig64407_297	Tdurum_contig61934_60	BobWhite_c10740_179
Excalibur_c34574_452	BS00064632_51	Excalibur_c15844_1470	Kukri_c38882_391	Kukri_c1281_515	BS00086046_51	wsnp_Ku_c3354_6228863	BS00033795_51	Excalibur_c34574_452	tplb0047k12_1370	Tdurum_contig53138_302	BS00062823_51	RAC875_c7804_236	wsnp_Ku_c8394_14267750	wsnp_BE403421A_Ta_2_1	IAAV7384	BS00022913_51	wsnp_Ex_c1104_2118684	Excalibur_c49239_97	BS00078715_51	wsnp_Ex_c18965_27868480	CAP11_c1206_301	BS00087178_51
RFL_Contig2765_669	BobWhite_rep_c51132_85	IAAV1495	wsnp_Ex_c26771_35998435	IAAV6895	Tdurum_contig11275_461	BS00046261_51	Ex_c69054_723	Excalibur_c99101_82	tplb0026o20_691	wsnp_CAP12_rep_c4048_1842112	wsnp_RFL_Contig3175_3154256	Excalibur_rep_c90454_251	Kukri_c41482_311	wsnp_RFL_Contig2765_2513854	Excalibur_rep_c103170_504	wsnp_JD_rep_c65886_41872083	RFL_Contig2765_669	RFL_Contig3175_482	wsnp_CAP12_c1663_836753	IACX5481	Excalibur_rep_c69054_960	RFL_Contig3175_749
BS00071732_51	Ku_c69999_111	BS00036397_51	Kukri_c2700_1137	BS00077448_51	wsnp_CAP11_c1137_665073	Kukri_c8148_2719	Tdurum_contig81516_69	BS00071732_51	wsnp_Ex_c9502_15748469	wsnp_BE490147A_Ta_2_1	wsnp_Ex_c11578_18655261	wsnp_CAP8_c4597_2237727	wsnp_Ex_c11348_18327861	wsnp_Ku_c21021_30712963	wsnp_CAP11_c303_253438	Tdurum_contig9835_664	wsnp_Ex_c11348_18326787	wsnp_Ex_c9502_15748251
RAC875_rep_c73318_362	wsnp_Ex_c32765_41369642	tplb0052b07_577	BS00021999_51	wsnp_Ex_c99215_85409445	wsnp_Ku_c9583_16038698	Excalibur_c6057_281	wsnp_Ex_c55340_57883276	RAC875_c39200_260	wsnp_Ex_c22089_31269531	RAC875_c31973_225	BS00067619_51	RAC875_c4632_1681	wsnp_Ex_c22089_31270950	RAC875_rep_c73318_362	wsnp_Ex_c25300_34566908	wsnp_Ex_c14975_23127669	RAC875_rep_c81239_73	wsnp_Ku_c18534_27848426	Excalibur_c44694_414	BobWhite_c30930_192
BS00012028_51	BS00064548_51	BS00010780_51	wsnp_CAP12_c1226_628910	BS00065633_51	wsnp_Ku_c22358_32187765	BobWhite_c2568_115	Excalibur_c53981_77	RAC875_c691_1486	wsnp_Ex_c902_1745108	Kukri_c2700_1757	wsnp_RFL_Contig1871_1020122	Tdurum_contig42125_5972	IACX5813	wsnp_Ex_c17185_25829084	BS00012028_51
wsnp_CAP7_c1839_907899	BS00023847_51	JD_c8888_741	wsnp_Ex_rep_c66433_64661643	wsnp_Ex_c12141_19415226	BS00021747_51	wsnp_Ex_c14192_22135363	RAC875_c28637_1004	RAC875_rep_c73850_589	Kukri_c22149_276	wsnp_CAP7_c1839_907899	wsnp_Ex_c14192_22135384	wsnp_CAP7_c1839_908011	wsnp_Ex_rep_c66433_64662690	wsnp_Ex_c10087_16579529	BS00079942_51	wsnp_CAP11_rep_c8811_3803397	Kukri_c19338_413
BobWhite_c13839_78	BS00011010_51	Tdurum_contig75595_586	Tdurum_contig75595_886	Tdurum_contig13287_203	Tdurum_contig100733_89	BobWhite_c36070_89	BS00022951_51	Excalibur_c39390_303	Excalibur_c7044_243	BobWhite_c13839_78	wsnp_Ku_c17618_26749729	Kukri_c37241_513	Excalibur_c8197_381	Tdurum_contig13287_703	wsnp_Ex_c16491_24996576
wsnp_Ex_c29368_38408543	Ra_c14408_576	wsnp_Ex_c17692_26437459	BS00044311_51	Kukri_c10711_632	Ku_c8125_1049	RAC875_c83532_305	Tdurum_contig30082_197	tplb0032i10_420	wsnp_Ex_c19770_28768859	Kukri_c77911_260	wsnp_Ex_rep_c102011_87270703	wsnp_Ex_c29368_38408543	IACX14305
BS00011962_51	Kukri_c494_1413	BS00082460_51	Tdurum_contig42643_194	wsnp_Ex_c2325_4355706	BS00011962_51	Kukri_c66671_183	RAC875_c12821_466	Tdurum_contig70819_393	BS00110512_51	Excalibur_c18265_399	RAC875_c23338_792
wsnp_Ex_c13230_20872924	RFL_Contig1622_1259	wsnp_Ex_c13230_20872924
BS00022292_51	wsnp_Ex_c11621_18716254	IACX5772	BS00012023_51	wsnp_Ku_c7458_12842353	wsnp_Ex_c1011_1931797	Excalibur_c23748_452	BS00022292_51	RFL_Contig5693_646	Tdurum_contig42823_1811	Excalibur_c12482_901
RAC875_c49329_81	BobWhite_c10343_320	wsnp_Ex_rep_c109274_92142043	wsnp_Ex_c1153_2213588	wsnp_Ex_rep_c76495_73453891	BobWhite_c10832_1131	Tdurum_contig83087_104	wsnp_Ex_c749_1472258	BS00040814_51	RAC875_c49329_81	wsnp_Ex_rep_c98716_85135069
wsnp_Ex_c431_848310	Excalibur_c20597_538	Kukri_c3009_1255	wsnp_Ex_c431_848310	BS00011165_51	Tdurum_contig55193_296	BS00090253_51	Excalibur_c431_1323	Ra_c4668_825
BS00109913_51	wsnp_Ex_c28973_38050204	wsnp_Ex_c29648_38653339	BS00109913_51	Excalibur_c17487_51	wsnp_Ex_c29648_38653281	RFL_Contig1060_2185	wsnp_Ex_c28973_38050756	Ex_c28973_935
Tdurum_contig12045_327	BS00083630_51	Tdurum_contig12045_246	Excalibur_c20597_569	Tdurum_contig12045_868	Tdurum_contig12045_327	RAC875_c4668_771	Tdurum_contig12045_613
wsnp_Ex_c35465_43610634	RFL_Contig4441_627	RAC875_c767_4007	wsnp_Ex_rep_c67878_66584488	Kukri_c7794_1247	RFL_Contig2605_672	wsnp_Ex_c35465_43610634	Kukri_c16463_584
wsnp_Ex_c20352_29416468	tplb0045l08_298	BS00057487_51	IAAV8380	JD_c6831_221	RFL_Contig4069_2628	wsnp_Ex_c2161_4059735	wsnp_Ex_c20352_29416468
wsnp_BE403154A_Ta_2_9	wsnp_Ku_c25376_35340294	BS00063378_51	wsnp_Ex_rep_c68369_67180429	wsnp_BE403154A_Ta_2_1	wsnp_BE403154A_Ta_2_9	CAP7_c4283_232	BobWhite_s67148_292
BS00011578_51	BS00011578_51	BS00021704_51	RAC875_c11876_120	wsnp_Ra_c36410_44760538	RAC875_c5893_368	Kukri_rep_c103186_134	wsnp_JD_c2755_3691183
Jagger_c5046_63	Jagger_c1423_102	Jagger_c5046_63	RAC875_c8721_212	Tdurum_contig29607_413	Kukri_c9805_696	RAC875_c18490_1903
BS00037006_51	RAC875_c62614_191	IAAV622	RFL_Contig3687_972	Excalibur_rep_c69275_346	BS00037006_51	tplb0025i05_1836
Tdurum_contig102404_127	IAAV7418	RAC875_c34617_143	RFL_Contig4939_885	Tdurum_contig102404_298	Tdurum_contig102404_127
BS00009331_51	BS00025084_51	BS00009331_51	Kukri_c1192_825	BS00074992_51	Tdurum_contig75595_1072
Excalibur_c9779_465	Kukri_c6364_1243	Excalibur_s102388_276	Excalibur_c9779_465	Kukri_rep_c101615_148	wsnp_Ex_c9779_16145653
wsnp_Ex_c7002_12063380	wsnp_Ex_rep_c70675_69579757	Excalibur_c7002_314	wsnp_JD_c5872_7032077	wsnp_Ex_c7002_12063380	wsnp_Ex_c7002_12063325
wsnp_Ex_c34597_42879718	wsnp_Ex_c34597_42879718	RFL_Contig6053_2072	RFL_Contig6053_3082	wsnp_Ex_c2236_4189774	Kukri_rep_c95718_868
Tdurum_contig97520_902	Excalibur_c25390_2483	IAAV6777	Tdurum_contig42418_2618	RAC875_c48687_681	Tdurum_contig97520_902
wsnp_Ex_c20457_29526260	wsnp_Ex_rep_c101766_87073440	wsnp_Ex_c20457_29526260	Kukri_c57452_1040	Ra_c3533_880	wsnp_Ex_c20457_29526403
Tdurum_contig51566_561	Tdurum_contig51566_427	BS00029127_51	Tdurum_contig51566_561	wsnp_BE489894A_Ta_2_1
wsnp_RFL_Contig1075_104560	wsnp_RFL_Contig1075_104560	IAAV40	Excalibur_c63713_871	Excalibur_c63713_892
Tdurum_contig42729_380	IACX3415	Tdurum_contig42729_433	Tdurum_contig42729_380	IAAV7349
Excalibur_c20597_509	wsnp_Ku_c39334_47795461	Excalibur_c20597_509	Excalibur_c431_1130	RAC875_c68978_220
Kukri_c34219_355	Kukri_c14679_1082	Kukri_c34219_355	wsnp_Ku_c10377_17180909	wsnp_Ku_rep_c71785_71517370
Tdurum_contig54957_525	Tdurum_contig54957_525	Tdurum_contig97611_150	BS00096853_51	Tdurum_contig10580_316
BS00044360_51	BS00022660_51	BS00065076_51	BS00044360_51	IACX7895
RAC875_c41786_587	RAC875_c41786_587	tplb0060j17_879	Kukri_c3986_346
CAP11_c989_113	CAP7_c2381_149	CAP11_c989_113	RAC875_rep_c107081_918
Excalibur_rep_c69054_795	Excalibur_rep_c69054_795	Excalibur_c20459_1081	Excalibur_rep_c67100_1541
Tdurum_contig54311_256	wsnp_BE495143A_Ta_2_2	BS00065700_51	Tdurum_contig54311_256
Kukri_c44260_577	wsnp_Ku_c2700_5121383	Kukri_c44260_577	Kukri_c9262_401	wsnp_Ex_c30264_39202224	wsnp_Ex_c14087_21997101	wsnp_Ku_c3450_6387847
RAC875_c2253_1255	tplb0057e06_1607	RAC875_c2253_1255	RAC875_c2253_238
wsnp_Ku_c38451_47086066	BobWhite_c19647_159	wsnp_Ex_c4954_8813973	wsnp_Ku_c38451_47086066
Tdurum_contig63703_1143	RFL_Contig5170_330	wsnp_Ra_c3996_7334169	Tdurum_contig63703_1143
RFL_Contig1622_923	BS00098857_51	BS00022032_51	Tdurum_contig29823_203	RFL_Contig1622_1433	RFL_Contig1622_923
Tdurum_contig97355_136	Tdurum_contig97355_136	Tdurum_contig97355_194	Excalibur_c2737_309
Excalibur_c29639_65	Excalibur_c29639_65	Tdurum_contig29357_338	Tdurum_contig43566_801
BS00037002_51	BS00037002_51	Tdurum_contig27939_357	Kukri_c7146_870
Ku_c14907_456	Excalibur_c30324_564	Ku_c97015_209	Ku_c14907_456
Kukri_c35661_63	Kukri_rep_c104648_106	Kukri_rep_c104648_439	Kukri_c35661_63
wsnp_Ex_c1269_2435294	Tdurum_contig10194_765	tplb0035a03_368	RAC875_c29455_79	Tdurum_contig42858_1352	wsnp_Ex_c1269_2435294	wsnp_BE490226A_Ta_2_2
Kukri_rep_c69627_954	Kukri_rep_c69627_954	RAC875_rep_c92223_1022
BS00071573_51	BS00071573_51	RAC875_c13610_1239
Kukri_c39873_66	Excalibur_c12085_276	Kukri_c39873_66
BobWhite_c17385_55	BobWhite_c17385_55	BS00065152_51
IAAV151	IAAV151	BobWhite_c47143_592
RAC875_c12821_550	RAC875_c12821_550	BS00086173_51
RAC875_c26860_648	wsnp_Ex_rep_c115803_95396724	RAC875_c26860_648
Tdurum_contig50698_601	Tdurum_contig50698_601	Jagger_c2853_75
RFL_Contig5037_560	RFL_Contig5037_560	RAC875_c93959_96
BobWhite_c2296_94	BobWhite_c2296_94	Tdurum_contig9503_575
wsnp_Ex_c21129_30256617	BobWhite_c40602_313	wsnp_Ex_c21129_30256617
BobWhite_c4872_97	wsnp_Ku_c26784_36748247	BobWhite_c4872_97
BS00068106_51	BS00063296_51	BS00068106_51
BS00099074_51	Kukri_rep_c70063_663	BS00099074_51
BS00093036_51	BS00093036_51	wsnp_Ex_c21633_30782312
Tdurum_contig56431_637	BobWhite_c3714_659	Tdurum_contig56431_637
BS00029282_51	BobWhite_c5782_825	BS00029282_51
tplb0055o21_1994	RAC875_rep_c105861_454	tplb0055o21_1994
RFL_Contig1490_386	IAAV5158	RFL_Contig1490_386
wsnp_CAP11_c2142_1128735	wsnp_CAP11_c2142_1128735
wsnp_Ra_c5346_9501281	wsnp_Ra_c5346_9501281
Excalibur_c2978_667	CAP11_rep_c5191_192	Kukri_c102502_261	Excalibur_c2978_667	BobWhite_c15802_720	wsnp_CAP8_c6680_3136899	BobWhite_c15802_72	wsnp_Ku_c16572_25480808	RAC875_c106584_747
BS00040166_51	BS00040166_51
wsnp_JD_c3441_4455541	wsnp_JD_c3441_4455541
RAC875_c56205_127	RAC875_c56205_127
wsnp_Ex_c10718_17457870	wsnp_Ex_c10718_17457870
BobWhite_c6527_222	BobWhite_c6527_222
RAC875_rep_c114561_587	RAC875_rep_c114561_587
CAP7_rep_c8019_110	CAP7_rep_c8019_110
BobWhite_rep_c63956_254	BobWhite_rep_c63956_254
BS00023627_51	BS00023627_51
RAC875_c62325_320	RAC875_c62325_320
Tdurum_contig44853_1083	Tdurum_contig44853_1083
Kukri_c11106_292	Kukri_c11106_292
CAP11_c3827_198	CAP11_c3827_198
wsnp_JD_c25092_21024578	wsnp_JD_c25092_21024578
IACX2250	IACX2250	BS00036878_51
Tdurum_contig50062_934	Tdurum_contig50062_934
RAC875_c6135_95	RAC875_c6135_95
RAC875_c22627_315	RAC875_c22627_315
BobWhite_c35035_317	BobWhite_c35035_317
wsnp_Ex_c31149_39976103	wsnp_Ex_c31149_39976103
RFL_Contig5314_1147	RFL_Contig5314_1147
RAC875_c64560_111	RAC875_c64560_111
tplb0024k14_1812	tplb0024k14_1812
wsnp_BE490604A_Ta_2_1	wsnp_BE490604A_Ta_2_1
wsnp_Ra_c11651_18855691	wsnp_Ra_c11651_18855691
wsnp_Ex_c946_1813956	wsnp_Ex_c946_1813956
IACX473	IACX473
RAC875_c26487_145	RAC875_c26487_145
Excalibur_c3959_118	Excalibur_c3959_118
wsnp_Ex_c11621_18716128	wsnp_Ex_c11621_18716128
BobWhite_rep_c52979_181	BobWhite_rep_c52979_181
IAAV2577	IAAV2577
BS00077789_51	BS00077789_51
wsnp_Ku_c39334_47795350	wsnp_Ku_c39334_47795350
IAAV8633	IAAV8633
Kukri_c89274_86	Kukri_c89274_86
RAC875_rep_c112449_669	RAC875_rep_c112449_669
Kukri_c11106_439	Kukri_c11106_439
Tdurum_contig62593_410	Tdurum_contig62593_410
wsnp_Ku_c28854_38769308	wsnp_Ku_c28854_38769308
RFL_Contig3175_345	RFL_Contig3175_345
wsnp_Ex_rep_c68175_66950387	wsnp_Ex_rep_c68175_66950387
wsnp_Ku_c1765_3452586	wsnp_Ku_c1765_3452586
Tdurum_contig92921_142	Tdurum_contig92921_142
RAC875_c14408_783	RAC875_c14408_783
BS00063990_51	BS00063990_51
Excalibur_c52196_235	Excalibur_c52196_235
Excalibur_c24825_539	Excalibur_c24825_539
Kukri_c3009_1374	Kukri_c3009_1374
wsnp_Ra_c57648_59682822	wsnp_Ra_c57648_59682822	BS00076093_51	wsnp_Ex_c5058_8981554	BS00060838_51	BS00063174_51	CAP11_c2683_177	Tdurum_contig70639_196	RAC875_c10122_113
wsnp_Ra_c11600_18784716	Excalibur_c23462_677	RAC875_c7110_2706	Excalibur_c7823_397	wsnp_Ex_c5334_9427824	wsnp_Ra_c11600_18784716	wsnp_JD_c5591_6743599	BS00026203_51	Kukri_c9507_142	Jagger_c556_473	Ra_c17448_1214	wsnp_Ex_c8267_13954978	BS00079127_51	wsnp_Ex_c1398_2677127	wsnp_Ex_rep_c66381_64576423	wsnp_Ra_c11942_19247669	RAC875_c90029_92	BS00069368_51	BS00080317_51	Kukri_c2800_103	wsnp_Ra_c27839_37354085	JD_c2691_2947	Ku_c32537_241	wsnp_Ex_c5334_9427658	wsnp_Ex_c9470_15701734	wsnp_JD_c2691_3617481	Ra_c26497_381	Kukri_c55096_140	wsnp_Ex_c14586_22625563	Excalibur_rep_c84475_162	Kukri_c26279_503	wsnp_Ex_c23122_32350412	BS00063631_51	BobWhite_c23946_75	wsnp_Ex_rep_c101703_87021883	wsnp_Ex_c34011_42398664	BS00056278_51	BS00082760_51	wsnp_Ex_c16446_24946990	Ku_c35629_568	wsnp_Ex_rep_c66409_64618153	wsnp_Ex_c8843_14783989	RAC875_c41604_1001	wsnp_Ex_c1725_3267186
wsnp_Ex_c1319_2522682	Excalibur_c83451_218	wsnp_Ex_c5075_9013594	wsnp_Ra_c16850_25605248	RAC875_rep_c75639_706	wsnp_BF291478B_Ta_2_1	Kukri_c41694_285	BS00067836_51	BS00003955_51	RAC875_c45791_450	wsnp_Ra_rep_c73725_71801179	wsnp_Ex_c1319_2522992	BS00064654_51	IACX4889	wsnp_Ex_c1319_2522682	Kukri_c27172_757	Tdurum_contig15235_951	IAAV1460	RAC875_c88279_291	Tdurum_contig19057_245	BS00067873_51	wsnp_Ex_c16243_24699942	BobWhite_c34920_228	wsnp_Ra_c54050_57499377	IAAV4514	wsnp_Ex_rep_c68480_67305954	Kukri_c44940_117	RAC875_rep_c81781_202	Kukri_c3983_670	RAC875_c26400_88
Excalibur_c38928_307	wsnp_Ra_c18735_27835674	wsnp_Ex_c34962_43193869	RAC875_c54818_481	Excalibur_c38928_307	IAAV8886	wsnp_Ra_rep_c108218_91556581	wsnp_Ex_c12577_20022294	RAC875_c55347_506	Ra_c7721_225	wsnp_Ex_c6057_10611952
wsnp_Ku_c13325_21275440	Tdurum_contig62040_1487	Tdurum_contig32619_202	Tdurum_contig45714_546	RAC875_c33609_381	wsnp_Ex_c19602_28584250	Kukri_c38732_225	Kukri_c38732_246	Tdurum_contig62040_1247	wsnp_Ra_c3766_6947263	RAC875_c25902_594	RAC875_c27207_380	Tdurum_contig61970_499	Kukri_rep_c117390_70	Tdurum_contig62040_1253	wsnp_Ku_c13325_21275440	JD_c5418_941	RAC875_rep_c75251_505	RAC875_c982_710	Tdurum_contig61970_835	BobWhite_c5418_82	Tdurum_contig54967_581	Kukri_c3044_188	RAC875_rep_c71306_97	Kukri_c3044_221	RAC875_rep_c111557_801	wsnp_Ku_c35839_44981841
IAAV169	wsnp_Ex_c40732_47728890	Tdurum_contig42414_1071	wsnp_Ku_c11690_19042937	wsnp_Ex_c11348_18325887	RAC875_c19357_122	Tdurum_contig50382_639	wsnp_BE496986B_Ta_2_2	IAAV169	wsnp_Ex_c31256_40071875	Ex_c11348_1256	BobWhite_c45091_53	Ku_c6791_519	RAC875_c57261_265	RAC875_c2370_250	Tdurum_contig30640_263	Ku_c68657_464	wsnp_Ex_c11714_18840676	Ra_c18593_802	Tdurum_contig26016_243	Tdurum_contig47269_904	wsnp_CD454706B_Ta_1_1	wsnp_Ex_c11348_18326158	wsnp_Ex_c4124_7455032	Ra_c26319_331
RAC875_c59968_234	RAC875_c59968_234	Kukri_c11397_2523	Tdurum_contig12123_1650	wsnp_Ex_c54772_57527555	RAC875_c101541_132	BobWhite_c13202_462	Excalibur_c32219_491	Excalibur_c29748_954	RAC875_c57692_88	Kukri_c14511_1069	Kukri_c38459_501	RAC875_c2910_1562	RAC875_c41444_939	BobWhite_c23771_525	wsnp_Ex_c54772_57528275
Excalibur_rep_c68210_468	wsnp_BQ161779B_Ta_2_4	RAC875_c49136_59	RAC875_rep_c108200_137	wsnp_Ex_c18372_27196625	wsnp_Ku_c16522_25425455	RFL_Contig1015_620	Excalibur_rep_c68210_468	Kukri_rep_c116323_79	tplb0061f12_679	wsnp_Ku_c15761_24469519	RAC875_c43780_239	wsnp_Ku_c3185_5949143
wsnp_CAP8_rep_c4776_2319078	RAC875_c1823_1681	BobWhite_c13202_399	Excalibur_c28759_914	wsnp_CAP8_rep_c4776_2319078	BS00011795_51	Kukri_c6361_407	BS00065783_51	Kukri_c373_916	Tdurum_contig42489_768	Tdurum_contig28247_226	Excalibur_rep_c69865_157	BS00083918_51	Tdurum_contig67619_532	Kukri_c45876_157
wsnp_Ex_c1249_2399894	Tdurum_contig54967_722	wsnp_Ex_c45081_50974769	Kukri_rep_c100676_151	wsnp_JD_c2954_3925740	wsnp_Ku_c12559_20251082	Excalibur_c36771_136	wsnp_Ex_c19467_28423197	BS00003214_51	RAC875_c25672_473	wsnp_Ex_c1267_2431315	BS00069412_51	wsnp_Ex_c1249_2399894	wsnp_Ra_c3766_6948184
Tdurum_contig33428_272	IACX6023	Tdurum_contig43092_876	Kukri_c61725_545	Tdurum_contig9612_971	RAC875_c13920_836	RAC875_rep_c72491_171	RFL_Contig5693_807	RAC875_c13920_747	IAAV8704	Tdurum_contig33428_272	RAC875_c19425_903	BS00003891_51	BS00003852_51
wsnp_Ex_c6401_11124623	BS00048191_51	Tdurum_contig13698_141	BS00063801_51	Excalibur_c22075_166	wsnp_Ex_c6401_11124623	wsnp_CAP12_c527_285541	Kukri_c2842_248	wsnp_Ex_c6401_11124792	IACX6349	wsnp_CAP11_c3599_1741800	Ku_c106365_329	Kukri_c53506_1141	wsnp_Ex_c6401_11124462
wsnp_Ex_c34011_42398362	Kukri_c7539_1065	BS00008727_51	Ex_c1145_552	wsnp_Ex_c1145_2198295	wsnp_Ra_c14498_22667649	Excalibur_c26172_359	RAC875_c27431_212	BobWhite_c13977_91	wsnp_Ex_c34011_42398362
BS00107795_51	BS00063608_51	RAC875_c30027_381	BS00073879_51	BS00107795_51	wsnp_Ex_c39304_46634878	Excalibur_c91980_139	Tdurum_contig6121_947	Excalibur_c3795_198	wsnp_Ex_rep_c102044_87297599	Ra_c14852_1487	RAC875_c14852_2171	Kukri_c31822_568
Kukri_c59960_211	Kukri_c59960_211	Kukri_rep_c104521_601	Kukri_rep_c104521_117	RAC875_c7965_80	Kukri_c6128_373	RAC875_c58472_109	Kukri_c6128_319	RAC875_c1349_270	Kukri_rep_c104521_727	CAP7_c7415_267
wsnp_Ex_c6186_10806657	wsnp_Ex_c11873_19047792	wsnp_Ku_c2614_4970880	BobWhite_c42198_254	Excalibur_c59337_101	BobWhite_c11301_226	wsnp_Ex_c46392_51913200	wsnp_Ex_rep_c77942_74309566	wsnp_Ex_c6186_10806657	wsnp_Ra_rep_c106754_90462550	CAP8_c1851_62	RAC875_c47035_70	wsnp_Ex_c19707_28702378
wsnp_Ku_c11870_19296142	Ra_c13513_591	RAC875_rep_c85751_72	Tdurum_contig44173_572	Tdurum_contig63468_1413	wsnp_Ku_c11870_19296142	BobWhite_c22075_85	RAC875_rep_c85751_123	Excalibur_c10568_826	RAC875_rep_c85751_268	Jagger_c3773_108
Tdurum_contig46925_285	Excalibur_c22106_190	Tdurum_contig44173_792	wsnp_Ra_c46591_52408053	wsnp_Ex_rep_c66315_64480670	wsnp_Ex_c3990_7223090	CAP11_c991_160	wsnp_Ku_c15761_24469459	Tdurum_contig46925_285	Tdurum_contig7981_70
Tdurum_contig5486_1406	BS00067590_51	RAC875_c10650_90	BS00066226_51	Kukri_c32307_481	BS00065680_51	Tdurum_contig5486_1406	BS00084314_51	Excalibur_s111479_146
Excalibur_rep_c102798_288	Tdurum_contig41142_267	RAC875_rep_c115149_377	Excalibur_c5083_718	RAC875_c45515_65	BS00074024_51	Excalibur_rep_c102798_288	RAC875_rep_c115149_515	wsnp_Ex_c19874_28891457
CAP7_rep_c12929_169	BS00037464_51	CAP7_rep_c12929_169	Tdurum_contig45559_403	RAC875_c7630_1383	Kukri_c4780_395	Kukri_c73868_961	BS00037462_51	BS00068506_51
Tdurum_contig11126_182	wsnp_Ra_c50264_54965028	BS00046963_51	BS00066437_51	BobWhite_c18550_159	RAC875_c4254_364	wsnp_Ku_c5891_10414090	Ra_c14171_2765	wsnp_Ex_c64847_63484965	Kukri_c14191_351	Kukri_c18274_1610	RFL_Contig5844_291	wsnp_Ex_c19467_28423331	wsnp_Ex_c24963_34217997	wsnp_Ku_rep_c69252_68560829	Tdurum_contig15238_972	Tdurum_contig11126_182	Kukri_c43406_2491	RAC875_c79742_264	Kukri_c30417_305	RAC875_c14171_664
Ra_c7673_1788	RAC875_c45987_132	RAC875_c65710_156	Ra_c7673_1788	Ra_c7673_1773	Kukri_c28517_372	Excalibur_c4261_342	Tdurum_contig75763_930
Kukri_c60966_261	Tdurum_contig12648_389	Tdurum_contig10729_989	Kukri_c60966_261	Kukri_c373_1588	Tdurum_contig59339_428	Tdurum_contig10729_734	BobWhite_c47040_185
RAC875_c26487_118	Kukri_c50603_164	Excalibur_c22998_621	Excalibur_rep_c92855_977	BS00103275_51	RAC875_c26487_118	RAC875_c48456_444	BS00049942_51
wsnp_Ex_c5744_10087758	Excalibur_c89155_115	BobWhite_c22827_193	wsnp_Ex_c5744_10087758	Jagger_c1077_98	wsnp_Ex_rep_c106072_90285324	wsnp_Ku_c1876_3666308
Kukri_c39151_460	wsnp_JD_c18284_16822042	BobWhite_c10614_157	Kukri_c39151_460	BS00082086_51	IAAV8967	RAC875_rep_c99895_112
BobWhite_c43135_397	wsnp_Ex_c1988_3742291	RAC875_c58425_331	CAP7_c10772_156	BobWhite_c43135_397	RAC875_rep_c77197_202	RAC875_c44002_166
Ra_c24622_352	Tdurum_contig26001_242	Ra_c24622_352	wsnp_Ex_c15785_24157360	JD_c1555_151	Excalibur_rep_c66613_510
BS00054287_51	BS00106588_51	wsnp_BF293311B_Ta_2_3	BS00054287_51	BS00064820_51	IACX203	BS00094322_51
Ra_c39588_830	Ra_c39588_830
RAC875_c6649_642	BS00064885_51	CAP7_c7065_166	RAC875_c6649_642	Tdurum_contig76997_664	BS00064886_51	Kukri_c30390_1731
Excalibur_c92249_102	Tdurum_contig46808_4106	BobWhite_c35443_249	BobWhite_c1633_643	wsnp_Ex_c12433_19827016	Excalibur_c92249_102
BS00109036_51	BS00010993_51	Excalibur_c32739_698	RAC875_c5129_280	BS00109036_51	BobWhite_c3392_749
wsnp_Ex_c4728_8444212	wsnp_Ex_c4728_8444212	RAC875_rep_c70449_63	wsnp_JD_c2297_3138694	wsnp_Ex_c702_1382859	wsnp_Ex_c14481_22485922
Tdurum_contig43538_1812	Tdurum_contig43538_1687	Excalibur_c96134_182	Excalibur_c96134_152	Tdurum_contig43538_1812	Tdurum_contig43538_1306
Tdurum_contig17421_310	Excalibur_rep_c110824_66	D_F5XZDLF01B7ECX_54	BS00023080_51	BS00109717_51	Tdurum_contig17421_310
RFL_Contig2206_1694	BS00034554_51	BS00011202_51	wsnp_Ex_rep_c70036_68988728	RFL_Contig2206_1694	BS00069116_51
wsnp_Ex_c19082_27999258	wsnp_Ex_c19082_27999258	Excalibur_c99745_169	RAC875_c6837_468	Excalibur_c35713_106	BS00074183_51
Kukri_c27662_675	RAC875_c31299_1215	BS00085589_51	RAC875_c14887_829	Kukri_c27662_675
IACX5778	IAAV8065	Ku_c47744_1073	IACX5778	RAC875_c63209_154	BobWhite_c8571_699	CAP8_c1801_231	IAAV2161
wsnp_Ex_c30689_39574415	wsnp_Ex_c14101_22012676	wsnp_Ex_c30689_39574415	CAP12_rep_c4571_181	wsnp_Ku_c24981_34948114
wsnp_Ex_c56091_58346859	RAC875_c68849_153	wsnp_Ex_c56091_58346859	RAC875_c66376_395
Tdurum_contig29467_99	wsnp_Ex_rep_c102159_87386822	wsnp_Ra_c2730_5190076	wsnp_Ra_c2730_5190365	Tdurum_contig14559_78	wsnp_Ra_c2730_5189836	Kukri_rep_c71420_511	IAAV1673	wsnp_Ex_c30852_39718945	Tdurum_contig29467_99	Kukri_c21943_958	Tdurum_contig14559_741	RAC875_c17297_341	Ku_c30637_1294	RAC875_c34994_183	Tdurum_contig43119_297
wsnp_Ra_c13949_21928888	RAC875_c13949_923	wsnp_RFL_Contig2014_1222146	wsnp_Ra_c13949_21928888
wsnp_Ex_c4815_8597139	wsnp_Ex_c4815_8597139	RAC875_c55270_272	wsnp_Ex_c4815_8597064
wsnp_CAP11_c1355_767877	Excalibur_c30648_924	wsnp_CAP11_c1355_767877	RAC875_rep_c105224_352
BS00021658_51	wsnp_Ku_c43368_50890819	BS00021658_51	BS00109999_51
Kukri_c8343_228	CAP7_c6528_99	tplb0024k14_829	Kukri_c8343_228
BobWhite_c11042_284	BS00028217_51	Tdurum_contig48689_514	BobWhite_c11042_284
Kukri_c10377_112	Tdurum_contig50121_249	BS00027942_51	Kukri_c10377_112
Excalibur_c16961_85	Excalibur_c16961_85	RAC875_c26887_562	Kukri_c65194_111
Kukri_c79905_731	Tdurum_contig8030_335	Kukri_c79905_731	BobWhite_c27364_124
Excalibur_c15335_197	Tdurum_contig77234_467	Excalibur_c15335_197	Kukri_rep_c105243_341
RFL_Contig4251_851	wsnp_Ex_c9750_16105678	Tdurum_contig66984_143	RFL_Contig4251_851
Excalibur_c15744_322	RAC875_c13610_1599	RAC875_c37871_249	Excalibur_c15744_322
wsnp_Ex_c1143_2195442	wsnp_Ku_c2119_4098330	wsnp_Ex_c1143_2195442
RAC875_c64292_78	RAC875_c8954_479	RAC875_c64292_78
wsnp_RFL_Contig2747_2479869	Kukri_c56955_282	wsnp_RFL_Contig2747_2479869
Kukri_rep_c69660_52	Kukri_rep_c69660_52	BobWhite_c14575_323
Kukri_rep_c107983_607	Kukri_rep_c68091_971	Kukri_rep_c107983_607
wsnp_Ex_c3940_7144946	Kukri_c25725_1921	wsnp_Ex_c3940_7144946
RFL_Contig5885_435	RFL_Contig5885_435	RAC875_c12259_1892
Jagger_c1231_85	RAC875_c31299_1302	Kukri_c27662_645	Jagger_c1231_85
BS00090073_51	BS00090073_51	RAC875_rep_c107929_341
RAC875_c17189_155	Kukri_c25377_240	RAC875_c17189_155
wsnp_CAP8_c7510_3461645	Tdurum_contig14046_364	wsnp_CAP8_c7510_3461645
RAC875_c13325_109	wsnp_CD452643B_Ta_2_1	RAC875_c13325_109
RAC875_c76124_264	RFL_Contig5166_1049	Kukri_c42895_593	wsnp_Ex_c7786_13265260	CAP12_c1784_424	RAC875_c76124_264	wsnp_CAP11_rep_c4300_2030142
wsnp_Ex_c13352_21044607	wsnp_Ex_c8011_13584847	wsnp_Ex_c13352_21044607
IAAV1711	IAAV1711	wsnp_BE404947B_Ta_2_12
wsnp_Ex_c45713_51429315	wsnp_Ex_c19525_28494827	wsnp_Ex_c45713_51429315
Tdurum_contig29162_378	BS00010403_51	Tdurum_contig29162_378
wsnp_Ex_c41077_47991013	wsnp_Ex_c41077_47991013	D_wsnpbe403818_Contig1_1
BS00055768_51	BS00055768_51	BS00055769_51
Excalibur_rep_c94584_98	wsnp_CAP11_c1432_806102	Excalibur_c20083_433	Excalibur_rep_c94584_98
wsnp_Ex_c24927_34181611	RAC875_c14309_317	wsnp_Ex_c24927_34181611
Kukri_c338_330	Kukri_c338_109	Kukri_c338_330
RFL_Contig5037_1482	RFL_Contig5037_1482
BobWhite_c47831_87	BobWhite_c47831_87	BS00022117_51	wsnp_JD_rep_c63108_40258378	wsnp_Ex_c38198_45786860	RAC875_c12879_176	Excalibur_c79066_165	RAC875_c54701_277	BS00045761_51	Kukri_c25377_365	BS00040868_51	RAC875_c65227_99	Excalibur_c18182_464	wsnp_Ex_c45348_51169164
wsnp_CAP11_rep_c4300_2030261	wsnp_CAP11_rep_c4300_2030261
RAC875_c8254_594	RAC875_c8254_594
BobWhite_c18566_106	BobWhite_c18566_106
RAC875_c23461_428	RAC875_c23461_428
BS00046264_51	Tdurum_contig569_263	BS00046264_51	wsnp_Ex_c3025_5587183	BS00046263_51
BS00067983_51	BS00067983_51
BobWhite_c1059_1825	BobWhite_c1059_1825	wsnp_Ex_rep_c67926_66647362
Kukri_c78348_266	Kukri_c78348_266
IACX2322	IACX2322
BS00064478_51	BS00064478_51
wsnp_Ex_rep_c67012_65465341	RAC875_rep_c107515_508	wsnp_Ex_c26172_35422935	wsnp_Ex_rep_c67012_65465341
tplb0021a17_853	tplb0021a17_853
wsnp_Ex_c2936_5416717	wsnp_Ex_c2936_5416717
Tdurum_contig62941_85	Tdurum_contig62941_85
[truncated: 515 more rows]
[truncated: 33 more columns]

## Sheet: NG
Haplotyping - Cultivars and landraces (Nordgen)
LD=0.6(r^2 >= 0.6)
Haplotype tagged SNPS	Alleles captured/other SNPS in a haplotype
wsnp_Ex_c14733_22819625	IACX7921	Kukri_c93273_605	BS00003813_51	Ex_c23451_720	wsnp_Ex_c44498_50537128	Ra_c11042_1500	wsnp_Ku_rep_c104517_90964418	wsnp_BF478737A_Ta_2_1	wsnp_Ra_c6474_11298858	wsnp_Ex_c13783_21613564	wsnp_Ex_c19730_28728245	wsnp_Ex_c21450_30588044	Ku_c2449_578	wsnp_Ex_c11374_18361760	CAP8_c806_297	wsnp_Ex_c14733_22819625	BS00028874_51	BS00030644_51	BS00021730_51	wsnp_Ex_rep_c66318_64485410	Excalibur_rep_c88290_94	IAAV9022	wsnp_Ex_c591_1177097	Ex_c801_820	wsnp_Ra_c7847_13421750	Excalibur_c20133_87	wsnp_Ex_c3747_6824863	wsnp_Ex_c8374_14111734	wsnp_Ra_rep_c105422_89367749	BS00022201_51	wsnp_Ex_rep_c68183_66958099	Excalibur_s107771_77	wsnp_Ex_c6934_11953178	wsnp_Ku_c3468_6420199	Ex_c801_555	RAC875_c21620_1359	CAP11_c2984_419	Excalibur_c64855_328	IAAV5756	RAC875_c2202_1097	wsnp_Ex_c48375_53299028	wsnp_Ex_c17684_26426672	wsnp_Ku_rep_c68419_67400635	BS00010287_51	RAC875_c85778_184	wsnp_Ex_c15852_24239968	BS00102492_51	wsnp_Ex_rep_c67763_66441222	IAAV7414
Excalibur_c17872_137	CAP12_c6266_298	wsnp_JD_c40990_29127031	wsnp_Ku_c17726_26872129	Excalibur_c14943_695	IAAV7131	wsnp_Ex_c13564_21327699	wsnp_Ex_c3906_7086162	wsnp_Ex_rep_c105541_89932598	BobWhite_c1488_504	wsnp_Ex_c5634_9906981	Kukri_c47825_138	CAP11_c6014_160	BobWhite_c46349_402	wsnp_Ex_c33831_42253707	IAAV749	RFL_Contig5001_1099	RAC875_c18539_1159	wsnp_Ex_c1374_2630879	Excalibur_c15098_591	Kukri_rep_c101316_375	Kukri_c27717_316	Excalibur_c37474_179	wsnp_Ex_c3906_7086294	RAC875_c8515_653	Ex_c12763_662	Ra_c11023_679	CAP8_c2843_226	wsnp_Ra_c41581_48764320	Tdurum_contig41931_480	RFL_Contig5450_993	wsnp_Ex_c21592_30743513	Ra_c272_1632	Excalibur_c37474_242	wsnp_Ex_c2840_5247386	RAC875_c33300_141	Kukri_rep_c103147_745	Kukri_c32885_145	Tdurum_contig48416_335	RAC875_c38417_246	wsnp_Ex_c8885_14842394	Excalibur_c17872_137	CAP12_c6266_339
wsnp_Ex_c4605_8241260	wsnp_BE403956A_Ta_2_3	wsnp_Ex_rep_c101414_86781128	wsnp_Ex_c4605_8241260	BS00068358_51	wsnp_Ex_rep_c103087_88124573	wsnp_Ex_c35563_43690084	wsnp_Ku_c37925_46679146	wsnp_Ex_c10100_16600633	BS00065146_51	BS00094681_51	IACX293	wsnp_Ex_rep_c69738_68695568	wsnp_Ex_rep_c103087_88123733	Kukri_rep_c115954_137
Tdurum_contig56662_54	wsnp_BF474340A_Ta_2_1	Tdurum_contig56662_54	wsnp_Ex_c6488_11266589	wsnp_CAP11_c146_160903	BobWhite_rep_c49755_131	Kukri_c51781_199	CAP12_c8163_118	JD_c285_1438	Excalibur_c1936_1072	Ku_c3523_1959	RAC875_c34515_343	BobWhite_c37358_208	wsnp_Ku_rep_c109724_94227136	Tdurum_contig18174_283	wsnp_Ex_c23598_32826926	BS00030043_51	Jagger_c468_53	Tdurum_contig81011_244	Kukri_c8757_107	RAC875_c32379_216
Kukri_c52952_315	wsnp_Ex_c5192_9203682	IAAV2072	BobWhite_rep_c63278_349	BS00002216_51	wsnp_Ra_c37745_45806931	wsnp_Ra_c12148_19539667	IAAV5406	IACX4378	Kukri_c52952_315	RAC875_c31276_1128	RFL_Contig3203_1971	Excalibur_c49421_443	wsnp_Ex_rep_c66628_64934660
wsnp_Ex_c28900_37982485	RAC875_rep_c105766_652	wsnp_Ex_c4612_8254533	BobWhite_c41272_159	wsnp_Ex_rep_c102067_87314043	RFL_Contig5334_831	wsnp_Ex_c28900_37982485	IAAV7172	Tdurum_contig96086_74	wsnp_BE443588A_Ta_2_2	wsnp_CAP8_c4785_2322876	Excalibur_c26688_138
wsnp_Ex_c43454_49770425	Ex_c5759_663	IAAV4916	BS00031200_51	wsnp_Ex_c43454_49770425	IAAV5730	Excalibur_c24041_794	IAAV8147	CAP7_c3885_73	BS00062715_51	wsnp_Ex_c8364_14095508	wsnp_Ku_rep_c71909_71634013	BobWhite_c8428_346	IAAV3552	Ra_c2322_174	BobWhite_c4499_153	wsnp_Ex_c14866_22995097	wsnp_Ku_c30921_40705731	wsnp_Ex_c3572_6531810	IACX10924	BobWhite_c478_1386	IACX8300	Ex_c5759_628	BS00064679_51
BS00064536_51	RAC875_c54245_88	Tdurum_contig61492_684	BS00064536_51	BS00003761_51	BobWhite_c46501_92	Tdurum_contig29484_628	Tdurum_contig61492_458	Tdurum_contig11756_264
RAC875_rep_c112044_340	IACX5960	CAP12_c1906_217	wsnp_Ex_rep_c109742_92411838	wsnp_Ku_c21316_31053745	Kukri_c30322_414	RAC875_rep_c112044_340	wsnp_Ra_c3270_6136601	Kukri_rep_c117029_125
BS00095510_51	BobWhite_c22134_398	BS00037976_51	BS00095510_51	RAC875_c41993_582	wsnp_CAP11_c1815_982483	BS00078085_51	BS00023203_51
RAC875_c6798_467	BS00109991_51	RAC875_c6798_467	BS00022261_51	Excalibur_c47013_1503	BS00110627_51
IAAV7203	wsnp_Ex_c572_1138503	wsnp_Ku_c4018_7333828	IAAV7203	wsnp_Ex_c572_1138339	wsnp_Ex_c572_1138770	Ra_c2895_591
wsnp_Ex_c10783_17554146	RAC875_c8245_272	CAP7_c4833_141	wsnp_Ku_c42878_50516167	wsnp_Ex_c48087_53105842	Kukri_c7436_2259	RAC875_c1825_188	wsnp_Ex_c10783_17554146
BobWhite_c1361_1187	BobWhite_c1361_1187	BS00023130_51	Tdurum_contig44888_837	Ku_c28007_1398
wsnp_CAP7_c3472_1623955	BS00012042_51	wsnp_BG606986A_Ta_2_1	BS00022396_51	wsnp_CAP7_c3472_1623955	Kukri_c45512_193	wsnp_Ex_c6563_11378915
wsnp_Ex_c21336_30465618	wsnp_Ex_c21336_30465618	Kukri_c25215_124	BS00032112_51	BS00021714_51	wsnp_Ex_c21193_30320134	IACX11338
IAAV2838	IAAV2838	wsnp_Ex_c2181_4089639	Kukri_c37212_1286	BS00004903_51	RAC875_c37934_225
Ex_c8514_1342	BobWhite_rep_c49207_243	wsnp_Ex_c25734_34995416	IACX3496	Ex_c8514_1342	wsnp_Ku_c557_1166684
RFL_Contig3232_1224	Ra_c27593_460	Excalibur_c12215_352	RFL_Contig3232_1224	BS00067339_51
BS00022824_51	wsnp_Ex_c18499_27344859	BS00022824_51	BS00023114_51	BS00106641_51
RAC875_c85550_73	RAC875_c85550_73	BS00021780_51	BobWhite_c66315_505	wsnp_Ex_c46670_52108070
RFL_Contig22_387	RFL_Contig22_387	wsnp_Ku_c15214_23756800	BS00064638_51	RFL_Contig22_617
Ex_c12584_2014	Ex_c12584_2014	Ku_c23960_333	Kukri_rep_c101946_496	RFL_Contig530_2305
Ra_c64515_242	Kukri_c1313_1158	Ku_c1313_1673	Ku_c10813_1122	Ra_c64515_242
wsnp_Ex_c1997_3757721	wsnp_Ex_c1997_3755945	wsnp_Ex_c1997_3757721
RAC875_c89908_105	RAC875_c89908_105	wsnp_BE490041A_Ta_2_1	wsnp_CAP12_c2438_1180601	RAC875_c826_2186
RAC875_c62550_470	RAC875_c62550_470	IAAV1930	IAAV6100	wsnp_Ex_c15377_23637176
Kukri_c12534_559	Kukri_c12534_559	Kukri_c31964_56	Tdurum_contig8382_300
Tdurum_contig50845_82	wsnp_Ku_c5756_10191339	Tdurum_contig50845_82
Tdurum_contig13946_241	Tdurum_contig13946_329	Kukri_c82555_88	Tdurum_contig13946_241
Ra_c22663_367	Ra_c22663_367	wsnp_Ex_c31983_40709607	Kukri_c46010_146
RAC875_c53185_802	RAC875_c53185_802	Kukri_c27785_400
tplb0053o08_2004	Kukri_c29150_143	Tdurum_contig46413_680	tplb0053o08_2004
Kukri_c4204_1673	Excalibur_c12932_2102	Excalibur_c46365_304	Kukri_c4204_1673
Kukri_rep_c107771_588	Kukri_rep_c107771_588	Tdurum_contig5008_635	Tdurum_contig5008_556
wsnp_JD_c3973_5044238	wsnp_JD_c3973_5044238	wsnp_Ex_c41953_48658353	wsnp_Ex_c41953_48657850
BobWhite_c4646_119	RAC875_c5544_4156	BobWhite_c4646_119	IACX5982
CAP8_c2448_355	CAP8_c2448_355	Excalibur_c9196_313	Tdurum_contig43943_1165
Excalibur_c7033_159	BS00067421_51	wsnp_JD_c13903_13781269	Excalibur_c7033_159
Tdurum_contig47006_2711	tplb0059i08_441	wsnp_Ex_rep_c72011_70562321	Tdurum_contig47006_2711
BS00077350_51	Kukri_rep_c69910_1153	BS00077350_51
Kukri_c18017_1696	wsnp_Ex_c9722_16062937	Kukri_c18017_1696
BS00087600_51	BS00023126_51	BS00087600_51
RAC875_c41275_131	wsnp_Ex_c5216_9235964	RAC875_c41275_131
wsnp_Ku_c5210_9289260	wsnp_Ku_c17322_26392311	wsnp_Ku_c5210_9289260
Kukri_rep_c102231_265	wsnp_Ex_c2868_5293485	Kukri_rep_c102231_265
BS00035273_51	BobWhite_c44947_277	BS00035273_51
wsnp_Ra_c33025_41968284	RAC875_c24047_284	wsnp_Ra_c33025_41968284
wsnp_Ex_c1255_2411550	wsnp_Ku_c330_683203	wsnp_Ex_c1255_2411550
Kukri_c39377_286	Kukri_c29039_315	Kukri_c39377_286
IACX5994	wsnp_Ex_c33452_41938013	IACX5994	Kukri_c7119_392	wsnp_Ex_c33452_41938159
wsnp_BE445113A_Ta_2_2	wsnp_BE445113A_Ta_2_1	wsnp_BE445113A_Ta_2_2
BS00105601_51	BS00078982_51	BS00105601_51
BS00089894_51	BS00089894_51	Ra_c105707_788
RAC875_c38756_141	BS00023201_51	RAC875_c38756_141
wsnp_Ex_c9343_15514687	wsnp_Ex_c9343_15514687	wsnp_Ex_c9343_15514531
wsnp_Ra_c20126_29372577	wsnp_Ra_c20126_29372577	wsnp_Ex_c10595_17291999
RAC875_c94534_75	RAC875_c94534_75	BS00022698_51
wsnp_Ra_c7818_13376644	wsnp_Ra_c7818_13376644	Excalibur_c10167_1028
wsnp_Ex_c7252_12453079	wsnp_Ex_c7252_12453079	wsnp_Ex_c19717_28713417
wsnp_Ex_c57982_59470152	Excalibur_c71158_54	wsnp_Ex_c57982_59470152
RAC875_c14926_589	Kukri_c13136_1363	RAC875_c14926_589
RAC875_c51346_99	RAC875_c51346_99
IACX18883	IACX18883
BobWhite_c26569_190	BobWhite_c26569_190
wsnp_Ra_c16080_24638622	wsnp_Ra_c16080_24638622
Excalibur_c25891_1402	Excalibur_c25891_1402
wsnp_Ex_rep_c106111_90308719	wsnp_Ex_rep_c106111_90308719
Kukri_c22508_119	Kukri_c22508_119
Kukri_c58155_786	Kukri_c58155_786
wsnp_Ku_c33917_43336069	wsnp_Ku_c33917_43336069
wsnp_Ex_c32590_41222878	wsnp_Ex_c32590_41222878
BS00070695_51	BS00070695_51
BS00070580_51	BS00070580_51
BS00021728_51	BS00021728_51
Ra_c69908_1877	Ra_c69908_1877
RAC875_c12808_182	Kukri_c67601_267	Kukri_c12165_1148	wsnp_Ex_c6817_11762714	wsnp_Ra_c24776_34331660	wsnp_Ex_c25628_34888439	RAC875_c12808_182	wsnp_Ex_c6817_11761300	wsnp_Ex_c4605_8240189	Tdurum_contig55009_1153
tplb0043h23_1346	tplb0043h23_1346
Tdurum_contig42479_3800	Tdurum_contig42479_3800
wsnp_Ku_c1818_3557408	wsnp_Ku_c1818_3557408
Excalibur_c11941_675	Excalibur_c11941_675
BS00073413_51	BS00073413_51
Excalibur_c7026_2635	Excalibur_c7026_2635
wsnp_Ex_c7965_13520238	wsnp_Ex_c7965_13520238
Ra_c58315_265	Ra_c58315_265
BS00022667_51	Kukri_c45607_199	BS00022667_51
Ku_c8992_405	Ku_c8992_405
BS00039749_51	BS00039749_51
wsnp_Ku_c10292_17066821	wsnp_Ku_c10292_17066821
RAC875_c25814_361	RAC875_c25814_361
IAAV5652	IAAV5652
Jagger_c5280_407	wsnp_JD_c6544_7697578	Jagger_c5280_407	wsnp_CAP12_c1960_972031
Tdurum_contig52332_94	BS00022738_51	Excalibur_rep_c113950_132	Tdurum_contig52332_94
RAC875_c12348_720	RAC875_c12348_720
wsnp_Ku_c23012_32893918	wsnp_Ku_c23012_32893918
Excalibur_c14859_394	Excalibur_c14859_394
RAC875_c30657_82	RAC875_c30657_82
RAC875_c57939_78	RAC875_c57939_78
Kukri_c10239_2186	Kukri_c10239_2186
BS00026456_51	BS00026456_51
BS00087437_51	BS00087437_51
wsnp_CAP8_rep_c3938_1936666	wsnp_CAP8_rep_c3938_1936666
Ku_c4823_673	Ku_c4823_673
wsnp_Ex_c3201_5910642	wsnp_Ex_c3201_5910642
BS00059422_51	BS00059422_51
Tdurum_contig68827_61	Tdurum_contig68827_61
IAAV3919	IAAV3919	CAP12_c3074_192	RAC875_c42700_264
BS00110130_51	BS00110130_51
wsnp_JD_c825_1223506	wsnp_JD_c825_1223506
Tdurum_contig83113_134	Tdurum_contig83113_134
BS00056823_51	BS00056823_51
BS00081680_51	BS00081680_51
BS00067742_51	BS00067742_51
RAC875_c23168_480	RAC875_c23168_480
Excalibur_c9676_163	Excalibur_c9676_163
wsnp_BG314157A_Ta_2_1	wsnp_BG314157A_Ta_2_1
wsnp_BM140362A_Ta_2_2	wsnp_BM140362A_Ta_2_2
Kukri_c54678_88	Kukri_c54678_88
RAC875_c39401_502	RAC875_c39401_502
wsnp_Ex_c44049_50205904	wsnp_Ex_c44049_50205904
RAC875_c2734_135	Ku_c1571_1457	RAC875_c2734_135
wsnp_CAP11_c710_458019	wsnp_CAP11_c710_458019
wsnp_Ex_c40595_47620787	wsnp_Ex_c40595_47620787
Excalibur_c97157_65	Excalibur_c97157_65
BS00065419_51	BS00065419_51
Tdurum_contig57927_171	Tdurum_contig57927_171
BS00056550_51	BS00056550_51
Kukri_c13107_100	Kukri_c13107_100
wsnp_Ex_rep_c66846_65240088	wsnp_Ex_rep_c66846_65240088
wsnp_Ra_c11877_19161832	wsnp_Ra_c11877_19161832
RAC875_c29540_1109	RAC875_c29540_1109
RAC875_c16352_594	RAC875_c16352_594
Kukri_c3582_87	Kukri_c3582_87
Kukri_c12000_1447	wsnp_Ex_rep_c70593_69508988	Kukri_c12000_1447
Ra_c110766_321	Ra_c110766_321
wsnp_Ex_c1427_2736441	wsnp_Ex_c1427_2736441
BS00062759_51	BS00062759_51
IACX3047	IACX3047
BS00077432_51	BS00077432_51
JG_c936_115	JG_c936_115
BS00100774_51	BS00100774_51
RAC875_c34888_65	RAC875_c34888_65
RFL_Contig1118_1073	RFL_Contig1118_1073
wsnp_Ex_rep_c66980_65419811	wsnp_Ex_rep_c66980_65419811
wsnp_Ex_c64327_63176640	wsnp_Ex_c64327_63176640
BS00094553_51	BS00094553_51
wsnp_Ex_c1137_2182795	wsnp_Ex_c1137_2182795
BS00073034_51	Kukri_c38845_430	BS00093740_51	Ku_c13532_1753	Kukri_c29582_126	BobWhite_c28295_256	Tdurum_contig100344_160	IAAV7611	wsnp_Ku_c16938_25916260	BS00025736_51	tplb0055p02_1074	Tdurum_contig56188_569	BS00010992_51	Tdurum_contig9874_391	Ex_c4206_502	Excalibur_c89515_95	Excalibur_c12376_569	Excalibur_c20610_251	RAC875_c63067_283	RAC875_c90431_275	RAC875_c10659_570	BobWhite_c39153_131	RAC875_rep_c70613_78	RAC875_c28894_526	wsnp_Ex_c2117_3976893	Ex_c40520_1484	Excalibur_rep_c67198_530	Kukri_c38845_821	BS00005004_51	Excalibur_c95327_51	BS00067706_51	RAC875_c79370_378	Kukri_c2332_1093	BS00074962_51	IAAV2324	IAAV3828	Kukri_c26168_423	RAC875_c8849_134	Kukri_c14968_674	Tdurum_contig9874_547	IAAV7043	Tdurum_contig42092_1047	RAC875_c4910_98	RAC875_c47137_112	BS00105606_51	RAC875_c21367_209	Kukri_c17540_394	IAAV1312	BS00049927_51	BS00022180_51
Tdurum_contig30517_578	Kukri_rep_c103359_233	Tdurum_contig30517_578	Tdurum_contig604_356	wsnp_CAP11_c287_244799	Excalibur_c9149_1326	wsnp_Ex_rep_c107911_91350930	IACX11320	wsnp_Ex_c21198_30327016	wsnp_Ex_c13109_20725640	Tdurum_contig30517_310	Tdurum_contig30517_174	wsnp_Ex_c23235_32471767	wsnp_Ex_rep_c107911_91350866	RFL_Contig4235_707	BS00062724_51	Excalibur_c10496_651	wsnp_Ex_c23230_32466568	wsnp_Ku_rep_c89089_82009060
Tdurum_contig15015_883	Tdurum_contig10362_555	wsnp_Ku_c56140_59771244	IACX906	IACX1891	BobWhite_c48071_144	Tdurum_contig10362_328	BS00066278_51	BS00064349_51	wsnp_BE590634B_Ta_2_5	Tdurum_contig15015_883	wsnp_BE590634B_Ta_2_1	Kukri_c30461_857	wsnp_Ex_c3147_5816957	Kukri_c19247_711	RFL_Contig2736_827
Kukri_c39223_831	Tdurum_contig10036_1614	BobWhite_c2027_84	Tdurum_contig10036_1044	Tdurum_contig10036_474	Kukri_c39223_831	Tdurum_contig10036_977	Tdurum_contig93532_89	Excalibur_c34765_1023	IAAV1683	Tdurum_contig10036_741	Excalibur_c11980_619	Kukri_c30159_573	BobWhite_c2027_215
BS00036362_51	BS00000066_51	BobWhite_c16005_289	RAC875_c8888_802	wsnp_BG606586B_Ta_2_13	wsnp_JD_c11014_11565501	BS00036362_51	Kukri_c559_193	Tdurum_contig87938_342	Tdurum_contig31102_299	RAC875_s110519_303	BS00010130_51
BS00022851_51	BS00067024_51	IACX1240	BS00021680_51	wsnp_BE494527B_Ta_2_1	BS00022851_51
Kukri_c42202_271	Kukri_c42202_271	BS00040743_51	IAAV2855	wsnp_Ex_c32284_40970312	BobWhite_c39656_106	Kukri_rep_c112383_588	wsnp_Ex_c1412_2711077
wsnp_BE446672B_Ta_2_1	wsnp_Ku_c13952_22097856	Tdurum_contig9144_222	Excalibur_c25640_110	BS00104270_51	wsnp_BE446672B_Ta_2_1	Tdurum_contig51922_676	wsnp_Ku_c13952_22097895	wsnp_Ex_c1597_3045682	BS00027006_51
wsnp_Ra_c5088_9081927	CAP7_c12162_251	RAC875_c6701_291	wsnp_Ra_c5088_9081927	Kukri_c22155_1010	Tdurum_contig50473_889	Excalibur_rep_c103109_88	Ra_c6701_506	wsnp_Ex_c53976_57027635
IACX4461	CAP8_c818_370	BS00082521_51	RAC875_c32687_153	BS00107749_51	BobWhite_rep_c57575_65	IACX4461	wsnp_Ex_c18462_27305612	wsnp_Ex_c58292_59652859
BS00002484_51	Jagger_c3757_131	Tdurum_contig11216_942	BS00099794_51	BobWhite_c23617_167	BS00002484_51	RFL_Contig1823_1044	Excalibur_c8585_701	BS00070285_51
Ku_c956_1797	wsnp_Ex_c15611_23929128	Kukri_c9133_2211	IAAV3802	wsnp_Ex_c5101_9053178	Ku_c956_1797	wsnp_Ex_c5101_9052671	wsnp_Ex_c7585_12957020	wsnp_Ku_c13043_20902807
wsnp_Ex_c17452_26163465	wsnp_Ex_rep_c67036_65492436	wsnp_Ex_c17452_26163465	tplb0023b14_704	wsnp_Ra_c8484_14372815	RFL_Contig5706_1294	wsnp_Ra_c8484_14372772
Ra_c37969_549	BS00022920_51	Ra_c37969_549	JD_c3116_778	RAC875_rep_c119728_146	Excalibur_c5218_75	Tdurum_contig81102_102	IAAV6731
BS00063302_51	wsnp_CAP11_c2596_1325540	BobWhite_c34125_183	BS00066305_51	BS00063302_51	BS00011892_51	RFL_Contig785_535
BobWhite_c42716_71	BobWhite_c42716_71	RAC875_c47427_75	Excalibur_rep_c72368_68	BS00110231_51	wsnp_Ex_rep_c66255_64400455	RFL_Contig5937_1677
BobWhite_c28635_785	BobWhite_c28635_785	wsnp_Ex_c2004_3770146	wsnp_Ex_rep_c66883_65286958	BobWhite_c441_976	Kukri_c49015_1606	Kukri_c38105_452
IACX2234	Tdurum_contig55429_116	Tdurum_contig55429_147	IACX2234	Tdurum_contig18557_228
Kukri_c25961_166	Kukri_c25961_166	Kukri_c9752_793	Tdurum_contig11896_550	Tdurum_contig69792_167	Kukri_c8143_355
RFL_Contig529_963	RFL_Contig529_963	Kukri_c5861_360	BS00011205_51	BS00022916_51	BS00022902_51
IACX3811	IACX3811	Ku_c1312_1194	Tdurum_contig14847_144	BS00066271_51	RAC875_c63624_753
BS00023142_51	BS00034925_51	Excalibur_c50665_1323	BS00023142_51	Tdurum_contig15593_407	wsnp_BE446240B_Ta_2_3
IAAV1158	IAAV1158	BS00101500_51	Tdurum_contig61425_242	BS00022490_51	BS00087451_51
BS00063092_51	BS00001835_51	BS00063092_51	Excalibur_c60931_1260
Tdurum_contig49651_227	Tdurum_contig49651_227	Excalibur_c33470_175	wsnp_Ex_c5296_9365847	Tdurum_contig53772_362	wsnp_Ex_c5296_9365860
wsnp_Ku_c11987_19473636	RAC875_c8271_1352	wsnp_Ex_c12063_19310114	RAC875_c8271_1469	RAC875_rep_c96733_369	wsnp_Ku_c11987_19473636
Excalibur_c10319_229	Excalibur_c10319_229	wsnp_Ex_c5947_10431109	BS00010352_51	Excalibur_c32608_500
Tdurum_contig42797_2922	Tdurum_contig42797_2922	RAC875_rep_c109215_398	Tdurum_contig42749_3287	wsnp_Ku_c23096_32987510
Ex_c2725_1442	BS00051105_51	wsnp_Ex_c18733_27607958	Ex_c2725_1442	wsnp_Ex_c27136_36355033
BobWhite_rep_c66032_270	BobWhite_rep_c66032_270	Kukri_rep_c69810_502	Tdurum_contig56874_562
RAC875_c55891_712	BS00065217_51	RAC875_c55891_712	RAC875_c55891_659	RAC875_c45678_1083
BobWhite_c4482_73	BobWhite_c20073_382	BS00024107_51	D_contig03023_692	BobWhite_c4482_73
RAC875_c32848_578	RAC875_c62171_386	RAC875_c32848_578	Ku_c8310_865	wsnp_Ex_c27644_36826484
RAC875_rep_c111494_195	RAC875_c64377_732	BobWhite_c44460_821	Kukri_rep_c102102_273	RAC875_rep_c111494_195
wsnp_Ra_c19148_28288923	Tdurum_contig60509_232	Kukri_c13188_256	wsnp_Ra_c19148_28288923
BS00039135_51	Excalibur_rep_c70674_83	BS00039135_51	BobWhite_c2844_569	BS00022176_51
Excalibur_c32726_125	Excalibur_c32726_125	Kukri_c19709_383	Tdurum_contig13095_97
RAC875_rep_c74070_518	RAC875_rep_c74070_518	CAP11_rep_c5039_201	BS00069723_51
Kukri_c4412_383	Kukri_c4412_383	CAP11_c2974_53	Excalibur_c34625_281
RAC875_c102223_220	RFL_Contig4977_2333	RAC875_c102223_220	CAP12_c1129_220
Jagger_c7235_96	Jagger_c7235_96	IACX2961	BS00096498_51
Excalibur_c44818_109	Kukri_c13978_132	BS00023071_51	Excalibur_c44818_109
Ex_c25733_348	Ex_c25733_348	RAC875_c818_1185	IAAV7428
Kukri_c147_1620	Kukri_c147_1620
CAP8_rep_c9642_82	RAC875_c826_839	CAP8_rep_c9642_82	Excalibur_c17202_1833
tplb0034e16_1165	wsnp_Ex_rep_c67098_65573819	Kukri_c5357_323	tplb0034e16_1165
BobWhite_c22266_315	BobWhite_c22266_315	wsnp_RFL_Contig4726_5654774	BobWhite_c4236_410
D_contig12192_450	RFL_Contig2971_282	D_contig12192_450	wsnp_Ex_c13878_21738866
BS00065889_51	Ra_c25590_1406	BS00065889_51	wsnp_Ex_c1495_2864718
Tdurum_contig41945_748	Tdurum_contig47253_1624	Tdurum_contig41945_748	Tdurum_contig67656_387
Tdurum_contig13879_919	Tdurum_contig13879_919	Tdurum_contig45965_563
wsnp_Ku_c4951_8856170	wsnp_JD_c4485_5618761	wsnp_Ku_c4951_8856170	BS00073132_51
Tdurum_contig13117_1316	Tdurum_contig13117_1316	RAC875_rep_c106876_558
wsnp_Ex_c7447_12751589	BS00048610_51	wsnp_Ex_c7447_12751589
wsnp_Ex_rep_c101231_86636951	wsnp_Ex_rep_c101231_86636951	RAC875_c16391_426
BS00065053_51	BS00067003_51	BS00065053_51
Tdurum_contig68980_317	Tdurum_contig68980_317	Excalibur_c22205_573
RAC875_c90169_393	RAC875_c90169_393	wsnp_Ra_c19335_28504388
RAC875_c95548_156	RAC875_c95548_156	wsnp_Ex_c1440_2764867
IACX9290	IACX9290	IACX8074
BS00093078_51	BS00093078_51	Excalibur_c10657_796
Kukri_c63336_621	RAC875_c46093_492	Kukri_c63336_621
wsnp_BE637971B_Ta_1_20	wsnp_BE637971B_Ta_1_20	RFL_Contig5637_1008
BS00037246_51	BS00037246_51	Kukri_c8395_1352
Tdurum_contig65853_242	BS00022249_51	Tdurum_contig65853_242
Excalibur_c94756_540	Excalibur_c94756_540	wsnp_Ku_rep_c70742_70379526
tplb0043k02_463	Ra_c17685_927	tplb0043k02_463
wsnp_Ku_c18227_27490539	IAAV7352	wsnp_Ku_c18227_27490539
RFL_Contig4140_1135	RFL_Contig4140_1135	wsnp_Ex_c50340_54659660
BS00045568_51	CAP8_c5043_190	BS00045568_51
wsnp_Ex_c39616_46871127	Tdurum_contig8158_269	wsnp_Ex_c39616_46871127	Tdurum_contig48523_1838	JD_c107_683
Excalibur_c581_947	BS00067436_51	Excalibur_c581_947
Tdurum_contig47550_699	Tdurum_contig47550_699	Kukri_c7770_176
BS00022482_51	BS00022482_51	Kukri_rep_c106834_139
wsnp_BG274294B_Ta_2_3	wsnp_BG274294B_Ta_2_3	wsnp_Ex_c7447_12752449
Kukri_c30490_328	RAC875_c55934_165	Kukri_c30490_328
wsnp_RFL_Contig2403_1927045	wsnp_Ra_c53181_56932563	wsnp_RFL_Contig2403_1927045
Excalibur_c40993_1129	wsnp_BF485168B_Ta_2_1	Excalibur_c40993_1129
wsnp_Ku_c51703_56915288	BS00084895_51	wsnp_Ku_c51703_56915288
Ku_c31363_2165	RAC875_c15942_571	Ku_c31363_2165
Tdurum_contig28703_293	Tdurum_contig28703_293	RAC875_c30138_595
BS00064032_51	wsnp_Ex_rep_c66389_64588992	BS00064032_51
IAAV7915	IAAV7915	Tdurum_contig75938_1546
BS00021877_51	BS00021877_51	BS00060686_51
wsnp_Ra_rep_c74968_72704437	wsnp_Ra_rep_c74968_72704437	BS00003839_51
IAAV8952	IAAV8952	Kukri_c8533_1398
RAC875_c42206_305	RAC875_c42206_305	IACX1008
BS00066165_51	BS00022625_51	BS00003575_51	Kukri_c42522_155	BS00066165_51	BS00035690_51	wsnp_JD_rep_c62985_40164465
wsnp_Ku_rep_c71900_71624324	wsnp_Ku_rep_c71900_71624324
BobWhite_c9963_51	BobWhite_c9963_51
Excalibur_rep_c71107_517	Excalibur_rep_c71107_517	Kukri_rep_c102001_420	wsnp_CAP12_c1337_682282
BS00067627_51	BS00067627_51
Kukri_c92979_195	Kukri_c92979_195
BS00084990_51	BS00084990_51
Ku_c79340_308	wsnp_Ex_c18384_27213023	BS00063928_51	wsnp_Ku_c41261_49287074	Ku_c79340_308	Ku_c16636_347	wsnp_Ex_c194_381656
CAP7_c3847_204	CAP7_c3847_204
Kukri_c8390_1102	Kukri_c8390_1102
Tdurum_contig94450_255	Tdurum_contig94450_255
BS00022505_51	BS00022505_51
BS00095568_51	BS00095568_51
BS00068083_51	BS00068083_51
Tdurum_contig32775_78	wsnp_Ex_c27176_36393952	Tdurum_contig32775_78
RAC875_rep_c98040_163	wsnp_Ra_c29782_39115548	RAC875_rep_c98040_163
Kukri_c44369_131	Kukri_c44369_131
Excalibur_c28045_741	Excalibur_c28045_741
wsnp_Ex_c38849_46284348	wsnp_Ex_c38849_46284348
Tdurum_contig83079_133	wsnp_RFL_Contig2220_1597321	Tdurum_contig83079_133
Tdurum_contig13879_352	Tdurum_contig13879_352
Kukri_c51735_79	Kukri_c51735_79
Excalibur_c55186_351	Excalibur_c55186_351
BS00110104_51	BS00023006_51	BS00110104_51
wsnp_Ex_c11461_18489681	wsnp_Ex_c11461_18489681
wsnp_Ra_c8506_14401408	wsnp_Ra_c8506_14401408
IAAV5863	IAAV5863
IACX5921	IACX5921
Tdurum_contig8840_575	Tdurum_contig8840_575
IAAV2147	IAAV2147
BS00072791_51	BS00072791_51
RAC875_c5556_328	RAC875_c5556_328
Kukri_rep_c111991_498	Kukri_rep_c111991_498
Kukri_c33670_506	Kukri_c33670_506
BobWhite_c14304_687	BobWhite_c14304_687
Tdurum_contig93330_656	Tdurum_contig93330_656
BS00041355_51	BS00041355_51
BS00065844_51	BS00065844_51
BS00105833_51	BS00105833_51
Kukri_c38553_173	Kukri_c38553_173
BobWhite_c14158_112	BobWhite_c14158_112
Excalibur_rep_c69522_83	Excalibur_rep_c69522_83
wsnp_Ex_c6378_11086366	wsnp_Ex_c6378_11086366	Excalibur_rep_c106078_822
D_contig25392_201	D_contig25392_201
CAP7_c1241_128	CAP7_c1241_128
wsnp_JD_c5659_6814240	wsnp_JD_c5659_6814240
BS00022551_51	BS00022551_51
tplb0024i15_1754	tplb0024i15_1754
tplb0048b10_1365	tplb0048b10_1365
wsnp_BE443332B_Ta_2_2	BS00078431_51	wsnp_BE443332B_Ta_2_2
BS00011695_51	BS00011695_51
Excalibur_c581_1220	Excalibur_c581_1220
Tdurum_contig11077_122	Tdurum_contig11077_122
BS00078413_51	BS00078413_51
Kukri_c79308_278	Kukri_c79308_278
IAAV4194	IAAV4194
BS00011596_51	BS00011596_51
RAC875_c839_352	RAC875_c839_352
BS00064052_51	BS00064052_51
Excalibur_c43567_850	Excalibur_c43567_850
RAC875_c32077_284	RAC875_c32077_284
Ku_c106533_550	Ku_c106533_550
Tdurum_contig52086_129	Tdurum_contig52086_129
RFL_Contig2160_617	RFL_Contig2160_617
BS00071161_51	BS00071161_51
BS00089790_51	BS00089790_51
Kukri_c29655_194	Kukri_c29655_194
BS00063512_51	BS00063512_51
BS00065139_51	BS00065139_51
BS00089524_51	BS00089524_51
RAC875_c2040_564	RAC875_c2040_564
BS00039740_51	BS00039740_51
BS00064162_51	BS00064162_51
RAC875_c4047_115	RAC875_c4047_115
BS00069829_51	BS00069829_51
CAP7_rep_c6352_375	CAP7_rep_c6352_375
tplb0028p02_562	tplb0028p02_562
Kukri_c37738_417	Kukri_c37738_417
RAC875_rep_c72356_51	RAC875_rep_c72356_51	IAAV1364
Kukri_c34793_360	Kukri_c34793_360
tplb0043a07_880	tplb0043a07_880
BS00094237_51	BS00094237_51
BS00089031_51	BS00089031_51
Kukri_c25512_53	Kukri_c25512_53
BS00077498_51	BS00077498_51
wsnp_Ex_c852_1657319	wsnp_Ex_c852_1657319
Tdurum_contig68637_256	Tdurum_contig68637_256
RAC875_c42275_224	RAC875_c42275_224
BS00067769_51	BS00067769_51
CAP12_c1085_283	CAP12_c1085_283
BS00068327_51	BS00068327_51
BobWhite_c8218_162	BobWhite_c8218_162	wsnp_BE637864B_Ta_1_1
RAC875_c9770_123	RAC875_c9770_123
Ku_c11813_215	Ku_c11813_215
Ra_c69552_1419	Ra_c69552_1419
Excalibur_c48379_461	Excalibur_c48379_461
wsnp_Ex_c25782_35041189	wsnp_Ex_c25782_35041189
Excalibur_c6497_535	Excalibur_c6497_535
wsnp_JD_rep_c63201_40318622	wsnp_JD_rep_c63201_40318622
Kukri_c36151_170	Kukri_c36151_170
Tdurum_contig47083_278	Tdurum_contig47083_278
BS00105846_51	BS00105846_51
IACX5764	IACX5764
Excalibur_c21898_1423	Excalibur_c21898_1423
BS00110121_51	BS00110121_51
BS00083060_51	BS00083060_51
BobWhite_rep_c50057_164	BobWhite_rep_c50057_164
Excalibur_c63885_115	Excalibur_c63885_115
Tdurum_contig13250_137	Tdurum_contig13250_137
BS00055866_51	BS00055866_51
RAC875_c400_193	RAC875_c400_193
BS00050522_51	BS00050522_51
RAC875_c4135_1028	wsnp_Ex_c3831_6966926	Excalibur_c8188_243	RFL_Contig3622_1217	wsnp_Ku_c5560_9851459	wsnp_Ex_c1318_2519998	IAAV2840	IAAV868	Kukri_c29121_654	Excalibur_c8188_693	BS00079095_51	wsnp_Ex_c27290_36498462	wsnp_Ku_c2624_4986980	RAC875_c4135_1028	wsnp_Ex_c25974_35235456	RAC875_c43831_91
wsnp_Ex_c27290_36498531	BobWhite_c10977_834	Excalibur_c19237_895	wsnp_JD_c8173_9207415	IAAV7745	wsnp_Ku_c7266_12551048	RAC875_c3604_1527	wsnp_Ku_c5560_9853214	RAC875_c54260_127	wsnp_Ex_c27290_36498531
BS00086679_51	BS00011451_51	tplb0044p22_2257	tplb0044p22_2330	D_GBUVHFX01ANH44_230	wsnp_CAP11_c1043_618449	BS00086679_51	Excalibur_c16662_300	BS00066847_51
BS00074817_51	BobWhite_c28133_87	RAC875_c82888_83	BS00074817_51	Kukri_c20844_116	CAP12_c2978_93	BS00065722_51	D_contig16934_681
IACX11290	BS00000721_51	BS00108305_51	BS00087783_51	Kukri_c9693_1890	wsnp_BE586140D_Ta_2_2	Excalibur_c3260_989	IACX11290
IAAV1917	D_GDS7LZN02IXNP1_255	Kukri_c26168_713	RAC875_c20883_693	RAC875_c10925_1887	IAAV1917	Kukri_c36351_64
Excalibur_c5958_1398	Excalibur_c5958_1398	Excalibur_c5958_1270	RAC875_c17951_108	BS00051826_51	BS00031658_51
JD_c3737_285	CAP11_c3218_126	D_GB5Y7FA02HBLTO_213	BS00087086_51	Excalibur_c12703_766	JD_c3737_285
Excalibur_c5892_1129	Excalibur_c4876_832	tplb0061f07_1411	Excalibur_c15692_532	Excalibur_c5892_1129	wsnp_Ra_c1020_2062200
CAP8_c1305_148	Kukri_c46169_294	CAP8_c1305_148	BS00023049_51	BS00022178_51
wsnp_BE637971D_Ta_2_3	wsnp_Ex_c1969_3705930	wsnp_BE637971D_Ta_2_3	wsnp_Ku_c3682_6786230	BobWhite_c1715_887
BS00003816_51	BS00003816_51	BS00093390_51	wsnp_Ex_c35886_43950102
wsnp_Ex_c1358_2602235	wsnp_Ex_c1358_2600929	Kukri_c837_436	wsnp_Ex_c1358_2602235
wsnp_Ex_c2918_5381441	wsnp_JD_c12333_12595897	wsnp_Ex_c2918_5381441
D_F5XZDLF01A85DT_301	IAAV7510	D_F5XZDLF01A85DT_301
wsnp_CAP12_c633_339740	BS00095225_51	wsnp_CAP12_c633_339740
BS00036189_51	BS00036189_51	BS00093275_51
D_F1BEJMU01DOR77_203	D_contig13475_402	D_F1BEJMU01DOR77_203
RFL_Contig1338_2062	Excalibur_c16851_142	RFL_Contig1338_2062
wsnp_Ex_rep_c101500_86856679	wsnp_Ex_rep_c101500_86856089	wsnp_Ex_rep_c101500_86856679
BS00063511_51	BS00063511_51
BS00022768_51	Excalibur_c50856_63	IAAV5841	Excalibur_c23155_327	wsnp_Ex_rep_c69024_67924125	CAP11_c3464_68	wsnp_Ex_rep_c66423_64641115	Excalibur_c48317_242	BS00058554_51	D_GA8KES401EYUM8_190	RAC875_c49612_102	BobWhite_c6998_365	RAC875_c87321_108	BS00021702_51	IAAV7473	wsnp_Ex_c12447_19847242	D_contig06122_208	BS00066188_51	Ra_c21676_178	BS00022768_51	BS00075001_51	wsnp_Ex_c8188_13842273	wsnp_Ex_c15396_23659859	Kukri_c6051_640	BS00082503_51	RAC875_c35846_671	wsnp_Ex_c18665_27541568
Kukri_c33670_261	Kukri_c33670_261
Tdurum_contig46389_1540	Tdurum_contig46389_1540
RFL_Contig3481_1669	RFL_Contig3481_1669
RAC875_rep_c105196_532	RAC875_rep_c105196_532
D_GBF1XID01DNWRS_378	D_GBF1XID01DNWRS_378
wsnp_BE424100D_Ta_1_1	wsnp_BE424100D_Ta_1_1
wsnp_Ex_c41048_47969948	wsnp_Ex_c41048_47969948
wsnp_Ex_c1085_2078944	wsnp_Ex_c1085_2078944
Excalibur_c23473_451	Excalibur_c23473_451
RAC875_c2070_566	RAC875_c2070_566
BS00066446_51	BS00066446_51
Excalibur_c54055_694	Excalibur_c54055_694
D_contig14507_369	D_contig14507_369
Tdurum_contig11756_458	Tdurum_contig11756_458
Excalibur_c55959_651	Excalibur_c55959_651
Ku_c12842_664	Ku_c12842_664
BS00107837_51	BS00107837_51
CAP8_c2401_433	CAP8_c2401_433
D_GB5Y7FA02I369B_378	D_GB5Y7FA02I369B_378
Tdurum_contig14482_1073	tplb0021g21_595	RFL_Contig5122_974	wsnp_Ex_c10555_17236072	Tdurum_contig14482_1073	BS00065001_51	Tdurum_contig8350_243	CAP8_c3129_381	wsnp_Ku_c2838_5354231	BS00064813_51	RAC875_c35688_382	IAAV7086	IAAV5232	wsnp_Ku_c16547_25454123	BS00087932_51	Excalibur_c91176_326	RAC875_c22328_1356	Excalibur_c7971_712	Kukri_c44231_1576	Tdurum_contig42282_10323	Tdurum_contig50720_482	Tdurum_contig52350_902	Excalibur_rep_c69149_1588	RAC875_c22328_490	IAAV6102	Kukri_c25632_86	Excalibur_c62106_387	Kukri_c21008_657	tplb0025l18_1788
RAC875_c25986_82	Tdurum_contig45580_1717	Ex_c721_2374	RAC875_c25986_82	Excalibur_c74304_642	wsnp_BE498730A_Ta_2_2	BS00074780_51	Tdurum_contig56511_144	BobWhite_c14476_80	wsnp_Ex_c20370_29434410	Tdurum_contig44062_733	RAC875_c17628_867	Excalibur_c50934_159	Tdurum_contig15512_429	IACX636	BS00107555_51	Excalibur_c28938_185	Kukri_c29034_867	Ex_c721_2127
BobWhite_c28819_733	BobWhite_c28819_733	Kukri_c9713_1999	BS00041707_51	CAP12_c6044_69	BobWhite_c28819_517	wsnp_BE406351A_Ta_2_2	RAC875_c992_718	BS00040337_51	BS00040336_51	BS00067806_51	BS00085765_51	wsnp_BE403597A_Ta_2_1	wsnp_Ex_c28204_37349164	Kukri_c11327_977	Excalibur_c1793_97	Tdurum_contig10579_790	RAC875_c63975_307
wsnp_Ex_c25057_34318425	wsnp_Ex_rep_c66615_64916512	Ra_c71628_188	wsnp_Ex_rep_c67264_65795361	IAAV444	Ku_c59581_1412	wsnp_Ex_rep_c66809_65185215	BS00032606_51	Ra_c22880_760	wsnp_Ex_c31900_40635609	wsnp_Ex_c2138_4015881	Kukri_c57491_156	RAC875_c41731_321	wsnp_Ex_rep_c66615_64916114	wsnp_Ex_c25057_34318425	wsnp_Ex_c42815_49298013	RAC875_c41194_218	Kukri_c15489_626
IACX11417	Kukri_c31776_1621	IACX6178	RAC875_c26214_505	RAC875_c829_1143	Excalibur_c18324_390	Excalibur_c25599_358	CAP12_c259_307	IACX11417	RAC875_c47161_100	Kukri_c23195_266	wsnp_RFL_Contig1951_1127302	BobWhite_c12426_84
Excalibur_c15733_252	Kukri_rep_c83485_398	Excalibur_c37649_125	Tdurum_contig82812_213	RAC875_c13116_541	wsnp_BG314532A_Ta_2_1	Tdurum_contig48302_532	BS00036767_51	BS00039983_51	Excalibur_rep_c111743_194	Excalibur_c15733_252	Tdurum_contig9731_121
Excalibur_c3171_416	Ku_c35823_743	Ra_c70418_147	wsnp_Ex_rep_c66358_64543218	wsnp_Ex_rep_c66358_64543401	BobWhite_rep_c64766_352	CAP11_c2194_115	Excalibur_c3171_416	Kukri_rep_c104611_210	Ku_c13700_1196
BS00022409_51	Tdurum_contig49145_914	Tdurum_contig6086_269	BS00030165_51	Tdurum_contig86183_221	BS00022409_51	Kukri_rep_c68300_216	Excalibur_c8009_325	Tdurum_contig63071_67	BobWhite_c17783_174
BS00070004_51	Ra_c13247_528	BS00070004_51	BS00039406_51	RFL_Contig3780_644	RAC875_c35521_185	BS00070005_51	BS00110587_51	RAC875_rep_c69987_930
wsnp_Ex_c60588_60977198	BobWhite_rep_c62964_873	wsnp_Ex_c1782_3365844	wsnp_Ex_c60588_60977198	wsnp_Ex_c12219_19526749	wsnp_Ex_rep_c101866_87158671	Kukri_c45015_145	wsnp_Ex_rep_c69124_68035485
wsnp_Ex_rep_c70299_69243835	wsnp_Ex_rep_c70299_69243835	RAC875_c33037_578	wsnp_Ex_rep_c70299_69243401	Ex_c5740_1133	wsnp_Ex_c5740_10081171	Kukri_c25978_561	BS00022813_51
IAAV8933	Excalibur_c16329_493	RAC875_c35688_178	Kukri_c26697_366	BS00024643_51	RAC875_c35200_230	RAC875_c51459_311	IAAV8933
Excalibur_c12177_285	wsnp_RFL_Contig3790_4082085	Excalibur_c12177_285	Kukri_c3882_2021	RAC875_rep_c88665_100	wsnp_BF201235A_Ta_2_4	BS00003867_51	RAC875_rep_c88665_52
wsnp_Ex_c63909_62932437	Kukri_c3688_407	wsnp_Ku_c850_1758318	wsnp_Ex_c63909_62932893	wsnp_JD_c16948_15934352	wsnp_Ku_c3688_6797159	wsnp_Ex_c63909_62932437
BobWhite_c5096_156	wsnp_BG263521A_Ta_2_2	BobWhite_c23953_312	wsnp_Ex_c22862_32074455	BobWhite_c5096_156
wsnp_Ex_c19556_28530231	Tdurum_contig11803_306	Tdurum_contig11803_475	wsnp_Ex_c19556_28530243	wsnp_Ex_c19556_28530231	Tdurum_contig11803_850
BS00065245_51	Tdurum_contig53038_684	Excalibur_c4372_363	Tdurum_contig56321_232	BS00065245_51	Tdurum_contig53038_714
BS00035883_51	BS00035883_51	BS00022666_51	BS00039422_51	BS00089497_51	IAAV1698
wsnp_Ex_c15325_23565935	RAC875_rep_c70093_1079	wsnp_CAP11_rep_c8768_3788007	wsnp_CAP12_c901_472535	wsnp_Ex_c15325_23565935
wsnp_Ku_c10418_17237935	wsnp_Ex_rep_c66982_65424063	Excalibur_rep_c67619_217	wsnp_Ku_c10418_17237935	Ex_c19516_3687
Ra_c58279_684	wsnp_Ex_c5412_9564346	wsnp_Ex_c5412_9564478	Ra_c58279_684	Ra_c58279_702
wsnp_Ex_rep_c68113_66877517	wsnp_JD_c12088_12411845	Kukri_rep_c104727_91	Kukri_c15308_173	wsnp_Ex_rep_c68113_66877517
BobWhite_c17403_635	RAC875_c21906_247	RAC875_c52458_454	BobWhite_c17403_635	wsnp_Ex_c10084_16572374
BS00022982_51	Excalibur_c92241_336	RAC875_rep_c78744_228	BS00022982_51	wsnp_Ex_c15740_24096817
wsnp_BE445431A_Td_2_1	BS00093201_51	BS00081506_51	wsnp_BE445431A_Td_2_1
Excalibur_c6808_959	Excalibur_c6808_959	wsnp_Ex_c36242_44232305	Excalibur_c4847_631	IACX2067	IAAV2376	Excalibur_c6808_541
RFL_Contig2972_2819	RFL_Contig2972_2819	RFL_Contig2972_2285	RAC875_c24364_307
Kukri_c1728_1876	Kukri_c1728_1876	BS00064905_51	IAAV2654
wsnp_Ra_c6586_11477949	wsnp_Ex_c2137_4014287	wsnp_Ex_c2137_4014383	wsnp_Ra_c6586_11477949
Tdurum_contig42423_2448	Tdurum_contig42423_1536	Tdurum_contig42423_2448	Tdurum_contig42423_1963
BS00057059_51	BS00067907_51	BS00057059_51	BS00057060_51
BS00079443_51	BS00021739_51	RAC875_rep_c73925_276	BS00079443_51
BS00083146_51	BS00083146_51	wsnp_Ex_c15822_24204224
wsnp_CAP8_c2677_1394934	wsnp_CAP8_c2677_1394934	Excalibur_c47535_389	Excalibur_c28017_641
BobWhite_c4517_120	BobWhite_c4517_120	BobWhite_c5178_188	BS00023202_51
Kukri_c7193_5892	Ku_c8927_2075	wsnp_Ku_c8927_15048149	Kukri_c7193_5892
wsnp_Ex_c2887_5330426	Ku_c57425_413	wsnp_Ex_c2887_5330426	Kukri_rep_c73477_888
RAC875_c42847_141	Excalibur_c12980_2392	RAC875_c42847_141	Kukri_c40204_141
BS00049644_51	Tdurum_contig30451_88	BS00049644_51	Ra_c42714_1137
RFL_Contig4517_1276	RFL_Contig4517_1276	RAC875_c38018_278
wsnp_Ex_rep_c101526_86881496	wsnp_JD_c18695_17091254	wsnp_Ex_rep_c101526_86881496
RAC875_c4015_2175	RAC875_c17787_274	RAC875_c4015_2175
RAC875_c25848_122	RAC875_c25848_122	IACX5800
wsnp_Ku_c16358_25225060	Kukri_c4027_151	wsnp_Ku_c16358_25225060
RAC875_c69068_71	wsnp_Ex_c42720_49228237	RAC875_c69068_71
BobWhite_c11022_78	BobWhite_c11022_78	Tdurum_contig77522_310
BobWhite_rep_c64680_305	BS00090940_51	Tdurum_contig93884_223	BobWhite_rep_c64680_305
Excalibur_c61806_213	Excalibur_c61806_213	Excalibur_rep_c105284_110
IAAV3791	Excalibur_c44487_642	IAAV3791
wsnp_Ra_c32271_41304469	wsnp_Ra_c32271_41304469	Jagger_c9554_114
Tdurum_contig82404_354	RFL_Contig927_1591	Tdurum_contig82404_354
wsnp_Ex_c19516_28481857	wsnp_Ex_c19516_28481857	RFL_Contig174_406
BS00077768_51	BS00077769_51	BS00077768_51
wsnp_Ex_c3695_6740339	wsnp_Ex_c3695_6740339	RAC875_c27530_860
Ra_c3750_1082	Excalibur_c42110_210	Ra_c3750_1082
RAC875_rep_c69619_145	RAC875_rep_c69619_145	wsnp_Ex_c11827_18986376
RAC875_rep_c111906_144	RAC875_rep_c111906_144	Tdurum_contig42153_7329
BS00091763_51	wsnp_Ex_rep_c108004_91402649	BS00091763_51
IACX3245	BS00062732_51	IACX3245
Kukri_c24852_466	Kukri_c24852_466	RAC875_c24517_558
Ku_c33884_267	RAC875_rep_c69619_78	Ku_c33884_267
Ra_c34214_1320	BS00041816_51	Ra_c34214_1320
BS00091830_51	wsnp_Ex_c59373_60260876	BS00091830_51
CAP12_rep_c6956_169	CAP12_rep_c6956_169
RAC875_c34757_180	RAC875_c34757_180
wsnp_Ex_c2772_5130007	wsnp_Ex_c2772_5130007
Tdurum_contig33398_106	Tdurum_contig33398_106
Excalibur_c34964_326	Excalibur_c34964_326
Excalibur_c32668_467	Excalibur_c32668_467
wsnp_Ku_c1292_2572053	wsnp_Ku_c1292_2572053
RAC875_c18698_550	Excalibur_c11437_75	RAC875_c18698_550
BobWhite_c15773_166	BobWhite_c15773_166
BS00076693_51	BS00076693_51
Excalibur_c41125_360	Excalibur_c41125_360
Ku_c23118_149	Ku_c23118_149
BobWhite_c31163_694	BobWhite_c31163_694
IAAV5706	IAAV5706
BS00066186_51	BS00066186_51
BS00024921_51	BS00024921_51
Tdurum_contig55610_784	Tdurum_contig55610_784
wsnp_Ku_c33374_42877546	wsnp_Ku_c33374_42877546
Kukri_c74165_204	Kukri_c74165_204
BS00075524_51	BS00075524_51
Tdurum_contig47258_1039	wsnp_Ku_c15567_24224486	Tdurum_contig47258_1039
Tdurum_contig52350_296	Tdurum_contig52350_296
wsnp_Ex_rep_c103167_88182254	wsnp_Ex_rep_c103167_88182254
IACX6028	IACX6028	Ra_c2655_504
Kukri_c40035_258	Kukri_c40035_258
Excalibur_c11947_746	Excalibur_c11947_746
RFL_Contig1863_250	RFL_Contig1863_250
BS00029208_51	BS00029208_51
BS00021706_51	BS00021706_51
wsnp_Ex_c11950_19164191	wsnp_Ex_c11950_19164191
RAC875_rep_c107961_348	RAC875_rep_c107961_348
Kukri_c56203_965	Kukri_c56203_965
RAC875_c48703_189	RAC875_c48703_189
BobWhite_c26374_339	BobWhite_c26374_339
Kukri_c40121_373	Kukri_c40121_373
BS00030136_51	BS00030136_51
BS00110128_51	BS00110128_51
RFL_Contig2656_871	RFL_Contig2656_871
RAC875_c42648_115	Jagger_c4026_328	RAC875_c42648_115
CAP11_c2293_200	CAP11_c2293_200
wsnp_JD_c2578_3489735	wsnp_JD_c2578_3489735
wsnp_Ra_c66636_64922359	wsnp_Ra_c66636_64922359
Excalibur_c12169_1088	Excalibur_c12169_1088
RAC875_c1706_1888	RAC875_c1706_1888
Excalibur_c18514_238	Excalibur_c18514_238
RAC875_c96399_610	RAC875_c96399_610
Tdurum_contig8350_350	Tdurum_contig8350_350
BS00068050_51	BS00068050_51
BobWhite_c26803_89	BobWhite_c26803_89
BobWhite_c16923_64	BobWhite_c16923_64
CAP8_rep_c8022_270	CAP8_rep_c8022_270
wsnp_Ex_rep_c80588_75758453	wsnp_Ex_rep_c80588_75758453
BS00063368_51	BS00063368_51
IAAV691	IAAV691
Excalibur_c52319_257	Excalibur_c52319_257
Kukri_c29170_702	Kukri_c29170_702
Tdurum_contig84245_154	Tdurum_contig84245_154
Kukri_rep_c74573_613	Kukri_rep_c74573_613
wsnp_be471201A_Ta_1_1	wsnp_be471201A_Ta_1_1
Ku_c69608_894	Ku_c69608_894
wsnp_Ex_c2337_4379619	wsnp_Ex_c2337_4379619
tplb0050m09_1890	tplb0050m09_1890
wsnp_Ku_c23598_33524490	wsnp_Ku_c23598_33524490
Excalibur_c72359_56	Excalibur_c72359_56
IAAV2065	IAAV2065
wsnp_Ex_c36049_44083089	wsnp_Ex_c36049_44083089
BobWhite_c13373_250	BobWhite_c13373_250
wsnp_Ex_c59095_60108185	wsnp_Ex_c59095_60108185
Excalibur_rep_c102052_721	Excalibur_rep_c102052_721
BS00011539_51	BS00011539_51
RFL_Contig5277_888	RFL_Contig5277_888
Excalibur_c20439_825	Excalibur_c20439_825
Tdurum_contig42153_5854	Tdurum_contig42153_5854
Tdurum_contig44328_448	Tdurum_contig44328_448
BS00062843_51	BS00062843_51
RAC875_c9523_328	RAC875_c9523_328
Kukri_c3024_1268	Kukri_c3024_1268
Kukri_c52608_142	Kukri_c52608_142
RAC875_rep_c119471_174	RAC875_rep_c119471_174
BS00107804_51	BS00107804_51
RAC875_c1043_258	RAC875_c1043_258
wsnp_JD_rep_c48914_33168544	wsnp_JD_rep_c48914_33168544
Ku_c10387_272	Ku_c10387_272
wsnp_JD_c15127_14676522	wsnp_JD_c15127_14676522
BS00004724_51	BS00004724_51
BS00000209_51	BS00000209_51
RAC875_c3397_1492	RAC875_c3397_1492
RAC875_c14944_555	RAC875_c14944_555
IAAV880	IAAV880
CAP7_c4056_108	CAP7_c4056_108
Kukri_c53501_305	Kukri_c53501_305
BS00096882_51	BS00096882_51
wsnp_Ex_c2033_3814035	wsnp_Ex_c2033_3814035
RAC875_c19904_308	RAC875_c19904_308
BS00025880_51	BS00025880_51
BS00022487_51	BS00022487_51
CAP12_c575_105	CAP12_c575_105
Tdurum_contig61938_424	Tdurum_contig61938_424
wsnp_Ex_c905_1748920	wsnp_Ex_c905_1748920
Ku_c269_2643	Ku_c269_2643
Tdurum_contig93508_295	Tdurum_contig93508_295
BobWhite_c1611_1685	BobWhite_c1611_1685
Excalibur_rep_c86807_132	Excalibur_rep_c86807_132
RAC875_c35807_1110	RAC875_c35807_1110
BS00029332_51	BS00029332_51
Tdurum_contig86243_288	Tdurum_contig86243_288
BS00096927_51	BS00096927_51
RAC875_c1757_530	RAC875_c1757_530
Excalibur_c42110_66	Excalibur_c42110_66
RAC875_c33809_158	RAC875_c33809_158
RAC875_c96033_191	RAC875_c96033_191
BS00065366_51	BS00065366_51
Ra_c27275_627	tplb0045o20_699	wsnp_Ex_c6537_11338763	Kukri_c40953_658	RAC875_c31252_173	wsnp_Ex_c269_517710	wsnp_Ex_c741_1456698	Tdurum_contig1653_190	RAC875_c35438_474	wsnp_JD_c12687_12877994	BS00065418_51	RAC875_c26415_350	Kukri_c67546_279	Kukri_c44_1704	IACX6223	RAC875_c76533_442	RAC875_c3302_1411	Ra_c6728_590	IAAV2480	Kukri_c36879_83	Kukri_rep_c85389_715	Kukri_c67546_342	Excalibur_c12135_100	BS00038217_51	wsnp_Ku_c4042_7375053	IAAV3789	BS00043099_51	BS00083078_51	wsnp_CAP7_rep_c12606_5316797	BS00022422_51	Kukri_c62277_80	Kukri_c46621_143	wsnp_BE497494B_Ta_2_1	RAC875_c86069_65	BS00110319_51	BS00071690_51	Excalibur_c43482_141	BS00070001_51	Ra_c27275_627	IAAV2784	BS00038218_51	wsnp_CAP11_c3947_1866837	IAAV980	RAC875_c37837_889	BS00103461_51	BobWhite_c10238_127	BS00110442_51	RFL_Contig1385_326	BobWhite_c30622_180	tplb0045o20_1168
IACX5726	RAC875_c57353_245	BS00011047_51	BS00011276_51	Jagger_c7688_98	Kukri_c55909_1109	IACX8828	Kukri_c18754_67	BS00069756_51	Ex_c52711_584	RAC875_c1858_2693	RFL_Contig3713_316	BS00106695_51	Excalibur_c65466_714	BobWhite_c5191_362	BS00046601_51	CAP12_s9114_61	BobWhite_c5191_563	Excalibur_c1883_340	RAC875_c31328_381	Excalibur_c31864_713	Excalibur_c7051_1027	RFL_Contig385_761	Kukri_c27631_1329	BS00009882_51	IACX5726
BobWhite_c41676_137	RAC875_c4465_549	BS00046166_51	Excalibur_c2819_2310	Tdurum_contig54784_485	CAP7_c1933_170	Tdurum_contig18858_324	BS00063365_51	Kukri_c834_259	BobWhite_c41676_137	Kukri_c18459_2622	Excalibur_c2819_1773	Ex_c16948_754	IAAV1401	BobWhite_c47357_535	RFL_Contig2577_584	RAC875_c4465_81	wsnp_Ex_c2203_4129271	BS00077131_51	RAC875_c103094_120	BS00080967_51	Excalibur_c105074_293	wsnp_Ex_c11748_18884081	BobWhite_c18540_97	BobWhite_rep_c64679_73	Tdurum_contig5691_596	BS00047070_51
BobWhite_c7786_376	BS00043103_51	wsnp_JD_c4699_5834958	Excalibur_c46143_143	BS00011039_51	IAAV5331	Kukri_c42244_809	Kukri_rep_c94009_116	BobWhite_c7786_376	BobWhite_c948_52	wsnp_JD_c1236_1789566	wsnp_Ex_c51461_55394646	wsnp_Ex_rep_c101906_87187119	wsnp_Ku_c27759_37702654
Excalibur_c58566_284	RAC875_c30936_411	BobWhite_c5852_103	BobWhite_c5852_685	Kukri_c9507_95	Excalibur_c58566_284	Excalibur_c25921_230	Kukri_rep_c69267_496	CAP7_c3814_303	RAC875_c4203_382	Kukri_c5711_112	RAC875_c18463_156
BS00065327_51	Excalibur_c95944_641	Kukri_rep_c68903_301	BS00065327_51	BobWhite_c13525_262	RAC875_c29913_139	Excalibur_c14201_111	Kukri_rep_c68903_708	wsnp_CAP7_c1592_791887	BS00004224_51	Tdurum_contig82393_581	IAAV3100
BobWhite_c24069_257	BobWhite_c7274_333	Tdurum_contig10048_61	Tdurum_contig10048_447	Excalibur_c49875_479	Excalibur_rep_c83640_791	BobWhite_c24069_257	Excalibur_rep_c107890_89	BobWhite_c21827_104	Excalibur_c26527_82	Tdurum_contig52627_496
wsnp_JD_c8085_9129899	wsnp_Ex_c56027_58308093	Excalibur_c53516_119	Excalibur_c7963_1722	Kukri_c28478_750	Kukri_c29640_92	Kukri_rep_c106290_204	RAC875_c21868_792	wsnp_JD_c8085_9129899
Kukri_c9387_372	Ra_c2110_1660	BS00022949_51	BS00022417_51	Kukri_c9387_372	RAC875_c15649_1101	wsnp_BF202681B_Ta_2_2	Ra_c2110_494	Kukri_c9387_112	wsnp_CAP8_c630_456418	BS00022940_51
Excalibur_rep_c108225_302	Tdurum_contig68666_570	wsnp_Ex_c922_1775246	BS00009247_51	Excalibur_rep_c108225_302	RAC875_c3947_441	BS00079013_51
Kukri_c37311_136	Kukri_c37311_136	BobWhite_c23790_98	BobWhite_c11059_169	BS00009807_51	wsnp_Ex_c10596_17293363	Kukri_c11318_591	wsnp_Ex_c10596_17293192	IAAV3165	Kukri_c59939_94
wsnp_Ex_c5619_9884202	BS00059896_51	Tdurum_contig80351_311	Excalibur_c40976_111	Excalibur_c40976_87	RAC875_c8197_810	wsnp_Ex_c5619_9884202	CAP8_rep_c8162_101	JD_c2156_2040
RFL_Contig356_812	wsnp_Ex_c1873_3531947	BS00066119_51	RFL_Contig356_812	BS00037345_51	Excalibur_c15696_1280
wsnp_Ex_c22423_31615798	IAAV6765	Kukri_rep_c68124_672	wsnp_Ex_c22423_31615798	BS00034245_51	Ra_c6700_406	wsnp_Ex_c15089_23270614	wsnp_RFL_Contig1418_565105
Tdurum_contig42112_2432	Tdurum_contig42112_2432	BS00070861_51	Tdurum_contig54925_225
BobWhite_c32938_264	Excalibur_c3506_610	BobWhite_c38001_528	Excalibur_c80601_308	tplb0024l03_910	BobWhite_c32938_264	RAC875_c29937_325
Excalibur_c37753_655	BobWhite_c9690_94	Excalibur_c35074_257	wsnp_RFL_Contig3917_4326857	Kukri_c57014_168	Tdurum_contig71365_233	Excalibur_c2157_173	Excalibur_c37753_655
wsnp_Ex_c7246_12443506	RAC875_rep_c113555_122	wsnp_Ex_c7246_12443506	Ku_c23446_2209	BS00022657_51	Tdurum_contig83066_276	Excalibur_c13239_85
RFL_Contig5495_563	IAAV1798	RFL_Contig5495_563	Excalibur_c12675_1147
wsnp_Ex_c9248_15372536	BS00092273_51	Excalibur_rep_c106124_239	IACX1412	wsnp_BE399688B_Ta_2_1	wsnp_Ex_c45094_50985067	wsnp_Ex_c9248_15372536
Kukri_rep_c104422_192	Excalibur_c16144_185	Kukri_c74521_181	Kukri_rep_c104422_192	wsnp_Ku_c48_103915	BS00100939_51	Excalibur_c46590_363
Kukri_c16760_1427	wsnp_Ku_c11665_18999583	RAC875_rep_c72435_90	BobWhite_c6166_319	RAC875_c79857_301	Jagger_c4412_265	Kukri_c16760_1427
Tdurum_contig54925_202	Tdurum_contig54925_202	Tdurum_contig7144_602	RFL_Contig337_1645	Excalibur_c71500_231	BS00064528_51	Tdurum_contig54925_415	Ra_c4051_1010
IACX6309	Excalibur_c65341_303	RFL_Contig3172_1752	Kukri_c84629_315	IACX6309	BS00066719_51
Kukri_rep_c103261_918	Kukri_c16758_443	Kukri_rep_c103261_918	Kukri_rep_c69177_180	Kukri_c27673_289	RAC875_c62831_255
IACX6340	tplb0034e07_718	tplb0034e07_1869	IACX6340	wsnp_Ra_c1501_2991585
IAAV717	wsnp_BE490267A_Ta_2_1	RFL_Contig4856_71	wsnp_Ex_c7203_12370983	IAAV717
Ex_c2510_477	RAC875_c36614_344	wsnp_Ku_c12037_19549078	CAP12_c2472_60	Ku_c12037_482	Ex_c2510_477
wsnp_Ex_rep_c102216_87433489	BS00064851_51	wsnp_Ku_c18923_28319203	wsnp_Ex_rep_c102216_87433489	wsnp_Ex_c3764_6853627	wsnp_Ra_c46023_52004149
BS00012036_51	BS00012036_51	wsnp_Ex_c24711_33964543	BS00012071_51	Tdurum_contig12459_491	Ra_c71978_532
wsnp_Ex_c10838_17631243	RAC875_c14775_1048	wsnp_Ex_c10838_17631243	IACX5850	Kukri_c32700_104	IAAV5226
BS00010098_51	BS00010988_51	BS00010098_51	Excalibur_c18966_1008
RAC875_c31214_58	wsnp_Ex_rep_c103381_88353000	RAC875_c31214_58	CAP11_c1820_244	Ex_c67202_741
BS00026432_51	Excalibur_c42146_338	BS00026432_51	CAP11_c2941_210	BS00063236_51
BS00046165_51	RAC875_c17455_152	wsnp_Ex_c5123_9087869	BS00046165_51	wsnp_Ex_c5123_9089025
IACX8446	IACX8446	Kukri_c30847_551	wsnp_Ex_c7776_13247365	wsnp_JD_c640_960796
BS00072840_51	BS00072840_51	CAP7_c4827_53	IAAV5743	BS00072839_51
wsnp_JD_c30_49073	Kukri_c498_1817	wsnp_JD_c30_49073	wsnp_JD_c30_49876	BS00094172_51
Ra_c491_902	wsnp_Ra_c1660_3275687	Ra_c491_902	RAC875_rep_c115433_378	wsnp_Ex_c1996_3754394
wsnp_Ex_rep_c72511_70872203	wsnp_Ex_c1962_3696265	Excalibur_c100910_239	wsnp_Ku_c4962_8872507	wsnp_Ex_rep_c72511_70872203
Excalibur_c56550_71	Kukri_c10869_1591	RFL_Contig2751_1562	Excalibur_c56550_71	BobWhite_rep_c64068_241
Excalibur_rep_c108662_132	Excalibur_rep_c68985_110	RAC875_rep_c118667_79	Excalibur_rep_c77221_93	Excalibur_rep_c108662_132
Excalibur_rep_c107769_116	RAC875_c34512_493	RAC875_c34512_685	Excalibur_rep_c107769_116
BS00022950_51	BS00022950_51	BobWhite_c5072_107	wsnp_JD_c42879_30043973
BS00069685_51	wsnp_Ex_c9729_16071358	BS00069685_51
wsnp_Ex_c62844_62315607	wsnp_JD_rep_c64505_41132927	Kukri_c34353_821	wsnp_Ex_c62844_62315607
Kukri_c12368_82	Excalibur_c21752_768	Kukri_c12368_82	Kukri_rep_c69803_82
wsnp_Ex_c22946_32163010	wsnp_BG263521B_Ta_2_1	wsnp_Ku_rep_c73313_72887199	wsnp_Ex_c22946_32163010
wsnp_Ex_c38739_46195930	wsnp_Ex_c38739_46195930	wsnp_Ex_c38739_46196393	Excalibur_c16646_1254
Ku_c41677_924	Ku_c41677_924	Ku_c34562_480	Excalibur_c20050_133	wsnp_Ex_c163_321026	Excalibur_c21220_88
BS00075410_51	BS00075410_51	tplb0040e02_1293	RAC875_c63545_85
BobWhite_rep_c61602_139	BobWhite_rep_c61602_139	RAC875_rep_c109975_192	Excalibur_c18417_285
Excalibur_c7366_1926	Excalibur_rep_c106698_235	Excalibur_c7366_1926	Excalibur_c48871_625
RFL_Contig1483_1765	tplb0031k24_254	RFL_Contig1483_1765	wsnp_Ra_c16822_25566950
BS00079621_51	Excalibur_c3762_829	Excalibur_c3762_715	BS00079621_51
BS00100563_51	RAC875_c15396_90	Tdurum_contig13653_255	BS00100563_51
Jagger_c10188_98	Kukri_c17_1246	RAC875_c16993_196	Jagger_c10188_98
Kukri_c5497_312	Kukri_c5497_312	BobWhite_c41535_52	wsnp_Ex_c21092_30220342
wsnp_JD_c12346_12606967	RAC875_c16752_283	RAC875_c66695_560	wsnp_JD_c12346_12606967
Excalibur_c76665_98	Excalibur_c76665_98	BobWhite_rep_c64049_232	BobWhite_c8253_397
BS00067280_51	BS00067280_51	Excalibur_c29417_400	Excalibur_c2656_3198	Kukri_c3701_392
RAC875_c32503_134	RAC875_c32503_134	BS00031814_51
RAC875_c57938_94	Excalibur_c65830_82	RAC875_c57938_94
RAC875_rep_c106400_276	RAC875_rep_c112008_519	RAC875_rep_c106400_276
Excalibur_c48404_59	wsnp_Ex_c15646_23969140	Excalibur_c48404_59
RAC875_rep_c91134_949	Kukri_c75902_132	BobWhite_rep_c50458_213	RAC875_rep_c91134_949
tplb0030f06_593	tplb0030f06_593	IACX8602
RAC875_c10132_462	RAC875_c17459_566	RAC875_c10132_462
RFL_Contig4849_702	RFL_Contig4849_702	BS00066545_51
Excalibur_c8919_345	Excalibur_c8919_345	Kukri_c3501_1175
IAAV5802	BS00070900_51	IAAV5802
IAAV539	IAAV539	IAAV6156
wsnp_Ku_c2486_4751695	wsnp_Ku_c2486_4751695	RAC875_rep_c106596_127
Kukri_c31059_130	RFL_Contig2612_826	Kukri_c31059_130
Tdurum_contig30930_184	wsnp_Ex_rep_c67543_66165372	Tdurum_contig30930_184
Kukri_c19751_873	Kukri_c19751_873	BS00093993_51
RAC875_c26460_807	RAC875_c26460_807	BobWhite_c18672_757
Excalibur_c30167_243	Excalibur_c30167_243	BobWhite_c19945_341
Kukri_c40204_617	Kukri_c40204_617	Kukri_c30847_344
RAC875_s109189_188	wsnp_RFL_Contig3802_4108582	RAC875_s109189_188
Excalibur_c36280_764	wsnp_Ex_c5123_9088111	BS00046164_51	Excalibur_c36280_764
RAC875_c37540_565	Kukri_c96357_134	RAC875_c37540_565
tplb0042o21_419	Tdurum_contig30201_63	tplb0042o21_419
RAC875_c52566_551	RAC875_c52566_644	RAC875_c52566_551	wsnp_Ex_c7738_13195349
wsnp_Ex_c25445_34710489	wsnp_Ex_c25445_34710489	RAC875_c6538_123
Excalibur_c23723_141	BobWhite_c662_148	Excalibur_c23723_141
tplb0042a21_1091	tplb0042a21_1091	BobWhite_c2822_228
tplb0048g05_866	tplb0048g05_866	BS00104667_51
RFL_Contig5031_526	Tdurum_contig54634_815	RFL_Contig5031_526
wsnp_Ex_c55735_58127324	Ex_c55735_1012	wsnp_Ex_c55735_58127324
wsnp_Ku_c31_62657	wsnp_JD_c3732_4781170	wsnp_Ku_c31_62657
Kukri_rep_c103893_875	BS00077914_51	Kukri_rep_c103893_875
Kukri_c26474_540	Excalibur_c584_726	Kukri_c26474_540
Kukri_c34553_89	RAC875_c98387_130	Kukri_c34553_89
BobWhite_c2423_99	RAC875_c27297_2153	BobWhite_c2423_99
wsnp_JD_rep_c67103_42432235	wsnp_JD_rep_c67103_42432235
BobWhite_c12911_788	BobWhite_c12911_788
IAAV8040	IAAV8040
BS00037278_51	BS00037278_51
BobWhite_c31129_60	BobWhite_c31129_60
BS00100118_51	wsnp_Ex_c12675_20144479	wsnp_Ra_c58860_60407020	Excalibur_c33525_279	BS00100118_51	BS00083998_51
RAC875_c95948_614	RAC875_c95948_614
BS00084668_51	BS00084668_51
wsnp_Ra_c4321_7860456	wsnp_Ra_c4321_7860456
Kukri_c1460_1032	Kukri_c1460_1032
Excalibur_c94383_157	Excalibur_c94383_157
Tdurum_contig10108_246	Tdurum_contig10108_246
BobWhite_c33464_133	BobWhite_c33464_133
BS00010055_51	BS00010055_51
Kukri_c40621_513	Excalibur_c73922_55	Kukri_c40621_513
BS00010012_51	BS00010012_51
wsnp_JD_c47318_32176833	wsnp_JD_c47318_32176833
RAC875_c38003_164	RAC875_c38003_164
CAP12_c2565_239	CAP12_c2565_239
Kukri_c49010_266	Kukri_c49010_266	Kukri_rep_c101529_1199	IAAV7841
Ra_c4397_542	Ra_c4397_542
Kukri_c7339_113	Kukri_c7339_113
RAC875_c37540_583	RAC875_c37540_583
BS00065105_51	BS00065105_51
Excalibur_c2484_2113	Excalibur_c2484_2113
Excalibur_c42928_135	Excalibur_c42928_135
BobWhite_c2988_493	BobWhite_c2988_493
wsnp_Ex_c7003_12065828	wsnp_Ex_c7003_12065828	BobWhite_c8113_532	wsnp_Ex_c51352_55323092	wsnp_Ex_rep_c67671_66332423	RAC875_c5080_915
CAP7_c16_483	CAP7_c16_483
Ku_c5725_892	Ku_c5725_892
BS00110490_51	BS00110490_51
RAC875_c87052_193	RAC875_c87052_193
Excalibur_c34937_710	Excalibur_c34937_710
BS00083497_51	BS00083497_51
BS00081189_51	BS00081189_51
Ku_c7740_879	Ku_c7740_879
Excalibur_c15031_73	Excalibur_c15031_73
BobWhite_c36072_272	BobWhite_c36072_272
IACX8470	IACX8470
wsnp_BE499478B_Ta_2_1	wsnp_BE499478B_Ta_2_1
wsnp_Ex_c17700_26446810	wsnp_Ex_c17700_26446810
Kukri_c48787_108	Kukri_c48787_108
IAAV5350	BS00091068_51	IAAV5350
tplb0054d13_2445	tplb0054d13_2445
wsnp_Ex_c34303_42642389	wsnp_Ex_c34303_42642389
RAC875_c7827_218	RAC875_c7827_218
BS00009060_51	Excalibur_c10637_515	IAAV6288	BS00009060_51
wsnp_Ra_rep_c74497_72390803	wsnp_Ra_rep_c74497_72390803
IAAV1502	IAAV1502
RAC875_c609_362	RAC875_c609_362
Excalibur_c9580_1142	Excalibur_c9580_1142
Excalibur_c1353_1364	Excalibur_c1353_1364
wsnp_JG_c609_370792	wsnp_JG_c609_370792
BS00022805_51	BS00022805_51
BS00065264_51	BS00065264_51
wsnp_Ra_c10712_17572884	wsnp_Ra_c10712_17572884
Excalibur_c5438_274	Excalibur_c5438_274
Ra_c105904_187	Ra_c105904_1191	Excalibur_c47996_509	Ra_c105904_187
Ra_c111671_555	Ra_c111671_555
RAC875_rep_c112807_403	RAC875_rep_c112807_403
RAC875_c26469_480	RAC875_c26469_480
RAC875_c30797_179	RAC875_c30797_179
wsnp_Ra_rep_c106119_89961852	wsnp_Ra_rep_c106119_89961852
Excalibur_c40056_59	Excalibur_c40056_59
RAC875_c22429_249	RAC875_c22429_249
RAC875_c5577_1682	RAC875_c5577_1682
BS00023068_51	BS00023068_51
RAC875_rep_c72879_435	wsnp_Ex_rep_c67561_66188180	Tdurum_contig12831_69	RAC875_rep_c72879_435	Ra_c68109_376
D_contig25212_98	D_contig25212_98
BobWhite_c7145_355	BobWhite_c7145_355
Kukri_rep_c97239_133	Kukri_rep_c97239_133
wsnp_Ex_c19371_28311667	wsnp_Ex_c19371_28311667
RFL_Contig2815_1305	RFL_Contig2815_1305
Kukri_c12117_134	Kukri_c12117_134
Ku_c63748_1264	Ku_c63748_1264
Excalibur_c7449_587	Kukri_c52356_96	Excalibur_c7449_587
BobWhite_c12144_216	BobWhite_c12144_216
BS00068181_51	BS00068181_51
IACX2158	IACX2158
RFL_Contig4718_1269	RFL_Contig4718_1269
RAC875_c1226_652	RAC875_c1226_652
BobWhite_c12157_747	BobWhite_c12157_747
Tdurum_contig31911_195	Tdurum_contig31911_195
Tdurum_contig26542_457	Tdurum_contig26542_457
Kukri_c10017_833	Kukri_c10017_833
RAC875_c50422_299	RAC875_c50422_299
wsnp_Ex_c25043_34305764	wsnp_Ex_c25043_34305764
wsnp_Ex_rep_c70571_69488416	wsnp_Ex_rep_c70571_69488416
Kukri_c49784_86	Kukri_c49784_56	Kukri_c49784_86
Kukri_c32980_552	Kukri_c32980_552
Excalibur_rep_c101263_892	Excalibur_rep_c101263_892
BS00022295_51	BS00022295_51
Kukri_c94792_127	Kukri_c94792_127
BS00080318_51	BS00080318_51
BS00016650_51	BS00016650_51
Tdurum_contig49928_424	Tdurum_contig49928_424
wsnp_Ra_c14112_22155451	wsnp_Ra_c14112_22155451
Kukri_rep_c107245_634	Kukri_rep_c107245_634
RAC875_rep_c109207_706	RAC875_rep_c109207_706
RAC875_rep_c71112_400	RAC875_rep_c71112_400
RAC875_c17720_501	RAC875_c17720_501
Excalibur_c22315_894	Excalibur_c22315_894
wsnp_BF473744B_Ta_2_2	wsnp_BF473744B_Ta_2_2
wsnp_Ku_c12022_19520410	wsnp_Ku_c12022_19520410
BS00004413_51	BS00004413_51
BobWhite_c11397_231	BobWhite_c11397_231
BS00100981_51	BS00100981_51
BS00092869_51	BS00092869_51
Excalibur_c5193_64	Excalibur_c5193_64
BobWhite_c17047_268	BobWhite_c17047_268
BS00068310_51	BS00068310_51
wsnp_BF291736B_Ta_1_1	wsnp_BF291736B_Ta_1_1
Kukri_c53810_137	Kukri_c53810_137
RAC875_c5673_1209	RAC875_c5673_1209
wsnp_Ex_rep_c66551_64836327	wsnp_Ex_rep_c66551_64836327
Tdurum_contig10208_447	Tdurum_contig10208_447
Kukri_c6973_344	Kukri_c6973_344
Kukri_c26288_419	Kukri_c26288_419
RAC875_c400_1271	RAC875_c400_1271
RAC875_rep_c83950_222	RAC875_rep_c83950_222
RAC875_c34516_316	RAC875_c34516_316
Kukri_rep_c107572_121	Kukri_rep_c107572_121
Excalibur_c74925_338	Excalibur_c74925_338
Kukri_c97631_275	Kukri_c97631_275
RAC875_c65882_668	RAC875_c65882_668
BS00029342_51	BS00029342_51
IAAV6424	IAAV6424
wsnp_BE445431D_Ta_2_1	BobWhite_c12090_117	Kukri_c58969_980	BobWhite_rep_c60776_638	Kukri_c3115_279	BobWhite_c40561_305	BobWhite_c28250_220	Excalibur_c4386_429	BS00065717_51	BobWhite_c16917_732	Kukri_rep_c73433_61	Kukri_rep_c103890_185	Excalibur_c11133_209	RAC875_c110838_499	Excalibur_rep_c70308_701	Excalibur_c62255_986	RAC875_c7201_229	wsnp_CAP7_c3635_1688824	RAC875_c13774_161	Ku_c674_915	RAC875_rep_c70010_692	Kukri_c36639_186	Excalibur_rep_c104444_206	Ex_c8179_1452	RAC875_rep_c69388_134	wsnp_BE445431D_Ta_2_1	BobWhite_c3871_735	BobWhite_rep_c50186_469	RAC875_c32340_462	Excalibur_c93588_271	Excalibur_c1027_927	RAC875_c110838_690	Excalibur_c47219_820	Excalibur_rep_c67221_153	Kukri_rep_c68088_633	RAC875_c5342_1312	Kukri_c32355_1027	Excalibur_c30328_713	RAC875_c25763_254	tplb0062d15_1382	Kukri_c32355_1089	tplb0058k20_1741	Excalibur_c77484_60	RAC875_rep_c102601_57	RAC875_rep_c85788_282	Kukri_c34647_218	RAC875_c3257_1179	BobWhite_c9705_429	Kukri_rep_c72959_145	Tdurum_contig10246_1749
RAC875_c52165_241	RAC875_s116170_295	Excalibur_rep_c104620_183	RAC875_rep_c120698_93	wsnp_Ku_c9269_15583444	D_GDS7LZN02FDZX8_269	Kukri_c8752_281	Excalibur_c44325_92	BobWhite_c13924_707	tplb0021e03_713	RAC875_c17722_1704	Excalibur_c13046_700	BobWhite_c6365_965	wsnp_BE426620D_Ta_2_2	RAC875_c2176_2416	Kukri_rep_c72666_625	Excalibur_c8720_1073	BobWhite_c32336_198	RAC875_c52165_241	Excalibur_c1451_660	Excalibur_c18353_55	CAP12_rep_c5547_123	Kukri_rep_c70958_1044	Excalibur_c21749_470	Excalibur_rep_c86288_514	D_contig14237_449	Kukri_c14696_214	BobWhite_rep_c53418_120	RAC875_c20076_907	Excalibur_c95944_72	Kukri_c31121_1011	Excalibur_c44325_339	RAC875_rep_c69619_260	RAC875_c54391_236	Kukri_c31121_1460	Kukri_rep_c101148_401	BobWhite_c8982_226	Kukri_rep_c70958_916	RFL_Contig2460_547	BobWhite_rep_c65414_271	Excalibur_c15426_661	Kukri_rep_c68903_1100	BobWhite_c32336_504	Excalibur_c23239_718
BS00010514_51	BS00062864_51	BS00106937_51	BS00073230_51	BS00073229_51	BS00069899_51	BS00065701_51	Excalibur_c4303_206	BobWhite_c47086_539	BS00063674_51	IAAV3173	BS00081578_51	Kukri_rep_c114322_506	BS00021923_51	Kukri_c1016_2269	BS00010514_51	Kukri_c4790_1174	RAC875_rep_c116200_396	BS00065147_51
IACX1444	BobWhite_c6055_185	Kukri_c63505_174	Excalibur_c22877_1990	IACX1444	Kukri_rep_c71152_906	RAC875_c13116_1162	Excalibur_c17456_428	Excalibur_c3108_2958	RAC875_rep_c108908_72	BS00010131_51
RAC875_c31560_141	wsnp_BE488779D_Ta_1_2	RAC875_c31560_141	BS00076261_51	Kukri_c16557_855	BS00063748_51	RAC875_rep_c103893_601	BobWhite_rep_c51612_864	RAC875_c45702_412	RAC875_c26896_339	Kukri_rep_c72558_961
CAP11_c3942_361	CAP11_c3942_361	Kukri_c26576_329	RAC875_c60563_531	BS00067584_51	Kukri_rep_c103845_165	RAC875_rep_c73201_205	BS00079440_51
RAC875_rep_c72220_143	D_contig77859_59	RAC875_rep_c72220_143	RAC875_c31493_120	BS00082605_51	BS00044720_51	BS00063225_51	IAAV6312
BS00049514_51	D_contig39379_541	Excalibur_c35611_446	Kukri_c29358_277	Excalibur_rep_c101288_130	RAC875_c25656_289	wsnp_Ra_c25656_35227058	BS00049514_51
RAC875_c15518_236	BS00009458_51	BobWhite_c5756_516	RAC875_c15518_236	wsnp_Ku_c28820_38731047	BS00012014_51	RAC875_c50347_258
BS00015680_51	IAAV6032	Excalibur_rep_c67599_2154	RAC875_c3187_873	BS00015680_51	Excalibur_rep_c67599_242
RAC875_c46007_340	IAAV4282	BS00043082_51	Kukri_c49670_857	BS00065946_51	RAC875_c46007_340	IACX5670	BS00080239_51
Kukri_rep_c69087_153	Kukri_c5579_466	Kukri_rep_c69087_153	D_GA8KES401AVZF3_380	BS00011109_51
BS00047901_51	Tdurum_contig29563_257	BS00067698_51	D_F1BEJMU02GB94Z_188	BS00047901_51
D_contig73920_552	wsnp_Ku_c7229_12491877	Kukri_c16477_181	BobWhite_c16655_421	D_contig73920_552
Kukri_rep_c106786_230	Kukri_rep_c113120_104	Kukri_rep_c106786_230	wsnp_JD_rep_c63957_40798121
BS00011425_51	BS00011425_51	tplb0030j08_1960	BS00093757_51
Excalibur_c17039_436	wsnp_Ku_rep_c105822_91859983	BobWhite_c16439_1143	Excalibur_c17039_436
RAC875_rep_c114621_200	RAC875_c30919_311	RAC875_rep_c114621_464	RAC875_rep_c114621_200
Kukri_c19434_936	Kukri_c19434_936	wsnp_Ex_c7908_13430703	D_F1BEJMU01A0OMY_356
RFL_Contig5917_3026	BS00021718_51	RFL_Contig5917_3026	RFL_Contig5917_2433
BS00080749_51	BS00080749_51	Excalibur_c2887_131	BS00022211_51
BS00093990_51	BS00022532_51	BS00093990_51	BS00093111_51
D_contig17313_245	D_contig17313_245	Excalibur_rep_c109101_94
D_GBUVHFX02JKG4A_54	D_GBUVHFX02JKG4A_54	RAC875_rep_c110753_119
RAC875_c9897_638	RAC875_c9897_638	Ex_c27573_760
BS00086534_51	Excalibur_c42413_442	BS00086534_51
BS00039210_51	BS00063517_51	BS00039210_51	BS00039211_51	Kukri_c60627_74
BS00063710_51	BS00063710_51	RAC875_rep_c114236_188
Kukri_c7605_181	Kukri_c7605_181
D_contig31797_313	D_contig31797_313
RAC875_c39665_175	RAC875_c39665_175
wsnp_CAP11_rep_c4111_1943544	wsnp_CAP11_rep_c4111_1943544
Excalibur_c6681_580	Excalibur_c6681_580
BS00022276_51	BS00022276_51
tplb0060h04_139	tplb0060h04_139
CAP12_c1503_76	CAP12_c1503_76
Kukri_c365_345	Kukri_c365_345
BS00022234_51	BS00022234_51
BobWhite_rep_c65414_125	BobWhite_rep_c65414_125
BS00060596_51	BS00060596_51
wsnp_Ex_c10751_17505459	wsnp_Ex_c10751_17505459
wsnp_JD_c289_450995	wsnp_JD_c289_450995
wsnp_RFL_Contig2659_2346243	wsnp_RFL_Contig2659_2346243
wsnp_Ra_rep_c116793_96612614	wsnp_Ra_rep_c116793_96612614
RFL_Contig5277_1141	RFL_Contig5277_1141
wsnp_Ex_c3964_7181151	wsnp_Ex_c3964_7181151
Excalibur_c24307_739	Excalibur_c24307_739
Excalibur_c15048_488	Excalibur_c15048_488
Kukri_c27309_590	Kukri_c27309_590
Kukri_c30439_2407	Kukri_c30439_2407
Kukri_c33486_128	Kukri_c33486_128
BS00070104_51	BS00070104_51
BobWhite_rep_c63940_205	BobWhite_rep_c63940_205
RAC875_c63883_76	RAC875_c63883_76
Ku_c19185_1569	Ku_c19185_1569
Kukri_c14902_1112	Kukri_c14902_1112
wsnp_Ex_rep_c66522_64795143	wsnp_Ex_rep_c66522_64795143
wsnp_Ex_c6400_11123059	wsnp_Ex_c6400_11123059
BobWhite_c10539_201	BobWhite_c10539_201
wsnp_Ex_c2331_4369782	Kukri_c80104_809	RFL_Contig4921_2420	wsnp_Ex_c14340_22315611	Ra_c72106_227	Excalibur_c46082_440	wsnp_Ku_c32404_42016343	CAP8_c1393_327	RAC875_c842_1516	Tdurum_contig11121_834	BS00101401_51	wsnp_Ku_c3286_6111360	IAAV1334	BobWhite_c43681_334	BobWhite_rep_c49102_169	RAC875_c17907_181	wsnp_Ex_c2502_4675968	wsnp_Ex_c12269_19597415	wsnp_Ex_c18637_27508578	wsnp_Ex_c2331_4369782	RAC875_c13895_763	wsnp_RFL_Contig4734_5671036	Ku_c68484_1276	IAAV3900	RAC875_c67309_634	wsnp_Ex_c1149_2206471	wsnp_Ex_rep_c66907_65324299
BobWhite_c17021_297	Ku_c17560_146	Excalibur_c60530_113	Kukri_s117068_198	Kukri_s117068_130	BS00093975_51	RAC875_c76367_523	BobWhite_c17021_297	BS00048489_51	BS00079521_51	Kukri_rep_c96809_352	BS00022798_51
wsnp_Ex_c12948_20511479	RAC875_rep_c75768_245	wsnp_Ex_c9458_15679797	wsnp_Ex_c12948_20511479	Excalibur_c13709_2568	Ku_c28597_514	Kukri_rep_c70479_411	RAC875_c11672_1240	RAC875_c53864_310	Tdurum_contig59782_86	BobWhite_c42102_237
Tdurum_contig59585_656	BS00023337_51	wsnp_Ex_rep_c66357_64540369	D_GBB4FNX02FX302_98	Tdurum_contig59585_656	IAAV1410	Ra_c23771_496	BS00039498_51	IAAV5370	wsnp_Ex_c12341_19693570	BS00081610_51	wsnp_Ra_c132_291198	BS00060029_51	Kukri_c12079_204
wsnp_Ku_c4886_8753646	wsnp_Ex_c9145_15214903	wsnp_Ku_c9433_15811664	Ex_c18484_2048	Ex_c18484_2026	Ku_c56370_1155	wsnp_Ku_c4886_8753646	wsnp_RFL_Contig3396_3515504	BobWhite_c34548_96	wsnp_Ex_rep_c69752_68711460	Tdurum_contig28699_54	Tdurum_contig57139_318	wsnp_BE494474A_Ta_2_2
Ra_c88203_455	Ra_c88203_468	BobWhite_s65081_93	Tdurum_contig68855_91	Excalibur_c6501_477	Kukri_c5459_334	Ra_c88203_455	Ra_c88203_1055	Tdurum_contig63129_238	Ra_c11263_2353	Tdurum_contig57693_581	Ku_c19285_555
BS00064039_51	Excalibur_c33545_134	wsnp_Ex_c13949_21828493	BS00107444_51	IAAV902	wsnp_Ku_c5378_9559013	wsnp_Ex_rep_c66685_65003254	BS00064039_51	Kukri_rep_c87640_135	wsnp_Ex_c28930_38008757	wsnp_Ra_c34117_42876812
wsnp_Ex_c8884_14841846	wsnp_Ex_c9483_15722127	wsnp_Ex_c8884_14841846	wsnp_Ku_c44716_51926415	BS00000445_51	BS00061179_51	RAC875_rep_c109433_782	BS00080879_51	Excalibur_c39248_485	BS00001478_51	wsnp_Ku_c18497_27803432
wsnp_Ku_c1307_2606226	Ex_c67794_487	wsnp_Ex_rep_c108072_91444417	wsnp_Ku_c1307_2606226	RFL_Contig1798_1606	wsnp_BF429272A_Ta_2_1	wsnp_Ex_c11397_18400400	CAP8_c4697_108	Tdurum_contig22253_104	RFL_Contig4399_956
Excalibur_rep_c110501_525	Excalibur_rep_c110501_525	wsnp_CAP12_c15_9559	wsnp_CAP11_c68_106078	Kukri_c10751_264	BS00049977_51	Kukri_c10751_1031	wsnp_Ex_c15475_23756906	RAC875_c15109_106	wsnp_BG262734A_Ta_2_3
wsnp_Ex_c53364_56625806	wsnp_Ex_c53364_56625806	BS00010531_51	Excalibur_c91154_175	Excalibur_c13242_1178	wsnp_Ex_c5929_10402147	wsnp_JD_c5699_6859527	wsnp_RFL_Contig2011_1216801	Ku_c17569_905
Kukri_c68006_282	wsnp_BE490613A_Ta_2_1	Tdurum_contig83663_371	RAC875_c3427_734	Kukri_c47643_920	Kukri_c68006_282	BS00048031_51	BobWhite_c18408_199
wsnp_CAP8_c1007_643393	wsnp_Ku_c19456_28944589	wsnp_Ku_c8400_14280021	IACX5899	IAAV8170	wsnp_CAP8_c1007_643393	wsnp_Ex_c14202_22145805	BobWhite_c17879_519
Excalibur_c9000_209	Excalibur_c16197_748	BobWhite_c9704_273	RAC875_c10286_1247	Excalibur_c9000_209	JG_c3077_214	JG_c3077_225
RFL_Contig5871_1650	RFL_Contig5871_1650	BS00022989_51	BS00067748_51	BS00022703_51	Kukri_c15950_244	Tdurum_contig56731_335
wsnp_JD_c11273_11770307	wsnp_BE443995B_Ta_2_2	wsnp_Ex_c14681_22747500	wsnp_JD_c11273_11770307	wsnp_Ex_c11039_17902115
Excalibur_c7610_143	Tdurum_contig50577_620	BS00086050_51	Excalibur_c7610_143	BS00074926_51	Tdurum_contig31235_99
wsnp_Ex_c10667_17387885	IAAV4286	Excalibur_c854_1459	Kukri_c82097_197	RFL_Contig1175_354	wsnp_Ex_c10667_17387885	tplb0050h15_1287
BS00065468_51	RAC875_c2464_274	BS00007502_51	BS00032524_51	BS00065468_51	BS00094366_51
wsnp_Ku_c44089_51445136	wsnp_RFL_Contig3866_4228783	wsnp_Ku_c44089_51445136	wsnp_Ex_rep_c67727_66398596	IAAV6974
Kukri_c54729_181	BS00010204_51	BS00062645_51	Kukri_c54729_181	BobWhite_c43213_184
BS00089400_51	BS00089400_51	Tdurum_contig697_73	Tdurum_contig57753_138	BS00037400_51
RAC875_c79551_167	Kukri_c63259_151	RAC875_c79551_167	RFL_Contig497_1114	BS00091002_51
BS00048757_51	BS00065956_51	Excalibur_c25239_283	IAAV5729	BS00048757_51
Excalibur_c19658_82	wsnp_Ex_rep_c67635_66292308	Kukri_rep_c69028_1398	Kukri_c4030_896	Excalibur_c19658_82
Excalibur_c94962_57	Excalibur_c94962_57	wsnp_Ex_rep_c104125_88923836	RAC875_c56516_786	BS00097939_51
wsnp_Ex_rep_c102478_87635370	wsnp_Ku_c11052_18135847	wsnp_Ex_rep_c102478_87635370
Excalibur_c46600_919	Excalibur_c46600_919	BS00063300_51	Kukri_rep_c69970_717
CAP8_c3568_256	RAC875_c24982_202	CAP8_c3568_256	BS00093889_51
wsnp_BE443568A_Ta_2_1	BobWhite_c30232_154	wsnp_BE443568A_Ta_2_1	BS00022882_51
RAC875_c36922_829	RAC875_c36922_829	RFL_Contig1488_671	Excalibur_c1529_1644
RAC875_c45016_79	Kukri_c34845_242	Kukri_c62467_362	RAC875_c45016_79
BobWhite_c5337_225	Tdurum_contig62557_263	BobWhite_c5337_225	BS00088756_51
Kukri_c8465_54	RAC875_c15003_377	Excalibur_c39808_453	Kukri_c8465_54
BS00059887_51	BS00060666_51	BS00059887_51	Kukri_c64639_120
wsnp_Ex_c28679_37784954	wsnp_Ex_c28679_37784954	wsnp_Ex_c28679_37784735	wsnp_Ex_c11229_18163892
BS00020459_51	Excalibur_c49743_97	BS00020459_51	wsnp_Ex_c15475_23757972
RAC875_c10194_910	RAC875_c10194_673	RAC875_c10194_910
BS00081688_51	Excalibur_c17655_467	BS00081688_51
BS00022424_51	Excalibur_rep_c110278_62	BS00022424_51
wsnp_CAP11_rep_c4157_1965583	wsnp_Ra_rep_c106523_90273922	wsnp_CAP11_rep_c4157_1965583
Kukri_c1568_889	BS00084348_51	Kukri_c1568_889
BS00022459_51	BS00022884_51	BS00022459_51
IAAV4781	wsnp_Ex_c1141_2191485	IAAV4781
BS00041742_51	BobWhite_c12428_371	BS00041742_51
BS00023028_51	BS00023028_51	Excalibur_c24829_189
wsnp_JD_rep_c64325_41024646	wsnp_CAP11_c2438_1258747	wsnp_JD_rep_c64325_41024646
BobWhite_c37325_92	Kukri_c13830_556	BobWhite_c37325_92
BS00067499_51	BS00067499_51	Tdurum_contig91865_242
wsnp_BE426418A_Ta_2_2	wsnp_BE426418A_Ta_2_1	wsnp_BE426418A_Ta_2_2
BS00034334_51	BS00034334_51	Excalibur_rep_c102974_175
RAC875_c7060_67	Excalibur_c12875_864	tplb0053a24_2232	BS00094057_51	BS00066230_51	RAC875_c7060_67
Excalibur_c60581_62	Kukri_c33640_640	Excalibur_c60581_62
IAAV5507	IAAV5507	IAAV9044
wsnp_JG_c2509_1153697	Kukri_c51247_322	wsnp_JG_c2509_1153697
wsnp_Ex_rep_c67786_66472676	wsnp_Ex_rep_c67786_66472676	Excalibur_c56240_200
BS00073898_51	BS00073898_51
BS00057445_51	BS00057445_51
Tdurum_contig777_260	Tdurum_contig777_260
Tdurum_contig55841_351	Tdurum_contig55841_351
Excalibur_c62042_175	Excalibur_c62042_175
Excalibur_c18089_1116	Kukri_c34195_357	wsnp_Ex_c47907_52974924	Excalibur_c26754_433	Ku_c14313_1194	RFL_Contig1034_2351	wsnp_Ra_c35889_44345459	BS00110405_51	wsnp_Ex_c8334_14049699	Tdurum_contig11121_739	wsnp_Ex_c763_1503467	wsnp_Ex_c11085_17973016	BobWhite_c8340_511	wsnp_Ra_c10669_17515792	Ra_c38505_555	wsnp_Ra_c11291_18338838	RAC875_c842_1476	Excalibur_c18089_1116	RAC875_rep_c117959_132	Kukri_c6288_364	BS00011612_51
BS00023222_51	BS00023222_51
wsnp_Ex_c22683_31887799	RAC875_c77648_367	Kukri_rep_c101735_236	Excalibur_c74666_291	BS00073062_51	BobWhite_c5461_338	wsnp_Ex_c2573_4788116	BobWhite_c23392_496	IAAV1155	RAC875_c20134_535	wsnp_Ex_c22683_31887799
RAC875_c4952_719	RAC875_c4952_719
RAC875_c18058_1070	RAC875_c18058_1070
wsnp_Ex_c22766_31972812	wsnp_Ex_c22766_31972812
wsnp_Ku_c38911_47455924	wsnp_Ku_c38911_47455924
Tdurum_contig42495_389	Tdurum_contig42495_389
CAP7_c915_121	CAP7_c915_121
BS00055211_51	BS00055211_51
wsnp_JD_c2863_3822253	wsnp_JD_c2863_3822253
RAC875_c51781_238	RAC875_c51781_238
BS00066475_51	BS00066475_51
BS00106008_51	BS00106008_51
wsnp_Ex_c6217_10848574	wsnp_Ex_c6217_10848574
Tdurum_contig50392_1355	RAC875_c37118_595	wsnp_Ra_c7280_12576178	BS00110266_51	Tdurum_contig50392_1355
Kukri_c28165_906	wsnp_Ra_c16278_24893033	Kukri_c28165_906	wsnp_Ku_c40218_48484410
wsnp_Ku_c46762_53407442	wsnp_Ku_c46762_53407442
wsnp_Ex_c8409_14170476	wsnp_Ex_c8409_14170476
Excalibur_c5561_1013	Excalibur_c5561_1013
Excalibur_c48047_90	Excalibur_c48047_90
Excalibur_c96921_206	Excalibur_c96921_206
RAC875_c52195_324	RAC875_c52195_324
wsnp_Ex_c20250_29303152	wsnp_Ex_c20250_29303152
RAC875_rep_c104403_524	JD_c1187_1398	RAC875_rep_c104403_524
Ku_c26872_269	Ku_c26872_269
BS00076772_51	BS00076772_51
IAAV2646	IAAV2646
wsnp_Ra_c27984_37480491	wsnp_Ra_c27984_37480491
Excalibur_c34649_556	Excalibur_c34649_556
BS00022368_51	BS00022368_51
Kukri_c49927_151	Kukri_c49927_151
BS00110564_51	BS00110564_51
wsnp_Ex_c10630_17338753	wsnp_Ex_c10630_17338753
Excalibur_c3969_1208	Excalibur_c3969_1208
RAC875_c67770_822	RAC875_c67770_822
Excalibur_rep_c103091_266	Excalibur_rep_c103091_266
Kukri_rep_c89183_282	Kukri_rep_c89183_282
Kukri_s117946_404	Kukri_s117946_404
BS00022129_51	BS00022129_51
wsnp_Ex_c361_707953	wsnp_Ex_c361_707953
RFL_Contig1896_1236	RFL_Contig1896_1236
wsnp_RFL_Contig2699_2402527	wsnp_RFL_Contig2699_2402527
Excalibur_c29205_537	Excalibur_c29205_537
wsnp_Ex_rep_c69577_68526990	Kukri_rep_c112061_617	wsnp_Ex_rep_c69577_68526990
Excalibur_c24354_465	Excalibur_c24354_465
Jagger_c8039_67	Jagger_c8039_67
RAC875_c82493_67	RAC875_c82493_67
Excalibur_c56240_176	Excalibur_c56240_176
wsnp_Ku_c10468_17301042	wsnp_Ku_c10468_17301042
BS00066319_51	BS00066319_51
BS00049032_51	BS00049032_51
IAAV3488	IAAV3488
IAAV9068	IAAV9068
IAAV3851	IAAV3851
wsnp_Ex_c10630_17338703	wsnp_Ex_c10630_17338703
wsnp_Ex_c1894_3575749	wsnp_Ex_c1894_3575749
RAC875_c68056_81	RAC875_c68056_81
BS00056089_51	BS00056089_51
IAAV1523	IAAV1523
BS00071823_51	BS00071823_51
RAC875_rep_c90531_283	RAC875_rep_c90531_283
wsnp_Ex_c12341_19693090	wsnp_Ex_c12341_19693090
Tdurum_contig93830_1688	Tdurum_contig93830_1688
BS00022256_51	BS00022256_51
Excalibur_c64302_103	Excalibur_c64302_103
BS00084159_51	BS00084159_51
Excalibur_c2578_1966	Excalibur_c2578_1966
wsnp_BE604885A_Ta_2_1	wsnp_BE604885A_Ta_2_1
wsnp_Ku_c14082_22272647	wsnp_Ku_c14082_22272647
wsnp_Ku_c10362_17156084	wsnp_Ku_c10362_17156084
wsnp_Ku_c2249_4335279	wsnp_Ku_c2249_4335279
RAC875_c99055_69	RAC875_c99055_69
wsnp_Ex_c8240_13914674	wsnp_Ex_c8240_13914674
wsnp_Ex_c24085_33332723	wsnp_Ex_c24085_33332723
RAC875_c32792_231	RAC875_c32792_231
Kukri_c28650_111	Kukri_c28650_111
IAAV5505	wsnp_Ex_rep_c70174_69125822	RAC875_c37608_216	RAC875_rep_c77173_208	Jagger_c1219_603	Tdurum_contig1002_149	Tdurum_contig15181_67	Excalibur_c48841_1380	Tdurum_contig26727_267	BobWhite_c634_420	CAP8_rep_c4453_136	Excalibur_c24830_415	BS00049570_51	IAAV5505	RAC875_rep_c69281_207	RAC875_c21086_130	Tdurum_contig26727_187	Tdurum_contig28033_420	BS00091577_51	RAC875_c8755_314
Excalibur_c14273_1407	CAP7_c3916_256	Excalibur_c14273_1407	BS00029548_51	RAC875_rep_c72470_124	Kukri_c13537_2069	wsnp_Ex_c19982_29009504	BS00098496_51	RAC875_c21955_719
Kukri_c21467_571	Kukri_c21467_571	BS00032830_51	wsnp_JD_c30422_23944042	wsnp_Ex_c22401_31592784	BobWhite_c10402_140	wsnp_Ex_c19372_28313727	wsnp_JD_c2623_3541255	Excalibur_c8483_1308
Kukri_c2118_264	Excalibur_c58066_180	wsnp_Ex_c4063_7344641	Excalibur_c7706_1936	Kukri_c2118_264	RAC875_c2787_470	IACX2048	RAC875_rep_c72758_122	wsnp_Ex_c4063_7344449	wsnp_JD_c828_1226159	RAC875_rep_c86950_103	RAC875_c2787_1260
Tdurum_contig28053_218	Tdurum_contig28053_218	BS00071597_51	BS00071041_51	BS00037871_51	Excalibur_c16703_430	Tdurum_contig99764_60	Excalibur_c15095_852	RAC875_c24982_583	RAC875_c2340_616	Excalibur_c15095_831
RAC875_c17269_645	RAC875_c17269_645	Kukri_rep_c106420_312	wsnp_Ku_c31407_41142340	BS00009549_51	Excalibur_c38785_222	BobWhite_c40305_243	Ra_c29672_532
BS00030430_51	BobWhite_c45623_215	Tdurum_contig9132_102	Kukri_rep_c114738_144	BS00030430_51	Excalibur_c14999_712	wsnp_BQ159467B_Ta_2_1	RAC875_c2044_170	Tdurum_contig10107_580
RAC875_rep_c83245_239	RAC875_c43893_213	Excalibur_c29625_243	Tdurum_contig54463_316	RAC875_c44365_203	Excalibur_c29625_222	Kukri_rep_c70198_1436	Kukri_c4599_482	RAC875_rep_c83245_239	BS00045330_51
Tdurum_contig50954_880	Tdurum_contig50954_880	IACX4260	tplb0028p23_852	tplb0028p23_691	IAAV4876	Tdurum_contig50954_475
BS00023074_51	BS00023074_51	wsnp_Ex_c4888_8714379	BS00046052_51	BS00086717_51	Tdurum_contig45431_607	IAAV51	IAAV993	Tdurum_contig43263_243
RAC875_c61824_194	BS00091257_51	wsnp_Ex_c13284_20948460	BS00063160_51	RAC875_c61824_194	Tdurum_contig51605_542	Tdurum_contig51605_194	Tdurum_contig11114_335	Kukri_c2164_1856	Tdurum_contig51605_857
RFL_Contig3799_987	wsnp_BE489326B_Ta_2_1	Excalibur_c9001_569	Excalibur_c63730_660	IAAV958	Jagger_c2707_152	RFL_Contig3799_987
RAC875_rep_c116515_181	Tdurum_contig63110_433	tplb0024c09_1335	BS00087279_51	BobWhite_c13099_755	Tdurum_contig49477_187	RAC875_rep_c116515_181	CAP7_c3667_77
Tdurum_contig50954_1393	Excalibur_c94546_61	Tdurum_contig50954_394	Kukri_c12817_59	Tdurum_contig50954_1393	Tdurum_contig50954_1264	Tdurum_contig77551_589	RAC875_c62483_112
Excalibur_c47250_726	BS00063034_51	wsnp_CAP11_c2309_1201554	wsnp_BE424246B_Ta_2_2	wsnp_BQ167580B_Ta_2_1	Excalibur_c47250_726	BS00022512_51	BS00058272_51
BS00073011_51	Ku_c31046_525	BS00073011_51	wsnp_Ex_c5547_9774195	Kukri_c25794_863	Ku_c25346_508	BobWhite_c40455_116	IACX3871
Kukri_c3773_1450	BS00102646_51	wsnp_Ex_rep_c66331_64502558	Ra_c58335_189	BS00058654_51	RAC875_rep_c69171_92	Tdurum_contig34149_219	Kukri_c3773_1450
wsnp_Ex_c8386_14127329	tplb0059m03_1516	BobWhite_c3902_175	wsnp_Ex_c8386_14127329	Kukri_c32803_150	BS00011438_51	tplb0059m03_622
Kukri_c3243_1016	Tdurum_contig60330_126	Kukri_c3243_1065	BobWhite_c3721_224	Ra_c8960_147	wsnp_Ra_c67016_65144188	Kukri_c3243_1016
RAC875_c35672_73	BS00086093_51	RAC875_c31133_77	RAC875_c35672_73	RAC875_c17373_848	IAAV4641	RAC875_c23665_68
RAC875_c16281_195	Excalibur_c34069_487	RAC875_c16281_195	RAC875_c16281_167	wsnp_Ex_c1934_3648624
Ku_c9822_828	Tdurum_contig56661_291	wsnp_JD_c10602_11238420	wsnp_Ex_c7291_12517871	wsnp_RFL_Contig2073_1317762	Ku_c9822_828	Ra_c9061_2115
RFL_Contig2578_862	BS00056737_51	BS00070210_51	CAP11_c59_418	wsnp_CAP11_c59_99769	RFL_Contig2578_862	wsnp_Ex_c33879_42293206
BobWhite_c5095_634	Kukri_c4310_489	Kukri_c15603_1116	IACX3190	BS00089954_51	BobWhite_c5095_634
BS00018764_51	IAAV6442	Excalibur_rep_c67448_528	Kukri_rep_c101341_425	BS00018764_51	Excalibur_rep_c104532_80
RAC875_c50787_146	Kukri_c4074_463	RAC875_c50787_146	wsnp_Ex_c2580_4800027	BS00090945_51	RAC875_c55214_932	BS00095061_51
BS00052423_51	wsnp_JD_c1843_2562950	BS00052423_51	Excalibur_c62737_131	BS00108055_51	Kukri_c14072_188
wsnp_BE445348B_Ta_2_1	Excalibur_c5977_440	Excalibur_c62826_254	wsnp_BE445348B_Ta_2_1	Excalibur_c5298_171	wsnp_JD_c19725_17732526
IAAV6689	Kukri_c32046_493	wsnp_Ex_rep_c66896_65307566	BS00022072_51	BS00102622_51	IAAV6689
wsnp_Ex_c3096_5709369	wsnp_Ku_rep_c72821_72480395	IACX11310	BS00005265_51	Excalibur_rep_c106935_390	wsnp_Ex_c3096_5709369	Excalibur_c15332_1194
IACX3169	IACX3169	BS00022025_51	BS00010316_51	Ra_c2964_2254	Excalibur_c3341_519
RAC875_c35720_456	Ku_c1575_338	wsnp_Ku_c29102_39008953	RAC875_c35720_229	RAC875_c35720_456
Excalibur_c16569_535	Excalibur_c16569_535	wsnp_Ex_c16569_25082817	BobWhite_c45118_495	BS00079029_51
Tdurum_contig42366_893	Tdurum_contig42366_818	Tdurum_contig42366_944	RAC875_c8121_1997	Tdurum_contig42366_893
RAC875_rep_c69917_755	wsnp_Ex_c64005_62987067	wsnp_Ex_rep_c68193_66971396	RAC875_rep_c69917_755
BobWhite_c9711_71	RFL_Contig5709_3005	BobWhite_c9711_71	RFL_Contig5709_3312
Tdurum_contig59566_4435	Tdurum_contig59566_2309	wsnp_JD_c18509_16968425	Tdurum_contig59566_1534	Tdurum_contig59566_4435
JD_c6678_311	JD_c6678_311	IACX8272	BS00030581_51	RAC875_rep_c71561_619
wsnp_JD_c4413_5541190	wsnp_JD_c4413_5541190	BS00040742_51	wsnp_Ex_c8208_13870372	CAP12_c3551_85
IAAV8659	IAAV1595	BS00068415_51	wsnp_Ra_rep_c75740_73183118	IAAV8659
wsnp_Ku_c21818_31604716	wsnp_Ku_c4078_7436510	RAC875_c58159_989	wsnp_Ku_c21818_31604716	Kukri_c21818_519
CAP8_c1799_237	CAP8_c1799_237	wsnp_CAP11_c323_263628	Ku_c23207_988	Kukri_rep_c70103_146
RAC875_c35310_770	wsnp_Ex_c11246_18191331	Excalibur_c21372_142	RAC875_c35310_770	BS00060255_51
wsnp_Ex_c15944_24350833	wsnp_RFL_Contig3336_3426054	BS00075108_51	wsnp_Ex_c15944_24350833	BS00011570_51
wsnp_Ex_c25573_34834321	wsnp_Ex_c25573_34834321	Jagger_c522_55	wsnp_Ex_c52557_56115459
Kukri_c23228_137	BS00079014_51	Kukri_c23228_137	RAC875_c34484_67
Tdurum_contig12008_803	Tdurum_contig24552_508	Tdurum_contig12008_803	Excalibur_c20277_483	Tdurum_contig12899_342
BobWhite_c3902_210	Tdurum_contig11988_459	RFL_Contig5508_1283	BobWhite_c3902_210
RAC875_c9930_191	BS00024499_51	wsnp_Ra_c10710_17570054	RAC875_c9930_191
Kukri_c13345_481	Kukri_c13345_481	BS00052057_51	Excalibur_c35203_334
wsnp_Ex_rep_c67625_66279491	BobWhite_c17021_269	wsnp_Ex_rep_c67625_66279491	BS00111294_51
RAC875_rep_c118396_333	RAC875_rep_c118396_333	RAC875_rep_c117294_342	Excalibur_c27120_789
Kukri_c7087_896	Excalibur_c25678_337	Excalibur_c26662_218	Kukri_c7087_896
Tdurum_contig100004_204	BS00068556_51	wsnp_Ex_c700_1379957	Tdurum_contig100004_204
Excalibur_c37115_306	IAAV3519	Excalibur_c37115_306	Ku_c172_840
Kukri_c58054_59	RAC875_rep_c72670_558	Kukri_c58054_59	wsnp_JD_rep_c50820_34666611
Excalibur_c14803_1088	Excalibur_c14803_1088	wsnp_BE489326B_Ta_2_2	Kukri_c40909_784	BobWhite_c16847_99	Kukri_c37029_761
BobWhite_c40244_73	IACX20464	BobWhite_c40244_73	BobWhite_rep_c53007_100
BobWhite_c15075_708	BobWhite_c15075_708	RAC875_c16251_618	Excalibur_rep_c115600_289
Tdurum_contig12941_1413	RAC875_c8081_435	Tdurum_contig12941_1413	IAAV4105
wsnp_Ex_c1676_3185400	BS00102641_51	wsnp_Ku_c14875_23320708	wsnp_Ex_c1676_3185400
BS00110072_51	wsnp_Ex_c3722_6786328	BS00110072_51	wsnp_Ex_c6245_10887043
Tdurum_contig20950_359	wsnp_Ex_c123_244117	Tdurum_contig20950_359	BS00105995_51
BS00095515_51	BS00095515_51	RFL_Contig4186_852
BS00064227_51	BS00064227_51	BS00069273_51
BS00083706_51	BS00083706_51	RAC875_c3956_275
IAAV3838	wsnp_Ku_c13311_21255891	IAAV3838
wsnp_Ex_c3907_7088011	wsnp_Ex_c3907_7088011	Ra_c14132_2575
Excalibur_c24391_321	RAC875_c5799_224	Excalibur_c24391_321
Excalibur_rep_c66942_58	Excalibur_rep_c66942_58	wsnp_BE497740B_Ta_2_2
Tdurum_contig57914_1144	Tdurum_contig57914_1144	CAP11_c5660_100
BS00072993_51	Kukri_c34806_112	BS00072993_51
wsnp_Ku_rep_c72700_72370664	wsnp_Ku_rep_c72700_72370664	wsnp_Ex_c12887_20427158
wsnp_Ex_c5657_9942445	wsnp_Ex_c5657_9942445	wsnp_JD_c7325_8422075	Kukri_c30535_58
RAC875_c39926_313	BS00022611_51	RAC875_c39926_313
Tdurum_contig63460_144	Tdurum_contig63460_144	Tdurum_contig52990_560
BS00097481_51	wsnp_BE497469B_Ta_2_1	Kukri_c45609_882	Excalibur_c18641_1849	Excalibur_c30975_133	BS00097481_51
wsnp_Ex_c5378_9505087	wsnp_Ex_c5378_9505087	wsnp_Ex_c5378_9504586
Excalibur_rep_c70658_301	Excalibur_rep_c102300_102	Excalibur_rep_c70658_301
wsnp_JD_c16245_15468917	BobWhite_rep_c66990_294	wsnp_JD_c16245_15468917
wsnp_Ex_c2639_4899517	wsnp_Ex_c2639_4899517	wsnp_Ex_c21418_30554998
RAC875_c100413_60	wsnp_Ku_c6825_11858665	RAC875_c100413_60
wsnp_Ex_c2609_4852360	wsnp_Ex_c2609_4852360	BobWhite_rep_c64944_264
BS00022403_51	BS00022403_51	BS00059416_51
wsnp_Ex_c238_460841	RAC875_c95993_265	wsnp_Ex_c238_460841
wsnp_JD_c9902_10674725	IACX971	wsnp_Ex_c54357_57265797	IAAV1079	wsnp_JD_c9902_10674725	Kukri_c3168_521
Kukri_rep_c94476_152	Kukri_rep_c94476_152
wsnp_Ex_c57450_59156677	wsnp_Ex_c57450_59156677
BS00079989_51	BS00079989_51
BobWhite_rep_c50457_813	BobWhite_rep_c50457_813
RAC875_rep_c82061_78	RAC875_rep_c82061_78
BobWhite_c28090_175	BobWhite_c28090_175
Kukri_c48750_1416	Kukri_c48750_1416
wsnp_Ex_c16378_24870688	wsnp_Ex_c16378_24870688	BobWhite_c40087_93	RFL_Contig5871_1771
wsnp_Ex_c8715_14590273	wsnp_Ex_c8715_14590273
RAC875_c53353_78	RAC875_c5966_1854	RAC875_c53353_78
JD_c23336_253	JD_c23336_253
Excalibur_c6782_253	Excalibur_c6782_253
wsnp_Ex_rep_c103892_88739043	Tdurum_contig10608_1081	wsnp_Ku_c55746_59522526	wsnp_Ex_rep_c103892_88739043	Excalibur_c8314_405
BobWhite_c22370_352	BobWhite_c22370_352
BS00110292_51	BS00110292_51
CAP12_rep_c3868_270	CAP12_rep_c3868_270
RFL_Contig622_1601	wsnp_Ra_c10203_16850924	wsnp_JD_c1316_1891903	RFL_Contig622_1601
RAC875_c22641_993	RAC875_c22641_993
wsnp_Ku_c663_1368085	wsnp_Ku_c663_1368085
CAP12_c1468_114	CAP12_c1468_114
Kukri_rep_c106027_464	Kukri_rep_c106027_464
RFL_Contig5_632	RFL_Contig5_632
BS00003522_51	BS00003522_51
BS00072151_51	BS00072151_51
wsnp_Ku_c18538_27857915	wsnp_Ku_c18538_27857915
RAC875_c62223_86	RAC875_c62223_86
RFL_Contig5418_347	RFL_Contig5418_347
BS00070455_51	BS00070455_51
Kukri_c40034_123	Kukri_c40034_123
BobWhite_c11540_60	BobWhite_c11540_60
RAC875_c81076_317	RAC875_c81076_317
BS00060073_51	BS00060073_51
Kukri_c63447_148	Kukri_c63447_148
Tdurum_contig49753_191	Tdurum_contig49753_191
wsnp_JD_c10233_10936535	wsnp_JD_c10233_10936535
BS00010849_51	BS00010849_51
wsnp_Ex_c12781_20280445	wsnp_Ex_c11837_18996495	wsnp_Ex_c3040_5615597	wsnp_Ex_c12781_20280445	Excalibur_c59479_514
Tdurum_contig32277_121	Tdurum_contig32277_121
wsnp_Ra_c16264_24873670	wsnp_Ra_c16264_24873670
BS00066467_51	BS00066467_51
Excalibur_rep_c69241_274	Excalibur_rep_c69241_274
RAC875_c24504_119	RAC875_c24504_119
wsnp_Ex_c1097_2105209	wsnp_Ex_c1097_2105209
Kukri_c23958_187	Kukri_rep_c74178_178	Excalibur_rep_c68583_1067	Kukri_c23958_187	Ra_c965_2702	RAC875_rep_c70966_253
Ku_c101932_436	Ku_c101932_436
Ku_c46571_2583	Ku_c46571_2583
BS00064077_51	BS00064077_51
BobWhite_c24364_73	BobWhite_c24364_73
wsnp_Ex_c2723_5047696	wsnp_Ex_c2723_5047696
wsnp_CAP12_c2297_1121142	wsnp_CAP12_c2297_1121142
Excalibur_c20392_1075	Excalibur_c20392_1075
BS00105878_51	BS00105878_51
wsnp_Ra_c41135_48426638	wsnp_Ra_c41135_48426638
BS00048754_51	BS00048754_51
BobWhite_c7281_328	BobWhite_c7281_328
Kukri_rep_c75764_261	Kukri_rep_c75764_261
Excalibur_c25566_1000	Excalibur_c25566_1000
RFL_Contig29_1062	RFL_Contig29_1062
IAAV4613	IAAV4613
IAAV3924	IAAV3924
Excalibur_c36725_96	Excalibur_c36725_96
Kukri_c11910_445	Kukri_c11910_445
CAP12_c4778_199	CAP12_c4778_199
RFL_Contig4421_1490	RFL_Contig4421_1490
wsnp_Ex_c21930_31102685	wsnp_Ex_c21930_31102685
IACX5912	IACX5912
RAC875_c76611_364	RAC875_c76611_364
wsnp_Ex_c4069_7355431	wsnp_Ex_c4069_7355431
wsnp_BE497169B_Ta_2_2	wsnp_BE497169B_Ta_2_2
Ku_c24974_674	Ku_c24974_674
BS00085434_51	BS00085434_51
Excalibur_c5309_286	Excalibur_c5309_286
tplb0062a17_679	tplb0062a17_679
RFL_Contig876_422	RFL_Contig876_422
BS00039218_51	BS00039218_51
RFL_Contig3591_1832	RFL_Contig3591_1832
Kukri_c66862_96	Kukri_c66862_96
BS00065873_51	BS00065873_51
BobWhite_c14365_59	BobWhite_c14365_59
Kukri_c9571_73	Kukri_c9571_73
wsnp_Ex_rep_c66893_65301351	wsnp_Ex_rep_c66893_65301351	wsnp_Ex_c64005_62986957
BS00056258_51	BS00056258_51
wsnp_RFL_Contig3344_3442711	wsnp_RFL_Contig3344_3442711
BS00022861_51	Tdurum_contig59953_282	BS00022861_51
Excalibur_c16569_765	Excalibur_c16569_765
wsnp_Ex_c4267_7700325	wsnp_Ex_c4267_7700325
wsnp_Ex_c2820_5215394	wsnp_Ex_c2820_5215394
Tdurum_contig43252_1762	Tdurum_contig43252_1762
BS00011869_51	BS00011869_51
IAAV6566	IAAV6566
wsnp_Ku_c93664_84327484	wsnp_Ku_c93664_84327484
Tdurum_contig67690_183	Tdurum_contig67690_183
Tdurum_contig46030_580	Tdurum_contig46030_580
wsnp_Ku_c17659_26797674	wsnp_Ku_c17659_26797674
BS00063624_51	BS00063624_51
RAC875_c7158_687	RAC875_c7158_687
Tdurum_contig47635_876	Tdurum_contig47635_876
BobWhite_c25670_425	BobWhite_c25670_425
IACX6214	IACX6214
BS00065934_51	BS00065934_51
Tdurum_contig100212_141	Tdurum_contig100212_141
Ra_c109604_751	Ra_c109604_751
BS00065107_51	BS00065107_51
Ra_c17608_960	Ra_c17608_960
wsnp_Ex_c5457_9632050	wsnp_Ex_c5457_9632050
Kukri_c7860_911	Kukri_c7860_911
BS00022242_51	BS00022242_51
wsnp_JD_c29019_23208279	wsnp_JD_c29019_23208279
RAC875_c10246_839	RAC875_c10246_839
BS00063946_51	BS00063946_51
Excalibur_c15009_1082	CAP11_c1051_121	BS00066691_51	RFL_Contig3966_1511	BS00062806_51	D_GDEEGVY01CO81T_81	wsnp_Ex_c12963_20529964	RFL_Contig2432_953	BS00078098_51	BS00003119_51	Kukri_rep_c87658_1436	RAC875_c19233_256	BS00105800_51	RAC875_c51595_177	Excalibur_c15009_1082	BS00042131_51	wsnp_CAP11_c1051_622082	BobWhite_c5246_196
tplb0050o09_895	D_contig52360_374	Excalibur_rep_c67048_452	RAC875_c29099_1366	RAC875_rep_c69820_103	Kukri_c8870_721	Kukri_rep_c69028_999	tplb0050o09_895	D_GB5Y7FA02H01X6_191	Kukri_c88294_60	Kukri_c23591_522	Excalibur_c63483_991
BS00093856_51	BS00095638_51	BS00093856_51	BS00095640_51	Kukri_c908_584	BS00038834_51	BS00093857_51
tplb0062k24_584	tplb0062k24_584	BS00067117_51	Excalibur_rep_c69004_1653	Kukri_c50527_241	CAP8_c5043_351	RAC875_c51781_795	BS00108577_51	D_contig59199_227
BobWhite_rep_c52911_146	IAAV686	IAAV7013	BS00033229_51	BobWhite_rep_c52911_146	CAP7_c3438_196
RAC875_c22383_248	RAC875_rep_c115090_51	RAC875_c43871_154	BS00065422_51	RAC875_c22383_248
BS00021850_51	Kukri_c2289_635	BS00021850_51	BS00021919_51
wsnp_Ku_c13204_21105694	BS00061125_51	wsnp_Ku_c13204_21105694
wsnp_Ex_c1602_3055066	wsnp_Ex_c1602_3055066	wsnp_Ex_c1629_3104356
Excalibur_c3821_1355	Excalibur_c3821_1355	RAC875_c5222_59
D_GA8KES402JVT1Y_74	D_GA8KES402JVT1Y_74	BS00067163_51
RFL_Contig4591_1759	RFL_Contig4591_1759	Kukri_rep_c117022_97
Tdurum_contig51605_137	Tdurum_contig51605_137	Tdurum_contig10408_1548
BS00084607_51	BS00084607_51
BS00011111_51	BS00011111_51
RAC875_c101793_136	RAC875_c101793_136
BobWhite_c18256_809	BobWhite_c18256_809
Tdurum_contig82605_187	Tdurum_contig82605_187
D_GBF1XID01ETBRB_172	D_GBF1XID01ETBRB_172
BS00022212_51	BS00022212_51
RAC875_c10628_1253	RAC875_c10628_1253
RAC875_c19660_1530	RAC875_c19660_1530
CAP12_c2615_128	CAP12_c2615_128
BS00054496_51	BS00054496_51
RFL_Contig2471_119	RFL_Contig2471_119
RAC875_c33823_279	RAC875_c33823_279
Ra_c10284_405	Ra_c10284_405
BS00063214_51	BS00063214_51
wsnp_Ex_c13629_21411429	wsnp_Ex_c13629_21411429
Excalibur_c57482_473	Excalibur_c57482_473
RAC875_c3141_214	RAC875_c3141_214
RAC875_rep_c69171_241	RAC875_rep_c69171_241
Tdurum_contig54957_624	Tdurum_contig54957_624
Jagger_c3839_60	Jagger_c3839_60
Kukri_c38868_427	Kukri_c38868_427
D_contig79290_372	D_contig79290_372
Kukri_c24488_1603	Kukri_c24488_1603
Excalibur_c19658_127	Excalibur_c19658_127
wsnp_Ra_c22775_32274079	Tdurum_contig93100_149	Tdurum_contig7992_605	wsnp_Ex_c4331_7808746	BS00091561_51	BS00039641_51	RAC875_c7670_219	Kukri_c27648_350	BS00084703_51	BS00048067_51	wsnp_Ex_c6094_10663424	wsnp_Ra_c22775_32274079	wsnp_Ex_c1246_2393978	BobWhite_c8680_918	IACX8322	BobWhite_s66966_118
RAC875_c27704_420	RAC875_c27704_420	BobWhite_rep_c63429_271	Excalibur_rep_c70578_299	wsnp_Ex_c7528_12868250	wsnp_Ex_c9035_15054913	BS00034174_51	CAP11_c315_247	wsnp_Ex_rep_c104859_89444355	wsnp_BE637808A_Ta_2_1
Kukri_c29142_450	Kukri_c29142_473	Kukri_rep_c106490_583	Kukri_c29142_747	RAC875_c278_2934	Excalibur_c5624_1026	tplb0033c09_1345	Kukri_c29142_1046	Kukri_c29142_450	Kukri_c34435_265	Tdurum_contig30576_247
wsnp_Ex_c53906_56983000	wsnp_Ex_c53906_56983000	CAP11_c5598_321	Kukri_rep_c69389_1215	wsnp_Ku_c9208_15488367	BS00010925_51	Excalibur_c96303_224	wsnp_BE442666A_Ta_2_1	Excalibur_c32735_603
Tdurum_contig75819_1471	RFL_Contig3841_2409	wsnp_CAP7_c254_138937	RFL_Contig3841_2433	RFL_Contig3841_3051	Tdurum_contig75819_1471	Tdurum_contig75819_1220	RFL_Contig3841_1986	RFL_Contig3841_2595
Excalibur_c8658_335	Excalibur_c8658_335	IAAV3480	Kukri_c19216_123	wsnp_Ex_c16175_24619793	IAAV3132	Tdurum_contig14947_611	Excalibur_c40202_114
IAAV7376	Kukri_c2634_487	Kukri_c39882_203	tplb0024j12_840	wsnp_Ex_c10886_17694220	IAAV7376	Excalibur_c32366_122	IAAV125
Excalibur_rep_c69170_438	RAC875_c4800_255	RAC875_rep_c77127_256	IACX5724	Excalibur_c46904_84	RAC875_rep_c71684_51	Excalibur_rep_c69170_438
Tdurum_contig54776_1396	Tdurum_contig54776_1396	BobWhite_c25163_178	wsnp_Ex_c5072_9006966	wsnp_Ex_c10955_17794520	wsnp_Ex_rep_c67099_65575038
Kukri_c17417_291	Excalibur_c19666_203	RFL_Contig4686_700	Ra_c16330_1197	wsnp_Ku_c15531_24168235	Kukri_c17962_379	Kukri_c17417_291
wsnp_JD_c14769_14413046	wsnp_JD_c14769_14413046	wsnp_Ku_c61953_63254478	RAC875_c38663_2179	wsnp_CAP7_c32_19340	wsnp_BE497618A_Ta_1_1
RFL_Contig3621_1157	Kukri_rep_c85536_598	Tdurum_contig47476_495	Tdurum_contig47476_528	Excalibur_c43822_370	RFL_Contig3621_1157
Tdurum_contig42638_531	Excalibur_c65272_341	RAC875_c4965_1523	Tdurum_contig42638_531
BobWhite_c20514_70	BS00004170_51	wsnp_Ex_c1520_2906995	BobWhite_c20514_70	wsnp_Ex_c5487_9686018
RAC875_c42756_168	RAC875_c42756_168	Ex_c5979_1449	tplb0051b16_1324	IAAV6309
BS00021716_51	wsnp_JD_c64_103934	BS00021716_51	BS00035307_51	BS00106545_51
wsnp_Ku_c2317_4448102	Ku_c46953_153	wsnp_Ku_c2317_4448102	RAC875_c17918_321	Ra_c23848_305
wsnp_Ex_c55245_57821568	Excalibur_c13276_1322	wsnp_Ex_c55245_57821568	Kukri_c80869_122	wsnp_Ex_c6320_11003498
Kukri_c74409_199	Kukri_c74409_199	BS00011060_51	wsnp_Ex_c20386_29451037	wsnp_Ex_c54453_57331510
BobWhite_c47168_289	BobWhite_c47168_289	RAC875_rep_c100803_217	RAC875_c36363_222	BobWhite_c47168_598
RAC875_c28178_889	Ku_c3891_395	Ku_c766_2284	RAC875_c28178_889
Tdurum_contig31218_279	wsnp_Ex_c5072_9006666	Tdurum_contig31218_279	RFL_Contig3621_947	Kukri_c3866_1768
wsnp_BE405275A_Ta_1_1	wsnp_BE405275A_Ta_1_1	wsnp_RFL_Contig2771_2524880	wsnp_Ra_c14920_23225219
BS00003866_51	BobWhite_c20909_243	BS00003866_51	RAC875_c48107_65
BS00066891_51	Excalibur_c7034_692	BS00066891_51	BS00101512_51
Excalibur_c33542_113	BS00084042_51	RAC875_rep_c69632_65	Excalibur_c33542_113
wsnp_Ex_c13031_20625900	wsnp_Ex_rep_c66324_64493429	Ex_c66324_1151	wsnp_Ex_c13031_20625900
BS00089283_51	wsnp_CAP8_c1013_646748	BS00089283_51	Tdurum_contig33628_129
BS00022395_51	RAC875_c40654_206	BS00021957_51	BS00022395_51
wsnp_Ex_c21197_30325539	Ra_c37920_342	wsnp_Ex_c24443_33688235	Kukri_c48199_102	BS00109736_51	BobWhite_rep_c65013_174	wsnp_Ex_c21197_30325539	wsnp_Ex_c24443_33687802
Kukri_c49828_316	Kukri_c49828_316	RAC875_c220_1354
Excalibur_c3988_1660	wsnp_Ex_c26740_35969367	Excalibur_c3988_1660
wsnp_Ex_c33012_41567026	Excalibur_c22830_1989	wsnp_Ex_c33012_41567026
Excalibur_c56798_364	RAC875_c11702_1015	Excalibur_c56798_364
RAC875_c18094_69	RAC875_c18094_69	Kukri_c50720_397
RAC875_c95150_286	BobWhite_c10610_149	RAC875_c95150_286
Tdurum_contig41127_265	RAC875_c6280_292	Tdurum_contig41127_265
RAC875_c12181_1166	RAC875_c12181_1166	BS00075233_51
BS00065030_51	BS00065030_51	BobWhite_c14495_230
D_F5XZDLF02G9H4M_286	D_F5XZDLF02G9H4M_286	RAC875_c83401_115
Excalibur_c24511_1196	Excalibur_c24511_1196	tplb0031m13_1902
RAC875_c35819_165	RAC875_c35819_165	wsnp_Ku_c8391_14261321
Excalibur_rep_c66939_849	Excalibur_rep_c66939_849	Excalibur_c113341_139
Excalibur_c58393_329	wsnp_RFL_Contig3138_3094305	Excalibur_c58393_329
RAC875_c8714_1139	RAC875_c8714_1139	Tdurum_contig46583_2203
wsnp_Ku_c4342_7887834	RAC875_c21369_425	wsnp_Ku_c4342_7887834
RAC875_c1148_149	wsnp_BE403710B_Ta_2_1	RAC875_c1148_149
IAAV7104	IAAV7104	Tdurum_contig97425_92
wsnp_Ex_c5690_9994334	wsnp_Ex_c5690_9994334	wsnp_Ex_c5690_9994305
BS00064369_51	BS00064369_51	CAP8_rep_c3781_99
RAC875_c67909_226	RAC875_c67909_226	Tdurum_contig46583_1275	BS00059454_51
wsnp_Ex_c12725_20212708	wsnp_Ex_c12725_20212708	Kukri_c19883_629
RFL_Contig3424_931	RFL_Contig3424_931
wsnp_Ku_c7102_12271493	wsnp_Ku_c7102_12271493
RAC875_c49370_327	RAC875_c49370_327
Ex_c17894_1159	Ex_c17894_1159
Ex_c7227_53	Ex_c7227_53
BS00011469_51	BS00011469_51
wsnp_Ku_c3081_5776947	wsnp_Ku_c3081_5776947
Kukri_rep_c109167_89	Kukri_rep_c109167_89
BS00090866_51	BS00090866_51
Kukri_c3948_209	Kukri_c3948_209
BS00072025_51	BS00072025_51
wsnp_Ex_c13953_21831752	Excalibur_rep_c69170_425	Kukri_c6091_327	wsnp_Ex_c13953_21831752
IAAV3697	IAAV3697
wsnp_Ex_c24474_33721784	wsnp_Ex_c24474_33721784
BS00064269_51	BS00064269_51
Excalibur_c74390_108	Excalibur_c74390_108
RFL_Contig4336_184	RFL_Contig4336_184
Excalibur_c4370_1451	Excalibur_c4370_1451
RAC875_c25124_182	RAC875_c25124_182
BS00009492_51	BS00009492_51
Kukri_c48943_1149	Kukri_c48943_1149
Tdurum_contig16896_426	Tdurum_contig16896_426
BS00043286_51	BS00043286_51
Ex_c883_2618	Ex_c883_2618
wsnp_Ku_rep_c76865_75281903	wsnp_Ku_rep_c76865_75281903
Jagger_rep_c10288_53	Jagger_rep_c10288_53
wsnp_Ex_c13091_20706489	wsnp_Ex_c13091_20706489
BS00065863_51	BS00065863_51
wsnp_Ex_c2352_4405961	wsnp_Ex_c2352_4405961
Excalibur_c2827_227	Excalibur_c2827_227
wsnp_Ex_c539_1072859	wsnp_Ex_c539_1072859
BS00041735_51	BS00041735_51
wsnp_Ex_c19207_28125072	wsnp_Ex_c19207_28125072
RAC875_c56040_216	RAC875_c56040_216
Excalibur_c23921_738	Excalibur_c23921_738
IAAV2596	IAAV2596
Kukri_c27874_515	Kukri_c27874_515
RAC875_c37840_704	RAC875_c37840_704
RAC875_c37988_243	RAC875_c37988_243
RFL_Contig2119_607	RFL_Contig2119_607
wsnp_Ex_c28429_37553452	wsnp_Ex_c28429_37553452
RAC875_rep_c104791_336	RAC875_rep_c104791_336
BS00072157_51	BS00072157_51
Excalibur_c9370_966	Excalibur_c9370_966
Kukri_c46421_168	Kukri_c46421_168
BS00037357_51	BS00037357_51
JD_c21248_511	JD_c21248_511
Tdurum_contig13245_119	Tdurum_contig13245_119
BS00066413_51	BS00066413_51
RAC875_c754_120	RAC875_c754_120
wsnp_Ku_c1205_2398925	wsnp_Ku_c1205_2398925
RAC875_c20429_903	RAC875_c20429_903
RFL_Contig2531_987	RFL_Contig2531_987
Tdurum_contig10654_704	Tdurum_contig10654_704
CAP12_c2972_140	CAP12_c2972_140
Excalibur_c13811_1086	Excalibur_c13811_1086
Ra_c7973_1185	Ra_c7973_1185
BS00107069_51	BS00107069_51
wsnp_Ku_c20783_30448706	wsnp_Ku_c20783_30448706
RAC875_c34231_812	RAC875_c34231_812
Tdurum_contig10672_117	Tdurum_contig10672_117
BS00063809_51	BS00063809_51
BS00092859_51	BS00092859_51
wsnp_Ku_c4924_8816643	wsnp_Ku_c4924_8816643
BobWhite_c19919_516	BobWhite_c19919_516
RFL_Contig2531_1872	RFL_Contig2531_1872
Kukri_c8200_2456	Kukri_c8200_2456
BobWhite_c7260_197	BobWhite_c7260_197
BS00059503_51	BS00059503_51
RAC875_rep_c117027_577	RAC875_rep_c117027_577
wsnp_Ex_c4752_8482625	wsnp_Ex_c4752_8482625
BS00056624_51	BS00056624_51
BS00039148_51	BS00039148_51
wsnp_Ex_c3988_7221220	wsnp_Ex_c3988_7221220
wsnp_Ex_c5470_9657856	wsnp_Ex_c5470_9657856
Excalibur_c8131_385	RAC875_c1052_94	wsnp_Ex_rep_c70265_69211592	RAC875_c25710_297	Kukri_c65146_460	Tdurum_contig98255_84	Ex_c7593_754	Excalibur_c26226_458	wsnp_BE442869B_Ta_1_1	IAAV773	BS00094771_51	IAAV7491	BS00064935_51	Ex_c28329_716	BS00065555_51	Ra_c59822_1439	IAAV2880	wsnp_Ra_c15715_24192817	BS00064142_51	IAAV8654	BobWhite_c4810_190	Excalibur_c8131_385	BobWhite_c38340_243	BS00063804_51	IAAV4437
wsnp_Ex_c19319_28253742	Tdurum_contig55374_309	Kukri_c27107_760	BS00032203_51	Kukri_rep_c79943_189	wsnp_Ku_c5502_9765942	Kukri_c89906_197	BS00010659_51	IAAV1931	wsnp_Ex_c19319_28253742	BS00091035_51	Tdurum_contig45550_570
Tdurum_contig28490_463	IAAV2440	Tdurum_contig28490_463	Tdurum_contig42211_2280	Tdurum_contig93168_52	BS00007684_51	IAAV3868	Tdurum_contig42211_1634	BS00075746_51	IAAV4163	BS00022576_51	BS00025819_51	BS00105791_51	IAAV5831
Kukri_c26943_862	IACX5762	Tdurum_contig48090_374	Kukri_c26943_862	Tdurum_contig50123_97	BobWhite_c44691_648	Tdurum_contig33826_290	Tdurum_contig81797_369	BS00102182_51	IACX5783
Tdurum_contig60114_525	BS00104364_51	Tdurum_contig60114_525	BS00011492_51	BS00062892_51	RFL_Contig583_419	BS00022364_51	RAC875_c18200_929	RAC875_c18736_133	BS00076033_51	wsnp_CAP12_c1101_569783
Excalibur_c19547_1012	BS00009342_51	BobWhite_c40424_143	Excalibur_c19547_75	BS00022830_51	Tdurum_contig61242_161	Excalibur_c31044_482	Excalibur_c19547_1012	BobWhite_c27751_95	BobWhite_c27751_206	Excalibur_c27349_166
wsnp_Ex_rep_c67510_66116823	Kukri_c29008_195	wsnp_Ex_rep_c67510_66116823	RAC875_c51375_238	wsnp_Ku_c12557_20249122	RAC875_c51375_394	RAC875_c87897_333	RAC875_c45353_450	IAAV5564	wsnp_Ex_c21293_30421496
RAC875_c45747_87	RAC875_c35152_372	RAC875_c45747_87	BS00074440_51	BS00022090_51	BS00105308_51	BS00062691_51	BS00067428_51
Tdurum_contig29112_483	Ra_c106922_266	Tdurum_contig29112_483	Ra_c106922_1879	Ku_c101046_1063	Ra_c106922_334	Tdurum_contig10137_89	wsnp_Ex_c48922_53681502	Ra_c106922_296
BS00022366_51	Excalibur_c57603_523	wsnp_Ex_c4148_7495656	wsnp_Ex_c4148_7494801	Kukri_c21787_283	BS00104279_51	BS00022366_51
BobWhite_c4256_213	wsnp_BG604404B_Ta_2_2	BobWhite_c4256_213	Kukri_rep_c101259_81	Kukri_c33550_601	BobWhite_c8266_582
IAAV5117	Ku_c33858_325	IAAV5117	RFL_Contig2459_2314	BS00096604_51	Ex_c32540_659
Excalibur_rep_c79414_306	Tdurum_contig50625_2342	BS00009480_51	IACX7746	Excalibur_rep_c79414_306	BS00010115_51
wsnp_Ex_c5769_10136243	wsnp_Ex_c40815_47789152	wsnp_Ex_c5769_10136788	tplb0034b12_591	wsnp_Ex_c5769_10136243
RAC875_c94519_419	Tdurum_contig42083_757	tplb0025f09_1853	RAC875_c94519_419	tplb0025f09_1052
Ra_c26080_461	Ra_c26080_461	CAP11_c601_120	Tdurum_contig82378_264
Ex_c25467_851	wsnp_Ex_c107075_90880218	Ex_c9296_605	RAC875_c1828_1130	Ex_c25467_851
RAC875_c24515_602	IAAV2725	Excalibur_c9901_163	RAC875_c24515_602	Tdurum_contig62286_271
Tdurum_contig60051_169	Tdurum_contig50861_106	wsnp_Ex_c30473_39386277	Tdurum_contig50861_532	Tdurum_contig60051_169
Kukri_c34453_332	CAP8_c3273_136	IACX9352	Kukri_c34453_332	BS00066024_51	wsnp_Ex_c50195_54565006	wsnp_JD_c33645_25575463	wsnp_CAP12_rep_c4278_1949864
Tdurum_contig46867_658	Excalibur_c49061_138	BobWhite_c1656_186	Tdurum_contig46867_658
wsnp_Ex_c26285_35531618	wsnp_Ex_c26285_35531324	wsnp_Ex_c26285_35531618	wsnp_Ex_c26285_35532440
Tdurum_contig13979_143	Tdurum_contig13979_143	IACX773	BS00018707_51
BobWhite_s64797_152	RAC875_c19303_228	BobWhite_s64797_152	Tdurum_contig33737_157
wsnp_Ex_c37502_45236634	BS00011510_51	wsnp_Ex_c37502_45236634	RAC875_c27160_307
BS00048794_51	BS00030571_51	BS00048794_51
IAAV1120	Excalibur_c14401_743	IAAV1120
wsnp_Ra_c18498_27571740	wsnp_Ra_c18498_27571740	Excalibur_c32467_676
BobWhite_c7157_633	Excalibur_rep_c108293_345	BobWhite_c7157_633
Tdurum_contig76559_124	Tdurum_contig76559_124	Excalibur_c7581_1266
Tdurum_contig51818_145	Tdurum_contig51818_145	Excalibur_c42450_727
BS00039935_51	BS00039935_51	BS00039936_51
BS00022534_51	wsnp_Ex_c7362_12622736	BS00022534_51
IAAV4595	IAAV4595	wsnp_Ex_c3119_5763762
RAC875_c1357_860	RAC875_c1357_860	BobWhite_c2646_141
BS00106142_51	BS00060041_51	BS00106142_51
RAC875_c10850_316	RAC875_c10850_316	Tdurum_contig31139_143
wsnp_Ku_c13052_20918857	Ra_c27465_564	wsnp_Ku_c13052_20918857
RAC875_c12959_869	RAC875_c12959_869	IAAV2271
Excalibur_c47209_87	Excalibur_c47209_87	Excalibur_c642_481
Kukri_c8594_203	tplb0035d20_506	Kukri_c8594_203
RAC875_c39339_400	BS00034147_51	RAC875_c39339_400
BS00022431_51	BS00022431_51	Tdurum_contig41902_1524
Tdurum_contig81113_395	BS00100738_51	Tdurum_contig81113_395
Kukri_c26905_392	Kukri_c26905_392	BS00066783_51	BS00023024_51	IAAV7394
RAC875_c48025_483	RAC875_c48025_483
RAC875_c6865_349	RAC875_c6865_349
Tdurum_contig59914_323	Tdurum_contig59914_323
BS00109813_51	BS00109813_51
BobWhite_c20051_53	BobWhite_c20051_53
Excalibur_rep_c113261_400	Excalibur_rep_c113261_400
RAC875_c2545_1186	RAC875_c2545_1186
RFL_Contig3563_1130	RFL_Contig3563_1130
Kukri_c49506_396	Kukri_c49506_396
Tdurum_contig82378_561	BS00095416_51	Tdurum_contig82378_561
Kukri_rep_c106598_114	Kukri_rep_c106598_114
wsnp_Ex_c16825_25387841	wsnp_Ex_c16825_25387841
Tdurum_contig11733_825	Tdurum_contig11733_825
Kukri_rep_c78644_408	Kukri_rep_c78644_408
Kukri_rep_c104941_336	Kukri_rep_c104941_336
Tdurum_contig76213_958	Tdurum_contig76213_958
BS00021984_51	BS00021984_51
RAC875_c107130_384	RAC875_c107130_384
Excalibur_c52517_464	Excalibur_c52517_464
wsnp_BE638137B_Ta_2_2	wsnp_BE638137B_Ta_2_2
IAAV7323	IAAV7323
BS00022653_51	BS00022653_51
BS00022125_51	BS00022125_51
BS00067775_51	BS00067775_51
Kukri_c18722_56	Kukri_c18722_56
RAC875_c24098_141	RAC875_c24098_141
Ra_c5508_706	Ra_c5508_706
wsnp_JD_c13364_13377722	wsnp_JD_c13364_13377722
BS00034148_51	BS00034148_51
wsnp_BE403378B_Ta_2_1	wsnp_BE403378B_Ta_2_1
wsnp_Ku_c12399_20037334	wsnp_Ku_c12399_20037334
wsnp_Ra_c1146_2307483	wsnp_Ra_c1146_2307483
tplb0026o15_1634	tplb0026o15_1634
Tdurum_contig47552_957	Tdurum_contig47552_957	BS00087144_51
BS00022466_51	BS00022466_51
wsnp_Ex_c4125_7456528	wsnp_Ex_c4125_7456528
Kukri_c94033_432	Kukri_c94033_432
Kukri_rep_c71670_163	Kukri_rep_c71670_163
BS00106144_51	BS00106144_51
BS00062304_51	BS00062304_51
Tdurum_contig47622_234	Tdurum_contig47622_234
wsnp_Ra_c2078_4037878	wsnp_Ra_c2078_4037878
RAC875_c86104_111	RAC875_c86104_111
RAC875_c15807_669	RAC875_c15807_669
wsnp_Ex_c30695_39579408	wsnp_Ex_c30695_39579408
wsnp_Ku_c12503_20174234	wsnp_Ku_c12503_20174234
Tdurum_contig67399_676	Tdurum_contig67399_676
BS00040305_51	BS00040305_51
Excalibur_c19078_210	Excalibur_c19078_210
Tdurum_contig29989_132	Tdurum_contig29989_132
wsnp_Ex_c6739_11646407	wsnp_Ex_c6739_11646407
Excalibur_rep_c67779_2380	Tdurum_contig61465_781	Excalibur_rep_c67779_2380
Tdurum_contig8028_870	Tdurum_contig8028_870
tplb0027f12_503	tplb0027f12_503
BS00030843_51	BS00034255_51	BS00030843_51
Kukri_c28022_54	Kukri_c28022_54
IACX938	IACX938
RAC875_c202_474	RAC875_c202_474
Kukri_c52413_282	Kukri_c52413_282
Kukri_c322_1394	Kukri_c322_1394
wsnp_BF483640B_Ta_2_2	wsnp_BF483640B_Ta_2_2
Kukri_c32958_390	Kukri_c32958_390
Excalibur_c21727_851	Excalibur_c21727_851
Tdurum_contig49608_1185	Tdurum_contig49608_1185
BS00035426_51	BS00035426_51
BS00037020_51	BS00037020_51
RFL_Contig5341_816	RFL_Contig5341_816
CAP7_c10839_300	CAP7_c10839_300
IAAV7221	IAAV7221
RFL_Contig2277_1527	RFL_Contig2277_1527
Tdurum_contig47429_501	Tdurum_contig47429_501
D_GDEEGVY01C7BQU_446	BS00068013_51	BS00022436_51	BS00064002_51	D_GDEEGVY01C7BQU_446	BS00081724_51	BS00047797_51	wsnp_Ex_c42133_48794975	Ex_c42133_630	IACX5985	BS00103682_51	wsnp_BE497160D_Ta_2_1	IACX378	IAAV5065	Kukri_c4210_240	D_GDS7LZN02F0W89_230	BS00023112_51	BS00106571_51
wsnp_BE444858D_Ta_1_1	RAC875_c60218_63	wsnp_BE444858D_Ta_1_1	CAP8_c9110_427	wsnp_BF202706D_Ta_1_1	Excalibur_rep_c106790_155
Kukri_c64744_698	Kukri_c64744_1087	Kukri_c64744_698
RAC875_rep_c105718_585	RAC875_rep_c105718_585	RAC875_rep_c105718_304
Kukri_c20631_614	Kukri_c20631_614
wsnp_Ku_c16354_25219645	wsnp_Ku_c16354_25219645
wsnp_Ex_rep_c107564_91144523	wsnp_Ex_rep_c107564_91144523
BS00067452_51	BS00067452_51
Kukri_rep_c68594_530	Kukri_rep_c68594_530
BS00099053_51	BS00099053_51
Excalibur_rep_c108030_260	Excalibur_rep_c108030_260
IAAV6015	IAAV6015
BS00094770_51	BS00094770_51
BobWhite_c20689_427	BobWhite_c20689_427
CAP11_c896_88	CAP11_c896_88
RAC875_rep_c76650_164	RAC875_rep_c76650_164
BS00036421_51	BS00036421_51
Tdurum_contig10987_800	Excalibur_c63344_424	BS00067797_51	IACX3152	RAC875_c79944_269	Kukri_c2621_610	BS00078242_51	BobWhite_c46338_76	BobWhite_c10901_578	Kukri_c30875_283	Kukri_c75644_104	Tdurum_contig49751_2541	IACX12578	Tdurum_contig57742_400	BS00069980_51	RAC875_rep_c110032_448	RAC875_c19105_498	IACX3154	Tdurum_contig10987_800	IAAV1417	wsnp_JD_c9510_10342089	RAC875_c41315_157
Tdurum_contig49844_958	RAC875_c13_1965	BS00063823_51	RAC875_c13_1589	Tdurum_contig49844_958	BS00066127_51	BS00063822_51	tplb0031i04_452	RAC875_c13_1458	Tdurum_contig45240_1309	wsnp_Ex_c4666_8349206	BS00034304_51	BS00034303_51	wsnp_Ex_rep_c68515_67349904	Ra_c33743_472	wsnp_Ra_c13_24540	Kukri_c42466_392
Tdurum_contig81753_70	wsnp_Ex_c6117_10704945	wsnp_JD_c20604_18293112	wsnp_Ra_c10053_16636851	wsnp_Ex_c15084_23263641	IAAV5061	wsnp_JD_c8448_9444839	BobWhite_rep_c49176_485	Ex_c13534_401	Ku_c69633_1873	Kukri_c40804_171	Ex_c5902_360	Excalibur_rep_c101324_1680	RFL_Contig4653_1217	Tdurum_contig81753_70	BS00064515_51
RAC875_rep_c109969_119	wsnp_Ex_c17476_26190830	RAC875_rep_c109969_119	wsnp_Ex_rep_c101994_87256479	wsnp_Ku_c6977_12078885	BS00066447_51	Excalibur_c24051_502	wsnp_Ku_c6977_12078791	wsnp_Ex_c2185_4094843	CAP11_c3209_76	wsnp_Ex_c44164_50292954	wsnp_RFL_Contig2265_1693968	wsnp_Ex_c18754_27630557	Excalibur_c31769_793
IACX11633	Ra_c66628_801	BS00013563_51	wsnp_Ra_c57838_59796310	BS00080090_51	Jagger_c5915_58	Jagger_c1611_158	RAC875_c7291_388	wsnp_Ex_rep_c66900_65314012	BS00066916_51	BobWhite_c34650_78	RAC875_c2498_837	RFL_Contig4500_912	BS00100178_51	wsnp_Ex_c6314_10992814	Tdurum_contig4567_172	wsnp_Ex_c19647_28632659	RAC875_c2498_600	IACX11633	Tdurum_contig69079_300	Tdurum_contig4567_1290	wsnp_Ex_c24594_33843836	Kukri_c5460_1063	RAC875_c42037_363	BobWhite_c34650_141	wsnp_Ex_rep_c66900_65314631	Excalibur_rep_c74009_217
wsnp_Ex_c807_1586396	wsnp_CAP7_c2282_1107112	wsnp_Ex_c807_1586158	wsnp_Ex_c807_1585614	wsnp_Ex_rep_c69526_68472787	wsnp_Ex_c807_1586396	wsnp_Ex_c19134_28056012	Ra_c7322_2294	BS00099700_51	Kukri_c8835_112
BobWhite_c11539_336	BS00021860_51	BS00023138_51	wsnp_Ku_c38543_47157828	BobWhite_c11539_336	RAC875_c48885_107
Excalibur_c12332_161	Excalibur_c12332_161	wsnp_Ex_c27298_36506245	BS00061387_51	BS00022761_51	Ex_c5317_662	RAC875_c61597_327	wsnp_Ku_c51039_56457361
BS00074855_51	wsnp_CAP11_c1506_840951	wsnp_Ku_c42416_50159250	BS00074855_51	wsnp_Ex_c790_1554988	BS00022754_51	BS00063973_51	Kukri_c6266_260
wsnp_Ex_c54655_57455562	wsnp_CAP11_c923_558715	wsnp_Ex_c54655_57455110	wsnp_Ex_c16295_24772702	RAC875_c55872_149	wsnp_Ex_c16295_24772663	wsnp_Ex_c54655_57455562	wsnp_Ku_c3953_7233359
Tdurum_contig102312_245	Tdurum_contig102312_245	wsnp_Ex_c43578_49857984	BobWhite_c2236_111	BS00005311_51	BS00022003_51	wsnp_Ex_rep_c68441_67261679	BS00109052_51
wsnp_Ex_c3136_5798236	BS00036851_51	wsnp_CAP11_c1116_654940	IAAV3916	wsnp_Ex_c3136_5798185	Ra_c11529_647	wsnp_Ex_c3136_5798236	Tdurum_contig54689_646
RAC875_c68120_285	RAC875_c68120_285	RAC875_c31670_389	Kukri_c63163_141	BS00065313_51	BobWhite_c11512_157	Excalibur_c2598_2052
BS00044408_51	BS00044408_51	wsnp_Ku_c3684_6789632	Excalibur_c37943_221	wsnp_Ku_c20011_29589514	BS00065481_51	Kukri_c29560_455
BS00057293_51	BS00056933_51	BS00056932_51	BS00047242_51	RAC875_rep_c106118_339	BS00021873_51	BS00057293_51
BobWhite_c5457_1440	Kukri_rep_c103857_458	Excalibur_c6567_845	BobWhite_c5457_1440	Kukri_rep_c72329_163	RAC875_c49940_385	RAC875_c28819_281
Ra_c69221_1167	wsnp_BE444644A_Ta_2_1	Ra_c69221_1167	wsnp_Ra_rep_c69221_66574148	wsnp_Ex_c31570_40343841	Kukri_rep_c69378_1842
wsnp_Ex_c16551_25061550	wsnp_Ex_c16551_25061550	wsnp_Ex_c16551_25061517	wsnp_Ex_c16551_25061395	Ra_c2139_968	wsnp_Ex_c16551_25060833
CAP11_c3591_72	Excalibur_c9846_1720	RAC875_c101391_521	CAP11_c3591_72	JD_c5000_410	BobWhite_c19155_246
BS00076246_51	Ku_c19858_2078	BS00074299_51	BS00076246_51	Tdurum_contig86202_175
RAC875_c25339_200	BobWhite_c40633_308	RAC875_c25339_200	wsnp_Ex_rep_c69647_68598463	Kukri_c5967_586	Excalibur_c45297_316
Tdurum_contig10128_593	tplb0056h22_2113	wsnp_Ex_c2718_5038582	BS00046772_51	Tdurum_contig10128_593	Ra_c23129_348
Kukri_c5501_1515	Excalibur_c7180_862	Kukri_c36747_195	BS00022500_51	Kukri_c5501_1515	wsnp_Ex_rep_c101757_87065169
BS00073670_51	IAAV9053	BS00073670_51	Tdurum_contig71499_211	wsnp_Ex_c7266_12475249
tplb0049a09_1302	Excalibur_c27357_146	BS00021688_51	Excalibur_c46261_342	tplb0049a09_1302
BS00077533_51	wsnp_BE443187A_Ta_2_3	BS00067453_51	BS00077533_51	Tdurum_contig88305_380
Tdurum_contig59338_1902	IAAV6488	Tdurum_contig59338_1902	Tdurum_contig76136_404	Tdurum_contig96830_155
BS00035256_51	Ra_c22700_818	Kukri_c54152_242	BS00035256_51	wsnp_Ku_c21275_31007309
BS00021660_51	wsnp_Ex_c62351_62025689	BS00021660_51	wsnp_Ex_rep_c67394_65974276	Kukri_rep_c107435_940
wsnp_Ex_c23795_33033010	RAC875_c32639_395	Kukri_c75091_220	wsnp_Ex_c23795_33033010
wsnp_Ex_rep_c68829_67704044	RAC875_c81616_116	RAC875_c86270_269	wsnp_Ex_rep_c68829_67704044
Kukri_c2326_659	D_contig23076_255	Kukri_c2326_659	wsnp_Ku_c23772_33711538
wsnp_JD_c3867_4934646	Tdurum_contig43874_1129	wsnp_JD_c3867_4934646	wsnp_CAP11_rep_c4151_1963100
Ra_c700_2210	JD_c20036_865	Ra_c700_1024	Ra_c700_2210
Tdurum_contig49187_601	wsnp_Ex_c31017_39858962	Tdurum_contig49187_601	Excalibur_c47321_138
BS00094095_51	BobWhite_rep_c50145_387	BS00094095_51	BS00077879_51
Tdurum_contig36142_150	Tdurum_contig82190_124	Tdurum_contig36142_150	RAC875_c23775_406
wsnp_Ex_c11120_18022932	wsnp_Ex_c11120_18022932	wsnp_Ra_c12183_19587379	wsnp_Ku_c20011_29589089
IAAV3512	Kukri_c7633_724	BS00065693_51	IAAV3512
tplb0060m15_257	tplb0060m15_257	Excalibur_c39303_144	Tdurum_contig17712_115
Tdurum_contig49187_356	Tdurum_contig49187_356	RAC875_c35993_308	Kukri_rep_c77459_316
wsnp_Ex_c2702_5013188	Tdurum_contig55097_601	IAAV1650	wsnp_Ex_c2702_5013188
Excalibur_c42255_425	Excalibur_c42255_425	Kukri_c16087_281	BS00068108_51
Excalibur_c33923_592	Excalibur_c472_914	Ex_c4208_839	Excalibur_c33923_592
wsnp_BF201102A_Ta_2_1	wsnp_BF201102A_Ta_2_1	wsnp_Ku_c7890_13513783
wsnp_Ex_c7830_13323473	wsnp_BE497820A_Ta_2_2	wsnp_Ex_c7830_13323473
wsnp_Ex_c2171_4072995	wsnp_Ex_c2171_4072774	wsnp_Ex_c2171_4073721	wsnp_Ex_c2171_4072995	BS00000006_51	Ex_c2171_2600
Tdurum_contig12967_831	BS00089968_51	Tdurum_contig12967_831
Excalibur_c2171_2728	Excalibur_c2171_2728	wsnp_Ex_c2171_4074003
wsnp_JD_c23511_20069005	Excalibur_rep_c71254_415	wsnp_JD_c23511_20069005
BS00065292_51	BS00065292_51	wsnp_BE399939A_Ta_2_1
BS00021939_51	BS00021939_51	BobWhite_c8202_245
BS00009531_51	IACX8002	BS00009531_51
BS00082219_51	wsnp_Ex_c54211_57168122	BS00082219_51
wsnp_Ex_c2526_4715978	wsnp_BG607308A_Ta_2_2	wsnp_Ex_c2526_4715978
wsnp_RFL_Contig4136_4696148	wsnp_RFL_Contig4136_4696148	Excalibur_c17553_84
Tdurum_contig10546_273	RAC875_rep_c106700_77	Tdurum_contig10546_273
wsnp_Ex_c57094_58953404	IACX5832	wsnp_Ex_c57094_58953404
wsnp_BE500291A_Ta_2_1	Excalibur_c52165_93	wsnp_BE500291A_Ta_2_1
BS00041911_51	BS00041911_51	RAC875_c7132_134
Excalibur_c8030_2139	Excalibur_c8030_2139	RAC875_rep_c107228_92
RAC875_c58966_471	RAC875_c58966_471	IAAV3167
wsnp_BE444644A_Ta_2_2	wsnp_BE444644A_Ta_2_2	CAP7_c10833_215
wsnp_Ex_c3620_6612231	wsnp_JD_c2128_2930150	wsnp_Ex_c3620_6612231
wsnp_Ex_c7383_12655992	IAAV2363	wsnp_Ex_c7383_12655992
RAC875_c99519_227	RAC875_c99519_227	Tdurum_contig43844_1266
BS00041063_51	BS00041063_51	wsnp_Ra_c3966_7286546	Ku_c12469_983	Tdurum_contig10843_745
BobWhite_rep_c49979_373	BobWhite_rep_c49979_373	RAC875_rep_c106044_137
IAAV669	BobWhite_c27193_217	IAAV669
Kukri_c14889_116	Kukri_c14889_1086	Kukri_c14889_116
Jagger_c6106_119	Jagger_c6106_119	Kukri_c75754_239
RFL_Contig2187_1025	Kukri_c41797_393	RFL_Contig2187_1025
RAC875_c15745_124	RAC875_c15745_124	BobWhite_c7114_237
Ku_c24324_850	Ku_c6319_201	Ku_c24324_850
Tdurum_contig11521_102	Excalibur_c79009_75	Tdurum_contig11521_102
Excalibur_c6010_235	Excalibur_c6010_235	BS00065296_51
Tdurum_contig54785_216	RAC875_rep_c91682_90	Tdurum_contig54785_216
tplb0044j06_689	BS00100510_51	tplb0044j06_689
Kukri_c6492_375	Kukri_c6492_375
Kukri_c2781_719	Kukri_c2781_719
BS00022098_51	BS00022098_51
wsnp_CD454152A_Ta_2_1	wsnp_CD454152A_Ta_2_1
Excalibur_c1954_930	Excalibur_c1954_930
BobWhite_c41847_333	BobWhite_c41847_333
wsnp_Ex_rep_c67179_65674582	wsnp_Ex_rep_c67179_65674582
BS00011235_51	BS00011235_51
Excalibur_rep_c115510_314	Excalibur_rep_c115510_314
Excalibur_c92705_94	Excalibur_c92705_94
RAC875_c232_1895	RAC875_c232_1895
wsnp_Ex_c18941_27840714	wsnp_Ex_c18941_27840714
BobWhite_rep_c63332_67	BobWhite_rep_c63332_67
BobWhite_c13238_386	BobWhite_c13238_386
JD_c947_819	JD_c947_819
RAC875_c91464_170	RAC875_c91464_170
wsnp_Ex_c23795_33033150	BS00022299_51	wsnp_Ex_c23795_33033150
BS00074301_51	BobWhite_c23736_153	BS00074301_51
BS00022110_51	BS00022110_51
Kukri_c3338_271	Kukri_c3338_271
Ex_c95453_1499	Ex_c95453_1499
wsnp_Ex_c49211_53875600	wsnp_Ex_c49211_53875600
CAP8_c2014_192	CAP8_c2014_192
wsnp_Ex_rep_c102070_87317290	wsnp_Ex_rep_c102070_87317290
BobWhite_c17045_186	BobWhite_c17045_186
Kukri_c17430_972	Kukri_c17430_972
BS00110075_51	BS00110075_51
CAP8_c1066_309	CAP8_c1066_309
wsnp_Ku_c14275_22535576	wsnp_Ku_c14275_22535576
wsnp_Ex_c7668_13089715	wsnp_Ex_c7668_13089715
BS00003088_51	BS00003088_51
RFL_Contig3370_343	RFL_Contig3370_343
wsnp_Ex_c31830_40573624	wsnp_Ex_c31830_40573624
RAC875_rep_c112818_307	RAC875_rep_c112818_307
BS00099534_51	BS00099534_51
IAAV8042	IAAV8042
wsnp_Ex_c1880_3545329	wsnp_Ex_c1880_3545329
BobWhite_c14291_666	BobWhite_c14291_666
wsnp_RFL_Contig4307_5006558	wsnp_RFL_Contig4307_5006558
IACX5879	IACX5879
wsnp_Ex_c19647_28632894	wsnp_Ex_c19647_28632894
Excalibur_c1208_72	Excalibur_c1208_72
Kukri_c86812_193	Kukri_c86812_193
wsnp_Ex_c4244_7662955	wsnp_Ex_c4244_7662955
BobWhite_rep_c63943_76	BobWhite_rep_c63943_76
wsnp_Ex_c39592_46849607	wsnp_Ex_c39592_46849607
BS00015653_51	BS00015653_51
wsnp_Ex_c6209_10838456	wsnp_Ex_c6209_10838456
BS00094343_51	BS00094343_51
wsnp_Ku_c35386_44598937	wsnp_Ku_c35386_44598937
RAC875_c19259_1902	RAC875_c19259_1902
Excalibur_c9210_168	Excalibur_c9210_168
BS00076948_51	BS00076948_51
RAC875_c61493_327	RAC875_c61493_327
BS00040916_51	BS00040916_51
BS00104432_51	BS00104432_51
Kukri_rep_c102608_599	Kukri_rep_c102608_599
BS00094342_51	BS00094342_51
Kukri_rep_c68263_453	Kukri_rep_c68263_453	wsnp_Ku_c14958_23427256
wsnp_Ra_c11532_18688426	wsnp_Ra_c11532_18688426
RAC875_rep_c76193_513	RAC875_rep_c76193_513
RAC875_rep_c74170_236	RAC875_rep_c74170_236
Tdurum_contig52695_388	Tdurum_contig52695_388
Kukri_c9468_831	Kukri_c9468_831
RFL_Contig1284_640	RFL_Contig1284_640
Ku_c915_507	Ku_c915_507
wsnp_Ex_c6209_10838852	wsnp_Ex_c6209_10838852
BS00065714_51	BS00065714_51
BS00067150_51	BS00067150_51
Kukri_c57965_109	Kukri_c57965_109
BS00023152_51	BS00023152_51
BobWhite_c5564_86	BobWhite_c5564_86
CAP8_rep_c4852_130	CAP8_rep_c4852_130
BS00075505_51	BS00075505_51
Excalibur_c49550_97	Excalibur_c49550_97
RFL_Contig5787_2311	RFL_Contig5787_2311
Tdurum_contig48760_112	Tdurum_contig48760_112
BS00081120_51	BS00081120_51
BobWhite_c5917_529	BobWhite_c5917_529
BS00068435_51	BS00068435_51
IAAV5294	IAAV5294
Excalibur_c20260_137	Excalibur_c20260_137
BS00022838_51	BS00022838_51
BS00021968_51	BS00021968_51
RFL_Contig5137_602	RFL_Contig5137_602
Excalibur_c9356_783	Excalibur_c9356_783
RFL_Contig3882_550	RFL_Contig3882_550
wsnp_Ku_c15816_24541162	wsnp_Ku_c15816_24541162
BobWhite_c6966_236	BobWhite_c6966_236
BobWhite_c9057_118	BobWhite_c9057_118
RAC875_c18195_741	RAC875_c18195_741
BS00062996_51	BS00062996_51
RFL_Contig727_736	RFL_Contig727_736
IACX2540	IACX2540
wsnp_Ra_c17216_26044790	wsnp_Ra_c17216_26044790
BS00100107_51	BS00100107_51
Ku_c47168_563	Ku_c47168_563
BobWhite_c42349_99	BobWhite_c42349_99
BS00079189_51	BS00079189_51
tplb0049a09_2097	tplb0049a09_2097
BS00031073_51	BS00031073_51
Kukri_c49033_52	Kukri_c49033_52
BS00009369_51	BS00009369_51
Kukri_rep_c104877_2166	Kukri_rep_c104877_2166
wsnp_Ex_c14812_22928900	wsnp_Ex_c14812_22928900
Excalibur_c6714_246	Excalibur_c6714_246
CAP7_c4064_162	CAP7_c4064_162
BS00059098_51	BS00059098_51
BobWhite_c2506_332	BobWhite_c2506_332
RAC875_c98401_90	IAAV2077	CAP7_c11553_123	wsnp_Ex_c4031_7293125	Jagger_c6390_111	RAC875_rep_c76630_63	wsnp_Ex_c25392_34658803	BS00066903_51	IAAV6818	Excalibur_c560_180	wsnp_Ku_rep_c70220_69775367	Excalibur_c35797_615	Kukri_c65301_127	wsnp_JD_c9613_10432955	BobWhite_c20692_123	wsnp_CAP12_c303_168418	BobWhite_rep_c50822_462	BS00093122_51	RAC875_c98401_90	BobWhite_c36944_167	RAC875_c7486_1667	BobWhite_c7070_196	RAC875_rep_c111720_149	BS00064660_51	RFL_Contig4162_1757	BS00068173_51	wsnp_JD_c12186_12484832	wsnp_Ra_c5131_9153817	BS00068200_51	Kukri_c22631_462	Excalibur_c28850_166	IAAV6078	Excalibur_c36525_679	RAC875_c35715_718	IAAV8416	Kukri_c23752_659	RAC875_c42356_237	RAC875_c97163_563	BobWhite_c10126_263	BS00063099_51	CAP7_c2695_75	RAC875_c52809_168	RAC875_c27959_117	BS00010886_51	wsnp_Ku_rep_c70220_69775205	IAAV6876	BS00065697_51	wsnp_Ra_c24619_34168104
wsnp_Ex_rep_c68091_66846454	Excalibur_c10669_997	BS00065930_51	BS00074315_51	wsnp_Ex_c1498_2868339	Ex_c2571_987	wsnp_Ex_c58012_59490259	Kukri_rep_c106665_549	wsnp_Ex_c10842_17637744	wsnp_Ex_c18519_27369737	wsnp_Ku_c7872_13484038	JD_c16284_736	wsnp_CAP7_c3665_1701376	RAC875_c62202_161	BS00024717_51	wsnp_Ex_c5915_10378807	Kukri_c43113_136	wsnp_Ex_c2904_5355509	wsnp_Ra_c13424_21239985	Kukri_c51_98	wsnp_Ex_rep_c68091_66846454
CAP7_c1155_57	Excalibur_rep_c101527_180	Kukri_c95103_97	Excalibur_rep_c104876_277	BobWhite_c4773_85	Kukri_c64573_443	wsnp_Ex_c5594_9848626	Kukri_c94493_273	CAP7_c1155_57	wsnp_Ra_c27733_37249132	Kukri_c27591_1180	BobWhite_rep_c65835_277	IACX6009
RAC875_c94973_396	BS00021971_51	BS00073015_51	RAC875_c103988_92	Tdurum_contig44635_759	wsnp_Ex_c54092_57099525	wsnp_Ex_c56866_58816359	RAC875_c2105_740	RAC875_c985_387	BS00000137_51	BobWhite_c34759_227	Excalibur_c23304_353	Ex_c29928_1020	RAC875_c94973_396	wsnp_Ex_c2582_4804223	BS00068710_51
Excalibur_rep_c91489_103	wsnp_Ex_rep_c67392_65972196	wsnp_CAP8_c1594_914839	RAC875_rep_c69585_192	wsnp_Ex_rep_c69760_68718561	wsnp_Ex_rep_c95506_83475785	wsnp_Ex_c26616_35855805	BS00110489_51	Excalibur_rep_c91489_103	Ku_c69113_923	wsnp_Ex_rep_c69760_68719014	JD_c8050_978	CAP12_c2009_335
Excalibur_c10444_2056	RAC875_c2437_1569	Ku_c1083_1314	Tdurum_contig68472_291	Excalibur_c10444_2056	wsnp_BE495277B_Ta_2_5	Tdurum_contig68472_115	Tdurum_contig10338_566	Kukri_c46476_647	BS00066289_51	Kukri_c45713_151	Ku_c1083_1261	RAC875_c24376_704
BobWhite_c6633_395	Excalibur_c7968_2218	Kukri_c34173_518	Kukri_c9522_622	Kukri_c46932_155	RFL_Contig5739_1542	wsnp_JD_c5795_6955627	BobWhite_c16987_106	BobWhite_rep_c62475_70	BobWhite_c6633_179	BobWhite_c6633_395	RFL_Contig5739_641	Excalibur_c36377_615
IAAV4188	Ex_c1583_1138	wsnp_Ex_c33455_41940691	BobWhite_c47103_84	Ex_c1583_1688	wsnp_Ex_rep_c68023_66768770	Tdurum_contig52447_814	BobWhite_c47103_205	wsnp_Ku_c17875_27051169	wsnp_Ex_rep_c66903_65319487	IAAV4188	wsnp_Ex_rep_c68023_66768700
wsnp_Ex_c33675_42124657	RAC875_c32320_88	Excalibur_c56310_57	RAC875_c91986_410	wsnp_Ex_c33675_42124657	BS00099782_51	Excalibur_c33675_201	BS00087696_51	BS00087043_51	wsnp_Ku_c3294_6125586	CAP12_c703_150
BS00009789_51	BS00092953_51	BS00068390_51	BS00108062_51	BS00049793_51	wsnp_BE497820B_Ta_2_1	Tdurum_contig46366_913	wsnp_Ku_c6464_11320381	BS00056147_51	Tdurum_contig31131_198	BS00009789_51	Kukri_c98694_120
BS00068082_51	Kukri_c439_857	IAAV4252	wsnp_Ex_c658_1294003	IAAV3972	RAC875_rep_c117234_313	Kukri_rep_c105119_190	Kukri_c2827_439	Ku_c439_1308	Kukri_s113060_116	wsnp_Ra_rep_c106477_90236168	wsnp_Ex_c1302_2489542	BS00068082_51	Excalibur_c97201_294
wsnp_Ex_c29304_38355434	Kukri_c12910_908	Excalibur_c38433_291	Tdurum_contig32812_325	IAAV5992	IACX6034	wsnp_Ex_c29304_38355434	IAAV475	RAC875_c30011_426
Kukri_c55885_110	tplb0048o03_953	Kukri_c55885_110	Kukri_c3734_400	Kukri_c46310_84	Kukri_c637_974	Kukri_c3734_438	wsnp_Ku_c16116_24914991	wsnp_Ex_c2207_4136036
Excalibur_c32189_998	RFL_Contig4979_865	tplb0060p09_735	Excalibur_c32189_998	Excalibur_c6967_553	BS00067985_51	Excalibur_c6967_1852	BS00102828_51	RFL_Contig4979_965
Kukri_rep_c103366_421	Excalibur_c874_1479	Kukri_rep_c103366_421	Ku_c4240_216	Excalibur_rep_c69730_391	IAAV2296	Ra_c11667_324	BS00010311_51	wsnp_Ex_c1343_2568829
BS00042014_51	Ra_c1726_1071	BS00042014_51	BS00083511_51	Kukri_c35480_647	Excalibur_c79041_63	IACX3059	wsnp_Ku_c14202_22436656	Ex_c24477_484	RAC875_c89088_79	IAAV2002	BS00022520_51
Kukri_rep_c72553_368	BS00021735_51	RAC875_c27743_249	Tdurum_contig28353_1628	RAC875_c16536_80	RAC875_rep_c104919_902	Kukri_c4581_737	Kukri_rep_c72553_368
RAC875_c60758_585	RAC875_c1792_3457	Kukri_c87104_125	Tdurum_contig52688_476	IACX6070	wsnp_Ex_c11131_18036595	RAC875_c60758_585	wsnp_Ex_c11131_18037020
Ku_c1083_375	Ku_c1083_375	wsnp_Ex_c10644_17356566	wsnp_Ex_c19724_28720939	RFL_Contig570_515	Excalibur_c16135_253	wsnp_Ex_c19724_28721128	Kukri_c12562_453
BS00050057_51	BS00084106_51	Tdurum_contig8171_1680	Kukri_c16006_1996	wsnp_Ku_c40084_48381107	IACX7841	BS00050057_51	BobWhite_c38408_71
IAAV2240	IAAV3515	Ra_c35412_1057	IAAV2240	Excalibur_c54941_571	Ku_c1031_670	D_F5XZDLF01ELZ49_220
IAAV5469	wsnp_Ex_rep_c75281_72691359	Excalibur_c32630_104	Ku_c13342_414	wsnp_Ex_c16963_25554152	BS00070507_51	IAAV5469	wsnp_Ex_rep_c69631_68583202
wsnp_Ex_c33431_41918732	wsnp_JD_c37023_27225840	wsnp_Ex_c210_411604	wsnp_Ex_c33431_41918732	wsnp_Ex_c34474_42777857	Ra_c22730_460	wsnp_JD_c1358_1947464	Excalibur_c18492_249
RFL_Contig697_1463	BS00094480_51	wsnp_Ex_c10674_17400603	RFL_Contig697_1463	BS00067152_51	Kukri_c10530_1044	BS00022993_51
RAC875_c54392_94	Excalibur_c17489_804	BS00032082_51	RAC875_c54392_94	Excalibur_c8168_226	Ku_c22523_598	IACX1947
RAC875_c36779_148	wsnp_RFL_Contig3739_3996324	BobWhite_c23903_443	RAC875_c23289_303	Kukri_c94990_140	RAC875_c36779_148	Kukri_c29410_63
RAC875_rep_c105322_99	Jagger_c505_141	RFL_Contig3811_3709	RAC875_rep_c105322_99	wsnp_Ex_rep_c66651_64963120	IACX6007	wsnp_JG_c402_268605
wsnp_Ex_c7193_12354542	IAAV8455	Kukri_c27433_1819	wsnp_Ex_c7193_12354542	wsnp_Ra_c19660_28866961	Excalibur_c37910_276	Excalibur_c17032_261
Kukri_c1214_2316	Kukri_c1214_825	wsnp_Ex_c3175_5864335	Kukri_c1214_948	Tdurum_contig97942_51	Kukri_c1214_2316	Tdurum_contig97942_163
wsnp_Ku_c32477_42087329	BS00103625_51	wsnp_Ku_c32477_42087329	BS00067028_51	wsnp_Ex_rep_c104986_89538820	BobWhite_c41725_430	wsnp_Ra_c5210_9289264
CAP7_c8713_356	Tdurum_contig60189_855	RAC875_rep_c74271_414	RFL_Contig3285_1009	CAP7_c8713_356	RAC875_c3231_339
wsnp_Ex_c12152_19428078	wsnp_Ra_c15069_23407152	Tdurum_contig47833_484	Excalibur_c9868_1206	BS00003655_51	IAAV2593	wsnp_Ex_c12152_19428078
Kukri_rep_c70662_486	Kukri_rep_c70662_486	Tdurum_contig85945_281	wsnp_Ku_rep_c70662_70289489	Excalibur_c9258_1222	wsnp_Ex_c12152_19429932	Jagger_c3819_70
BS00045446_51	wsnp_Ex_c12909_20457407	BS00045446_51	BS00065390_51	wsnp_Ex_c12909_20457660	JG_c1889_344	wsnp_Ex_c48257_53217539
Tdurum_contig10172_176	BS00039492_51	wsnp_Ra_c26091_35652620	Tdurum_contig10172_176	Tdurum_contig77275_259	Kukri_c9073_1450
RAC875_rep_c109658_211	RAC875_rep_c109658_211	wsnp_Ra_c48052_53424490
Ex_c66350_301	Ex_c66350_301	Excalibur_c2433_324	IAAV4074	Excalibur_c49271_183	wsnp_Ex_rep_c75281_72691771
Kukri_c55310_94	Kukri_rep_c72756_155	RAC875_rep_c109658_614	Kukri_c55310_94	Tdurum_contig29090_280
wsnp_Ex_c47152_52446529	wsnp_Ku_c29780_39658445	wsnp_Ex_c2615_4862266	JD_c63005_896	IACX2883	wsnp_Ex_c47152_52446529
BS00025795_51	BS00022991_51	BS00025795_51	BS00100707_51	RAC875_s111360_122	BS00100708_51
Tdurum_contig25432_1218	Tdurum_contig25432_1218	Tdurum_contig25432_1377	Kukri_c2514_490	Excalibur_c3948_1315
RFL_Contig2832_2410	RFL_Contig2832_2410	BS00010573_51	IACX9238	Kukri_c2955_281
Jagger_c5859_114	Jagger_c5859_114	wsnp_Ex_c3834_6971712	wsnp_Ex_c3834_6971470	BobWhite_rep_c64260_207
BS00024829_51	RAC875_c22722_671	Excalibur_c23457_225	BS00024829_51	wsnp_Ex_c9362_15546626
wsnp_Ex_rep_c68600_67448893	RAC875_c96862_121	wsnp_Ex_rep_c68600_67448893
Kukri_c10970_573	Excalibur_c4468_654	Kukri_c10970_573	Excalibur_c3730_546	Excalibur_c3730_2098
BobWhite_rep_c63648_306	BobWhite_s67247_276	BobWhite_rep_c63648_306	Jagger_c3991_101	wsnp_Ex_c50413_54706626
Tdurum_contig93270_1008	wsnp_Ku_c11980_19464222	wsnp_Ex_c1630_3105100	BS00048572_51	Tdurum_contig93270_1008
BS00065551_51	IAAV8378	wsnp_Ku_rep_c101212_88410320	Kukri_c52_225	BobWhite_c47456_121	BS00065551_51
RAC875_c22387_117	BS00065543_51	RAC875_c22387_117	Excalibur_c11605_156
RAC875_c9150_2945	RAC875_c9150_2945	Excalibur_c25948_366	Kukri_c9520_288	IAAV52
BobWhite_c4852_323	BobWhite_c4852_323
Kukri_rep_c109463_264	Kukri_rep_c109463_264	wsnp_Ex_c7196_12357989	Excalibur_c9969_98	BS00018740_51
BS00022652_51	Excalibur_c50887_231	BS00022652_51	Tdurum_contig84745_267	BS00002208_51
IAAV2411	IAAV2411	BS00063769_51	BS00023072_51
wsnp_Ra_c38873_46699852	RAC875_c2260_1700	wsnp_Ex_c2870_5296539	wsnp_Ra_c38873_46699852
Tdurum_contig25513_123	IACX9261	tplb0027f13_1493	Tdurum_contig25513_123
wsnp_Ku_rep_c102339_89347150	Kukri_c23743_112	RAC875_rep_c109634_90	wsnp_Ku_rep_c102339_89347150
BS00065864_51	Excalibur_c46000_203	Excalibur_c92555_283	BS00065864_51
wsnp_Ku_c3102_5810751	Kukri_c54078_114	wsnp_Ku_c3102_5811860	wsnp_Ku_c3102_5810751
wsnp_Ku_c21770_31551190	wsnp_Ex_c49423_54028488	Tdurum_contig27797_1114	wsnp_Ku_c21770_31551190
Kukri_c49151_139	Tdurum_contig48658_802	Kukri_c49151_139	Kukri_c28117_583
wsnp_Ex_rep_c67471_66073969	wsnp_Ex_rep_c67471_66073969	Excalibur_rep_c108100_149	Ex_c23426_1546
Tdurum_contig12995_722	Tdurum_contig58669_273	Tdurum_contig12995_722	Tdurum_contig12995_792
Kukri_c10508_253	wsnp_Ku_c25613_35580381	Kukri_c10508_253	BobWhite_c22036_399
BobWhite_c43731_313	Tdurum_contig27973_306	RFL_Contig5337_1453	BobWhite_c43731_313
Kukri_c11240_332	Kukri_c11240_332	BS00068100_51	Kukri_rep_c80794_53
IACX5390	BobWhite_rep_c50349_139	IACX5390	wsnp_Ra_c47696_53184502
wsnp_Ex_c17754_26503892	Kukri_c4818_332	wsnp_Ex_c17754_26503892	Tdurum_contig42008_7461
RAC875_c42009_247	RAC875_c42009_247	IAAV659	RFL_Contig2304_1569
BS00083715_51	RFL_Contig4911_357	Tdurum_contig14130_315	BS00083715_51
BobWhite_c39214_164	wsnp_Ex_c53170_56501500	wsnp_Ex_c97184_84339976	BobWhite_c39214_164
Ku_c4349_1791	Jagger_c6508_51	Tdurum_contig25393_218	Ku_c4349_1791	RAC875_c5518_1401
Jagger_c8121_167	Jagger_c8121_167	Tdurum_contig60165_722
Excalibur_c2618_1412	Excalibur_c2618_1412	Excalibur_c2618_1723
wsnp_RFL_Contig1548_762547	wsnp_RFL_Contig1548_762547	Tdurum_contig50731_961
RAC875_rep_c112818_870	RAC875_rep_c112818_870	RFL_Contig2772_1693
BS00031411_51	BS00031411_51	IACX3288
wsnp_Ex_c11070_17950604	RAC875_c10819_636	wsnp_Ex_c11070_17950604
Tdurum_contig42092_348	wsnp_Ex_c6548_11355524	Tdurum_contig42092_348
Kukri_rep_c108378_52	Kukri_rep_c108378_52	RFL_Contig539_1789
wsnp_Ex_rep_c66696_65023462	wsnp_Ex_rep_c66696_65023462	wsnp_Ex_c12119_19382820
RAC875_c38511_91	RAC875_c38511_91	Ra_c8939_653
BS00084096_51	BS00084096_51	IACX5702
RAC875_c1148_1175	Excalibur_c4699_215	RAC875_c1148_1175
wsnp_Ex_c57209_59016692	wsnp_Ex_c57209_59016692	wsnp_JD_c12221_12509932
wsnp_Ra_c44756_51084202	BS00064767_51	wsnp_Ra_c44756_51084202
wsnp_Ex_c8019_13598142	wsnp_Ex_c21875_31045200	wsnp_Ex_c8019_13598142
BobWhite_c19443_131	RAC875_c21299_256	BobWhite_c19443_131
BS00022673_51	BobWhite_c11495_120	BS00022673_51
IAAV5014	IAAV5014	wsnp_CAP12_c2231_1090724
RAC875_c19099_434	RAC875_c19099_434	RAC875_c19099_308
BS00037103_51	Kukri_c45951_367	BS00037103_51
wsnp_RFL_Contig2809_2587619	wsnp_RFL_Contig2809_2587619	BS00011514_51
BS00108020_51	BS00108019_51	BS00108020_51
Kukri_c45262_340	Tdurum_contig81548_426	Kukri_c45262_340
BS00049213_51	BS00049213_51	Excalibur_c4189_124
Excalibur_c47452_183	Excalibur_c47452_183	BS00091519_51
IAAV731	Tdurum_contig8695_379	IAAV731
BobWhite_rep_c50066_63	BobWhite_rep_c50066_63	wsnp_BF201102B_Ta_2_5
Kukri_c74960_427	Kukri_c74960_427	wsnp_Ku_c35090_44349446
wsnp_Ex_c607_1204908	wsnp_Ex_c607_1204908	BS00009810_51
Excalibur_c8675_1550	IAAV547	Excalibur_c8675_1550
BS00023161_51	wsnp_Ku_c20701_30355248	BS00023161_51
BS00007437_51	BS00007437_51	Ra_c53208_433
Tdurum_contig5017_1015	Tdurum_contig5017_993	Tdurum_contig5017_1015	Tdurum_contig7459_1061
BS00049997_51	BS00049997_51
RAC875_c13410_2221	RAC875_c13410_2221
wsnp_Ex_c7988_13555376	Ku_c1191_2004	wsnp_Ex_c7988_13555376
wsnp_Ex_rep_c68504_67334656	wsnp_Ex_rep_c68504_67334656
Excalibur_c9563_1157	Excalibur_c9563_1157
wsnp_Ku_c38713_47298856	wsnp_Ku_c38713_47298856
Ra_c73292_443	Ra_c73292_443	CAP7_c6223_318	BobWhite_c11861_557
RAC875_c16827_292	RAC875_c16827_292
wsnp_Ex_c18654_27528399	wsnp_Ex_c18654_27528399
BobWhite_c6094_447	BobWhite_c6094_447
Tdurum_contig60189_310	Excalibur_c71712_180	Tdurum_contig60189_310
wsnp_Ku_c3201_5970486	wsnp_Ku_c3201_5970486
BobWhite_c26082_239	BobWhite_c26082_239
Excalibur_c23452_401	Excalibur_c23452_401
CAP8_c909_312	CAP8_c909_312
RAC875_c278_1801	RAC875_c278_1801
Ku_c7546_861	Ku_c7546_861
BS00109560_51	BS00109560_51	wsnp_Ex_c5155_9140608
BS00024814_51	BS00024814_51
BS00099719_51	BS00099719_51	BobWhite_c45848_120	wsnp_Ra_c39562_47242455
BS00062618_51	BS00062618_51
BS00079321_51	BS00079321_51
wsnp_Ra_c6374_11143280	wsnp_Ra_c6374_11143280
IAAV4590	IAAV4590	IAAV8999	wsnp_Ex_c12431_19823475
RFL_Contig1457_465	RFL_Contig1457_465
Kukri_c10913_480	Kukri_c10913_480
BS00028183_51	BS00028183_51
wsnp_Ex_c20440_29511162	wsnp_Ex_c20440_29511162	Excalibur_rep_c110067_199
Tdurum_contig82473_67	Tdurum_contig82473_67
RAC875_rep_c109658_382	Excalibur_c1925_2569	RAC875_c48052_127	RAC875_rep_c109658_382
wsnp_Ex_c16045_24471413	wsnp_Ex_c16045_24471413
Excalibur_c71602_591	Excalibur_c71602_591
Excalibur_c9846_458	Excalibur_c9846_458
RAC875_c82589_246	RAC875_c82589_246
wsnp_Ex_c8962_14947544	wsnp_Ex_c8962_14947544
BobWhite_c47740_85	BobWhite_c47740_85
CAP7_c5481_96	CAP7_c5481_96
BS00022336_51	Kukri_c46276_63	BS00022336_51
BS00099986_51	BS00099986_51
wsnp_Ex_c35103_43312537	wsnp_Ex_c35103_43312537
wsnp_Ex_c8019_13598348	wsnp_Ex_c8019_13598348
Tdurum_contig12848_112	Tdurum_contig12848_112
Tdurum_contig12551_233	Tdurum_contig12551_233	wsnp_Ku_c2185_4218722
BS00060015_51	BS00060015_51
wsnp_Ex_rep_c66358_64543089	wsnp_Ex_rep_c66358_64543089
Ex_c9543_935	Ex_c9543_935
BobWhite_c14323_288	BobWhite_c14323_288
BS00067744_51	BS00067744_51
RAC875_c49291_156	RAC875_c49291_156
BS00062731_51	BS00062731_51
Tdurum_contig35470_227	Tdurum_contig35470_227
Excalibur_rep_c67473_264	Excalibur_rep_c67473_264
Excalibur_c92906_314	RAC875_c8927_1434	Excalibur_c92906_314
BobWhite_c24484_240	BobWhite_c24484_240
Tdurum_contig14404_319	Tdurum_contig14404_319
BS00065128_51	BS00065128_51
wsnp_Ku_c3869_7094615	wsnp_Ku_c3869_7094615
BS00039874_51	BS00039874_51
Excalibur_c74858_243	Excalibur_c74858_243
Tdurum_contig11060_433	Tdurum_contig11060_433
Tdurum_contig10911_117	Tdurum_contig10911_117
IAAV2401	IAAV2401
wsnp_Ku_c5308_9450093	wsnp_Ku_c5308_9450093
wsnp_BE499835B_Ta_2_5	wsnp_BE499835B_Ta_2_5
tplb0057d20_531	tplb0057d20_531
Kukri_c15823_196	Kukri_c15823_196
Excalibur_c3165_730	Excalibur_c3165_730
RAC875_c18335_443	RAC875_c18335_443
Kukri_c100408_598	Kukri_c100408_598
wsnp_BE443187B_Ta_2_1	wsnp_BE443187B_Ta_2_1
D_GDEEGVY01AU4CW_149	D_GDEEGVY01AU4CW_149
wsnp_Ex_c831_1625061	wsnp_Ex_c831_1625061
wsnp_Ex_rep_c70120_69070056	wsnp_Ex_rep_c70120_69070056
wsnp_Ku_c3151_5892200	wsnp_Ku_c3151_5892200
RFL_Contig4167_1164	RFL_Contig4167_1164
Kukri_rep_c109397_59	wsnp_Ku_c64203_64579087	Kukri_rep_c109397_59
Kukri_c26747_211	Kukri_c26747_211
BS00065732_51	BS00065732_51
wsnp_Ex_c16963_25554400	wsnp_Ex_c16963_25554400
BS00024993_51	BS00024993_51
Excalibur_c23801_115	Excalibur_c23801_115
BS00031339_51	BS00031339_51
RAC875_rep_c83825_236	RAC875_rep_c83825_236
Tdurum_contig45588_730	Tdurum_contig45588_730
BS00059847_51	BS00059847_51
BobWhite_c10956_71	BobWhite_c10956_71
RAC875_rep_c106589_184	RAC875_rep_c106589_184
Ex_c5594_2818	Ex_c5594_2818
Excalibur_c12395_467	Excalibur_c12395_467
BS00078784_51	BS00078784_51
Kukri_c41408_233	Kukri_c41408_233
Excalibur_c58520_78	Excalibur_c58520_78
Kukri_c49101_731	Kukri_c49101_731
Kukri_c13359_169	Kukri_c13359_169
wsnp_Ex_rep_c68003_66744451	wsnp_Ex_rep_c68003_66744451
RAC875_rep_c116173_605	RAC875_rep_c116173_605
RAC875_c20161_821	RAC875_c20161_821
BS00063423_51	BS00063423_51
wsnp_Ex_c113235_94249366	wsnp_Ex_c113235_94249366
wsnp_Ex_c2459_4591587	wsnp_Ex_c2459_4591587
wsnp_BE403214B_Ta_2_1	wsnp_BE403214B_Ta_2_1
Tdurum_contig42092_281	Tdurum_contig42092_281
CAP12_c2231_114	CAP12_c2231_114
wsnp_Ex_rep_c110196_92676847	wsnp_Ex_rep_c110196_92676847
BS00033612_51	BS00033612_51
BobWhite_c28333_454	BobWhite_c28333_454
RAC875_c29907_115	RAC875_c29907_115
RAC875_rep_c114200_428	RAC875_rep_c114200_428
BS00005860_51	BS00005860_51
Kukri_c82145_51	Kukri_c82145_51
Excalibur_c9391_1016	Excalibur_c9391_1016
BS00022537_51	RFL_Contig4176_605	BS00068331_51	Excalibur_c30378_344	BobWhite_c14409_206	wsnp_RFL_Contig2402_1924907	RAC875_c703_2551	Excalibur_c50584_358	BS00064893_51	BS00084133_51	Kukri_c11140_323	BS00025017_51	RAC875_c3672_705	BS00022688_51	BS00074353_51	D_contig27392_286	BS00075368_51	D_GCE8AKX02IXEFJ_281	D_GDS7LZN02I3554_251	BS00009287_51	BS00022267_51	BS00022537_51	IACX5914
wsnp_Ex_c24145_33394644	Kukri_c48936_107	D_GDS7LZN02F4FP5_176	Kukri_c7827_1309	wsnp_Ex_c11055_17928283	tplb0026a09_1444	Kukri_c7827_1168	BS00012069_51	Kukri_rep_c104865_57	RFL_Contig617_1357	RAC875_c34968_514	BS00011935_51	wsnp_Ex_c24145_33394561	wsnp_Ex_c24145_33394644	wsnp_Ex_c6657_11523455	RAC875_c3988_3479
wsnp_Ku_c10877_17896883	wsnp_Ku_c55961_59662821	BobWhite_c8945_134	Kukri_rep_c106490_1398	Excalibur_c91745_337	wsnp_Ku_c10877_17896883	wsnp_Ku_c44483_51751682	Excalibur_rep_c109856_92	D_GB5Y7FA02JRQ1I_101	D_contig79410_237
wsnp_Ex_c65985_64188864	Ku_c4397_1536	wsnp_Ex_c65985_64188864	wsnp_Ex_rep_c67164_65655648	Kukri_c13045_302	RAC875_c30315_692	D_GBUVHFX02FY8QG_158	wsnp_Ku_rep_c72922_72561803
D_GBF1XID01A16U2_148	Excalibur_c37393_75	RAC875_c44064_222	IACX6496	D_GBF1XID01A16U2_148	BobWhite_c15647_606	BobWhite_c836_422
BobWhite_c13030_406	Excalibur_c687_886	Kukri_c7786_81	RAC875_c13169_459	D_GDS7LZN01CBWNE_99	BobWhite_c13030_406
BobWhite_c7604_181	IAAV1320	Kukri_c45387_380	Kukri_c28182_129	BobWhite_c7604_181	Kukri_c14878_97
Kukri_c35049_357	RAC875_c41114_390	JD_c825_1450	CAP7_c756_531	Kukri_c35049_357
BS00010144_51	D_GCE8AKX02J2BYY_249	BS00010144_51	Kukri_c17942_239
Kukri_c1214_474	Ra_c2279_730	Kukri_c1214_474
BS00021911_51	BS00021911_51	BS00093588_51
BS00011794_51	CAP8_c145_89	BS00011794_51
Excalibur_c2795_1518	Excalibur_c2795_1518
wsnp_Ex_rep_c68491_67318138	wsnp_Ex_rep_c68491_67318138
BobWhite_c2730_245	BobWhite_c2730_245
RAC875_c51455_182	RAC875_c51455_182
Kukri_rep_c73094_348	Kukri_rep_c73094_348
IACX5717	IACX5717
Kukri_c46526_103	Kukri_c46526_103
BobWhite_c6328_410	BobWhite_c6328_410
BS00024761_51	BS00024761_51
RAC875_c63933_184	RAC875_c63933_184
RAC875_c16419_585	RAC875_c16419_585
BS00022699_51	BS00022699_51
BS00023151_51	BS00023151_51
wsnp_RFL_Contig2606_2264492	wsnp_RFL_Contig2606_2264492
BS00066144_51	BS00066144_51
RAC875_c4792_754	RAC875_c4792_754
RAC875_c34515_86	RAC875_c34515_86
BS00108733_51	BS00108733_51
Kukri_c96249_58	Kukri_c96249_58
Tdurum_contig12926_687	Tdurum_contig12926_687
Ku_c8125_1049	wsnp_Ku_c3354_6228863	BS00044311_51	RAC875_c83532_305	wsnp_Ex_c19770_28768859	Kukri_c38882_391	wsnp_Ex_c17692_26437459	wsnp_Ex_c1104_2118684	wsnp_BE403421A_Ta_2_1	RFL_Contig2605_672	Excalibur_c49239_97	BS00078715_51	tplb0047k12_1370	Kukri_c16463_584	RFL_Contig4441_627	BS00087178_51	BobWhite_c8879_142	CAP11_c1206_301	IAAV7384	IACX14305	Ku_c8125_1049	Kukri_c10711_632	Kukri_c7794_1247	tplb0032i10_420	BS00086046_51	RAC875_c767_4007	BS00033795_51	BS00064632_51	Tdurum_contig53138_302	Ra_c14408_576	wsnp_Ex_c35465_43610634	BS00022913_51	BS00036878_51	RAC875_c14408_783	wsnp_Ex_c18965_27868480	wsnp_Ex_c29368_38408543	Kukri_c1281_515	wsnp_Ex_rep_c102011_87270703	Kukri_c3075_391	BobWhite_c20782_697	Excalibur_c15844_1470	wsnp_Ex_rep_c67878_66584488	wsnp_Ku_c8394_14267750
BS00021999_51	BS00067619_51	Excalibur_c44694_414	wsnp_Ex_c55340_57883276	BS00021999_51	wsnp_Ex_c14975_23127669	wsnp_Ex_c99215_85409445	RAC875_rep_c81239_73	wsnp_Ku_c9583_16038698	wsnp_Ku_c18534_27848426	RAC875_c39200_260	wsnp_Ex_c22089_31269531	RAC875_c31973_225	CAP11_c989_113	RAC875_c4632_1681	Excalibur_c6057_281	wsnp_Ex_c32765_41369642	wsnp_Ex_c25300_34566908	RAC875_rep_c73318_362	wsnp_Ex_c22089_31270950
BobWhite_c15870_540	IACX8337	wsnp_Ku_c26400_36361638	BobWhite_c15870_540	BS00076530_51	RAC875_c1215_1525	Excalibur_c14222_179	wsnp_RFL_Contig3759_4027999	Tdurum_contig64407_297	BobWhite_c10740_179	RAC875_rep_c108445_772	Tdurum_contig25841_178	Tdurum_contig9544_978	wsnp_Ex_rep_c67468_66068960	RAC875_rep_c106439_1159	Tdurum_contig25770_308	BS00023140_51	Excalibur_c1708_1975	Tdurum_contig61934_60	BS00066661_51	Tdurum_contig42015_2187	BS00091666_51
wsnp_CAP12_c1663_836753	RFL_Contig2765_1200	IAAV6895	BobWhite_rep_c51132_85	wsnp_JD_rep_c65886_41872083	Tdurum_contig97520_902	Excalibur_rep_c103170_504	wsnp_RFL_Contig3175_3154256	Tdurum_contig11275_461	RFL_Contig2765_669	Kukri_c41482_311	RFL_Contig3175_482	wsnp_CAP12_c1663_836753	IAAV1495
wsnp_Ex_c902_1745108	Tdurum_contig42125_5972	wsnp_Ex_c902_1745108	wsnp_Ex_c17185_25829084	Tdurum_contig13240_523	BobWhite_c19820_129	IAAV4703	wsnp_Ex_rep_c86110_78630016	wsnp_Ex_rep_c102807_87894833
Tdurum_contig81516_69	wsnp_Ex_c11578_18655261	wsnp_Ex_c9502_15748251	Ku_c69999_111	Kukri_c2700_1137	BS00077448_51	IAAV4239	Tdurum_contig9835_664	wsnp_Ex_c9502_15748469	Tdurum_contig81516_69	wsnp_BE490147A_Ta_2_1
IACX5772	Excalibur_c12482_901	BS00012023_51	Tdurum_contig42823_1811	wsnp_Ex_c1011_1931797	IACX5772	wsnp_Ku_c7458_12842353	Excalibur_c23748_452	BS00022292_51	RFL_Contig5693_646	wsnp_Ex_c11621_18716254
IAAV8730	IAAV5761	wsnp_Ku_c14219_22455933	IAAV4068	wsnp_Ex_c36801_44683992	wsnp_Ex_c51820_55631560	IAAV8730
Ra_c4668_825	Excalibur_c431_1323	wsnp_Ex_c431_848310	BS00011165_51	Ra_c4668_825	Excalibur_c20597_538	Kukri_c3009_1255
wsnp_Ku_c16572_25480808	RAC875_c106584_747	BobWhite_c15802_72	Excalibur_c2978_667	BobWhite_c15802_720	Kukri_c102502_261	wsnp_Ku_c16572_25480808
Tdurum_contig70819_393	Tdurum_contig70819_393	BS00082460_51	Kukri_c66671_183	Tdurum_contig42643_194	wsnp_Ex_c2325_4355706	RAC875_c23338_792
RAC875_c4668_771	Tdurum_contig12045_868	RAC875_c4668_771	Tdurum_contig12045_613	Tdurum_contig12045_246	Tdurum_contig12045_327	BS00083630_51	Excalibur_c20597_569
tplb0035a03_368	Tdurum_contig29629_437	Ra_c11721_766	Ex_c24379_1031	Tdurum_contig42858_1256	tplb0035a03_368	RAC875_c29455_79	Tdurum_contig42858_1352
wsnp_Ex_c7002_12063380	Excalibur_c7002_314	wsnp_Ex_c7002_12063380	wsnp_Ex_rep_c70675_69579757	RAC875_c40653_612	wsnp_Ex_c7002_12063325	wsnp_JD_c5872_7032077	BobWhite_c53978_99
Ku_c14907_456	Ku_c14907_456	IAAV5188	BS00010811_51	wsnp_Ex_c3472_6358437
BS00065152_51	wsnp_BE403154A_Ta_2_9	CAP7_c4283_232	BobWhite_s67148_292	wsnp_Ex_rep_c68369_67180429	BS00065152_51	wsnp_Ku_c25376_35340294
Tdurum_contig100733_89	BobWhite_c13839_78	Tdurum_contig100733_89	Tdurum_contig75595_586	Excalibur_c39390_303	wsnp_Ku_c17618_26749729	Kukri_c37241_513
Excalibur_rep_c105491_144	wsnp_RFL_Contig1871_1020122	Excalibur_rep_c105491_144	IACX6046	wsnp_Ex_c7844_13341797	IACX9256	wsnp_Ra_c11269_18309313
wsnp_Ex_c28973_38050204	Kukri_rep_c70558_246	wsnp_Ex_c28973_38050756	RFL_Contig4069_2628	wsnp_Ex_c28973_38050204	Ex_c28973_935	wsnp_Ex_c29648_38653281
wsnp_Ex_c14087_21997101	Kukri_c44260_577	wsnp_Ex_c14087_21997101	wsnp_Ex_c30264_39202224	Kukri_c9262_401	wsnp_Ku_c3450_6387847	wsnp_Ku_c2700_5121383
Tdurum_contig75595_1072	Tdurum_contig75595_1072	BS00074992_51	BS00011436_51	BS00009331_51	BS00025084_51	Kukri_c1192_825
IACX5481	Excalibur_rep_c69054_960	IACX5481	Tdurum_contig29607_413	Jagger_c5046_63	Ex_c69054_723
BS00065633_51	BS00010780_51	RAC875_c691_1486	Excalibur_c53981_77	wsnp_Ku_c22358_32187765	BS00064548_51	BS00065633_51
IAAV7418	IAAV7418	RFL_Contig4939_885	Tdurum_contig102404_127	Tdurum_contig102404_298	RAC875_c34617_143
tplb0025i05_1836	RFL_Contig3687_972	RAC875_c62614_191	tplb0025i05_1836	IAAV622	Excalibur_rep_c69275_346
Tdurum_contig56431_637	BS00025560_51	Tdurum_contig54957_525	Tdurum_contig56431_637	BS00096853_51	Tdurum_contig10580_316
IAAV2577	IAAV2577	RAC875_c22627_315	Kukri_c6364_1243	Kukri_rep_c101615_148	Excalibur_c9779_465
wsnp_Ex_rep_c76495_73453891	wsnp_Ex_rep_c76495_73453891	wsnp_Ex_rep_c109274_92142043	wsnp_Ex_rep_c98716_85135069	Kukri_c37301_385	RAC875_c49329_81
tplb0057e06_1607	tplb0057e06_1607	tplb0060j17_879	RAC875_c2253_1255	Excalibur_c5442_1691	RAC875_c2253_238
BS00065076_51	BS00022660_51	Kukri_c11106_292	BS00065076_51
BS00036397_51	wsnp_Ku_c21021_30712963	wsnp_Ex_c11348_18326787	Excalibur_c11578_324	BS00071732_51	BS00036397_51	Kukri_c8148_2719	wsnp_Ex_c11348_18327861
BS00011962_51	RAC875_c12821_466	BS00011962_51	Excalibur_c18265_399	Kukri_c494_1413
RFL_Contig5170_330	IAAV9150	Tdurum_contig63703_1143	RFL_Contig5170_330	wsnp_Ra_c3996_7334169
wsnp_Ex_c16491_24996576	BS00011010_51	RAC875_c38136_199	Tdurum_contig13287_703	wsnp_Ex_c16491_24996576
Tdurum_contig83087_104	BobWhite_c10343_320	wsnp_Ex_c1153_2213588	BS00040814_51	Tdurum_contig83087_104
IAAV7349	Tdurum_contig42729_433	IAAV7349	Tdurum_contig42729_380	IACX3415
Tdurum_contig42418_2618	IAAV6777	tplb0026o20_691	Tdurum_contig42418_2618
Tdurum_contig51566_427	wsnp_BE489894A_Ta_2_1	Tdurum_contig51566_427	Tdurum_contig51566_561	BS00029127_51
RAC875_c23305_563	wsnp_Ku_c27273_37219950	RAC875_c23305_563	wsnp_JD_c19278_17450210	Ku_c13637_545
Excalibur_c24825_539	BS00099074_51	Excalibur_c24825_539	Kukri_rep_c70063_663
Excalibur_c16566_485	Excalibur_c16566_485	wsnp_JG_c5646_2148296	BS00023009_51
Excalibur_c2834_397	Kukri_rep_c73457_419	Kukri_c19802_710	Excalibur_c2834_397
Kukri_rep_c95718_868	RFL_Contig6053_3082	Kukri_rep_c95718_868	RFL_Contig6053_2072
wsnp_CAP11_c1137_665073	wsnp_CAP11_c1137_665073	wsnp_CAP8_c4597_2237727	wsnp_CAP11_c303_253438
Excalibur_c17487_51	wsnp_Ex_c29648_38653339	BS00109913_51	Excalibur_c17487_51
Excalibur_c20459_1081	Excalibur_rep_c67100_1541	Excalibur_c20459_1081	Excalibur_rep_c69054_795
RFL_Contig1622_923	Tdurum_contig29823_203	RFL_Contig1622_923	BS00022032_51
wsnp_Ra_c36410_44760538	wsnp_Ra_c36410_44760538	BS00011578_51	RAC875_c11876_120
wsnp_CAP7_c1839_908011	wsnp_CAP7_c1839_908011	Kukri_c19338_413	wsnp_CAP11_rep_c8811_3803397	wsnp_Ex_rep_c66433_64662690	BS00023847_51	wsnp_CAP7_c1839_907899	RAC875_rep_c73850_589	wsnp_Ex_c14192_22135363	RAC875_c28637_1004	wsnp_Ex_c10087_16579529	Kukri_rep_c68344_627	wsnp_Ex_c14192_22135384	CAP7_c2381_149	wsnp_Ex_rep_c66433_64661643
Kukri_rep_c104648_439	Kukri_c35661_63	Kukri_rep_c104648_439	wsnp_Ex_c17575_26299925
BobWhite_c22086_444	Ra_c6065_1145	BobWhite_c22086_444
wsnp_Ex_c9779_16145653	wsnp_Ex_c9779_16145653	Excalibur_s102388_276
BobWhite_c19647_159	wsnp_Ex_c4954_8813973	BobWhite_c19647_159
BobWhite_c40602_313	BobWhite_c40602_313	wsnp_Ex_c21129_30256617
RAC875_c68978_220	RAC875_c68978_220	BobWhite_rep_c52979_181	Excalibur_c431_1130	Excalibur_c20597_509
BobWhite_c6527_222	RAC875_c13610_1239	BobWhite_c6527_222
Excalibur_c7044_243	Excalibur_c7044_243	Tdurum_contig13287_203
wsnp_Ex_c12141_19415226	JD_c8888_741	wsnp_Ex_c12141_19415226
BS00057487_51	wsnp_Ex_c20352_29416468	BS00057487_51
wsnp_Ex_c34597_42879718	wsnp_Ex_c2236_4189774	wsnp_Ex_c34597_42879718
RAC875_c41786_587	BobWhite_c18721_190	RAC875_c41786_587
IAAV151	IAAV151	BobWhite_c47143_592
Excalibur_c12085_276	Excalibur_c12085_276	Kukri_c39873_66
BS00062781_51	wsnp_BE495143A_Ta_2_2	BS00062781_51
BS00062823_51	BS00062823_51	RAC875_c7804_236
Kukri_rep_c69627_954	RAC875_rep_c92223_1022	Kukri_rep_c69627_954
BS00093036_51	BS00093036_51	wsnp_Ex_c21633_30782312
RFL_Contig1490_386	IAAV5158	RFL_Contig1490_386
wsnp_CAP8_c6680_3136899	CAP11_rep_c5191_192	wsnp_CAP8_c6680_3136899	RFL_Contig1622_1259
RAC875_c62325_320	RAC875_c62325_320
BS00063990_51	BS00063990_51
CAP11_c3827_198	CAP11_c3827_198
Excalibur_c52196_235	Excalibur_c52196_235
Excalibur_rep_c90454_251	Excalibur_rep_c90454_251
IACX7895	BS00044360_51	IACX7895
BS00037002_51	BS00037002_51
BobWhite_c2296_94	Excalibur_c99101_82	BobWhite_c2296_94	Tdurum_contig9503_575
Ku_c37893_495	Ku_c37893_495
RAC875_rep_c105861_454	RAC875_rep_c105861_454
Tdurum_contig92921_142	Tdurum_contig92921_142
wsnp_Ex_c31149_39976103	wsnp_Ex_c31149_39976103
RAC875_c93959_96	RAC875_c93959_96
wsnp_CAP7_c5823_2616381	wsnp_CAP7_c5823_2616381
Excalibur_c25752_80	CAP7_c12484_228	Excalibur_c25752_80	wsnp_Ku_c1075_2160065	Kukri_rep_c69713_250
Kukri_c66579_206	Kukri_c66579_206
IACX2250	IACX2250
[truncated: 698 more rows]
[truncated: 23 more columns]
