# Supplementary material for: Haplotype-tagged SNPs improve genomic prediction accuracy for Fusarium head blight resistance and yield-related traits in wheat
Source: Theor Appl Genet. 2023 Apr 3;136(4):92. doi: 10.1007/s00122-023-04352-8 (PMC10068637; doi:10.1007/s00122-023-04352-8)
Supplement: Supplementary file 5 — Supplementary file5 (ZIP 2025 KB) [file 122_2023_4352_MOESM5_ESM.zip › LD-0.7_haplotyping.xlsx]

## Sheet: LM
Haplotyping - Breeding lines (Lantmännen)
LD=0.7(r^2 >= 0.7)
Haplotype tagged SNPS	Alleles captured/other SNPS in a haplotype
wsnp_Ex_c18662_27538313	Ex_c801_555	IAAV2342	wsnp_Ex_c18662_27538313	Ku_c2449_578	RAC875_c21620_1359
BS00094681_51	Kukri_rep_c115954_137	RAC875_c12808_182	wsnp_Ex_c35563_43690084	wsnp_Ex_rep_c101414_86781128	wsnp_Ex_c6817_11762714	wsnp_BE403956A_Ta_2_3	BS00068358_51	wsnp_Ex_c25628_34888439	BS00065146_51	wsnp_Ex_rep_c103087_88124573	IACX293	wsnp_Ku_c37925_46679146	BS00094681_51	wsnp_Ex_c10100_16600633	Kukri_c12165_1148	wsnp_Ex_c6817_11761300
Excalibur_c1936_1072	BS00030043_51	Excalibur_c66_147	Jagger_c468_53	wsnp_Ex_c23598_32826926	wsnp_CAP11_c146_160903	Excalibur_c1936_1072	Tdurum_contig56662_54	BobWhite_c37358_208	Kukri_c51781_199	RAC875_c34515_343	Tdurum_contig81011_244	Kukri_c8757_107	wsnp_Ku_rep_c109724_94227136	wsnp_Ex_c6488_11266589	CAP12_c8163_118	BobWhite_rep_c49755_131
RAC875_c18539_1159	wsnp_Ex_c33831_42253707	CAP12_c6266_339	wsnp_Ex_rep_c105541_89932598	wsnp_Ku_c17726_26872129	Ex_c12763_662	wsnp_Ex_c1374_2630879	RAC875_c18539_1159	wsnp_Ex_c5634_9906981	wsnp_JD_c40990_29127031	Excalibur_c17872_137	CAP12_c6266_298	RAC875_c33300_141	IAAV7131
wsnp_Ex_c28900_37982485	wsnp_Ex_rep_c102067_87314043	RAC875_rep_c105766_652	wsnp_CAP8_c4785_2322876	RFL_Contig5334_831	IAAV7172	Tdurum_contig96086_74	wsnp_BE443588A_Ta_2_2	BS00070580_51	wsnp_Ex_c4612_8254533	wsnp_Ex_c28900_37982485	BobWhite_c41272_159
wsnp_Ex_rep_c66628_64934660	wsnp_Ex_rep_c66628_64934660	Excalibur_c49421_443	IAAV5406	BobWhite_rep_c63278_349	IACX4378	wsnp_Ra_c12148_19539667	wsnp_Ex_c5192_9203682	RAC875_c31276_1128	Kukri_c52952_315	RFL_Contig3203_1971	wsnp_Ra_c37745_45806931
wsnp_Ex_c14733_22819625	CAP11_c2984_419	BS00022201_51	Excalibur_rep_c88290_94	wsnp_BF478737A_Ta_2_1	CAP8_c806_297	wsnp_Ex_c14733_22819625	Excalibur_c20133_87	IACX7921
wsnp_Ku_c30921_40705731	BobWhite_c478_1386	BS00064679_51	wsnp_Ku_rep_c71909_71634013	CAP7_c3885_73	IAAV4916	wsnp_Ku_c30921_40705731	BS00031200_51	IAAV3552	IACX8300	Ra_c2322_174	IACX10924
wsnp_Ex_c43454_49770425	Ex_c5759_628	BobWhite_c8428_346	wsnp_Ex_c43454_49770425	Excalibur_c24041_794	IAAV5730	wsnp_Ex_c8364_14095508	IAAV8147	wsnp_Ex_c14866_22995097	BS00062715_51	Ex_c5759_663
wsnp_Ex_c21592_30743513	wsnp_Ex_c3572_6531810	Kukri_c32885_145	wsnp_Ex_c21592_30743513	Ra_c272_1632	wsnp_Ex_c44049_50205904	wsnp_Ex_c8885_14842394	wsnp_Ex_c44049_50205457
RFL_Contig5450_993	wsnp_Ra_c41581_48764320	Kukri_c27717_316	BobWhite_c46349_402	Excalibur_c37474_242	Excalibur_c37474_179	RFL_Contig5450_993
BS00021714_51	BS00032112_51	IACX11338	wsnp_Ex_c21336_30465618	BS00021714_51	RAC875_c23081_141	Kukri_c25215_124	wsnp_Ex_c21193_30320134
Ku_c10813_1122	Kukri_c1313_1158	wsnp_Ex_c1997_3757721	Ku_c10813_1122	wsnp_JD_c6544_7697578	Ra_c64515_242	Ku_c1313_1673	Jagger_c5280_407
Excalibur_c44883_244	BS00022667_51	BS00069300_51	BS00077350_51	Kukri_rep_c69910_1153	Kukri_c45607_199	Excalibur_c44883_244
wsnp_Ex_c56097_58351893	wsnp_Ex_c25734_34995416	wsnp_Ku_c557_1166684	wsnp_Ex_c56097_58351893	RAC875_c41275_131	BobWhite_rep_c49207_243	Ra_c58315_265
Excalibur_c5139_198	Excalibur_c82557_201	CAP11_c2581_302	BobWhite_c39996_85	Tdurum_contig43943_56	Excalibur_c5139_198	Kukri_c29655_239
CAP12_c1906_217	wsnp_Ku_c21316_31053745	Kukri_c30322_414	wsnp_Ex_rep_c109742_92411838	CAP12_c1906_217	RAC875_rep_c112044_340
wsnp_Ex_c572_1138770	wsnp_Ex_c572_1138770	wsnp_Ku_c4018_7333828	wsnp_Ex_c572_1138503	Ra_c2895_591	wsnp_Ex_c572_1138339
Kukri_c45512_193	BS00110130_51	wsnp_Ex_c6563_11378915	RAC875_c15975_1208	BS00012042_51	Kukri_c45512_193
Excalibur_c7033_159	BS00022698_51	Excalibur_c7033_159	RAC875_c94534_75	wsnp_JD_c13903_13781269	BS00067421_51
CAP12_c3074_192	CAP12_c3074_192	BS00023130_51	Ku_c28007_1398	BobWhite_c1361_1187
wsnp_BE445113A_Ta_2_2	wsnp_BE445113A_Ta_2_1	IACX5960	Kukri_rep_c117029_125	wsnp_BE445113A_Ta_2_2	wsnp_Ra_c3270_6136601
BS00064536_51	Tdurum_contig29484_628	Tdurum_contig61492_684	BS00064536_51	Tdurum_contig61492_458	BS00003761_51
Ra_c110766_321	wsnp_Ex_c33452_41938159	Ku_c8992_405	IACX5994	Ra_c110766_321	wsnp_Ex_c33452_41938013	Kukri_c7119_392
wsnp_Ex_c18499_27344859	BS00022824_51	wsnp_Ex_c18499_27344859	BS00106641_51	BS00023114_51
RAC875_c826_2186	RAC875_c89908_105	wsnp_BE490041A_Ta_2_1	wsnp_CAP12_c2438_1180601	RAC875_c826_2186
BS00095510_51	BS00078085_51	BS00095510_51	BobWhite_c22134_398	wsnp_CAP11_c1815_982483
Kukri_c4204_1673	Excalibur_c12932_2102	Excalibur_c46365_304	Kukri_c4204_1673	Tdurum_contig11349_810
wsnp_Ra_c20126_29372577	Ra_c69908_1877	wsnp_Ex_c10595_17291999	wsnp_Ex_c1427_2736441	wsnp_Ra_c20126_29372577
wsnp_Ku_c15214_23756800	wsnp_Ku_c15214_23756800	BS00021728_51
Kukri_c49170_655	RAC875_c80876_67	Kukri_c12984_465	Kukri_c49170_655
BS00090408_51	Kukri_c25839_487	BS00090408_51	RAC875_c6338_2719
tplb0059i08_441	Tdurum_contig47006_2711	wsnp_Ex_rep_c72011_70562321	tplb0059i08_441
RAC875_c24047_284	wsnp_Ra_c33025_41968284	RAC875_c24047_284	wsnp_Ra_c11877_19161832
wsnp_Ra_c7847_13421750	BS00010287_51	wsnp_Ex_c19730_28728245	BS00028874_51	wsnp_Ra_c7847_13421750	wsnp_Ex_c6934_11953178	RAC875_c53095_51	wsnp_Ex_c3365_6183009	BS00066549_51	wsnp_Ex_c3747_6824863	wsnp_Ex_c18196_27006489	BS00063063_51	Kukri_c23382_1431	wsnp_Ex_c11697_18821490	wsnp_Ra_c6474_11298858	wsnp_Ex_c17684_26426672	Excalibur_c57766_92	RAC875_c85778_184	wsnp_Ex_c591_1177097	Ra_c11042_1500	wsnp_Ra_rep_c105422_89367749	IAAV9022	BS00003813_51	Kukri_c12000_1447	wsnp_Ex_rep_c68183_66958099	wsnp_Ex_c15852_24239968	wsnp_Ex_c3567_6526582	Kukri_rep_c81206_235	wsnp_Ex_c13783_21613564	wsnp_Ex_c21450_30588044	wsnp_Ku_rep_c104517_90964418	wsnp_Ku_rep_c68419_67400635	wsnp_Ex_c8374_14111734	wsnp_BE518393A_Td_2_3	RAC875_rep_c110052_194
Tdurum_contig11756_264	BS00022738_51	Tdurum_contig11756_264	BobWhite_c46501_92
Tdurum_contig43943_1165	Excalibur_c9676_163	CAP8_c2448_355	Tdurum_contig43943_1165
BS00078982_51	Excalibur_c11941_675	BS00078982_51	BS00105601_51
wsnp_Ex_c9343_15514531	wsnp_Ex_c9343_15514687	RAC875_c53725_217	wsnp_Ex_c9343_15514531
wsnp_Ex_c41953_48657850	wsnp_Ex_c41953_48657850	wsnp_Ex_c41953_48658353	wsnp_JD_c3973_5044238
RAC875_c38756_141	BS00056550_51	Kukri_rep_c102231_265	BS00023201_51	RAC875_c38756_141
RAC875_c37934_225	IAAV2838	BS00004903_51	RAC875_c37934_225
RAC875_c14066_452	Excalibur_c7237_1084	RAC875_c14066_452	RAC875_c10090_963
Excalibur_c1845_4911	Excalibur_c1845_4911	RAC875_c12993_201	RAC875_c45115_509
BS00037976_51	RAC875_c41993_582	BS00037976_51	BS00023203_51
Tdurum_contig13946_241	Tdurum_contig13946_329	Tdurum_contig13946_241	Tdurum_contig77289_179
Tdurum_contig44888_837	BS00033749_51	Tdurum_contig44888_837	RAC875_c42700_264
Excalibur_c71158_54	wsnp_Ex_c57982_59470152	Excalibur_c71158_54	Tdurum_contig68827_61
IACX5982	BobWhite_c4646_119	IACX5982	RAC875_c5544_4156
Tdurum_contig5008_635	Excalibur_c12215_352	Tdurum_contig5008_635	Kukri_rep_c107771_588
BS00067420_51	BS00067420_51	RAC875_c43643_176
wsnp_BG606986A_Ta_2_1	wsnp_CAP7_c3472_1623955	BS00022396_51	wsnp_BG606986A_Ta_2_1
Ex_c8514_1342	IACX3496	Ex_c8514_1342	wsnp_Ex_c5216_9235964
BS00110627_51	BS00109991_51	RAC875_c6798_467	BS00110627_51
RAC875_c29540_413	RAC875_c29540_413	RAC875_c29540_1109	wsnp_Ex_rep_c108951_91954190
Excalibur_c65227_444	RAC875_c9833_297	Excalibur_c65227_444
Kukri_c12534_559	Kukri_c31964_56	Kukri_c12534_559
wsnp_Ex_c48375_53299028	Ex_c801_820	Excalibur_c64855_328	Excalibur_c44731_1000	IAAV7414	wsnp_Ku_c3468_6420199	RAC875_c2202_1097	Ex_c23451_720	wsnp_Ex_rep_c66318_64485410	wsnp_Ex_c28165_37310070	Excalibur_c6255_1119	RAC875_rep_c76047_63	BS00030644_51	Ex_c2389_1634	wsnp_Ex_c11374_18361760	wsnp_Ex_rep_c67763_66441222	wsnp_Ex_c44498_50537128	wsnp_Ex_c48375_53299028	BS00048117_51	IAAV5756	wsnp_Ex_rep_c105244_89727666
Kukri_c54678_88	wsnp_Ex_c32590_41222878	Kukri_c54678_88
RAC875_c62550_470	IAAV1930	RAC875_c62550_470
Kukri_c47825_138	BobWhite_c1488_504	Kukri_c47825_138	Ra_c11023_679
BS00087600_51	BS00087600_51	BS00023126_51
Tdurum_contig52332_94	Tdurum_contig52332_94	Tdurum_contig50845_82
RAC875_c46269_387	RAC875_c46269_387	IAAV5931
tplb0053o08_2004	Kukri_c29150_143	tplb0053o08_2004
IAAV6100	IAAV6100	wsnp_Ex_c15377_23637176
Excalibur_c59894_97	IACX18883	Excalibur_c59894_97
IACX3047	IACX3047	IAAV5535
Ku_c3523_1959	JD_c285_1438	wsnp_Ex_c28149_37293173	Ku_c3523_1959
IAAV2072	BS00002216_51	IAAV2072
BobWhite_c26122_129	BobWhite_c26122_129	wsnp_Ku_c33917_43336069
wsnp_Ku_c330_683203	wsnp_Ku_c330_683203	wsnp_Ex_c1255_2411550
BS00070695_51	BS00070695_51	BS00070991_51
Kukri_c18017_1696	wsnp_Ex_c9722_16062937	Kukri_c18017_1696
BS00066852_51	BS00066852_51	RAC875_c11899_366	BS00086680_51	IACX6344
RAC875_c57939_78	RAC875_c57939_78	Tdurum_contig42479_3800
Kukri_c29039_315	Kukri_c39377_286	Kukri_c29039_315
wsnp_Ex_c19717_28713417	wsnp_Ex_c7252_12453079	wsnp_Ex_c19717_28713417
wsnp_Ex_c4685_8377545	IAAV2694	wsnp_Ex_c4685_8377545
wsnp_Ex_rep_c106111_90308719	wsnp_Ex_rep_c106111_90308719	RFL_Contig1027_442
BobWhite_c66315_505	BobWhite_c66315_505	wsnp_Ex_c46670_52108070
wsnp_BF474340A_Ta_2_1	wsnp_BF474340A_Ta_2_1	wsnp_Ex_rep_c81556_76277906
wsnp_Ex_c5060_8985678	wsnp_Ex_c5060_8985678	BobWhite_c96_170
Ra_c105707_788	BS00089894_51	Ra_c105707_788
BS00056823_51	BS00056823_51
RAC875_c16352_594	RAC875_c16352_594
Excalibur_c77035_156	Excalibur_c77035_156
Kukri_rep_c101316_375	Kukri_rep_c101316_375	CAP11_c6014_160
IAAV5652	IAAV5652
BS00077432_51	BS00077432_51
Excalibur_rep_c113950_132	Excalibur_rep_c113950_132
wsnp_BM140362A_Ta_2_2	wsnp_BM140362A_Ta_2_2
BobWhite_c4499_153	BobWhite_c4499_153
wsnp_Ku_c23012_32893918	wsnp_Ku_c23012_32893918
Kukri_c67601_267	wsnp_Ex_c4605_8240189	Kukri_c67601_267	wsnp_Ex_rep_c103087_88123733	wsnp_Ex_c4605_8241260
BS00100774_51	BS00100774_51
wsnp_Ex_rep_c69738_68695568	wsnp_Ex_rep_c69738_68695568
RAC875_c39401_502	RAC875_c39401_502
BS00039749_51	BS00039749_51
RAC875_c95364_259	RAC875_c95364_259
JG_c936_115	JG_c936_115
wsnp_JD_c825_1223506	wsnp_JD_c825_1223506
wsnp_Ex_c3906_7086162	wsnp_Ex_c3906_7086162
RAC875_c30657_82	RAC875_c30657_82
BS00081680_51	BS00081680_51
BS00022733_51	BS00022733_51
wsnp_CAP11_c710_458019	wsnp_CAP11_c710_458019
wsnp_Ex_rep_c70593_69508988	wsnp_Ex_rep_c70593_69508988
Tdurum_contig83113_134	Tdurum_contig83113_134
Excalibur_c44668_382	Excalibur_c44668_382
BS00067742_51	BS00067742_51
RAC875_c37183_331	RAC875_c37183_331
BobWhite_c44947_277	BobWhite_c44947_277
Tdurum_contig8382_300	Tdurum_contig8382_300
wsnp_Ex_c40595_47620787	wsnp_Ex_c40595_47620787
tplb0043h23_1346	tplb0043h23_1346
tplb0041a22_935	tplb0041a22_935
Kukri_c2446_683	Kukri_c2446_683
wsnp_Ex_c64327_63176640	wsnp_Ex_c64327_63176640
Excalibur_c1066_303	Excalibur_c1066_303
BS00062759_51	BS00062759_51
Tdurum_contig46413_680	Tdurum_contig46413_680
wsnp_CAP12_c1960_972031	wsnp_CAP12_c1960_972031
BS00026456_51	BS00026456_51
RAC875_c31031_387	RAC875_c31031_387
RFL_Contig530_2305	RFL_Contig530_2305
wsnp_Ex_c3201_5910642	wsnp_Ex_c3201_5910642
Kukri_c13136_1363	Kukri_c13136_1363
Excalibur_s107771_77	BS00102492_51	Excalibur_s107771_77
wsnp_Ex_c7965_13520238	wsnp_Ex_c7965_13520238
BS00087601_51	Kukri_c10239_2186	BS00087601_51
Excalibur_c14859_394	Excalibur_c14859_394
Kukri_c58155_786	Kukri_c58155_786
RAC875_c32452_55	RAC875_c32452_55
BS00059422_51	BS00059422_51
Kukri_c22508_119	Kukri_c22508_119
wsnp_Ku_c10292_17066821	wsnp_Ku_c10292_17066821
Kukri_c7436_2259	Kukri_c7436_2259
Excalibur_c25891_1402	Excalibur_c25891_1402
Kukri_c82555_88	Kukri_c82555_88
RAC875_c32379_216	RAC875_c32379_216
RFL_Contig22_387	RFL_Contig22_387	RFL_Contig22_617
RAC875_c14926_589	RAC875_c14926_589
wsnp_Ra_c16080_24638622	wsnp_Ra_c16080_24638622
wsnp_CAP8_rep_c3938_1936666	wsnp_CAP8_rep_c3938_1936666
wsnp_Ku_c1818_3557408	wsnp_Ku_c1818_3557408
RFL_Contig1118_1073	RFL_Contig1118_1073
BS00073413_51	BS00073413_51
tplb0046g22_1351	tplb0046g22_1351
BS00021780_51	BS00021780_51
Kukri_c41943_535	Kukri_c41943_535
wsnp_Ex_c2181_4089639	wsnp_Ex_c2181_4089639
wsnp_Ku_c1642_3232242	wsnp_Ku_c1642_3232242
Kukri_c37212_1286	Kukri_c37212_1286
BS00064638_51	BS00064638_51
BS00035273_51	BS00035273_51
Tdurum_contig57927_171	Tdurum_contig57927_171
Kukri_c3582_87	Kukri_c3582_87
Excalibur_c47013_1503	Excalibur_c47013_1503
wsnp_Ku_c5756_10191339	wsnp_Ku_c5756_10191339
BS00065170_51	BS00065170_51
BobWhite_c26569_190	BobWhite_c26569_190
wsnp_Ex_c1997_3755945	wsnp_Ex_c1997_3755945
Excalibur_c7026_2635	Excalibur_c7026_2635
wsnp_Ex_rep_c66980_65419811	wsnp_Ex_rep_c66980_65419811
BS00065419_51	BS00065419_51
BS00087437_51	BS00087437_51
wsnp_Ex_c2868_5293485	wsnp_Ex_c2868_5293485
Ku_c4823_673	Ku_c4823_673
wsnp_Ex_c2181_4089788	wsnp_Ex_c2181_4089788
Ra_c27593_460	Ra_c27593_460
wsnp_Ex_c1137_2182795	wsnp_Ex_c1137_2182795
RAC875_c85550_73	RAC875_c85550_73
Excalibur_rep_c92985_510	Excalibur_rep_c92985_510
RAC875_c34888_65	RAC875_c34888_65
Excalibur_c12376_569	RAC875_c113582_346	Kukri_c26168_423	Tdurum_contig56188_569	RAC875_c21367_209	IAAV7611	Kukri_c29582_126	wsnp_JD_rep_c62985_40164465	RAC875_c47137_112	Ku_c13532_1753	wsnp_Ku_c16938_25916260	Kukri_c38845_430	Ex_c4206_502	RAC875_c51663_87	BS00093740_51	RAC875_c10659_570	Excalibur_c12376_569	BS00010992_51	Tdurum_contig100344_160	BS00066165_51	tplb0055p02_1074	IAAV1312	Kukri_c42522_155	Kukri_c38845_821	Tdurum_contig13095_97	Kukri_c14968_674	BS00074962_51	Ku_c11706_149	BS00003575_51	Tdurum_contig28703_293	RAC875_c79370_378	RAC875_c30138_595	BS00105606_51	wsnp_Ku_c28164_38103270	JD_c12243_360	wsnp_Ex_c11976_19193550	Ku_c3695_1696	BS00083533_51	Kukri_c19709_383	BS00084305_51	RAC875_c63067_283	Ex_c64327_523	Tdurum_contig9874_547	Tdurum_contig11334_554	BS00005004_51	Excalibur_c32726_125	Excalibur_c95327_51	Tdurum_contig42092_1047	Kukri_c2332_1093	Excalibur_c20610_251
RAC875_c56417_377	wsnp_Ra_c2027_3945764	RAC875_c56417_377	Kukri_c67707_114	Excalibur_c50665_1323	Excalibur_rep_c105376_485	Kukri_rep_c69810_502	BS00023142_51	Tdurum_contig28316_243	wsnp_Ex_c3681_6715277	BS00071465_51	Tdurum_contig44255_814	Tdurum_contig15593_407	Tdurum_contig56874_562	CAP7_c3456_113	wsnp_BE446240B_Ta_2_3
Kukri_c19247_711	wsnp_Ku_c56140_59771244	Excalibur_c93510_360	IACX906	RFL_Contig2736_827	BobWhite_c48071_144	Tdurum_contig10362_555	BS00064349_51	Tdurum_contig10362_328	wsnp_Ex_c3147_5816957	BS00066278_51	Kukri_c30461_857	wsnp_BE590634B_Ta_2_5	IACX1891	Tdurum_contig15015_883	Kukri_c19247_711	wsnp_BE590634B_Ta_2_1
wsnp_Ex_c7585_12957020	wsnp_Ex_c21198_30327016	wsnp_Ex_c23235_32471767	IAAV3802	wsnp_Ex_c7585_12957020	wsnp_Ex_rep_c107911_91350866	wsnp_Ex_c5101_9053178	wsnp_Ku_rep_c89089_82009060	Ex_c11930_509	Kukri_rep_c103359_233	wsnp_Ex_c13109_20725640	BS00062724_51	wsnp_Ex_c5101_9052671	wsnp_Ex_c15611_23929128	wsnp_Ex_c23230_32466568	wsnp_Ex_rep_c107911_91350930
Tdurum_contig10036_977	IAAV1683	Excalibur_c11980_619	Tdurum_contig93532_89	Kukri_c30159_573	Tdurum_contig10036_977	BobWhite_c2027_84	Tdurum_contig10036_1044	Tdurum_contig10036_1614	Excalibur_c34765_1023	Tdurum_contig10036_474	Tdurum_contig10036_741
Excalibur_c5218_75	Excalibur_c34625_281	Kukri_c4412_383	JD_c3116_778	Excalibur_c5218_75	IAAV6731	Ra_c37969_549	Tdurum_contig81102_102	RAC875_rep_c119728_146	CAP11_c2974_53	BS00022920_51
wsnp_Ra_c8484_14372772	wsnp_Ex_rep_c67036_65492436	RFL_Contig5706_1294	wsnp_Ra_c8484_14372772	tplb0023b14_704	wsnp_Ex_c17452_26163465	wsnp_JD_c4485_5618761	Tdurum_contig70304_781	wsnp_Ra_c8484_14372815	wsnp_Ku_c4951_8856170
BS00036362_51	BS00036362_51	wsnp_JD_c11014_11565501	Kukri_c559_193	BS00010130_51	wsnp_BG606586B_Ta_2_13	RAC875_c8888_802	Tdurum_contig87938_342	RAC875_s110519_303
CAP8_c818_370	BS00107749_51	BS00089563_51	CAP8_c818_370	wsnp_Ex_rep_c66389_64589189	wsnp_Ex_c58292_59652859
wsnp_Ex_c32284_40970312	wsnp_Ex_c6378_11086366	Excalibur_rep_c106078_822	BobWhite_c39656_106	wsnp_Ex_c32284_40970312
Tdurum_contig604_356	BobWhite_c11044_322	Kukri_c15391_468	Tdurum_contig30517_578	RFL_Contig4235_707	Tdurum_contig604_356	Excalibur_c9149_1326	Tdurum_contig30517_310	IACX11320
IACX11029	CAP12_c424_402	IACX11029	Excalibur_c23992_436	Kukri_c27693_551	Kukri_c27693_260	IACX5821	Excalibur_c48379_413	Excalibur_c48379_116
BS00065217_51	Tdurum_contig8158_269	RAC875_c45678_1083	BS00065217_51	Excalibur_c14911_976	RAC875_c55891_712	Tdurum_contig42852_667	RAC875_c55891_659
wsnp_Ex_c53976_57027635	CAP7_c12162_251	Ra_c6701_506	wsnp_Ex_c53976_57027635	Kukri_c22155_1010	Tdurum_contig50473_889	RAC875_c6701_291	wsnp_Ra_c5088_9081927
wsnp_Ex_c52474_56060204	wsnp_Ex_c52474_56060204	wsnp_Ex_c22006_31180883	wsnp_Ex_c22006_31181239	BS00032364_51	Kukri_c4951_503	wsnp_Ex_c17452_26163496	BS00073530_51
wsnp_Ex_c7447_12752449	BS00048610_51	Excalibur_c8613_1266	wsnp_Ex_c7447_12752449	wsnp_BG274294B_Ta_2_3	BS00038643_51	wsnp_Ex_c7447_12751589
Tdurum_contig55429_147	Kukri_rep_c102001_420	Tdurum_contig55429_147	wsnp_CAP12_c1337_682282	Tdurum_contig18557_228	Excalibur_rep_c71107_517	Tdurum_contig55429_116
IACX2984	IACX2984	BS00068077_51	D_contig12192_450	RFL_Contig2971_282
BobWhite_c23617_167	RFL_Contig1823_1044	Tdurum_contig11216_942	BobWhite_c23617_167	BS00099794_51	Excalibur_c8585_701	Jagger_c3757_131
Ku_c16636_347	wsnp_Ex_c18384_27213023	wsnp_Ex_c194_381656	Ku_c16636_347	BS00063928_51	Ku_c79340_308	wsnp_Ku_c41261_49287074
Tdurum_contig9144_222	Tdurum_contig9144_222	wsnp_BE446672B_Ta_2_1	BS00027006_51	Excalibur_c25640_110	wsnp_Ku_c13952_22097856	wsnp_Ku_c13952_22097895
BS00022249_51	IACX2961	BS00072791_51	BS00022249_51	Jagger_c7235_96	BS00096498_51	Tdurum_contig65853_242
Excalibur_c32608_500	Excalibur_c32608_500	Kukri_rep_c111517_289	Excalibur_c27675_912	wsnp_Ex_c5947_10431109	BS00010352_51	Excalibur_c10319_229
BS00024107_51	BobWhite_c4482_73	BS00024107_51	BobWhite_c20073_382	RFL_Contig785_535	D_contig03023_692
Ku_c956_1797	wsnp_CAP11_c287_244799	Ku_c956_1797	Excalibur_c10496_651	Kukri_c9133_2211	wsnp_Ku_c13043_20902807
wsnp_Ra_c29782_39115548	RAC875_rep_c98040_163	wsnp_Ra_c29782_39115548	wsnp_Ra_c19148_28288923	Tdurum_contig60509_232	Kukri_c13188_256
wsnp_BE443332B_Ta_2_2	Kukri_c51474_334	BobWhite_rep_c66032_270	wsnp_Ex_c2025_3799847	wsnp_Ex_rep_c68712_67571580	wsnp_Ra_c2027_3943938	BS00078431_51	Ra_c3083_982	RAC875_c865_1936	wsnp_BE443332B_Ta_2_2	wsnp_CAP7_c940_480745
BS00096719_51	BS00096719_51	IACX5921	BS00093475_51	RAC875_c4135_1782	RAC875_c32077_284
wsnp_Ku_c23096_32987510	wsnp_Ku_c23096_32987510	Tdurum_contig42749_3287	Tdurum_contig42797_2922	RAC875_rep_c109215_398
Excalibur_c33470_175	Tdurum_contig53772_362	wsnp_Ex_c5296_9365860	Excalibur_c33470_175	wsnp_Ex_c5296_9365847
BS00067024_51	BS00022851_51	BS00067024_51	IACX1240	wsnp_BE494527B_Ta_2_1	BS00021680_51
RAC875_c66649_186	RAC875_c66649_186	BS00076330_51	wsnp_Ku_c18227_27490539	IAAV7352
BobWhite_c42716_71	Excalibur_rep_c72368_68	BS00110231_51	BobWhite_c42716_71	wsnp_Ex_rep_c66255_64400455
Kukri_rep_c102102_273	RAC875_c64377_732	BobWhite_c44460_821	Kukri_rep_c102102_273	RAC875_rep_c111494_195
RAC875_c87890_234	Excalibur_c90096_77	RAC875_c87890_234	Tdurum_contig59449_400	Tdurum_contig59449_249
IAAV2324	IAAV6464	BS00025736_51	IAAV2324	Kukri_rep_c100936_449	wsnp_Ex_c2117_3976893	Kukri_c47342_73	wsnp_Ex_c27136_36355033	BS00051105_51
BS00041355_51	tplb0024i15_1754	RAC875_c5556_328	BS00041355_51	IACX3408
RAC875_rep_c74070_518	CAP11_rep_c5039_201	BS00095568_51	BS00069723_51	RAC875_rep_c74070_518
BS00063302_51	BS00066305_51	BobWhite_c34125_183	BS00063302_51	BS00011892_51
wsnp_Ex_c27176_36393952	Tdurum_contig32775_78	Ra_c18630_284	BobWhite_c2027_215	Kukri_c39223_831	wsnp_Ex_c27176_36393952
Tdurum_contig14847_144	IACX3811	Tdurum_contig14847_144	RAC875_c63624_753	Ku_c1312_1194
Kukri_c147_1620	wsnp_BE637864B_Ta_1_1	Kukri_c147_1620	wsnp_BE443531B_Ta_1_1	BobWhite_c8218_162
RAC875_c16136_1597	wsnp_Ex_c9091_15135511	BS00083060_51	RAC875_c78619_523	RAC875_c16136_1597
wsnp_Ku_rep_c71900_71624324	wsnp_Ku_rep_c71900_71624324	Excalibur_c6497_535	wsnp_BE399980B_Ta_2_1	wsnp_Ku_c230_460618
wsnp_Ku_rep_c70742_70379526	wsnp_Ex_c12063_19310114	Excalibur_c94756_540	wsnp_Ku_rep_c70742_70379526
BobWhite_c2844_569	BS00022176_51	BobWhite_c2844_569	BS00039135_51
Tdurum_contig11896_550	Kukri_c25961_166	Tdurum_contig11896_550	IAAV2757	Kukri_c8143_355	Tdurum_contig69792_167
BS00023071_51	BS00023071_51	Excalibur_c44818_109	Kukri_c13978_132
BobWhite_c22266_315	wsnp_RFL_Contig4726_5654774	BobWhite_c4236_410	BobWhite_c22266_315
Tdurum_contig41945_748	Tdurum_contig41945_748	Tdurum_contig47253_1624	Tdurum_contig67656_387
BS00022902_51	BS00022902_51	RFL_Contig529_963	Kukri_c5861_360
wsnp_JD_c6331_7499499	IAAV4729	Kukri_c66451_128	wsnp_JD_c6331_7499499
RAC875_c15942_571	RAC875_c15942_571	BS00068182_51	Ku_c31363_2165
RAC875_c102223_220	RFL_Contig4977_2333	CAP12_c1129_220	RAC875_c102223_220
RAC875_c47427_75	BS00069829_51	RFL_Contig5937_1677	RAC875_c47427_75
RAC875_c62171_386	RAC875_c32848_578	RAC875_c62171_386	wsnp_Ex_c27644_36826484
wsnp_CAP11_c543_375403	RAC875_c7674_634	Kukri_c73734_175	BS00011973_51	wsnp_CAP11_c543_375403
wsnp_Ku_c24323_34285350	wsnp_Ku_c24323_34285350	Tdurum_contig60052_184
wsnp_Ex_c25782_35041189	wsnp_Ex_c25782_35041189	BS00022916_51
BS00022180_51	BS00071161_51	RAC875_c60360_389	IAAV7575	IAAV3828	Kukri_c17540_394	Kukri_c44369_131	BS00049927_51	Excalibur_c89515_95	wsnp_Ex_c18733_27607958	BS00067706_51	IAAV7043	Ex_c40520_1484	RAC875_c90431_275	Ku_c5960_496	BS00022504_51	IAAV2452	BS00022180_51	BS00073034_51	BobWhite_c39153_131	BS00093736_51
wsnp_Ra_c19335_28504388	wsnp_Ra_c19335_28504388	RAC875_c90169_393
wsnp_Ex_c1495_2864718	wsnp_Ex_c1495_2864718	Ra_c25590_1406
RAC875_c16391_426	RAC875_c16391_426	wsnp_Ex_rep_c101231_86636951
IACX8074	IACX8074	IACX9290
BS00067003_51	BS00065053_51	BS00067003_51
tplb0043a07_880	Excalibur_rep_c70674_83	tplb0043a07_880
Kukri_c8395_1352	Kukri_c8395_1352	BS00037246_51
Ex_c102909_778	Ex_c102909_778	Ra_c62804_1641
Tdurum_contig83770_218	Tdurum_contig83770_218	Excalibur_c30955_479
Tdurum_contig68980_317	Tdurum_contig68980_317	Excalibur_c22205_573
wsnp_Ex_c18462_27305612	IAAV3567	wsnp_Ex_c18462_27305612
BS00070285_51	BS00070285_51	BS00002484_51
wsnp_Ku_c51703_56915288	wsnp_Ku_c51703_56915288	BS00084895_51
Kukri_c36758_140	Kukri_c36758_140	BS00071893_51
RAC875_rep_c72356_51	IAAV1364	RAC875_rep_c72356_51
RAC875_c95548_156	wsnp_Ex_c1440_2764867	RAC875_c95548_156
BS00063092_51	BS00076405_51	BS00063092_51	Excalibur_c60931_1260
RFL_Contig5637_1008	RFL_Contig5637_1008	wsnp_BE637971B_Ta_1_20
RAC875_c55934_165	Kukri_c30490_328	RAC875_c55934_165
Ku_c106533_550	BS00064032_51	Ku_c106533_550
IAAV8952	IAAV8952	Kukri_c8533_1398
Tdurum_contig93330_656	BS00023105_51	Tdurum_contig93330_656
Kukri_rep_c89128_138	BS00032039_51	Kukri_rep_c89128_138
Tdurum_contig13117_1316	RAC875_rep_c106876_558	Tdurum_contig13117_1316
IAAV7428	RAC875_c818_1185	IAAV7428
Tdurum_contig13879_919	Tdurum_contig45965_563	Tdurum_contig13879_919
CAP8_rep_c9642_82	Excalibur_c17202_1833	CAP8_rep_c9642_82
RAC875_c46093_492	RAC875_c46093_492	Kukri_c63336_621
Tdurum_contig10354_170	Tdurum_contig10354_170	BS00021877_51
wsnp_Ex_c1597_3045682	Tdurum_contig51922_676	wsnp_Ex_c1597_3045682
BS00065139_51	BS00050126_51	BS00065139_51
IACX502	Ra_c16879_977	IACX502
RFL_Contig4140_1135	RFL_Contig4140_1135	wsnp_Ex_c50340_54659660
BS00078414_51	BS00078414_51	BS00078413_51
Ra_c4329_599	Ra_c4329_599
Tdurum_contig19102_84	Tdurum_contig19102_84
Tdurum_contig47550_699	Tdurum_contig47550_699
Tdurum_contig83079_133	wsnp_RFL_Contig2220_1597321	Kukri_c42202_271	IAAV2855	Tdurum_contig83079_133	BS00040743_51
Kukri_c51735_79	Kukri_c51735_79
Tdurum_contig31102_299	Tdurum_contig31102_299	BS00000066_51
BS00076192_51	BS00076192_51
Kukri_c33670_506	Kukri_c33670_506
BS00064162_51	BS00064162_51
BS00069125_51	BS00069125_51
BS00031596_51	BS00031596_51
Tdurum_contig82187_189	Tdurum_contig82187_189
Excalibur_c63885_115	Excalibur_c63885_115
Kukri_c34793_360	Kukri_c34793_360
Kukri_rep_c111991_498	Kukri_rep_c111991_498
RAC875_c2040_564	RAC875_c2040_564
wsnp_BE405749B_Ta_2_1	wsnp_BE405749B_Ta_2_1
CAP7_c3847_204	CAP7_c3847_204
BS00039740_51	BS00039740_51
wsnp_CAP11_c2596_1325540	wsnp_CAP11_c2596_1325540
Tdurum_contig13250_137	Tdurum_contig13250_137
wsnp_Ex_c4774_8519623	wsnp_Ex_c4774_8519623
BS00067627_51	BS00067627_51
Kukri_c36151_170	Kukri_c36151_170
RAC875_c28894_526	RAC875_c28894_526
Excalibur_c49496_705	wsnp_Ex_c13878_21738866	Excalibur_c49496_705	IAAV565
D_contig25392_201	D_contig25392_201
BS00105846_51	BS00105846_51
Excalibur_c581_947	Excalibur_c581_947
Ra_c69552_1419	Ra_c69552_1419
RFL_Contig2160_617	RFL_Contig2160_617
wsnp_RFL_Contig2403_1927045	wsnp_RFL_Contig2403_1927045
Ra_c17685_927	Ra_c17685_927
Tdurum_contig11077_122	Tdurum_contig11077_122
Excalibur_c55186_351	Excalibur_c55186_351
Excalibur_c581_1220	Excalibur_c581_1220
RAC875_c8271_1352	RAC875_c8271_1352	wsnp_Ku_c11987_19473636	RAC875_c8271_1469	RAC875_rep_c96733_369
CAP12_c1085_283	CAP12_c1085_283
RAC875_c826_839	RAC875_c826_839
Ku_c11813_215	Ku_c11813_215
Kukri_c8390_1102	Kukri_c8390_1102
Ex_c25733_348	Ex_c25733_348
BS00050522_51	BS00050522_51
BS00073132_51	BS00073132_51
BobWhite_c14304_687	BobWhite_c14304_687
BS00055866_51	BS00055866_51
BS00068083_51	BS00068083_51
BS00066944_51	BS00066944_51
Kukri_c25512_53	Kukri_c25512_53
Excalibur_c40993_1129	Excalibur_c40993_1129
Excalibur_c28045_741	Excalibur_c28045_741
Ku_c8310_865	Ku_c8310_865
Excalibur_c95656_129	Excalibur_c95656_129
BS00060686_51	BS00060686_51
RAC875_c8849_134	RAC875_c8849_134
IAAV5863	IAAV5863
BobWhite_c14271_1379	BobWhite_c14271_1379
JD_c107_683	JD_c107_683
Tdurum_contig68637_256	Tdurum_contig68637_256
BS00089031_51	BS00089031_51
BS00022551_51	BS00022551_51
BS00084990_51	BS00084990_51
RAC875_c4047_115	RAC875_c4047_115
Excalibur_c27915_560	Excalibur_c27915_560
IAAV4194	IAAV4194
wsnp_Ku_c2620_4980121	wsnp_Ku_c2620_4980121
Tdurum_contig94450_255	Tdurum_contig94450_255
BS00066271_51	BS00066271_51
BS00077498_51	BS00077498_51
wsnp_BF485168B_Ta_2_1	wsnp_BF485168B_Ta_2_1
wsnp_Ex_c38849_46284348	wsnp_Ex_c38849_46284348
BS00089790_51	BS00089790_51
CAP7_c1241_128	CAP7_c1241_128
BS00110121_51	BS00110121_51
RAC875_c32687_153	BS00082521_51	BobWhite_rep_c57575_65	RAC875_c32687_153	BS00001835_51
D_GBUVHFX01API9H_416	D_GBUVHFX01API9H_416
BobWhite_c13124_430	BobWhite_c13124_430
wsnp_JD_c5659_6814240	wsnp_JD_c5659_6814240
RAC875_c839_352	RAC875_c839_352
BS00066338_51	BS00066338_51
BS00065844_51	BS00065844_51
IAAV2147	IAAV2147
tplb0028p02_562	tplb0028p02_562
BS00045568_51	BS00045568_51
Excalibur_rep_c67198_530	Excalibur_rep_c67198_530
wsnp_Ra_c8506_14401408	wsnp_Ra_c8506_14401408
Kukri_c92979_195	Kukri_c92979_195
Ra_c68984_1882	Ra_c68984_1882
BS00074911_51	BS00074911_51
Excalibur_c18876_334	Excalibur_c18876_334
Tdurum_contig52086_129	Tdurum_contig52086_129
BS00094237_51	BS00094237_51
wsnp_Ex_c2111_3963161	wsnp_Ex_c2111_3963161
Kukri_c5098_1902	Kukri_c5098_1902
RAC875_c9770_123	RAC875_c9770_123
BS00068327_51	BS00068327_51
Tdurum_contig75938_1546	Tdurum_contig75938_1546
BS00105833_51	BS00105833_51
wsnp_Ex_rep_c66389_64588992	wsnp_Ex_rep_c66389_64588992
BS00064052_51	BS00064052_51
BS00003600_51	BS00003600_51
BS00011205_51	BS00011205_51
wsnp_Ex_c852_1657319	wsnp_Ex_c852_1657319
Tdurum_contig47083_278	Tdurum_contig47083_278
wsnp_Ex_c5780_10153638	wsnp_Ex_c5780_10153638
Tdurum_contig50667_306	Tdurum_contig50667_306
BS00067436_51	BS00067436_51
wsnp_Ex_c1600_3051075	wsnp_Ex_c1600_3051075
BS00067769_51	BS00067769_51
Excalibur_c48379_461	Excalibur_c48379_461
Tdurum_contig22253_213	Tdurum_contig22253_213
Tdurum_contig13879_352	Tdurum_contig13879_352
BS00089524_51	BS00089524_51
Excalibur_rep_c69522_83	Excalibur_rep_c69522_83
Tdurum_contig48523_1838	Tdurum_contig48523_1838
BS00021710_51	BS00021710_51
Excalibur_c43567_850	Excalibur_c43567_850
BobWhite_c9963_51	BobWhite_c9963_51
Tdurum_contig8840_575	Tdurum_contig8840_575
wsnp_Ex_c39616_46871127	wsnp_Ex_c39616_46871127
Kukri_c29655_194	Kukri_c29655_194
Kukri_c43552_443	Kukri_c43552_443
tplb0043k02_463	tplb0043k02_463
BS00063537_51	BS00063537_51
BS00011596_51	BS00011596_51
BS00063512_51	BS00063512_51
BS00011695_51	BS00011695_51
Tdurum_contig30517_174	Tdurum_contig30517_174
CAP8_c5043_190	CAP8_c5043_190
RAC875_c42275_224	RAC875_c42275_224
RFL_Contig2826_548	RFL_Contig2826_548
IAAV5776	IAAV5776
RAC875_c8932_740	wsnp_CAP8_c458_368155	BobWhite_c5419_861	BS00024262_51	BobWhite_c816_289	Excalibur_c4030_1770	BS00067620_51	IAAV614	Excalibur_c46695_219	Kukri_c53398_200	IACX11153	Kukri_c49577_630	IAAV5348	RAC875_c3762_710	Kukri_c6167_1271	BS00072193_51	Kukri_c5113_1082	RAC875_rep_c81479_191	RAC875_c8932_740	wsnp_CAP8_c458_368125	IAAV4760	RAC875_c35094_476	Kukri_c44738_477	RAC875_rep_c69508_215	RAC875_c48997_1160	BobWhite_c5419_643	Kukri_c24648_262
D_GBF1XID01DNWRS_378	wsnp_Ku_c5560_9851459	RAC875_c3604_1527	wsnp_Ku_c7266_12551048	BobWhite_c10977_834	IAAV2840	wsnp_Ku_c2624_4986980	wsnp_Ex_c27290_36498531	RAC875_c43831_91	RFL_Contig3622_1217	wsnp_Ex_c1318_2519998	BS00079095_51	wsnp_Ex_c27290_36498462	RAC875_c54260_127	Excalibur_c19237_895	IAAV7745	wsnp_JD_c8173_9207415	D_contig06122_208	wsnp_Ex_c25974_35235456	D_GBF1XID01DNWRS_378
wsnp_Ex_rep_c66423_64641115	BobWhite_c6998_365	CAP11_c3464_68	BS00066188_51	IAAV7473	IAAV5841	BS00021702_51	wsnp_Ex_c15396_23659859	Kukri_c6051_640	wsnp_Ex_c18665_27541568	BS00075001_51	wsnp_Ex_c12447_19847242	wsnp_Ex_rep_c69024_67924125	Excalibur_c48317_242	Excalibur_c50856_63	RAC875_c35846_671	D_GA8KES401EYUM8_190	wsnp_Ex_rep_c66423_64641115	BS00082503_51	RAC875_c87321_108
D_GBUVHFX01ANH44_230	Excalibur_c16662_300	CAP7_c1609_203	D_contig74531_32	Excalibur_c4058_1121	BS00066847_51	BS00011451_51	BS00086679_51	D_GBUVHFX01ANH44_230	tplb0044p22_2257	wsnp_CAP11_c1043_618449	tplb0044p22_2330	BS00065478_51
D_GB5Y7FA02HBLTO_213	Excalibur_c12703_766	D_GB5Y7FA02HBLTO_213	BS00012936_51	BS00095225_51	BS00087086_51	CAP11_c3218_126	JD_c3737_285	wsnp_CAP12_c633_339740
IAAV868	BS00058554_51	Ra_c21676_178	wsnp_Ex_c3831_6966926	Excalibur_c8188_693	Excalibur_c23155_327	Excalibur_c8188_243	RAC875_c4135_1028	Kukri_c29121_654	wsnp_Ex_c8188_13842273	IAAV868
D_GDS7LZN02IXNP1_255	RAC875_c20883_693	IAAV1917	Kukri_c36351_64	RAC875_c10925_1887	Kukri_c26168_713	D_GDS7LZN02IXNP1_255
Excalibur_c5958_1270	RAC875_c17951_108	Excalibur_c5958_1398	BS00051826_51	BS00031658_51	Excalibur_c5958_1270
BS00023049_51	CAP8_c1305_148	BS00022178_51	Kukri_c46169_294	BS00023049_51
wsnp_Ex_c1130_2166731	wsnp_Ex_c1130_2166731	wsnp_Ex_rep_c108057_91436561	Ra_c4899_609
BS00108305_51	BS00108305_51	BS00087783_51	Kukri_c9693_1890	Excalibur_c3260_989	IACX11290
Excalibur_c4876_832	Excalibur_c5892_1129	wsnp_Ra_c1020_2062200	Excalibur_c4876_832	Excalibur_c15692_532
BS00070085_51	wsnp_Ex_c12012_19240904	Excalibur_c16452_624	BS00070085_51	RAC875_c9594_1289
Kukri_c33670_261	D_F1BEJMU01DOR77_203	D_contig13475_402	Kukri_c33670_261
wsnp_JD_c12333_12595897	wsnp_Ex_c2918_5381441	wsnp_JD_c12333_12595897
wsnp_Ex_rep_c101500_86856679	wsnp_Ex_rep_c101500_86856089	wsnp_Ex_rep_c101500_86856679
RAC875_c82888_83	RAC875_c82888_83	Kukri_c20844_116	CAP12_c2978_93	BS00074817_51	BS00065722_51	BobWhite_c28133_87
RFL_Contig1338_2062	Excalibur_c16851_142	RFL_Contig1338_2062
D_F5XZDLF01A85DT_301	D_F5XZDLF01A85DT_301	IAAV7510
Excalibur_c48750_124	Excalibur_c48750_124	Excalibur_c24303_1145
Ra_c3045_1739	Excalibur_c53900_86	Ra_c3045_1739
BS00036189_51	BS00093275_51	BS00036189_51
wsnp_Ex_c35886_43950102	wsnp_Ex_c35886_43950102	BS00093390_51
BS00000721_51	BS00000721_51	wsnp_BE586140D_Ta_2_2
Tdurum_contig11756_458	Tdurum_contig11756_458
Tdurum_contig46389_1540	Tdurum_contig46389_1540
BS00066446_51	BS00066446_51
BobWhite_rep_c65565_359	BobWhite_rep_c65565_359
Excalibur_c55959_651	Excalibur_c55959_651
BS00032149_51	BS00032149_51	BS00066976_51
RAC875_c39312_339	RAC875_c39312_339
BS00107837_51	BS00107837_51
tplb0025b13_2687	tplb0025b13_2687
RAC875_rep_c105196_532	RAC875_rep_c105196_532
D_GB5Y7FA02I369B_378	D_GB5Y7FA02I369B_378
Ra_c1211_1656	Ra_c1211_1656
CAP8_c2401_433	CAP8_c2401_433
Ku_c12842_664	Ku_c12842_664
wsnp_Ex_c10959_17801482	wsnp_Ex_c10959_17801482
wsnp_BE424100D_Ta_1_1	wsnp_BE424100D_Ta_1_1
BS00003816_51	BS00003816_51
D_contig14507_369	D_contig14507_369
wsnp_Ra_c17989_26960545	wsnp_Ra_c17989_26960545
RFL_Contig3481_1669	RFL_Contig3481_1669
BS00022188_51	BS00022188_51
Excalibur_c23473_451	Excalibur_c23473_451
BS00063599_51	RAC875_c11956_477	JD_c3358_1128	BS00031140_51	Kukri_rep_c70265_167	RAC875_c38750_86	RAC875_c102123_159	Ku_c36017_329	Tdurum_contig10910_1662	wsnp_Ku_c38662_47257696	Kukri_c41543_366	Excalibur_c640_464	CAP7_rep_c6939_197	RAC875_rep_c101788_71	wsnp_Ra_c10861_17763060	Excalibur_rep_c67434_73	IAAV3570	wsnp_Ex_c23720_32957892	BS00052043_51	BS00097263_51	BS00063599_51	IAAV1587	Ku_c70277_1276	RAC875_c76620_361	CAP12_c1437_261	BS00056232_51	RAC875_rep_c101082_855	BS00073720_51	RAC875_c102123_187	RAC875_c57998_165	BS00067886_51	IAAV1691
Ex_c721_2127	Ex_c721_2374	BS00074780_51	Excalibur_c74304_642	wsnp_BE498730A_Ta_2_2	Tdurum_contig15512_429	Excalibur_c50934_159	Kukri_c29034_867	RAC875_c25986_82	Ex_c721_2127	IACX636	Excalibur_c28938_185	Tdurum_contig45580_1717	Tdurum_contig56511_144	BobWhite_c14476_80	BS00107555_51	RAC875_c17628_867	Tdurum_contig44062_733	wsnp_Ex_c20370_29434410
RFL_Contig5122_974	wsnp_Ku_c2838_5354231	tplb0025l18_1788	RFL_Contig5122_974	Tdurum_contig14482_1073	RAC875_c35688_382	Excalibur_rep_c69149_1588	Tdurum_contig50720_482	Kukri_c21008_657	tplb0021g21_595	IAAV7086	Tdurum_contig8350_243	BS00087932_51	Excalibur_c62106_387	BS00064813_51	CAP8_c3129_381	BS00065001_51
RAC875_c63975_307	Kukri_c9713_1999	RAC875_c992_718	BS00040336_51	RAC875_c63975_307	BobWhite_c28819_517	BobWhite_c28819_733	BS00067806_51	BS00085765_51	BS00041707_51	Excalibur_c1793_97	Tdurum_contig10579_790	wsnp_Ex_c28204_37349164	BS00040337_51	wsnp_BE403597A_Ta_2_1	CAP12_c6044_69	wsnp_BE406351A_Ta_2_2
BobWhite_c12426_84	Kukri_c23195_266	Tdurum_contig63196_123	IACX11417	Kukri_c31776_1621	RAC875_c829_1143	Excalibur_c12980_2621	RAC875_c26214_505	RAC875_c47161_100	BobWhite_c12426_84	Excalibur_c18324_390	CAP12_c259_307	Excalibur_c32668_467	IACX6178	Excalibur_c25599_358	wsnp_RFL_Contig1951_1127302
wsnp_BG314532A_Ta_2_1	BS00039983_51	BS00036767_51	Excalibur_c15733_252	BS00036766_51	Tdurum_contig82812_213	RAC875_c13116_541	RAC875_c20700_853	Kukri_rep_c83485_398	Excalibur_c37649_125	Tdurum_contig5311_67	Tdurum_contig9731_121	Tdurum_contig48302_532	Excalibur_rep_c111743_194	wsnp_BG314532A_Ta_2_1
Ra_c22880_760	wsnp_Ex_rep_c66615_64916512	Kukri_c57491_156	wsnp_Ex_rep_c66615_64916114	wsnp_Ex_rep_c103255_88258450	Ra_c71628_188	Ku_c59581_1412	Ra_c22880_760	Kukri_c15489_626	IAAV444	wsnp_Ex_c31900_40635609	JD_c2056_506	wsnp_Ex_rep_c66809_65185215	wsnp_Ex_c25057_34318425
RAC875_c22328_490	Excalibur_c7971_712	wsnp_Ku_c16547_25454123	wsnp_Ex_c10555_17236072	Kukri_c25632_86	IAAV6102	Excalibur_c91176_326	Kukri_c44231_1576	RAC875_c22328_1356	Tdurum_contig42282_10323	RAC875_c22328_490
BS00070004_51	BS00022377_51	BS00039406_51	RAC875_c35521_185	RFL_Contig3780_644	BS00070005_51	BS00110587_51	Ra_c13247_528	RAC875_rep_c69987_930	BS00070004_51
wsnp_Ex_c15325_23565935	wsnp_CAP12_c901_472535	Kukri_c15308_173	Kukri_rep_c104727_91	RAC875_rep_c70093_1079	wsnp_Ex_c15325_23565935	wsnp_CAP11_rep_c8768_3788007	wsnp_Ex_rep_c68113_66877517	wsnp_JD_c12088_12411845
RAC875_c35200_230	RAC875_c51459_311	Kukri_c26697_366	RAC875_c35200_230	RAC875_c35688_178	BS00024643_51	Excalibur_c16329_493	Kukri_c53501_305
BS00022813_51	BS00022813_51	wsnp_Ex_rep_c70299_69243401	wsnp_Ex_rep_c70299_69243835	RAC875_c33037_578	wsnp_Ra_c66636_64922359	wsnp_Ex_c5740_10081171	Ex_c5740_1133
Tdurum_contig6086_269	BS00022409_51	Excalibur_c8009_325	Tdurum_contig86183_221	BobWhite_c17783_174	Tdurum_contig6086_269	Kukri_rep_c68300_216
wsnp_Ex_rep_c69124_68035485	wsnp_Ex_c1782_3365844	wsnp_Ex_rep_c69124_68035485	BobWhite_rep_c62964_873	wsnp_Ex_rep_c101866_87158671	wsnp_Ex_c60588_60977198
RAC875_rep_c88665_52	RAC875_rep_c88665_100	wsnp_RFL_Contig3790_4082085	RAC875_rep_c88665_52	BS00003867_51	wsnp_BF201235A_Ta_2_4
wsnp_Ku_c8927_15048149	IAAV2218	Kukri_c7193_5892	Ku_c8927_2075	wsnp_Ku_c8927_15048149
Tdurum_contig11803_850	Tdurum_contig11803_306	Tdurum_contig11803_475	wsnp_Ex_c19556_28530243	Tdurum_contig11803_850	wsnp_Ex_c19556_28530231
wsnp_Ex_c19516_28481857	RFL_Contig174_406	BobWhite_c13373_250	wsnp_Ex_c19516_28481857	wsnp_Ex_c2772_5130007	wsnp_Ku_c23598_33524490
RAC875_c1043_258	BS00011539_51	Tdurum_contig56321_179	RAC875_c96399_610	Tdurum_contig52350_296	RAC875_c1043_258
RAC875_c42648_115	RAC875_c42648_115	Jagger_c4026_328	Jagger_c9554_114	wsnp_Ra_c32271_41304469
BobWhite_c1049_338	wsnp_Ex_rep_c102538_87682273	BS00078116_51	BobWhite_c1049_338	RAC875_c15367_553
BS00089497_51	BS00022666_51	BS00089497_51	IAAV1698	BS00035883_51
BobWhite_rep_c64680_305	Tdurum_contig93884_223	BS00090940_51	BobWhite_rep_c64680_305	Excalibur_c21269_176
Ra_c58279_702	wsnp_Ex_c5412_9564478	Ra_c58279_702	wsnp_Ex_c5412_9564346	Ra_c58279_684
Kukri_c40035_258	RAC875_c24517_558	Kukri_c40035_258	Kukri_c24852_466
CAP8_rep_c8022_270	RAC875_c11652_544	BobWhite_c2022_245	CAP8_rep_c8022_270
RAC875_c21906_247	RAC875_c52458_454	RAC875_c21906_247	BobWhite_c17403_635
Ku_c5710_312	BS00049644_51	Ku_c5710_312	Ra_c42714_1137
wsnp_Ku_c10418_17237935	wsnp_Ku_c10418_17237935	Ex_c19516_3687	wsnp_Ex_rep_c66982_65424063
BS00079443_51	RAC875_rep_c73925_276	BS00021739_51	BS00079443_51
IAAV2654	Kukri_c1728_1876	BS00064905_51	IAAV2654
wsnp_Ku_c15567_24223777	wsnp_Ku_c15567_24224486	wsnp_Ku_c15567_24223777	Tdurum_contig47258_1039
BS00032606_51	BS00032606_51	Kukri_c11327_977
Tdurum_contig42423_2448	Tdurum_contig42423_1963	Tdurum_contig42423_2448	Tdurum_contig42423_1536
BS00057060_51	BS00057059_51	BS00057060_51	BS00067907_51
BS00066186_51	Excalibur_rep_c105284_110	Excalibur_c61806_213	BS00066186_51
wsnp_CAP8_c2677_1394934	wsnp_CAP8_c2677_1394934	Excalibur_c28017_641	Excalibur_c47535_389
BobWhite_c23953_312	BobWhite_c23953_312	wsnp_BG263521A_Ta_2_2	wsnp_Ex_c22862_32074455
Excalibur_c41125_360	Excalibur_c41125_360	Kukri_c4027_151	wsnp_Ku_c16358_25225060
BS00022982_51	RAC875_rep_c78744_228	Excalibur_c92241_336	BS00022982_51
BS00093201_51	wsnp_BE445431A_Td_2_1	BS00093201_51	BS00081506_51
wsnp_Ex_c15822_24204224	wsnp_Ex_c15822_24204224	BS00083146_51
BS00041816_51	Ra_c34214_1320	BS00041816_51
BS00077768_51	BS00077768_51	BS00077769_51
BS00096927_51	BS00096927_51	CAP12_c575_105
BS00062869_51	BS00062869_51	BS00098033_51
wsnp_Ex_rep_c101526_86881496	wsnp_JD_c18695_17091254	wsnp_Ex_rep_c101526_86881496
IAAV3791	IAAV3791	Excalibur_c44487_642
Excalibur_c11947_746	Excalibur_c11947_746	RAC875_c34757_180
RFL_Contig4517_1276	RAC875_c38018_278	RFL_Contig4517_1276
Kukri_rep_c73477_888	Kukri_rep_c73477_888	wsnp_Ex_c2887_5330426
BS00073381_51	wsnp_Ex_c15740_24096817	BS00073381_51
RAC875_c18698_550	Excalibur_c11437_75	RAC875_c18698_550
wsnp_Ex_c3695_6740339	wsnp_Ex_c3695_6740339	RAC875_c27530_860
BobWhite_c15773_166	Excalibur_c72359_56	BobWhite_c15773_166
Ku_c69608_894	wsnp_Ra_c10658_17500498	Ku_c69608_894
Kukri_c45015_145	Kukri_c45015_145	wsnp_Ex_c12219_19526749
wsnp_Ra_c6586_11477949	wsnp_Ex_c2137_4014287	wsnp_Ra_c6586_11477949
wsnp_Ku_c1292_2572053	IAAV7468	wsnp_Ku_c1292_2572053
BobWhite_c31163_694	Tdurum_contig82404_354	BobWhite_c31163_694
BS00025880_51	BobWhite_c4517_120	BS00025880_51
wsnp_Ex_rep_c108004_91402649	IAAV5706	wsnp_Ex_rep_c108004_91402649
BS00075524_51	Tdurum_contig55610_784	BS00075524_51
BS00011478_51	Tdurum_contig93508_295	BS00011478_51
Tdurum_contig53038_684	Tdurum_contig53038_684	Tdurum_contig53038_714
Excalibur_c4372_363	Tdurum_contig56321_232	Excalibur_c4372_363
wsnp_Ku_c3688_6797159	wsnp_Ku_c850_1758318	wsnp_Ku_c3688_6797159
Excalibur_c42110_66	Excalibur_c42110_66	Ra_c3750_1082
Ku_c269_2643	wsnp_Ex_c2033_3814035	Ku_c269_2643
BS00062732_51	BS00062732_51	IACX3245
Ex_c8832_2521	Ex_c8832_2521	wsnp_Ku_c2725_5163091
BS00023202_51	BobWhite_c5178_188	BS00023202_51
BS00089457_51	BS00089457_51	Tdurum_contig27887_55
RAC875_c24364_307	RAC875_c24364_307	RFL_Contig2972_2285
Excalibur_c12177_285	Kukri_c3882_2021	Excalibur_c12177_285
RAC875_c96033_191	RAC875_c96033_191
IAAV8933	IAAV8933
Ku_c57425_413	Ku_c57425_413
RFL_Contig5277_888	RFL_Contig5277_888
RAC875_c4609_1756	RAC875_c4609_1756
RAC875_c1706_1888	RAC875_c1706_1888
Kukri_c62142_683	Kukri_c29170_680	Kukri_c62142_683
Kukri_c74165_204	Kukri_c74165_204
wsnp_Ex_c11827_18986376	wsnp_Ex_c11827_18986376
IAAV2065	IAAV2065
Excalibur_c34964_326	Excalibur_c34964_326
CAP11_c2293_200	CAP11_c2293_200
RAC875_c17787_274	RAC875_c17787_274
Tdurum_contig10048_207	Tdurum_contig10048_207
Excalibur_c84687_162	Excalibur_c84687_162
Tdurum_contig86243_288	Tdurum_contig86243_288
Tdurum_contig20262_440	Tdurum_contig20262_440
IAAV691	IAAV691
CAP12_rep_c6956_169	CAP12_rep_c6956_169
wsnp_JD_c2578_3489735	wsnp_JD_c2578_3489735
Tdurum_contig50839_279	Tdurum_contig50839_279
IAAV5232	IAAV5232
RAC875_c14944_555	RAC875_c14944_555
RAC875_rep_c69619_78	RAC875_rep_c69619_78
RAC875_c4015_2175	RAC875_c4015_2175
BobWhite_c26374_339	BobWhite_c26374_339
BobWhite_c1611_1685	BobWhite_c1611_1685
BS00021706_51	BS00021706_51
BobWhite_c11022_78	BobWhite_c11022_78
Excalibur_c6808_959	Excalibur_c4847_631	IAAV2376	Excalibur_c6808_541	Excalibur_c12169_1088	IACX2067	wsnp_Ex_c36242_44232305	Excalibur_c6808_959
BS00029332_51	BS00029332_51
RAC875_c69068_71	RAC875_c69068_71	wsnp_Ex_c42720_49228237
wsnp_JD_rep_c48914_33168544	wsnp_JD_rep_c48914_33168544
Kukri_c33374_1048	Kukri_c33374_1048
Kukri_c40121_373	Kukri_c40121_373
wsnp_Ex_c2337_4379619	wsnp_Ex_c2337_4379619
Tdurum_contig63071_67	Tdurum_contig63071_67
BS00010696_51	BS00010696_51
wsnp_be471201A_Ta_1_1	wsnp_be471201A_Ta_1_1
Kukri_c3024_1268	Kukri_c3024_1268
RAC875_c42847_141	RAC875_c42847_141
Tdurum_contig30569_579	Tdurum_contig30569_579
RAC875_rep_c69619_145	RAC875_rep_c69619_145
wsnp_Ku_c33374_42877546	wsnp_Ku_c33374_42877546
wsnp_JD_c15127_14676522	wsnp_JD_c15127_14676522
RAC875_c1757_530	RAC875_c1757_530
Excalibur_c7282_285	Excalibur_c7282_285
Tdurum_contig47508_250	Tdurum_contig47508_250
Tdurum_contig41912_893	Tdurum_contig41912_893
BobWhite_c26803_89	BobWhite_c26803_89
BS00063368_51	BS00063368_51
BS00024921_51	BS00024921_51
BS00068050_51	BS00068050_51
BS00076693_51	BS00076693_51
RFL_Contig2656_871	RFL_Contig2656_871
Excalibur_c20439_825	Excalibur_c20439_825
RAC875_c35807_1110	RAC875_c35807_1110
RAC875_c19904_308	RAC875_c19904_308
Tdurum_contig8350_350	Tdurum_contig8350_350
BS00065366_51	BS00065366_51
BS00107804_51	BS00107804_51
BS00000209_51	BS00000209_51
RAC875_c33809_158	RAC875_c33809_158
Tdurum_contig84245_154	Tdurum_contig84245_154
RAC875_c9523_328	RAC875_c9523_328
BS00029208_51	BS00029208_51
BS00091763_51	BS00091763_51
BS00039422_51	BS00039422_51
Kukri_c84087_154	Kukri_c84087_154
Tdurum_contig33398_106	Tdurum_contig33398_106
RAC875_c68649_457	RAC875_c68649_457
IAAV880	IAAV880
BS00030136_51	BS00030136_51
BS00022487_51	BS00022487_51
RAC875_c3102_959	RAC875_c3102_959
CAP7_c4056_108	CAP7_c4056_108
Excalibur_c52319_257	Excalibur_c52319_257
RAC875_c8093_605	RAC875_c8093_605
BS00096882_51	BS00096882_51
RAC875_rep_c119471_174	RAC875_rep_c119471_174
Ku_c23118_149	Ku_c23118_149
BS00004724_51	BS00004724_51
Tdurum_contig31185_456	Tdurum_contig31185_456
Tdurum_contig77522_310	Tdurum_contig77522_310
BS00022896_51	BS00022896_51
RFL_Contig1863_250	RFL_Contig1863_250
Tdurum_contig49145_914	Tdurum_contig49145_914
RAC875_c25848_122	RAC875_c25848_122
BS00110128_51	BS00110128_51
IACX5800	IACX5800
Ku_c33884_267	Ku_c33884_267
Tdurum_contig44328_448	Tdurum_contig44328_448
wsnp_Ex_c2137_4014383	wsnp_Ex_c2137_4014383
RAC875_c48703_189	RAC875_c48703_189
Tdurum_contig61938_424	Tdurum_contig61938_424
Kukri_c29170_702	Kukri_c29170_702
Excalibur_rep_c102052_721	Excalibur_rep_c102052_721
Kukri_c52608_142	Kukri_c52608_142
BS00062843_51	BS00062843_51
Excalibur_rep_c112367_293	Excalibur_rep_c112367_293
RFL_Contig2972_2819	RFL_Contig2972_2819
wsnp_Ex_c101374_86744680	wsnp_Ex_c101374_86744680
Tdurum_contig30451_88	Tdurum_contig30451_88
wsnp_Ex_c63909_62932893	wsnp_Ex_c63909_62932893
RFL_Contig1385_326	BS00063577_51	wsnp_Ku_c4507_8157580	IAAV2784	Kukri_c9387_372	BS00022417_51	Kukri_c40953_658	Kukri_c67546_342	wsnp_CAP7_rep_c12606_5316797	BS00022949_51	wsnp_CAP8_c630_456418	Kukri_c67546_279	BS00065418_51	RAC875_rep_c113555_122	Ku_c23446_2209	RAC875_c15649_1101	RFL_Contig1385_326	wsnp_Ex_c6537_11338763	BS00099097_51	BS00022657_51	Tdurum_contig83066_276	IAAV3789	Ra_c2110_494	wsnp_BF202681B_Ta_2_2	RAC875_rep_c118376_304	JD_c39990_130	RAC875_c31252_173	Kukri_c9387_112	Ra_c2110_1660	Ra_c6728_590	Excalibur_c13239_85	wsnp_Ex_c7246_12443506
Excalibur_c1883_340	BS00069756_51	IACX8828	Kukri_c55909_1109	RAC875_c37540_583	RAC875_c1858_2693	BobWhite_c5191_362	Excalibur_c65466_714	Excalibur_c31864_713	Excalibur_c1883_340	BobWhite_c5191_563	IAAV1502	CAP12_s9114_61	RAC875_c31328_381	BS00009882_51	RFL_Contig385_761	BS00011276_51	BS00046601_51	IACX5726	BS00106695_51
BobWhite_c41676_137	BobWhite_c41676_137	Excalibur_c105074_293	Excalibur_c2484_2113
wsnp_Ex_c269_517710	RAC875_c35438_474	wsnp_Ku_c4042_7375053	wsnp_CAP11_c3947_1866837	Kukri_c46621_143	RAC875_c52566_551	Kukri_rep_c85389_715	wsnp_Ex_c269_518324	BS00083078_51	wsnp_Ex_c7738_13195349	wsnp_Ex_c269_517710	IAAV2480	RFL_Contig1633_304	BobWhite_c10238_127	IAAV980	BS00071690_51	RAC875_c52566_644	Ku_c4042_576	BS00070001_51	Ra_c27275_627	wsnp_BE497494B_Ta_2_1	Tdurum_contig77602_931	BS00003404_51
Excalibur_rep_c107769_116	Excalibur_c39493_251	Kukri_rep_c97239_133	Excalibur_rep_c107769_116
Kukri_rep_c68903_708	wsnp_CAP7_c1592_791887	BS00004224_51	Kukri_c57014_168	BobWhite_c13525_262	BS00065327_51	Kukri_rep_c68903_301	Tdurum_contig71365_233	Excalibur_c14201_111	RAC875_c29913_139	Excalibur_c35074_257	Excalibur_c95944_641	Tdurum_contig82393_581	Kukri_rep_c68903_708
wsnp_Ex_c741_1456698	BS00038217_51	Excalibur_c43482_141	BS00043099_51	BS00038218_51	BS00079213_51	Tdurum_contig1653_190	BS00103461_51	wsnp_JD_c12687_12877994	wsnp_Ex_c741_1456698	RAC875_c76533_442	RAC875_c3302_1411	tplb0045o20_699
BobWhite_c30622_180	Kukri_c44_1704	RAC875_c37837_889	BS00067337_51	Kukri_c62277_80	RAC875_rep_c99492_65	IAAV1101	BobWhite_c30622_180	RAC875_c26415_350	Excalibur_c12135_100	BS00022422_51	IACX6223	Kukri_c36879_83
BS00012036_51	IAAV5675	Excalibur_c11392_1193	BS00012036_51	wsnp_Ex_c9729_16071358	wsnp_JD_c52_87219	Ra_c71978_532	wsnp_Ex_c24711_33964543	Ra_c68109_376	wsnp_BF473744B_Ta_2_2	CAP7_rep_c5636_102
wsnp_Ku_c12037_19549078	Ku_c12037_482	IAAV717	RFL_Contig4856_71	wsnp_Ex_c7203_12370983	IAAV5350	BS00091068_51	wsnp_Ku_c12037_19549078	wsnp_BE490267A_Ta_2_1	CAP12_c2472_60
RAC875_c46661_184	BobWhite_c892_73	Kukri_rep_c69267_496	RAC875_c46661_184	Ku_c6546_718	BobWhite_c8113_532	wsnp_Ex_c7003_12065828	RAC875_c5080_915	wsnp_Ex_rep_c67671_66332423	wsnp_Ex_c51352_55323092
RAC875_c19210_348	RAC875_c19210_348	BobWhite_c7786_376	BS00011039_51	wsnp_JD_c4699_5834958	Kukri_c42244_809	wsnp_JD_c1236_1789566	RAC875_c50245_120	Excalibur_c46143_143	wsnp_Ex_c51461_55394646
RFL_Contig337_1645	Tdurum_contig12459_491	Tdurum_contig54925_415	RFL_Contig337_1645	Tdurum_contig7144_602	BS00070861_51	BS00064528_51
wsnp_RFL_Contig1418_565105	IAAV6765	wsnp_Ex_c15089_23270614	Ra_c6700_406	Kukri_rep_c68124_672	wsnp_Ex_c22423_31615798	BS00034245_51	Kukri_rep_c107245_634	wsnp_RFL_Contig1418_565105
wsnp_Ex_c10596_17293363	BobWhite_c11059_169	IAAV3165	Kukri_c11318_591	wsnp_Ex_c10596_17293363	BS00009807_51	Kukri_c37311_136	Kukri_c59939_94	wsnp_Ex_c10596_17293192
IAAV4434	RAC875_c47353_350	IAAV4434	tplb0031k24_254	wsnp_Ku_c13905_22034406	wsnp_Ra_c16822_25566950	RFL_Contig1483_1765	Tdurum_contig71387_65
wsnp_Ex_c22018_31193171	RAC875_c32503_134	Kukri_c53629_239	wsnp_Ex_c62844_62315607	BS00031814_51	wsnp_Ex_c3044_5620102	wsnp_Ex_c22018_31193171	Kukri_c34353_821
wsnp_Ra_c1660_3275687	Ra_c11464_294	wsnp_Ex_c326_636368	RAC875_rep_c109471_154	Ra_c491_902	wsnp_Ex_c1996_3754394	wsnp_Ra_c1660_3275687	RAC875_rep_c115433_378
wsnp_Ex_c56027_58308093	Excalibur_c53516_119	Excalibur_c20050_133	RAC875_c21868_792	wsnp_Ex_c56027_58308093	Kukri_c28478_750
Excalibur_c40976_87	Excalibur_c40976_87	RAC875_c8197_810	CAP8_rep_c8162_101	BS00059896_51	wsnp_Ex_c5619_9884202	Excalibur_c40976_111
wsnp_Ra_c58860_60407020	wsnp_Ra_c58860_60407020	wsnp_Ex_c12675_20144479	IAAV1798	Excalibur_c12675_1147	Excalibur_c33525_279
Excalibur_c2819_1773	BobWhite_c47357_535	wsnp_Ex_c11748_18884081	RAC875_c4465_81	wsnp_Ex_c2203_4129271	Excalibur_c80601_83	RAC875_c4465_549	RFL_Contig2577_584	IAAV3100	Excalibur_c2819_2310	RAC875_c103094_120	BS00047070_51	Kukri_c834_259	Excalibur_c2819_1773	Ex_c16948_754
IAAV6156	Kukri_c6973_344	IAAV539	IAAV6156	wsnp_Ex_c13351_21042379	IAAV7129
wsnp_Ex_rep_c102216_87433489	wsnp_Ex_rep_c106085_90293854	wsnp_Ra_c46023_52004149	wsnp_Ex_rep_c102216_87433489	Excalibur_rep_c107558_367	wsnp_Ex_c3764_6853627
BS00075410_51	Excalibur_c20647_643	CAP12_c2565_239	tplb0040e02_1293	Excalibur_c25921_230	BS00075410_51
Ku_c34562_480	Excalibur_c7963_1722	Kukri_c29640_92	RAC875_c17720_501	Ku_c34562_480	Kukri_rep_c106290_204
Kukri_rep_c103261_918	Kukri_rep_c92967_369	Kukri_c27673_289	Kukri_rep_c69177_180	Kukri_rep_c103261_918	RAC875_c62831_255
Excalibur_c73922_55	Excalibur_c73922_109	Kukri_c1460_1032	Excalibur_c73922_55	BS00069685_51	wsnp_Ex_rep_c67561_66188180	Kukri_c40621_513	Kukri_c9785_62
BS00010098_51	Excalibur_c10637_515	BS00009060_51	BS00010098_51	IAAV6288
Excalibur_c4748_360	RAC875_c2300_1021	Excalibur_c4748_360	Kukri_c52200_878	Excalibur_c41459_96
Kukri_rep_c107572_121	BobWhite_c31129_60	Kukri_rep_c107572_121	RAC875_rep_c109207_706	Ku_c5725_892
BobWhite_c9690_94	Excalibur_c2157_173	wsnp_RFL_Contig3917_4326857	BobWhite_c9690_94	Excalibur_c37753_655
wsnp_Ex_c5123_9087869	wsnp_Ex_c5123_9087869	wsnp_Ku_c9901_16493072	wsnp_Ex_c5123_9089025	BS00046165_51
Excalibur_c80601_308	Excalibur_c80601_308	tplb0024l03_910	BobWhite_c38001_528
IACX8446	wsnp_JD_c640_960796	IACX8446	Kukri_c30847_551	wsnp_Ex_c7776_13247365
IACX5850	IACX5850	Kukri_c32700_104	RAC875_c14775_1048	wsnp_Ex_c10838_17631243
IACX2158	Excalibur_c36280_764	wsnp_Ex_c5123_9088111	IACX2158	BS00046164_51
BS00070091_51	BS00070091_51	BS00035894_51	wsnp_CAP11_rep_c9018_3888047	BS00041921_51
Tdurum_contig18197_86	wsnp_Ex_c27867_37030229	BobWhite_c662_148	Tdurum_contig18197_86	Tdurum_contig10994_617
BobWhite_c8253_397	BS00081231_51	BobWhite_c8253_397	Excalibur_c76665_98	BobWhite_rep_c64049_232
wsnp_Ex_c9248_15372536	wsnp_BE399688B_Ta_2_1	BS00092273_51	Ku_c7740_879	wsnp_Ex_c9248_15372536
BS00100939_51	BS00100939_51	wsnp_Ku_c48_103915	Kukri_c74521_181	Kukri_rep_c104422_192
RAC875_c19042_2102	Kukri_c900_1334	Excalibur_rep_c105614_172	RAC875_c19042_2102
wsnp_RFL_Contig3802_4108582	RAC875_c57938_94	wsnp_RFL_Contig3802_4108582	Excalibur_c65830_82
Tdurum_contig13653_255	RAC875_c15396_90	Tdurum_contig13653_255	BS00100563_51
Kukri_c19751_873	Kukri_c19751_873	BS00022800_51	BS00093993_51
Kukri_c4294_371	Kukri_c97631_275	Kukri_c4294_371	wsnp_Ex_c17845_26604587
IAAV4206	IAAV4206	IAAV2277	BS00041585_51
BobWhite_c41535_52	BobWhite_c41535_52	Kukri_c5497_312	wsnp_Ex_c21092_30220342
wsnp_Ku_c27759_37702654	wsnp_Ku_c27759_37702654	BS00043103_51	BS00037278_51
BS00077914_51	BS00077914_51	BobWhite_c23790_98	Kukri_rep_c103893_875
Excalibur_c56550_71	Excalibur_c56550_71	Kukri_c10869_1591	RFL_Contig2751_1562
RAC875_c31214_58	CAP11_c1820_244	wsnp_Ex_rep_c103381_88353000	RAC875_c31214_58
Excalibur_rep_c77221_93	Excalibur_rep_c77221_93	RAC875_rep_c118667_79	Excalibur_rep_c108662_132
Tdurum_contig28795_273	RAC875_c20979_234	wsnp_RFL_Contig3273_3319580	Tdurum_contig28795_273
Ku_c4777_2494	BS00064851_51	Ku_c4777_2494	wsnp_Ku_c18923_28319203
wsnp_Ku_c4962_8872507	wsnp_Ex_rep_c72511_70872203	Excalibur_c100910_239	wsnp_Ku_c4962_8872507
Ra_c105904_1191	Ra_c105904_187	Excalibur_c47996_509	Ra_c105904_1191
Excalibur_c7449_587	Excalibur_c46178_303	Excalibur_c7449_587	Tdurum_contig10219_295
Excalibur_rep_c106124_239	wsnp_Ex_c45094_50985067	Excalibur_rep_c106124_239	IACX1412
BS00026432_51	BS00063236_51	BS00026432_51	Excalibur_c42146_338
Tdurum_contig5691_596	Tdurum_contig18858_324	BS00077131_51	CAP7_c1933_170	Tdurum_contig54784_485	BobWhite_c18540_97	BS00046166_51	BS00068310_51	BS00016650_51	Kukri_c18459_2622	BS00063365_51	BobWhite_rep_c64679_73	IAAV1401	BS00080967_51	Tdurum_contig5691_596
BobWhite_c5072_107	BobWhite_c5072_107	BS00022950_51	wsnp_JD_c42879_30043973
BS00026037_51	BS00026037_51	BS00083998_51	RFL_Contig5495_563
IACX8470	tplb0048g05_866	IACX8470	BS00022717_51
wsnp_Ex_rep_c101906_87187119	wsnp_Ex_rep_c101906_87187119	Kukri_rep_c94009_116
RAC875_c30797_179	Kukri_c12117_134	RAC875_c65882_668	RAC875_c30797_179
wsnp_Ex_c55735_58127324	Ex_c55735_1012	wsnp_Ex_c55735_58127324
wsnp_JD_rep_c64505_41132927	wsnp_JD_rep_c64505_41132927	wsnp_Ku_c15336_23908130
Excalibur_c584_726	Kukri_c26474_540	Excalibur_c584_726
Kukri_c49784_86	Kukri_c49784_86	Kukri_c49784_56
wsnp_Ex_c15646_23969140	Excalibur_c48404_59	wsnp_Ex_c15646_23969140
Tdurum_contig54925_202	Excalibur_c71500_231	Tdurum_contig54925_202	Ra_c4051_1010
wsnp_Ex_c25445_34710489	wsnp_Ex_c25445_34710489	RAC875_c6538_123
tplb0054d13_2445	BobWhite_c11397_231	tplb0054d13_2445
BS00072839_51	BS00072840_51	BS00072839_51
Excalibur_c18966_1008	BS00010988_51	Excalibur_c18966_804	Excalibur_c18966_1008
Excalibur_c18417_285	RAC875_rep_c109975_192	Excalibur_c18417_285
Excalibur_c7971_1573	Excalibur_rep_c109577_698	Excalibur_c7971_1573
BS00067280_51	BS00067280_51	Kukri_c3701_392
BobWhite_c9843_117	BobWhite_c9843_117	BS00011149_51
Tdurum_contig30930_184	Tdurum_contig30930_184	wsnp_Ex_rep_c67543_66165372
wsnp_Ra_c10712_17572884	RAC875_c87052_193	wsnp_Ra_c10712_17572884
RAC875_c98387_130	Kukri_c34553_89	RAC875_c98387_130
BS00076000_51	BS00076000_51	CAP11_c2941_210
CAP12_c1817_77	CAP12_c1817_77	Excalibur_c7051_1115
RFL_Contig4849_702	RFL_Contig4849_702	BS00066545_51
Ku_c63748_1264	Ku_c63748_1264	wsnp_Ra_c4321_7860456
BobWhite_c33464_133	RAC875_c22463_494	BobWhite_c33464_133
Tdurum_contig54634_815	Tdurum_contig54634_815	RFL_Contig5031_526
BS00061979_51	BS00061979_51	Kukri_c16758_443
BS00022805_51	RAC875_c66695_560	BS00022805_51
Excalibur_c42928_135	Excalibur_c30167_243	Excalibur_c42928_135
RAC875_c27611_467	RAC875_c27611_467	RAC875_rep_c112807_403
BS00009540_51	BS00009540_51	RAC875_c46454_129
Excalibur_c80601_278	RAC875_c10132_462	Excalibur_c80601_278	RAC875_c17459_566
Tdurum_contig30201_63	tplb0042o21_419	Tdurum_contig30201_63
BobWhite_c7145_355	Kukri_c98858_299	BobWhite_c7145_355
Jagger_c10188_98	Jagger_c10188_98	RAC875_c16993_196
Excalibur_c15031_73	Excalibur_c15031_73	BS00059315_51
IACX6309	IACX6309	RFL_Contig3172_1752	Kukri_c84629_315	BS00066719_51
Excalibur_rep_c106698_235	Excalibur_rep_c106698_235	Kukri_c9898_1766
wsnp_Ex_rep_c101342_86720058	Tdurum_contig49532_368	wsnp_Ex_rep_c101342_86720058
Kukri_c48787_108	Kukri_c48787_108	RAC875_s109189_188
Excalibur_c8919_345	Excalibur_c8919_345	Kukri_c3501_1175
wsnp_Ex_rep_c103064_88104690	wsnp_Ex_rep_c103064_88104690	BS00068181_51
Kukri_c30847_344	Kukri_c30847_344	Kukri_c40204_617
tplb0042a21_1091	tplb0042a21_1091	BobWhite_c2822_228
BS00039187_51	BS00039187_51	IACX8602
Excalibur_c40056_59	Excalibur_c40056_59
BobWhite_c2988_493	BobWhite_c2988_493
wsnp_Ex_c1962_3696265	wsnp_Ex_c1962_3696265
BS00084417_51	Excalibur_c224_1383	Kukri_c27631_1329	BS00011047_51	Jagger_c7688_98	RFL_Contig3713_316	Kukri_c18754_67	Excalibur_c7051_1027	RAC875_c57353_245	BS00084417_51	BS00080318_51
BS00094172_51	BS00094172_51
BobWhite_c32938_264	BobWhite_c32938_264
Excalibur_c3762_715	Excalibur_c3762_715
Excalibur_c10122_789	Excalibur_c10122_789
RAC875_rep_c106596_127	RAC875_rep_c106596_127
wsnp_Ex_rep_c66551_64836327	wsnp_Ex_rep_c66551_64836327
BS00038498_51	BS00038498_51
RAC875_rep_c72879_435	RAC875_rep_c72879_435	BS00079621_51
BobWhite_rep_c61602_139	BobWhite_rep_c61602_139
Excalibur_c46590_363	Excalibur_c46590_363
Kukri_c52356_96	Kukri_c52356_96
Kukri_c16760_1427	Kukri_c16760_1427
wsnp_Ku_c11665_18999583	wsnp_Ku_c11665_18999583
RAC875_c5082_1098	RAC875_c5082_1098
wsnp_Ex_c34303_42642389	wsnp_Ex_c34303_42642389
Kukri_c7339_113	Kukri_c7339_113
BS00010055_51	BS00010055_51
BS00100981_51	BS00100981_51
wsnp_RFL_Contig3522_3685860	wsnp_RFL_Contig3522_3685860
RAC875_c5673_1209	RAC875_c5673_1209
RAC875_c609_362	RAC875_c609_362
wsnp_JG_c609_370792	wsnp_JG_c609_370792
wsnp_Ex_c298_580660	wsnp_Ex_c298_580660
RAC875_c5577_1682	RAC875_c5577_1682
Excalibur_c74925_338	Excalibur_c74925_338
Tdurum_contig49928_424	Tdurum_contig49928_424
Ex_c67202_741	Ex_c67202_741
wsnp_Ex_c19094_28015035	wsnp_Ex_c19094_28015035
wsnp_Ra_rep_c74497_72390803	wsnp_Ra_rep_c74497_72390803
BobWhite_c19945_341	BobWhite_c19945_341
Tdurum_contig66317_77	Tdurum_contig66317_77
Excalibur_c45094_602	Excalibur_c45094_602
BS00065105_51	BS00065105_51
Ra_c111671_555	Ra_c111671_555
Ra_c4397_542	Ra_c4397_542
BS00110442_51	BS00110442_51
wsnp_JD_c47318_32176833	wsnp_JD_c47318_32176833
wsnp_Ex_c14162_22093694	wsnp_Ex_c14162_22093694
IACX1098	IACX1098
wsnp_Ex_c25043_34305764	wsnp_Ex_c25043_34305764
Excalibur_c21220_88	wsnp_Ex_c163_321026	Excalibur_c21220_88	Ku_c41677_924
RAC875_c19685_944	RAC875_c19685_944
Excalibur_rep_c101263_892	Excalibur_rep_c101263_892
CAP7_c16_483	CAP7_c16_483
Tdurum_contig10108_246	Tdurum_contig10108_246
tplb0030f06_593	tplb0030f06_593
BobWhite_c948_52	BobWhite_c948_52	IAAV5331
RAC875_c63545_85	RAC875_c63545_85
Kukri_c94792_127	Kukri_c94792_127
Excalibur_c94383_157	Excalibur_c94383_157
Kukri_c17_1246	Kukri_c17_1246
Tdurum_contig54925_225	Tdurum_contig42112_2432	Tdurum_contig54925_225
Excalibur_c39207_880	Excalibur_c39207_880
Kukri_c31059_130	Kukri_c31059_130
Tdurum_contig59780_988	Tdurum_contig59780_988
BobWhite_rep_c64068_241	BobWhite_rep_c64068_241
Tdurum_contig31911_195	Tdurum_contig31911_195
BS00067878_51	BS00067878_51
wsnp_Ra_c1501_2991585	Excalibur_c42248_663	RAC875_c34512_685	RAC875_c34512_493	tplb0034e07_1869	Kukri_c6306_1151	tplb0034e07_718	BS00058815_51	Excalibur_c2656_3198	wsnp_Ra_c1501_2991585	Excalibur_c29417_499	IACX6340	wsnp_Ex_c10961_17803258	Excalibur_c29417_400	Ex_c525_1401
RAC875_c38003_164	RAC875_c38003_164
wsnp_Ku_c31_62657	wsnp_Ku_c31_62657
RFL_Contig4718_1269	RFL_Contig4718_1269
BS00029342_51	BS00029342_51
RAC875_c36614_344	RAC875_c36614_344	Ex_c2510_477
wsnp_JD_rep_c67103_42432235	wsnp_JD_rep_c67103_42432235
BS00023068_51	BS00023068_51
Kukri_c79815_483	Kukri_c79815_483
BS00081871_51	BS00081871_51
BS00022940_51	BS00022940_51
IAAV6424	IAAV6424
Excalibur_c19499_948	Excalibur_c19499_948
BS00004413_51	BS00004413_51
Excalibur_rep_c68985_110	Excalibur_rep_c68985_110
Kukri_c10017_833	Kukri_c10017_833
RAC875_rep_c71112_400	RAC875_rep_c71112_400
BobWhite_c17047_268	BobWhite_c17047_268
Kukri_c67276_76	Kukri_c67276_76
IAAV5802	IAAV5802
BS00084668_51	BS00084668_51
RAC875_rep_c106400_276	RAC875_rep_c106400_276
Tdurum_contig26542_457	Tdurum_contig26542_457
RAC875_c95948_614	RAC875_c95948_614
BS00110490_51	BS00110490_51
wsnp_Ex_rep_c70571_69488416	wsnp_Ex_rep_c70571_69488416
IAAV283	IAAV283
RAC875_c7827_218	RAC875_c7827_218
wsnp_Ku_c12022_19520410	wsnp_Ku_c12022_19520410
RAC875_c34516_316	RAC875_c34516_316
RAC875_c79857_301	RAC875_c79857_301
wsnp_Ku_c2486_4751695	wsnp_Ku_c2486_4751695
wsnp_Ex_c19371_28311667	wsnp_Ex_c19371_28311667
IAAV8040	IAAV8040
IAAV1743	IAAV1743
RAC875_rep_c83950_222	RAC875_rep_c83950_222
Excalibur_c9248_771	Excalibur_c9248_771
BS00104667_51	BS00104667_51
RAC875_c1226_652	RAC875_c1226_652
Kukri_c24586_923	Kukri_c24586_923
BS00070900_51	BS00070900_51
RAC875_rep_c112008_519	RAC875_rep_c112008_519
wsnp_Ra_c14112_22155451	wsnp_Ra_c14112_22155451
wsnp_JD_c3732_4781170	wsnp_JD_c3732_4781170
Excalibur_c65341_303	Excalibur_c65341_303
BobWhite_c36072_272	BobWhite_c36072_272
Excalibur_c841_609	Excalibur_c841_609
BS00065264_51	BS00065264_51
RFL_Contig2815_1305	RFL_Contig2815_1305
RAC875_c26469_480	RAC875_c26469_480
Excalibur_c22315_894	Excalibur_c22315_894
Excalibur_c34937_710	Excalibur_c34937_710
wsnp_BE499478B_Ta_2_1	wsnp_BE499478B_Ta_2_1
Ex_c52711_584	Ex_c52711_584
RAC875_rep_c91134_949	RAC875_rep_c91134_949
BS00100118_51	BS00100118_51
RAC875_c17455_152	RAC875_c17455_152
Excalibur_c9580_1142	Excalibur_c9580_1142
IAAV5743	IAAV5743
Excalibur_rep_c109282_92	Excalibur_rep_c109282_92
Excalibur_c1353_1364	Excalibur_c1353_1364
BS00083497_51	BS00083497_51
Excalibur_c5193_64	Excalibur_c5193_64
Kukri_c53810_137	Kukri_c53810_137
wsnp_CAP11_c3226_1588070	wsnp_CAP11_c3226_1588070
D_contig25212_98	D_contig25212_98
Tdurum_contig10208_447	Tdurum_contig10208_447
BobWhite_c12144_216	BobWhite_c12144_216
Excalibur_c49875_479	Excalibur_c49875_479
IACX3325	IACX3325
BS00010514_51	BS00063674_51	RAC875_rep_c116200_396	BS00062864_51	BS00069899_51	Excalibur_c4303_206	BS00010514_51	IAAV3173	BS00073229_51	BS00021923_51	BobWhite_c47086_539	BS00073230_51	BS00065701_51	Kukri_rep_c114322_506	Kukri_c1016_2269	Kukri_c4790_1174	BS00065147_51	BS00106937_51
IACX1444	Kukri_c63505_174	RAC875_rep_c108908_72	BobWhite_c6055_185	Excalibur_c17456_428	BS00039210_51	BS00010131_51	RAC875_c13116_1162	IACX1444	Excalibur_c22877_1990	BS00039211_51	Excalibur_c3108_2958	Kukri_rep_c71152_906
BS00067584_51	RAC875_c60563_531	Kukri_rep_c103845_165	BS00079440_51	Kukri_c26576_329	RAC875_rep_c73201_205	CAP11_c3942_361	BS00046890_51	BS00067584_51
Excalibur_rep_c67599_2154	IAAV6032	Excalibur_rep_c67599_2154	Excalibur_rep_c67599_242	RAC875_c3187_873	BS00015680_51
BobWhite_rep_c51612_864	RAC875_c26896_339	RAC875_rep_c103893_601	Kukri_rep_c72558_961	BobWhite_rep_c51612_864	RAC875_c31560_141
IACX5670	IACX5670	RFL_Contig5917_2433	BS00021718_51	RFL_Contig5917_3026	BS00043082_51
BS00063748_51	BS00076261_51	Kukri_c16557_855	wsnp_BE488779D_Ta_1_2	BS00063748_51	RAC875_c45702_412
Excalibur_rep_c101288_130	BS00022234_51	wsnp_Ra_c25656_35227058	Excalibur_rep_c101288_130	RAC875_c25656_289
D_contig77859_59	BS00063225_51	RAC875_rep_c72220_143	D_contig77859_59	RAC875_c31493_120
BS00080239_51	RAC875_c46007_340	Kukri_c49670_857	BS00080239_51	BS00083504_51	wsnp_BE444144D_Ta_1_1
RAC875_c15518_236	BS00009458_51	BS00012014_51	wsnp_Ku_c28820_38731047	RAC875_c15518_236
BS00022532_51	BS00022532_51	BS00093990_51	BS00093111_51
Kukri_c5579_466	D_GA8KES401AVZF3_380	Kukri_rep_c69087_153	Kukri_c5579_466
BS00093757_51	BS00093757_51	BS00011425_51	tplb0030j08_1960
D_F1BEJMU01A0OMY_356	wsnp_Ex_c7908_13430703	D_F1BEJMU01A0OMY_356	Kukri_c19434_936
Excalibur_c17039_436	BobWhite_c16439_1143	Excalibur_c17039_436	wsnp_Ku_rep_c105822_91859983
D_GBUVHFX02JKG4A_54	CAP12_c1503_76	D_GBUVHFX02JKG4A_54	RAC875_rep_c110753_119
IAAV4282	BS00065946_51	IAAV4282
D_contig73920_552	D_contig73920_552	Kukri_c16477_181
Excalibur_c2887_131	Excalibur_c2887_131	BS00080749_51
IAAV6312	IAAV6312	BS00044720_51
Kukri_rep_c106786_230	wsnp_JD_rep_c63957_40798121	Kukri_rep_c106786_230
wsnp_Ku_c14251_22503965	wsnp_Ku_c14251_22503965	Kukri_rep_c110868_147
BobWhite_c16655_421	BobWhite_c16655_421	wsnp_Ku_c7229_12491877
RAC875_rep_c114236_188	RAC875_rep_c114236_188	BS00063710_51
BS00067698_51	D_F1BEJMU02GB94Z_188	BS00067698_51
Tdurum_contig29563_257	Tdurum_contig29563_257
BS00070104_51	BS00070104_51
Tdurum_contig64563_491	Tdurum_contig64563_491
BS00011109_51	BS00011109_51
Kukri_c27309_590	Kukri_c27309_590
IAAV8184	IAAV8184
wsnp_Ex_c3964_7181151	wsnp_Ex_c3964_7181151
wsnp_CAP12_c1503_764765	wsnp_CAP12_c1503_764765
BS00063517_51	BS00063517_51
BS00060596_51	BS00060596_51
RFL_Contig2862_1287	RFL_Contig2862_1287
wsnp_Ex_c12250_19568265	wsnp_Ex_c12250_19568265
wsnp_RFL_Contig3960_4401914	wsnp_RFL_Contig3960_4401914
Kukri_c29358_277	Kukri_c29358_277	Excalibur_c35611_446
Kukri_c30439_2407	Kukri_c30439_2407
RAC875_c22368_641	RAC875_c22368_641
BS00022211_51	BS00022211_51
Ku_c19185_1569	Ku_c19185_1569
D_contig17313_245	D_contig17313_245
BobWhite_rep_c65414_125	BobWhite_rep_c65414_125
Kukri_c33486_128	Kukri_c33486_128
RAC875_c63883_76	RAC875_c63883_76
Kukri_c60627_74	Kukri_c60627_74
IAAV298	IAAV298
Excalibur_c60081_474	Excalibur_c60081_474
wsnp_Ra_rep_c116793_96612614	wsnp_Ra_rep_c116793_96612614
BS00082605_51	BS00082605_51	BS00082604_51
Kukri_c365_345	Kukri_c365_345
BobWhite_c10539_201	BobWhite_c10539_201
Excalibur_c42413_442	Excalibur_c42413_442
BS00047901_51	BS00047901_51
BS00022276_51	BS00022276_51
BS00086534_51	BS00086534_51
tplb0060h04_139	tplb0060h04_139
Kukri_c14902_1112	Kukri_c14902_1112
wsnp_Ex_rep_c68555_67394261	wsnp_Ex_rep_c68555_67394261
Excalibur_rep_c109101_94	Excalibur_rep_c109101_94
wsnp_Ex_c6400_11123059	wsnp_Ex_c6400_11123059
RAC875_c39665_175	RAC875_c39665_175
BobWhite_rep_c63940_205	BobWhite_rep_c63940_205
wsnp_Ex_c8303_14001708	wsnp_Ex_c8303_14001708
wsnp_Ex_rep_c66522_64795143	wsnp_Ex_rep_c66522_64795143
BS00065034_51	BS00065034_51
IAAV1155	Excalibur_c60530_113	Kukri_s117068_130	BobWhite_c23392_496	RAC875_c77648_367	BobWhite_c17021_297	Ku_c17560_146	IAAV1155	Kukri_s117068_198	Excalibur_c74666_291	RAC875_c20134_535	BS00048489_51	Kukri_rep_c96809_352	BobWhite_c5461_338	wsnp_Ex_c22683_31887799	RAC875_c76367_523	Kukri_rep_c101735_236	BS00022798_51	BS00073062_51	BS00079521_51	BS00093975_51	wsnp_Ex_c2573_4788116
wsnp_Ku_c4886_8753646	IAAV4286	Tdurum_contig50392_1355	wsnp_Ex_c10667_17387885	wsnp_Ku_c9433_15811664	wsnp_RFL_Contig3396_3515504	BobWhite_c34548_96	wsnp_Ku_c4886_8753646	Kukri_c82097_197	Ex_c18484_2048	tplb0050h15_1287	Ku_c56370_1155	Ex_c18484_2026	RFL_Contig1175_354	wsnp_Ex_c9145_15214903	wsnp_Ex_rep_c69752_68711460	BS00110266_51
wsnp_Ex_c32003_40728918	Kukri_c80104_809	RAC875_c13895_763	wsnp_Ex_c15269_23491104	Tdurum_contig11121_834	wsnp_Ex_c15269_23492289	wsnp_RFL_Contig429_4978628	wsnp_Ex_c32003_40728918	Tdurum_contig11121_739	Tdurum_contig51995_474	Kukri_c34195_357	BobWhite_rep_c49102_169	BS00068520_51	wsnp_Ex_c2148_4035913	wsnp_RFL_Contig4814_5829093
wsnp_Ex_rep_c66357_64540369	D_GBB4FNX02FX302_98	Tdurum_contig59585_656	wsnp_Ex_c12341_19693570	wsnp_Ra_c132_291198	BS00023337_51	Excalibur_c39808_453	RAC875_c15003_377	wsnp_Ex_rep_c66357_64540369	BS00081610_51	Kukri_c8465_54	BS00039498_51	Ex_c66357_866
RAC875_c11672_1240	wsnp_Ex_c12948_20511479	Excalibur_c13709_2568	BobWhite_c42102_237	RAC875_c11672_1240	Ku_c28597_514	wsnp_Ex_c9458_15679797	wsnp_Ra_c7280_12576178	RAC875_c53864_310	Tdurum_contig59782_86	Tdurum_contig33100_127
Excalibur_c39248_485	BS00001478_51	BS00080879_51	BS00000445_51	Excalibur_c39248_485	wsnp_Ex_c9483_15722127	wsnp_Ku_c18497_27803432	RAC875_rep_c109433_782	BS00061179_51	wsnp_Ex_c8884_14841846
wsnp_Ex_c15475_23756906	RAC875_c15109_106	BS00049977_51	wsnp_BG262734A_Ta_2_3	wsnp_Ex_c15475_23756906	Kukri_c10751_1031	Excalibur_rep_c110501_525	Kukri_c10751_264	wsnp_CAP11_c68_106078	wsnp_CAP12_c15_9559
BobWhite_c9704_273	Excalibur_c16197_748	JG_c3077_225	Kukri_c34845_242	Excalibur_c9000_209	RAC875_c10286_1247	JG_c3077_214	Kukri_c62467_362	BobWhite_c9704_273	RAC875_c45016_79
BS00064039_51	wsnp_Ex_c28930_38008757	Kukri_rep_c87640_135	wsnp_Ex_rep_c66685_65003254	BS00064039_51	BS00107444_51	Excalibur_c33545_134	wsnp_Ku_c5378_9559013	wsnp_Ra_c34117_42876812
Tdurum_contig86206_149	IAAV2646	RAC875_c2464_274	Tdurum_contig86206_149	BS00065468_51	BS00007502_51	BS00094366_51	BS00032524_51	Excalibur_c10079_1585
Tdurum_contig56731_335	BS00022703_51	BS00038663_51	Tdurum_contig56373_348	BS00022989_51	BS00067748_51	Tdurum_contig56731_335	RFL_Contig5871_1650	BS00038664_51
Kukri_c47643_920	Kukri_c47643_920	wsnp_BE443568A_Ta_2_1	BS00022882_51	Kukri_c68006_282	wsnp_BE490613A_Ta_2_1	Tdurum_contig83663_371	BobWhite_c30232_154
wsnp_CAP11_c2438_1258747	BS00010204_51	wsnp_Ex_rep_c69577_68526990	wsnp_CAP11_c2438_1258747	wsnp_JD_rep_c64325_41024646	Kukri_c54729_181	BobWhite_c43213_184	BS00062645_51
BS00110129_51	RAC875_c27323_867	BS00045327_51	BS00093377_51	BS00110129_51	wsnp_Ex_c3478_6369892
RAC875_c3427_734	BobWhite_c18408_199	BS00048031_51	Excalibur_c52446_519	wsnp_CAP11_c318_261649	wsnp_BE494474A_Ta_2_2	RAC875_c3427_734
wsnp_Ku_c19456_28944589	IAAV8170	wsnp_CAP8_c1007_643393	wsnp_Ku_c19456_28944589	Excalibur_c46600_919	BobWhite_c17879_519	wsnp_Ex_c14202_22145805
Kukri_rep_c114028_94	IAAV5207	wsnp_Ex_c1538_2937905	Kukri_rep_c114028_94	wsnp_Ex_c6217_10848574	wsnp_Ex_c10272_16842803	Kukri_c17313_667
Excalibur_rep_c116073_259	IAAV6974	Excalibur_rep_c116073_259	wsnp_RFL_Contig3866_4228783	wsnp_Ex_rep_c67727_66398596	wsnp_Ku_c44089_51445136
BS00086050_51	Tdurum_contig50577_620	Tdurum_contig31235_99	BS00086050_51	BS00074926_51	Excalibur_c7610_143
Excalibur_c19658_82	Kukri_c4030_896	tplb0053a24_2232	BS00094057_51	Excalibur_c19658_82	RAC875_c7060_67
BS00060029_51	BS00060029_51	BobWhite_c5337_225	Tdurum_contig62557_263	BS00088756_51	BS00088755_51
RAC875_c19570_671	Excalibur_c13242_1178	Excalibur_c91154_175	wsnp_RFL_Contig2011_1216801	RAC875_c19570_671	wsnp_JD_c5699_6859527
BS00037400_51	BS00037400_51	Tdurum_contig697_73	Tdurum_contig57753_138	Tdurum_contig62502_90	BS00089400_51
Excalibur_c94962_57	Excalibur_c94962_57	wsnp_Ex_c361_707953	RAC875_c56516_786	BS00097939_51	wsnp_Ex_rep_c104125_88923836
BS00091002_51	BS00068094_51	RAC875_c79551_167	RFL_Contig497_1114	Kukri_c63259_151	BS00091002_51
Kukri_rep_c69028_1398	Kukri_rep_c69028_1398	wsnp_BF293133A_Ta_2_2	wsnp_Ex_rep_c67635_66292308	Excalibur_c12875_864	BS00066230_51
BS00064703_51	BS00106932_51	BS00072296_51	BS00064703_51	BS00060391_51
wsnp_Ex_c14681_22747500	wsnp_JD_c11273_11770307	Kukri_rep_c112061_617	wsnp_Ex_c14681_22747500	wsnp_BE443995B_Ta_2_2	wsnp_Ex_c11039_17902115
RAC875_c46323_1996	Tdurum_contig91865_242	BS00067499_51	RAC875_c46323_1996	BS00022586_51
wsnp_Ex_c28679_37784954	wsnp_Ku_c5359_9531713	wsnp_Ex_c11229_18163892	wsnp_Ex_c28679_37784735	wsnp_Ex_c28679_37784954
wsnp_Ku_c40218_48484410	BS00034334_51	wsnp_Ku_c40218_48484410	wsnp_Ra_c16278_24893033	Excalibur_rep_c102974_175
wsnp_Ex_c5929_10402147	wsnp_Ex_c5929_10402147	Ku_c17569_905	BS00010531_51	wsnp_Ra_c44141_50623811
wsnp_Ra_c16846_25598885	wsnp_Ra_c16846_25598885	BS00030876_51	BobWhite_c35303_192	Excalibur_c9811_131
CAP8_c359_95	Excalibur_c41477_1272	BS00067216_51	BS00047836_51	CAP8_c359_95
IACX6065	IACX6065	BS00091887_51	wsnp_Ex_c20250_29303152
BS00073525_51	BS00073525_51	Kukri_c8242_730	Kukri_c97654_90
wsnp_Ex_c15475_23757972	Excalibur_c49743_97	BS00020459_51	wsnp_Ex_c15475_23757972
BS00065956_51	Excalibur_c25239_283	BS00065956_51	BS00048757_51
BS00023028_51	BS00023028_51	Excalibur_c24829_189	Kukri_c30244_619
RFL_Contig1488_671	RFL_Contig1488_671	Excalibur_c1529_1644	RAC875_c36922_829
BS00022459_51	BS00110550_51	BS00022459_51
RAC875_c10194_910	RAC875_c10194_673	wsnp_Ex_c1894_3575749	RAC875_c10194_910
JD_c1187_1398	RAC875_rep_c104403_524	JD_c1187_1398	wsnp_Ex_rep_c101340_86719239
Kukri_c5459_334	Kukri_c5459_334	Excalibur_c6501_477
wsnp_Ex_rep_c102478_87635370	wsnp_Ex_rep_c102478_87635370	wsnp_Ku_c11052_18135847
Kukri_c33640_640	Excalibur_c60581_62	Kukri_c33640_640
Tdurum_contig59531_914	IAAV3488	Tdurum_contig59531_914
Excalibur_c3969_1208	Excalibur_c3969_1208	Excalibur_c3969_713
wsnp_Ex_rep_c67786_66472676	wsnp_Ex_rep_c67786_66472676	Excalibur_c56240_200
BS00059887_51	Kukri_c64639_120	BS00059887_51
Kukri_c51247_322	wsnp_JG_c2509_1153697	Kukri_c51247_322
wsnp_BE426418A_Ta_2_2	wsnp_BE426418A_Ta_2_1	wsnp_BE426418A_Ta_2_2
BobWhite_c12428_371	BS00041742_51	BobWhite_c12428_371
wsnp_BE604885A_Ta_2_2	BS00033658_51	wsnp_BE604885A_Ta_2_2
Tdurum_contig42495_389	Tdurum_contig42495_389	BS00023222_51
RFL_Contig2394_439	RFL_Contig2394_439	Tdurum_contig55443_1361
BS00013584_51	BS00013584_51	Kukri_c28165_906
BS00110564_51	BS00110564_51	BS00022256_51
Excalibur_rep_c110278_62	BS00022424_51	Excalibur_rep_c110278_62
Excalibur_c29205_537	Excalibur_c29205_537	BS00071823_51	Excalibur_c5561_1013
Kukri_c1568_889	BS00084348_51	Kukri_c1568_889
wsnp_CAP11_rep_c4157_1965583	wsnp_CAP11_rep_c4157_1965583	wsnp_Ra_rep_c106523_90273922
wsnp_Ex_c15674_24004513	wsnp_Ku_c4568_8243775	wsnp_Ex_c15674_24004513
IAAV9044	IAAV5507	IAAV9044
tplb0036i05_182	tplb0036i05_182
wsnp_JD_c2863_3822253	wsnp_JD_c2863_3822253
Jagger_c8039_67	Jagger_c8039_67
RAC875_c4952_719	RAC875_c4952_719
IACX5899	IACX5899
Tdurum_contig52302_649	Tdurum_contig52302_649
Excalibur_c17655_467	Excalibur_c17655_467
Ra_c23771_496	IAAV5370	Ra_c23771_496	wsnp_Ex_c27317_36522052
RAC875_rep_c109701_76	RAC875_rep_c109701_76
BS00049032_51	BS00049032_51
Excalibur_c854_1459	Excalibur_c854_1459
RFL_Contig1896_1236	RFL_Contig1896_1236
Excalibur_c2578_1966	Excalibur_c2578_1966
IAAV1523	IAAV1523
Excalibur_c62042_175	Excalibur_c62042_175
IAAV3851	IAAV3851
BS00084159_51	BS00084159_51
wsnp_Ra_c7615_13070849	wsnp_Ra_c7615_13070849
IAAV4781	IAAV4781
wsnp_Ku_c14082_22272647	wsnp_Ku_c14082_22272647
RAC875_c67770_822	RAC875_c67770_822
IAAV902	IAAV902
IAAV5729	IAAV5729
BS00060666_51	BS00060666_51
BS00065932_51	RAC875_c55313_89	Tdurum_contig25520_363	BS00065932_51
Tdurum_contig777_260	Tdurum_contig777_260
wsnp_RFL_Contig2699_2402527	wsnp_RFL_Contig2699_2402527
BS00025191_51	BS00025191_51
RAC875_c5056_220	RAC875_c5056_220
wsnp_Ku_c8400_14280021	wsnp_Ku_c8400_14280021
wsnp_Ex_c12341_19693090	wsnp_Ex_c12341_19693090
wsnp_Ex_c22766_31972812	wsnp_Ex_c22766_31972812
wsnp_Ex_c10630_17338753	wsnp_Ex_c10630_17338753
BS00076772_51	BS00076772_51
BS00057445_51	BS00057445_51
Tdurum_contig55841_351	Tdurum_contig55841_351
BS00081688_51	BS00081688_51
RAC875_c47550_437	RAC875_c47550_437
RAC875_c24982_202	RAC875_c24982_202
Tdurum_contig28699_54	Tdurum_contig28699_54
Excalibur_rep_c103091_266	Excalibur_rep_c103091_266
wsnp_Ex_c24085_33332723	wsnp_Ex_c24085_33332723
wsnp_Ex_c8240_13914674	wsnp_Ex_c8240_13914674
RAC875_c32792_231	RAC875_c32792_231
Kukri_c35426_507	Kukri_c35426_507
wsnp_BE604885A_Ta_2_1	wsnp_BE604885A_Ta_2_1
wsnp_Ex_c8409_14170476	wsnp_Ex_c8409_14170476
RAC875_rep_c109228_400	RAC875_rep_c109228_400
wsnp_Ku_c38911_47455924	wsnp_Ku_c38911_47455924
BS00093889_51	BS00093889_51
BS00056089_51	BS00056089_51
Excalibur_c49977_170	Excalibur_c49977_170
Excalibur_c56240_176	Excalibur_c56240_176
RAC875_c99055_69	RAC875_c99055_69
Excalibur_c48047_90	Excalibur_c48047_90
wsnp_Ra_c27984_37480491	wsnp_Ra_c27984_37480491
wsnp_Ex_c13949_21828493	wsnp_Ex_c13949_21828493
Excalibur_c96921_206	Excalibur_c96921_206
Excalibur_c24354_465	Excalibur_c24354_465
BS00050109_51	BS00050109_51
BS00022368_51	BS00022368_51
BS00073898_51	BS00073898_51
BS00022884_51	BS00022884_51	Kukri_c49927_151
Excalibur_c64302_103	Excalibur_c64302_103
Excalibur_rep_c101767_219	Excalibur_rep_c101767_219
BS00055211_51	BS00055211_51
BS00066475_51	BS00066475_51
Kukri_rep_c89183_282	Kukri_rep_c89183_282
Kukri_s117946_404	Kukri_s117946_404
BS00063300_51	BS00063300_51
Kukri_rep_c69970_717	Kukri_rep_c69970_717
IACX5980	IACX5980
Kukri_c28650_111	Kukri_c28650_111
CAP7_c915_121	CAP7_c915_121
wsnp_Ex_c53364_56625806	wsnp_Ex_c53364_56625806
RAC875_c68056_81	RAC875_c68056_81
wsnp_Ku_c44716_51926415	wsnp_Ku_c44716_51926415
wsnp_Ku_c46762_53407442	wsnp_Ku_c46762_53407442
BobWhite_c37325_92	BobWhite_c37325_92
wsnp_Ku_c10362_17156084	wsnp_Ku_c10362_17156084
RAC875_c82493_67	RAC875_c82493_67
RAC875_c52195_324	RAC875_c52195_324
Ra_c4373_453	Ra_c4373_453
IAAV1410	IAAV1410
wsnp_Ex_c1141_2191485	wsnp_Ex_c1141_2191485
Ku_c26872_269	Ku_c26872_269
IAAV9068	IAAV9068
RAC875_c51781_238	RAC875_c51781_238
RAC875_rep_c90531_283	RAC875_rep_c90531_283
Kukri_c12079_204	Kukri_c12079_204
BS00106008_51	BS00106008_51
wsnp_Ra_c4373_7946257	wsnp_Ra_c4373_7946257
Kukri_rep_c102953_304	Kukri_rep_c102953_304
BS00066319_51	BS00066319_51
RAC875_c18058_1070	RAC875_c18058_1070
RAC875_c100413_60	BobWhite_c45623_215	RAC875_c46237_294	Excalibur_c14999_712	RFL_Contig622_1601	wsnp_BQ159467B_Ta_2_1	Tdurum_contig10107_580	wsnp_Ex_c2920_5385184	BS00105995_51	IAAV4105	BS00030430_51	Tdurum_contig12941_1413	RAC875_c100413_60	RAC875_c2044_170	wsnp_Ra_c10203_16850924	Tdurum_contig9132_102	RAC875_c8081_435	Kukri_rep_c114738_144
RAC875_c8755_314	IAAV5505	wsnp_Ex_c19982_29009504	BS00098496_51	Tdurum_contig1002_149	BS00091577_51	RAC875_c21955_719	RAC875_rep_c77173_208	Tdurum_contig26727_187	RAC875_c21086_130	RAC875_c8755_314	Kukri_c37029_761	RAC875_c37608_216	Excalibur_c14273_1407	wsnp_Ex_rep_c70174_69125822	Kukri_c13537_2069	Tdurum_contig28033_420	Tdurum_contig15181_67	BS00049570_51	RAC875_rep_c72470_124
BS00083391_51	BS00058272_51	Excalibur_c24617_131	wsnp_CAP11_c2309_1201554	Excalibur_c18172_2105	wsnp_BE424246B_Ta_2_2	wsnp_BQ167580B_Ta_2_1	wsnp_JD_rep_c63810_40704815	Excalibur_c47250_726	BS00063034_51	BS00083391_51
wsnp_Ex_c17303_25979191	BS00022316_51	RAC875_c25203_969	BS00110072_51	wsnp_Ex_c6245_10887043	BobWhite_c7281_328	wsnp_Ex_c17303_25979191	wsnp_Ex_c3257_6003626	wsnp_Ex_c2639_4899517	wsnp_Ex_c9594_15882022
Tdurum_contig43263_243	IAAV51	Kukri_c30535_58	Tdurum_contig43263_243	BS00086717_51	BS00023074_51	wsnp_JD_c7325_8422075	wsnp_Ex_c7967_13522958	Tdurum_contig10426_280	wsnp_Ex_c5657_9942445
Excalibur_c15095_852	Excalibur_c15095_831	Excalibur_c16703_430	Tdurum_contig28053_218	Tdurum_contig99764_60	RAC875_c24982_583	BS00037871_51	Excalibur_c15095_852	RAC875_c2340_616	BS00071041_51	BS00071597_51
Kukri_c14072_188	wsnp_JD_c1843_2562950	BS00099331_51	Excalibur_c62737_131	wsnp_Ex_c238_460841	IACX8272	BS00030581_51	BS00052423_51	RAC875_c95993_265	Kukri_c14072_188
wsnp_Ex_c7756_13218814	wsnp_Ex_c7756_13218814	Tdurum_contig49477_187	BS00005265_51	wsnp_Ex_c12887_20427158
Kukri_c2118_264	RAC875_rep_c86950_103	RAC875_c2787_470	wsnp_Ex_c4063_7344641	Kukri_c2118_264	RAC875_c2787_1260	Excalibur_c58066_180	Excalibur_c7706_1936	wsnp_Ex_c4063_7344449	RAC875_rep_c72758_122
Excalibur_c38785_222	BobWhite_c40305_243	wsnp_Ex_c12781_20280445	wsnp_Ku_c31407_41142340	Excalibur_c60319_127	RAC875_c17269_645	wsnp_Ex_c3040_5615597	wsnp_Ex_c11837_18996495	Excalibur_c38785_222	Ra_c29672_532
Excalibur_rep_c106935_390	Tdurum_contig67750_272	Excalibur_rep_c106935_390	Kukri_rep_c113146_128	wsnp_Ex_c3096_5709369
CAP11_c2057_200	BobWhite_c3902_145	BS00098868_51	CAP11_c2057_200	Tdurum_contig94629_258	CAP7_c1997_79
BS00022072_51	BS00011570_51	BS00022072_51	wsnp_Ex_rep_c66896_65307566	IAAV6689	BS00075108_51	Kukri_c32046_493	BS00102622_51
wsnp_Ex_rep_c69783_68742690	Excalibur_c9001_569	BobWhite_c16847_99	wsnp_Ex_rep_c69783_68742690	Excalibur_c63730_660	wsnp_Ex_rep_c67067_65534806	IAAV958	wsnp_BE489326B_Ta_2_1	Jagger_c2707_152
wsnp_Ex_c7172_12318529	BobWhite_c35249_110	BobWhite_c1196_297	Excalibur_c33550_75	wsnp_Ex_c5378_9505533	wsnp_Ex_c7172_12318529	Tdurum_contig31586_197	BS00037898_51	IACX11401
Kukri_c4599_482	Excalibur_c29625_222	Excalibur_c29625_243	RAC875_c44365_203	Tdurum_contig54463_316	RAC875_rep_c83245_239	Kukri_c4599_482
BobWhite_rep_c53007_100	BobWhite_c40244_73	IACX20464	BobWhite_rep_c53007_100
Kukri_c3243_1016	Kukri_c3243_1065	Ra_c8960_147	wsnp_Ra_c67016_65144188	BobWhite_c3721_224	Kukri_rep_c104399_156	Kukri_c3243_1016	Tdurum_contig60330_126
CAP12_rep_c4638_80	Tdurum_contig100403_128	BobWhite_c317_1777	RFL_Contig3857_548	CAP12_rep_c4638_80
wsnp_JD_c119_190135	Kukri_c40909_784	Excalibur_c14803_1088	RFL_Contig3799_987	Tdurum_contig28384_102	wsnp_BE489326B_Ta_2_2	wsnp_JD_c119_190135	BobWhite_c16847_343
Excalibur_c18641_1849	CAP8_rep_c4453_136	BS00097481_51	Excalibur_c18641_1849	CAP7_c3916_256	Excalibur_c24830_415	Tdurum_contig26727_267	Excalibur_c48841_1380
Ku_c9822_828	Ku_c9822_828	Tdurum_contig56661_291	wsnp_Ex_c7291_12517871	IACX5912	Ra_c9061_2115	wsnp_RFL_Contig2073_1317762
Excalibur_c37115_306	Ku_c172_840	Kukri_c63447_148	BobWhite_c24364_73	IAAV3519	Excalibur_c37115_306	wsnp_Ex_c37115_44930934
BS00056737_51	CAP11_c59_418	BS00056737_51	wsnp_CAP11_c59_99769	CAP8_c42_161	RFL_Contig2578_862	wsnp_Ex_c33879_42293206
Tdurum_contig11114_335	Tdurum_contig11114_335	BS00063160_51	Kukri_c2164_1856	Tdurum_contig51605_542	Tdurum_contig51605_857	Tdurum_contig51605_194
RAC875_c31133_77	RAC875_c23665_68	BS00086093_51	RAC875_c35672_73	RAC875_c17373_848	RAC875_c31133_77	IAAV4641
wsnp_JD_c2623_3541255	BobWhite_c10402_140	BS00032830_51	wsnp_JD_c2623_3541255	wsnp_JD_c30422_23944042	Kukri_c21467_571
Kukri_c18009_398	Kukri_c18009_398	wsnp_Ex_c2580_4800249	BobWhite_c17332_325	wsnp_Ex_c34975_43204180	Excalibur_c27055_1326
Tdurum_contig59566_2309	Tdurum_contig59566_2309	Kukri_c55981_194	Tdurum_contig59566_4435	wsnp_JD_c18509_16968425	Tdurum_contig59566_1534
Ra_c14132_2575	wsnp_Ex_c3907_7088011	BS00072993_51	Excalibur_c35203_334	Ra_c14132_2575	BS00052057_51
CAP8_c8651_206	IAAV5662	BS00056258_51	RFL_Contig1456_842	CAP8_c8651_206	BS00087825_51
BS00073011_51	Kukri_c9571_73	BobWhite_c40455_116	Ku_c25346_508	Kukri_c25794_863	BS00073011_51
Excalibur_c21372_142	BS00060255_51	Tdurum_contig51993_52	RAC875_c35310_770	Excalibur_c21372_142
BS00110292_51	RAC875_rep_c71561_619	BS00110292_51	BS00108055_51	JD_c6678_311
RAC875_c35720_456	RAC875_c35720_229	RAC875_c35720_456	Ku_c1575_338	BobWhite_c2937_1426
RAC875_rep_c70966_253	Kukri_c23958_187	RAC875_rep_c70966_253	Kukri_rep_c74178_178	Excalibur_rep_c68583_1067
Tdurum_contig50954_475	IACX4260	IAAV4876	Tdurum_contig50954_475	Tdurum_contig50954_880
Tdurum_contig50954_1393	RAC875_c62483_112	Tdurum_contig50954_394	Tdurum_contig50954_1264	Tdurum_contig50954_1393
wsnp_Ku_c33335_42844594	BS00079014_51	RAC875_c34484_67	wsnp_Ku_c33335_42844594	Kukri_c23228_137
BS00111294_51	BS00111294_51	wsnp_Ex_rep_c103892_88739043	Excalibur_c8314_405	Tdurum_contig10608_1081
Kukri_c4074_463	Kukri_c4074_463	BS00045330_51	RAC875_c43893_213	RAC875_c50787_146
wsnp_Ex_c16569_25082817	BobWhite_c45118_495	BS00079029_51	Excalibur_c16569_535	wsnp_Ex_c16569_25082817
BS00066108_51	wsnp_Ex_c21930_31102213	wsnp_Ex_c4927_8772847	wsnp_Ex_c21930_31102685	BS00066108_51
Excalibur_rep_c67448_528	Kukri_rep_c101341_425	Excalibur_rep_c104532_80	BS00018764_51	Excalibur_rep_c67448_528
BS00025114_51	BS00025114_51	wsnp_Ex_c1097_2105209	Kukri_c16742_415	BS00046052_51
BobWhite_c5095_634	BS00089954_51	BobWhite_c5095_634	IACX3190	Kukri_c15603_1116
Excalibur_c34069_487	RAC875_c16281_167	Excalibur_c34069_487	wsnp_Ex_c1934_3648624	RAC875_c16281_195
Tdurum_contig42366_818	RAC875_c8121_1997	Tdurum_contig42366_818	Tdurum_contig42366_893	Tdurum_contig42366_944
wsnp_Ex_c8208_13870372	wsnp_JD_c4413_5541190	CAP12_c3551_85	BS00040742_51	wsnp_Ex_c8208_13870372
wsnp_Ex_c19372_28313727	wsnp_Ex_c22401_31592784	wsnp_Ex_c11246_18191331	Excalibur_c8483_1308	wsnp_Ex_c19372_28313727
wsnp_Ex_rep_c66893_65301351	wsnp_Ex_rep_c66893_65301351	wsnp_Ku_c29102_39008953	wsnp_Ex_rep_c66893_65301177	RAC875_rep_c69917_755
BobWhite_rep_c64013_168	BobWhite_rep_c64013_168	Tdurum_contig100787_79
wsnp_Ex_c15399_23662312	Kukri_c11910_445	BS00062827_51	Excalibur_c5298_171	wsnp_Ex_rep_c69664_68618163	wsnp_Ex_c15399_23662312	wsnp_JD_c19725_17732526
Excalibur_rep_c70658_301	Excalibur_rep_c102300_102	Excalibur_rep_c70658_301	Excalibur_c18410_136
RAC875_rep_c72670_558	Kukri_c58054_59	RAC875_rep_c72670_558	wsnp_JD_rep_c50820_34666611
BS00060073_51	BS00060073_51	BS00062734_51	BS00066467_51
Tdurum_contig11988_459	BobWhite_c3902_210	Tdurum_contig11988_459	RFL_Contig5508_1283
wsnp_BE497740B_Ta_2_1	Excalibur_rep_c66942_58	wsnp_BE497740B_Ta_2_2	wsnp_BE497740B_Ta_2_1
Tdurum_contig59953_282	BS00095515_51	Tdurum_contig59953_282	BS00022861_51
Excalibur_c82403_135	RFL_Contig5418_347	Excalibur_c82403_135	Excalibur_c5977_440
Kukri_rep_c70103_146	wsnp_CAP11_c323_263628	Ku_c23207_988	Kukri_rep_c70103_146
BobWhite_c3902_175	tplb0059m03_1516	BobWhite_c3902_175	wsnp_Ex_c8386_14127329
Excalibur_c20277_483	Tdurum_contig12899_342	Excalibur_c20277_483	Tdurum_contig12008_803
wsnp_BE497469B_Ta_2_1	BS00049615_51	wsnp_BE497469B_Ta_2_1	Kukri_c45609_882	Excalibur_c30975_133	BS00029548_51
BobWhite_rep_c63085_120	wsnp_Ex_c6805_11743678	BobWhite_rep_c63085_120	BS00077528_51
BS00064956_51	BS00010849_51	RAC875_c36432_172	BS00064956_51
wsnp_Ra_c10710_17570054	wsnp_Ra_c10710_17570054	BS00024499_51	RAC875_c9930_191
RAC875_c16251_618	BobWhite_c15075_708	Excalibur_rep_c115600_289	RAC875_c16251_618
RAC875_rep_c115516_134	Excalibur_c15332_1194	wsnp_Ku_rep_c72821_72480395	RAC875_rep_c115516_134
IACX971	IAAV1079	Kukri_c3168_521	IACX971
RAC875_c10246_839	wsnp_Ex_c2820_5215394	RAC875_c10246_839
RAC875_c81076_317	IACX5844	RAC875_c81076_317
Kukri_c39386_282	RAC875_c25375_236	Kukri_c39386_282
Kukri_c40034_123	Kukri_c40034_123	BS00094456_51
BS00090945_51	BS00095061_51	BS00090945_51	wsnp_Ex_c2580_4800027	RAC875_c55214_932
BS00069273_51	BS00064227_51	BS00069273_51
wsnp_Ex_c25573_34834321	wsnp_Ex_c25573_34834321	wsnp_Ex_c52557_56115459
Excalibur_c25566_1000	Excalibur_c25566_423	Excalibur_c25566_1000
IAAV6566	Kukri_c30836_582	IAAV6566
Excalibur_c41752_392	BS00057451_51	Excalibur_c41752_392
CAP11_c5660_100	Tdurum_contig57914_1144	CAP11_c5660_100
RFL_Contig3455_629	RFL_Contig3455_700	RFL_Contig3455_629
RFL_Contig5709_3312	RFL_Contig5709_3005	RFL_Contig5709_3312
Tdurum_contig3182_132	tplb0062h15_59	Tdurum_contig3182_132
Ku_c13676_1074	Ku_c13676_1074	wsnp_Ex_rep_c68193_66971396
BS00087279_51	Tdurum_contig63110_433	CAP7_c3667_77	BS00087279_51	wsnp_Ku_rep_c72700_72370664
BS00068556_51	Tdurum_contig100004_204	BS00068556_51
BS00091257_51	BS00091257_51	wsnp_Ex_c13284_20948460
wsnp_Ex_c15944_24350833	wsnp_Ex_c15944_24350833	wsnp_RFL_Contig3336_3426054
wsnp_Ex_c16378_24870688	RFL_Contig5871_1771	wsnp_Ex_c16378_24870688
Kukri_rep_c94476_152	BS00059416_51	Kukri_rep_c94476_152
Tdurum_contig32277_121	Tdurum_contig32277_121	BS00085434_51
Excalibur_c5182_93	BS00110445_51	Excalibur_c5182_93
RAC875_c24113_591	BS00023645_51	RAC875_c24113_591
wsnp_BE497169B_Ta_2_2	wsnp_BE497169B_Ta_2_2	wsnp_Ex_c3005_5548573
Kukri_rep_c106420_312	Excalibur_c59479_514	Kukri_rep_c106420_312
IACX5776	wsnp_Ex_c8360_14085858	IACX5776
wsnp_Ku_c13311_21255891	IAAV3838	wsnp_Ku_c13311_21255891
Tdurum_contig77551_589	Kukri_c12817_59	Tdurum_contig77551_589
IAAV8162	IAAV8162	BS00016407_51
BS00066466_51	BS00022122_51	BS00066466_51	Kukri_c4310_489
BS00083706_51	RAC875_c3956_275	BS00083706_51
wsnp_Ra_rep_c75740_73183118	wsnp_Ra_rep_c75740_73183118	Excalibur_c6906_2385
Excalibur_c24391_321	RAC875_c5799_224	Excalibur_c24391_321
Excalibur_c27120_789	Excalibur_c27120_789	Kukri_s117590_74
wsnp_Ex_c5457_9632050	wsnp_Ex_c5457_9632050	BS00036352_51
Excalibur_c3341_519	BS00022025_51	BS00010316_51	Excalibur_c3341_519	Ra_c2964_2254
BS00065107_51	BS00065107_51	RAC875_c39926_313
BS00058654_51	Kukri_c3773_1450	BS00058654_51
RAC875_rep_c116515_181	BS00087278_51	tplb0024c09_1335	IACX3871	Excalibur_c3096_1699	RAC875_rep_c116515_181
wsnp_Ku_c93664_84327484	BS00011869_51	wsnp_Ku_c93664_84327484
RFL_Contig4421_1490	wsnp_BE445348B_Ta_2_1	RFL_Contig4421_1490
BS00011438_51	BS00011438_51	tplb0059m03_622
wsnp_Ku_c663_1368085	wsnp_Ku_c663_1368085
wsnp_Ex_c3722_6786328	wsnp_Ex_c3722_6786328
wsnp_Ex_c22016_31191407	wsnp_BG263758B_Ta_2_1	wsnp_JD_c1316_1891903	Ku_c23179_1250	wsnp_Ex_c22016_31191407	wsnp_Ex_c5378_9505087	wsnp_Ku_c6825_11858665	wsnp_Ex_c5378_9504586	RAC875_c17884_616	Tdurum_contig20950_359	wsnp_Ex_c123_244117
Excalibur_c85790_65	Excalibur_c85790_65
BobWhite_c25670_425	BobWhite_c25670_425
Kukri_rep_c107323_210	BobWhite_rep_c64944_264	Kukri_rep_c107323_210	BobWhite_c32864_250
IACX6214	IACX6214
RAC875_c24504_119	RAC875_c24504_119
D_GCE8AKX01C0776_247	D_GCE8AKX01C0776_247
BS00022242_51	BS00022242_51
wsnp_Ex_c21418_30554998	wsnp_Ex_c21418_30554998
wsnp_Ex_rep_c67625_66279491	BobWhite_c17021_269	wsnp_Ex_rep_c67625_66279491	Tdurum_contig14251_431	BobWhite_c7454_492
Ku_c101932_436	wsnp_Ku_c21818_31604716	Kukri_c21818_519	Ku_c101932_436	Excalibur_c80041_400	wsnp_Ku_c4078_7436510
Tdurum_contig67690_183	Tdurum_contig67690_183
BS00066797_51	BS00066797_51
IAAV6442	IAAV6442
BS00072151_51	BS00072151_51
RAC875_rep_c69171_92	RAC875_rep_c69171_92
Kukri_c13345_481	Kukri_c13345_481
wsnp_Ku_c14875_23320708	BS00102641_51	wsnp_Ku_c14875_23320708	wsnp_Ex_c1676_3185400
RAC875_c52898_57	RAC875_c52898_57
Kukri_c32803_150	Kukri_c32803_150
RAC875_c5966_1854	RAC875_c5966_1854
wsnp_CAP12_c2297_1121142	wsnp_CAP12_c2297_1121142
RFL_Contig304_729	RFL_Contig304_729
BS00070210_51	BS00070210_51
wsnp_Ex_c8715_14590273	wsnp_Ex_c8715_14590273
BS00065934_51	BS00065934_51
BS00048754_51	BS00048754_51
BobWhite_rep_c50457_813	BobWhite_rep_c50457_813
wsnp_JD_c16245_15468917	wsnp_JD_c16245_15468917
RAC875_rep_c82061_78	RAC875_rep_c82061_78
BS00079989_51	BS00079989_51
wsnp_Ex_rep_c66331_64502558	wsnp_Ex_rep_c66331_64502558
BobWhite_rep_c66990_294	BobWhite_rep_c66990_294
BS00057988_51	BS00057988_51
wsnp_JD_c9902_10674725	wsnp_JD_c9902_10674725
Excalibur_c8284_580	Excalibur_c8284_580
BS00065873_51	BS00065873_51
wsnp_Ex_c4069_7355431	RAC875_c57829_83	wsnp_Ex_c4069_7355431
wsnp_JD_c10602_11238420	wsnp_JD_c10602_11238420
RAC875_c61824_194	RAC875_c61824_194
RAC875_c2529_1483	RAC875_c2529_1483
Kukri_c7860_911	Kukri_c7860_911	BS00044944_51	BS00044942_51
Excalibur_c20392_1075	Excalibur_c20392_1075
BS00022512_51	IACX3426	BS00022512_51
tplb0028p23_691	tplb0028p23_691
RAC875_c53353_78	RAC875_c53353_78
CAP12_c4778_199	CAP12_c4778_199
BS00102646_51	BS00102646_51
wsnp_Ra_c41135_48426638	wsnp_Ra_c41135_48426638
RAC875_c14696_369	RAC875_c14696_369
wsnp_Ex_c2609_4852360	wsnp_Ex_c2609_4852360
IAAV3924	IAAV3924
Ra_c32055_981	wsnp_Ex_c4888_8714379	Ra_c32055_981	IAAV993
wsnp_Ku_c17659_26797674	wsnp_Ku_c17659_26797674
Ku_c31046_525	Ku_c31046_525	wsnp_Ex_c5547_9774195
RAC875_c76611_364	RAC875_c76611_364
Kukri_c11905_89	Kukri_c11905_89	wsnp_RFL_Contig2338_1839077	RFL_Contig4169_289	Kukri_rep_c101837_143
JD_c23336_253	JD_c23336_253
Tdurum_contig46030_580	Tdurum_contig46030_580
BS00076248_51	BS00076248_51
IAAV4613	IAAV4613
wsnp_Ex_c54357_57265797	wsnp_Ex_c54357_57265797
wsnp_JD_c29019_23208279	wsnp_JD_c29019_23208279
tplb0041e10_1230	tplb0041e10_1230
BS00063946_51	BS00063946_51
wsnp_Ex_c2723_5047696	wsnp_Ex_c2723_5047696
Excalibur_rep_c71645_94	Excalibur_rep_c71645_94
CAP12_c1468_114	CAP12_c1468_114
RFL_Contig5_632	RFL_Contig5_632
Tdurum_contig56933_86	Tdurum_contig56933_86
Ku_c46571_2583	Ku_c46571_2583
BobWhite_c13099_755	BobWhite_c13099_755
RAC875_c28384_413	RAC875_c28384_413
RAC875_c58159_989	RAC875_c58159_989
RAC875_c161_228	RAC875_c161_228
Ra_c965_2702	Ra_c965_2702
Excalibur_c16569_765	Excalibur_c16569_765
BS00009393_51	BS00009393_51
Tdurum_contig34149_219	Tdurum_contig34149_219
Tdurum_contig11192_373	Tdurum_contig11192_373
BS00105878_51	BS00105878_51
Ku_c24974_674	Ku_c24974_674
BS00022154_51	BS00022154_51
BS00063624_51	BS00063624_51
RAC875_c7158_687	RAC875_c7158_687
BobWhite_c28090_175	BobWhite_c28090_175
Excalibur_c6782_253	Excalibur_c6782_253
IAAV6088	IAAV6088
BS00064896_51	BS00064896_51
RFL_Contig3591_1832	RFL_Contig3591_1832
RFL_Contig29_1062	RFL_Contig29_1062
BS00009549_51	BS00009549_51
RAC875_c22641_993	RAC875_c22641_993
BS00062677_51	BS00062677_51
tplb0028p23_852	tplb0028p23_852
BS00105741_51	BS00105741_51
Tdurum_contig43252_1762	Tdurum_contig43252_1762
wsnp_Ex_c64005_62986957	wsnp_Ex_c64005_62986957
BS00022403_51	BS00022403_51
BS00070455_51	BS00070455_51
BS00064077_51	BS00064077_51
wsnp_Ku_c18538_27857915	wsnp_Ku_c18538_27857915
BS00039218_51	BS00039218_51
wsnp_Ex_c700_1379957	wsnp_Ex_c700_1379957
Excalibur_c5309_286	Excalibur_c5309_286
BS00059383_51	BS00059383_51
Kukri_c11120_462	Kukri_c11120_462
BS00030651_51	BS00030651_51
BS00078844_51	BS00078844_51
Ra_c58335_189	Ra_c58335_189
RAC875_c62223_86	RAC875_c62223_86
Ra_c17608_960	Ra_c17608_960
tplb0062a17_679	tplb0062a17_679
BobWhite_c22370_352	BobWhite_c22370_352
Kukri_c48750_1416	Kukri_c48750_1416
Excalibur_c94546_61	Excalibur_c94546_61
RAC875_c27986_1460	RAC875_c27986_1460
wsnp_Ku_c55746_59522526	wsnp_Ku_c55746_59522526
RFL_Contig876_422	RFL_Contig876_422
Jagger_c522_55	Jagger_c522_55
CAP12_rep_c3868_270	CAP12_rep_c3868_270
BobWhite_c14365_59	BobWhite_c14365_59
BobWhite_c11540_60	BobWhite_c11540_60
Tdurum_contig100212_141	Tdurum_contig100212_141
BobWhite_c9711_71	BobWhite_c9711_71
Tdurum_contig47635_876	Tdurum_contig47635_876
wsnp_Ra_c16264_24873670	wsnp_Ra_c16264_24873670
Kukri_rep_c69028_999	Excalibur_rep_c67048_452	Kukri_c23591_522	Excalibur_c63483_991	RAC875_rep_c69820_103	RAC875_c29099_1366	D_GB5Y7FA02H01X6_191	D_contig52360_374	Kukri_rep_c69028_999	Kukri_c8870_721	tplb0050o09_895	Kukri_c88294_60
BS00078098_51	BobWhite_c5246_196	BS00078098_51	CAP11_c1051_121	BS00062806_51	BS00105800_51	BS00003119_51	D_GDEEGVY01CO81T_81	BS00042131_51	Excalibur_c15009_1082	wsnp_Ex_c12963_20529964
Excalibur_rep_c69004_1653	BS00067117_51	CAP8_c5043_351	RAC875_c51781_795	Excalibur_rep_c69004_1653	Kukri_c50527_241	BS00108577_51	D_contig59199_227
Excalibur_c13336_670	Excalibur_c13336_670	IACX5824	D_GBF1XID01ETBRB_172	Kukri_c2289_635	BS00021919_51	BobWhite_c29014_449
RFL_Contig3966_1511	RAC875_c19233_256	RFL_Contig2432_953	Kukri_c63797_354	RFL_Contig3966_1511	RAC875_c51595_177
BS00033229_51	IAAV7013	IAAV686	BobWhite_rep_c52911_146	BS00033229_51
RAC875_rep_c115090_51	BS00065422_51	RAC875_c22383_248	RAC875_c43871_154	RAC875_rep_c115090_51
Kukri_c17342_231	Kukri_c17342_231	Kukri_c5411_1312	Kukri_c5252_107
BS00095638_51	BS00095638_51	BS00095640_51	BS00093856_51
BS00067163_51	BS00067163_51	D_GA8KES402JVT1Y_74
RFL_Contig4591_1759	RFL_Contig4591_1759	Kukri_rep_c117022_97
Tdurum_contig10408_1548	Tdurum_contig51605_137	Tdurum_contig10408_1548
wsnp_Ex_c1629_3104356	wsnp_Ex_c1602_3055066	wsnp_Ex_c1629_3104356
BS00011111_51	BS00011111_51	RAC875_c10628_1253
RAC875_c19660_1530	RAC875_c19660_1530
BS00063214_51	BS00063214_51
BS00066691_51	wsnp_CAP11_c1051_622082	BS00066691_51
RFL_Contig2471_119	RFL_Contig2471_119
BS00028997_51	BS00028997_51
D_contig79290_372	D_contig79290_372
Kukri_c38868_427	Kukri_c38868_427
BS00054496_51	BS00054496_51
wsnp_Ra_c7174_12417331	wsnp_Ra_c7174_12417331
JD_c7714_954	JD_c7714_954
Tdurum_contig82605_187	Tdurum_contig82605_187
RAC875_c60169_200	RAC875_c60169_200
BS00022212_51	BS00022212_51
RAC875_c33823_279	RAC875_c33823_279
Excalibur_c57482_473	Excalibur_c57482_473
Ra_c10284_405	Ra_c10284_405
IAAV2729	IAAV2729
Kukri_c28730_207	Kukri_c28730_207
BS00093857_51	BS00093857_51
RAC875_c3141_214	RAC875_c3141_214
CAP12_c2615_128	CAP12_c2615_128
Jagger_c3839_60	Jagger_c3839_60
BobWhite_c18256_809	BobWhite_c18256_809
Tdurum_contig54957_624	Tdurum_contig54957_624
RAC875_c101793_136	RAC875_c101793_136
wsnp_Ku_c13204_21105694	wsnp_Ku_c13204_21105694
D_GBUVHFX02FQKHM_48	D_GBUVHFX02FQKHM_48
tplb0062k24_584	tplb0062k24_584
Tdurum_contig75819_1471	wsnp_Ex_c6094_10663424	wsnp_Ex_c1246_2393978	RFL_Contig3841_3051	IACX8322	RAC875_c7670_219	wsnp_Ku_c20783_30448706	Tdurum_contig7992_605	RFL_Contig3841_2595	Tdurum_contig41127_265	Excalibur_c33542_113	BS00048067_51	wsnp_Ex_c4331_7808746	BobWhite_c8680_918	Tdurum_contig93100_149	BobWhite_s66966_118	wsnp_Ra_c22775_32274079	BS00084703_51	Kukri_c27648_350	RFL_Contig3841_1986	wsnp_CAP7_c254_138937	RFL_Contig3841_2433	Tdurum_contig75819_1471
IAAV3480	Excalibur_c40202_114	wsnp_Ex_c16175_24619793	Excalibur_c8658_335	Kukri_c19216_123	IAAV3132	wsnp_Ku_c2317_4448102	Ra_c23848_305	Tdurum_contig14947_611	BS00037357_51	IAAV3480
Excalibur_c65272_341	Tdurum_contig42638_531	Excalibur_rep_c101421_80	Kukri_c6091_327	wsnp_Ex_c13953_21831752	RAC875_c4965_1523	Excalibur_c53055_524	Excalibur_rep_c69170_425	Excalibur_c65272_341	RAC875_rep_c71684_51
Excalibur_c5624_1026	Kukri_rep_c106490_583	Kukri_c34435_265	Excalibur_c5624_1026	Kukri_c29142_1046	Kukri_c29142_473	tplb0033c09_1345	Kukri_c29142_450	Kukri_c29142_747	RAC875_c278_2934
BS00034174_51	wsnp_Ex_c7528_12868250	wsnp_Ex_c9035_15054913	Excalibur_rep_c70578_299	BS00034174_51
Kukri_rep_c85536_598	Tdurum_contig47476_495	Tdurum_contig47476_528	Kukri_rep_c85536_598
CAP11_c1989_183	BobWhite_c33898_150	RAC875_c7016_2039	wsnp_Ra_c16476_25132652	Excalibur_c74397_238	Excalibur_rep_c104570_201	CAP11_c1989_183	Kukri_c33315_159
Kukri_c2634_487	IAAV125	tplb0024j12_840	wsnp_Ex_c10886_17694220	Excalibur_c32366_122	Kukri_c2634_487	IAAV7376
wsnp_JD_c14769_14413046	wsnp_BE497618A_Ta_1_1	wsnp_CAP7_c32_19340	wsnp_Ku_c61953_63254478	RAC875_c38663_2179	wsnp_Ex_c6044_10590220	wsnp_JD_c14769_14413046
CAP11_c315_247	CAP11_c315_247	RAC875_c27704_420	wsnp_BE637808A_Ta_2_1	BobWhite_rep_c63429_271	wsnp_Ex_rep_c104859_89444355
IACX5724	Excalibur_rep_c69170_438	IACX5724	Excalibur_c46904_84	RAC875_c4800_255	Tdurum_contig46583_1275
Kukri_c3866_1768	RFL_Contig3621_947	Tdurum_contig31218_279	Kukri_c3866_1768	wsnp_Ex_c5072_9006666	Tdurum_contig63050_181
Tdurum_contig75819_1220	BS00093289_51	Tdurum_contig75819_1220	RFL_Contig3424_931	RAC875_c6280_292
wsnp_Ex_c1520_2906995	BobWhite_c20514_70	BS00004170_51	BS00068244_51	wsnp_Ex_c5487_9686018	wsnp_Ex_c1520_2906995
wsnp_Ex_c5072_9006966	Tdurum_contig54776_1396	BobWhite_c25163_178	wsnp_Ex_c5072_9006966	wsnp_Ex_rep_c67099_65575038	wsnp_Ex_c8976_14964359
Tdurum_contig11919_360	wsnp_CAP8_c1013_646748	Tdurum_contig11919_360	Tdurum_contig33628_129	BS00089283_51
wsnp_JD_c64_103934	BS00106545_51	BS00035307_51	BS00021716_51	wsnp_JD_c64_103934
Kukri_c74409_199	BS00011060_51	wsnp_Ex_c54453_57331510	Kukri_c74409_199	wsnp_Ex_c20386_29451037
Excalibur_c58393_329	wsnp_RFL_Contig3138_3094305	Excalibur_c58393_329	BS00107766_51	BS00092859_51
BS00066891_51	BS00101512_51	Excalibur_c7034_692	BS00066891_51
RAC875_c28178_889	Ku_c766_2284	Ku_c3891_395	RAC875_c28178_889
CAP8_rep_c3781_99	BS00064369_51	CAP8_rep_c3781_99	CAP12_c2972_140
BS00065030_51	BS00065030_51	RAC875_rep_c104791_336	BobWhite_c14495_230
Excalibur_c3988_1660	wsnp_Ex_c26740_35969367	Excalibur_c3988_1660	wsnp_Ex_c3988_7221220
BobWhite_c10610_1096	RAC875_c17197_504	BobWhite_c10610_1096	Excalibur_c4325_1150
wsnp_Ex_rep_c66324_64493429	wsnp_Ex_rep_c66324_64493429	Ex_c66324_1151	wsnp_Ex_c13031_20625900
Ex_c101546_376	RAC875_c67909_226	Ex_c101546_376	BS00059454_51
BS00021957_51	BS00022395_51	RAC875_c40654_206	BS00021957_51
BS00003866_51	RAC875_c48107_65	BobWhite_c20909_243	BS00003866_51
Tdurum_contig10654_704	Tdurum_contig10654_704	wsnp_Ex_c12725_20212708	Kukri_c19883_629
RAC875_c18094_69	RAC875_c18094_69	Kukri_c50720_397
wsnp_Ku_c8391_14261321	RAC875_c35819_165	wsnp_Ku_c8391_14261321
Ra_c37920_342	wsnp_Ex_c24443_33687802	wsnp_Ex_c24443_33688235	BobWhite_rep_c65013_174	wsnp_Ex_c21197_30325539	Kukri_c48199_102	Ra_c37920_342	BS00109736_51
BS00072025_51	Kukri_c27874_515	BS00072025_51
RAC875_c1148_149	wsnp_BE403710B_Ta_2_1	RAC875_c1148_149
IAAV3697	IAAV3697	wsnp_Ex_rep_c67145_65628860
RAC875_c17918_321	Ku_c46953_153	RAC875_c17918_321
RAC875_c20429_903	RAC875_c20429_903	wsnp_Ex_c41074_47987860
RAC875_c220_1354	RAC875_c220_1354	Kukri_c49828_316
RAC875_c83401_115	D_F5XZDLF02G9H4M_286	RAC875_c83401_115
IAAV4351	wsnp_Ku_rep_c68565_67614479	IAAV4351
RFL_Contig4336_184	RFL_Contig4336_184	RAC875_c88582_131
Excalibur_c56798_364	Excalibur_c56798_364	RAC875_c11702_1015
Kukri_rep_c109167_89	Kukri_rep_c109167_89	Excalibur_c9370_966
RAC875_c94519_448	RAC875_c94519_448	BS00107069_51
wsnp_Ku_c3081_5776947	BS00009492_51	wsnp_Ku_c3081_5776947
RAC875_c95150_286	RAC875_c95150_286	wsnp_Ex_c2352_4405961
RAC875_rep_c100803_217	RAC875_rep_c100803_217	RAC875_c36363_222
wsnp_BE405275A_Ta_1_1	wsnp_BE405275A_Ta_1_1	wsnp_RFL_Contig2771_2524880
wsnp_Ex_c19207_28125072	wsnp_Ex_c19207_28125072
Kukri_c48943_1149	Kukri_c48943_1149
wsnp_Ex_c33012_41567026	wsnp_Ex_c33012_41567026
RAC875_c37988_243	RAC875_c37988_243
RAC875_c49370_327	RAC875_c49370_327
BS00062712_51	BS00062712_51
Tdurum_contig46583_2203	Tdurum_contig46583_2203	Excalibur_rep_c66939_849
Excalibur_rep_c112888_602	Tdurum_contig45738_670	BS00110021_51	Excalibur_rep_c112888_602	BobWhite_c11327_185
wsnp_Ex_c5470_9657856	wsnp_Ex_c5470_9657856
wsnp_Ex_c28429_37553452	wsnp_Ex_c28429_37553452
Kukri_c39882_203	Kukri_c39882_203
BS00064269_51	BS00064269_51
Tdurum_contig16896_426	Tdurum_contig16896_426
RAC875_c56040_216	RAC875_c56040_216
BobWhite_c19919_516	BobWhite_c19919_516
BS00084042_51	BS00084042_51
wsnp_Ex_c539_1072859	wsnp_Ex_c539_1072859
BS00059503_51	BS00059503_51
wsnp_Ex_c12812_20324622	wsnp_Ex_c12812_20324622
JD_c581_466	JD_c581_466
wsnp_Ku_c9746_16265584	wsnp_Ex_c10955_17794520	wsnp_Ku_c9746_16265584
IAAV1383	IAAV1383
tplb0031m13_1902	tplb0031m13_1902
Kukri_c20012_1425	Kukri_c20012_1425
BS00066413_51	BS00066413_51
wsnp_Ku_c1205_2398925	wsnp_Ku_c1205_2398925
BS00110281_51	BS00110281_51
wsnp_Ex_c4752_8482625	wsnp_Ex_c4752_8482625
BS00065863_51	BS00065863_51
Tdurum_contig13245_119	Tdurum_contig13245_119
BS00063809_51	BS00063809_51
Kukri_c3948_209	Kukri_c3948_209
JD_c21248_511	JD_c21248_511
Ra_c9123_2016	Ra_c9123_2016
Ex_c883_2618	Ex_c883_2618
Excalibur_c74390_108	Excalibur_c74390_108
BobWhite_c47168_289	BobWhite_c47168_289
BS00041735_51	BS00041735_51
RFL_Contig3841_2409	RFL_Contig3841_2409	BS00045454_51
wsnp_Ku_c4924_8816643	wsnp_Ku_c4924_8816643
wsnp_Ex_c24474_33721784	wsnp_Ex_c24474_33721784
BobWhite_c47168_598	BobWhite_c47168_598
BobWhite_c10610_149	BobWhite_c10610_149
Excalibur_c2827_227	Excalibur_c2827_227
wsnp_Ex_c5690_9994334	wsnp_Ex_c5690_9994334
RAC875_c754_120	RAC875_c754_120
Ex_c7227_53	Ex_c7227_53
wsnp_Ku_c7102_12271493	wsnp_Ku_c7102_12271493
RAC875_rep_c113128_598	RAC875_rep_c113128_598
Ra_c74035_586	Ra_c74035_586
wsnp_Ex_c5690_9994305	wsnp_Ex_c5690_9994305
wsnp_Ku_c4342_7887834	wsnp_Ku_c4342_7887834
Ra_c22675_581	Ra_c22675_581
Tdurum_contig21233_82	Tdurum_contig21233_82
RFL_Contig2531_987	RFL_Contig2531_987
IAAV2591	IAAV2591
BS00039641_51	BS00039641_51
Ra_c7973_1185	Ra_c7973_1185
wsnp_Ra_c14920_23225219	wsnp_Ra_c14920_23225219
RAC875_rep_c77127_256	RAC875_rep_c77127_256
RAC875_c12181_1166	RAC875_c12181_1166
BS00072157_51	BS00072157_51
Kukri_c8200_2456	Kukri_c8200_2456
BS00090866_51	BS00090866_51
Tdurum_contig30576_247	Tdurum_contig30576_247
RAC875_c34231_812	RAC875_c34231_812
Excalibur_c23921_738	Excalibur_c23921_738
Excalibur_c13811_1086	Excalibur_c13811_1086
Tdurum_contig55374_309	Tdurum_contig45550_570	Kukri_c89906_197	Kukri_c34453_332	IAAV3896	wsnp_Ex_c50195_54565006	Kukri_rep_c79943_189	Excalibur_rep_c108293_345	Tdurum_contig55374_309	IAAV4665	Tdurum_contig45550_918	IAAV3421	BS00032203_51	BS00010659_51	Kukri_c5502_2513	RAC875_c5087_310	IACX9352	wsnp_JD_c33645_25575463	wsnp_Ku_c5502_9765942
BS00063804_51	wsnp_Ra_c15715_24192817	wsnp_Ex_rep_c70265_69211592	BobWhite_c38340_243	Kukri_c65146_460	BS00064935_51	Excalibur_c26226_458	IAAV773	RAC875_c25710_297	Ex_c7593_754	IAAV7491	IAAV2880	Ra_c59822_1439	IAAV8654	Excalibur_c8131_385	BS00065555_51	Tdurum_contig98255_84	BS00063804_51	IAAV4595	IAAV4437
BS00105791_51	Tdurum_contig28490_463	Tdurum_contig93168_52	IAAV4163	BS00025819_51	IAAV3868	BS00007684_51	Tdurum_contig42211_2280	BS00075746_51	Tdurum_contig42211_1634	BS00022576_51	BS00105791_51	IAAV2440	IAAV5831
Tdurum_contig33826_290	BS00022258_51	IACX5762	BS00018707_51	Tdurum_contig33826_290	Excalibur_rep_c67779_2380	Kukri_c26943_862	Tdurum_contig48090_374	IACX5783	IACX773	Tdurum_contig50123_97	BS00102182_51	Tdurum_contig61465_781
Kukri_c21787_283	BS00104279_51	Kukri_c21787_283	BobWhite_c4256_213	Kukri_rep_c101259_81	Kukri_c33550_601	wsnp_Ex_c4148_7494801	wsnp_BG604404B_Ta_2_2	wsnp_Ex_c4148_7495656	Excalibur_c57603_523	BobWhite_c8266_582	BS00022366_51
Excalibur_c31044_482	Excalibur_c31044_482	Excalibur_c19547_75	Tdurum_contig61242_161	BobWhite_c27751_206	Excalibur_c27349_166	BobWhite_c40424_143	Excalibur_c19547_128	Excalibur_c19547_1012	BobWhite_c27751_95
wsnp_Ku_c12557_20249122	RAC875_c51375_394	IAAV5564	wsnp_Ex_rep_c67510_66116823	RAC875_c87897_333	RAC875_c51375_238	Tdurum_contig9893_492	Kukri_c29008_195	wsnp_Ex_c21293_30421496	wsnp_Ku_c12557_20249122
Excalibur_c27948_1073	wsnp_Ex_c19319_28253742	wsnp_CAP12_rep_c4278_1949864	BS00091035_51	BS00022181_51	BobWhite_c17457_89	IAAV1931	BS00058659_51	BS00066024_51	BS00074787_51	RAC875_c2456_849	BS00037442_51	CAP8_c3273_136	Kukri_c27107_760	IACX9010	Excalibur_c27948_1073
Tdurum_contig29112_483	wsnp_Ex_c48922_53681502	Ku_c101046_1063	Ra_c106922_334	Tdurum_contig29112_483	Ra_c106922_266	Tdurum_contig10137_89	Ra_c106922_1879	Ra_c106922_296	BobWhite_c2646_141
tplb0034b12_591	wsnp_Ex_c5769_10136243	RAC875_c15807_669	Kukri_c32064_629	tplb0034b12_591	wsnp_Ex_c40815_47789152	BS00068851_51	Kukri_c15910_159	wsnp_Ex_c5769_10136788
RAC875_c35152_372	BS00062691_51	RAC875_c45747_87	BS00022090_51	BS00067428_51	BS00105308_51	RAC875_c35152_372	BS00074440_51
IAAV5117	RFL_Contig3563_1130	Ku_c33858_325	RFL_Contig2459_2314	Ex_c32540_659	BS00096604_51	IAAV5117
BS00010115_51	IACX7746	BS00010115_51	Tdurum_contig76559_124	IACX8647	Excalibur_rep_c79414_306	Tdurum_contig50625_2342
Tdurum_contig94674_195	Tdurum_contig31181_419	Tdurum_contig42528_884	Tdurum_contig42528_1416	Tdurum_contig63537_2050	Tdurum_contig100003_292	Tdurum_contig94674_195
RFL_Contig583_419	Tdurum_contig60114_525	BS00022364_51	RFL_Contig583_419	BS00011492_51	RAC875_c18200_929
RAC875_c94519_419	tplb0025f09_1052	Tdurum_contig42083_757	Tdurum_contig5427_314	RAC875_c94519_419	tplb0025f09_1853
Kukri_c8594_203	tplb0035d20_506	Kukri_c8594_203	RAC875_c47145_80	wsnp_Ex_c6739_11646407
Ra_c26080_461	Ra_c26080_461	Tdurum_contig82378_561	Tdurum_contig82378_264
Ku_c103450_879	RAC875_c2545_1186	Ku_c103450_879	Kukri_rep_c103450_1504	Excalibur_c29568_163
Tdurum_contig62286_271	BS00022466_51	RAC875_c24515_602	Excalibur_c9901_163	Tdurum_contig62286_271
Excalibur_c49061_138	Tdurum_contig49608_1185	Excalibur_c49061_138	BS00106142_51	Tdurum_contig46867_658
Tdurum_contig31139_143	Tdurum_contig31139_143	RAC875_c10850_316	Tdurum_contig31139_79
Excalibur_c42450_727	wsnp_Ex_c3119_5763762	Tdurum_contig51818_145	Excalibur_c42450_727
Ex_c25467_851	Ex_c25467_851	Ex_c9296_605	RAC875_c1828_1130
Tdurum_contig81797_369	Tdurum_contig81797_369	CAP11_c3631_75	wsnp_Ex_c8913_14881924
wsnp_Ex_c26285_35531618	wsnp_Ex_c26285_35531618	wsnp_Ex_c26285_35531324	wsnp_Ex_c26285_35532440
BobWhite_s64797_152	RAC875_c19303_228	BobWhite_s64797_152	Tdurum_contig33737_157
Kukri_c94033_432	Kukri_c322_1394	RAC875_c6865_349	Kukri_c94033_432
Tdurum_contig47552_957	wsnp_Ku_c7453_12833586	Tdurum_contig47552_957	BS00087144_51
Excalibur_c32467_676	wsnp_Ra_c18498_27571740	Excalibur_c32467_676
BobWhite_c1656_186	BS00060041_51	BobWhite_c1656_186
wsnp_CAP12_c1101_569783	BS00076033_51	wsnp_CAP12_c1101_569783
Excalibur_c17607_542	Excalibur_c56787_95	Excalibur_c17607_542
BS00064142_51	wsnp_BE442869B_Ta_1_1	BS00094771_51	BS00064142_51	RAC875_c1052_94
RAC875_c39339_400	RAC875_c39339_400	BS00034147_51
Kukri_c32958_390	Kukri_c32958_390	Ra_c5508_706
BS00030843_51	BS00034255_51	BS00030843_51
BS00011510_51	BS00011510_51	wsnp_Ex_c37502_45236634
RAC875_c12959_869	RAC875_c12959_869	IAAV2271
Excalibur_c52517_464	Excalibur_c52517_464	RAC875_c15872_141
wsnp_Ku_c13052_20918857	Ra_c27465_564	wsnp_Ku_c13052_20918857
Kukri_c26905_392	BS00023024_51	Kukri_c26905_392
BS00106144_51	BS00104364_51	BS00106144_51
BS00048794_51	BS00030571_51	BS00048794_51
Tdurum_contig41902_1524	BS00022431_51	Tdurum_contig41902_1524
wsnp_Ra_c9755_16200944	wsnp_Ex_c18318_27140346	wsnp_Ra_c9755_16200944
BS00039936_51	BS00039936_51	BS00039935_51
Kukri_rep_c106598_51	Kukri_rep_c106598_51	Kukri_rep_c106598_114
IAAV1120	IAAV1120	Excalibur_c14401_743
Excalibur_c21727_851	Excalibur_c21727_851
RFL_Contig2277_1527	RFL_Contig2277_1527
Excalibur_c37565_709	Excalibur_c37565_709
RAC875_c39226_131	RAC875_c39226_131
wsnp_BE638137B_Ta_2_2	wsnp_BE638137B_Ta_2_2
IACX938	IACX938
Excalibur_c48668_341	Excalibur_c48668_341
wsnp_Ku_c12503_20174234	wsnp_Ku_c12503_20174234
wsnp_Ex_c7362_12622736	wsnp_Ex_c7362_12622736
RAC875_c18736_133	RAC875_c18736_133	BS00062892_51
BS00034148_51	BS00034148_51
Excalibur_rep_c113261_400	Excalibur_rep_c113261_400
wsnp_Ex_c16825_25387841	wsnp_Ex_c16825_25387841
RAC875_c1357_860	RAC875_c1357_860
BS00062304_51	BS00062304_51
BS00063008_51	BS00063008_51
wsnp_Ex_c4358_7854194	wsnp_Ex_c4358_7854194	wsnp_Ex_c25373_34639805
Tdurum_contig8028_870	Tdurum_contig8028_870
BS00037020_51	BS00037020_51
wsnp_Ku_c12399_20037334	wsnp_Ku_c12399_20037334
Excalibur_c47209_87	Excalibur_c47209_87
wsnp_BF483640B_Ta_2_2	wsnp_BF483640B_Ta_2_2
RAC875_c202_474	RAC875_c202_474
Tdurum_contig47622_234	Tdurum_contig47622_234
Ra_c10455_3226	Ra_c10455_3226
Tdurum_contig47429_501	Tdurum_contig47429_501
wsnp_BE403378B_Ta_2_1	wsnp_BE403378B_Ta_2_1
BS00109813_51	BS00109813_51
Tdurum_contig29989_132	Tdurum_contig29989_132
Tdurum_contig81113_395	Tdurum_contig81113_395
BS00067775_51	BS00067775_51
Kukri_rep_c78644_408	Kukri_rep_c78644_408
Kukri_c49506_396	Kukri_c49506_396
Kukri_c28022_54	Kukri_c28022_54
BobWhite_c20051_53	BobWhite_c20051_53
CAP7_c10839_300	CAP7_c10839_300
Kukri_c13401_973	Kukri_c13401_973
CAP11_c601_120	BS00095416_51	CAP11_c601_120
RAC875_c14085_1709	RAC875_c14085_1709
RAC875_c27160_307	RAC875_c27160_307
Tdurum_contig67399_676	Tdurum_contig67399_676
wsnp_Ex_c107075_90880218	wsnp_Ex_c107075_90880218
wsnp_JD_c1549_2185341	wsnp_JD_c1549_2185341
Excalibur_c642_481	Excalibur_c642_481
RAC875_c48025_483	RAC875_c48025_483
IAAV7394	IAAV7394
Excalibur_c19078_210	Excalibur_c19078_210
RAC875_c24098_141	RAC875_c24098_141
RFL_Contig4881_137	RFL_Contig4881_137
BobWhite_c7157_633	BobWhite_c7157_633
IAAV7221	IAAV7221
BS00040305_51	BS00040305_51
BS00066783_51	BS00066783_51
wsnp_Ra_c2078_4037878	wsnp_Ra_c2078_4037878
BobWhite_c47144_153	BobWhite_c47144_153
BS00022653_51	BS00022653_51
wsnp_Ra_c1146_2307483	wsnp_Ra_c1146_2307483
Tdurum_contig11733_825	Tdurum_contig11733_825
IAAV7323	IAAV7323
RAC875_c86104_111	RAC875_c86104_111
Kukri_c52413_282	Kukri_c52413_282
tplb0026o15_1634	tplb0026o15_1634
BS00009342_51	BS00009342_51
wsnp_BE497160D_Ta_2_1	BS00064002_51	BS00081724_51	BS00106571_51	Ex_c42133_630	wsnp_BE497160D_Ta_2_1	D_GDEEGVY01C7BQU_446	IAAV5065	IACX5985	Kukri_c4210_240	BS00068013_51	wsnp_Ex_c42133_48794975	BS00047797_51	IACX378	BS00022436_51	D_GDS7LZN02F0W89_230	BS00103682_51
wsnp_BF202706D_Ta_1_1	CAP8_c9110_427	wsnp_BF202706D_Ta_1_1	RAC875_c60218_63	wsnp_BE444858D_Ta_1_1
RAC875_rep_c105718_585	RAC875_rep_c105718_585	RAC875_rep_c105718_304
Kukri_c20631_614	Kukri_c20631_614	BS00094770_51
RAC875_rep_c76650_164	RAC875_rep_c76650_164
Kukri_rep_c68594_530	Kukri_rep_c68594_530
wsnp_Ex_rep_c107564_91144523	wsnp_Ex_rep_c107564_91144523
IAAV5607	IAAV5607
BobWhite_c20689_427	BobWhite_c20689_427
BS00099053_51	BS00099053_51
wsnp_Ku_c16354_25219645	wsnp_Ku_c16354_25219645
CAP11_c896_88	CAP11_c896_88
Excalibur_rep_c106790_155	Excalibur_rep_c106790_155
Excalibur_c79009_131	Excalibur_c79009_131
Excalibur_rep_c108030_260	Excalibur_rep_c108030_260
IAAV6015	IAAV6015
BS00067452_51	BS00067452_51
Tdurum_contig4567_172	Ra_c66628_801	wsnp_Ra_c57838_59796310	Tdurum_contig10987_800	wsnp_Ex_c24594_33843836	BS00066916_51	BobWhite_c34650_141	RAC875_rep_c110032_448	Tdurum_contig4567_172	wsnp_Ku_c14958_23427256	RAC875_c41315_157	BS00100178_51	IACX3152	Tdurum_contig69079_300	Jagger_c5915_58	Kukri_rep_c68263_453	BS00067797_51	RFL_Contig4500_912	Kukri_c2621_610	wsnp_Ex_rep_c66900_65314631	BS00078242_51	Kukri_c30875_283	Jagger_c1611_158	BobWhite_c34650_78	IACX11633	wsnp_Ex_c6314_10992814	RAC875_c19105_498	wsnp_JD_c9510_10342089	BobWhite_c46338_76	Tdurum_contig57742_400	IACX12578	RAC875_c42037_363	BS00013563_51	RAC875_c79944_269	RAC875_c7291_388	Excalibur_rep_c74009_217	IACX3154	Excalibur_c63344_424	Tdurum_contig4567_1290	Tdurum_contig49751_2541	BobWhite_c10901_578	Kukri_c75644_104	BS00069980_51	IAAV1417	BS00080090_51	Kukri_c5460_1063	wsnp_Ex_rep_c66900_65314012	RAC875_c2498_837
RFL_Contig3882_550	IACX6241	Kukri_c2326_659	BobWhite_c41847_333	BobWhite_c5748_756	wsnp_Ku_c23772_33711538	BS00065386_51	Excalibur_c19057_701	D_contig23076_255	Excalibur_c97639_173	BS00022509_51	Tdurum_contig13659_615	Kukri_c9468_831	Ra_c68_1191	wsnp_CAP11_c2100_1109583	RAC875_c7186_1147	RFL_Contig3882_550	Kukri_c53586_128	RAC875_c52086_340	wsnp_Ex_c4921_8764088	tplb0051d06_1385	BS00067895_51
RAC875_rep_c80358_120	wsnp_Ex_c15084_23263641	Ex_c5902_360	IAAV5061	Ku_c69633_1873	wsnp_JD_c20604_18293112	BS00064515_51	Tdurum_contig81753_70	wsnp_Ex_c130_259533	wsnp_Ra_c10053_16636851	wsnp_JD_c8448_9444839	Ex_c13534_401	wsnp_Ex_c18805_27686000	wsnp_Ex_c6117_10704945	RAC875_rep_c80358_120	RFL_Contig4653_1217	RAC875_c29957_355	BobWhite_rep_c49176_485	BS00062996_51	RAC875_rep_c114924_726
Excalibur_c31769_793	Excalibur_c24051_502	RAC875_rep_c109969_119	wsnp_Ku_c6977_12078885	BS00066447_51	wsnp_Ex_c44164_50292954	wsnp_Ex_c18754_27630557	wsnp_Ex_rep_c101994_87256479	wsnp_RFL_Contig2265_1693968	Excalibur_c26671_57	CAP11_c3209_76	wsnp_Ex_c17476_26190830	Excalibur_c31769_793	wsnp_Ex_c2185_4094843	wsnp_Ku_c6977_12078791	IAAV8629
BS00066143_51	JD_c5000_410	CAP11_c3591_72	Ex_c5317_662	BobWhite_c19155_246	BS00066143_51	BS00022761_51	BS00061387_51	wsnp_Ku_c51039_56457361	Excalibur_c9846_1720	RAC875_c101391_521	wsnp_Ex_c27298_36506245	Excalibur_c12332_161	RAC875_c61597_327
BS00063822_51	RAC875_c13_1458	wsnp_Ra_c13_24540	RAC875_rep_c106700_77	BS00063823_51	Tdurum_contig10546_273	BS00063822_51	RAC875_c13_1965	BS00066127_51	RAC875_c13_1589
Ra_c7322_2294	wsnp_CAP7_c2282_1107112	Ra_c7322_2294	Excalibur_rep_c115510_314	wsnp_Ex_rep_c69526_68472787	Kukri_c8835_112	BS00099700_51	wsnp_Ex_c19134_28056012	wsnp_Ex_c31830_40573624
RAC875_c23775_406	Tdurum_contig36142_150	Excalibur_c45297_316	wsnp_Ex_rep_c69647_68598463	Kukri_c5967_586	RAC875_c23775_406	Tdurum_contig82190_124	BobWhite_c40633_308	RAC875_c25339_200
Tdurum_contig12967_831	Tdurum_contig12967_831	BS00076221_51	Tdurum_contig88305_380	BS00089968_51	BS00067453_51	BS00040916_51	BS00077533_51	wsnp_BE443187A_Ta_2_3
CAP7_c10833_215	wsnp_Ku_c11110_18216209	CAP7_c10833_215	BS00068254_51	CAP12_rep_c5753_56	RAC875_c103787_233	BS00075505_51	BobWhite_rep_c49979_373
wsnp_Ku_c3953_7233359	wsnp_Ex_c16295_24772702	wsnp_Ex_c16295_24772663	wsnp_CAP11_c923_558715	RAC875_c55872_149	wsnp_Ex_c54655_57455110	wsnp_Ku_c3953_7233359	wsnp_Ex_c54655_57455562
BS00057293_51	BS00021873_51	RAC875_rep_c106118_339	BS00056933_51	BS00047242_51	BS00056932_51	BS00057293_51
Excalibur_c47321_138	Excalibur_c47321_138	IAAV2363	BS00100107_51	IACX5879	wsnp_Ex_c31017_39858962	wsnp_Ex_c7383_12655992
Kukri_c63163_141	RAC875_c31670_389	RAC875_c68120_285	Kukri_c63163_141	BS00065313_51	BobWhite_c11512_157	Excalibur_c2598_2052
RAC875_c28819_281	RAC875_c28819_281	Kukri_rep_c103857_458	RAC875_c49940_385	Excalibur_c6567_845	Kukri_rep_c72329_163	BobWhite_c5457_1440
BS00034304_51	Kukri_c42466_392	BS00070903_51	Tdurum_contig45240_1309	wsnp_Ex_c4666_8349206	Excalibur_c53930_53	wsnp_Ex_rep_c68515_67349904	Ra_c33743_472	BS00034304_51	tplb0031i04_452	BS00034303_51
BS00022754_51	wsnp_Ku_c42416_50159250	BS00022754_51	BS00074855_51	wsnp_CAP11_c1506_840938	wsnp_CAP11_c1506_840951	BS00063973_51
Kukri_rep_c86966_163	Ex_c2171_2600	wsnp_Ex_c2171_4072774	wsnp_Ex_c2171_4072995	Kukri_rep_c86966_163	wsnp_Ex_c2171_4073721
Tdurum_contig59338_1902	Tdurum_contig76136_404	Tdurum_contig96830_155	Tdurum_contig59338_1902	wsnp_Ex_c1279_2451699	IAAV6488
wsnp_Ex_c16551_25060833	wsnp_Ex_c16551_25060833	wsnp_Ex_c16551_25061517	wsnp_Ex_c16551_25061395	Ra_c2139_968	wsnp_Ex_c16551_25061550
RAC875_c15745_124	tplb0035p20_710	BobWhite_c7114_237	RAC875_c15745_124	Kukri_rep_c95804_119	RFL_Contig3370_343
wsnp_Ku_c20011_29589514	BS00065481_51	wsnp_Ku_c3684_6789632	BS00044408_51	wsnp_Ku_c20011_29589514	Excalibur_c37943_221
BS00021688_51	Excalibur_c27357_146	BS00021688_51	Excalibur_c46261_342	tplb0049a09_2097	tplb0049a09_1302
wsnp_BE444644A_Ta_2_1	wsnp_BE444644A_Ta_2_1	wsnp_BE500291A_Ta_2_1	Excalibur_c52165_93	wsnp_Ex_c31570_40343841	Kukri_rep_c69378_1842
BS00021660_51	Kukri_rep_c107435_940	wsnp_Ex_rep_c67394_65974276	wsnp_Ex_c62351_62025689	BobWhite_c5564_86	BS00021660_51
wsnp_Ex_c2718_5038582	BS00046772_51	Ra_c23129_348	tplb0056h22_2113	wsnp_Ex_c2718_5038582	Tdurum_contig10128_593
RAC875_c32639_395	wsnp_Ex_c23795_33033010	wsnp_Ex_c23795_33033150	Kukri_c75091_154	RAC875_c32639_395	Kukri_c75091_220
Kukri_c5501_1515	Kukri_c5501_1515	wsnp_Ex_rep_c101757_87065169	BS00022500_51	Kukri_c36747_195	Excalibur_c7180_862
BS00021860_51	wsnp_Ku_c38543_47157828	BS00023138_51	BS00000006_51	BS00021860_51	BobWhite_c11539_336
BS00035256_51	Kukri_c54152_242	Ra_c22700_818	wsnp_Ku_c21275_31007309	BS00035256_51
BS00041063_51	Tdurum_contig10843_745	Ku_c12469_983	BS00041063_51	wsnp_Ra_c3966_7286546
Excalibur_c17553_84	RAC875_rep_c106044_137	wsnp_RFL_Contig4136_4696148	Excalibur_c17553_84	wsnp_BE444644A_Ta_2_2
Kukri_c29560_455	Kukri_c29560_455	wsnp_Ku_c20011_29589089	wsnp_Ex_c11120_18022932	wsnp_Ra_c12183_19587379
BS00036851_51	BS00036851_51	wsnp_Ex_c3136_5798236	Ra_c11529_647	wsnp_Ex_c3136_5798185
BS00100510_51	JD_c15758_288	tplb0044j06_689	BS00059098_51	BS00100510_51
Tdurum_contig71499_211	IAAV9053	BS00073670_51	Tdurum_contig71499_211	wsnp_Ex_c7266_12475249
RAC875_c86270_269	wsnp_Ex_rep_c68829_67704044	RAC875_c86270_269	RAC875_c81616_116	RFL_Contig5137_602
IAAV1650	wsnp_Ex_c2702_5013188	Tdurum_contig55097_601	IAAV1650
BS00068108_51	BS00068108_51	Excalibur_c42255_425	Kukri_c16087_281
BS00077879_51	BS00077879_51	BS00094095_51	BobWhite_rep_c50145_387
Tdurum_contig17712_200	wsnp_Ex_c19519_28487099	Tdurum_contig17712_200	Tdurum_contig17712_115
BS00074299_51	BS00074299_51	BS00076246_51	Tdurum_contig86202_175
BobWhite_c23736_153	Tdurum_contig52695_388	BobWhite_c23736_153	BS00074301_51
Tdurum_contig54689_646	Tdurum_contig54689_646	wsnp_CAP11_c1116_654940	IAAV3916
Ra_c700_1024	Ra_c700_1024	Ra_c700_2210	wsnp_Ku_c15816_24541162
wsnp_CAP11_rep_c4151_1963100	wsnp_CAP11_rep_c4151_1963100	Tdurum_contig43874_1129	wsnp_JD_c3867_4934646
BobWhite_rep_c63332_67	BS00022838_51	BobWhite_rep_c63332_67	BS00021968_51
Kukri_rep_c77459_316	Tdurum_contig49187_356	Kukri_rep_c77459_316
Ex_c104539_35	Ex_c104539_35	wsnp_Ex_c5626_9897389
wsnp_Ex_c4244_7662955	BS00023076_51	wsnp_Ex_c4244_7662955
RFL_Contig2187_1025	RFL_Contig2187_1025	Kukri_c41797_393
Kukri_c6266_260	Kukri_c6266_260	wsnp_Ex_c790_1554988
BobWhite_c13238_386	BobWhite_c13238_386	wsnp_Ku_c14275_22535576
Kukri_c75754_239	Kukri_c75754_239	Jagger_c6106_119
Ra_c69221_1167	wsnp_Ra_rep_c69221_66574148	Ra_c69221_1167
Kukri_c7633_724	Kukri_c7633_724	BS00065693_51
wsnp_Ex_c3620_6612231	wsnp_Ex_c3620_6612231	wsnp_JD_c2128_2930150
wsnp_BE497820A_Ta_2_2	wsnp_BE497820A_Ta_2_2	wsnp_Ex_c7830_13323473
Excalibur_c472_914	Excalibur_c33923_592	Excalibur_c472_914
wsnp_Ex_c54211_57168122	wsnp_Ex_c54211_57168122	BS00082219_51
BS00009531_51	BS00009531_51	BS00023407_51
BobWhite_c41542_354	wsnp_Ex_c6209_10838852	BobWhite_c41542_354
wsnp_Ex_c2171_4074003	Excalibur_c2171_2728	wsnp_Ex_c2171_4074003
Excalibur_c79009_75	Excalibur_c79009_75	IAAV669
Ku_c6319_201	Ku_c24324_850	Ku_c6319_201
BS00110075_51	BS00110075_51	wsnp_Ra_c17216_26044790
RAC875_c58966_471	RAC875_c58966_471	IAAV3167
BS00065296_51	BS00065296_51	Excalibur_c6010_235
Excalibur_c8030_2139	Excalibur_c8030_2139	RAC875_rep_c107228_92
BobWhite_c14689_172	Ku_c21235_676	BobWhite_c14689_172
Kukri_c14889_1086	Kukri_c14889_116	Kukri_c14889_1086
wsnp_Ku_c12211_19780409	wsnp_Ku_c12211_19780409	Excalibur_c45894_552
Excalibur_rep_c69868_123	Excalibur_rep_c69868_123	wsnp_Ex_c49211_53875600
Ku_c47168_563	Ku_c47168_563
Kukri_rep_c102608_599	Kukri_rep_c102608_599
wsnp_CAP11_c951_572693	wsnp_CAP11_c951_572693
BS00022098_51	BS00022098_51
BS00094343_51	BS00094343_51
wsnp_BG607308A_Ta_2_2	wsnp_BG607308A_Ta_2_2
Tdurum_contig10495_439	Tdurum_contig10495_439
RAC875_c84991_116	RAC875_c84991_116
Kukri_c49033_52	Kukri_c49033_52
Ku_c915_507	Ku_c915_507
Kukri_c86812_193	Kukri_c86812_193
BobWhite_c5917_529	BobWhite_c5917_529
Excalibur_c11992_168	Excalibur_c11992_168
BS00081120_51	BS00081120_51
BS00015653_51	BS00015653_51
BS00065714_51	BS00065714_51
Tdurum_contig48760_112	Tdurum_contig48760_112
BS00067150_51	BS00067150_51
Ex_c4208_839	Ex_c4208_839
RAC875_c68530_59	RAC875_c68530_59
wsnp_Ex_c57094_58953404	wsnp_Ex_c57094_58953404
RAC875_c26353_719	RAC875_c26353_719
BS00082002_51	BS00082002_51
Excalibur_c6714_246	Excalibur_c6714_246
CAP7_c4064_162	CAP7_c4064_162
Kukri_c57965_109	Kukri_c57965_109
BS00031073_51	BS00031073_51
IACX5832	IACX5832
RAC875_c16943_404	RAC875_c16943_404
RFL_Contig5787_2311	RFL_Contig5787_2311
Ex_c21738_1175	Ex_c21738_1175
wsnp_RFL_Contig4307_5006558	wsnp_RFL_Contig4307_5006558
Tdurum_contig49187_601	Tdurum_contig49187_601
RFL_Contig1284_640	RFL_Contig1284_640
Excalibur_c1208_72	Excalibur_c1208_72
RAC875_c35993_308	RAC875_c35993_308
wsnp_Ex_rep_c102070_87317290	wsnp_Ex_rep_c102070_87317290
BobWhite_c42349_99	BobWhite_c42349_99
CAP8_c2014_192	CAP8_c2014_192
BS00079189_51	BS00079189_51
BS00021939_51	BS00021939_51
Kukri_c34173_169	Kukri_c34173_169
RAC875_c61493_327	RAC875_c61493_327
BobWhite_rep_c63943_76	BobWhite_rep_c63943_76
Tdurum_contig54785_216	Tdurum_contig54785_216
BS00099534_51	BS00099534_51
RAC875_c18195_741	RAC875_c18195_741
wsnp_Ku_c35386_44598937	wsnp_Ku_c35386_44598937
wsnp_Ex_c19647_28632894	wsnp_Ex_c19647_28632894
BS00093771_51	BS00093771_51
BobWhite_c8202_245	BobWhite_c8202_245
IAAV5294	IAAV5294
Kukri_rep_c104877_2166	Kukri_rep_c104877_2166
RAC875_c64253_435	RAC875_c64253_435
BS00094342_51	BS00094342_51
RFL_Contig727_736	RFL_Contig727_736
Excalibur_c9210_168	Excalibur_c9210_168
Kukri_c17430_972	Kukri_c17430_972
wsnp_JD_c23511_20069005	wsnp_JD_c23511_20069005
BobWhite_c27193_217	BobWhite_c27193_217
CAP8_c1066_309	CAP8_c1066_309
Tdurum_contig43844_1266	Tdurum_contig43844_1266
BS00023152_51	BS00023152_51
wsnp_Ex_rep_c67179_65674582	wsnp_Ex_rep_c67179_65674582
wsnp_Ex_c18941_27840714	wsnp_Ex_c18941_27840714
Ex_c95453_1499	Ex_c95453_1499
BS00011235_51	BS00011235_51
Tdurum_contig11521_102	Tdurum_contig11521_102
IACX8002	IACX8002
wsnp_Ex_c39592_46849607	wsnp_Ex_c39592_46849607
Kukri_c3338_271	Kukri_c3338_271
BS00009369_51	BS00009369_51
RAC875_c91464_170	RAC875_c91464_170
IACX2540	IACX2540
wsnp_Ex_c1880_3545329	wsnp_Ex_c1880_3545329
BobWhite_c14291_666	BobWhite_c14291_666
BS00089076_51	BS00089076_51
BobWhite_c17045_186	BobWhite_c17045_186
BS00076948_51	BS00076948_51
wsnp_Ku_c7890_13513783	wsnp_Ku_c7890_13513783
wsnp_Ex_c2526_4715978	wsnp_Ex_c2526_4715978
BS00024602_51	BS00024602_51
RAC875_rep_c91682_90	RAC875_rep_c91682_90
Tdurum_contig17500_876	Tdurum_contig17500_876
BS00104432_51	BS00104432_51
Kukri_c6669_145	Kukri_c6669_145
IAAV8042	IAAV8042
JD_c947_819	JD_c947_819
RAC875_c232_1895	RAC875_c232_1895
BS00022299_51	BS00022299_51
Tdurum_contig44343_1039	Tdurum_contig44343_1039
wsnp_BF201102A_Ta_2_1	wsnp_BF201102A_Ta_2_1
RAC875_rep_c74170_236	RAC875_rep_c74170_236
BobWhite_rep_c64315_180	BobWhite_rep_c64315_180
RAC875_c2498_600	RAC875_c2498_600
BS00068435_51	BS00068435_51
wsnp_Ex_c4921_8764106	wsnp_Ex_c4921_8764106
IAAV2328	IAAV2328
wsnp_BE399939A_Ta_2_1	wsnp_BE399939A_Ta_2_1
IAAV2080	IAAV2080
BS00022191_51	BS00022191_51
Ku_c19858_2078	Ku_c19858_2078
BS00022110_51	BS00022110_51
RAC875_c19259_1902	RAC875_c19259_1902
Excalibur_c20260_137	Excalibur_c20260_137
JD_c20036_865	JD_c20036_865
wsnp_Ku_c7078_12236807	wsnp_Ku_c7078_12236807
RAC875_c30566_230	RAC875_c30566_230
RAC875_c42281_112	RAC875_c42281_112
Kukri_c6492_375	Kukri_c6492_375
CAP8_rep_c4852_130	CAP8_rep_c4852_130
BS00003088_51	BS00003088_51
BS00065292_51	BS00065292_51
wsnp_Ex_c19647_28632659	wsnp_Ex_c19647_28632659
Excalibur_c92705_94	Excalibur_c92705_94
wsnp_Ex_c4031_7293125	wsnp_Ra_c5131_9153817	RAC875_rep_c76630_63	wsnp_Ku_c14202_22436656	IAAV8416	Jagger_c6390_111	CAP7_c2695_75	BS00063099_51	IAAV6078	RAC875_c27959_117	wsnp_Ku_rep_c70220_69775367	BobWhite_rep_c50822_462	RAC875_c52809_168	wsnp_Ex_c18654_27528399	Excalibur_c35797_615	Kukri_c65301_127	wsnp_JD_c9613_10432955	BobWhite_c7070_196	BS00068173_51	Kukri_c23752_659	IAAV6876	BobWhite_c10126_263	CAP7_c6223_318	wsnp_Ku_rep_c70220_69775205	BobWhite_c6094_447	Excalibur_c28850_166	IAAV6818	RFL_Contig4162_1757	RAC875_c35715_718	wsnp_CAP12_c303_168418	wsnp_Ex_c25392_34658803	Kukri_c22631_462	wsnp_Ra_c24619_34168104	Excalibur_c4031_1227	BobWhite_c20692_123	BS00064660_51	wsnp_JD_c12186_12484832	RAC875_c98401_90	RAC875_rep_c111720_149	BS00068200_51	Excalibur_c560_180	RAC875_c7486_1667	BS00066903_51	RAC875_c97163_563	IAAV2077	RAC875_c42356_237	BS00010886_51	BobWhite_c11861_557	wsnp_Ex_c4031_7293125	Excalibur_c36525_679
Excalibur_c10669_997	Excalibur_c10669_997	Tdurum_contig25393_218	wsnp_Ex_c2904_5355509	wsnp_Ex_c58012_59490259	RAC875_c5518_1401	wsnp_Ku_c7872_13484038	wsnp_Ex_c5915_10378807	Kukri_rep_c105119_190	IAAV4252	Kukri_rep_c106665_549	wsnp_Ex_c18519_27369737	Kukri_c43113_136	Ex_c2571_987	Ku_c439_1308	RAC875_c62202_161	Kukri_c51_98	JD_c16284_736	wsnp_Ex_c10842_17637744	Ku_c4349_1791	wsnp_CAP7_c3665_1701376	BS00065930_51	BS00074315_51	Kukri_c439_857	wsnp_Ex_c1498_2868339	wsnp_Ex_rep_c68091_66846454	IAAV3972	BS00024717_51	RAC875_rep_c117234_313	BS00068082_51	wsnp_Ex_c658_1294003	Excalibur_c97201_294	Jagger_c6508_51	wsnp_Ra_c5210_9289264
wsnp_CAP8_c1594_914839	wsnp_Ex_c26616_35855805	CAP12_c2009_335	Kukri_c39743_170	Tdurum_contig31845_322	JD_c7452_325	wsnp_Ex_rep_c67392_65972196	wsnp_CAP8_c1594_914839	wsnp_Ex_rep_c95506_83475785	wsnp_Ex_rep_c69760_68718561	Ku_c69113_923	BS00110489_51	Excalibur_rep_c91489_103	wsnp_Ex_c4826_8610827	JD_c8050_978	Kukri_c32583_540
wsnp_Ex_c29304_38355434	IAAV475	Ku_c55173_549	IAAV5992	BS00011514_51	BS00062731_51	BS00067744_51	wsnp_Ex_c29304_38355434	wsnp_RFL_Contig2809_2587619	RAC875_c30011_426	Tdurum_contig32812_325	Kukri_c12910_908	Excalibur_c38433_291
Excalibur_c7968_2218	Kukri_c46932_125	Kukri_c9522_622	BobWhite_c6633_179	BobWhite_c16987_106	Excalibur_c7968_2218	Excalibur_c36377_615	BobWhite_rep_c62475_70	Kukri_c46932_155	wsnp_JD_c5795_6955627
BS00064767_51	Excalibur_c32630_104	wsnp_Ex_c6548_11355524	Tdurum_contig42092_348	IAAV5469	wsnp_Ex_rep_c75281_72691359	Ku_c13342_414	wsnp_Ku_c3869_7094615	BS00070507_51	BS00064767_51	wsnp_Ra_c44756_51084202
IACX7841	BS00021868_51	BS00084106_51	Kukri_rep_c112425_506	wsnp_Ku_c40084_48381107	BS00050057_51	Tdurum_contig8171_1680	IACX7841	Kukri_c16006_1996	BS00064272_51	BobWhite_c38408_71
BS00024993_51	BS00067985_51	Excalibur_c6967_1852	tplb0060p09_735	BS00079166_51	Excalibur_c32189_998	RFL_Contig4979_865	Excalibur_c6967_553	BS00024993_51	BS00102828_51	RFL_Contig4979_965
wsnp_Ku_c17875_27051169	BobWhite_c47103_205	wsnp_Ex_c33455_41940691	wsnp_Ex_rep_c68023_66768770	Ex_c1583_1138	Ex_c1583_1688	wsnp_Ex_rep_c66903_65319487	Tdurum_contig52447_814	wsnp_Ex_rep_c68023_66768700	wsnp_Ku_c17875_27051169	IAAV4188
Kukri_c3576_1212	Tdurum_contig92938_632	RAC875_c62400_924	Kukri_c3576_1212	Tdurum_contig44115_720	BS00088733_51	BS00062972_51	RAC875_c62400_639	BS00022886_51	RAC875_c62400_840	Tdurum_contig44115_405
Excalibur_c92906_314	Tdurum_contig29090_280	Kukri_rep_c72756_155	RAC875_rep_c109658_614	Tdurum_contig5017_1015	Excalibur_c1925_2569	Excalibur_c92906_314	RAC875_c48052_127	Kukri_c55310_94	RAC875_rep_c109658_382	RAC875_rep_c109658_211
Excalibur_c33675_201	wsnp_Ex_c33675_42124657	BS00087043_51	CAP12_c703_150	BS00099782_51	RAC875_c32320_88	RAC875_c91986_410	wsnp_Ku_c3294_6125586	BS00087696_51	Excalibur_c56310_57	Excalibur_c33675_201
wsnp_Ex_c12119_19382820	wsnp_JG_c402_268605	BS00063423_51	BobWhite_c8048_663	RAC875_rep_c105322_99	wsnp_Ex_rep_c66651_64963120	wsnp_Ex_c12119_19382820	IACX6007	wsnp_Ex_rep_c66696_65023462	Jagger_c505_141
RAC875_c2105_740	BS00021971_51	RAC875_c94973_396	wsnp_Ex_c56866_58816359	wsnp_Ex_c54092_57099525	RAC875_c2105_740	Excalibur_c23304_353	Ex_c29928_1020	BS00000137_51
Kukri_c4581_737	Tdurum_contig28353_1628	Kukri_rep_c72553_368	BS00021735_51	RAC875_c27743_249	Kukri_c4581_737	RAC875_rep_c104919_902	wsnp_Ra_c47696_53184502
Tdurum_contig84832_110	BS00097030_51	RAC875_c82589_246	BS00031339_51	wsnp_Ex_c16045_24471413	Tdurum_contig84832_110
Kukri_c637_517	Kukri_c3734_438	wsnp_Ku_c16116_24914991	Kukri_c637_974	Kukri_c637_517	Kukri_c46310_84	Kukri_c3734_400	wsnp_Ex_c2207_4136036	Kukri_c55885_110
IAAV1706	Kukri_c27591_1180	IAAV1706	BobWhite_rep_c65835_277	Kukri_c64573_443	IACX6009	Excalibur_rep_c101527_180	BobWhite_c4773_85
BS00073015_51	Tdurum_contig44635_759	wsnp_Ra_c2105_4092507	RAC875_c103988_92	BS00068710_51	BS00073015_51	BobWhite_c34759_227	wsnp_Ex_c2582_4804223
BS00083511_51	RAC875_c89088_79	IACX3059	IAAV2002	Excalibur_c79041_63	BS00083511_51	BS00022520_51	Kukri_c35480_647
wsnp_BE497820B_Ta_2_1	BS00009789_51	Kukri_c28117_583	wsnp_BE497820B_Ta_2_1	Tdurum_contig48658_802	tplb0033f11_1381	Tdurum_contig31131_198	Kukri_c49151_139
wsnp_Ra_c19660_28866961	wsnp_Ra_c19660_28866961	Excalibur_rep_c107626_110	wsnp_Ex_c7193_12354542	Kukri_c27433_1819	IAAV8455	Excalibur_c17032_261
RFL_Contig5320_731	IAAV3261	wsnp_Ex_c1302_2489542	wsnp_Ra_rep_c106477_90236168	Kukri_s113060_116	Kukri_c2827_439	RFL_Contig5320_731	RAC875_c16827_292
CAP7_c1155_57	wsnp_Ex_c5594_9848626	BS00042014_51	CAP7_c1155_57	Ra_c1726_1071	Kukri_c94493_273	Ex_c24477_484
BS00039492_51	wsnp_Ra_c26091_35652620	BS00039492_51	Kukri_c9073_1450	RAC875_c10174_268	Tdurum_contig77275_259	Tdurum_contig10172_176
wsnp_Ex_c11070_17950604	RAC875_c49291_156	wsnp_Ex_c11070_17950604	RAC875_c10819_636	BS00037103_51	Tdurum_contig82473_67	Kukri_c45951_367
BS00068805_51	Ku_c11429_519	BS00029869_51	BS00068805_51	Kukri_c30643_112	Tdurum_contig11439_387	wsnp_Ex_c13485_21225504
Ku_c22523_598	BS00032082_51	Excalibur_c8168_226	IACX1947	RAC875_c54392_94	Ku_c22523_598
wsnp_Ku_c29780_39658445	IACX2883	wsnp_Ex_c2615_4862266	wsnp_Ku_c29780_39658445	wsnp_Ex_c47152_52446529	JD_c63005_896
BS00022991_51	BS00100708_51	RAC875_s111360_122	BS00022991_51	BS00100707_51	BS00025795_51
Jagger_c3819_70	wsnp_Ku_rep_c70662_70289489	Excalibur_c9258_1222	Tdurum_contig85945_281	Jagger_c3819_70	wsnp_Ex_c12152_19429932
Tdurum_contig46366_913	BS00108062_51	BS00048572_51	Tdurum_contig46366_913	wsnp_Ex_c1630_3105100
wsnp_Ku_c14332_22613741	BS00092953_51	BS00049793_51	BS00068390_51	wsnp_Ku_c14332_22613741	wsnp_Ku_c6464_11320381
wsnp_Ku_c32477_42087329	BS00067028_51	wsnp_Ku_c32477_42087329	BS00103625_51	wsnp_Ex_rep_c104986_89538820	BobWhite_c41725_430
wsnp_Ex_rep_c75281_72691771	Ex_c66350_301	IAAV4074	Excalibur_c2433_324	Excalibur_c49271_183	wsnp_Ex_rep_c75281_72691771
Kukri_c2955_281	IACX9238	Kukri_c2955_281	RFL_Contig2832_2410	BS00010573_51	wsnp_Ex_c11265_18216936
RFL_Contig5337_1453	RFL_Contig5337_1453	Tdurum_contig49583_669	Tdurum_contig27973_306	RAC875_c278_1801	BobWhite_c43731_313
wsnp_Ku_c64203_64579087	Excalibur_c3948_1315	Tdurum_contig25432_1218	Tdurum_contig25432_1377	Kukri_rep_c109397_59	wsnp_Ku_c64203_64579087
wsnp_Ex_c12431_19823475	IAAV8999	IAAV4590	BobWhite_c4852_323	wsnp_Ex_c12431_19823475
wsnp_Ex_c11131_18037020	IACX6070	wsnp_Ex_c11131_18036595	wsnp_Ex_c11131_18037020	Tdurum_contig52688_476
BS00031411_51	wsnp_Ex_rep_c69631_68583202	wsnp_Ex_c16963_25554152	IACX3288	BS00031411_51
Kukri_rep_c80794_53	Kukri_c11240_332	Kukri_rep_c80794_53	BS00068100_51	Kukri_c57830_63
Jagger_c5859_114	Jagger_c5859_114	wsnp_Ex_c3834_6971470	wsnp_Ex_c3834_6971712	BobWhite_rep_c64260_207
Kukri_c10530_1044	Kukri_c10530_1044	wsnp_Ex_c10674_17400603	BS00067152_51	BS00022993_51
Tdurum_contig60189_855	CAP7_c8713_356	Tdurum_contig60189_310	Tdurum_contig60189_855	RAC875_c3231_339
Kukri_rep_c105540_177	Tdurum_contig84745_267	BS00022652_51	Kukri_rep_c105540_177	Excalibur_c50887_231
wsnp_Ku_c3201_5970486	wsnp_Ku_rep_c101212_88410320	Kukri_c52_225	wsnp_Ku_c3201_5970486	BobWhite_c47456_121
Kukri_c10970_573	Kukri_c10970_573	Excalibur_c3730_546	Excalibur_c4468_654	Excalibur_c3730_2098
IAAV52	Excalibur_c25948_366	RAC875_c9150_2945	IAAV52	Kukri_c9520_288
RAC875_c22722_671	RAC875_c22722_671	wsnp_Ex_c9362_15546626	Excalibur_c23457_225	BS00024829_51
Kukri_c1214_825	Kukri_c1214_948	Kukri_c1214_825	Kukri_c1214_2316
Kukri_c54078_114	wsnp_Ku_c3102_5810751	Kukri_c54078_114	wsnp_Ku_c3102_5811860
RAC875_rep_c74271_414	RFL_Contig3285_1009	Excalibur_c71712_180	RAC875_rep_c74271_414
BobWhite_c45848_120	wsnp_Ra_c39562_47242455	BobWhite_c45848_120	BS00099719_51
RFL_Contig4911_357	RFL_Contig4911_357	Tdurum_contig14130_315	BS00083715_51
BobWhite_c47740_85	BS00007437_51	Ra_c53208_433	BobWhite_c47740_85
wsnp_Ex_c12909_20457660	wsnp_Ex_c12909_20457407	wsnp_Ex_c48257_53217539	BS00065390_51	wsnp_Ex_c12909_20457660	JG_c1889_344	BS00045446_51
wsnp_Ex_c2870_5296539	wsnp_Ex_c2870_5296539	RAC875_c2260_1700	wsnp_Ra_c38873_46699852
RFL_Contig2304_1569	RFL_Contig2304_1569	RAC875_c19099_308	RAC875_c19099_434
RAC875_c18335_443	RAC875_c18335_443	RAC875_c42009_247	IAAV659
wsnp_Ex_c831_1625061	wsnp_Ex_c831_1625061	BS00009810_51	wsnp_Ex_c607_1204908
IAAV2411	IAAV2411	BS00023072_51	BS00063769_51
BobWhite_c39214_164	wsnp_Ex_c53170_56501500	wsnp_Ex_c97184_84339976	BobWhite_c39214_164
IACX9261	Tdurum_contig25513_123	IACX9261	tplb0027f13_1493
Tdurum_contig8695_379	RAC875_c47212_309	Tdurum_contig53796_360	Tdurum_contig8695_379
Excalibur_c11605_156	BS00065543_51	RAC875_c22387_117	Excalibur_c11605_156
BS00023161_51	wsnp_BE443187B_Ta_2_1	wsnp_Ku_c20701_30355248	BS00023161_51
Excalibur_c8675_1550	Ra_c73292_443	IAAV547	Excalibur_c8675_1550
wsnp_Ex_c21875_31045200	wsnp_Ex_c8019_13598142	wsnp_Ex_c21875_31045200	Kukri_c82145_51
BobWhite_c14323_288	IAAV7267	Excalibur_c9846_458	BobWhite_c14323_288	Jagger_c3991_101	Excalibur_rep_c67473_264	Ex_c5594_2818
BS00108019_51	BS00028183_51	BS00108020_51	BS00108019_51
BS00003655_51	Tdurum_contig47833_484	Excalibur_c9868_1206	BS00003655_51
BS00064423_51	D_GDEEGVY01AU4CW_149	CAP11_c7700_247	BS00064423_51
RAC875_c60758_585	RAC875_c1792_3457	RAC875_c60758_585	Kukri_c87104_125
Excalibur_rep_c104354_205	BS00065732_51	Excalibur_rep_c104354_205	JD_c51907_59
BS00022673_51	BobWhite_c11495_120	BS00022673_51	RAC875_c96862_121
Tdurum_contig35470_227	Tdurum_contig35470_227	RAC875_c29488_56
Excalibur_c23801_115	Excalibur_c23801_115	BobWhite_c24484_240
BobWhite_rep_c50066_63	wsnp_BF201102B_Ta_2_5	BobWhite_rep_c50066_63
RAC875_c36779_148	RAC875_c36779_148	BobWhite_c23903_443
Excalibur_c71602_591	Excalibur_c71602_420	Excalibur_c71602_591
wsnp_Ku_c5308_9450093	wsnp_Ku_c5308_9450093	wsnp_Ex_rep_c110196_92676847
Tdurum_contig63997_587	BS00067841_51	Tdurum_contig63997_587
CAP8_c2277_179	Tdurum_contig10100_523	CAP8_c2277_179
Kukri_c46276_63	Kukri_c46276_63	BS00022336_51
wsnp_Ku_c35090_44349446	Kukri_c74960_427	wsnp_Ku_c35090_44349446
Kukri_rep_c109463_264	Kukri_rep_c109463_264	BS00018740_51
IAAV2401	BS00078784_51	IAAV2401
wsnp_Ex_rep_c67471_66073969	wsnp_Ex_rep_c67471_66073969	Ex_c23426_1546
wsnp_Ra_c15069_23407152	wsnp_Ex_c12152_19428078	wsnp_Ra_c15069_23407152
BS00084096_51	BS00084096_51	IACX5702
Tdurum_contig93270_1008	Tdurum_contig93270_1008	wsnp_Ku_c11980_19464222
BS00099986_51	BS00099986_51	Excalibur_c9563_1157
Tdurum_contig60165_722	Tdurum_contig60165_722	Kukri_c13359_169
RAC875_rep_c112818_870	RAC875_rep_c112818_870	RFL_Contig2772_1693
wsnp_Ku_c2185_4218722	Tdurum_contig12551_233	wsnp_Ku_c2185_4218722
Excalibur_c9969_98	Excalibur_c9969_98	wsnp_Ex_c7196_12357989	Excalibur_c37910_276
Kukri_c26747_211	BobWhite_c28333_454	Kukri_c26747_211
BS00049213_51	BS00049213_51	Excalibur_c4189_124
RAC875_c1148_1175	RAC875_c1148_1175	Excalibur_c4699_215
IAAV5014	IAAV5014	wsnp_CAP12_c2231_1090724
BobWhite_c6685_1922	BobWhite_c6685_1922	wsnp_JD_c8978_9893945
Tdurum_contig50731_961	wsnp_RFL_Contig1548_762547	Tdurum_contig50731_961
Ku_c7546_861	Ku_c7546_861	RAC875_c20161_821
Excalibur_c92555_283	BS00065864_51	Excalibur_c92555_283
CAP8_c909_312	CAP7_c5481_96	CAP8_c909_312
BS00005860_51	BS00005860_51
wsnp_Ex_rep_c68600_67448893	wsnp_Ex_rep_c68600_67448893
Tdurum_contig97942_163	Tdurum_contig97942_51	Tdurum_contig97942_163
BS00059847_51	BS00059847_51
BS00079321_51	BS00079321_51
Tdurum_contig5017_993	Tdurum_contig5017_993
BS00091519_51	BS00091519_51
BS00099729_51	BS00099729_51
Excalibur_c17489_804	Excalibur_c17489_804
wsnp_Ra_c27733_37249132	wsnp_Ra_c27733_37249132
wsnp_Ex_rep_c68003_66744451	wsnp_Ex_rep_c68003_66744451
Tdurum_contig10911_117	Tdurum_contig10911_117
Ku_c1191_2004	Ku_c1191_2004
Kukri_c100408_598	Kukri_c100408_598
wsnp_Ex_c35103_43312537	wsnp_Ex_c35103_43312537
BS00074721_51	BS00029720_51	Kukri_c48575_470	Kukri_c59657_805	BS00074721_51	BobWhite_c16916_658
IAAV2593	IAAV2593
RAC875_c13410_2221	RAC875_c13410_2221
BS00094480_51	BS00094480_51
wsnp_Ra_c6374_11143280	wsnp_Ra_c6374_11143280
RAC875_rep_c114200_428	RAC875_rep_c114200_428
RFL_Contig3811_3709	RFL_Contig3811_3709
RAC875_c29907_115	RAC875_c29907_115
RAC875_rep_c106589_784	RAC875_rep_c106589_784
BS00062618_51	BS00062618_51
wsnp_Ex_c2459_4591695	wsnp_Ex_c2459_4591695
BS00029348_51	BS00029348_51
BS00049997_51	BS00049997_51
wsnp_RFL_Contig3739_3996324	wsnp_RFL_Contig3739_3996324
RAC875_c16536_80	IACX5390	BobWhite_rep_c50349_139	RAC875_c16536_80
RAC875_c8927_1434	RAC875_c8927_1434
RAC875_rep_c106589_184	RAC875_rep_c106589_184
RFL_Contig1457_465	RFL_Contig1457_465
wsnp_Ku_c38713_47298856	wsnp_Ku_c38713_47298856
wsnp_Ex_c8019_13598348	wsnp_Ex_c8019_13598348
wsnp_Ra_c48052_53424490	wsnp_Ra_c48052_53424490
Tdurum_contig47071_1322	Tdurum_contig47071_1322
RFL_Contig539_1789	RFL_Contig539_1789
BobWhite_c26082_239	BobWhite_c26082_239
BobWhite_c2694_494	BobWhite_c2694_494
wsnp_JD_c10416_11077664	wsnp_JD_c10416_11077664
Kukri_c29410_63	Kukri_c29410_63
RAC875_rep_c83825_236	RAC875_rep_c83825_236
RAC875_rep_c116173_605	RAC875_rep_c116173_605
BS00033612_51	BS00033612_51
RFL_Contig4167_1164	RFL_Contig4167_1164
tplb0048o03_953	tplb0048o03_953
Excalibur_c17055_1451	Excalibur_c17055_1451
RFL_Contig5616_1779	RFL_Contig5616_1779
BS00039874_51	BS00039874_51
BS00056147_51	BS00056147_51	Kukri_c47349_450
BS00029540_51	BS00029540_51
Kukri_rep_c108378_52	Kukri_rep_c108378_52
Excalibur_c2618_1723	Excalibur_c2618_1723
wsnp_Ex_c2459_4591587	wsnp_Ex_c2459_4591587
BS00065128_51	BS00065128_51
Excalibur_c3165_730	Excalibur_c3165_730
Excalibur_c46000_203	Excalibur_c46000_203
BS00029852_51	BS00029852_51
Excalibur_c74858_243	Excalibur_c74858_243
BS00109560_51	BS00109560_51	wsnp_Ex_c5155_9140608
Jagger_c8121_167	Jagger_c8121_167
RAC875_c24376_704	RAC875_c24376_704
Excalibur_c58520_78	Excalibur_c58520_78
Excalibur_c48387_58	Excalibur_c48387_58
tplb0057d20_531	tplb0057d20_531
wsnp_Ex_c8962_14947544	wsnp_Ex_c8962_14947544
wsnp_Ex_c7988_13555376	wsnp_Ex_c7988_13555376
Tdurum_contig97407_196	Tdurum_contig97407_196
Excalibur_c14594_182	Excalibur_c14594_182
Excalibur_c47452_183	Excalibur_c47452_183
Tdurum_contig7459_1061	Tdurum_contig7459_1061
Tdurum_contig71099_245	Tdurum_contig71099_245
wsnp_BE403214B_Ta_2_1	wsnp_BE403214B_Ta_2_1
wsnp_BE499835B_Ta_2_5	wsnp_BE499835B_Ta_2_5
wsnp_Ex_c58091_59534826	wsnp_Ex_c58091_59534826
Tdurum_contig42092_281	Tdurum_contig42092_281
BS00060015_51	BS00060015_51
[truncated: 900 more rows]
[truncated: 12 more columns]

## Sheet: NG
Haplotyping - Cultivars and landraces (Nordgen)
LD=0.7(r^2 >= 0.7)
Haplotype tagged SNPS	Alleles captured/other SNPS in a haplotype
wsnp_Ex_rep_c67763_66441222	BS00003813_51	wsnp_Ku_rep_c68419_67400635	RAC875_c53095_51	wsnp_Ex_c3747_6824863	wsnp_Ex_c18662_27538313	RAC875_rep_c76047_63	RAC875_c85778_184	wsnp_Ex_c44498_50537128	BS00010287_51	wsnp_Ex_c3567_6526582	wsnp_Ex_c14733_22819625	RAC875_c2202_1097	wsnp_Ra_c6474_11298858	wsnp_Ex_c28165_37310070	wsnp_Ra_rep_c105422_89367749	Ex_c2389_1634	wsnp_Ex_c48375_53299028	wsnp_Ex_c591_1177097	wsnp_Ex_rep_c67763_66441222	BS00102492_51	wsnp_Ex_c11374_18361760	IAAV7414	RAC875_c21620_1359	Excalibur_c44731_1000	BS00022201_51	wsnp_Ex_c18196_27006489	Excalibur_c64855_328	wsnp_Ex_c13783_21613564	wsnp_Ex_c19730_28728245	IAAV5756	wsnp_Ex_c11697_18821490	wsnp_Ex_c8374_14111734	Excalibur_c57766_92	wsnp_BE518393A_Td_2_3	Kukri_rep_c81206_235	Excalibur_c20133_87	Excalibur_rep_c88290_94	Excalibur_s107771_77	CAP11_c2984_419	IAAV2342	Ra_c11042_1500	BS00021730_51	Kukri_c23382_1431	Ex_c23451_720	wsnp_Ex_rep_c68183_66958099	BS00048117_51	BS00028874_51	Excalibur_c6255_1119	wsnp_Ex_rep_c66318_64485410
Excalibur_c17872_137	wsnp_Ra_c41581_48764320	IAAV7131	Excalibur_c17872_137	wsnp_Ex_c8885_14842394	BS00062715_51	CAP8_c2843_226	BobWhite_c46349_402	wsnp_Ex_c3906_7086162	Excalibur_c37474_179	wsnp_Ex_rep_c105541_89932598	Excalibur_c14943_695	wsnp_Ex_c8364_14095508	wsnp_Ex_c5634_9906981	wsnp_JD_c40990_29127031	BobWhite_c1488_504	Excalibur_c24041_794	Kukri_c32885_145	Tdurum_contig48416_335	wsnp_Ex_c2840_5247386	Kukri_c27717_316	wsnp_Ex_c21592_30743513	IAAV5730	Kukri_rep_c103147_745	RAC875_c8515_653	Excalibur_c15098_591	Excalibur_c37474_242	RFL_Contig5001_1099	wsnp_Ku_c17726_26872129	RAC875_c33300_141
Kukri_c12165_1148	wsnp_Ex_c6817_11762714	wsnp_Ex_c25628_34888439	Kukri_c12165_1148	RAC875_c12808_182	wsnp_Ex_c6817_11761300	wsnp_Ex_c4605_8240189	wsnp_Ra_c24776_34331660	Tdurum_contig55009_1153
wsnp_Ku_c30921_40705731	IAAV8147	CAP7_c3885_73	RFL_Contig5450_993	BobWhite_c8428_346	IACX10924	Ex_c5759_628	BobWhite_c478_1386	IACX8300	wsnp_Ex_c14866_22995097	wsnp_Ku_rep_c71909_71634013	IAAV3552	Ra_c2322_174	wsnp_Ex_c43454_49770425	wsnp_Ku_c30921_40705731	IAAV4916	BS00031200_51	BS00064679_51
wsnp_Ex_c23598_32826926	JD_c285_1438	BobWhite_rep_c49755_131	Jagger_c468_53	BS00030043_51	Kukri_c51781_199	CAP12_c8163_118	Excalibur_c1936_1072	Tdurum_contig56662_54	Tdurum_contig18174_283	wsnp_Ex_c23598_32826926	Ku_c3523_1959	wsnp_Ex_c6488_11266589	wsnp_CAP11_c146_160903
RFL_Contig3203_1971	Kukri_c52952_315	wsnp_Ex_c5192_9203682	BobWhite_rep_c63278_349	IACX4378	wsnp_Ra_c12148_19539667	wsnp_Ex_rep_c66628_64934660	wsnp_Ra_c37745_45806931	Excalibur_c49421_443	RAC875_c31276_1128	IAAV5406	RFL_Contig3203_1971
Kukri_c7436_2259	Kukri_c7436_2259	RAC875_c1825_188	CAP7_c4833_141	RAC875_c8245_272	wsnp_Ku_c42878_50516167	wsnp_Ex_c10783_17554146	wsnp_Ex_c48087_53105842
BobWhite_c41272_159	BobWhite_c41272_159	Excalibur_c26688_138	IAAV7172	Tdurum_contig96086_74	wsnp_Ex_c4612_8254533
RAC875_rep_c112044_340	wsnp_Ra_c3270_6136601	Kukri_rep_c117029_125	IACX5960	RAC875_rep_c112044_340
IAAV7203	wsnp_Ex_c572_1138339	IAAV7203	Ra_c2895_591	wsnp_Ex_c572_1138503	wsnp_Ex_c572_1138770	wsnp_Ku_c4018_7333828
BS00003761_51	Tdurum_contig61492_458	BS00064536_51	BS00003761_51
wsnp_CAP11_c1815_982483	BS00095510_51	wsnp_CAP11_c1815_982483	BS00078085_51	BobWhite_c22134_398
BS00004903_51	RAC875_c37934_225	Kukri_c37212_1286	wsnp_Ex_c2181_4089639	BS00004903_51	IAAV2838
BobWhite_rep_c49207_243	BobWhite_rep_c49207_243	wsnp_Ex_c25734_34995416	wsnp_Ku_c557_1166684	Ex_c8514_1342	IACX3496
Excalibur_c47013_1503	RAC875_c6798_467	Excalibur_c47013_1503	BS00022261_51	BS00109991_51	BS00110627_51
RAC875_c18539_1159	CAP12_c6266_298	RAC875_c18539_1159	Kukri_c47825_138	wsnp_Ex_c33831_42253707	wsnp_Ex_c13564_21327699	Kukri_rep_c101316_375	wsnp_Ex_c3906_7086294	CAP12_c6266_339	CAP11_c6014_160	IAAV749	Ex_c5759_663	RAC875_c38417_246	Ra_c11023_679	Tdurum_contig41931_480	wsnp_Ex_c1374_2630879	wsnp_Ex_c3572_6531810	Ex_c12763_662	Ra_c272_1632
RAC875_c42700_264	Tdurum_contig44888_837	BobWhite_c1361_1187	RAC875_c42700_264	IAAV3919
Kukri_c1313_1158	Ku_c10813_1122	Ku_c1313_1673	Kukri_c1313_1158	Ra_c64515_242
wsnp_CAP12_c2438_1180601	RAC875_c826_2186	wsnp_BE490041A_Ta_2_1	wsnp_CAP12_c2438_1180601	RAC875_c89908_105
Kukri_c7119_392	wsnp_Ex_c33452_41938013	IACX5994	wsnp_Ex_c33452_41938159	Kukri_c7119_392
wsnp_Ex_c21193_30320134	Kukri_c25215_124	wsnp_Ex_c21336_30465618	BS00021714_51	wsnp_Ex_c21193_30320134
IAAV6100	IAAV6100	RAC875_c62550_470	wsnp_Ex_c15377_23637176	IAAV1930
Ex_c12584_2014	Ex_c12584_2014	Kukri_rep_c101946_496	Ku_c23960_333	RFL_Contig530_2305
wsnp_Ex_c41953_48658353	wsnp_Ex_c41953_48658353	wsnp_Ex_c41953_48657850	wsnp_JD_c3973_5044238
Ra_c27593_460	Ra_c27593_460	BS00067339_51
Tdurum_contig5008_556	Tdurum_contig5008_556	Tdurum_contig5008_635	Kukri_rep_c107771_588
Excalibur_c7033_159	Excalibur_c7033_159	wsnp_JD_c13903_13781269	BS00067421_51
Jagger_c5280_407	Jagger_c5280_407	wsnp_JD_c6544_7697578	wsnp_Ex_c1997_3757721
Kukri_c4204_1673	Excalibur_c12932_2102	Kukri_c4204_1673	Excalibur_c46365_304
Tdurum_contig13946_329	Kukri_c82555_88	Tdurum_contig13946_241	Tdurum_contig13946_329
BobWhite_c4646_119	IACX5982	RAC875_c5544_4156	BobWhite_c4646_119
BobWhite_c66315_505	wsnp_Ex_c46670_52108070	RAC875_c85550_73	BobWhite_c66315_505
Kukri_c31964_56	Kukri_c31964_56	Tdurum_contig8382_300	Kukri_c12534_559
Kukri_c46010_146	Kukri_c46010_146	wsnp_Ex_c31983_40709607	Ra_c22663_367
wsnp_Ex_rep_c103087_88124573	wsnp_Ex_rep_c103087_88124573	wsnp_Ex_rep_c103087_88123733	Kukri_c67601_267
BS00023201_51	RAC875_c38756_141	BS00023201_51
BS00106641_51	BS00106641_51	BS00022824_51
BobWhite_c37358_208	wsnp_Ku_rep_c109724_94227136	BobWhite_c37358_208	wsnp_BF474340A_Ta_2_1	Tdurum_contig81011_244	RAC875_c34515_343	Kukri_c8757_107
Tdurum_contig43943_1165	Tdurum_contig43943_1165	Excalibur_c9196_313
wsnp_Ra_c33025_41968284	wsnp_Ra_c33025_41968284	RAC875_c24047_284
BS00023114_51	BS00023114_51	wsnp_Ex_c18499_27344859
BS00022396_51	BS00022396_51	wsnp_BG606986A_Ta_2_1
Excalibur_c10167_1028	Excalibur_c10167_1028	wsnp_Ra_c7818_13376644
BS00105601_51	BS00105601_51	BS00078982_51
Kukri_c39377_286	Kukri_c29039_315	Kukri_c39377_286
IAAV2072	BS00002216_51	IAAV2072
wsnp_Ex_c28900_37982485	wsnp_Ex_c28900_37982485	wsnp_CAP8_c4785_2322876	RFL_Contig5334_831	wsnp_BE443588A_Ta_2_2
wsnp_Ex_c35563_43690084	wsnp_Ex_c35563_43690084	wsnp_Ex_c10100_16600633	wsnp_Ex_rep_c101414_86781128	IACX293	wsnp_Ex_rep_c69738_68695568	Kukri_rep_c115954_137	BS00094681_51	BS00065146_51	wsnp_Ku_c37925_46679146	wsnp_BE403956A_Ta_2_3	BS00068358_51	wsnp_Ex_c4605_8241260
wsnp_BE445113A_Ta_2_2	wsnp_BE445113A_Ta_2_2	wsnp_BE445113A_Ta_2_1
RAC875_rep_c105766_652	wsnp_Ex_rep_c102067_87314043	RAC875_rep_c105766_652
wsnp_Ex_c2868_5293485	wsnp_Ex_c2868_5293485	Kukri_rep_c102231_265
BS00022738_51	BS00022738_51	BobWhite_c46501_92	Tdurum_contig11756_264
wsnp_Ex_c19717_28713417	wsnp_Ex_c19717_28713417	wsnp_Ex_c7252_12453079
Ku_c1571_1457	RAC875_c2734_135	Ku_c1571_1457
RAC875_c53185_802	Kukri_c27785_400	RAC875_c53185_802
RAC875_c94534_75	BS00022698_51	RAC875_c94534_75
Kukri_c29150_143	tplb0053o08_2004	Kukri_c29150_143
wsnp_Ex_c9343_15514531	wsnp_Ex_c9343_15514687	wsnp_Ex_c9343_15514531
wsnp_Ku_c5756_10191339	Excalibur_rep_c113950_132	wsnp_Ku_c5756_10191339
wsnp_Ku_c17322_26392311	wsnp_Ku_c5210_9289260	wsnp_Ku_c17322_26392311
wsnp_Ku_c330_683203	wsnp_Ku_c330_683203	wsnp_Ex_c1255_2411550
Tdurum_contig52332_94	Tdurum_contig50845_82	Tdurum_contig52332_94
Excalibur_c71158_54	Excalibur_c71158_54	wsnp_Ex_c57982_59470152
Ra_c105707_788	BS00089894_51	Ra_c105707_788
Kukri_c10239_2186	Kukri_c10239_2186
CAP8_c2448_355	CAP8_c2448_355
BS00064638_51	BS00064638_51
IACX11338	IACX11338
RAC875_c25814_361	RAC875_c25814_361
Excalibur_c9676_163	Excalibur_c9676_163
wsnp_Ex_c9722_16062937	wsnp_Ex_c9722_16062937
CAP12_c3074_192	CAP12_c3074_192
RAC875_c14926_589	RAC875_c14926_589
wsnp_CAP11_c710_458019	wsnp_CAP11_c710_458019
BS00077432_51	BS00077432_51
wsnp_JD_c825_1223506	wsnp_JD_c825_1223506
BS00023130_51	BS00023130_51
Excalibur_c11941_675	Excalibur_c11941_675
Kukri_c13136_1363	Kukri_c13136_1363
RAC875_c34888_65	RAC875_c34888_65
BS00022667_51	BS00022667_51
Kukri_c45512_193	Kukri_c45512_193
Tdurum_contig68827_61	Tdurum_contig68827_61
RAC875_c41993_582	RAC875_c41993_582	BS00037976_51	BS00023203_51
RFL_Contig1118_1073	RFL_Contig1118_1073
RAC875_c39401_502	RAC875_c39401_502
wsnp_CAP7_c3472_1623955	wsnp_CAP7_c3472_1623955
wsnp_Ex_rep_c109742_92411838	wsnp_Ku_c21316_31053745	wsnp_Ex_rep_c109742_92411838	CAP12_c1906_217	Kukri_c30322_414
Kukri_rep_c69910_1153	Kukri_rep_c69910_1153
wsnp_BM140362A_Ta_2_2	wsnp_BM140362A_Ta_2_2
BS00094553_51	BS00094553_51
wsnp_Ku_c15214_23756800	wsnp_Ku_c15214_23756800
RAC875_c57939_78	RAC875_c57939_78
BobWhite_c4499_153	BobWhite_c4499_153
BS00087437_51	BS00087437_51
RFL_Contig3232_1224	Excalibur_c12215_352	RFL_Contig3232_1224
BobWhite_c44947_277	BobWhite_c44947_277
IACX3047	IACX3047
wsnp_Ex_c1137_2182795	wsnp_Ex_c1137_2182795
Tdurum_contig46413_680	Tdurum_contig46413_680
wsnp_Ex_c6563_11378915	wsnp_Ex_c6563_11378915
wsnp_Ex_c1427_2736441	wsnp_Ex_c1427_2736441
wsnp_Ra_c11877_19161832	wsnp_Ra_c11877_19161832
wsnp_Ex_c3201_5910642	wsnp_Ex_c3201_5910642
RAC875_c23168_480	RAC875_c23168_480
wsnp_Ex_rep_c72011_70562321	wsnp_Ex_rep_c72011_70562321
wsnp_Ex_c64327_63176640	wsnp_Ex_c64327_63176640
BS00021780_51	BS00021780_51
RAC875_c54245_88	Tdurum_contig29484_628	Tdurum_contig61492_684	RAC875_c54245_88
wsnp_Ex_c5216_9235964	wsnp_Ex_c5216_9235964
wsnp_Ex_rep_c106111_90308719	wsnp_Ex_rep_c106111_90308719
Kukri_c3582_87	Kukri_c3582_87
tplb0059i08_441	tplb0059i08_441
Tdurum_contig57927_171	Tdurum_contig57927_171
wsnp_Ku_c23012_32893918	wsnp_Ku_c23012_32893918
wsnp_Ex_c7965_13520238	wsnp_Ex_c7965_13520238
wsnp_Ex_c1997_3755945	wsnp_Ex_c1997_3755945
wsnp_Ex_c40595_47620787	wsnp_Ex_c40595_47620787
Tdurum_contig47006_2711	Tdurum_contig47006_2711
Tdurum_contig83113_134	Tdurum_contig83113_134
wsnp_Ku_c33917_43336069	wsnp_Ku_c33917_43336069
wsnp_BG314157A_Ta_2_1	wsnp_BG314157A_Ta_2_1
Excalibur_c14859_394	Excalibur_c14859_394
Kukri_c13107_100	Kukri_c13107_100
RAC875_c32379_216	RAC875_c32379_216
wsnp_Ex_c32590_41222878	wsnp_Ex_c32590_41222878
wsnp_Ku_c1818_3557408	wsnp_Ku_c1818_3557408
Tdurum_contig42479_3800	Tdurum_contig42479_3800
BS00023126_51	BS00023126_51
BS00032112_51	BS00032112_51
BS00021728_51	BS00021728_51
BS00110130_51	BS00110130_51
Kukri_c22508_119	Kukri_c22508_119
wsnp_Ex_rep_c70593_69508988	wsnp_Ex_rep_c70593_69508988
BS00062759_51	BS00062759_51
BS00035273_51	BS00035273_51
wsnp_Ex_rep_c66846_65240088	wsnp_Ex_rep_c66846_65240088
Kukri_c54678_88	Kukri_c54678_88
BS00100774_51	BS00100774_51
BS00087600_51	BS00087600_51
BS00070580_51	BS00070580_51
JG_c936_115	JG_c936_115
wsnp_Ex_rep_c66980_65419811	wsnp_Ex_rep_c66980_65419811
RFL_Contig22_387	RFL_Contig22_387
BS00077350_51	BS00077350_51
wsnp_Ra_c20126_29372577	wsnp_Ra_c20126_29372577
Kukri_c58155_786	Kukri_c58155_786
BS00081680_51	BS00081680_51
Excalibur_c97157_65	Excalibur_c97157_65
BS00056550_51	BS00056550_51
BobWhite_c26569_190	BobWhite_c26569_190
wsnp_Ex_c10595_17291999	wsnp_Ex_c10595_17291999
BS00070695_51	BS00070695_51
BS00065419_51	BS00065419_51
Ra_c110766_321	Ra_c110766_321
tplb0043h23_1346	tplb0043h23_1346
Ra_c69908_1877	Ra_c69908_1877
RFL_Contig22_617	RFL_Contig22_617
Kukri_c12000_1447	Kukri_c12000_1447
Ra_c58315_265	Ra_c58315_265
RAC875_c30657_82	RAC875_c30657_82
Kukri_c18017_1696	Kukri_c18017_1696
wsnp_CAP12_c1960_972031	wsnp_CAP12_c1960_972031
RAC875_c41275_131	RAC875_c41275_131
BS00073413_51	BS00073413_51
RAC875_c12348_720	RAC875_c12348_720
RAC875_c16352_594	RAC875_c16352_594
Ku_c28007_1398	Ku_c28007_1398
Ku_c4823_673	Ku_c4823_673
BS00026456_51	BS00026456_51
wsnp_Ex_c44049_50205904	wsnp_Ex_c44049_50205904
BS00067742_51	BS00067742_51
BS00059422_51	BS00059422_51
Excalibur_c25891_1402	Excalibur_c25891_1402
BS00039749_51	BS00039749_51
wsnp_Ku_c10292_17066821	wsnp_Ku_c10292_17066821
Ku_c8992_405	Ku_c8992_405
IACX18883	IACX18883
IAAV5652	IAAV5652
Kukri_c45607_199	Kukri_c45607_199
RAC875_c29540_1109	RAC875_c29540_1109
wsnp_CAP8_rep_c3938_1936666	wsnp_CAP8_rep_c3938_1936666
RAC875_c51346_99	RAC875_c51346_99
Excalibur_c7026_2635	Excalibur_c7026_2635
BS00056823_51	BS00056823_51
wsnp_Ra_c16080_24638622	wsnp_Ra_c16080_24638622
BS00012042_51	BS00012042_51
Kukri_c51925_654	IAAV7611	RAC875_c63067_283	RAC875_c60360_389	wsnp_Ex_c11976_19193550	BS00067706_51	wsnp_Ex_c2117_3976893	Kukri_c14968_674	Ex_c64327_523	Excalibur_c20610_251	RAC875_c21367_209	IAAV7043	BS00083533_51	Tdurum_contig100344_160	IAAV2324	Ex_c4206_502	Kukri_c38845_821	RAC875_c4910_98	IAAV1624	wsnp_Ku_c28164_38103270	BS00074962_51	Tdurum_contig56188_569	RAC875_rep_c77710_180	Ku_c3695_1696	BS00022180_51	Excalibur_c12376_569	IAAV1312	RAC875_c51663_87	IAAV2452	Kukri_c51925_654	RAC875_rep_c70613_78	RAC875_c47137_112	BS00093740_51	IAAV3828	BobWhite_c39153_131	IAAV6464	Tdurum_contig44861_1253	RAC875_c113582_346	BobWhite_c28295_256	RAC875_c79370_378	Tdurum_contig42092_1047	BS00005004_51	Tdurum_contig9874_547	RAC875_c28894_526	Tdurum_contig11334_554	Excalibur_rep_c67198_530	Ku_c5960_496	RAC875_c10659_570	BS00010992_51	BS00105606_51
wsnp_Ex_c3147_5816957	IACX906	Tdurum_contig10362_555	wsnp_Ku_c56140_59771244	RFL_Contig2736_827	Kukri_c30461_857	Tdurum_contig10362_328	Kukri_c19247_711	BobWhite_c48071_144	BS00066278_51	wsnp_BE590634B_Ta_2_1	IACX1891	wsnp_Ex_c3147_5816957	BS00064349_51	Tdurum_contig15015_883	wsnp_BE590634B_Ta_2_5
wsnp_Ex_c21198_30327016	wsnp_Ex_rep_c107911_91350930	wsnp_Ex_c23230_32466568	wsnp_Ex_c23235_32471767	wsnp_Ex_c13109_20725640	wsnp_Ex_rep_c107911_91350866	wsnp_Ku_rep_c89089_82009060	BS00062724_51	wsnp_Ex_c21198_30327016	wsnp_CAP11_c287_244799	Excalibur_c10496_651	Kukri_rep_c103359_233
Tdurum_contig93532_89	Tdurum_contig10036_474	Kukri_c30159_573	Kukri_c39223_831	BobWhite_c2027_84	Excalibur_c34765_1023	IAAV1683	Tdurum_contig10036_1614	BobWhite_c2027_215	Tdurum_contig10036_1044	Tdurum_contig10036_741	Tdurum_contig93532_89	Excalibur_c11980_619	Tdurum_contig10036_977
wsnp_JD_c11014_11565501	BobWhite_c16005_289	wsnp_BG606586B_Ta_2_13	BS00000066_51	BS00010130_51	wsnp_JD_c11014_11565501	BS00036362_51	RAC875_c8888_802	Tdurum_contig31102_299	Tdurum_contig87938_342	Kukri_c559_193	RAC875_s110519_303
BS00070285_51	BS00099794_51	Jagger_c3757_131	Excalibur_c8585_701	RFL_Contig1823_1044	BobWhite_c23617_167	Tdurum_contig11216_942	BS00070285_51	BS00002484_51
BS00027006_51	BS00027006_51	Tdurum_contig9144_222	wsnp_Ku_c13952_22097895	wsnp_BE446672B_Ta_2_1	wsnp_Ku_c13952_22097856	Excalibur_c25640_110
Tdurum_contig50473_889	Kukri_c22155_1010	wsnp_Ra_c5088_9081927	CAP7_c12162_251	Tdurum_contig50473_889	Excalibur_rep_c103109_88	Ra_c6701_506	wsnp_Ex_c53976_57027635	RAC875_c6701_291
BobWhite_rep_c57575_65	wsnp_Ex_c58292_59652859	BS00107749_51	BS00082521_51	IACX4461	wsnp_Ex_c18462_27305612	BobWhite_rep_c57575_65	RAC875_c32687_153	CAP8_c818_370
BS00022851_51	BS00022851_51	IACX1240	wsnp_BE494527B_Ta_2_1	BS00021680_51	BS00067024_51
JD_c3116_778	IAAV6731	Tdurum_contig81102_102	Ra_c37969_549	RAC875_rep_c119728_146	Excalibur_c5218_75	JD_c3116_778	BS00022920_51
Ku_c956_1797	wsnp_Ex_c5101_9053178	Kukri_c9133_2211	wsnp_Ex_c15611_23929128	IAAV3802	Ku_c956_1797	wsnp_Ex_c5101_9052671	wsnp_Ku_c13043_20902807
BobWhite_c39656_106	BobWhite_c39656_106	BS00040743_51	Kukri_c42202_271	Kukri_rep_c112383_588	wsnp_Ex_c1412_2711077	wsnp_Ex_c6378_11086366
Kukri_c42522_155	BS00022625_51	BS00066165_51	Kukri_c42522_155	BS00035690_51	wsnp_JD_rep_c62985_40164465	BS00003575_51
wsnp_Ra_c8484_14372772	wsnp_Ex_rep_c67036_65492436	tplb0023b14_704	wsnp_Ex_c17452_26163465	wsnp_Ra_c8484_14372772	wsnp_Ra_c8484_14372815
BS00011892_51	wsnp_CAP11_c2596_1325540	BobWhite_c34125_183	BS00066305_51	BS00063302_51	RFL_Contig785_535	BS00011892_51
BobWhite_c42716_71	BobWhite_c42716_71	BS00110231_51	Excalibur_rep_c72368_68	wsnp_Ex_rep_c66255_64400455	RAC875_c47427_75	RFL_Contig5937_1677
Excalibur_c50665_1323	BS00023142_51	BS00034925_51	Excalibur_c50665_1323	Tdurum_contig15593_407	wsnp_BE446240B_Ta_2_3
Tdurum_contig11896_550	Kukri_c25961_166	Kukri_c8143_355	Tdurum_contig69792_167	Tdurum_contig11896_550	Kukri_c9752_793
Tdurum_contig61425_242	BS00101500_51	BS00022490_51	Tdurum_contig61425_242	IAAV1158	BS00087451_51
wsnp_Ex_rep_c66883_65286958	BobWhite_c28635_785	Kukri_c38105_452	Kukri_c49015_1606	BobWhite_c441_976	wsnp_Ex_rep_c66883_65286958
Tdurum_contig30517_310	Tdurum_contig30517_310	IACX11320	Excalibur_c9149_1326	Tdurum_contig30517_578	RFL_Contig4235_707	Tdurum_contig30517_174	Tdurum_contig604_356
BS00024107_51	BobWhite_c20073_382	BS00024107_51	BobWhite_c4482_73	D_contig03023_692
Ku_c1312_1194	IACX3811	Tdurum_contig14847_144	Ku_c1312_1194	RAC875_c63624_753
IACX2234	Tdurum_contig18557_228	Tdurum_contig55429_116	IACX2234	Tdurum_contig55429_147
Tdurum_contig42749_3287	Tdurum_contig42749_3287	Tdurum_contig42797_2922	wsnp_Ku_c23096_32987510	RAC875_rep_c109215_398
wsnp_Ex_c18384_27213023	wsnp_Ku_c41261_49287074	Ku_c79340_308	wsnp_Ex_c18384_27213023	Ku_c16636_347	wsnp_Ex_c194_381656	BS00063928_51
BobWhite_c2844_569	BS00022176_51	BobWhite_c2844_569	BS00039135_51	Excalibur_rep_c70674_83
BS00010352_51	Excalibur_c10319_229	wsnp_Ex_c5947_10431109	BS00010352_51	Excalibur_c32608_500
RAC875_c32848_578	RAC875_c62171_386	Ku_c8310_865	wsnp_Ex_c27644_36826484	RAC875_c32848_578
RAC875_c8271_1469	RAC875_c8271_1352	wsnp_Ku_c11987_19473636	RAC875_c8271_1469	RAC875_rep_c96733_369
Tdurum_contig53772_362	Tdurum_contig49651_227	Excalibur_c33470_175	Tdurum_contig53772_362	wsnp_Ex_c5296_9365860
RAC875_c45678_1083	RAC875_c45678_1083	RAC875_c55891_712	BS00065217_51	RAC875_c55891_659
BS00096498_51	Jagger_c7235_96	IACX2961	BS00096498_51
Excalibur_rep_c71107_517	wsnp_CAP12_c1337_682282	Kukri_rep_c102001_420	Excalibur_rep_c71107_517
Excalibur_c17202_1833	Excalibur_c17202_1833	RAC875_c826_839	CAP8_rep_c9642_82
Kukri_c19709_383	Excalibur_c32726_125	Kukri_c19709_383	Tdurum_contig13095_97
Tdurum_contig41945_748	Tdurum_contig67656_387	Tdurum_contig47253_1624	Tdurum_contig41945_748
D_contig12192_450	wsnp_Ex_c13878_21738866	D_contig12192_450	RFL_Contig2971_282
Kukri_c4412_383	Excalibur_c34625_281	CAP11_c2974_53	Kukri_c4412_383
BS00063092_51	BS00001835_51	Excalibur_c60931_1260	BS00063092_51
CAP12_c1129_220	RAC875_c102223_220	RFL_Contig4977_2333	CAP12_c1129_220
BS00069723_51	RAC875_rep_c74070_518	CAP11_rep_c5039_201	BS00069723_51
wsnp_Ra_c19148_28288923	Kukri_c13188_256	Tdurum_contig60509_232	wsnp_Ra_c19148_28288923
Excalibur_c44818_109	BS00023071_51	Excalibur_c44818_109	Kukri_c13978_132
wsnp_RFL_Contig4726_5654774	wsnp_RFL_Contig4726_5654774	BobWhite_c22266_315	BobWhite_c4236_410
wsnp_Ex_c1495_2864718	wsnp_Ex_c1495_2864718	Ra_c25590_1406	BS00065889_51
BS00051105_51	wsnp_Ex_c18733_27607958	wsnp_Ex_c27136_36355033	BS00051105_51
wsnp_Ex_c39616_46871127	Tdurum_contig48523_1838	JD_c107_683	wsnp_Ex_c39616_46871127
wsnp_BE443332B_Ta_2_2	BS00078431_51	wsnp_BE443332B_Ta_2_2
Kukri_c8533_1398	Kukri_c8533_1398	IAAV8952
Tdurum_contig13117_1316	RAC875_rep_c106876_558	Tdurum_contig13117_1316
BS00022902_51	BS00022902_51	Kukri_c5861_360
Excalibur_c22205_573	Excalibur_c22205_573	Tdurum_contig68980_317
wsnp_RFL_Contig2403_1927045	wsnp_Ra_c53181_56932563	wsnp_RFL_Contig2403_1927045
BS00011205_51	RFL_Contig529_963	BS00011205_51
wsnp_BE637864B_Ta_1_1	BobWhite_c8218_162	wsnp_BE637864B_Ta_1_1
wsnp_RFL_Contig2220_1597321	Tdurum_contig83079_133	wsnp_RFL_Contig2220_1597321
Tdurum_contig65853_242	BS00022249_51	Tdurum_contig65853_242
BS00093078_51	BS00093078_51	Excalibur_c10657_796
wsnp_JD_c4485_5618761	wsnp_JD_c4485_5618761	wsnp_Ku_c4951_8856170
wsnp_Ra_c19335_28504388	RAC875_c90169_393	wsnp_Ra_c19335_28504388
IAAV1364	RAC875_rep_c72356_51	IAAV1364
wsnp_Ex_c7447_12751589	wsnp_Ex_c7447_12751589	BS00048610_51
Tdurum_contig47550_699	Tdurum_contig47550_699	Kukri_c7770_176
BS00065053_51	BS00067003_51	BS00065053_51
wsnp_BF485168B_Ta_2_1	Excalibur_c40993_1129	wsnp_BF485168B_Ta_2_1
Kukri_c30490_328	Kukri_c30490_328	RAC875_c55934_165
wsnp_Ku_c51703_56915288	BS00084895_51	wsnp_Ku_c51703_56915288
wsnp_Ex_c7447_12752449	wsnp_Ex_c7447_12752449	wsnp_BG274294B_Ta_2_3
Tdurum_contig45965_563	Tdurum_contig13879_919	Tdurum_contig45965_563
BS00110104_51	BS00023006_51	BS00110104_51
IACX9290	IACX8074	IACX9290
RAC875_c95548_156	RAC875_c95548_156	wsnp_Ex_c1440_2764867
BS00037246_51	Kukri_c8395_1352	BS00037246_51
RAC875_c818_1185	IAAV7428	RAC875_c818_1185
Kukri_rep_c102102_273	Kukri_rep_c102102_273	RAC875_c64377_732
wsnp_Ku_rep_c70742_70379526	Excalibur_c94756_540	wsnp_Ku_rep_c70742_70379526
Kukri_c63336_621	RAC875_c46093_492	Kukri_c63336_621
wsnp_Ku_c18227_27490539	wsnp_Ku_c18227_27490539	IAAV7352
RFL_Contig4140_1135	wsnp_Ex_c50340_54659660	RFL_Contig4140_1135
CAP8_c5043_190	BS00045568_51	CAP8_c5043_190
RAC875_rep_c111494_195	RAC875_rep_c111494_195	BobWhite_c44460_821
BS00067436_51	Excalibur_c581_947	BS00067436_51
Kukri_c5357_323	Kukri_c5357_323	tplb0034e16_1165
Ku_c31363_2165	Ku_c31363_2165	RAC875_c15942_571
BS00021877_51	BS00021877_51
Kukri_c51735_79	Kukri_c51735_79
Ra_c69552_1419	Ra_c69552_1419
IACX5921	IACX5921
BS00022505_51	BS00022505_51
Ex_c25733_348	Ex_c25733_348
BobWhite_rep_c66032_270	BobWhite_rep_c66032_270
tplb0043a07_880	tplb0043a07_880
Kukri_c92979_195	Kukri_c92979_195
Excalibur_c63885_115	Excalibur_c63885_115
Kukri_rep_c111991_498	Kukri_rep_c111991_498
BobWhite_rep_c50057_164	BobWhite_rep_c50057_164
IAAV5863	IAAV5863
Kukri_c25512_53	Kukri_c25512_53
Excalibur_c6497_535	Excalibur_c6497_535
Tdurum_contig75938_1546	Tdurum_contig75938_1546
BS00071161_51	BS00071161_51
BS00068327_51	BS00068327_51
wsnp_Ex_c27176_36393952	wsnp_Ex_c27176_36393952
RAC875_c4047_115	RAC875_c4047_115
wsnp_Ex_rep_c66389_64588992	wsnp_Ex_rep_c66389_64588992
Excalibur_rep_c69522_83	Excalibur_rep_c69522_83
wsnp_Ex_c5296_9365847	wsnp_Ex_c5296_9365847
RFL_Contig5637_1008	RFL_Contig5637_1008
tplb0024i15_1754	tplb0024i15_1754
RAC875_c5556_328	RAC875_c5556_328
IAAV7915	IAAV7915
BS00069829_51	BS00069829_51
BS00105833_51	BS00105833_51
BS00003839_51	BS00003839_51
Tdurum_contig8158_269	Tdurum_contig8158_269
CAP7_c1241_128	CAP7_c1241_128
BS00072791_51	BS00072791_51
Tdurum_contig93330_656	Tdurum_contig93330_656
Tdurum_contig13250_137	Tdurum_contig13250_137
Excalibur_c21898_1423	Excalibur_c21898_1423
Kukri_c79308_278	Kukri_c79308_278
tplb0048b10_1365	tplb0048b10_1365
wsnp_Ex_c12063_19310114	wsnp_Ex_c12063_19310114
IACX1008	IACX1008
BS00039740_51	BS00039740_51
RAC875_c2040_564	RAC875_c2040_564
Tdurum_contig28703_293	Tdurum_contig28703_293
Kukri_rep_c69810_502	Kukri_rep_c69810_502
Ex_c2725_1442	Ex_c2725_1442
Tdurum_contig94450_255	Tdurum_contig94450_255
BS00110121_51	BS00110121_51
CAP12_c1085_283	CAP12_c1085_283
Excalibur_c28045_741	Excalibur_c28045_741
Kukri_c44369_131	Kukri_c44369_131
BS00055866_51	BS00055866_51
BS00064052_51	BS00064052_51
Tdurum_contig13879_352	Tdurum_contig13879_352
wsnp_Ex_c38849_46284348	wsnp_Ex_c38849_46284348
Kukri_c34793_360	Kukri_c34793_360
wsnp_Ex_c2004_3770146	wsnp_Ex_c2004_3770146
Kukri_c147_1620	Kukri_c147_1620
BS00041355_51	BS00041355_51
BS00060686_51	BS00060686_51
wsnp_BE637971B_Ta_1_20	wsnp_BE637971B_Ta_1_20
BS00066271_51	BS00066271_51
Excalibur_c43567_850	Excalibur_c43567_850
BS00083060_51	BS00083060_51
RAC875_rep_c98040_163	RAC875_rep_c98040_163
BS00022916_51	BS00022916_51
tplb0028p02_562	tplb0028p02_562
IAAV4194	IAAV4194
wsnp_Ra_c29782_39115548	wsnp_Ra_c29782_39115548
Kukri_c29655_194	Kukri_c29655_194
BS00022551_51	BS00022551_51
wsnp_Ex_c1597_3045682	BS00104270_51	wsnp_Ex_c1597_3045682	Tdurum_contig51922_676
wsnp_Ra_rep_c74968_72704437	wsnp_Ra_rep_c74968_72704437
Tdurum_contig8840_575	Tdurum_contig8840_575
RAC875_c42275_224	RAC875_c42275_224
RAC875_c9770_123	RAC875_c9770_123
IACX5764	IACX5764
Kukri_c36151_170	Kukri_c36151_170
RAC875_c42206_305	RAC875_c42206_305
IAAV2855	wsnp_Ex_c32284_40970312	IAAV2855
Ku_c106533_550	Ku_c106533_550
Excalibur_rep_c106078_822	Excalibur_rep_c106078_822
Tdurum_contig11077_122	Tdurum_contig11077_122
Tdurum_contig47083_278	Tdurum_contig47083_278
Tdurum_contig56874_562	Tdurum_contig56874_562
CAP7_rep_c6352_375	CAP7_rep_c6352_375
BS00078413_51	BS00078413_51
BobWhite_c14158_112	BobWhite_c14158_112
RAC875_c8849_134	RAC875_c8849_134
BS00064162_51	BS00064162_51
BS00022482_51	BS00022482_51
BS00011596_51	BS00011596_51
Tdurum_contig32775_78	Tdurum_contig32775_78
Kukri_c37738_417	Kukri_c37738_417
BS00067769_51	BS00067769_51
BS00065139_51	BS00065139_51
BS00067627_51	BS00067627_51
RAC875_c32077_284	RAC875_c32077_284
BobWhite_c14304_687	BobWhite_c14304_687
BS00089790_51	BS00089790_51
BS00084990_51	BS00084990_51
Excalibur_c55186_351	Excalibur_c55186_351
wsnp_Ex_c7585_12957020	wsnp_Ex_c7585_12957020
RAC875_c16391_426	RAC875_c16391_426
wsnp_Ku_rep_c71900_71624324	wsnp_Ku_rep_c71900_71624324
Tdurum_contig52086_129	Tdurum_contig52086_129
wsnp_Ex_c852_1657319	wsnp_Ex_c852_1657319
BS00105846_51	BS00105846_51
BS00089524_51	BS00089524_51
BS00094237_51	BS00094237_51
wsnp_JD_c5659_6814240	wsnp_JD_c5659_6814240
wsnp_Ex_rep_c101231_86636951	wsnp_Ex_rep_c101231_86636951
Ra_c17685_927	Ra_c17685_927
RFL_Contig2160_617	RFL_Contig2160_617
Excalibur_c48379_461	Excalibur_c48379_461
RAC875_c839_352	RAC875_c839_352
BS00011695_51	BS00011695_51
wsnp_Ex_c11461_18489681	wsnp_Ex_c11461_18489681
BS00068083_51	BS00068083_51
RFL_Contig5706_1294	RFL_Contig5706_1294	BS00073132_51
tplb0043k02_463	tplb0043k02_463
Kukri_c8390_1102	Kukri_c8390_1102
IAAV2147	IAAV2147
Ku_c11813_215	Ku_c11813_215
wsnp_Ex_rep_c67098_65573819	wsnp_Ex_rep_c67098_65573819
BS00077498_51	BS00077498_51
Excalibur_c581_1220	Excalibur_c581_1220
BS00064032_51	BS00064032_51
BobWhite_c9963_51	BobWhite_c9963_51
Kukri_c38553_173	Kukri_c38553_173
Kukri_c33670_506	Kukri_c33670_506
BS00050522_51	BS00050522_51
BS00089031_51	BS00089031_51
Tdurum_contig68637_256	Tdurum_contig68637_256
CAP7_c3847_204	CAP7_c3847_204
wsnp_Ra_c8506_14401408	wsnp_Ra_c8506_14401408
RAC875_c30138_595	RAC875_c30138_595
RAC875_c400_193	RAC875_c400_193
BS00063512_51	BS00063512_51
BS00065844_51	BS00065844_51
wsnp_JD_rep_c63201_40318622	wsnp_JD_rep_c63201_40318622
D_contig25392_201	D_contig25392_201
Kukri_rep_c106834_139	Kukri_rep_c106834_139
wsnp_Ex_c25782_35041189	wsnp_Ex_c25782_35041189
BS00095568_51	BS00095568_51
BobWhite_c6998_365	CAP11_c3464_68	RAC875_c49612_102	wsnp_Ex_rep_c66423_64641115	BS00082503_51	wsnp_Ex_c18665_27541568	Excalibur_c8188_243	Excalibur_c8188_693	Kukri_c6051_640	IAAV5841	Kukri_c29121_654	RAC875_c35846_671	IAAV7473	wsnp_Ex_c8188_13842273	Excalibur_c48317_242	Excalibur_c23155_327	BobWhite_c6998_365	BS00058554_51	Ra_c21676_178	wsnp_Ex_c3831_6966926	BS00022768_51	IAAV868	RAC875_c4135_1028	wsnp_Ex_rep_c69024_67924125	BS00021702_51	Excalibur_c50856_63	BS00075001_51	wsnp_Ex_c15396_23659859	wsnp_Ex_c12447_19847242	RAC875_c87321_108	D_GA8KES401EYUM8_190	BS00066188_51
wsnp_Ku_c5560_9853214	wsnp_Ex_c27290_36498462	D_contig06122_208	wsnp_Ex_c1318_2519998	wsnp_Ku_c5560_9851459	BS00079095_51	IAAV2840	wsnp_Ku_c7266_12551048	wsnp_Ku_c2624_4986980	wsnp_Ex_c25974_35235456	RFL_Contig3622_1217	wsnp_Ku_c5560_9853214	RAC875_c43831_91
tplb0044p22_2330	D_GBUVHFX01ANH44_230	tplb0044p22_2330	Excalibur_c16662_300	wsnp_CAP11_c1043_618449	BS00011451_51	BS00066847_51	BS00086679_51	tplb0044p22_2257
BobWhite_c28133_87	D_contig16934_681	CAP12_c2978_93	Kukri_c20844_116	BS00065722_51	RAC875_c82888_83	BobWhite_c28133_87	BS00074817_51
Kukri_c26168_713	RAC875_c20883_693	D_GDS7LZN02IXNP1_255	Kukri_c36351_64	IAAV1917	RAC875_c10925_1887	Kukri_c26168_713
tplb0061f07_1411	Excalibur_c15692_532	wsnp_Ra_c1020_2062200	Excalibur_c4876_832	tplb0061f07_1411	Excalibur_c5892_1129
JD_c3737_285	CAP11_c3218_126	Excalibur_c12703_766	JD_c3737_285	D_GB5Y7FA02HBLTO_213	BS00087086_51
Excalibur_c5958_1398	BS00051826_51	RAC875_c17951_108	Excalibur_c5958_1398	Excalibur_c5958_1270	BS00031658_51
IACX11290	IACX11290	BS00087783_51
CAP8_c1305_148	BS00023049_51	Kukri_c46169_294	BS00022178_51	CAP8_c1305_148
Kukri_c837_436	Kukri_c837_436	wsnp_Ex_c1358_2600929	wsnp_Ex_c1358_2602235
RAC875_c54260_127	RAC875_c54260_127	BobWhite_c10977_834	wsnp_Ex_c27290_36498531	Excalibur_c19237_895	wsnp_JD_c8173_9207415	RAC875_c3604_1527	IAAV7745
BS00093390_51	wsnp_Ex_c35886_43950102	BS00003816_51	BS00093390_51
wsnp_BE637971D_Ta_2_3	wsnp_BE637971D_Ta_2_3	wsnp_Ku_c3682_6786230	BobWhite_c1715_887
wsnp_Ex_c2918_5381441	wsnp_JD_c12333_12595897	wsnp_Ex_c2918_5381441
IAAV7510	IAAV7510	D_F5XZDLF01A85DT_301
Excalibur_c16851_142	Excalibur_c16851_142	RFL_Contig1338_2062
BS00093275_51	BS00093275_51	BS00036189_51
BS00095225_51	wsnp_CAP12_c633_339740	BS00095225_51
wsnp_Ex_rep_c101500_86856089	wsnp_Ex_rep_c101500_86856679	wsnp_Ex_rep_c101500_86856089
wsnp_BE424100D_Ta_1_1	wsnp_BE424100D_Ta_1_1
wsnp_Ex_c1085_2078944	wsnp_Ex_c1085_2078944
BS00000721_51	wsnp_BE586140D_Ta_2_2	BS00000721_51	Kukri_c9693_1890
RFL_Contig3481_1669	RFL_Contig3481_1669
D_GBF1XID01DNWRS_378	D_GBF1XID01DNWRS_378
Tdurum_contig11756_458	Tdurum_contig11756_458
D_F1BEJMU01DOR77_203	D_F1BEJMU01DOR77_203
Tdurum_contig46389_1540	Tdurum_contig46389_1540
RAC875_c2070_566	RAC875_c2070_566
Excalibur_c23473_451	Excalibur_c23473_451
BS00108305_51	Excalibur_c3260_989	BS00108305_51
Ku_c12842_664	Ku_c12842_664
wsnp_Ex_c41048_47969948	wsnp_Ex_c41048_47969948
Kukri_c33670_261	Kukri_c33670_261
RAC875_rep_c105196_532	RAC875_rep_c105196_532
BS00066446_51	BS00066446_51
Excalibur_c54055_694	Excalibur_c54055_694
BS00107837_51	BS00107837_51
D_GB5Y7FA02I369B_378	D_GB5Y7FA02I369B_378
wsnp_Ex_c1969_3705930	wsnp_Ex_c1969_3705930
D_contig14507_369	D_contig14507_369
Excalibur_c55959_651	Excalibur_c55959_651
BS00063511_51	BS00063511_51
CAP8_c2401_433	CAP8_c2401_433
D_contig13475_402	D_contig13475_402
Kukri_c25632_86	Tdurum_contig50720_482	Tdurum_contig42282_10323	tplb0025l18_1788	Kukri_c44231_1576	RAC875_c35688_382	Excalibur_c91176_326	tplb0021g21_595	CAP8_c3129_381	RFL_Contig5122_974	IAAV5232	BS00064813_51	Excalibur_rep_c69149_1588	Kukri_c25632_86	Excalibur_c7971_712	BS00065001_51	Kukri_c21008_657	wsnp_Ku_c2838_5354231	RAC875_c22328_1356	Tdurum_contig52350_902	Excalibur_c62106_387
Excalibur_c74304_642	wsnp_BE498730A_Ta_2_2	BobWhite_c14476_80	Tdurum_contig56511_144	Tdurum_contig15512_429	Excalibur_c28938_185	Excalibur_c74304_642	BS00074780_51	Tdurum_contig44062_733	IACX636	Kukri_c29034_867	Tdurum_contig45580_1717	RAC875_c25986_82	RAC875_c17628_867	BS00107555_51
Ra_c22880_760	Ra_c22880_760	Ku_c59581_1412	wsnp_Ex_rep_c66615_64916512	wsnp_Ex_c25057_34318425	wsnp_Ex_c2138_4015881	RAC875_c41194_218	wsnp_Ex_c42815_49298013	wsnp_Ex_rep_c66809_65185215	RAC875_c41731_321	IAAV444	Ra_c71628_188
Tdurum_contig10579_790	BS00067806_51	BS00085765_51	BobWhite_c28819_517	Excalibur_c1793_97	wsnp_Ex_c28204_37349164	BS00040336_51	CAP12_c6044_69	RAC875_c63975_307	Tdurum_contig10579_790	BobWhite_c28819_733
BobWhite_c12426_84	Excalibur_c18324_390	Kukri_c23195_266	Kukri_c31776_1621	IACX6178	IACX11417	RAC875_c47161_100	wsnp_RFL_Contig1951_1127302	Excalibur_c25599_358	RAC875_c829_1143	BobWhite_c12426_84	RAC875_c26214_505	CAP12_c259_307
Kukri_rep_c104611_210	Kukri_rep_c104611_210	Excalibur_c3171_416	Ra_c70418_147	wsnp_Ex_rep_c66358_64543218	Ku_c13700_1196	wsnp_Ex_rep_c66358_64543401	Ku_c35823_743	BobWhite_rep_c64766_352	CAP11_c2194_115
BS00036767_51	wsnp_BG314532A_Ta_2_1	Tdurum_contig48302_532	RAC875_c13116_541	BS00036767_51	Kukri_rep_c83485_398
BS00039406_51	RAC875_rep_c69987_930	BS00070005_51	RAC875_c35521_185	BS00039406_51	Ra_c13247_528	BS00110587_51	BS00070004_51	RFL_Contig3780_644
Tdurum_contig86183_221	Excalibur_c8009_325	Kukri_rep_c68300_216	BS00022409_51	Tdurum_contig49145_914	Tdurum_contig86183_221	BobWhite_c17783_174	BS00030165_51	Tdurum_contig6086_269
BS00022813_51	wsnp_Ex_c5740_10081171	wsnp_Ex_rep_c70299_69243835	wsnp_Ex_rep_c70299_69243401	BS00022813_51	RAC875_c33037_578	Ex_c5740_1133	Kukri_c25978_561
RAC875_c35688_178	RAC875_c35688_178	RAC875_c35200_230	BS00024643_51	IAAV8933	Kukri_c26697_366	Excalibur_c16329_493	RAC875_c51459_311
Kukri_c45015_145	wsnp_Ex_c60588_60977198	wsnp_Ex_c12219_19526749	BobWhite_rep_c62964_873	Kukri_c45015_145	wsnp_Ex_c1782_3365844	wsnp_Ex_rep_c101866_87158671	wsnp_Ex_rep_c69124_68035485
RAC875_rep_c88665_100	RAC875_rep_c88665_100	BS00003867_51	wsnp_RFL_Contig3790_4082085	wsnp_BF201235A_Ta_2_4	RAC875_rep_c88665_52
wsnp_Ku_c3688_6797159	wsnp_JD_c16948_15934352	Kukri_c3688_407	wsnp_Ku_c3688_6797159	wsnp_Ku_c850_1758318
Tdurum_contig11803_850	wsnp_Ex_c19556_28530231	Tdurum_contig11803_475	wsnp_Ex_c19556_28530243	Tdurum_contig11803_306	Tdurum_contig11803_850
Excalibur_c4847_631	IACX2067	Excalibur_c4847_631	Excalibur_c6808_541	Excalibur_c6808_959
BobWhite_c17403_635	RAC875_c21906_247	BobWhite_c17403_635	wsnp_Ex_c10084_16572374	RAC875_c52458_454
wsnp_Ex_rep_c66982_65424063	Ex_c19516_3687	Excalibur_rep_c67619_217	wsnp_Ex_rep_c66982_65424063	wsnp_Ku_c10418_17237935
IAAV7086	Tdurum_contig14482_1073	wsnp_Ku_c16547_25454123	IAAV6102	IAAV7086	wsnp_Ex_c10555_17236072	BS00087932_51	RAC875_c22328_490	Tdurum_contig8350_243
wsnp_Ex_c15325_23565935	wsnp_CAP12_c901_472535	RAC875_rep_c70093_1079	wsnp_CAP11_rep_c8768_3788007	wsnp_Ex_c15325_23565935
Kukri_c15308_173	wsnp_JD_c12088_12411845	Kukri_c15308_173	wsnp_Ex_rep_c68113_66877517	Kukri_rep_c104727_91
BS00089497_51	BS00022666_51	BS00035883_51	BS00089497_51	IAAV1698
BobWhite_c23953_312	BobWhite_c23953_312	BobWhite_c5096_156	wsnp_BG263521A_Ta_2_2	wsnp_Ex_c22862_32074455
RAC875_rep_c73925_276	BS00021739_51	BS00079443_51	RAC875_rep_c73925_276
wsnp_Ex_c20370_29434410	Ex_c721_2127	Ex_c721_2374	Excalibur_c50934_159	wsnp_Ex_c20370_29434410
BobWhite_rep_c64680_305	BS00090940_51	BobWhite_rep_c64680_305	Tdurum_contig93884_223
BS00057059_51	BS00057060_51	BS00067907_51	BS00057059_51
IAAV2654	IAAV2654	Kukri_c1728_1876	BS00064905_51
wsnp_Ku_c8927_15048149	Kukri_c7193_5892	wsnp_Ku_c8927_15048149	Ku_c8927_2075
wsnp_Ex_c2137_4014383	wsnp_Ex_c2137_4014383	wsnp_Ra_c6586_11477949	wsnp_Ex_c2137_4014287
BS00022982_51	Excalibur_c92241_336	BS00022982_51	RAC875_rep_c78744_228
Ra_c58279_702	Ra_c58279_684	wsnp_Ex_c5412_9564346	Ra_c58279_702
BobWhite_c4517_120	BS00023202_51	BobWhite_c5178_188	BobWhite_c4517_120
Tdurum_contig42423_2448	Tdurum_contig42423_1536	Tdurum_contig42423_1963	Tdurum_contig42423_2448
wsnp_CAP8_c2677_1394934	wsnp_CAP8_c2677_1394934	Excalibur_c28017_641	Excalibur_c47535_389
Kukri_c24852_466	RAC875_c24517_558	Kukri_c24852_466
RAC875_c992_718	Kukri_c9713_1999	BS00040337_51	BS00041707_51	wsnp_BE403597A_Ta_2_1	RAC875_c992_718	wsnp_BE406351A_Ta_2_2
BS00091830_51	wsnp_Ex_c59373_60260876	BS00091830_51
BS00083146_51	BS00083146_51	wsnp_Ex_c15822_24204224
BS00077769_51	BS00077769_51	BS00077768_51
Tdurum_contig30451_88	BS00049644_51	Tdurum_contig30451_88
Excalibur_rep_c105284_110	Excalibur_rep_c105284_110	Excalibur_c61806_213
wsnp_Ex_rep_c108004_91402649	wsnp_Ex_rep_c108004_91402649	BS00091763_51
Tdurum_contig47258_1039	wsnp_Ku_c15567_24224486	Tdurum_contig47258_1039
Excalibur_c4372_363	Tdurum_contig56321_232	Excalibur_c4372_363
RAC875_c18698_550	Excalibur_c11437_75	RAC875_c18698_550
wsnp_Ku_c16358_25225060	Kukri_c4027_151	wsnp_Ku_c16358_25225060
BS00032606_51	BS00032606_51	Kukri_c11327_977
wsnp_Ex_c3695_6740339	wsnp_Ex_c3695_6740339	RAC875_c27530_860
wsnp_Ex_c11827_18986376	RAC875_rep_c69619_145	wsnp_Ex_c11827_18986376
BS00081506_51	BS00081506_51	BS00093201_51
BS00062732_51	BS00062732_51	IACX3245
wsnp_Ex_c19516_28481857	wsnp_Ex_c19516_28481857	RFL_Contig174_406
RFL_Contig927_1591	Tdurum_contig82404_354	RFL_Contig927_1591
Jagger_c4026_328	Jagger_c4026_328	RAC875_c42648_115
wsnp_Ex_c36242_44232305	IAAV2376	wsnp_Ex_c36242_44232305
RAC875_c38018_278	RAC875_c38018_278	RFL_Contig4517_1276
BS00065245_51	BS00065245_51	Tdurum_contig53038_714
Ra_c34214_1320	Ra_c34214_1320	BS00041816_51
RAC875_c17787_274	RAC875_c17787_274	RAC875_c4015_2175
RAC875_c42847_141	RAC875_c42847_141	Kukri_c40204_141
wsnp_Ex_c2887_5330426	Ku_c57425_413	wsnp_Ex_c2887_5330426
IACX6028	IACX6028	Ra_c2655_504
RAC875_c25848_122	RAC875_c25848_122	IACX5800
Jagger_c9554_114	wsnp_Ra_c32271_41304469	Jagger_c9554_114
Kukri_c56203_965	Kukri_c56203_965
Ku_c10387_272	Ku_c10387_272
BobWhite_c1611_1685	BobWhite_c1611_1685
RAC875_c48703_189	RAC875_c48703_189
Tdurum_contig42153_7329	Tdurum_contig42153_7329
BS00065366_51	BS00065366_51
Tdurum_contig77522_310	Tdurum_contig77522_310
RAC875_c1706_1888	RAC875_c1706_1888
Ku_c269_2643	Ku_c269_2643
BS00025880_51	BS00025880_51
Excalibur_c37649_125	Excalibur_c37649_125
CAP11_c2293_200	CAP11_c2293_200
Tdurum_contig63071_67	Tdurum_contig63071_67
BobWhite_c15773_166	BobWhite_c15773_166
Excalibur_rep_c102052_721	Excalibur_rep_c102052_721
wsnp_Ex_c63909_62932437	wsnp_Ex_c63909_62932437	wsnp_Ex_c63909_62932893
BS00068050_51	BS00068050_51
RAC875_rep_c107961_348	RAC875_rep_c107961_348
wsnp_Ex_rep_c101526_86881496	wsnp_Ex_rep_c101526_86881496
RFL_Contig2972_2285	RFL_Contig2972_2285
Excalibur_c20439_825	Excalibur_c20439_825
tplb0050m09_1890	tplb0050m09_1890
Tdurum_contig61938_424	Tdurum_contig61938_424
wsnp_Ex_c11950_19164191	wsnp_Ex_c11950_19164191
BobWhite_c11022_78	BobWhite_c11022_78
wsnp_Ex_c2337_4379619	wsnp_Ex_c2337_4379619
RFL_Contig5277_888	RFL_Contig5277_888
RAC875_c3397_1492	RAC875_c3397_1492
Excalibur_rep_c86807_132	Excalibur_rep_c86807_132
Tdurum_contig52350_296	Tdurum_contig52350_296
BobWhite_c31163_694	BobWhite_c31163_694
RAC875_c35807_1110	RAC875_c35807_1110
wsnp_Ex_rep_c66615_64916114	wsnp_Ex_rep_c66615_64916114	Kukri_c15489_626	Kukri_c57491_156	wsnp_Ex_c31900_40635609	wsnp_Ex_rep_c67264_65795361
IAAV691	IAAV691
wsnp_JD_c15127_14676522	wsnp_JD_c15127_14676522
BS00004724_51	BS00004724_51
Tdurum_contig53038_684	Tdurum_contig53038_684
BS00096882_51	BS00096882_51
Excalibur_c42110_66	Excalibur_c42110_66
BS00076693_51	BS00076693_51
Tdurum_contig55610_784	Tdurum_contig55610_784
CAP12_c575_105	CAP12_c575_105
Excalibur_c42110_210	Excalibur_c42110_210
wsnp_Ku_c23598_33524490	wsnp_Ku_c23598_33524490
wsnp_Ex_c59095_60108185	wsnp_Ex_c59095_60108185
CAP7_c4056_108	CAP7_c4056_108
Kukri_c52608_142	Kukri_c52608_142
RAC875_c96033_191	RAC875_c96033_191
BS00096927_51	BS00096927_51
BS00011539_51	BS00011539_51
Kukri_rep_c74573_613	Kukri_rep_c74573_613
Tdurum_contig9731_121	BS00039983_51	Excalibur_rep_c111743_194	Tdurum_contig82812_213	Tdurum_contig9731_121	Excalibur_c15733_252
wsnp_Ex_c905_1748920	wsnp_Ex_c905_1748920
RFL_Contig1863_250	RFL_Contig1863_250
Kukri_c74165_204	Kukri_c74165_204
BobWhite_c26803_89	BobWhite_c26803_89
wsnp_Ex_c36049_44083089	wsnp_Ex_c36049_44083089
BS00039422_51	BS00039422_51
wsnp_Ex_c2772_5130007	wsnp_Ex_c2772_5130007
RAC875_c34757_180	RAC875_c34757_180
Excalibur_c12980_2392	Excalibur_c12980_2392
wsnp_Ra_c66636_64922359	wsnp_Ra_c66636_64922359
BS00062843_51	BS00062843_51
Kukri_c53501_305	Kukri_c53501_305
wsnp_Ku_c33374_42877546	wsnp_Ku_c33374_42877546
wsnp_Ex_c2033_3814035	wsnp_Ex_c2033_3814035
Kukri_c40121_373	Kukri_c40121_373
RAC875_c1757_530	RAC875_c1757_530
Excalibur_c41125_360	Excalibur_c41125_360
Ra_c42714_1137	Ra_c42714_1137
CAP8_rep_c8022_270	CAP8_rep_c8022_270
BS00107804_51	BS00107804_51
RAC875_c19904_308	RAC875_c19904_308
Kukri_c29170_702	Kukri_c29170_702
RAC875_rep_c111906_144	RAC875_rep_c111906_144
RAC875_c33809_158	RAC875_c33809_158
BS00000209_51	BS00000209_51
wsnp_Ku_c1292_2572053	wsnp_Ku_c1292_2572053
wsnp_Ex_rep_c103167_88182254	wsnp_Ex_rep_c103167_88182254
BS00066186_51	BS00066186_51
BS00110128_51	BS00110128_51
Tdurum_contig8350_350	Tdurum_contig8350_350
Excalibur_c52319_257	Excalibur_c52319_257
BobWhite_c26374_339	BobWhite_c26374_339
Excalibur_c32668_467	Excalibur_c32668_467
CAP12_rep_c6956_169	CAP12_rep_c6956_169
RAC875_c69068_71	RAC875_c69068_71
wsnp_Ex_c42720_49228237	wsnp_Ex_c42720_49228237
BS00075524_51	BS00075524_51
wsnp_Ex_rep_c80588_75758453	wsnp_Ex_rep_c80588_75758453
IAAV2065	IAAV2065
Tdurum_contig93508_295	Tdurum_contig93508_295
BS00022487_51	BS00022487_51
RFL_Contig2972_2819	RFL_Contig2972_2819
wsnp_Ex_c15740_24096817	wsnp_Ex_c15740_24096817
Ku_c23118_149	Ku_c23118_149
Tdurum_contig44328_448	Tdurum_contig44328_448
IAAV880	IAAV880
wsnp_Ex_c5412_9564478	wsnp_Ex_c5412_9564478
IAAV3791	IAAV3791
Tdurum_contig42153_5854	Tdurum_contig42153_5854
wsnp_BE445431A_Td_2_1	wsnp_BE445431A_Td_2_1
BS00029332_51	BS00029332_51
Kukri_c40035_258	Kukri_c40035_258
BS00021706_51	BS00021706_51
wsnp_JD_c18695_17091254	wsnp_JD_c18695_17091254
Kukri_c3882_2021	Excalibur_c12177_285	Kukri_c3882_2021
RAC875_rep_c119471_174	RAC875_rep_c119471_174
Excalibur_c44487_642	Excalibur_c44487_642
RAC875_c1043_258	RAC875_c1043_258
BS00029208_51	BS00029208_51
Excalibur_c12169_1088	Excalibur_c12169_1088
BS00030136_51	BS00030136_51
RAC875_c14944_555	RAC875_c14944_555
Tdurum_contig84245_154	Tdurum_contig84245_154
IAAV5706	IAAV5706
Tdurum_contig33398_106	Tdurum_contig33398_106
Ra_c3750_1082	Ra_c3750_1082
RAC875_c96399_610	RAC875_c96399_610
wsnp_JD_rep_c48914_33168544	wsnp_JD_rep_c48914_33168544
Excalibur_c18514_238	Excalibur_c18514_238
Excalibur_c72359_56	Excalibur_c72359_56
RAC875_c24364_307	RAC875_c24364_307
Kukri_rep_c73477_888	Kukri_rep_c73477_888
Tdurum_contig86243_288	Tdurum_contig86243_288
Ku_c69608_894	Ku_c69608_894
RAC875_c9523_328	RAC875_c9523_328
RFL_Contig2656_871	RFL_Contig2656_871
Ku_c33884_267	Ku_c33884_267
BS00063368_51	BS00063368_51
Kukri_c3024_1268	Kukri_c3024_1268
wsnp_JD_c2578_3489735	wsnp_JD_c2578_3489735
BobWhite_c13373_250	BobWhite_c13373_250
RAC875_rep_c69619_78	RAC875_rep_c69619_78
Excalibur_c34964_326	Excalibur_c34964_326
BS00024921_51	BS00024921_51
BobWhite_c16923_64	BobWhite_c16923_64
Excalibur_c11947_746	Excalibur_c11947_746
wsnp_be471201A_Ta_1_1	wsnp_be471201A_Ta_1_1
wsnp_CAP11_c3947_1866837	BS00110442_51	wsnp_Ku_c4042_7375053	RAC875_c37837_889	RAC875_c26415_350	Kukri_c44_1704	BS00022422_51	wsnp_BE497494B_Ta_2_1	RAC875_rep_c99492_65	Kukri_c62277_80	RAC875_c86069_65	BS00038217_51	wsnp_CAP11_c3947_1866837	BS00071690_51	wsnp_CAP7_rep_c12606_5316797	BS00038218_51	RAC875_c35438_474	BS00103461_51	RAC875_c3302_1411	IACX6223	Kukri_rep_c85389_715	tplb0045o20_1168	Excalibur_c43482_141	wsnp_Ex_c741_1456698	BS00043099_51	Kukri_c36879_83	BobWhite_c30622_180	BS00079213_51	Tdurum_contig1653_190	IAAV2480	BS00067337_51	BS00070001_51	IAAV1101	Excalibur_c12135_100	BS00110319_51	IAAV980	RAC875_c76533_442	Kukri_c40953_658
BS00047070_51	BS00047070_51	RAC875_c4465_81	wsnp_Ex_c2203_4129271	wsnp_Ex_c11748_18884081	BobWhite_c47357_535	BS00063365_51	Excalibur_c2819_2310	Kukri_c18459_2622	Ex_c16948_754	CAP7_c1933_170	BobWhite_rep_c64679_73	Tdurum_contig5691_596	Tdurum_contig54784_485	RAC875_c4465_549	IAAV1401	BS00080967_51	Kukri_c834_259	Tdurum_contig18858_324	BobWhite_c41676_137	Excalibur_c105074_293	Excalibur_c2819_1773	RAC875_c103094_120	BS00077131_51	BS00046166_51	RFL_Contig2577_584	BobWhite_c18540_97
RFL_Contig385_761	IACX8828	RAC875_c57353_245	BobWhite_c5191_563	RFL_Contig3713_316	RAC875_c31328_381	Excalibur_c1883_340	Kukri_c55909_1109	RAC875_c1858_2693	BS00011047_51	CAP12_s9114_61	Excalibur_c65466_714	BS00069756_51	BobWhite_c5191_362	BS00046601_51	Kukri_c18754_67	Excalibur_c31864_713	Kukri_c27631_1329	IACX5726	BS00009882_51	RFL_Contig385_761	BS00106695_51	BS00011276_51	Excalibur_c7051_1027
BobWhite_c13525_262	Kukri_rep_c68903_301	Excalibur_c95944_641	RAC875_c29913_139	Excalibur_c14201_111	Tdurum_contig82393_581	BS00065327_51	BobWhite_c13525_262	BS00004224_51	Kukri_rep_c68903_708	wsnp_CAP7_c1592_791887
BobWhite_c5852_685	BobWhite_c5852_103	CAP7_c3814_303	BobWhite_c5852_685	Kukri_c5711_112	Kukri_c9507_95	RAC875_c4203_382	Excalibur_c58566_284	RAC875_c18463_156	RAC875_c30936_411
wsnp_Ex_c5619_9884202	Tdurum_contig80351_311	Excalibur_c40976_111	RAC875_c8197_810	JD_c2156_2040	CAP8_rep_c8162_101	BS00059896_51	wsnp_Ex_c5619_9884202	Excalibur_c40976_87
IAAV6765	IAAV6765	wsnp_RFL_Contig1418_565105	Kukri_rep_c68124_672	wsnp_Ex_c22423_31615798	wsnp_Ex_c15089_23270614	BS00034245_51	Ra_c6700_406
wsnp_CAP8_c630_456418	wsnp_CAP8_c630_456418	wsnp_BF202681B_Ta_2_2	Ra_c2110_1660	Kukri_c9387_372	Kukri_c9387_112
Tdurum_contig52627_496	Excalibur_rep_c83640_791	BobWhite_c24069_257	Tdurum_contig10048_447	Tdurum_contig10048_61	Tdurum_contig52627_496	BobWhite_c7274_333	BobWhite_c21827_104
Excalibur_rep_c108225_302	BS00079013_51	Tdurum_contig68666_570	wsnp_Ex_c922_1775246	Excalibur_rep_c108225_302	BS00009247_51	RAC875_c3947_441
wsnp_Ku_c48_103915	Kukri_rep_c104422_192	Excalibur_c46590_363	Kukri_c74521_181	wsnp_Ku_c48_103915	BS00100939_51	Excalibur_c16144_185
wsnp_BE399688B_Ta_2_1	wsnp_Ex_c9248_15372536	wsnp_BE399688B_Ta_2_1	wsnp_Ex_c45094_50985067	IACX1412	Excalibur_rep_c106124_239	BS00092273_51
Ku_c23446_2209	wsnp_Ex_c7246_12443506	BS00022657_51	Tdurum_contig83066_276	Excalibur_c13239_85	RAC875_rep_c113555_122	Ku_c23446_2209
BS00009807_51	Kukri_c59939_94	Kukri_c37311_136	BS00009807_51	wsnp_Ex_c10596_17293192	wsnp_Ex_c10596_17293363	IAAV3165
Excalibur_c46143_143	Excalibur_c46143_143	BS00011039_51	BobWhite_c7786_376
Excalibur_c7963_1722	Excalibur_c20050_133	Ku_c34562_480	Kukri_rep_c106290_204	Kukri_c29640_92	wsnp_JD_c8085_9129899	Excalibur_c7963_1722
Jagger_c4412_265	Kukri_c16760_1427	Jagger_c4412_265	wsnp_Ku_c11665_18999583	RAC875_rep_c72435_90	RAC875_c79857_301
BS00100118_51	BS00083998_51	wsnp_Ex_c12675_20144479	wsnp_Ra_c58860_60407020	Excalibur_c33525_279	BS00100118_51
Kukri_c84629_315	BS00066719_51	RFL_Contig3172_1752	IACX6309	Kukri_c84629_315	Excalibur_c65341_303
BobWhite_c38001_528	BobWhite_c38001_528	tplb0024l03_910	Excalibur_c80601_308
wsnp_Ex_c7003_12065828	wsnp_Ex_c51352_55323092	BobWhite_c8113_532	wsnp_Ex_c7003_12065828
RFL_Contig5495_563	IAAV1798	Excalibur_c12675_1147	RFL_Contig5495_563
Tdurum_contig7144_602	Tdurum_contig7144_602	BS00064528_51	RFL_Contig337_1645	Tdurum_contig54925_415
BS00043103_51	wsnp_Ex_rep_c101906_87187119	IAAV5331	Kukri_rep_c94009_116	BS00043103_51	wsnp_Ku_c27759_37702654
RAC875_c62831_255	Kukri_rep_c69177_180	RAC875_c62831_255	Kukri_c27673_289	Kukri_rep_c103261_918
Kukri_c30847_551	Kukri_c30847_551	wsnp_Ex_c7776_13247365	wsnp_JD_c640_960796	IACX8446
IAAV717	IAAV717	wsnp_BE490267A_Ta_2_1	RFL_Contig4856_71	wsnp_Ex_c7203_12370983
BS00026432_51	CAP11_c2941_210	BS00063236_51	Excalibur_c42146_338	BS00026432_51
wsnp_RFL_Contig3917_4326857	wsnp_RFL_Contig3917_4326857	BobWhite_c9690_94	Excalibur_c2157_173	Excalibur_c37753_655
BS00094172_51	Kukri_c498_1817	wsnp_JD_c30_49876	wsnp_JD_c30_49073	BS00094172_51
Excalibur_rep_c77221_93	Excalibur_rep_c68985_110	Excalibur_rep_c108662_132	RAC875_rep_c118667_79	Excalibur_rep_c77221_93
CAP11_c1820_244	RAC875_c31214_58	Ex_c67202_741	CAP11_c1820_244	wsnp_Ex_rep_c103381_88353000
wsnp_Ex_c56027_58308093	Excalibur_c53516_119	wsnp_Ex_c56027_58308093	RAC875_c21868_792	Kukri_c28478_750
RAC875_rep_c72879_435	Ra_c68109_376	Tdurum_contig12831_69	wsnp_Ex_rep_c67561_66188180	RAC875_rep_c72879_435
wsnp_Ex_c1996_3754394	Ra_c491_902	RAC875_rep_c115433_378	wsnp_Ra_c1660_3275687	wsnp_Ex_c1996_3754394
tplb0034e07_1869	wsnp_Ra_c1501_2991585	tplb0034e07_718	tplb0034e07_1869	IACX6340
wsnp_Ex_c10838_17631243	Kukri_c32700_104	IACX5850	wsnp_Ex_c10838_17631243
BS00046165_51	wsnp_Ex_c5123_9089025	wsnp_Ex_c5123_9087869	RAC875_c17455_152	BS00046165_51
wsnp_Ra_c46023_52004149	wsnp_Ex_c3764_6853627	wsnp_Ra_c46023_52004149	wsnp_Ku_c18923_28319203	wsnp_Ex_rep_c102216_87433489
wsnp_Ex_c62844_62315607	Kukri_c34353_821	wsnp_JD_rep_c64505_41132927	wsnp_Ex_c62844_62315607
BS00075410_51	RAC875_c63545_85	BS00075410_51	tplb0040e02_1293
Tdurum_contig13653_255	Tdurum_contig13653_255	BS00100563_51	RAC875_c15396_90
Excalibur_c35074_257	Excalibur_c35074_257	Tdurum_contig71365_233	Kukri_c57014_168
BS00046164_51	Excalibur_c36280_764	wsnp_Ex_c5123_9088111	BS00046164_51
wsnp_Ex_rep_c72511_70872203	wsnp_Ex_rep_c72511_70872203	wsnp_Ex_c1962_3696265	wsnp_Ku_c4962_8872507
Ex_c2510_477	CAP12_c2472_60	wsnp_Ku_c12037_19549078	Ex_c2510_477
Excalibur_c18966_1008	BS00010988_51	BS00010098_51	Excalibur_c18966_1008
Ra_c27275_627	Ku_c4042_576	BS00003404_51	IAAV3789	RFL_Contig1385_326	Kukri_c46621_143	IAAV2784	BS00063577_51	wsnp_Ex_c269_517710	RAC875_rep_c118376_304	tplb0045o20_699	BS00083078_51	Kukri_c67546_342	wsnp_Ex_c269_518324	wsnp_JD_c12687_12877994	BS00065418_51	Ra_c6728_590	Ra_c27275_627	RAC875_c31252_173	BobWhite_c10238_127	Kukri_c67546_279	wsnp_Ex_c6537_11338763	Tdurum_contig77602_931
BobWhite_rep_c61602_139	Excalibur_c18417_285	RAC875_rep_c109975_192	BobWhite_rep_c61602_139
IAAV6288	Excalibur_c10637_515	BS00009060_51	IAAV6288
BobWhite_c5072_107	wsnp_JD_c42879_30043973	BS00022950_51	BobWhite_c5072_107
Kukri_c11318_591	BobWhite_c11059_169	BobWhite_c23790_98	Kukri_c11318_591
Excalibur_c15696_1280	BS00037345_51	Excalibur_c15696_1280	BS00066119_51
BS00072840_51	IAAV5743	BS00072839_51	BS00072840_51
wsnp_Ex_c38739_46195930	Excalibur_c16646_1254	wsnp_Ex_c38739_46195930	wsnp_Ex_c38739_46196393
BobWhite_rep_c64068_241	BobWhite_rep_c64068_241	Excalibur_c56550_71	Kukri_c10869_1591
RFL_Contig1483_1765	wsnp_Ra_c16822_25566950	tplb0031k24_254	RFL_Contig1483_1765
Ku_c41677_924	Excalibur_c21220_88	wsnp_Ex_c163_321026	Ku_c41677_924
Excalibur_c76665_98	BobWhite_rep_c64049_232	Excalibur_c76665_98	BobWhite_c8253_397
Excalibur_c49875_479	Excalibur_rep_c107890_89	Excalibur_c49875_479	Excalibur_c26527_82
Ra_c71978_532	BS00012036_51	Tdurum_contig12459_491	Ra_c71978_532
RAC875_c52566_644	RAC875_c52566_551	RAC875_c52566_644	wsnp_Ex_c7738_13195349
RAC875_s109189_188	wsnp_RFL_Contig3802_4108582	RAC875_s109189_188
BS00022949_51	RAC875_c15649_1101	BS00022417_51	BS00022949_51
RAC875_rep_c91134_949	Kukri_c75902_132	RAC875_rep_c91134_949
BS00104667_51	tplb0048g05_866	BS00104667_51
IAAV6156	IAAV539	IAAV6156
Kukri_c49784_86	Kukri_c49784_86	Kukri_c49784_56
Kukri_c40621_513	Kukri_c40621_513	Excalibur_c73922_55
Kukri_c26474_540	Kukri_c26474_540	Excalibur_c584_726
Kukri_c12368_82	Kukri_c12368_82	Kukri_rep_c69803_82
RAC875_rep_c106400_276	RAC875_rep_c112008_519	RAC875_rep_c106400_276
Kukri_c31059_130	Kukri_c31059_130	RFL_Contig2612_826
Tdurum_contig30201_63	tplb0042o21_419	Tdurum_contig30201_63
BS00066545_51	BS00066545_51	RFL_Contig4849_702
wsnp_JD_c12346_12606967	RAC875_c66695_560	wsnp_JD_c12346_12606967
wsnp_Ku_c2486_4751695	wsnp_Ku_c2486_4751695	RAC875_rep_c106596_127
RAC875_c57938_94	RAC875_c57938_94	Excalibur_c65830_82
BobWhite_c41535_52	BobWhite_c41535_52	Kukri_c5497_312
Kukri_c3501_1175	Excalibur_c8919_345	Kukri_c3501_1175
BS00091068_51	IAAV5350	BS00091068_51
wsnp_JD_c4699_5834958	wsnp_JD_c1236_1789566	wsnp_JD_c4699_5834958	Kukri_c42244_809	wsnp_Ex_c51461_55394646
Kukri_c49010_266	Kukri_rep_c101529_1199	Kukri_c49010_266	IAAV7841
Kukri_rep_c103893_875	Kukri_rep_c103893_875	BS00077914_51
RAC875_c10132_462	RAC875_c10132_462	RAC875_c17459_566
wsnp_BG263521B_Ta_2_1	wsnp_BG263521B_Ta_2_1	wsnp_Ku_rep_c73313_72887199
Kukri_c34553_89	Kukri_c34553_89	RAC875_c98387_130
BobWhite_c2822_228	tplb0042a21_1091	BobWhite_c2822_228
Excalibur_c7366_1926	Excalibur_c7366_1926	Excalibur_rep_c106698_235
Tdurum_contig54925_225	Tdurum_contig42112_2432	BS00070861_51	Tdurum_contig54925_225
Ex_c55735_1012	wsnp_Ex_c55735_58127324	Ex_c55735_1012
BobWhite_c18672_757	BobWhite_c18672_757	RAC875_c26460_807
wsnp_Ex_c25445_34710489	wsnp_Ex_c25445_34710489	RAC875_c6538_123
Tdurum_contig54925_202	Tdurum_contig54925_202	Excalibur_c71500_231
Excalibur_c2656_3198	Excalibur_c2656_3198	Excalibur_c29417_400
Kukri_c52356_96	Kukri_c52356_96	Excalibur_c7449_587
RAC875_c36614_344	Ku_c12037_482	RAC875_c36614_344
Kukri_c30847_344	Kukri_c30847_344	Kukri_c40204_617
Tdurum_contig54634_815	Tdurum_contig54634_815	RFL_Contig5031_526
BS00079621_51	Excalibur_c3762_715	BS00079621_51
wsnp_Ex_c15646_23969140	wsnp_Ex_c15646_23969140	Excalibur_c48404_59
wsnp_Ra_c4321_7860456	wsnp_Ra_c4321_7860456
BobWhite_c948_52	BobWhite_c948_52
IAAV5226	IAAV5226	RAC875_c14775_1048
RAC875_c32503_134	RAC875_c32503_134
RAC875_c27297_2153	RAC875_c27297_2153
BS00022805_51	BS00022805_51
Kukri_c17_1246	Kukri_c17_1246
wsnp_Ex_c21092_30220342	wsnp_Ex_c21092_30220342
RAC875_rep_c71112_400	RAC875_rep_c71112_400
BS00093993_51	BS00093993_51
BobWhite_c11397_231	BobWhite_c11397_231
BobWhite_c2988_493	BobWhite_c2988_493
wsnp_Ex_c17700_26446810	wsnp_Ex_c17700_26446810
BS00010055_51	BS00010055_51
RAC875_c38003_164	RAC875_c38003_164
BS00031814_51	BS00031814_51
Excalibur_c9580_1142	Excalibur_c9580_1142
wsnp_Ex_c19371_28311667	wsnp_Ex_c19371_28311667
Jagger_c7688_98	Jagger_c7688_98
CAP12_c2565_239	CAP12_c2565_239
RAC875_c1226_652	RAC875_c1226_652
wsnp_Ex_rep_c67543_66165372	wsnp_Ex_rep_c67543_66165372
Excalibur_c42928_135	Excalibur_c42928_135
BobWhite_c662_148	BobWhite_c662_148
wsnp_Ex_c9729_16071358	wsnp_Ex_c9729_16071358
BS00070900_51	BS00070900_51
Kukri_c6973_344	Kukri_c6973_344
wsnp_Ex_rep_c66551_64836327	wsnp_Ex_rep_c66551_64836327
RAC875_c400_1271	RAC875_c400_1271
RAC875_c609_362	RAC875_c609_362
RAC875_c30797_179	RAC875_c30797_179
Tdurum_contig10108_246	Tdurum_contig10108_246
Ra_c4051_1010	Ra_c4051_1010
Ku_c7740_879	Ku_c7740_879
Kukri_c32980_552	Kukri_c32980_552
Kukri_c10017_833	Kukri_c10017_833
BobWhite_c32938_264	RAC875_c29937_325	Excalibur_c3506_610	BobWhite_c32938_264
BobWhite_c12144_216	BobWhite_c12144_216
BobWhite_c17047_268	BobWhite_c17047_268
Ku_c63748_1264	Ku_c63748_1264
Excalibur_c48871_625	Excalibur_c48871_625
RFL_Contig356_812	wsnp_Ex_c1873_3531947	RFL_Contig356_812
RAC875_c37540_565	RAC875_c37540_565
RAC875_c34512_493	RAC875_c34512_493
BS00037278_51	BS00037278_51
BS00023068_51	BS00023068_51
Kukri_c19751_873	Kukri_c19751_873
RFL_Contig2751_1562	RFL_Contig2751_1562
Kukri_c94792_127	Kukri_c94792_127
RAC875_c87052_193	RAC875_c87052_193
tplb0030f06_593	tplb0030f06_593
Kukri_rep_c69267_496	wsnp_Ex_rep_c67671_66332423	Kukri_rep_c69267_496
Kukri_c48787_108	Kukri_c48787_108
Kukri_rep_c97239_133	Kukri_rep_c97239_133
wsnp_BF291736B_Ta_1_1	wsnp_BF291736B_Ta_1_1
Excalibur_c94383_157	Excalibur_c94383_157
CAP7_c16_483	CAP7_c16_483
Excalibur_rep_c101263_892	Excalibur_rep_c101263_892
BS00100981_51	BS00100981_51
Excalibur_c2484_2113	Excalibur_c2484_2113
BS00068181_51	BS00068181_51
Kukri_c3701_392	Kukri_c3701_392
Excalibur_c30167_243	Excalibur_c30167_243
Kukri_c7339_113	Kukri_c7339_113
Kukri_c97631_275	Kukri_c97631_275
RAC875_c65882_668	RAC875_c65882_668
Kukri_c1460_1032	Kukri_c1460_1032
Kukri_c53810_137	Kukri_c53810_137
Tdurum_contig26542_457	Tdurum_contig26542_457
wsnp_Ex_rep_c70571_69488416	wsnp_Ex_rep_c70571_69488416
BS00110490_51	BS00110490_51
wsnp_Ku_c31_62657	wsnp_Ku_c31_62657
wsnp_Ra_c10712_17572884	wsnp_Ra_c10712_17572884
Ra_c2110_494	BS00022940_51	Ra_c2110_494
Excalibur_c23723_141	Excalibur_c23723_141
BS00084668_51	BS00084668_51
Excalibur_c74925_338	Excalibur_c74925_338
Excalibur_c5193_64	Excalibur_c5193_64
Ra_c105904_187	Ra_c105904_187	Excalibur_c47996_509	Ra_c105904_1191
Ra_c111671_555	Ra_c111671_555
RAC875_rep_c109207_706	RAC875_rep_c109207_706
BS00004413_51	BS00004413_51
Jagger_c10188_98	Jagger_c10188_98
IACX8602	IACX8602
wsnp_BE499478B_Ta_2_1	wsnp_BE499478B_Ta_2_1
BobWhite_c7145_355	BobWhite_c7145_355
BobWhite_c33464_133	BobWhite_c33464_133
BS00067280_51	BS00067280_51
Tdurum_contig10208_447	Tdurum_contig10208_447
wsnp_Ex_c34303_42642389	wsnp_Ex_c34303_42642389
wsnp_BF473744B_Ta_2_2	wsnp_BF473744B_Ta_2_2
Kukri_rep_c107245_634	Kukri_rep_c107245_634
Excalibur_c5438_274	Excalibur_c5438_274
RAC875_c7827_218	RAC875_c7827_218
BS00012071_51	BS00012071_51
Ex_c52711_584	Ex_c52711_584
BS00022295_51	BS00022295_51
BS00016650_51	BS00016650_51
BS00029342_51	BS00029342_51
Excalibur_rep_c107769_116	Excalibur_rep_c107769_116
RAC875_rep_c112807_403	RAC875_rep_c112807_403
IAAV3100	IAAV3100
wsnp_JD_c3732_4781170	wsnp_JD_c3732_4781170
BS00081189_51	BS00081189_51
RAC875_c5080_915	RAC875_c5080_915
BobWhite_c19945_341	BobWhite_c19945_341
BS00083497_51	BS00083497_51
Excalibur_c34937_710	Excalibur_c34937_710
RAC875_c5673_1209	RAC875_c5673_1209
BobWhite_rep_c50458_213	BobWhite_rep_c50458_213
wsnp_JG_c609_370792	wsnp_JG_c609_370792
wsnp_Ex_c25043_34305764	wsnp_Ex_c25043_34305764
wsnp_JD_c47318_32176833	wsnp_JD_c47318_32176833
Excalibur_c21752_768	Excalibur_c21752_768
BS00065105_51	BS00065105_51
Kukri_rep_c107572_121	Kukri_rep_c107572_121
BS00092869_51	BS00092869_51
BS00065264_51	BS00065264_51
Excalibur_c40056_59	Excalibur_c40056_59
RFL_Contig2815_1305	RFL_Contig2815_1305
IAAV1502	IAAV1502
wsnp_Ex_c22946_32163010	wsnp_Ex_c22946_32163010
BobWhite_c6166_319	BobWhite_c6166_319
RAC875_rep_c83950_222	RAC875_rep_c83950_222
RAC875_c17720_501	RAC875_c17720_501
wsnp_Ra_c14112_22155451	wsnp_Ra_c14112_22155451
Excalibur_c22315_894	Excalibur_c22315_894
BS00010012_51	BS00010012_51
RAC875_c5577_1682	RAC875_c5577_1682
IAAV6424	IAAV6424
BS00068310_51	BS00068310_51
Kukri_c26288_419	Kukri_c26288_419
IAAV8040	IAAV8040
Tdurum_contig49928_424	Tdurum_contig49928_424
Excalibur_c1353_1364	Excalibur_c1353_1364
Excalibur_c3762_829	Excalibur_c3762_829
wsnp_Ex_c24711_33964543	wsnp_Ex_c24711_33964543
RFL_Contig4718_1269	RFL_Contig4718_1269
RAC875_c26469_480	RAC875_c26469_480
wsnp_Ra_rep_c106119_89961852	wsnp_Ra_rep_c106119_89961852
RAC875_c16993_196	RAC875_c16993_196
D_contig25212_98	D_contig25212_98
RAC875_c37540_583	RAC875_c37540_583
IACX8470	IACX8470
Excalibur_c100910_239	Excalibur_c100910_239
BS00064851_51	BS00064851_51
IAAV5802	IAAV5802
Kukri_c96357_134	Kukri_c96357_134
RAC875_c22429_249	RAC875_c22429_249
BS00080318_51	BS00080318_51
BS00069685_51	BS00069685_51
tplb0054d13_2445	tplb0054d13_2445
Kukri_c16758_443	Kukri_c16758_443
Tdurum_contig30930_184	Tdurum_contig30930_184
RAC875_c34516_316	RAC875_c34516_316
Ku_c5725_892	Ku_c5725_892
Ra_c4397_542	Ra_c4397_542
BobWhite_c12157_747	BobWhite_c12157_747
BobWhite_c31129_60	BobWhite_c31129_60
BobWhite_c12911_788	BobWhite_c12911_788
wsnp_Ra_rep_c74497_72390803	wsnp_Ra_rep_c74497_72390803
wsnp_Ku_c12022_19520410	wsnp_Ku_c12022_19520410
RAC875_c16752_283	RAC875_c16752_283
CAP7_c4827_53	CAP7_c4827_53
Excalibur_c15031_73	Excalibur_c15031_73
Kukri_c12117_134	Kukri_c12117_134
BobWhite_c2423_99	BobWhite_c2423_99
wsnp_JD_rep_c67103_42432235	wsnp_JD_rep_c67103_42432235
IACX2158	IACX2158
Tdurum_contig31911_195	Tdurum_contig31911_195
RAC875_c34512_685	RAC875_c34512_685
RAC875_c95948_614	RAC875_c95948_614
RAC875_c50422_299	RAC875_c50422_299
BobWhite_c36072_272	BobWhite_c36072_272
Excalibur_c25921_230	Excalibur_c25921_230
Kukri_c36639_186	Kukri_c3115_279	wsnp_BE445431D_Ta_2_1	Excalibur_c93588_271	BobWhite_rep_c51247_189	Excalibur_c30328_713	Tdurum_contig10246_1749	RFL_Contig3172_444	Ku_c674_915	Kukri_c34647_218	RAC875_c13774_161	wsnp_Ku_c4319_7848197	Kukri_c32355_1027	tplb0058k20_1741	BobWhite_c12090_117	BS00065717_51	Excalibur_c47219_820	RAC875_c3257_1179	RAC875_c32340_462	Kukri_c32355_1089	Excalibur_c11133_209	Kukri_c29592_559	Excalibur_c74714_108	Ex_c8179_1452	wsnp_BE517946D_Ta_1_2	RAC875_rep_c69388_778	tplb0062d15_1382	Excalibur_c77484_60	Excalibur_c4386_429	BobWhite_c28250_220	Excalibur_rep_c103649_61	Kukri_rep_c72959_145	Excalibur_rep_c67221_153	RAC875_rep_c72115_351	BobWhite_c38713_202	BobWhite_rep_c50186_469	RAC875_rep_c85788_282	Excalibur_c62255_986	RAC875_rep_c70010_692	BobWhite_c9705_429	Kukri_c36639_186	BobWhite_c40561_305	RAC875_c7201_229	RAC875_rep_c69388_134	wsnp_CAP7_c3635_1688824	Excalibur_rep_c70308_701	BobWhite_c16917_732	Excalibur_c1027_927	BobWhite_rep_c60776_638	RAC875_c110838_499
Excalibur_rep_c104620_183	Excalibur_rep_c104620_183	wsnp_Ku_c9269_15583444	Excalibur_c13046_700	tplb0021e03_713	BobWhite_rep_c65414_271	D_contig14237_449	Kukri_rep_c70958_1044	Kukri_rep_c70958_916	Kukri_rep_c101148_401	RAC875_rep_c120698_93	Excalibur_c1451_660	RAC875_c20076_907	RAC875_c52165_241	Excalibur_c8720_1073
BS00062864_51	BS00010514_51	IAAV3173	RAC875_rep_c116200_396	BS00021923_51	BS00065701_51	BobWhite_c47086_539	Excalibur_c4303_206	BS00106937_51	BS00065147_51	BS00073230_51	BS00081578_51	BS00073229_51	Kukri_c1016_2269	Kukri_rep_c114322_506	BS00062864_51	Kukri_c4790_1174	BS00069899_51	BS00063674_51
BS00010131_51	RAC875_c13116_1162	BobWhite_c6055_185	Kukri_rep_c71152_906	Excalibur_c17456_428	Kukri_c63505_174	BS00010131_51	Excalibur_c22877_1990	IACX1444	RAC875_rep_c108908_72	Excalibur_c3108_2958
RAC875_c31560_141	BS00076261_51	RAC875_c26896_339	BS00063748_51	Kukri_rep_c72558_961	RAC875_c31560_141	wsnp_BE488779D_Ta_1_2
Kukri_c26576_329	Kukri_rep_c103845_165	BS00079440_51	RAC875_c60563_531	CAP11_c3942_361	RAC875_rep_c73201_205	Kukri_c26576_329	BS00067584_51
RAC875_c15518_236	wsnp_Ku_c28820_38731047	RAC875_c50347_258	BS00009458_51	BobWhite_c5756_516	BS00012014_51	RAC875_c15518_236
BS00080239_51	BS00043082_51	RAC875_c46007_340	BS00080239_51	IACX5670
BS00015680_51	RAC875_c3187_873	Excalibur_rep_c67599_2154	IAAV6032	BS00015680_51	Excalibur_rep_c67599_242
Kukri_c29358_277	Excalibur_c35611_446	Kukri_c29358_277	D_contig39379_541	Excalibur_rep_c101288_130	BS00049514_51
D_contig77859_59	BS00063225_51	RAC875_rep_c72220_143	D_contig77859_59
Kukri_c5579_466	D_GA8KES401AVZF3_380	Kukri_rep_c69087_153	BS00011109_51	Kukri_c5579_466
tplb0030j08_1960	BS00093757_51	tplb0030j08_1960	BS00011425_51
Kukri_c19434_936	D_F1BEJMU01A0OMY_356	wsnp_Ex_c7908_13430703	Kukri_c19434_936
RFL_Contig5917_2433	BS00021718_51	RFL_Contig5917_3026	RFL_Contig5917_2433
BobWhite_c16439_1143	BobWhite_c16439_1143	wsnp_Ku_rep_c105822_91859983	Excalibur_c17039_436
RAC875_rep_c114621_200	RAC875_rep_c114621_200	RAC875_c30919_311	RAC875_rep_c114621_464
BS00022532_51	BS00093990_51	BS00022532_51	BS00093111_51
BS00022211_51	BS00080749_51	Excalibur_c2887_131	BS00022211_51
RAC875_c45702_412	RAC875_c45702_412	BobWhite_rep_c51612_864	RAC875_rep_c103893_601	Kukri_c16557_855
BS00039211_51	BS00039211_51	Kukri_c60627_74	BS00039210_51
BS00067698_51	D_F1BEJMU02GB94Z_188	BS00067698_51
RAC875_rep_c114236_188	RAC875_rep_c114236_188	BS00063710_51
IAAV6312	IAAV6312	BS00044720_51
wsnp_Ra_c25656_35227058	wsnp_Ra_c25656_35227058	RAC875_c25656_289
BS00047901_51	Tdurum_contig29563_257	BS00047901_51
BS00086534_51	BS00086534_51	Excalibur_c42413_442
Ex_c27573_760	RAC875_c9897_638	Ex_c27573_760
Kukri_rep_c113120_104	wsnp_JD_rep_c63957_40798121	Kukri_rep_c113120_104
D_contig73920_552	D_contig73920_552	Kukri_c16477_181
wsnp_Ku_c7229_12491877	BobWhite_c16655_421	wsnp_Ku_c7229_12491877
Excalibur_c21749_470	Excalibur_c15426_661	BobWhite_c32336_198	RAC875_c17722_1704	Excalibur_c44325_92	wsnp_BE426620D_Ta_2_2	Kukri_rep_c72666_625	D_GDS7LZN02FDZX8_269	BobWhite_c32336_504	Excalibur_c21749_470	BobWhite_c13924_707	Excalibur_c95944_72	RAC875_c54391_236	CAP12_rep_c5547_123	Excalibur_c18353_55	RFL_Contig2460_547	BobWhite_c8982_226	Excalibur_c44325_339	Kukri_c8752_281
Kukri_c33486_128	Kukri_c33486_128
Kukri_c27309_590	Kukri_c27309_590
RAC875_s116170_295	RAC875_s116170_295	BobWhite_c6365_965	RAC875_c2176_2416	Excalibur_rep_c86288_514	Kukri_rep_c68903_1100	Kukri_c31121_1011	RAC875_rep_c69619_260	Excalibur_c23239_718	BobWhite_rep_c53418_120	Kukri_c14696_214
RFL_Contig5277_1141	RFL_Contig5277_1141
RAC875_rep_c110753_119	RAC875_rep_c110753_119
wsnp_Ra_rep_c116793_96612614	wsnp_Ra_rep_c116793_96612614
D_contig17313_245	D_contig17313_245
Ku_c19185_1569	Ku_c19185_1569
RAC875_c39665_175	RAC875_c39665_175
BS00065946_51	BS00065946_51	Kukri_c49670_857	IAAV4282
Kukri_c14902_1112	Kukri_c14902_1112
wsnp_Ex_rep_c66522_64795143	wsnp_Ex_rep_c66522_64795143
wsnp_Ex_c3964_7181151	wsnp_Ex_c3964_7181151
wsnp_Ex_c6400_11123059	wsnp_Ex_c6400_11123059
BS00022234_51	BS00022234_51
BS00060596_51	BS00060596_51
BobWhite_c10539_201	BobWhite_c10539_201
tplb0060h04_139	tplb0060h04_139
D_GBUVHFX02JKG4A_54	D_GBUVHFX02JKG4A_54
Kukri_c7605_181	Kukri_c7605_181
Kukri_rep_c106786_230	Kukri_rep_c106786_230
CAP12_c1503_76	CAP12_c1503_76
Kukri_c31121_1460	Kukri_c31121_1460
BS00022276_51	BS00022276_51
Excalibur_rep_c109101_94	Excalibur_rep_c109101_94
RAC875_c31493_120	RAC875_c31493_120	BS00082605_51
Excalibur_c15048_488	Excalibur_c15048_488
Excalibur_c24307_739	Excalibur_c24307_739
Kukri_c365_345	Kukri_c365_345
D_contig31797_313	D_contig31797_313
Kukri_c30439_2407	Kukri_c30439_2407
wsnp_JD_c289_450995	wsnp_JD_c289_450995
BobWhite_rep_c65414_125	BobWhite_rep_c65414_125
wsnp_CAP11_rep_c4111_1943544	wsnp_CAP11_rep_c4111_1943544
BS00070104_51	BS00070104_51
BS00063517_51	BS00063517_51
RAC875_c63883_76	RAC875_c63883_76
Excalibur_c6681_580	Excalibur_c6681_580
wsnp_RFL_Contig2659_2346243	wsnp_RFL_Contig2659_2346243
wsnp_Ex_c10751_17505459	wsnp_Ex_c10751_17505459
BobWhite_rep_c63940_205	BobWhite_rep_c63940_205
wsnp_Ex_c2331_4369782	Excalibur_c46082_440	RAC875_c17907_181	Ra_c38505_555	RAC875_c842_1516	BS00110405_51	Ku_c14313_1194	wsnp_Ex_c12269_19597415	wsnp_Ex_c2331_4369782	RFL_Contig4921_2420	Ra_c72106_227	wsnp_Ku_c3286_6111360	BS00011612_51	wsnp_Ex_c2502_4675968	wsnp_Ex_c18637_27508578	wsnp_Ex_c8334_14049699	wsnp_Ex_c1149_2206471
BS00079521_51	BS00048489_51	RAC875_c76367_523	BobWhite_c17021_297	Kukri_rep_c96809_352	BS00022798_51	Excalibur_c60530_113	BS00093975_51	BS00079521_51	Ku_c17560_146	Kukri_s117068_198	Kukri_s117068_130
Kukri_rep_c70479_411	RAC875_c53864_310	Tdurum_contig59782_86	wsnp_Ra_c7280_12576178	RAC875_c11672_1240	RAC875_rep_c75768_245	wsnp_Ex_c9458_15679797	Ku_c28597_514	Kukri_rep_c70479_411	RAC875_c37118_595	Tdurum_contig50392_1355	wsnp_Ex_c12948_20511479	BobWhite_c42102_237
wsnp_Ex_c12341_19693570	Ra_c23771_496	BS00039498_51	wsnp_Ex_c12341_19693570	wsnp_Ra_c132_291198	BS00081610_51	BS00023337_51	wsnp_Ex_rep_c66357_64540369	IAAV1410
BobWhite_c34548_96	wsnp_Ex_c9145_15214903	wsnp_Ku_c4886_8753646	Ku_c56370_1155	Tdurum_contig28699_54	Ex_c18484_2026	Ex_c18484_2048	wsnp_Ex_rep_c69752_68711460	wsnp_BE494474A_Ta_2_2	BobWhite_c34548_96	wsnp_Ku_c9433_15811664
Kukri_c5459_334	Ra_c88203_455	Tdurum_contig68855_91	Tdurum_contig63129_238	Excalibur_c6501_477	Kukri_c5459_334	Ku_c19285_555	Ra_c11263_2353	Ra_c88203_1055	Ra_c88203_468
RAC875_c842_1476	Kukri_c6288_364	wsnp_Ex_c47907_52974924	wsnp_Ex_c763_1503467	wsnp_Ra_c35889_44345459	wsnp_Ex_c11085_17973016	Tdurum_contig11121_739	Kukri_c34195_357	wsnp_Ra_c10669_17515792	IAAV3900	RAC875_rep_c117959_132	wsnp_Ra_c11291_18338838	RFL_Contig1034_2351	Excalibur_c18089_1116	Excalibur_c26754_433	RAC875_c842_1476	BobWhite_c8340_511
BS00061179_51	BS00000445_51	BS00001478_51	wsnp_Ku_c44716_51926415	BS00061179_51	wsnp_Ku_c18497_27803432
wsnp_Ex_rep_c66685_65003254	Excalibur_c33545_134	wsnp_Ex_c28930_38008757	Kukri_rep_c87640_135	BS00107444_51	wsnp_Ra_c34117_42876812	IAAV902	BS00064039_51	wsnp_Ex_rep_c66685_65003254	wsnp_Ku_c5378_9559013
wsnp_Ku_c1307_2606226	RFL_Contig4399_956	Tdurum_contig22253_104	wsnp_BF429272A_Ta_2_1	CAP8_c4697_108	wsnp_Ex_c11397_18400400	RFL_Contig1798_1606	wsnp_Ex_rep_c108072_91444417	wsnp_Ku_c1307_2606226	Ex_c67794_487
Tdurum_contig83663_371	wsnp_BE490613A_Ta_2_1	BS00048031_51	Kukri_c68006_282	Tdurum_contig83663_371	Kukri_c47643_920	BobWhite_c18408_199	RAC875_c3427_734
wsnp_Ex_c53364_56625806	Excalibur_c91154_175	wsnp_JD_c5699_6859527	wsnp_RFL_Contig2011_1216801	Excalibur_c13242_1178	wsnp_Ex_c53364_56625806
wsnp_CAP11_c68_106078	wsnp_CAP12_c15_9559	BS00049977_51	RAC875_c15109_106	Excalibur_rep_c110501_525	wsnp_BG262734A_Ta_2_3	wsnp_CAP11_c68_106078
IAAV8170	IAAV8170	BobWhite_c17879_519	IACX5899	wsnp_Ex_c14202_22145805	wsnp_CAP8_c1007_643393	wsnp_Ku_c19456_28944589
RFL_Contig5871_1650	Kukri_c15950_244	BS00022703_51	RFL_Contig5871_1650	Tdurum_contig56731_335	BS00067748_51	BS00022989_51
RAC875_c10286_1247	RAC875_c10286_1247	BobWhite_c9704_273	Excalibur_c9000_209	JG_c3077_225	JG_c3077_214
IAAV4286	IAAV4286	wsnp_Ex_c10667_17387885	Excalibur_c854_1459	tplb0050h15_1287	Kukri_c82097_197
Excalibur_c7610_143	BS00074926_51	Tdurum_contig50577_620	BS00086050_51	Excalibur_c7610_143	Tdurum_contig31235_99
RAC875_c56516_786	RAC875_c56516_786	BS00097939_51	Excalibur_c94962_57	wsnp_Ex_rep_c104125_88923836
RFL_Contig497_1114	RAC875_c79551_167	RFL_Contig497_1114	BS00091002_51	Kukri_c63259_151
wsnp_Ku_c44089_51445136	wsnp_Ku_c44089_51445136	wsnp_Ex_rep_c67727_66398596	wsnp_RFL_Contig3866_4228783	IAAV6974
wsnp_Ex_c11039_17902115	wsnp_Ex_c14681_22747500	wsnp_Ex_c11039_17902115	wsnp_JD_c11273_11770307	wsnp_BE443995B_Ta_2_2
RAC875_c7060_67	RAC875_c7060_67	tplb0053a24_2232	BS00094057_51
BS00065468_51	BS00032524_51	BS00065468_51	RAC875_c2464_274	BS00007502_51
BobWhite_c43213_184	BS00062645_51	Kukri_c54729_181	BobWhite_c43213_184	BS00010204_51
RFL_Contig1488_671	Excalibur_c1529_1644	RAC875_c36922_829	RFL_Contig1488_671
wsnp_Ra_c16278_24893033	wsnp_Ku_c40218_48484410	wsnp_Ra_c16278_24893033	Kukri_c28165_906
Kukri_c34845_242	Kukri_c62467_362	RAC875_c45016_79	Kukri_c34845_242
Tdurum_contig11121_834	Kukri_c80104_809	IAAV1334	BS00101401_51	RAC875_c67309_634	Ku_c68484_1276	Tdurum_contig57139_318	wsnp_Ku_c32404_42016343	wsnp_RFL_Contig4734_5671036	wsnp_Ex_rep_c66907_65324299	BobWhite_c43681_334	BobWhite_rep_c49102_169	wsnp_Ex_c14340_22315611	CAP8_c1393_327	RAC875_c13895_763	Tdurum_contig11121_834
Excalibur_c46600_919	BS00063300_51	Kukri_rep_c69970_717	Excalibur_c46600_919
wsnp_Ex_c28679_37784954	wsnp_Ex_c28679_37784954	wsnp_Ex_c28679_37784735	wsnp_Ex_c11229_18163892
RAC875_c15003_377	Kukri_c8465_54	RAC875_c15003_377	Excalibur_c39808_453
Kukri_c10751_264	wsnp_Ex_c15475_23756906	Kukri_c10751_264	Kukri_c10751_1031
Kukri_rep_c69028_1398	Kukri_rep_c69028_1398	Excalibur_c19658_82	wsnp_Ex_rep_c67635_66292308
BobWhite_c30232_154	BobWhite_c30232_154	BS00022882_51	wsnp_BE443568A_Ta_2_1
RAC875_c24982_202	CAP8_c3568_256	BS00093889_51	RAC875_c24982_202
BobWhite_c5337_225	Tdurum_contig62557_263	BobWhite_c5337_225	BS00088756_51
Excalibur_rep_c110278_62	BS00022424_51	Excalibur_rep_c110278_62
BobWhite_c37325_92	Kukri_c13830_556	BobWhite_c37325_92
Kukri_c51247_322	wsnp_JG_c2509_1153697	Kukri_c51247_322
Tdurum_contig697_73	Tdurum_contig697_73	BS00089400_51
BS00020459_51	BS00020459_51	wsnp_Ex_c15475_23757972
BS00065956_51	BS00065956_51	IAAV5729
BS00073062_51	BobWhite_c23392_496	Kukri_rep_c101735_236	BobWhite_c5461_338	BS00073062_51	IAAV1155	wsnp_Ex_c2573_4788116	Excalibur_c74666_291	RAC875_c77648_367	RAC875_c20134_535	wsnp_Ex_c22683_31887799
Excalibur_c24829_189	Excalibur_c24829_189	BS00023028_51
BS00022884_51	BS00022884_51	BS00022459_51
BS00037400_51	BS00037400_51	Tdurum_contig57753_138
Tdurum_contig59585_656	D_GBB4FNX02FX302_98	Tdurum_contig59585_656	BS00060029_51	Kukri_c12079_204	IAAV5370
BS00059887_51	BS00060666_51	BS00059887_51
Tdurum_contig91865_242	BS00067499_51	Tdurum_contig91865_242
wsnp_CAP11_rep_c4157_1965583	wsnp_Ra_rep_c106523_90273922	wsnp_CAP11_rep_c4157_1965583
Excalibur_c17655_467	BS00081688_51	Excalibur_c17655_467
IAAV5507	IAAV9044	IAAV5507
RAC875_c10194_673	RAC875_c10194_910	RAC875_c10194_673
BS00041742_51	BobWhite_c12428_371	BS00041742_51
BS00084348_51	BS00084348_51	Kukri_c1568_889
Excalibur_rep_c102974_175	BS00034334_51	Excalibur_rep_c102974_175
Ku_c17569_905	BS00010531_51	wsnp_Ex_c5929_10402147	Ku_c17569_905
BS00080879_51	RAC875_rep_c109433_782	Excalibur_c39248_485	wsnp_Ex_c8884_14841846	BS00080879_51	wsnp_Ex_c9483_15722127
BS00066319_51	BS00066319_51
Excalibur_c64302_103	Excalibur_c64302_103
Excalibur_c48047_90	Excalibur_c48047_90
Excalibur_c34649_556	Excalibur_c34649_556
Excalibur_c13709_2568	Excalibur_c13709_2568
wsnp_Ex_c10630_17338753	wsnp_Ex_c10630_17338753
Kukri_c28650_111	Kukri_c28650_111
RFL_Contig1896_1236	RFL_Contig1896_1236
RAC875_c18058_1070	RAC875_c18058_1070
RAC875_rep_c90531_283	RAC875_rep_c90531_283
wsnp_Ku_c8400_14280021	wsnp_Ku_c8400_14280021
wsnp_Ex_c24085_33332723	wsnp_Ex_c24085_33332723
BS00084159_51	BS00084159_51
Tdurum_contig57693_581	Tdurum_contig57693_581	BobWhite_s65081_93
wsnp_Ex_c20250_29303152	wsnp_Ex_c20250_29303152
wsnp_Ex_c6217_10848574	wsnp_Ex_c6217_10848574
Excalibur_rep_c103091_266	Excalibur_rep_c103091_266
wsnp_Ex_c1894_3575749	wsnp_Ex_c1894_3575749
Excalibur_c56240_176	Excalibur_c56240_176
BS00022256_51	BS00022256_51
RAC875_c32792_231	RAC875_c32792_231
wsnp_RFL_Contig2699_2402527	wsnp_RFL_Contig2699_2402527
Kukri_rep_c89183_282	Kukri_rep_c89183_282
wsnp_CAP11_c2438_1258747	wsnp_CAP11_c2438_1258747
wsnp_BE426418A_Ta_2_2	wsnp_BE426418A_Ta_2_2
Excalibur_c2578_1966	Excalibur_c2578_1966
BS00106008_51	BS00106008_51
wsnp_Ku_c14082_22272647	wsnp_Ku_c14082_22272647
wsnp_RFL_Contig3396_3515504	wsnp_RFL_Contig3396_3515504
wsnp_Ex_rep_c102478_87635370	wsnp_Ex_rep_c102478_87635370
BS00023222_51	BS00023222_51
RAC875_c68056_81	RAC875_c68056_81
RAC875_c4952_719	RAC875_c4952_719
BS00057445_51	BS00057445_51
Tdurum_contig777_260	Tdurum_contig777_260
Kukri_c64639_120	Kukri_c64639_120
IAAV4781	IAAV4781
Kukri_c4030_896	Kukri_c4030_896
wsnp_Ra_c27984_37480491	wsnp_Ra_c27984_37480491
Tdurum_contig55841_351	Tdurum_contig55841_351
BS00094366_51	BS00094366_51
wsnp_Ku_c2249_4335279	wsnp_Ku_c2249_4335279
wsnp_Ex_c12341_19693090	wsnp_Ex_c12341_19693090
RAC875_c52195_324	RAC875_c52195_324
IAAV9068	IAAV9068
RAC875_rep_c104403_524	JD_c1187_1398	RAC875_rep_c104403_524
Excalibur_c49743_97	Excalibur_c49743_97
Excalibur_c3969_1208	Excalibur_c3969_1208
wsnp_BE604885A_Ta_2_1	wsnp_BE604885A_Ta_2_1
Excalibur_c16197_748	Excalibur_c16197_748
wsnp_Ex_c8240_13914674	wsnp_Ex_c8240_13914674
Excalibur_c12875_864	Excalibur_c12875_864	BS00066230_51
wsnp_Ku_c10362_17156084	wsnp_Ku_c10362_17156084
BS00110266_51	BS00110266_51
wsnp_Ex_c10630_17338703	wsnp_Ex_c10630_17338703
BS00076772_51	BS00076772_51
Tdurum_contig93830_1688	Tdurum_contig93830_1688
Kukri_s117946_404	Kukri_s117946_404
wsnp_Ku_c11052_18135847	wsnp_Ku_c11052_18135847
wsnp_Ex_c361_707953	wsnp_Ex_c361_707953
Excalibur_c96921_206	Excalibur_c96921_206
BS00110564_51	BS00110564_51
IAAV2646	IAAV2646
RFL_Contig1175_354	RFL_Contig1175_354
BS00055211_51	BS00055211_51
Excalibur_c60581_62	Excalibur_c60581_62
BS00022368_51	BS00022368_51
RAC875_c82493_67	RAC875_c82493_67
CAP7_c915_121	CAP7_c915_121
wsnp_Ex_c8409_14170476	wsnp_Ex_c8409_14170476
BS00071823_51	BS00071823_51
BS00049032_51	BS00049032_51
BS00048757_51	BS00048757_51
Kukri_rep_c112061_617	Kukri_rep_c112061_617
RAC875_c51781_238	RAC875_c51781_238
wsnp_JD_rep_c64325_41024646	wsnp_JD_rep_c64325_41024646
wsnp_Ex_c1141_2191485	wsnp_Ex_c1141_2191485
IAAV1523	IAAV1523
Kukri_c33640_640	Kukri_c33640_640
wsnp_Ex_c13949_21828493	wsnp_Ex_c13949_21828493
wsnp_BE426418A_Ta_2_1	wsnp_BE426418A_Ta_2_1
Excalibur_c24354_465	Excalibur_c24354_465
Excalibur_c29205_537	Excalibur_c29205_537
wsnp_Ex_rep_c67786_66472676	wsnp_Ex_rep_c67786_66472676
BS00022129_51	BS00022129_51
Jagger_c8039_67	Jagger_c8039_67
BS00066475_51	BS00066475_51
wsnp_Ku_c38911_47455924	wsnp_Ku_c38911_47455924
IAAV3488	IAAV3488
BS00056089_51	BS00056089_51
RAC875_c99055_69	RAC875_c99055_69
IAAV3851	IAAV3851
Excalibur_c5561_1013	Excalibur_c5561_1013
wsnp_Ex_c22766_31972812	wsnp_Ex_c22766_31972812
Excalibur_c56240_200	Excalibur_c56240_200
Ku_c26872_269	Ku_c26872_269
Kukri_c49927_151	Kukri_c49927_151
wsnp_JD_c2863_3822253	wsnp_JD_c2863_3822253
Excalibur_c62042_175	Excalibur_c62042_175
wsnp_Ex_rep_c69577_68526990	wsnp_Ex_rep_c69577_68526990
BS00073898_51	BS00073898_51
Tdurum_contig42495_389	Tdurum_contig42495_389
RAC875_c67770_822	RAC875_c67770_822
Excalibur_c25239_283	Excalibur_c25239_283
wsnp_Ku_c10468_17301042	wsnp_Ku_c10468_17301042
wsnp_Ku_c46762_53407442	wsnp_Ku_c46762_53407442
RAC875_rep_c77173_208	Jagger_c1219_603	Tdurum_contig26727_187	BS00091577_51	RAC875_rep_c77173_208	BobWhite_c634_420	RAC875_c21086_130
BS00037871_51	BS00071041_51	RAC875_c24982_583	Excalibur_c16703_430	BS00071597_51	Tdurum_contig99764_60	BS00037871_51	Excalibur_c15095_831	RAC875_c2340_616	Excalibur_c15095_852	Tdurum_contig28053_218
Kukri_rep_c70198_1436	Kukri_rep_c70198_1436	RAC875_rep_c83245_239	RAC875_c43893_213	BS00045330_51	Tdurum_contig54463_316	Excalibur_c29625_243	RAC875_c44365_203	Kukri_c4599_482	Excalibur_c29625_222
Kukri_c2118_264	Excalibur_c7706_1936	IACX2048	wsnp_JD_c828_1226159	wsnp_Ex_c4063_7344449	RAC875_c2787_1260	Kukri_c2118_264	Excalibur_c58066_180	RAC875_rep_c86950_103
Kukri_c13537_2069	BS00029548_51	BS00098496_51	Excalibur_c14273_1407	Kukri_c13537_2069	wsnp_Ex_c19982_29009504	RAC875_rep_c72470_124	CAP7_c3916_256	RAC875_c21955_719
IAAV51	wsnp_Ex_c4888_8714379	Tdurum_contig45431_607	IAAV993	BS00023074_51	BS00086717_51	Tdurum_contig43263_243	IAAV51
Ra_c29672_532	RAC875_c17269_645	BobWhite_c40305_243	Kukri_rep_c106420_312	Ra_c29672_532	Excalibur_c38785_222	wsnp_Ku_c31407_41142340
RAC875_c61824_194	Tdurum_contig51605_542	BS00091257_51	Tdurum_contig51605_194	Tdurum_contig51605_857	RAC875_c61824_194	Tdurum_contig11114_335	wsnp_Ex_c13284_20948460
Kukri_rep_c114738_144	BS00030430_51	Excalibur_c14999_712	wsnp_BQ159467B_Ta_2_1	Kukri_rep_c114738_144	Tdurum_contig9132_102
RAC875_c35672_73	RAC875_c35672_73	BS00086093_51	RAC875_c17373_848	IAAV4641	RAC875_c23665_68	RAC875_c31133_77
Tdurum_contig63110_433	BS00087279_51	RAC875_rep_c116515_181	CAP7_c3667_77	BobWhite_c13099_755	tplb0024c09_1335	Tdurum_contig63110_433
Tdurum_contig50954_394	Tdurum_contig50954_394	Tdurum_contig50954_1393	RAC875_c62483_112	Tdurum_contig50954_1264	Kukri_c12817_59	Tdurum_contig77551_589
Tdurum_contig60330_126	BobWhite_c3721_224	Kukri_c3243_1065	Tdurum_contig60330_126	Ra_c8960_147	Kukri_c3243_1016	wsnp_Ra_c67016_65144188
Kukri_c23958_187	Excalibur_rep_c68583_1067	Kukri_c23958_187	RAC875_rep_c70966_253	Kukri_rep_c74178_178
tplb0028p23_691	tplb0028p23_852	IACX4260	Tdurum_contig50954_880	IAAV4876	tplb0028p23_691	Tdurum_contig50954_475
Excalibur_c9001_569	RFL_Contig3799_987	Excalibur_c63730_660	Jagger_c2707_152	Excalibur_c9001_569	wsnp_BE489326B_Ta_2_1	IAAV958
wsnp_Ex_c2580_4800027	RAC875_c55214_932	BS00090945_51	Kukri_c4074_463	RAC875_c50787_146	BS00095061_51	wsnp_Ex_c2580_4800027
wsnp_CAP11_c59_99769	wsnp_Ex_c33879_42293206	RFL_Contig2578_862	BS00056737_51	CAP11_c59_418	wsnp_CAP11_c59_99769
Ku_c9822_828	Ku_c9822_828	Tdurum_contig56661_291	wsnp_RFL_Contig2073_1317762	Ra_c9061_2115	wsnp_Ex_c7291_12517871
wsnp_BE497469B_Ta_2_1	wsnp_BE497469B_Ta_2_1	Excalibur_c30975_133	Kukri_c45609_882	BS00097481_51	Excalibur_c18641_1849
BS00018764_51	BS00018764_51	Excalibur_rep_c104532_80	Excalibur_rep_c67448_528	Kukri_rep_c101341_425	IAAV6442
Excalibur_c47250_726	wsnp_BE424246B_Ta_2_2	Excalibur_c47250_726	BS00063034_51	wsnp_BQ167580B_Ta_2_1
BS00052423_51	BS00108055_51	wsnp_JD_c1843_2562950	Kukri_c14072_188	BS00052423_51	Excalibur_c62737_131
BobWhite_c45118_495	BS00079029_51	BobWhite_c45118_495	wsnp_Ex_c16569_25082817	Excalibur_c16569_535
wsnp_BE489326B_Ta_2_2	Kukri_c40909_784	wsnp_BE489326B_Ta_2_2	BobWhite_c16847_99	Excalibur_c14803_1088
Tdurum_contig12008_803	Excalibur_c20277_483	Tdurum_contig12008_803	Tdurum_contig24552_508	Tdurum_contig12899_342
BS00030581_51	BS00030581_51	IACX8272	JD_c6678_311	RAC875_rep_c71561_619
Tdurum_contig59566_2309	Tdurum_contig59566_1534	Tdurum_contig59566_4435	wsnp_JD_c18509_16968425	Tdurum_contig59566_2309
IAAV1079	IAAV1079	IACX971	Kukri_c3168_521	wsnp_JD_c9902_10674725
BobWhite_c40087_93	wsnp_Ex_c16378_24870688	BobWhite_c40087_93	RFL_Contig5871_1771	RAC875_c16281_195
Excalibur_c5977_440	Excalibur_c62826_254	Excalibur_c5977_440	wsnp_BE445348B_Ta_2_1
wsnp_Ex_c3096_5709369	IACX11310	Excalibur_rep_c106935_390	wsnp_Ex_c3096_5709369
CAP8_c1799_237	wsnp_CAP11_c323_263628	CAP8_c1799_237	Ku_c23207_988	Kukri_rep_c70103_146
wsnp_JD_c4413_5541190	wsnp_JD_c4413_5541190	CAP12_c3551_85	BS00040742_51	wsnp_Ex_c8208_13870372
BobWhite_c3902_175	wsnp_Ex_c8386_14127329	Kukri_c32803_150	tplb0059m03_1516	BobWhite_c3902_175
IAAV6689	Kukri_c32046_493	IAAV6689	BS00102622_51	wsnp_Ex_rep_c66896_65307566
BS00058654_51	BS00058654_51	Tdurum_contig34149_219	Kukri_c3773_1450
BobWhite_rep_c53007_100	BobWhite_c40244_73	IACX20464	BobWhite_rep_c53007_100
BobWhite_c40455_116	Kukri_c25794_863	BobWhite_c40455_116	Ku_c31046_525
wsnp_Ku_c4078_7436510	wsnp_Ku_c4078_7436510	Kukri_c21818_519	wsnp_Ku_c21818_31604716
wsnp_Ex_c22401_31592784	Excalibur_c8483_1308	wsnp_Ex_c22401_31592784	wsnp_Ex_c19372_28313727
BS00102641_51	wsnp_Ex_c1676_3185400	wsnp_Ku_c14875_23320708	BS00102641_51
wsnp_Ex_c5657_9942445	wsnp_Ex_c5657_9942445	wsnp_JD_c7325_8422075	Kukri_c30535_58
Excalibur_c27120_789	Excalibur_c27120_789	RAC875_rep_c118396_333	RAC875_rep_c117294_342
BS00022025_51	BS00022025_51	IACX3169	Excalibur_c3341_519
BobWhite_c9711_71	BobWhite_c9711_71	RAC875_c53353_78
BS00073011_51	Ku_c25346_508	BS00073011_51	wsnp_Ex_c5547_9774195
Excalibur_c26662_218	Excalibur_c26662_218	Excalibur_c25678_337	Kukri_c7087_896
Excalibur_rep_c115600_289	Excalibur_rep_c115600_289	RAC875_c16251_618	BobWhite_c15075_708
Tdurum_contig42366_944	RAC875_c8121_1997	Tdurum_contig42366_818	Tdurum_contig42366_944
Kukri_c58054_59	Kukri_c58054_59	wsnp_JD_rep_c50820_34666611	RAC875_rep_c72670_558
Excalibur_c21372_142	Excalibur_c21372_142	RAC875_c35310_770	BS00060255_51
BS00024499_51	RAC875_c9930_191	wsnp_Ra_c10710_17570054	BS00024499_51
wsnp_JD_c2623_3541255	BS00032830_51	wsnp_JD_c2623_3541255	BobWhite_c10402_140	Kukri_c21467_571	wsnp_JD_c30422_23944042
Kukri_c4310_489	BobWhite_c5095_634	Kukri_c4310_489	IACX3190
Tdurum_contig11988_459	BobWhite_c3902_210	RFL_Contig5508_1283	Tdurum_contig11988_459
Tdurum_contig10608_1081	Tdurum_contig10608_1081	Excalibur_c8314_405	wsnp_Ex_rep_c103892_88739043
wsnp_Ex_c64005_62987067	wsnp_Ex_rep_c68193_66971396	wsnp_Ex_c64005_62987067	RAC875_rep_c69917_755
Excalibur_c34069_487	RAC875_c16281_167	Excalibur_c34069_487	wsnp_Ex_c1934_3648624
wsnp_Ex_c6245_10887043	wsnp_Ex_c6245_10887043	BS00110072_51	wsnp_Ex_c3722_6786328
Ku_c172_840	Excalibur_c37115_306	Ku_c172_840	IAAV3519
BobWhite_c45623_215	wsnp_Ra_c10203_16850924	BobWhite_c45623_215	Tdurum_contig10107_580	RAC875_c2044_170
BS00011570_51	BS00011570_51	BS00022072_51	BS00075108_51
tplb0059m03_622	tplb0059m03_622	BS00011438_51
wsnp_Ra_rep_c75740_73183118	IAAV1595	wsnp_Ra_rep_c75740_73183118
Tdurum_contig59953_282	Tdurum_contig59953_282	BS00022861_51
RAC875_c35720_456	RAC875_c35720_229	RAC875_c35720_456
wsnp_Ex_c15944_24350833	wsnp_RFL_Contig3336_3426054	wsnp_Ex_c15944_24350833
Kukri_c23228_137	Kukri_c23228_137	BS00079014_51
wsnp_Ex_c123_244117	Tdurum_contig20950_359	wsnp_Ex_c123_244117
Excalibur_c35203_334	Excalibur_c35203_334	BS00052057_51
BS00063160_51	Kukri_c2164_1856	BS00063160_51
Ra_c2964_2254	Ra_c2964_2254	BS00010316_51
wsnp_Ex_c25573_34834321	wsnp_Ex_c25573_34834321	wsnp_Ex_c52557_56115459
wsnp_Ku_c6825_11858665	RAC875_c100413_60	wsnp_Ku_c6825_11858665
wsnp_Ex_c3040_5615597	wsnp_Ex_c12781_20280445	wsnp_Ex_c11837_18996495	wsnp_Ex_c3040_5615597
Excalibur_rep_c102300_102	Excalibur_rep_c102300_102	Excalibur_rep_c70658_301
Ra_c58335_189	Ra_c58335_189	RAC875_rep_c69171_92
RFL_Contig4186_852	BS00095515_51	RFL_Contig4186_852
RAC875_c2787_470	RAC875_c2787_470	wsnp_Ex_c4063_7344641	RAC875_rep_c72758_122
wsnp_Ex_rep_c67625_66279491	wsnp_Ex_rep_c67625_66279491	BobWhite_c17021_269
wsnp_Ku_rep_c72821_72480395	BS00005265_51	Excalibur_c15332_1194	wsnp_Ku_rep_c72821_72480395
Kukri_c15603_1116	BS00089954_51	Kukri_c15603_1116
wsnp_Ku_c13311_21255891	IAAV3838	wsnp_Ku_c13311_21255891
BS00072993_51	BS00072993_51	Kukri_c34806_112
Excalibur_c24391_321	Excalibur_c24391_321	RAC875_c5799_224
BS00083706_51	BS00083706_51	RAC875_c3956_275
Tdurum_contig100004_204	BS00068556_51	Tdurum_contig100004_204
CAP11_c5660_100	CAP11_c5660_100	Tdurum_contig57914_1144
wsnp_Ex_c64005_62986957	wsnp_Ex_c64005_62986957	wsnp_Ex_rep_c66893_65301351
wsnp_BE497740B_Ta_2_2	Excalibur_rep_c66942_58	wsnp_BE497740B_Ta_2_2
Tdurum_contig52990_560	Tdurum_contig52990_560	Tdurum_contig63460_144
BS00059416_51	BS00022403_51	BS00059416_51
RFL_Contig5709_3005	RFL_Contig5709_3312	RFL_Contig5709_3005	RAC875_c5966_1854
wsnp_Ku_c663_1368085	wsnp_Ku_c663_1368085
wsnp_Ex_c5457_9632050	wsnp_Ex_c5457_9632050
wsnp_JD_c10602_11238420	wsnp_JD_c10602_11238420
RAC875_c24504_119	RAC875_c24504_119
Kukri_c48750_1416	Kukri_c48750_1416
Tdurum_contig12941_1413	Tdurum_contig12941_1413
BS00011869_51	BS00011869_51
wsnp_Ex_c12887_20427158	wsnp_Ex_c12887_20427158
BS00003522_51	BS00003522_51
RFL_Contig5418_347	RFL_Contig5418_347
RAC875_c62223_86	RAC875_c62223_86
BS00049570_51	Tdurum_contig1002_149	RAC875_c8755_314	RAC875_rep_c69281_207	BS00049570_51	IAAV5505	Tdurum_contig15181_67	wsnp_Ex_rep_c70174_69125822	Tdurum_contig28033_420	RAC875_c37608_216
Tdurum_contig43252_1762	Tdurum_contig43252_1762
BS00066467_51	BS00066467_51
BS00063946_51	BS00063946_51
RFL_Contig876_422	RFL_Contig876_422
BS00069273_51	BS00069273_51
Kukri_c37029_761	Kukri_c37029_761
IAAV8659	IAAV8659
BobWhite_rep_c50457_813	BobWhite_rep_c50457_813
Excalibur_c25566_1000	Excalibur_c25566_1000
BobWhite_c22370_352	BobWhite_c22370_352
wsnp_Ku_c17659_26797674	wsnp_Ku_c17659_26797674
wsnp_Ex_c2609_4852360	wsnp_Ex_c2609_4852360
wsnp_JD_c16245_15468917	wsnp_JD_c16245_15468917
RAC875_c7158_687	RAC875_c7158_687
wsnp_JD_c1316_1891903	wsnp_JD_c1316_1891903	RFL_Contig622_1601
Excalibur_c16569_765	Excalibur_c16569_765
wsnp_Ra_c16264_24873670	wsnp_Ra_c16264_24873670
Tdurum_contig49753_191	Tdurum_contig49753_191
BS00046052_51	BS00046052_51
BS00070210_51	BS00070210_51
Kukri_rep_c106027_464	Kukri_rep_c106027_464
Kukri_c40034_123	Kukri_c40034_123
BobWhite_rep_c66990_294	BobWhite_rep_c66990_294
wsnp_Ra_c41135_48426638	wsnp_Ra_c41135_48426638
IAAV4613	IAAV4613
BobWhite_c11540_60	BobWhite_c11540_60
RAC875_c22641_993	RAC875_c22641_993
IACX6214	IACX6214
wsnp_Ex_c54357_57265797	wsnp_Ex_c54357_57265797
JD_c23336_253	JD_c23336_253
BS00009549_51	BS00009549_51
Tdurum_contig42366_893	Tdurum_contig42366_893
BS00065873_51	BS00065873_51
wsnp_Ex_c5378_9504586	wsnp_Ex_c5378_9504586
RAC875_c34484_67	RAC875_c34484_67
Tdurum_contig67690_183	Tdurum_contig67690_183
Tdurum_contig47635_876	Tdurum_contig47635_876
Excalibur_c5298_171	Excalibur_c5298_171	wsnp_JD_c19725_17732526
RAC875_rep_c82061_78	RAC875_rep_c82061_78
BS00022611_51	BS00022611_51
wsnp_JD_c10233_10936535	wsnp_JD_c10233_10936535
BS00060073_51	BS00060073_51
RFL_Contig3591_1832	RFL_Contig3591_1832
RAC875_c76611_364	RAC875_c76611_364
IAAV3924	IAAV3924
BobWhite_c7281_328	BobWhite_c7281_328
Tdurum_contig49477_187	Tdurum_contig49477_187
BS00068415_51	BS00068415_51
Tdurum_contig32277_121	Tdurum_contig32277_121
BS00111294_51	BS00111294_51
BS00022512_51	BS00022512_51
RFL_Contig5_632	RFL_Contig5_632
RAC875_c81076_317	RAC875_c81076_317
wsnp_BE497169B_Ta_2_2	wsnp_BE497169B_Ta_2_2
wsnp_JD_c29019_23208279	wsnp_JD_c29019_23208279
Tdurum_contig26727_267	Excalibur_c24830_415	Excalibur_c48841_1380	CAP8_rep_c4453_136	Tdurum_contig26727_267
CAP12_c1468_114	CAP12_c1468_114
RFL_Contig4421_1490	RFL_Contig4421_1490
Ra_c109604_751	Ra_c109604_751
Jagger_c522_55	Jagger_c522_55
Kukri_c7860_911	Kukri_c7860_911
BS00079989_51	BS00079989_51
Kukri_rep_c94476_152	Kukri_rep_c94476_152
BS00039218_51	BS00039218_51
Excalibur_c5309_286	Excalibur_c5309_286
IACX3871	IACX3871
wsnp_Ex_rep_c66331_64502558	wsnp_Ex_rep_c66331_64502558	BS00102646_51
wsnp_CAP12_c2297_1121142	wsnp_CAP12_c2297_1121142
BS00110292_51	BS00110292_51
Excalibur_c59479_514	Excalibur_c59479_514
Ku_c101932_436	Ku_c101932_436
BS00064077_51	BS00064077_51
BobWhite_c25670_425	BobWhite_c25670_425
wsnp_Ku_rep_c72700_72370664	wsnp_Ku_rep_c72700_72370664
wsnp_Ex_c8715_14590273	wsnp_Ex_c8715_14590273
Ku_c46571_2583	Ku_c46571_2583
CAP12_c4778_199	CAP12_c4778_199
IAAV6566	IAAV6566
BS00063624_51	BS00063624_51
Excalibur_c6782_253	Excalibur_c6782_253
BS00058272_51	wsnp_CAP11_c2309_1201554	BS00058272_51
wsnp_RFL_Contig3344_3442711	wsnp_RFL_Contig3344_3442711
BS00105995_51	BS00105995_51
BobWhite_rep_c64944_264	BobWhite_rep_c64944_264
wsnp_Ex_c4267_7700325	wsnp_Ex_c4267_7700325
wsnp_Ex_c57450_59156677	wsnp_Ex_c57450_59156677
wsnp_Ex_c2723_5047696	wsnp_Ex_c2723_5047696
wsnp_Ex_c4069_7355431	wsnp_Ex_c4069_7355431
RAC875_c10246_839	RAC875_c10246_839
wsnp_Ex_c3907_7088011	wsnp_Ex_c3907_7088011
wsnp_Ku_c55746_59522526	wsnp_Ku_c55746_59522526
wsnp_Ex_c238_460841	wsnp_Ex_c238_460841
wsnp_Ku_c29102_39008953	wsnp_Ku_c29102_39008953
Kukri_c63447_148	Kukri_c63447_148
wsnp_Ex_c5378_9505087	wsnp_Ex_c5378_9505087
RAC875_c58159_989	RAC875_c58159_989
BS00070455_51	BS00070455_51
BS00064227_51	BS00064227_51
Kukri_c13345_481	Kukri_c13345_481
Excalibur_c20392_1075	Excalibur_c20392_1075
Ku_c24974_674	Ku_c24974_674
wsnp_Ex_c2639_4899517	wsnp_Ex_c2639_4899517
BS00022242_51	BS00022242_51
Excalibur_c94546_61	Excalibur_c94546_61
Ra_c965_2702	Ra_c965_2702
BS00010849_51	BS00010849_51
BS00056258_51	BS00056258_51
wsnp_Ex_c2820_5215394	wsnp_Ex_c2820_5215394
Ra_c14132_2575	Ra_c14132_2575
wsnp_Ex_c700_1379957	wsnp_Ex_c700_1379957
BS00072151_51	BS00072151_51
Kukri_c11910_445	Kukri_c11910_445
BS00065934_51	BS00065934_51
Ku_c1575_338	Ku_c1575_338
IACX5912	IACX5912
wsnp_Ku_c93664_84327484	wsnp_Ku_c93664_84327484
BS00105878_51	BS00105878_51
Kukri_rep_c75764_261	Kukri_rep_c75764_261
wsnp_Ex_c21418_30554998	wsnp_Ex_c21418_30554998
Kukri_c9571_73	Kukri_c9571_73
RAC875_c8081_435	RAC875_c8081_435
wsnp_Ex_c21930_31102685	wsnp_Ex_c21930_31102685
wsnp_Ku_c18538_27857915	wsnp_Ku_c18538_27857915
wsnp_Ex_c1097_2105209	wsnp_Ex_c1097_2105209
wsnp_Ex_c11246_18191331	wsnp_Ex_c11246_18191331
BS00085434_51	BS00085434_51
Ra_c17608_960	Ra_c17608_960
Tdurum_contig46030_580	Tdurum_contig46030_580
CAP12_rep_c3868_270	CAP12_rep_c3868_270
BobWhite_c14365_59	BobWhite_c14365_59
RAC875_c39926_313	RAC875_c39926_313
BS00065107_51	BS00065107_51
BobWhite_c28090_175	BobWhite_c28090_175
RAC875_c95993_265	RAC875_c95993_265
Excalibur_rep_c69241_274	Excalibur_rep_c69241_274
BS00048754_51	BS00048754_51
RFL_Contig29_1062	RFL_Contig29_1062
tplb0062a17_679	tplb0062a17_679
Kukri_c66862_96	Kukri_c66862_96
IAAV4105	IAAV4105
Excalibur_c36725_96	Excalibur_c36725_96
Tdurum_contig100212_141	Tdurum_contig100212_141
BobWhite_c24364_73	BobWhite_c24364_73
BS00078098_51	CAP11_c1051_121	RAC875_c19233_256	RFL_Contig2432_953	BS00003119_51	wsnp_CAP11_c1051_622082	BS00105800_51	BobWhite_c5246_196	wsnp_Ex_c12963_20529964	BS00062806_51	D_GDEEGVY01CO81T_81	BS00066691_51	Excalibur_c15009_1082	Kukri_rep_c87658_1436	BS00042131_51	RAC875_c51595_177	BS00078098_51	RFL_Contig3966_1511
Kukri_c88294_60	D_contig52360_374	Excalibur_rep_c67048_452	Excalibur_c63483_991	D_GB5Y7FA02H01X6_191	RAC875_rep_c69820_103	Kukri_c88294_60	Kukri_c23591_522	Kukri_rep_c69028_999	RAC875_c29099_1366	tplb0050o09_895	Kukri_c8870_721
CAP8_c5043_351	BS00108577_51	Excalibur_rep_c69004_1653	D_contig59199_227	BS00067117_51	Kukri_c50527_241	RAC875_c51781_795	tplb0062k24_584	CAP8_c5043_351
BS00093856_51	Kukri_c908_584	BS00093857_51	BS00038834_51	BS00095640_51	BS00093856_51	BS00095638_51
IAAV7013	IAAV7013	BobWhite_rep_c52911_146	CAP7_c3438_196	IAAV686	BS00033229_51
RAC875_rep_c115090_51	RAC875_c43871_154	RAC875_c22383_248	RAC875_rep_c115090_51	BS00065422_51
BS00061125_51	BS00061125_51	wsnp_Ku_c13204_21105694
wsnp_Ex_c1629_3104356	wsnp_Ex_c1629_3104356	wsnp_Ex_c1602_3055066
BS00021919_51	BS00021919_51	Kukri_c2289_635
Tdurum_contig10408_1548	Tdurum_contig51605_137	Tdurum_contig10408_1548
Excalibur_c3821_1355	Excalibur_c3821_1355	RAC875_c5222_59
BS00067163_51	D_GA8KES402JVT1Y_74	BS00067163_51
RFL_Contig4591_1759	Kukri_rep_c117022_97	RFL_Contig4591_1759
BS00011111_51	BS00011111_51
Excalibur_c19658_127	Excalibur_c19658_127
CAP12_c2615_128	CAP12_c2615_128
Tdurum_contig54957_624	Tdurum_contig54957_624
BS00054496_51	BS00054496_51
Kukri_c24488_1603	Kukri_c24488_1603
Excalibur_c57482_473	Excalibur_c57482_473
RFL_Contig2471_119	RFL_Contig2471_119
wsnp_Ex_c13629_21411429	wsnp_Ex_c13629_21411429
Ra_c10284_405	Ra_c10284_405
RAC875_rep_c69171_241	RAC875_rep_c69171_241
BS00022212_51	BS00022212_51
RAC875_c19660_1530	RAC875_c19660_1530
Jagger_c3839_60	Jagger_c3839_60
D_contig79290_372	D_contig79290_372
RAC875_c33823_279	RAC875_c33823_279
RAC875_c10628_1253	RAC875_c10628_1253
BS00084607_51	BS00084607_51
BobWhite_c18256_809	BobWhite_c18256_809
BS00063214_51	BS00063214_51
D_GBF1XID01ETBRB_172	D_GBF1XID01ETBRB_172
RAC875_c3141_214	RAC875_c3141_214
Kukri_c38868_427	Kukri_c38868_427
Tdurum_contig82605_187	Tdurum_contig82605_187
RAC875_c101793_136	RAC875_c101793_136
BS00021850_51	BS00021850_51
BobWhite_c8680_918	wsnp_Ex_c6094_10663424	BS00091561_51	wsnp_Ex_c4331_7808746	Tdurum_contig93100_149	BobWhite_c8680_918	Tdurum_contig7992_605	wsnp_Ex_c1246_2393978	BS00048067_51	IACX8322	BS00084703_51	wsnp_Ra_c22775_32274079	Kukri_c27648_350	BobWhite_s66966_118	RAC875_c7670_219
Kukri_c29142_1046	Tdurum_contig30576_247	Kukri_c34435_265	Kukri_c29142_1046	Kukri_rep_c106490_583	Excalibur_c5624_1026	Kukri_c29142_473	Kukri_c29142_747	RAC875_c278_2934	tplb0033c09_1345	Kukri_c29142_450
wsnp_BE637808A_Ta_2_1	wsnp_Ex_c7528_12868250	wsnp_Ex_c9035_15054913	wsnp_BE637808A_Ta_2_1	RAC875_c27704_420	BobWhite_rep_c63429_271	wsnp_Ex_rep_c104859_89444355	BS00034174_51	CAP11_c315_247	Excalibur_rep_c70578_299
Excalibur_c32366_122	Kukri_c2634_487	IAAV7376	Kukri_c39882_203	wsnp_Ex_c10886_17694220	IAAV125	tplb0024j12_840	Excalibur_c32366_122
Excalibur_c8658_335	IAAV3132	wsnp_Ex_c16175_24619793	Tdurum_contig14947_611	Excalibur_c8658_335	IAAV3480	Excalibur_c40202_114	Kukri_c19216_123
RFL_Contig3841_2595	RFL_Contig3841_2409	RFL_Contig3841_1986	RFL_Contig3841_2433	wsnp_CAP7_c254_138937	Tdurum_contig75819_1220	RFL_Contig3841_2595	Tdurum_contig75819_1471
wsnp_Ku_c9208_15488367	Excalibur_c32735_603	wsnp_BE442666A_Ta_2_1	CAP11_c5598_321	wsnp_Ex_c53906_56983000	wsnp_Ku_c9208_15488367	Excalibur_c96303_224
IACX5724	IACX5724	RAC875_rep_c77127_256	RAC875_c4800_255	Excalibur_c46904_84	Excalibur_rep_c69170_438	RAC875_rep_c71684_51
Kukri_c17417_291	Kukri_c17962_379	RFL_Contig4686_700	Ra_c16330_1197	wsnp_Ku_c15531_24168235	Kukri_c17417_291	Excalibur_c19666_203
wsnp_Ex_c24443_33688235	wsnp_Ex_c21197_30325539	wsnp_Ex_c24443_33687802	BobWhite_rep_c65013_174	BS00109736_51	wsnp_Ex_c24443_33688235
wsnp_Ex_c5072_9006966	wsnp_Ex_c5072_9006966	Tdurum_contig54776_1396	wsnp_Ex_rep_c67099_65575038	BobWhite_c25163_178	wsnp_Ex_c10955_17794520
wsnp_JD_c14769_14413046	wsnp_BE497618A_Ta_1_1	wsnp_Ku_c61953_63254478	wsnp_JD_c14769_14413046	RAC875_c38663_2179	wsnp_CAP7_c32_19340
Kukri_c80869_122	Kukri_c80869_122	wsnp_Ex_c55245_57821568	wsnp_Ex_c6320_11003498	Excalibur_c13276_1322
wsnp_Ex_c5072_9006666	Tdurum_contig31218_279	wsnp_Ex_c5072_9006666	RFL_Contig3621_947	Kukri_c3866_1768
Tdurum_contig47476_495	RFL_Contig3621_1157	Tdurum_contig47476_495	Kukri_rep_c85536_598	Tdurum_contig47476_528
wsnp_Ex_c54453_57331510	wsnp_Ex_c54453_57331510	wsnp_Ex_c20386_29451037	Kukri_c74409_199	BS00011060_51
BS00089283_51	Tdurum_contig33628_129	BS00089283_51	wsnp_CAP8_c1013_646748
wsnp_Ex_c5487_9686018	wsnp_Ex_c5487_9686018	BobWhite_c20514_70
BS00084042_51	Excalibur_c33542_113	RAC875_rep_c69632_65	BS00084042_51
BobWhite_c20909_243	BS00003866_51	RAC875_c48107_65	BobWhite_c20909_243
Ku_c766_2284	Ku_c3891_395	RAC875_c28178_889	Ku_c766_2284
BS00021716_51	BS00106545_51	BS00021716_51	wsnp_JD_c64_103934
RAC875_c36363_222	BobWhite_c47168_289	RAC875_c36363_222	RAC875_rep_c100803_217
BS00101512_51	BS00101512_51	BS00066891_51	Excalibur_c7034_692
Ku_c46953_153	Ra_c23848_305	Ku_c46953_153
wsnp_RFL_Contig2771_2524880	wsnp_BE405275A_Ta_1_1	wsnp_RFL_Contig2771_2524880	wsnp_Ra_c14920_23225219
BobWhite_c10610_149	BobWhite_c10610_149	RAC875_c95150_286
IAAV6309	tplb0051b16_1324	IAAV6309
Ex_c66324_1151	wsnp_Ex_rep_c66324_64493429	Ex_c66324_1151
RAC875_c1148_149	RAC875_c1148_149	wsnp_BE403710B_Ta_2_1
BS00021957_51	BS00021957_51	BS00022395_51
Kukri_c6091_327	Kukri_c6091_327	wsnp_Ex_c13953_21831752
Kukri_c48199_102	Kukri_c48199_102	Ra_c37920_342
BS00075233_51	RAC875_c12181_1166	BS00075233_51
BS00064369_51	CAP8_rep_c3781_99	BS00064369_51
Kukri_c50720_397	RAC875_c18094_69	Kukri_c50720_397
Kukri_c49828_316	Kukri_c49828_316	RAC875_c220_1354
wsnp_Ex_c26740_35969367	wsnp_Ex_c26740_35969367	Excalibur_c3988_1660
wsnp_Ku_c8391_14261321	wsnp_Ku_c8391_14261321	RAC875_c35819_165
RAC875_c83401_115	RAC875_c83401_115	D_F5XZDLF02G9H4M_286
tplb0031m13_1902	tplb0031m13_1902	Excalibur_c24511_1196
IAAV7104	Tdurum_contig97425_92	IAAV7104
RAC875_c42756_168	Ex_c5979_1449	RAC875_c42756_168
RAC875_c67909_226	BS00059454_51	RAC875_c67909_226
Excalibur_c58393_329	wsnp_RFL_Contig3138_3094305	Excalibur_c58393_329
Kukri_c19883_629	wsnp_Ex_c12725_20212708	Kukri_c19883_629
Excalibur_rep_c66939_849	Excalibur_rep_c66939_849	Excalibur_c113341_139
Tdurum_contig41127_265	RAC875_c6280_292	Tdurum_contig41127_265
wsnp_Ex_c5690_9994334	wsnp_Ex_c5690_9994334	wsnp_Ex_c5690_9994305
BS00035307_51	BS00035307_51
BS00092859_51	BS00092859_51
RAC875_c37840_704	RAC875_c37840_704
wsnp_Ex_c24474_33721784	wsnp_Ex_c24474_33721784
wsnp_Ex_c33012_41567026	wsnp_Ex_c33012_41567026
BS00039148_51	BS00039148_51
BS00072157_51	BS00072157_51
RAC875_c4965_1523	RAC875_c4965_1523
RAC875_c25124_182	RAC875_c25124_182
Kukri_rep_c109167_89	Kukri_rep_c109167_89
BS00010925_51	BS00010925_51
RAC875_c40654_206	RAC875_c40654_206
IAAV2596	IAAV2596
RAC875_c34231_812	RAC875_c34231_812
BS00066413_51	BS00066413_51
wsnp_Ex_c2352_4405961	wsnp_Ex_c2352_4405961
BobWhite_c7260_197	BobWhite_c7260_197
BS00037357_51	BS00037357_51
wsnp_Ku_c3081_5776947	wsnp_Ku_c3081_5776947
RAC875_c17918_321	wsnp_Ku_c2317_4448102	RAC875_c17918_321
RFL_Contig4336_184	RFL_Contig4336_184
BS00063809_51	BS00063809_51
BS00004170_51	BS00004170_51	wsnp_Ex_c1520_2906995
Excalibur_c74390_108	Excalibur_c74390_108
BS00039641_51	BS00039641_51
Excalibur_c43822_370	Excalibur_c43822_370
wsnp_Ku_rep_c76865_75281903	wsnp_Ku_rep_c76865_75281903
wsnp_Ex_c13031_20625900	wsnp_Ex_c13031_20625900
BS00009492_51	BS00009492_51
BS00056624_51	BS00056624_51
Kukri_c48943_1149	Kukri_c48943_1149
Kukri_c3948_209	Kukri_c3948_209
Kukri_c46421_168	Kukri_c46421_168
BS00041735_51	BS00041735_51
BS00072025_51	BS00072025_51
wsnp_Ex_c539_1072859	wsnp_Ex_c539_1072859
BobWhite_c19919_516	BobWhite_c19919_516
Tdurum_contig10672_117	Tdurum_contig10672_117
RAC875_c21369_425	RAC875_c21369_425
RFL_Contig3424_931	RFL_Contig3424_931
Ex_c17894_1159	Ex_c17894_1159
Tdurum_contig42638_531	Tdurum_contig42638_531
IAAV3697	IAAV3697
wsnp_Ex_c13091_20706489	wsnp_Ex_c13091_20706489
RAC875_c49370_327	RAC875_c49370_327
wsnp_Ex_c4752_8482625	wsnp_Ex_c4752_8482625
Jagger_rep_c10288_53	Jagger_rep_c10288_53
BS00011469_51	BS00011469_51
wsnp_Ku_c20783_30448706	wsnp_Ku_c20783_30448706
wsnp_Ku_c1205_2398925	wsnp_Ku_c1205_2398925
Ex_c7227_53	Ex_c7227_53
RFL_Contig3841_3051	RFL_Contig3841_3051
Excalibur_c22830_1989	Excalibur_c22830_1989
Tdurum_contig16896_426	Tdurum_contig16896_426
Excalibur_c65272_341	Excalibur_c65272_341
wsnp_Ex_c3988_7221220	wsnp_Ex_c3988_7221220
Excalibur_c23921_738	Excalibur_c23921_738
Excalibur_c4370_1451	Excalibur_c4370_1451
Tdurum_contig10654_704	Tdurum_contig10654_704
Excalibur_c13811_1086	Excalibur_c13811_1086
BS00059503_51	BS00059503_51
Excalibur_c9370_966	Excalibur_c9370_966
wsnp_Ku_c4342_7887834	wsnp_Ku_c4342_7887834
BS00065030_51	BS00065030_51
RAC875_c11702_1015	RAC875_c11702_1015
Excalibur_rep_c69170_425	Excalibur_rep_c69170_425
JD_c21248_511	JD_c21248_511
Ex_c883_2618	Ex_c883_2618
BobWhite_c14495_230	BobWhite_c14495_230
BobWhite_c47168_598	BobWhite_c47168_598
CAP12_c2972_140	CAP12_c2972_140
Kukri_c27874_515	Kukri_c27874_515
BS00043286_51	BS00043286_51
wsnp_Ku_c4924_8816643	wsnp_Ku_c4924_8816643
RAC875_rep_c104791_336	RAC875_rep_c104791_336
Excalibur_c56798_364	Excalibur_c56798_364
RAC875_c56040_216	RAC875_c56040_216
BS00090866_51	BS00090866_51
wsnp_Ex_c28429_37553452	wsnp_Ex_c28429_37553452
wsnp_Ku_c7102_12271493	wsnp_Ku_c7102_12271493
wsnp_Ex_c19207_28125072	wsnp_Ex_c19207_28125072
Tdurum_contig46583_1275	Tdurum_contig46583_1275
Kukri_c8200_2456	Kukri_c8200_2456
RAC875_c754_120	RAC875_c754_120
BS00064269_51	BS00064269_51
RFL_Contig2531_1872	RFL_Contig2531_1872
RAC875_c37988_243	RAC875_c37988_243
BS00107069_51	BS00107069_51
RFL_Contig2119_607	RFL_Contig2119_607
RAC875_c8714_1139	RAC875_c8714_1139
Tdurum_contig46583_2203	Tdurum_contig46583_2203
Kukri_rep_c69389_1215	Kukri_rep_c69389_1215
BS00065863_51	BS00065863_51
Tdurum_contig13245_119	Tdurum_contig13245_119
RFL_Contig2531_987	RFL_Contig2531_987
RAC875_rep_c117027_577	RAC875_rep_c117027_577
wsnp_Ex_c5470_9657856	wsnp_Ex_c5470_9657856
RAC875_c20429_903	RAC875_c20429_903
Ra_c7973_1185	Ra_c7973_1185
Excalibur_c2827_227	Excalibur_c2827_227
Ex_c7593_754	RAC875_c1052_94	wsnp_Ex_rep_c70265_69211592	BobWhite_c38340_243	Excalibur_c8131_385	BS00064935_51	Ra_c59822_1439	Kukri_c65146_460	RAC875_c25710_297	wsnp_Ra_c15715_24192817	IAAV7491	BS00065555_51	Ex_c7593_754	IAAV8654	BobWhite_c4810_190	BS00094771_51	BS00064142_51	IAAV2880	BS00063804_51	Tdurum_contig98255_84	wsnp_BE442869B_Ta_1_1	Ex_c28329_716	Excalibur_c26226_458
Tdurum_contig55374_309	Kukri_rep_c79943_189	Kukri_c27107_760	BS00032203_51	Tdurum_contig55374_309	Tdurum_contig45550_570	Kukri_c89906_197	BS00010659_51	BS00091035_51	wsnp_Ku_c5502_9765942	IAAV1931	wsnp_Ex_c19319_28253742
Tdurum_contig28490_463	IAAV2440	BS00022576_51	Tdurum_contig28490_463	BS00007684_51	BS00025819_51	IAAV3868	Tdurum_contig42211_1634	IAAV4163
BobWhite_c27751_95	BobWhite_c27751_206	BS00009342_51	BobWhite_c40424_143	BobWhite_c27751_95	Excalibur_c27349_166
BS00011492_51	BS00011492_51	BS00104364_51	BS00022364_51	RAC875_c18200_929	RFL_Contig583_419	RAC875_c18736_133	Tdurum_contig60114_525	BS00062892_51
BS00067428_51	BS00067428_51	BS00022090_51	BS00062691_51	BS00105308_51	RAC875_c45747_87	RAC875_c35152_372	BS00074440_51
IACX9352	CAP8_c3273_136	BS00066024_51	wsnp_JD_c33645_25575463	Kukri_c34453_332	wsnp_Ex_c50195_54565006	IACX9352	wsnp_CAP12_rep_c4278_1949864
Kukri_c26943_862	Tdurum_contig50123_97	Tdurum_contig81797_369	BobWhite_c44691_648	Tdurum_contig33826_290	Tdurum_contig48090_374	BS00102182_51	Kukri_c26943_862
Kukri_c29008_195	RAC875_c51375_394	wsnp_Ex_rep_c67510_66116823	wsnp_Ex_c21293_30421496	Kukri_c29008_195	wsnp_Ku_c12557_20249122
BS00009480_51	BS00009480_51	IACX7746	Tdurum_contig50625_2342	BS00010115_51	Excalibur_rep_c79414_306
Ra_c106922_334	Tdurum_contig10137_89	Ra_c106922_266	Ra_c106922_334	Ra_c106922_296	Ra_c106922_1879
RFL_Contig2459_2314	IAAV5117	Ex_c32540_659	Ku_c33858_325	RFL_Contig2459_2314	BS00096604_51
wsnp_Ex_c40815_47789152	wsnp_Ex_c5769_10136788	tplb0034b12_591	wsnp_Ex_c40815_47789152	wsnp_Ex_c5769_10136243
tplb0025f09_1052	RAC875_c94519_419	tplb0025f09_1853	Tdurum_contig42083_757	tplb0025f09_1052
BobWhite_c8266_582	wsnp_BG604404B_Ta_2_2	BobWhite_c8266_582	BobWhite_c4256_213	Kukri_rep_c101259_81
Tdurum_contig13979_143	BS00018707_51	Tdurum_contig13979_143	IACX773	Excalibur_rep_c67779_2380
BS00022366_51	BS00022366_51	wsnp_Ex_c4148_7494801	BS00104279_51
Ra_c26080_461	Tdurum_contig82378_264	Ra_c26080_461	CAP11_c601_120
Tdurum_contig50861_532	Tdurum_contig50861_532	Tdurum_contig50861_106	Tdurum_contig60051_169
Tdurum_contig33737_157	BobWhite_s64797_152	RAC875_c19303_228	Tdurum_contig33737_157
wsnp_Ex_c26285_35531618	wsnp_Ex_c26285_35532440	wsnp_Ex_c26285_35531618	wsnp_Ex_c26285_35531324
Excalibur_c57603_523	Kukri_c21787_283	Excalibur_c57603_523	wsnp_Ex_c4148_7495656
BS00023024_51	IAAV7394	Kukri_c26905_392	BS00023024_51
wsnp_Ex_c48922_53681502	wsnp_Ex_c48922_53681502	Ku_c101046_1063	Tdurum_contig29112_483
IAAV2725	Excalibur_c9901_163	RAC875_c24515_602	IAAV2725
Excalibur_c49061_138	Excalibur_c49061_138	BobWhite_c1656_186	Tdurum_contig46867_658
Excalibur_c14401_743	Excalibur_c14401_743	IAAV1120
Ra_c27465_564	Ra_c27465_564	wsnp_Ku_c13052_20918857
BS00022534_51	BS00022534_51	wsnp_Ex_c7362_12622736
BS00034255_51	BS00030843_51	BS00034255_51
tplb0035d20_506	Kukri_c8594_203	tplb0035d20_506
wsnp_Ex_c107075_90880218	wsnp_Ex_c107075_90880218	Ex_c25467_851
BS00030571_51	BS00048794_51	BS00030571_51
BS00100738_51	BS00100738_51	Tdurum_contig81113_395
Tdurum_contig42211_2280	Tdurum_contig93168_52	IAAV5831	BS00075746_51	BS00105791_51	Tdurum_contig42211_2280
RAC875_c87897_333	RAC875_c51375_238	RAC875_c87897_333
Tdurum_contig82378_561	Tdurum_contig82378_561	BS00095416_51
IAAV773	IAAV773	IAAV4437
IAAV2271	IAAV2271	RAC875_c12959_869
Tdurum_contig41902_1524	BS00022431_51	Tdurum_contig41902_1524
RAC875_c1357_860	BobWhite_c2646_141	RAC875_c1357_860
IACX5762	IACX5783	IACX5762
RAC875_c10850_316	Tdurum_contig31139_143	RAC875_c10850_316
Ex_c9296_605	Ex_c9296_605	RAC875_c1828_1130
BS00087144_51	BS00087144_51	Tdurum_contig47552_957
wsnp_Ex_c37502_45236634	BS00011510_51	wsnp_Ex_c37502_45236634
Excalibur_c32467_676	Excalibur_c32467_676	wsnp_Ra_c18498_27571740
BS00034147_51	BS00034147_51	RAC875_c39339_400
Excalibur_rep_c108293_345	BobWhite_c7157_633	Excalibur_rep_c108293_345
Tdurum_contig51818_145	Excalibur_c42450_727	Tdurum_contig51818_145
Excalibur_c19547_75	BS00022830_51	Excalibur_c19547_1012	Tdurum_contig61242_161	Excalibur_c19547_75	Excalibur_c31044_482
RFL_Contig5341_816	RFL_Contig5341_816
Kukri_c18722_56	Kukri_c18722_56
wsnp_BE403378B_Ta_2_1	wsnp_BE403378B_Ta_2_1
Excalibur_c19078_210	Excalibur_c19078_210
wsnp_BE638137B_Ta_2_2	wsnp_BE638137B_Ta_2_2
Tdurum_contig76559_124	Tdurum_contig76559_124
Kukri_c322_1394	Kukri_c322_1394
Kukri_c32958_390	Kukri_c32958_390
RAC875_c24098_141	RAC875_c24098_141
BS00022466_51	BS00022466_51
wsnp_Ex_c30473_39386277	wsnp_Ex_c30473_39386277
RFL_Contig2277_1527	RFL_Contig2277_1527
Tdurum_contig47622_234	Tdurum_contig47622_234
Tdurum_contig49608_1185	Tdurum_contig49608_1185
BS00022125_51	BS00022125_51
Kukri_c33550_601	Kukri_c33550_601
Tdurum_contig61465_781	Tdurum_contig61465_781
RAC875_c2545_1186	RAC875_c2545_1186
Tdurum_contig8028_870	Tdurum_contig8028_870
Excalibur_c7581_1266	Excalibur_c7581_1266
RAC875_c27160_307	RAC875_c27160_307
BS00066783_51	BS00066783_51
BobWhite_c20051_53	BobWhite_c20051_53
RAC875_c6865_349	RAC875_c6865_349
Tdurum_contig47429_501	Tdurum_contig47429_501
BS00106144_51	BS00106144_51
Kukri_rep_c71670_163	Kukri_rep_c71670_163
BS00106142_51	BS00106142_51
RAC875_c202_474	RAC875_c202_474
Kukri_rep_c104941_336	Kukri_rep_c104941_336
Tdurum_contig29989_132	Tdurum_contig29989_132
wsnp_Ku_c12399_20037334	wsnp_Ku_c12399_20037334
wsnp_Ra_c2078_4037878	wsnp_Ra_c2078_4037878
Excalibur_c21727_851	Excalibur_c21727_851
BS00035426_51	BS00035426_51
BS00021984_51	BS00021984_51
wsnp_Ra_c1146_2307483	wsnp_Ra_c1146_2307483
wsnp_Ex_c3119_5763762	wsnp_Ex_c3119_5763762
IAAV5564	RAC875_c45353_450	IAAV5564
tplb0027f12_503	tplb0027f12_503
Tdurum_contig59914_323	Tdurum_contig59914_323
Excalibur_c52517_464	Excalibur_c52517_464
wsnp_Ex_c30695_39579408	wsnp_Ex_c30695_39579408
RAC875_c107130_384	RAC875_c107130_384
IAAV7221	IAAV7221
Kukri_c49506_396	Kukri_c49506_396
IAAV7323	IAAV7323
BS00039936_51	BS00039936_51
BS00037020_51	BS00037020_51
BS00109813_51	BS00109813_51
RAC875_c86104_111	RAC875_c86104_111
Kukri_c52413_282	Kukri_c52413_282
CAP7_c10839_300	CAP7_c10839_300
Tdurum_contig62286_271	Tdurum_contig62286_271
wsnp_JD_c13364_13377722	wsnp_JD_c13364_13377722
tplb0026o15_1634	tplb0026o15_1634
wsnp_Ex_c16825_25387841	wsnp_Ex_c16825_25387841
Kukri_rep_c78644_408	Kukri_rep_c78644_408
Ra_c5508_706	Ra_c5508_706
IAAV4595	IAAV4595
RFL_Contig3563_1130	RFL_Contig3563_1130
BS00040305_51	BS00040305_51
wsnp_Ex_c6739_11646407	wsnp_Ex_c6739_11646407
Excalibur_c47209_87	Excalibur_c47209_87
BS00062304_51	BS00062304_51
BS00022653_51	BS00022653_51
IACX938	IACX938
BS00039935_51	BS00039935_51
Kukri_rep_c106598_114	Kukri_rep_c106598_114
wsnp_CAP12_c1101_569783	wsnp_CAP12_c1101_569783	BS00076033_51
Excalibur_rep_c113261_400	Excalibur_rep_c113261_400
BS00067775_51	BS00067775_51
Tdurum_contig76213_958	Tdurum_contig76213_958
Kukri_c28022_54	Kukri_c28022_54
RAC875_c15807_669	RAC875_c15807_669
BS00060041_51	BS00060041_51
Kukri_c94033_432	Kukri_c94033_432
wsnp_BF483640B_Ta_2_2	wsnp_BF483640B_Ta_2_2
wsnp_Ex_c4125_7456528	wsnp_Ex_c4125_7456528
Tdurum_contig11733_825	Tdurum_contig11733_825
Excalibur_c642_481	Excalibur_c642_481
Tdurum_contig67399_676	Tdurum_contig67399_676
wsnp_Ku_c12503_20174234	wsnp_Ku_c12503_20174234
BS00034148_51	BS00034148_51
RAC875_c48025_483	RAC875_c48025_483
BS00064002_51	BS00081724_51	BS00023112_51	wsnp_BE497160D_Ta_2_1	IACX378	BS00047797_51	D_GDEEGVY01C7BQU_446	BS00022436_51	BS00106571_51	IACX5985	BS00064002_51	BS00103682_51	IAAV5065	D_GDS7LZN02F0W89_230	Kukri_c4210_240	BS00068013_51	wsnp_Ex_c42133_48794975	Ex_c42133_630
wsnp_BF202706D_Ta_1_1	RAC875_c60218_63	wsnp_BE444858D_Ta_1_1	Excalibur_rep_c106790_155	wsnp_BF202706D_Ta_1_1	CAP8_c9110_427
Kukri_c64744_698	Kukri_c64744_1087	Kukri_c64744_698
RAC875_rep_c105718_585	RAC875_rep_c105718_585	RAC875_rep_c105718_304
BS00099053_51	BS00099053_51
Kukri_rep_c68594_530	Kukri_rep_c68594_530
CAP11_c896_88	CAP11_c896_88
BS00036421_51	BS00036421_51
wsnp_Ex_rep_c107564_91144523	wsnp_Ex_rep_c107564_91144523
BS00067452_51	BS00067452_51
Kukri_c20631_614	Kukri_c20631_614
BobWhite_c20689_427	BobWhite_c20689_427
wsnp_Ku_c16354_25219645	wsnp_Ku_c16354_25219645
Excalibur_rep_c108030_260	Excalibur_rep_c108030_260
BS00094770_51	BS00094770_51
IAAV6015	IAAV6015
RAC875_rep_c76650_164	RAC875_rep_c76650_164
Tdurum_contig4567_172	RAC875_c2498_600	BobWhite_c34650_141	BS00080090_51	Kukri_c5460_1063	RAC875_c42037_363	BobWhite_c34650_78	wsnp_Ex_rep_c66900_65314012	Ra_c66628_801	RFL_Contig4500_912	Tdurum_contig4567_172	Excalibur_rep_c74009_217	Tdurum_contig4567_1290	Jagger_c1611_158
Kukri_c2621_610	IACX12578	Kukri_c2621_610	Kukri_c30875_283	Kukri_c75644_104	Tdurum_contig57742_400	BS00078242_51	Tdurum_contig10987_800	RAC875_c41315_157	RAC875_c19105_498	IACX3154	RAC875_rep_c110032_448	BobWhite_c10901_578	BS00069980_51	BobWhite_c46338_76	RAC875_c79944_269	BS00067797_51	IAAV1417	Tdurum_contig49751_2541	IACX3152	wsnp_JD_c9510_10342089	Excalibur_c63344_424
wsnp_JD_c8448_9444839	Excalibur_rep_c101324_1680	Kukri_c40804_171	IAAV5061	wsnp_Ra_c10053_16636851	wsnp_Ex_c15084_23263641	RFL_Contig4653_1217	BobWhite_rep_c49176_485	BS00064515_51	Ku_c69633_1873	Ex_c13534_401	wsnp_JD_c20604_18293112	Ex_c5902_360	wsnp_Ex_c6117_10704945	wsnp_JD_c8448_9444839	Tdurum_contig81753_70
Excalibur_c24051_502	wsnp_Ex_c2185_4094843	wsnp_Ex_rep_c101994_87256479	Excalibur_c31769_793	BS00066447_51	wsnp_Ku_c6977_12078885	wsnp_RFL_Contig2265_1693968	RAC875_rep_c109969_119	wsnp_Ex_c18754_27630557	wsnp_Ex_c17476_26190830	wsnp_Ku_c6977_12078791	CAP11_c3209_76	Excalibur_c24051_502	wsnp_Ex_c44164_50292954
RAC875_c13_1458	BS00034304_51	RAC875_c13_1458	BS00034303_51	wsnp_Ex_c4666_8349206	BS00063823_51	Tdurum_contig49844_958	Ra_c33743_472	wsnp_Ra_c13_24540
BS00022761_51	BS00022761_51	RAC875_c61597_327	wsnp_Ex_c27298_36506245	Excalibur_c12332_161	Ex_c5317_662	BS00061387_51	wsnp_Ku_c51039_56457361
Ra_c7322_2294	wsnp_Ex_rep_c69526_68472787	Kukri_c8835_112	wsnp_Ex_c19134_28056012	wsnp_CAP7_c2282_1107112	Ra_c7322_2294	BS00099700_51
BS00065313_51	Kukri_c63163_141	RAC875_c31670_389	BS00065313_51	Excalibur_c2598_2052	RAC875_c68120_285	BobWhite_c11512_157
wsnp_Ex_c16551_25061550	Ra_c2139_968	wsnp_Ex_c16551_25061395	wsnp_Ex_c16551_25061517	wsnp_Ex_c16551_25060833	wsnp_Ex_c16551_25061550
wsnp_Ku_c3684_6789632	BS00044408_51	BS00065481_51	wsnp_Ku_c20011_29589514	Excalibur_c37943_221	wsnp_Ku_c3684_6789632
BobWhite_c5457_1440	RAC875_c49940_385	BobWhite_c5457_1440	Kukri_rep_c103857_458	Excalibur_c6567_845
BS00021860_51	wsnp_Ku_c38543_47157828	BS00000006_51	BS00021860_51
BS00022754_51	wsnp_Ku_c42416_50159250	BS00063973_51	BS00022754_51	wsnp_CAP11_c1506_840951	BS00074855_51
Kukri_c5501_1515	BS00022500_51	Kukri_c5501_1515	Excalibur_c7180_862	Kukri_c36747_195	wsnp_Ex_rep_c101757_87065169
BS00056933_51	BS00047242_51	BS00056933_51	BS00021873_51
RAC875_c101391_521	Excalibur_c9846_1720	CAP11_c3591_72	RAC875_c101391_521	BobWhite_c19155_246	JD_c5000_410
RAC875_c13_1965	Kukri_c42466_392	wsnp_Ex_rep_c68515_67349904	tplb0031i04_452	RAC875_c13_1589	RAC875_c13_1965	BS00066127_51	Tdurum_contig45240_1309	BS00063822_51
BS00022003_51	BS00022003_51	Tdurum_contig102312_245	BS00005311_51	BS00109052_51
Ku_c19858_2078	Ku_c19858_2078	Tdurum_contig86202_175	BS00074299_51	BS00076246_51
wsnp_Ex_rep_c67394_65974276	wsnp_Ex_rep_c67394_65974276	BS00021660_51	wsnp_Ex_c62351_62025689	Kukri_rep_c107435_940
Tdurum_contig10128_593	tplb0056h22_2113	wsnp_Ex_c2718_5038582	BS00046772_51	Tdurum_contig10128_593
Tdurum_contig71499_211	IAAV9053	Tdurum_contig71499_211	wsnp_Ex_c7266_12475249	BS00073670_51
wsnp_Ex_c54655_57455562	wsnp_Ex_c16295_24772663	RAC875_c55872_149	wsnp_Ex_c54655_57455562
Ra_c69221_1167	Kukri_rep_c69378_1842	Ra_c69221_1167	wsnp_BE444644A_Ta_2_1	wsnp_Ra_rep_c69221_66574148
tplb0049a09_1302	tplb0049a09_1302	Excalibur_c27357_146	Excalibur_c46261_342	BS00021688_51
Tdurum_contig96830_155	IAAV6488	Tdurum_contig59338_1902	Tdurum_contig96830_155	Tdurum_contig76136_404
Ku_c12469_983	wsnp_Ra_c3966_7286546	Tdurum_contig10843_745	BS00041063_51	Ku_c12469_983
Ra_c11529_647	wsnp_Ex_c3136_5798185	Ra_c11529_647	BS00036851_51	wsnp_Ex_c3136_5798236
wsnp_BE443187A_Ta_2_3	Tdurum_contig88305_380	BS00077533_51	BS00067453_51	wsnp_BE443187A_Ta_2_3
Kukri_c54152_242	BS00035256_51	wsnp_Ku_c21275_31007309	Kukri_c54152_242	Ra_c22700_818
BS00068108_51	Excalibur_c42255_425	Kukri_c16087_281	BS00068108_51
wsnp_Ex_c23795_33033010	wsnp_Ex_c23795_33033010	RAC875_c32639_395	Kukri_c75091_220
Kukri_c2326_659	Kukri_c2326_659	D_contig23076_255	wsnp_Ku_c23772_33711538
wsnp_Ex_c807_1586396	wsnp_Ex_c807_1586158	wsnp_Ex_c807_1586396	wsnp_Ex_c807_1585614
wsnp_Ex_rep_c69647_68598463	wsnp_Ex_rep_c69647_68598463	Kukri_c5967_586	RAC875_c25339_200
wsnp_Ex_c11120_18022932	wsnp_Ex_c11120_18022932	wsnp_Ku_c20011_29589089	wsnp_Ra_c12183_19587379
BS00094095_51	BS00077879_51	BobWhite_rep_c50145_387	BS00094095_51
Tdurum_contig49187_356	Kukri_rep_c77459_316	RAC875_c35993_308	Tdurum_contig49187_356
wsnp_Ex_c2171_4072995	wsnp_Ex_c2171_4072774	wsnp_Ex_c2171_4072995	wsnp_Ex_c2171_4073721
Ra_c700_2210	JD_c20036_865	Ra_c700_1024	Ra_c700_2210
IAAV3916	Tdurum_contig54689_646	wsnp_CAP11_c1116_654940	IAAV3916
IAAV1650	IAAV1650	wsnp_Ex_c2702_5013188	Tdurum_contig55097_601
wsnp_Ex_c31017_39858962	Tdurum_contig49187_601	Excalibur_c47321_138	wsnp_Ex_c31017_39858962
Excalibur_c39303_144	Tdurum_contig17712_115	tplb0060m15_257	Excalibur_c39303_144
Excalibur_rep_c71254_415	Excalibur_rep_c71254_415	wsnp_JD_c23511_20069005
wsnp_Ex_c3620_6612231	wsnp_JD_c2128_2930150	wsnp_Ex_c3620_6612231
BS00074301_51	BS00074301_51	BobWhite_c23736_153
BS00065292_51	wsnp_BE399939A_Ta_2_1	BS00065292_51
wsnp_Ex_c7383_12655992	IAAV2363	wsnp_Ex_c7383_12655992
Tdurum_contig43844_1266	RAC875_c99519_227	Tdurum_contig43844_1266
Kukri_rep_c68263_453	wsnp_Ku_c14958_23427256	Kukri_rep_c68263_453
wsnp_Ex_c2526_4715978	wsnp_Ex_c2526_4715978	wsnp_BG607308A_Ta_2_2
RAC875_rep_c106700_77	RAC875_rep_c106700_77	Tdurum_contig10546_273
BS00022299_51	wsnp_Ex_c23795_33033150	BS00022299_51
BobWhite_c7114_237	RAC875_c15745_124	BobWhite_c7114_237
Excalibur_c33923_592	Excalibur_c472_914	Excalibur_c33923_592
Excalibur_c45297_316	BobWhite_c40633_308	Excalibur_c45297_316
wsnp_Ex_c7830_13323473	wsnp_BE497820A_Ta_2_2	wsnp_Ex_c7830_13323473
BS00089968_51	BS00089968_51	Tdurum_contig12967_831
Excalibur_c79009_75	Excalibur_c79009_75	Tdurum_contig11521_102
BS00065296_51	BS00065296_51	Excalibur_c6010_235
Kukri_c75754_239	Kukri_c75754_239	Jagger_c6106_119
IAAV3512	BS00065693_51	IAAV3512
Tdurum_contig36142_150	Tdurum_contig36142_150	Tdurum_contig82190_124
BS00082219_51	wsnp_Ex_c54211_57168122	BS00082219_51
wsnp_Ex_c57094_58953404	wsnp_Ex_c57094_58953404	IACX5832
wsnp_BE444644A_Ta_2_2	CAP7_c10833_215	wsnp_BE444644A_Ta_2_2
wsnp_Ex_rep_c68829_67704044	wsnp_Ex_rep_c68829_67704044	RAC875_c81616_116
Kukri_c14889_116	Kukri_c14889_1086	Kukri_c14889_116
wsnp_Ex_c790_1554988	wsnp_Ex_c790_1554988	Kukri_c6266_260
Excalibur_c8030_2139	Excalibur_c8030_2139	RAC875_rep_c107228_92
wsnp_Ex_rep_c68441_67261679	BobWhite_c2236_111	wsnp_Ex_rep_c68441_67261679
wsnp_Ku_c7890_13513783	wsnp_Ku_c7890_13513783	wsnp_BF201102A_Ta_2_1
Excalibur_c17553_84	Excalibur_c17553_84	wsnp_RFL_Contig4136_4696148
wsnp_Ex_c54655_57455110	wsnp_Ex_c16295_24772702	wsnp_Ex_c54655_57455110	wsnp_CAP11_c923_558715
wsnp_CAP11_rep_c4151_1963100	wsnp_JD_c3867_4934646	wsnp_CAP11_rep_c4151_1963100
BS00100510_51	BS00100510_51	tplb0044j06_689
wsnp_Ex_c2171_4074003	wsnp_Ex_c2171_4074003	Excalibur_c2171_2728
Kukri_c41797_393	Kukri_c41797_393	RFL_Contig2187_1025
Ku_c6319_201	Ku_c24324_850	Ku_c6319_201
BS00041911_51	RAC875_c7132_134	BS00041911_51
Excalibur_c52165_93	wsnp_BE500291A_Ta_2_1	Excalibur_c52165_93
Kukri_c17430_972	Kukri_c17430_972
BS00022098_51	BS00022098_51
BS00104432_51	BS00104432_51
Ku_c915_507	Ku_c915_507
wsnp_Ra_c57838_59796310	Jagger_c5915_58	BS00013563_51	wsnp_Ex_c24594_33843836	BS00100178_51	wsnp_Ra_c57838_59796310	BS00066916_51	RAC875_c2498_837	Tdurum_contig69079_300	wsnp_Ex_c19647_28632659	wsnp_Ex_c6314_10992814	RAC875_c7291_388	IACX11633	wsnp_Ex_rep_c66900_65314631
BS00015653_51	BS00015653_51
wsnp_Ex_c6209_10838456	wsnp_Ex_c6209_10838456
RAC875_c86270_269	RAC875_c86270_269
Excalibur_c9210_168	Excalibur_c9210_168
BS00011235_51	BS00011235_51
Ex_c95453_1499	Ex_c95453_1499
Excalibur_c20260_137	Excalibur_c20260_137
BS00100107_51	BS00100107_51
wsnp_Ku_c15816_24541162	wsnp_Ku_c15816_24541162
wsnp_CD454152A_Ta_2_1	wsnp_CD454152A_Ta_2_1
Ex_c4208_839	Ex_c4208_839
IACX5879	IACX5879
Tdurum_contig48760_112	Tdurum_contig48760_112
wsnp_Ku_c3953_7233359	wsnp_Ku_c3953_7233359
BS00068435_51	BS00068435_51
Kukri_rep_c104877_2166	Kukri_rep_c104877_2166
Excalibur_rep_c115510_314	Excalibur_rep_c115510_314
IACX2540	IACX2540
IAAV3167	IAAV3167
BS00094343_51	BS00094343_51
RAC875_c61493_327	RAC875_c61493_327
BobWhite_c5917_529	BobWhite_c5917_529
Kukri_c86812_193	Kukri_c86812_193
BS00110075_51	BS00110075_51
BS00076948_51	BS00076948_51
RFL_Contig3882_550	RFL_Contig3882_550
wsnp_Ex_c39592_46849607	wsnp_Ex_c39592_46849607
JD_c947_819	JD_c947_819
wsnp_Ex_c19647_28632894	wsnp_Ex_c19647_28632894
BobWhite_rep_c63943_76	BobWhite_rep_c63943_76
IACX8002	IACX8002
Kukri_c2781_719	Kukri_c2781_719
RAC875_rep_c112818_307	RAC875_rep_c112818_307
BS00079189_51	BS00079189_51
Kukri_c49033_52	Kukri_c49033_52
RFL_Contig5137_602	RFL_Contig5137_602
RAC875_c23775_406	RAC875_c23775_406
BS00023138_51	BobWhite_c11539_336	BS00023138_51	RAC875_c48885_107
RFL_Contig3370_343	RFL_Contig3370_343
Ra_c23129_348	Ra_c23129_348
CAP8_rep_c4852_130	CAP8_rep_c4852_130
Tdurum_contig43874_1129	Tdurum_contig43874_1129
BS00081120_51	BS00081120_51
RFL_Contig5787_2311	RFL_Contig5787_2311
tplb0049a09_2097	tplb0049a09_2097
Kukri_rep_c72329_163	Kukri_rep_c72329_163	RAC875_c28819_281
BS00009531_51	BS00009531_51
RAC875_rep_c74170_236	RAC875_rep_c74170_236
BS00099534_51	BS00099534_51
BS00062996_51	BS00062996_51
BobWhite_c8202_245	BobWhite_c8202_245
Excalibur_c9356_783	Excalibur_c9356_783
Excalibur_c1954_930	Excalibur_c1954_930
wsnp_RFL_Contig4307_5006558	wsnp_RFL_Contig4307_5006558
wsnp_Ra_c11532_18688426	wsnp_Ra_c11532_18688426
wsnp_Ex_c49211_53875600	wsnp_Ex_c49211_53875600
IAAV669	IAAV669
RAC875_c18195_741	RAC875_c18195_741
BobWhite_c14291_666	BobWhite_c14291_666
RAC875_rep_c91682_90	RAC875_rep_c91682_90
wsnp_Ex_c43578_49857984	wsnp_Ex_c43578_49857984
wsnp_Ku_c35386_44598937	wsnp_Ku_c35386_44598937
RAC875_c19259_1902	RAC875_c19259_1902
RAC875_c91464_170	RAC875_c91464_170
wsnp_Ex_c14812_22928900	wsnp_Ex_c14812_22928900
BS00067150_51	BS00067150_51
BS00056932_51	BS00057293_51	RAC875_rep_c106118_339	BS00056932_51
RFL_Contig1284_640	RFL_Contig1284_640
Kukri_c57965_109	Kukri_c57965_109
BS00094342_51	BS00094342_51
BobWhite_c2506_332	BobWhite_c2506_332
wsnp_Ex_c31830_40573624	wsnp_Ex_c31830_40573624
BobWhite_rep_c49979_373	BobWhite_rep_c49979_373
RAC875_c58966_471	RAC875_c58966_471
BS00075505_51	BS00075505_51
BS00022838_51	BS00022838_51
BobWhite_c6966_236	BobWhite_c6966_236
wsnp_Ex_rep_c102070_87317290	wsnp_Ex_rep_c102070_87317290
Excalibur_c1208_72	Excalibur_c1208_72
wsnp_Ex_c1880_3545329	wsnp_Ex_c1880_3545329
Excalibur_c92705_94	Excalibur_c92705_94
Tdurum_contig52695_388	Tdurum_contig52695_388
CAP8_c2014_192	CAP8_c2014_192
BS00021968_51	BS00021968_51
wsnp_Ex_rep_c67179_65674582	wsnp_Ex_rep_c67179_65674582
BobWhite_c41847_333	BobWhite_c41847_333
wsnp_Ku_c14275_22535576	wsnp_Ku_c14275_22535576
Ku_c47168_563	Ku_c47168_563
Kukri_c3338_271	Kukri_c3338_271
CAP7_c4064_162	CAP7_c4064_162
BobWhite_c9057_118	BobWhite_c9057_118
BobWhite_c5564_86	BobWhite_c5564_86
BS00040916_51	BS00040916_51
wsnp_Ex_c18941_27840714	wsnp_Ex_c18941_27840714
Kukri_rep_c102608_599	Kukri_rep_c102608_599
Kukri_c7633_724	Kukri_c7633_724
BS00009369_51	BS00009369_51
wsnp_Ra_c17216_26044790	wsnp_Ra_c17216_26044790
wsnp_Ex_c6209_10838852	wsnp_Ex_c6209_10838852
BS00003088_51	BS00003088_51
wsnp_Ex_c31570_40343841	wsnp_Ex_c31570_40343841
RAC875_rep_c106044_137	RAC875_rep_c106044_137
Ex_c2171_2600	Ex_c2171_2600
BobWhite_rep_c63332_67	BobWhite_rep_c63332_67
CAP8_c1066_309	CAP8_c1066_309
IAAV8042	IAAV8042
Excalibur_c6714_246	Excalibur_c6714_246
BobWhite_c17045_186	BobWhite_c17045_186
BS00023152_51	BS00023152_51
Excalibur_c49550_97	Excalibur_c49550_97
BS00059098_51	BS00059098_51
BobWhite_c13238_386	BobWhite_c13238_386
wsnp_Ex_c7668_13089715	wsnp_Ex_c7668_13089715
Tdurum_contig54785_216	Tdurum_contig54785_216
Kukri_c9468_831	Kukri_c9468_831
RAC875_rep_c76193_513	RAC875_rep_c76193_513
Kukri_c6492_375	Kukri_c6492_375
wsnp_Ex_c4244_7662955	wsnp_Ex_c4244_7662955
BS00031073_51	BS00031073_51
BS00022110_51	BS00022110_51
BS00065714_51	BS00065714_51
BobWhite_c27193_217	BobWhite_c27193_217
RFL_Contig727_736	RFL_Contig727_736
BS00021939_51	BS00021939_51
IAAV5294	IAAV5294
Kukri_c29560_455	Kukri_c29560_455
BobWhite_c42349_99	BobWhite_c42349_99
RAC875_c232_1895	RAC875_c232_1895
BS00063099_51	Excalibur_c36525_679	BobWhite_c36944_167	CAP7_c2695_75	IAAV6876	RAC875_c52809_168	wsnp_JD_c12186_12484832	BS00064660_51	RAC875_rep_c111720_149	BobWhite_c20692_123	wsnp_Ex_c25392_34658803	Excalibur_c28850_166	RAC875_c27959_117	RAC875_c42356_237	BS00093122_51	wsnp_Ra_c5131_9153817	wsnp_Ex_c4031_7293125	RFL_Contig4162_1757	BS00063099_51	RAC875_rep_c76630_63	Jagger_c6390_111	BobWhite_c7070_196	BS00066903_51	BobWhite_c10126_263	wsnp_CAP12_c303_168418	BS00065697_51	wsnp_Ku_rep_c70220_69775205	BS00010886_51	BS00068173_51	wsnp_JD_c9613_10432955	CAP7_c11553_123	RAC875_c97163_563	IAAV8416	RAC875_c35715_718	BS00068200_51	wsnp_Ra_c24619_34168104	Kukri_c23752_659	Excalibur_c35797_615	IAAV2077	RAC875_c98401_90	Kukri_c65301_127	Kukri_c22631_462	IAAV6818	Excalibur_c560_180	IAAV6078	wsnp_Ku_rep_c70220_69775367	RAC875_c7486_1667	BobWhite_rep_c50822_462
wsnp_Ex_c5915_10378807	wsnp_Ex_c10842_17637744	wsnp_CAP7_c3665_1701376	wsnp_Ex_c1498_2868339	wsnp_Ex_c2904_5355509	Kukri_c51_98	wsnp_Ex_c5915_10378807	wsnp_Ex_rep_c68091_66846454	JD_c16284_736
BobWhite_c34759_227	Ex_c29928_1020	RAC875_c2105_740	Tdurum_contig44635_759	BS00068710_51	RAC875_c94973_396	RAC875_c103988_92	wsnp_Ex_c2582_4804223	BS00021971_51	Excalibur_c23304_353	wsnp_Ex_c56866_58816359	wsnp_Ex_c54092_57099525	RAC875_c985_387	BobWhite_c34759_227	BS00073015_51	BS00000137_51
wsnp_CAP8_c1594_914839	wsnp_CAP8_c1594_914839	Ku_c69113_923	wsnp_Ex_rep_c95506_83475785	RAC875_rep_c69585_192	BS00110489_51	CAP12_c2009_335	JD_c8050_978	wsnp_Ex_rep_c67392_65972196	wsnp_Ex_rep_c69760_68718561	Excalibur_rep_c91489_103	wsnp_Ex_rep_c69760_68719014	wsnp_Ex_c26616_35855805
RAC875_rep_c117234_313	Excalibur_c97201_294	Ku_c439_1308	IAAV3972	Kukri_c439_857	BS00068082_51	RAC875_rep_c117234_313	IAAV4252
wsnp_Ex_c5594_9848626	IACX6009	CAP7_c1155_57	Kukri_c94493_273	Kukri_c64573_443	wsnp_Ex_c5594_9848626	Kukri_c27591_1180	BobWhite_c4773_85	Excalibur_rep_c104876_277	Excalibur_rep_c101527_180	BobWhite_rep_c65835_277	wsnp_Ra_c27733_37249132	Kukri_c95103_97
BobWhite_c47103_84	wsnp_Ex_rep_c68023_66768770	BobWhite_c47103_205	wsnp_Ex_rep_c66903_65319487	Tdurum_contig52447_814	Ex_c1583_1688	Ex_c1583_1138	wsnp_Ku_c17875_27051169	IAAV4188	wsnp_Ex_rep_c68023_66768700	BobWhite_c47103_84	wsnp_Ex_c33455_41940691
Tdurum_contig68472_115	Kukri_c45713_151	Tdurum_contig68472_115	BS00066289_51	Tdurum_contig10338_566	Excalibur_c10444_2056	wsnp_BE495277B_Ta_2_5	Tdurum_contig68472_291	Kukri_c46476_647	RAC875_c2437_1569	RAC875_c24376_704
CAP12_c703_150	RAC875_c32320_88	Excalibur_c33675_201	CAP12_c703_150	wsnp_Ku_c3294_6125586	wsnp_Ex_c33675_42124657	BS00087043_51	BS00087696_51	Excalibur_c56310_57	BS00099782_51	RAC875_c91986_410
Excalibur_c7968_2218	Excalibur_c7968_2218	BobWhite_c6633_179	BobWhite_rep_c62475_70	BobWhite_c16987_106	Kukri_c46932_155	wsnp_JD_c5795_6955627	Excalibur_c36377_615	BobWhite_c6633_395	Kukri_c9522_622
BS00083511_51	IAAV2002	BS00083511_51	IACX3059	RAC875_c89088_79	Kukri_c35480_647	Excalibur_c79041_63	BS00022520_51
tplb0048o03_953	Kukri_c3734_400	Kukri_c46310_84	wsnp_Ku_c16116_24914991	Kukri_c637_974	Kukri_c3734_438	wsnp_Ex_c2207_4136036	tplb0048o03_953	Kukri_c55885_110
[truncated: 1,265 more rows]
[truncated: 22 more columns]
