# Supplementary material for: Haplotype-tagged SNPs improve genomic prediction accuracy for Fusarium head blight resistance and yield-related traits in wheat
Source: Theor Appl Genet. 2023 Apr 3;136(4):92. doi: 10.1007/s00122-023-04352-8 (PMC10068637; doi:10.1007/s00122-023-04352-8)
Supplement: Supplementary file 5 — Supplementary file5 (ZIP 2025 KB) [file 122_2023_4352_MOESM5_ESM.zip › LD-0.8_haplotyping.xlsx]

## Sheet: LM
Haplotyping - Breeding lines (Lantmännen)
LD=0.8(r^2 >= 0.8)
Haplotype tagged SNPS	Alleles captured/other SNPS in a haplotype
wsnp_Ex_c18196_27006489	Kukri_c23382_1431	wsnp_Ex_c3365_6183009	BS00010287_51	BS00003813_51	BS00066549_51	wsnp_BE518393A_Td_2_3	BS00028874_51	wsnp_Ex_rep_c68183_66958099	wsnp_Ex_c6934_11953178	wsnp_Ra_rep_c105422_89367749	wsnp_Ex_c8374_14111734	wsnp_Ra_c6474_11298858	wsnp_Ex_c18196_27006489	Ra_c11042_1500	wsnp_Ex_c11697_18821490	wsnp_Ex_c21450_30588044	wsnp_Ku_rep_c68419_67400635	wsnp_Ra_c7847_13421750	wsnp_Ex_c17684_26426672	wsnp_Ex_c19730_28728245	wsnp_Ex_c3567_6526582	Excalibur_c57766_92	RAC875_c53095_51	wsnp_Ku_rep_c104517_90964418	IAAV9022	Kukri_rep_c81206_235	BS00063063_51	wsnp_Ex_c591_1177097	RAC875_c85778_184	wsnp_Ex_c15852_24239968	wsnp_Ex_c3747_6824863	RAC875_rep_c110052_194
wsnp_Ex_rep_c105244_89727666	wsnp_Ex_c44498_50537128	BS00048117_51	wsnp_Ex_c11374_18361760	wsnp_Ku_c3468_6420199	wsnp_Ex_c28165_37310070	wsnp_Ex_c48375_53299028	wsnp_Ex_rep_c66318_64485410	Excalibur_c44731_1000	IAAV5756	RAC875_c2202_1097	BS00030644_51	wsnp_Ex_rep_c67763_66441222	wsnp_Ex_rep_c105244_89727666	Ex_c23451_720	Ex_c801_820
wsnp_Ex_c35563_43690084	Kukri_c12165_1148	BS00094681_51	wsnp_Ex_c35563_43690084	wsnp_Ex_c6817_11761300	RAC875_c12808_182	wsnp_Ex_c25628_34888439	wsnp_Ku_c37925_46679146	BS00068358_51	wsnp_Ex_c10100_16600633	BS00065146_51	IACX293	wsnp_Ex_c6817_11762714	Kukri_rep_c115954_137	wsnp_BE403956A_Ta_2_3
wsnp_Ex_c23598_32826926	Excalibur_c66_147	Excalibur_c1936_1072	wsnp_CAP11_c146_160903	Jagger_c468_53	RAC875_c34515_343	BS00030043_51	wsnp_Ku_rep_c109724_94227136	CAP12_c8163_118	BobWhite_rep_c49755_131	wsnp_Ex_c6488_11266589	Tdurum_contig81011_244	wsnp_Ex_c23598_32826926	Kukri_c51781_199	Tdurum_contig56662_54	BobWhite_c37358_208
wsnp_Ku_c17726_26872129	wsnp_Ex_c5634_9906981	wsnp_Ex_rep_c105541_89932598	wsnp_Ex_c33831_42253707	Ex_c12763_662	RAC875_c18539_1159	RAC875_c33300_141	CAP12_c6266_298	CAP12_c6266_339	wsnp_Ex_c1374_2630879	Excalibur_c17872_137	wsnp_Ku_c17726_26872129	wsnp_JD_c40990_29127031	IAAV7131
CAP7_c3885_73	Ra_c2322_174	BS00031200_51	IAAV4916	wsnp_Ku_rep_c71909_71634013	IACX8300	wsnp_Ku_c30921_40705731	IACX10924	IAAV3552	BS00064679_51	BobWhite_c478_1386	CAP7_c3885_73
Excalibur_c49421_443	Excalibur_c49421_443	IAAV5406	RAC875_c31276_1128	wsnp_Ra_c37745_45806931	BobWhite_rep_c63278_349	Kukri_c52952_315	wsnp_Ex_c5192_9203682	IACX4378	RFL_Contig3203_1971	wsnp_Ex_rep_c66628_64934660	wsnp_Ra_c12148_19539667
wsnp_Ex_c4612_8254533	wsnp_BE443588A_Ta_2_2	wsnp_Ex_rep_c102067_87314043	wsnp_Ex_c4612_8254533	wsnp_CAP8_c4785_2322876	wsnp_Ex_c28900_37982485
wsnp_Ex_c43454_49770425	Ex_c5759_663	IAAV5730	IAAV8147	wsnp_Ex_c43454_49770425	Ex_c5759_628	wsnp_Ex_c8364_14095508	BS00062715_51	BobWhite_c8428_346	Excalibur_c24041_794
wsnp_Ex_c21193_30320134	IACX11338	Kukri_c25215_124	RAC875_c23081_141	wsnp_Ex_c21193_30320134	wsnp_Ex_c21336_30465618	BS00021714_51	BS00032112_51
Excalibur_c5139_198	Tdurum_contig43943_56	Excalibur_c5139_198	Excalibur_c82557_201	CAP11_c2581_302	BobWhite_c39996_85	Kukri_c29655_239
wsnp_Ku_c557_1166684	BobWhite_rep_c49207_243	RAC875_c41275_131	wsnp_Ex_c56097_58351893	Ra_c58315_265	wsnp_Ex_c25734_34995416	wsnp_Ku_c557_1166684
Excalibur_c37474_179	RFL_Contig5450_993	Excalibur_c37474_179	Excalibur_c37474_242	BobWhite_c46349_402	Kukri_c27717_316	wsnp_Ra_c41581_48764320
Kukri_rep_c117029_125	wsnp_BE445113A_Ta_2_1	wsnp_BE445113A_Ta_2_2	wsnp_Ra_c3270_6136601	IACX5960	Kukri_rep_c117029_125
RAC875_c15975_1208	Kukri_c45512_193	BS00110130_51	wsnp_Ex_c6563_11378915	BS00012042_51	RAC875_c15975_1208
Ku_c8992_405	Ku_c8992_405	Ra_c110766_321
CAP8_c806_297	wsnp_Ex_c14733_22819625	Excalibur_c20133_87	IACX7921	CAP8_c806_297	wsnp_BF478737A_Ta_2_1
Ku_c10813_1122	Jagger_c5280_407	wsnp_Ex_c1997_3757721	wsnp_JD_c6544_7697578	Ra_c64515_242	Ku_c10813_1122
wsnp_Ku_c4018_7333828	wsnp_Ex_c572_1138503	wsnp_Ex_c572_1138339	wsnp_Ex_c572_1138770	Ra_c2895_591	wsnp_Ku_c4018_7333828
Excalibur_c7033_159	wsnp_JD_c13903_13781269	Excalibur_c7033_159	BS00022698_51	BS00067421_51	RAC875_c94534_75
Excalibur_c46365_304	Tdurum_contig11349_810	Kukri_c4204_1673	Excalibur_c12932_2102	Excalibur_c46365_304
wsnp_Ex_c18499_27344859	BS00106641_51	BS00023114_51	wsnp_Ex_c18499_27344859	BS00022824_51
Kukri_c45607_199	Excalibur_c44883_244	Kukri_c45607_199	BS00077350_51	BS00069300_51
wsnp_Ex_c21592_30743513	Kukri_c32885_145	wsnp_Ex_c21592_30743513	wsnp_Ex_c3572_6531810	wsnp_Ex_c8885_14842394
wsnp_Ex_rep_c109742_92411838	wsnp_Ku_c21316_31053745	wsnp_Ex_rep_c109742_92411838	Kukri_c30322_414	CAP12_c1906_217
BS00078085_51	BobWhite_c22134_398	wsnp_CAP11_c1815_982483	BS00078085_51	BS00095510_51
BS00066852_51	IACX6344	RAC875_c11899_366	BS00086680_51	BS00066852_51
BS00037976_51	BS00037976_51	RAC875_c41993_582	BS00023203_51
RAC875_c12993_201	RAC875_c45115_509	RAC875_c12993_201	Excalibur_c1845_4911
RAC875_c37934_225	RAC875_c37934_225	IAAV2838	BS00004903_51
BS00033749_51	BS00033749_51	RAC875_c42700_264	Tdurum_contig44888_837
wsnp_Ex_c9343_15514531	wsnp_Ex_c9343_15514687	RAC875_c53725_217	wsnp_Ex_c9343_15514531
BobWhite_c1488_504	Ra_c11023_679	Kukri_c47825_138	BobWhite_c1488_504
wsnp_Ex_c10595_17291999	Ra_c69908_1877	wsnp_Ra_c20126_29372577	wsnp_Ex_c10595_17291999
wsnp_JD_c3973_5044238	wsnp_Ex_c41953_48658353	wsnp_JD_c3973_5044238	wsnp_Ex_c41953_48657850
wsnp_BG606986A_Ta_2_1	BS00022396_51	wsnp_CAP7_c3472_1623955	wsnp_BG606986A_Ta_2_1
BS00023130_51	BS00023130_51	BobWhite_c1361_1187	CAP12_c3074_192
RAC875_c6338_2719	BS00090408_51	Kukri_c25839_487	RAC875_c6338_2719
IACX5982	RAC875_c5544_4156	IACX5982	BobWhite_c4646_119
BS00023201_51	BS00023201_51	BS00056550_51	RAC875_c38756_141
BS00110627_51	BS00109991_51	BS00110627_51	RAC875_c6798_467
Excalibur_c12215_352	Excalibur_c12215_352	Tdurum_contig5008_635	Kukri_rep_c107771_588
wsnp_Ex_rep_c72011_70562321	Tdurum_contig47006_2711	tplb0059i08_441	wsnp_Ex_rep_c72011_70562321
wsnp_BE490041A_Ta_2_1	RAC875_c89908_105	wsnp_BE490041A_Ta_2_1	wsnp_CAP12_c2438_1180601
Kukri_c12984_465	RAC875_c80876_67	Kukri_c12984_465	Kukri_c49170_655
BobWhite_c46501_92	BobWhite_c46501_92	BS00022738_51	Tdurum_contig11756_264
wsnp_Ra_c33025_41968284	wsnp_Ra_c33025_41968284	RAC875_c24047_284	wsnp_Ra_c11877_19161832
BS00087601_51	Kukri_c10239_2186	BS00067420_51	BS00087601_51
BobWhite_c66315_505	BobWhite_c66315_505	wsnp_Ex_c46670_52108070
Kukri_c18017_1696	Kukri_c18017_1696	wsnp_Ex_c9722_16062937
Kukri_rep_c69910_1153	BS00022667_51	Kukri_rep_c69910_1153
Kukri_c54678_88	Kukri_c54678_88	wsnp_Ex_c32590_41222878
RAC875_rep_c76047_63	CAP11_c2984_419	IAAV7414	RAC875_rep_c76047_63
Tdurum_contig13946_241	Tdurum_contig77289_179	Tdurum_contig13946_241
wsnp_Ex_c1255_2411550	wsnp_Ku_c330_683203	wsnp_Ex_c1255_2411550
wsnp_Ex_c44049_50205457	wsnp_Ex_c44049_50205904	wsnp_Ex_c44049_50205457
BS00022201_51	BS00022201_51	BS00102492_51	Excalibur_rep_c88290_94
BS00023126_51	BS00087600_51	BS00023126_51
IAAV2072	IAAV2072	BS00002216_51
RAC875_c10090_963	RAC875_c10090_963	RAC875_c14066_452
BobWhite_c26122_129	wsnp_Ku_c33917_43336069	BobWhite_c26122_129
Excalibur_c59894_97	IACX18883	Excalibur_c59894_97
Ex_c8514_1342	Ex_c8514_1342	IACX3496
wsnp_Ex_c4685_8377545	IAAV2694	wsnp_Ex_c4685_8377545
JD_c285_1438	Ku_c3523_1959	JD_c285_1438
Ra_c105707_788	Ra_c105707_788	BS00089894_51
Kukri_c12000_1447	Kukri_c12000_1447	wsnp_Ex_c13783_21613564
wsnp_Ex_c5060_8985678	wsnp_Ex_c5060_8985678	BobWhite_c96_170
BS00070695_51	BS00070991_51	BS00070695_51
Kukri_c39377_286	Kukri_c29039_315	Kukri_c39377_286
RFL_Contig22_387	RFL_Contig22_617	RFL_Contig22_387
wsnp_Ex_c57982_59470152	wsnp_Ex_c57982_59470152	Excalibur_c71158_54
BS00064536_51	BS00064536_51	Tdurum_contig61492_458
wsnp_Ex_rep_c108951_91954190	wsnp_Ex_rep_c108951_91954190	RAC875_c29540_413
wsnp_Ex_c4605_8241260	wsnp_Ex_c4605_8241260	wsnp_Ex_rep_c101414_86781128	wsnp_Ex_c4605_8240189
Kukri_rep_c101316_375	CAP11_c6014_160	Kukri_rep_c101316_375
IACX3047	IAAV5535	IACX3047
BS00073413_51	BS00073413_51
wsnp_Ku_c10292_17066821	wsnp_Ku_c10292_17066821
BobWhite_c4499_153	BobWhite_c4499_153
wsnp_Ex_rep_c70593_69508988	wsnp_Ex_rep_c70593_69508988
wsnp_BF474340A_Ta_2_1	wsnp_BF474340A_Ta_2_1
Kukri_c41943_535	Kukri_c41943_535
Ku_c28007_1398	Ku_c28007_1398
RAC875_c14926_589	RAC875_c14926_589
Kukri_c1313_1158	Kukri_c1313_1158
BS00021780_51	BS00021780_51
BS00022733_51	BS00022733_51
BS00065419_51	BS00065419_51
wsnp_Ex_rep_c103087_88124573	wsnp_Ex_rep_c103087_88123733	wsnp_Ex_rep_c103087_88124573
wsnp_Ex_c1427_2736441	wsnp_Ex_c1427_2736441
Tdurum_contig61492_684	Tdurum_contig61492_684
Kukri_c12534_559	Kukri_c12534_559
Kukri_rep_c102231_265	Kukri_rep_c102231_265
Kukri_c82555_88	Kukri_c82555_88
wsnp_Ku_c1642_3232242	wsnp_Ku_c1642_3232242
RAC875_c32379_216	RAC875_c32379_216
BS00035273_51	BS00035273_51
Kukri_c8757_107	Kukri_c8757_107
BS00026456_51	BS00026456_51
Kukri_c29150_143	Kukri_c29150_143
RAC875_c9833_297	RAC875_c9833_297
tplb0043h23_1346	tplb0043h23_1346
wsnp_Ex_c19717_28713417	wsnp_Ex_c19717_28713417
Tdurum_contig29484_628	Tdurum_contig29484_628
Kukri_c7436_2259	Kukri_c7436_2259
wsnp_Ex_c1137_2182795	wsnp_Ex_c1137_2182795
BS00100774_51	BS00100774_51
Tdurum_contig83113_134	Tdurum_contig83113_134
Ku_c1313_1673	Ku_c1313_1673
Excalibur_s107771_77	Excalibur_s107771_77
RFL_Contig1118_1073	RFL_Contig1118_1073
wsnp_CAP8_rep_c3938_1936666	wsnp_CAP8_rep_c3938_1936666
wsnp_Ku_c1818_3557408	wsnp_Ku_c1818_3557408
wsnp_Ex_c14866_22995097	wsnp_Ex_c14866_22995097
RAC875_c29540_1109	RAC875_c29540_1109
RAC875_c30657_82	RAC875_c30657_82
BS00105601_51	BS00105601_51
Tdurum_contig46413_680	Tdurum_contig46413_680
Ku_c2449_578	IAAV2342	RAC875_c21620_1359	Ex_c801_555	Ku_c2449_578	Excalibur_c6255_1119	Ex_c2389_1634	Excalibur_c64855_328	wsnp_Ex_c18662_27538313
wsnp_Ex_c33452_41938159	Kukri_c7119_392	IACX5994	wsnp_Ex_c33452_41938159	wsnp_Ex_c33452_41938013
wsnp_JD_c825_1223506	wsnp_JD_c825_1223506
wsnp_Ku_c23012_32893918	wsnp_Ku_c23012_32893918
wsnp_Ex_c2181_4089788	wsnp_Ex_c2181_4089788
BS00021728_51	BS00021728_51
BS00065170_51	BS00065170_51
Ra_c27593_460	Ra_c27593_460
RAC875_c62550_470	RAC875_c62550_470
RAC875_c43643_176	RAC875_c43643_176
Excalibur_c65227_444	Excalibur_c65227_444
Tdurum_contig13946_329	Tdurum_contig13946_329
Excalibur_c11941_675	Excalibur_c11941_675
wsnp_Ex_c40595_47620787	wsnp_Ex_c40595_47620787
tplb0046g22_1351	tplb0046g22_1351
wsnp_Ex_c64327_63176640	wsnp_Ex_c64327_63176640
Kukri_c13136_1363	Kukri_c13136_1363
BS00078982_51	BS00078982_51
wsnp_Ex_c2181_4089639	wsnp_Ex_c2181_4089639
wsnp_CAP11_c710_458019	wsnp_CAP11_c710_458019
wsnp_Ex_c7252_12453079	wsnp_Ex_c7252_12453079
BS00087437_51	BS00087437_51
BS00062759_51	BS00062759_51
IAAV5652	IAAV5652
BobWhite_c41272_159	BS00070580_51	RFL_Contig5334_831	BobWhite_c41272_159	IAAV7172	RAC875_rep_c105766_652	Tdurum_contig96086_74
RAC875_c39401_502	RAC875_c39401_502
BS00064638_51	BS00064638_51
BS00039749_51	BS00039749_51
RFL_Contig530_2305	RFL_Contig530_2305
RAC875_rep_c112044_340	RAC875_rep_c112044_340
IAAV1930	IAAV1930
wsnp_Ex_rep_c69738_68695568	wsnp_Ex_rep_c69738_68695568
Excalibur_rep_c113950_132	Excalibur_rep_c113950_132
BS00067742_51	BS00067742_51
Tdurum_contig57927_171	Tdurum_contig57927_171
RAC875_c46269_387	RAC875_c46269_387
Excalibur_c77035_156	Excalibur_c77035_156
wsnp_Ex_rep_c106111_90308719	wsnp_Ex_rep_c106111_90308719
BS00059422_51	BS00059422_51
wsnp_CAP12_c1960_972031	wsnp_CAP12_c1960_972031
BS00003761_51	BS00003761_51
wsnp_Ex_c15377_23637176	wsnp_Ex_c15377_23637176
IAAV5931	IAAV5931
IAAV6100	IAAV6100
Excalibur_c9676_163	Excalibur_c9676_163
Kukri_c58155_786	Kukri_c58155_786
Excalibur_c7237_1084	Excalibur_c7237_1084
RAC875_c826_2186	RAC875_c826_2186
Excalibur_c44668_382	Excalibur_c44668_382
Kukri_c31964_56	Kukri_c31964_56
RAC875_c32452_55	RAC875_c32452_55
Tdurum_contig68827_61	Tdurum_contig68827_61
Kukri_c67601_267	Kukri_c67601_267
wsnp_Ex_rep_c81556_76277906	wsnp_Ex_rep_c81556_76277906
RAC875_c95364_259	RAC875_c95364_259
Kukri_c22508_119	Kukri_c22508_119
wsnp_Ex_c5216_9235964	wsnp_Ex_c5216_9235964
Tdurum_contig42479_3800	Tdurum_contig42479_3800
BS00081680_51	BS00081680_51
Excalibur_rep_c92985_510	Excalibur_rep_c92985_510
Tdurum_contig50845_82	Tdurum_contig50845_82
Excalibur_c14859_394	Excalibur_c14859_394
Excalibur_c7026_2635	Excalibur_c7026_2635
tplb0041a22_935	tplb0041a22_935
wsnp_Ex_rep_c66980_65419811	wsnp_Ex_rep_c66980_65419811
RAC875_c57939_78	RAC875_c57939_78
Excalibur_c47013_1503	Excalibur_c47013_1503
RAC875_c34888_65	RAC875_c34888_65
CAP8_c2448_355	CAP8_c2448_355
Ra_c272_1632	Ra_c272_1632
RAC875_c16352_594	RAC875_c16352_594
BobWhite_c26569_190	BobWhite_c26569_190
Tdurum_contig8382_300	Tdurum_contig8382_300
wsnp_Ra_c16080_24638622	wsnp_Ra_c16080_24638622
tplb0053o08_2004	tplb0053o08_2004
Tdurum_contig43943_1165	Tdurum_contig43943_1165
wsnp_Ku_c15214_23756800	wsnp_Ku_c15214_23756800
wsnp_Ex_c3201_5910642	wsnp_Ex_c3201_5910642
Kukri_c3582_87	Kukri_c3582_87
Excalibur_c1066_303	Excalibur_c1066_303
RAC875_c37183_331	RAC875_c37183_331
Tdurum_contig52332_94	Tdurum_contig52332_94
RAC875_c85550_73	RAC875_c85550_73
wsnp_Ex_c3906_7086162	wsnp_Ex_c3906_7086162
wsnp_Ex_c2868_5293485	wsnp_Ex_c2868_5293485
Ku_c4823_673	Ku_c4823_673
wsnp_BM140362A_Ta_2_2	wsnp_BM140362A_Ta_2_2
Kukri_c2446_683	Kukri_c2446_683
BS00056823_51	BS00056823_51
RFL_Contig1027_442	RFL_Contig1027_442
BS00077432_51	BS00077432_51
Kukri_c37212_1286	Kukri_c37212_1286
wsnp_Ku_c5756_10191339	wsnp_Ku_c5756_10191339
JG_c936_115	JG_c936_115
BobWhite_c44947_277	BobWhite_c44947_277
Excalibur_c25891_1402	Excalibur_c25891_1402
wsnp_Ex_c28149_37293173	wsnp_Ex_c28149_37293173
RAC875_c31031_387	RAC875_c31031_387
wsnp_Ex_c7965_13520238	wsnp_Ex_c7965_13520238
wsnp_Ex_c1997_3755945	wsnp_Ex_c1997_3755945
RAC875_c90431_275	RAC875_c8271_1469	RAC875_rep_c96733_369	RAC875_c90431_275	BS00022625_51	IAAV7043	Ex_c40520_1484	wsnp_Ex_c18733_27607958	BS00035690_51	BS00049927_51	BS00003575_51	Excalibur_c89515_95	RAC875_c8271_1352	wsnp_JD_rep_c62985_40164465	BobWhite_c39153_131	IAAV2452	IAAV3828	Ku_c5960_496	BS00073034_51	RAC875_c60360_389	BS00022180_51	Kukri_c17540_394	BS00067706_51	IAAV7575	BS00093736_51	BS00010992_51
Excalibur_c93510_360	BobWhite_c48071_144	wsnp_BE590634B_Ta_2_1	wsnp_BE590634B_Ta_2_5	IACX1891	Tdurum_contig15015_883	Kukri_c30461_857	wsnp_Ku_c56140_59771244	IACX906	Excalibur_c93510_360	Tdurum_contig10362_555	BS00064349_51	RFL_Contig2736_827	Kukri_c19247_711	Tdurum_contig10362_328	BS00066278_51	wsnp_Ex_c3147_5816957
wsnp_Ex_c21198_30327016	Kukri_rep_c103359_233	wsnp_Ex_rep_c107911_91350866	wsnp_Ex_c23235_32471767	BS00062724_51	wsnp_Ku_rep_c89089_82009060	wsnp_Ex_c13109_20725640	wsnp_Ex_c21198_30327016	wsnp_Ex_c23230_32466568	wsnp_Ex_rep_c107911_91350930
Tdurum_contig93532_89	IAAV1683	Tdurum_contig10036_1614	Kukri_c30159_573	BobWhite_c2027_84	Tdurum_contig10036_741	Tdurum_contig10036_977	Tdurum_contig10036_1044	Excalibur_c34765_1023	Tdurum_contig10036_474	Excalibur_c11980_619	Tdurum_contig93532_89
Kukri_rep_c69810_502	BobWhite_rep_c66032_270	CAP7_c3456_113	Tdurum_contig56874_562	BS00071465_51	Kukri_c51474_334	Tdurum_contig28316_243	wsnp_Ex_rep_c68712_67571580	Kukri_rep_c69810_502	wsnp_CAP7_c940_480745	Excalibur_rep_c105376_485	RAC875_c56417_377
wsnp_Ra_c2027_3943938	wsnp_BE443332B_Ta_2_2	RAC875_c865_1936	wsnp_Ex_c2025_3799847	wsnp_Ra_c2027_3945764	Ra_c3083_982	wsnp_Ra_c2027_3943938	wsnp_Ex_c3681_6715277
wsnp_Ra_c8484_14372772	tplb0023b14_704	RFL_Contig5706_1294	wsnp_Ku_c4951_8856170	wsnp_Ex_c17452_26163465	wsnp_JD_c4485_5618761	wsnp_Ex_rep_c67036_65492436	wsnp_Ra_c8484_14372815	Tdurum_contig70304_781	wsnp_Ra_c8484_14372772
CAP11_c2974_53	Excalibur_c34625_281	IAAV6731	BS00022920_51	Ra_c37969_549	Tdurum_contig81102_102	Excalibur_c5218_75	CAP11_c2974_53	JD_c3116_778	RAC875_rep_c119728_146
Kukri_c15391_468	Tdurum_contig604_356	BobWhite_c11044_322	RFL_Contig4235_707	IACX11320	Tdurum_contig30517_310	Kukri_c15391_468	Tdurum_contig30517_578
wsnp_Ra_c5088_9081927	Ra_c6701_506	wsnp_Ra_c5088_9081927	Kukri_c22155_1010	RAC875_c6701_291	Tdurum_contig50473_889	wsnp_Ex_c53976_57027635	CAP7_c12162_251
Excalibur_c48379_116	IACX11029	Kukri_c27693_551	IACX5821	Excalibur_c48379_413	Excalibur_c23992_436	Excalibur_c48379_116	Kukri_c27693_260
Kukri_c559_193	wsnp_JD_c11014_11565501	Kukri_c559_193	Tdurum_contig87938_342	RAC875_s110519_303	RAC875_c8888_802	BS00010130_51	BS00036362_51
wsnp_Ex_c22006_31180883	wsnp_Ex_c22006_31180883	BS00073530_51	Kukri_c4951_503	wsnp_Ex_c17452_26163496	wsnp_Ex_c52474_56060204	BS00032364_51	wsnp_Ex_c22006_31181239
CAP8_c818_370	CAP8_c818_370	wsnp_Ex_rep_c66389_64589189	BS00089563_51	BS00107749_51	wsnp_Ex_c58292_59652859
wsnp_Ex_c18384_27213023	wsnp_Ex_c18384_27213023	Ku_c16636_347	wsnp_Ku_c41261_49287074	wsnp_Ex_c194_381656	Ku_c79340_308	BS00063928_51
IAAV2855	IAAV2855	Kukri_c42202_271	BS00040743_51	Tdurum_contig83079_133	wsnp_RFL_Contig2220_1597321
BobWhite_c23617_167	BS00099794_51	Excalibur_c8585_701	Jagger_c3757_131	BobWhite_c23617_167	RFL_Contig1823_1044	Tdurum_contig11216_942
Tdurum_contig18557_228	Tdurum_contig55429_147	wsnp_CAP12_c1337_682282	Excalibur_rep_c71107_517	Kukri_rep_c102001_420	Tdurum_contig18557_228	Tdurum_contig55429_116
JD_c12243_360	BS00105606_51	JD_c12243_360	Ex_c4206_502	BS00066165_51	Kukri_c38845_430	BS00093740_51
BS00027006_51	Excalibur_c25640_110	wsnp_BE446672B_Ta_2_1	BS00027006_51	wsnp_Ku_c13952_22097856	wsnp_Ku_c13952_22097895	Tdurum_contig9144_222
wsnp_Ex_c7447_12752449	BS00038643_51	wsnp_Ex_c7447_12751589	wsnp_BG274294B_Ta_2_3	wsnp_Ex_c7447_12752449	BS00048610_51	Excalibur_c8613_1266
RAC875_c55891_712	RAC875_c55891_712	Tdurum_contig42852_667	BS00065217_51	RAC875_c55891_659
wsnp_Ra_c29782_39115548	Kukri_c13188_256	Tdurum_contig60509_232	wsnp_Ra_c29782_39115548	RAC875_rep_c98040_163	wsnp_Ra_c19148_28288923
Tdurum_contig11896_550	Kukri_c25961_166	Tdurum_contig11896_550	Kukri_c8143_355	Tdurum_contig69792_167	IAAV2757
BS00022851_51	wsnp_BE494527B_Ta_2_1	BS00022851_51	IACX1240	BS00067024_51	BS00021680_51
wsnp_Ku_c13043_20902807	Kukri_c9133_2211	wsnp_CAP11_c287_244799	Ku_c956_1797	Excalibur_c10496_651	wsnp_Ku_c13043_20902807
wsnp_Ex_c5947_10431109	Excalibur_c27675_912	Kukri_rep_c111517_289	Excalibur_c32608_500	wsnp_Ex_c5947_10431109
IAAV7352	BS00076330_51	IAAV7352	RAC875_c66649_186	wsnp_Ku_c18227_27490539
RAC875_c5556_328	BS00041355_51	tplb0024i15_1754	IACX3408	RAC875_c5556_328
wsnp_BE399980B_Ta_2_1	wsnp_Ku_c230_460618	wsnp_Ku_rep_c71900_71624324	Excalibur_c6497_535	wsnp_BE399980B_Ta_2_1
BS00051105_51	IAAV2324	BS00051105_51	IAAV6464	wsnp_Ex_c27136_36355033
Tdurum_contig42749_3287	RAC875_rep_c109215_398	Tdurum_contig42797_2922	wsnp_Ku_c23096_32987510	Tdurum_contig42749_3287
Tdurum_contig53772_362	wsnp_Ex_c5296_9365860	wsnp_Ex_c5296_9365847	Tdurum_contig53772_362	Excalibur_c33470_175
CAP11_rep_c5039_201	CAP11_rep_c5039_201	BS00069723_51	RAC875_rep_c74070_518	BS00095568_51
BobWhite_c44460_821	BobWhite_c44460_821	Kukri_rep_c102102_273	RAC875_c64377_732	RAC875_rep_c111494_195
Excalibur_rep_c72368_68	wsnp_Ex_rep_c66255_64400455	BobWhite_c42716_71	Excalibur_rep_c72368_68	BS00110231_51
Kukri_c39223_831	wsnp_Ex_c27176_36393952	BobWhite_c2027_215	Kukri_c39223_831	Tdurum_contig32775_78
wsnp_BE637864B_Ta_1_1	wsnp_BE637864B_Ta_1_1	Kukri_c147_1620	BobWhite_c8218_162	wsnp_BE443531B_Ta_1_1
BobWhite_c34125_183	BobWhite_c34125_183	BS00063302_51	BS00066305_51	BS00011892_51
wsnp_Ex_c9091_15135511	BS00083060_51	RAC875_c78619_523	RAC875_c16136_1597	wsnp_Ex_c9091_15135511
Tdurum_contig59449_249	Tdurum_contig59449_400	Excalibur_c90096_77	RAC875_c87890_234	Tdurum_contig59449_249
wsnp_Ex_c12063_19310114	Excalibur_c94756_540	wsnp_Ex_c12063_19310114	wsnp_Ku_rep_c70742_70379526
wsnp_RFL_Contig4726_5654774	BobWhite_c4236_410	BobWhite_c22266_315	wsnp_RFL_Contig4726_5654774
wsnp_Ex_c6378_11086366	wsnp_Ex_c32284_40970312	BobWhite_c39656_106	wsnp_Ex_c6378_11086366	Excalibur_rep_c106078_822
wsnp_CAP11_c543_375403	RAC875_c7674_634	BS00011973_51	wsnp_CAP11_c543_375403
BS00023142_51	Excalibur_c50665_1323	Kukri_c67707_114	wsnp_BE446240B_Ta_2_3	Tdurum_contig15593_407	Tdurum_contig44255_814	BS00023142_51	BS00078431_51
RFL_Contig529_963	Kukri_c5861_360	RFL_Contig529_963	BS00022902_51
IAAV4729	Kukri_c66451_128	IAAV4729	wsnp_JD_c6331_7499499
BS00093475_51	BS00096719_51	BS00093475_51	RAC875_c4135_1782
Tdurum_contig67656_387	Tdurum_contig47253_1624	Tdurum_contig67656_387	Tdurum_contig41945_748
wsnp_Ex_c27644_36826484	RAC875_c32848_578	RAC875_c62171_386	wsnp_Ex_c27644_36826484
BobWhite_c4482_73	BobWhite_c20073_382	BobWhite_c4482_73
Excalibur_c49496_705	IAAV565	wsnp_Ex_c13878_21738866	Excalibur_c49496_705
RFL_Contig4977_2333	RFL_Contig4977_2333	RAC875_c102223_220	CAP12_c1129_220
IACX2961	BS00096498_51	Jagger_c7235_96	IACX2961
Excalibur_c44818_109	Excalibur_c44818_109	BS00023071_51	Kukri_c13978_132
BS00068182_51	Ku_c31363_2165	RAC875_c15942_571	BS00068182_51
IAAV1364	IAAV1364	RAC875_rep_c72356_51
IACX5921	IACX5921	RAC875_c32077_284
wsnp_Ex_c5101_9053178	wsnp_Ex_c15611_23929128	IAAV3802	wsnp_Ex_c5101_9053178	Ex_c11930_509	wsnp_Ex_c7585_12957020	wsnp_Ex_c5101_9052671
RAC875_rep_c106876_558	Tdurum_contig13117_1316	RAC875_rep_c106876_558
Tdurum_contig100344_160	Excalibur_c95327_51	Tdurum_contig56188_569	RAC875_rep_c70613_78	Tdurum_contig100344_160	Kukri_c42522_155	Tdurum_contig11334_554	RAC875_c30138_595	Tdurum_contig9874_391	Tdurum_contig42092_1047	wsnp_Ex_c11976_19193550	RAC875_c63067_283	Kukri_c26168_423	BS00074962_51	Kukri_c19709_383	Excalibur_c20610_251	BS00084305_51	Excalibur_c12376_569	RAC875_c10659_570	Kukri_c2332_1093	Ku_c3695_1696	BobWhite_c28295_256	tplb0055p02_1074	Tdurum_contig20702_274	RAC875_c21367_209	RAC875_c79370_378	Tdurum_contig44861_1253	Kukri_c29582_126	RAC875_c4910_98	wsnp_Ex_c2117_3976893	BS00025736_51	RAC875_c113582_346	Ku_c11706_149	BS00005004_51	IAAV1312	Excalibur_c32726_125	Kukri_rep_c100936_449	Kukri_c38845_821	Kukri_c51925_654	BobWhite_c13654_447	Kukri_c47342_73	wsnp_Ku_c16938_25916260	RAC875_rep_c77710_180	RAC875_c51663_87	Ku_c13532_1753	wsnp_Ku_c28164_38103270	IAAV1624	IAAV7611	RAC875_c47137_112	Tdurum_contig9874_547
Ra_c25590_1406	Ra_c25590_1406	wsnp_Ex_c1495_2864718
Excalibur_c14911_976	Excalibur_c14911_976	Tdurum_contig8158_269	RAC875_c45678_1083
BS00071161_51	BS00022504_51	BS00071161_51
Ra_c16879_977	IACX502	Ra_c16879_977
CAP8_rep_c9642_82	Excalibur_c17202_1833	CAP8_rep_c9642_82
BS00065139_51	BS00050126_51	BS00065139_51
BS00023105_51	Tdurum_contig93330_656	BS00023105_51
wsnp_Ex_rep_c101231_86636951	wsnp_Ex_rep_c101231_86636951	RAC875_c16391_426
RAC875_c46093_492	RAC875_c46093_492	Kukri_c63336_621
Excalibur_c22205_573	Excalibur_c22205_573	Tdurum_contig68980_317
RAC875_c90169_393	wsnp_Ra_c19335_28504388	RAC875_c90169_393
BS00022249_51	BS00022249_51	Tdurum_contig65853_242
D_contig12192_450	IACX2984	D_contig12192_450
BS00065053_51	BS00067003_51	BS00065053_51
BS00070285_51	BS00002484_51	BS00070285_51
RFL_Contig4140_1135	wsnp_Ex_c50340_54659660	RFL_Contig4140_1135
BS00039135_51	BobWhite_c2844_569	BS00039135_51
IACX3811	Ku_c1312_1194	IACX3811
Tdurum_contig45965_563	Tdurum_contig13879_919	Tdurum_contig45965_563
wsnp_Ex_c25782_35041189	wsnp_Ex_c25782_35041189	BS00022916_51
Ex_c102909_778	Ra_c62804_1641	Ex_c102909_778
RAC875_c47427_75	RAC875_c47427_75	RFL_Contig5937_1677
wsnp_Ku_c51703_56915288	wsnp_Ku_c51703_56915288	BS00084895_51
RAC875_c95548_156	wsnp_Ex_c1440_2764867	RAC875_c95548_156
BS00071893_51	Kukri_c36758_140	BS00071893_51
Kukri_c30490_328	Kukri_c30490_328	RAC875_c55934_165
BS00063092_51	BS00076405_51	BS00063092_51
wsnp_Ex_c1597_3045682	wsnp_Ex_c1597_3045682	Tdurum_contig51922_676
Tdurum_contig83770_218	Excalibur_c30955_479	Tdurum_contig83770_218
Kukri_rep_c89128_138	Kukri_rep_c89128_138	BS00032039_51
IACX9290	IACX8074	IACX9290
Tdurum_contig60052_184	Tdurum_contig60052_184	wsnp_Ku_c24323_34285350
Tdurum_contig31102_299	Tdurum_contig31102_299	BS00000066_51
IAAV8952	Kukri_c8533_1398	IAAV8952
BS00110121_51	BS00110121_51
Kukri_c43552_443	Kukri_c43552_443
RFL_Contig785_535	RFL_Contig785_535
Tdurum_contig47550_699	Tdurum_contig47550_699
BS00050522_51	BS00050522_51
BS00060686_51	BS00060686_51
Ku_c106533_550	Ku_c106533_550
BS00069829_51	BS00069829_51
Kukri_c51735_79	Kukri_c51735_79
Ra_c18630_284	Ra_c18630_284
IAAV3567	IAAV3567
Tdurum_contig47083_278	Tdurum_contig47083_278
BS00078413_51	BS00078413_51
RAC875_c42275_224	RAC875_c42275_224
Excalibur_c28045_741	Excalibur_c28045_741
BS00072791_51	BS00072791_51
tplb0043a07_880	tplb0043a07_880
Excalibur_rep_c69522_83	Excalibur_rep_c69522_83
tplb0028p02_562	tplb0028p02_562
IAAV7428	IAAV7428
RAC875_c4047_115	RAC875_c4047_115
Kukri_c29655_194	Kukri_c29655_194
CAP7_c3847_204	CAP7_c3847_204
BS00064162_51	BS00064162_51
BS00010352_51	Excalibur_c10319_229	BS00010352_51
BobWhite_c13124_430	BobWhite_c13124_430
Excalibur_rep_c67198_530	Excalibur_rep_c67198_530
BS00065844_51	BS00065844_51
BS00066271_51	BS00066271_51
BS00068077_51	BS00068077_51
IAAV5863	IAAV5863
Tdurum_contig52086_129	Tdurum_contig52086_129
BS00078414_51	BS00078414_51
Kukri_c8395_1352	Kukri_c8395_1352
RAC875_c63624_753	RAC875_c63624_753
Tdurum_contig50667_306	Tdurum_contig50667_306
wsnp_Ex_c2111_3963161	wsnp_Ex_c2111_3963161
Kukri_c4412_383	Kukri_c4412_383
Kukri_rep_c111991_498	Kukri_rep_c111991_498
wsnp_JD_c5659_6814240	wsnp_JD_c5659_6814240
BS00045568_51	BS00045568_51
Ra_c17685_927	Ra_c17685_927
CAP12_c1085_283	CAP12_c1085_283
D_contig25392_201	D_contig25392_201
wsnp_Ra_c8506_14401408	wsnp_Ra_c8506_14401408
BS00003600_51	BS00003600_51
Kukri_c92979_195	Kukri_c92979_195
D_GBUVHFX01API9H_416	D_GBUVHFX01API9H_416
BS00089524_51	BS00089524_51
RAC875_c826_839	RAC875_c826_839
BS00011596_51	BS00011596_51
Kukri_c5098_1902	Kukri_c5098_1902
RFL_Contig2971_282	RFL_Contig2971_282
Ra_c69552_1419	Ra_c69552_1419
BS00067627_51	BS00067627_51
Kukri_c34793_360	Kukri_c34793_360
BS00069125_51	BS00069125_51
Tdurum_contig13250_137	Tdurum_contig13250_137
CAP8_c5043_190	CAP8_c5043_190
BS00063512_51	BS00063512_51
wsnp_RFL_Contig2403_1927045	wsnp_RFL_Contig2403_1927045
Kukri_c44369_131	Kukri_c44369_131
BS00082521_51	BS00082521_51	RAC875_c32687_153	BobWhite_rep_c57575_65
BobWhite_c14304_687	BobWhite_c14304_687
Tdurum_contig8840_575	Tdurum_contig8840_575
Tdurum_contig11077_122	Tdurum_contig11077_122
Tdurum_contig94450_255	Tdurum_contig94450_255
BS00063537_51	BS00063537_51
IAAV5776	IAAV5776
wsnp_Ex_c1600_3051075	wsnp_Ex_c1600_3051075
Kukri_c25512_53	Kukri_c25512_53
wsnp_Ex_c5780_10153638	wsnp_Ex_c5780_10153638
wsnp_BE637971B_Ta_1_20	wsnp_BE637971B_Ta_1_20
RFL_Contig5637_1008	RFL_Contig5637_1008
Kukri_c8390_1102	Kukri_c8390_1102
Tdurum_contig68637_256	Tdurum_contig68637_256
Excalibur_c95656_129	Excalibur_c95656_129
Tdurum_contig75938_1546	Tdurum_contig75938_1546
Excalibur_c9149_1326	Excalibur_c9149_1326
BS00039740_51	BS00039740_51
BS00068083_51	BS00068083_51
Excalibur_c63885_115	Excalibur_c63885_115
RAC875_c2040_564	RAC875_c2040_564
IAAV2147	IAAV2147
Excalibur_c27915_560	Excalibur_c27915_560
wsnp_Ex_c18462_27305612	wsnp_Ex_c18462_27305612
wsnp_Ex_c852_1657319	wsnp_Ex_c852_1657319
Excalibur_c55186_351	Excalibur_c55186_351
BS00066338_51	BS00066338_51
Tdurum_contig22253_213	Tdurum_contig22253_213
RAC875_c818_1185	RAC875_c818_1185
BS00067769_51	BS00067769_51
RFL_Contig2826_548	RFL_Contig2826_548
wsnp_Ku_c11987_19473636	wsnp_Ku_c11987_19473636
RFL_Contig2160_617	RFL_Contig2160_617
CAP12_c424_402	CAP12_c424_402
Tdurum_contig10354_170	Tdurum_contig10354_170
Tdurum_contig13879_352	Tdurum_contig13879_352
Kukri_c33670_506	Kukri_c33670_506
Kukri_c36151_170	Kukri_c36151_170
RAC875_c9770_123	RAC875_c9770_123
BS00021877_51	BS00021877_51
BS00077498_51	BS00077498_51
Excalibur_c581_1220	Excalibur_c581_1220
CAP7_c1241_128	CAP7_c1241_128
Tdurum_contig30517_174	Tdurum_contig30517_174
BS00068327_51	BS00068327_51
D_contig03023_692	BS00024107_51	D_contig03023_692
wsnp_Ex_c4774_8519623	wsnp_Ex_c4774_8519623
Excalibur_c60931_1260	Excalibur_c60931_1260
Excalibur_rep_c70674_83	Excalibur_rep_c70674_83
Excalibur_c581_947	Excalibur_c581_947
BobWhite_c14271_1379	BobWhite_c14271_1379
wsnp_Ex_c39616_46871127	wsnp_Ex_c39616_46871127
Excalibur_c43567_850	Excalibur_c43567_850
Excalibur_c48379_461	Excalibur_c48379_461
BS00011205_51	BS00011205_51
BS00073132_51	BS00073132_51
Tdurum_contig82187_189	Tdurum_contig82187_189
BS00011695_51	BS00011695_51
BS00105833_51	BS00105833_51
RAC875_c8849_134	RAC875_c8849_134
Tdurum_contig48523_1838	Tdurum_contig48523_1838
Excalibur_c40993_1129	Excalibur_c40993_1129
BS00074911_51	BS00074911_51
Ku_c8310_865	Ku_c8310_865
BobWhite_c9963_51	BobWhite_c9963_51
Ku_c11813_215	Ku_c11813_215
BS00089031_51	BS00089031_51
IAAV4194	IAAV4194
RAC875_c839_352	RAC875_c839_352
Ra_c68984_1882	Ra_c68984_1882
Ra_c4329_599	Ra_c4329_599
BS00064052_51	BS00064052_51
BS00031596_51	BS00031596_51
wsnp_CAP11_c2596_1325540	wsnp_CAP11_c2596_1325540
BS00037246_51	BS00037246_51
BS00001835_51	BS00001835_51
Ex_c25733_348	Ex_c25733_348
BS00064032_51	BS00064032_51
JD_c107_683	JD_c107_683
Tdurum_contig28703_293	Tdurum_contig28703_293
Tdurum_contig19102_84	Tdurum_contig19102_84
BS00084990_51	BS00084990_51
Excalibur_c18876_334	Excalibur_c18876_334
RAC875_c28894_526	RAC875_c28894_526
wsnp_BF485168B_Ta_2_1	wsnp_BF485168B_Ta_2_1
wsnp_Ku_c2620_4980121	wsnp_Ku_c2620_4980121
BS00076192_51	BS00076192_51
Tdurum_contig14847_144	Tdurum_contig14847_144
BS00067436_51	BS00067436_51
tplb0043k02_463	tplb0043k02_463
BS00022551_51	BS00022551_51
BS00094237_51	BS00094237_51
BS00105846_51	BS00105846_51
BS00066944_51	BS00066944_51
wsnp_BE405749B_Ta_2_1	wsnp_BE405749B_Ta_2_1
BS00022176_51	BS00022176_51
BS00055866_51	BS00055866_51
BS00021710_51	BS00021710_51
BS00089790_51	BS00089790_51
wsnp_Ex_rep_c66389_64588992	wsnp_Ex_rep_c66389_64588992
Kukri_c73734_175	Kukri_c73734_175
wsnp_BG606586B_Ta_2_13	wsnp_BG606586B_Ta_2_13
wsnp_Ex_c38849_46284348	wsnp_Ex_c38849_46284348
IAAV4760	Kukri_c49577_630	RAC875_c3762_710	RAC875_rep_c81479_191	BS00072193_51	Kukri_c44738_477	BobWhite_c816_289	IAAV614	RAC875_c35094_476	RAC875_rep_c69508_215	BobWhite_c5419_643	IAAV4760	wsnp_CAP8_c458_368125	BS00067620_51	BobWhite_c5419_861	Kukri_c6167_1271	IACX11153	Kukri_c5113_1082	RAC875_c48997_1160	wsnp_CAP8_c458_368155	Excalibur_c46695_219	IAAV5348	BS00024262_51	Excalibur_c4030_1770	Kukri_c53398_200	RAC875_c8932_740	Kukri_c24648_262
D_GBF1XID01DNWRS_378	BobWhite_c10977_834	wsnp_Ex_c27290_36498462	RFL_Contig3622_1217	wsnp_Ex_c25974_35235456	wsnp_Ku_c7266_12551048	wsnp_Ku_c5560_9851459	wsnp_Ex_c1318_2519998	wsnp_Ex_c27290_36498531	RAC875_c54260_127	IAAV7745	D_contig06122_208	Excalibur_c19237_895	RAC875_c43831_91	D_GBF1XID01DNWRS_378	wsnp_JD_c8173_9207415	IAAV2840	BS00079095_51	RAC875_c3604_1527	wsnp_Ku_c2624_4986980
BS00021702_51	wsnp_Ex_rep_c66423_64641115	BS00021702_51	RAC875_c87321_108	BS00075001_51	CAP11_c3464_68	wsnp_Ex_c12447_19847242	Kukri_c6051_640	D_GA8KES401EYUM8_190	IAAV7473	BobWhite_c6998_365	BS00082503_51	Excalibur_c48317_242	wsnp_Ex_c18665_27541568	Excalibur_c50856_63	wsnp_Ex_c15396_23659859	BS00066188_51	IAAV5841	RAC875_c35846_671	wsnp_Ex_rep_c69024_67924125
Excalibur_c16662_300	BS00065478_51	D_GBUVHFX01ANH44_230	wsnp_CAP11_c1043_618449	BS00086679_51	CAP7_c1609_203	Excalibur_c16662_300	tplb0044p22_2330	BS00011451_51	D_contig74531_32	tplb0044p22_2257	Excalibur_c4058_1121	BS00066847_51
IAAV868	wsnp_Ex_c8188_13842273	Excalibur_c23155_327	Kukri_c29121_654	Excalibur_c8188_693	Ra_c21676_178	BS00058554_51	IAAV868	RAC875_c4135_1028	Excalibur_c8188_243	wsnp_Ex_c3831_6966926
BS00095225_51	wsnp_CAP12_c633_339740	BS00087086_51	CAP11_c3218_126	Excalibur_c12703_766	BS00012936_51	D_GB5Y7FA02HBLTO_213	JD_c3737_285	BS00095225_51
CAP12_c2978_93	BS00065722_51	BS00074817_51	BobWhite_c28133_87	CAP12_c2978_93	Kukri_c20844_116	RAC875_c82888_83
Excalibur_c5958_1398	Excalibur_c5958_1270	RAC875_c17951_108	Excalibur_c5958_1398	BS00051826_51	BS00031658_51
D_GDS7LZN02IXNP1_255	D_GDS7LZN02IXNP1_255	Kukri_c26168_713	RAC875_c20883_693	RAC875_c10925_1887
BS00087783_51	IACX11290	Excalibur_c3260_989	BS00108305_51	Kukri_c9693_1890	BS00087783_51
wsnp_Ra_c1020_2062200	Excalibur_c4876_832	Excalibur_c5892_1129	wsnp_Ra_c1020_2062200	Excalibur_c15692_532
Kukri_c46169_294	CAP8_c1305_148	Kukri_c46169_294	BS00022178_51	BS00023049_51
Ra_c4899_609	wsnp_Ex_c1130_2166731	Ra_c4899_609	wsnp_Ex_rep_c108057_91436561
Excalibur_c16452_624	Excalibur_c16452_624	wsnp_Ex_c12012_19240904
wsnp_Ex_rep_c101500_86856679	wsnp_Ex_rep_c101500_86856679	wsnp_Ex_rep_c101500_86856089
wsnp_JD_c12333_12595897	wsnp_Ex_c2918_5381441	wsnp_JD_c12333_12595897
BS00066976_51	BS00032149_51	BS00066976_51
D_contig13475_402	D_F1BEJMU01DOR77_203	D_contig13475_402
Excalibur_c16851_142	Excalibur_c16851_142	RFL_Contig1338_2062
Excalibur_c53900_86	Ra_c3045_1739	Excalibur_c53900_86
BS00093390_51	BS00093390_51	wsnp_Ex_c35886_43950102
Excalibur_c48750_124	Excalibur_c24303_1145	Excalibur_c48750_124
D_F5XZDLF01A85DT_301	IAAV7510	D_F5XZDLF01A85DT_301
BS00000721_51	BS00000721_51	wsnp_BE586140D_Ta_2_2
D_contig14507_369	D_contig14507_369
Tdurum_contig11756_458	Tdurum_contig11756_458
RAC875_c39312_339	RAC875_c39312_339
BS00003816_51	BS00003816_51
BS00036189_51	BS00036189_51
CAP8_c2401_433	CAP8_c2401_433
IAAV1917	Kukri_c36351_64	IAAV1917
BS00066446_51	BS00066446_51
BobWhite_rep_c65565_359	BobWhite_rep_c65565_359
Excalibur_c55959_651	Excalibur_c55959_651
Kukri_c33670_261	Kukri_c33670_261
D_GB5Y7FA02I369B_378	D_GB5Y7FA02I369B_378
BS00070085_51	RAC875_c9594_1289	BS00070085_51
BS00107837_51	BS00107837_51
Tdurum_contig46389_1540	Tdurum_contig46389_1540
BS00093275_51	BS00093275_51
wsnp_Ra_c17989_26960545	wsnp_Ra_c17989_26960545
Ku_c12842_664	Ku_c12842_664
BS00022188_51	BS00022188_51
RFL_Contig3481_1669	RFL_Contig3481_1669
Excalibur_c23473_451	Excalibur_c23473_451
wsnp_BE424100D_Ta_1_1	wsnp_BE424100D_Ta_1_1
wsnp_Ex_c10959_17801482	wsnp_Ex_c10959_17801482
RAC875_rep_c105196_532	RAC875_rep_c105196_532
Ra_c1211_1656	Ra_c1211_1656
tplb0025b13_2687	tplb0025b13_2687
BS00056232_51	wsnp_Ku_c38662_47257696	RAC875_c76620_361	CAP7_rep_c6939_197	IAAV1587	RAC875_c38750_86	IAAV1691	Ku_c36017_329	RAC875_c102123_159	Kukri_rep_c70265_167	RAC875_rep_c101788_71	BS00067886_51	RAC875_c57998_165	BS00052043_51	BS00031140_51	wsnp_Ex_c23720_32957892	Ku_c70277_1276	BS00063599_51	Kukri_c41543_366	CAP12_c1437_261	BS00097263_51	Tdurum_contig10910_1662	Excalibur_c640_464	RAC875_c11956_477	RAC875_c102123_187	RAC875_rep_c101082_855	Excalibur_rep_c67434_73	IAAV3570	BS00073720_51	BS00056232_51	wsnp_Ra_c10861_17763060	JD_c3358_1128
Kukri_c29034_867	BS00107555_51	wsnp_Ex_c20370_29434410	BobWhite_c14476_80	Excalibur_c50934_159	Excalibur_c28938_185	Ex_c721_2127	Kukri_c29034_867	RAC875_c17628_867	Excalibur_c74304_642	Ex_c721_2374	Tdurum_contig56511_144	Tdurum_contig15512_429	BS00074780_51	Tdurum_contig45580_1717	wsnp_BE498730A_Ta_2_2	Tdurum_contig44062_733	RAC875_c25986_82	IACX636
CAP8_c3129_381	wsnp_Ku_c2838_5354231	Tdurum_contig14482_1073	RAC875_c35688_382	Tdurum_contig50720_482	IAAV7086	BS00087932_51	tplb0025l18_1788	RFL_Contig5122_974	Tdurum_contig8350_243	CAP8_c3129_381	tplb0021g21_595	BS00064813_51	Kukri_c21008_657	Excalibur_c62106_387	BS00065001_51	Excalibur_rep_c69149_1588
RAC875_c13116_541	Tdurum_contig82812_213	RAC875_c13116_541	wsnp_BG314532A_Ta_2_1	BS00036767_51	BS00036766_51	Excalibur_c37649_125	Kukri_rep_c83485_398	Tdurum_contig48302_532	RAC875_c20700_853	Excalibur_rep_c111743_194	Tdurum_contig9731_121	BS00039983_51	Excalibur_c15733_252	Tdurum_contig5311_67
BobWhite_c12426_84	Excalibur_c25599_358	CAP12_c259_307	RAC875_c26214_505	Excalibur_c18324_390	BobWhite_c12426_84	IACX6178	IACX11417	RAC875_c829_1143	Kukri_c23195_266	Excalibur_c12980_2621	RAC875_c47161_100	Kukri_c31776_1621	wsnp_RFL_Contig1951_1127302	Tdurum_contig63196_123
CAP12_c6044_69	BS00040336_51	BS00067806_51	CAP12_c6044_69	Excalibur_c1793_97	BS00040337_51	wsnp_BE403597A_Ta_2_1	wsnp_BE406351A_Ta_2_2	BS00085765_51	RAC875_c63975_307	Kukri_c9713_1999	RAC875_c992_718	BS00041707_51
wsnp_Ex_rep_c66615_64916512	Ra_c71628_188	Kukri_c15489_626	Ra_c22880_760	wsnp_Ex_rep_c103255_88258450	wsnp_Ex_c31900_40635609	wsnp_Ex_rep_c66615_64916512	wsnp_Ex_rep_c66615_64916114	JD_c2056_506	Kukri_c57491_156	wsnp_Ex_rep_c66809_65185215	Ku_c59581_1412
wsnp_Ku_c16547_25454123	RAC875_c22328_1356	IAAV6102	RAC875_c22328_490	Tdurum_contig42282_10323	wsnp_Ku_c16547_25454123	Kukri_c44231_1576	Excalibur_c7971_712	Excalibur_c91176_326	wsnp_Ex_c10555_17236072	Kukri_c25632_86
RAC875_c35521_185	BS00110587_51	BS00022377_51	BS00070004_51	RAC875_rep_c69987_930	BS00039406_51	RAC875_c35521_185	Ra_c13247_528	BS00070005_51	RFL_Contig3780_644
wsnp_Ex_rep_c68113_66877517	wsnp_Ex_c15325_23565935	Kukri_rep_c104727_91	Kukri_c15308_173	wsnp_CAP12_c901_472535	wsnp_JD_c12088_12411845	wsnp_CAP11_rep_c8768_3788007	wsnp_Ex_rep_c68113_66877517	RAC875_rep_c70093_1079
Excalibur_c4847_631	Excalibur_c4847_631	Excalibur_c6808_959	IACX2067	Excalibur_c6808_541	wsnp_Ex_c36242_44232305	IAAV2376
BobWhite_c17783_174	Tdurum_contig86183_221	Kukri_rep_c68300_216	Excalibur_c8009_325	BobWhite_c17783_174	Tdurum_contig6086_269	BS00022409_51
BS00022813_51	wsnp_Ex_rep_c70299_69243401	wsnp_Ex_rep_c70299_69243835	wsnp_Ex_c5740_10081171	BS00022813_51	Ex_c5740_1133	wsnp_Ra_c66636_64922359
wsnp_Ex_c1782_3365844	wsnp_Ex_rep_c69124_68035485	wsnp_Ex_c1782_3365844	BobWhite_rep_c62964_873	wsnp_Ex_rep_c101866_87158671	wsnp_Ex_c60588_60977198
Tdurum_contig11803_850	Tdurum_contig11803_850	Tdurum_contig11803_306	Tdurum_contig11803_475	wsnp_Ex_c19556_28530231	wsnp_Ex_c19556_28530243
RAC875_rep_c88665_52	RAC875_rep_c88665_52	wsnp_BF201235A_Ta_2_4	wsnp_RFL_Contig3790_4082085	BS00003867_51	RAC875_rep_c88665_100
wsnp_Ex_c5412_9564346	wsnp_Ex_c5412_9564478	wsnp_Ex_c5412_9564346	Ra_c58279_702	Ra_c58279_684
RAC875_c15367_553	BS00078116_51	RAC875_c15367_553	wsnp_Ex_rep_c102538_87682273	BobWhite_c1049_338
BS00090940_51	Tdurum_contig93884_223	BobWhite_rep_c64680_305	Excalibur_c21269_176	BS00090940_51
RAC875_c1043_258	BS00011539_51	RAC875_c1043_258	Tdurum_contig56321_179	RAC875_c96399_610
BobWhite_c28819_733	BobWhite_c28819_517	BobWhite_c28819_733	Tdurum_contig10579_790
Excalibur_c28017_641	wsnp_CAP8_c2677_1394934	Excalibur_c47535_389	Excalibur_c28017_641
RAC875_c11652_544	RAC875_c11652_544	BobWhite_c2022_245	CAP8_rep_c8022_270
BS00049644_51	BS00049644_51	Ku_c5710_312	Ra_c42714_1137
RAC875_c24517_558	Kukri_c24852_466	Kukri_c40035_258	RAC875_c24517_558
BS00057059_51	BS00067907_51	BS00057060_51	BS00057059_51
IAAV2654	Kukri_c1728_1876	BS00064905_51	IAAV2654
Tdurum_contig42423_1536	Tdurum_contig42423_1963	Tdurum_contig42423_1536	Tdurum_contig42423_2448
Ex_c19516_3687	wsnp_Ex_rep_c66982_65424063	wsnp_Ku_c10418_17237935	Ex_c19516_3687
wsnp_Ku_c16358_25225060	Kukri_c4027_151	wsnp_Ku_c16358_25225060	Excalibur_c41125_360
Excalibur_rep_c105284_110	BS00066186_51	Excalibur_rep_c105284_110	Excalibur_c61806_213
BobWhite_c23953_312	wsnp_BG263521A_Ta_2_2	BobWhite_c23953_312	wsnp_Ex_c22862_32074455
Kukri_c7193_5892	Kukri_c7193_5892	IAAV2218	Ku_c8927_2075
Excalibur_c92241_336	RAC875_rep_c78744_228	Excalibur_c92241_336	BS00022982_51
wsnp_Ku_c15567_24223777	wsnp_Ku_c15567_24224486	wsnp_Ku_c15567_24223777	Tdurum_contig47258_1039
RAC875_c35200_230	RAC875_c35200_230	BS00024643_51	RAC875_c51459_311
BobWhite_c17403_635	RAC875_c52458_454	BobWhite_c17403_635	RAC875_c21906_247
BS00021739_51	RAC875_rep_c73925_276	BS00021739_51	BS00079443_51
BS00093201_51	BS00093201_51	BS00081506_51	wsnp_BE445431A_Td_2_1
BobWhite_c31163_694	BobWhite_c31163_694	Tdurum_contig82404_354
Jagger_c9554_114	Jagger_c9554_114	wsnp_Ra_c32271_41304469
Kukri_c3882_2021	Excalibur_c12177_285	Kukri_c3882_2021
BS00073381_51	wsnp_Ex_c15740_24096817	BS00073381_51
BS00011478_51	Tdurum_contig93508_295	BS00011478_51
Ra_c34214_1320	Ra_c34214_1320	BS00041816_51
BS00077768_51	BS00077769_51	BS00077768_51
BobWhite_c15773_166	BobWhite_c15773_166	Excalibur_c72359_56
BS00083146_51	BS00083146_51	wsnp_Ex_c15822_24204224
Excalibur_c11437_75	Excalibur_c11437_75	RAC875_c18698_550
BS00089457_51	Tdurum_contig27887_55	BS00089457_51
BS00062732_51	IACX3245	BS00062732_51
wsnp_Ra_c10658_17500498	Ku_c69608_894	wsnp_Ra_c10658_17500498
Kukri_rep_c73477_888	Kukri_rep_c73477_888	wsnp_Ex_c2887_5330426
BS00089497_51	BS00089497_51	BS00022666_51
BobWhite_c5178_188	BS00023202_51	BobWhite_c5178_188
Tdurum_contig53038_684	Tdurum_contig53038_714	Tdurum_contig53038_684
Jagger_c4026_328	RAC875_c42648_115	Jagger_c4026_328
RFL_Contig4517_1276	RAC875_c38018_278	RFL_Contig4517_1276
BobWhite_c13373_250	wsnp_Ku_c23598_33524490	BobWhite_c13373_250
BobWhite_c4517_120	BS00025880_51	BobWhite_c4517_120
BS00035883_51	BS00035883_51	IAAV1698
wsnp_Ex_c12219_19526749	wsnp_Ex_c12219_19526749	Kukri_c45015_145
IAAV3791	Excalibur_c44487_642	IAAV3791
Ex_c8832_2521	Ex_c8832_2521	wsnp_Ku_c2725_5163091
BS00032606_51	BS00032606_51	Kukri_c11327_977
wsnp_Ex_c19516_28481857	wsnp_Ex_c19516_28481857	RFL_Contig174_406
Ra_c3750_1082	Excalibur_c42110_66	Ra_c3750_1082
BS00096927_51	BS00096927_51	CAP12_c575_105
wsnp_Ex_rep_c101526_86881496	wsnp_JD_c18695_17091254	wsnp_Ex_rep_c101526_86881496
wsnp_Ex_c42720_49228237	RAC875_c69068_71	wsnp_Ex_c42720_49228237
wsnp_Ra_c6586_11477949	wsnp_Ex_c2137_4014287	wsnp_Ra_c6586_11477949
wsnp_Ex_c3695_6740339	RAC875_c27530_860	wsnp_Ex_c3695_6740339
wsnp_Ku_c850_1758318	wsnp_Ku_c850_1758318	wsnp_Ku_c3688_6797159
BS00098033_51	BS00062869_51	BS00098033_51
wsnp_Ku_c8927_15048149	wsnp_Ku_c8927_15048149
Excalibur_c34964_326	Excalibur_c34964_326
BS00021706_51	BS00021706_51
IACX5800	IACX5800
RAC875_rep_c69619_78	RAC875_rep_c69619_78
Ku_c57425_413	Ku_c57425_413
IAAV7468	IAAV7468
RAC875_c8093_605	RAC875_c8093_605
RAC875_c14944_555	RAC875_c14944_555
Excalibur_rep_c102052_721	Excalibur_rep_c102052_721
BS00110128_51	BS00110128_51
BS00096882_51	BS00096882_51
wsnp_Ex_rep_c108004_91402649	wsnp_Ex_rep_c108004_91402649
Kukri_c84087_154	Kukri_c84087_154
RAC875_c1706_1888	RAC875_c1706_1888
RAC875_c68649_457	RAC875_c68649_457
RAC875_c33809_158	RAC875_c33809_158
BS00022487_51	BS00022487_51
IAAV444	wsnp_Ex_c25057_34318425	IAAV444
IAAV8933	IAAV8933
Kukri_c3024_1268	Kukri_c3024_1268
wsnp_Ex_c11827_18986376	wsnp_Ex_c11827_18986376
RAC875_c4015_2175	RAC875_c4015_2175
BS00010696_51	BS00010696_51
BobWhite_c26374_339	BobWhite_c26374_339
BS00091763_51	BS00091763_51
Excalibur_rep_c112367_293	Excalibur_rep_c112367_293
BS00030136_51	BS00030136_51
wsnp_JD_c2578_3489735	wsnp_JD_c2578_3489735
RAC875_c96033_191	RAC875_c96033_191
RAC875_c48703_189	RAC875_c48703_189
wsnp_Ex_c101374_86744680	wsnp_Ex_c101374_86744680
Tdurum_contig84245_154	Tdurum_contig84245_154
Tdurum_contig10048_207	Tdurum_contig10048_207
RAC875_c17787_274	RAC875_c17787_274
wsnp_be471201A_Ta_1_1	wsnp_be471201A_Ta_1_1
RFL_Contig2656_871	RFL_Contig2656_871
Excalibur_c52319_257	Excalibur_c52319_257
RAC875_c9523_328	RAC875_c9523_328
RAC875_c35688_178	RAC875_c35688_178
RAC875_c3102_959	RAC875_c3102_959
BS00004724_51	BS00004724_51
Excalibur_c20439_825	Excalibur_c20439_825
BS00029332_51	BS00029332_51
Kukri_c53501_305	Kukri_c53501_305
BS00039422_51	BS00039422_51
Kukri_c29170_680	Kukri_c29170_680
IAAV691	IAAV691
Tdurum_contig63071_67	Tdurum_contig63071_67
RAC875_rep_c69619_145	RAC875_rep_c69619_145
Tdurum_contig77522_310	Tdurum_contig77522_310
Ku_c269_2643	Ku_c269_2643
BS00029208_51	BS00029208_51
CAP11_c2293_200	CAP11_c2293_200
Excalibur_c11947_746	Excalibur_c11947_746
BS00022896_51	BS00022896_51
Tdurum_contig30451_88	Tdurum_contig30451_88
Tdurum_contig20262_440	Tdurum_contig20262_440
wsnp_JD_rep_c48914_33168544	wsnp_JD_rep_c48914_33168544
RFL_Contig5277_888	RFL_Contig5277_888
RAC875_c35807_1110	RAC875_c35807_1110
RAC875_c1757_530	RAC875_c1757_530
BS00062843_51	BS00062843_51
Kukri_c33374_1048	Kukri_c33374_1048
wsnp_Ex_c28204_37349164	wsnp_Ex_c28204_37349164
RAC875_c33037_578	RAC875_c33037_578
Ku_c33884_267	Ku_c33884_267
RFL_Contig2972_2285	RFL_Contig2972_2285
Tdurum_contig61938_424	Tdurum_contig61938_424
RAC875_c25848_122	RAC875_c25848_122
Tdurum_contig50839_279	Tdurum_contig50839_279
Tdurum_contig47508_250	Tdurum_contig47508_250
Tdurum_contig86243_288	Tdurum_contig86243_288
Kukri_c52608_142	Kukri_c52608_142
Tdurum_contig30569_579	Tdurum_contig30569_579
Excalibur_c7282_285	Excalibur_c7282_285
Tdurum_contig55610_784	Tdurum_contig55610_784
wsnp_Ex_c63909_62932893	wsnp_Ex_c63909_62932893
Tdurum_contig49145_914	Tdurum_contig49145_914
wsnp_Ex_c2033_3814035	wsnp_Ex_c2033_3814035
BS00000209_51	BS00000209_51
RAC875_c24364_307	RAC875_c24364_307
Tdurum_contig44328_448	Tdurum_contig44328_448
wsnp_Ku_c1292_2572053	wsnp_Ku_c1292_2572053
wsnp_JD_c15127_14676522	wsnp_JD_c15127_14676522
RAC875_rep_c119471_174	RAC875_rep_c119471_174
Excalibur_c16329_493	Excalibur_c16329_493
wsnp_Ex_c2772_5130007	wsnp_Ex_c2772_5130007
BobWhite_c26803_89	BobWhite_c26803_89
Tdurum_contig41912_893	Tdurum_contig41912_893
CAP12_rep_c6956_169	CAP12_rep_c6956_169
RAC875_c34757_180	RAC875_c34757_180
IAAV880	IAAV880
BS00107804_51	BS00107804_51
Tdurum_contig33398_106	Tdurum_contig33398_106
BobWhite_c1611_1685	BobWhite_c1611_1685
RAC875_c42847_141	RAC875_c42847_141
IAAV5232	IAAV5232
Excalibur_c84687_162	Excalibur_c84687_162
Ku_c23118_149	Ku_c23118_149
BS00075524_51	BS00075524_51
wsnp_Ku_c33374_42877546	wsnp_Ku_c33374_42877546
Kukri_c62142_683	Kukri_c62142_683
Kukri_c74165_204	Kukri_c74165_204
BS00076693_51	BS00076693_51
BS00068050_51	BS00068050_51
BS00063368_51	BS00063368_51
Excalibur_c32668_467	Excalibur_c32668_467
Tdurum_contig56321_232	Tdurum_contig56321_232
Excalibur_c4372_363	Excalibur_c4372_363
Kukri_c26697_366	Kukri_c26697_366
BS00065366_51	BS00065366_51
Tdurum_contig52350_296	Tdurum_contig52350_296
IAAV2065	IAAV2065
CAP7_c4056_108	CAP7_c4056_108
Kukri_c29170_702	Kukri_c29170_702
RAC875_c19904_308	RAC875_c19904_308
Tdurum_contig8350_350	Tdurum_contig8350_350
RFL_Contig2972_2819	RFL_Contig2972_2819
wsnp_Ex_c2337_4379619	wsnp_Ex_c2337_4379619
wsnp_Ex_c2137_4014383	wsnp_Ex_c2137_4014383
BobWhite_c11022_78	BobWhite_c11022_78
RAC875_c4609_1756	RAC875_c4609_1756
IAAV5706	IAAV5706
RFL_Contig1863_250	RFL_Contig1863_250
Tdurum_contig31185_456	Tdurum_contig31185_456
Excalibur_c12169_1088	Excalibur_c12169_1088
Kukri_c40121_373	Kukri_c40121_373
BS00024921_51	BS00024921_51
Excalibur_c1883_340	BS00069756_51	IACX8828	BS00009882_51	BobWhite_c5191_362	Excalibur_c1883_340	CAP12_s9114_61	IACX5726	RFL_Contig385_761	Kukri_c55909_1109	RAC875_c1858_2693	RAC875_c31328_381	BobWhite_c5191_563	Excalibur_c31864_713	BS00011276_51	BS00106695_51	Excalibur_c65466_714	BS00046601_51	RAC875_c37540_583
wsnp_Ex_c269_517710	Ra_c27275_627	wsnp_Ex_c269_518324	wsnp_BE497494B_Ta_2_1	IAAV2480	Kukri_c46621_143	wsnp_Ku_c4042_7375053	BS00083078_51	wsnp_CAP11_c3947_1866837	wsnp_Ex_c269_517710	BS00003404_51	BobWhite_c10238_127	IAAV980	BS00070001_51	Tdurum_contig77602_931	Ku_c4042_576
IAAV3789	RAC875_c31252_173	RFL_Contig1385_326	BS00065418_51	BS00063577_51	IAAV3789	IAAV2784	wsnp_Ex_c6537_11338763	Kukri_c67546_279	Kukri_c40953_658	wsnp_CAP7_rep_c12606_5316797	RAC875_rep_c118376_304	Kukri_c67546_342	BS00099097_51	Ra_c6728_590
Excalibur_c29417_400	Ex_c525_1401	tplb0034e07_718	BS00058815_51	tplb0034e07_1869	wsnp_Ex_c10961_17803258	IACX6340	Kukri_c6306_1151	RAC875_c34512_685	Excalibur_c42248_663	wsnp_Ra_c1501_2991585	Excalibur_c2656_3198	Excalibur_c29417_400	Excalibur_rep_c107769_116	Excalibur_c29417_499
Tdurum_contig18858_324	BS00068310_51	Tdurum_contig54784_485	BobWhite_rep_c64679_73	IAAV1401	BobWhite_c18540_97	BS00077131_51	Kukri_c18459_2622	BS00080967_51	Tdurum_contig18858_324	BS00063365_51	BS00046166_51	CAP7_c1933_170	Tdurum_contig5691_596
BS00047070_51	wsnp_Ex_c2203_4129271	RFL_Contig2577_584	RAC875_c4465_81	RAC875_c4465_549	BS00047070_51	RAC875_c103094_120	Kukri_c834_259	Excalibur_c2819_1773	Ex_c16948_754	Excalibur_c2819_2310	BobWhite_c47357_535
wsnp_JD_c12687_12877994	RAC875_c76533_442	wsnp_Ex_c741_1456698	wsnp_JD_c12687_12877994	Tdurum_contig1653_190	BS00103461_51	RAC875_c3302_1411	tplb0045o20_699	BS00038218_51	Excalibur_c43482_141	BS00038217_51	BS00043099_51	BS00079213_51
RAC875_c29913_139	wsnp_CAP7_c1592_791887	BS00065327_51	Excalibur_c95944_641	BS00004224_51	Tdurum_contig82393_581	Kukri_rep_c68903_301	BobWhite_c13525_262	Excalibur_c14201_111	Kukri_rep_c68903_708	RAC875_c29913_139
BS00080318_51	Kukri_c27631_1329	Excalibur_c224_1383	Excalibur_c7051_1027	BS00011047_51	BS00084417_51	BS00080318_51	Jagger_c7688_98	Kukri_c18754_67	RFL_Contig3713_316	RAC875_c57353_245
Kukri_c36879_83	BS00067337_51	Excalibur_c12135_100	RAC875_c37837_889	Kukri_c36879_83	IACX6223
Kukri_rep_c68124_672	BS00034245_51	Kukri_rep_c68124_672	wsnp_Ex_c22423_31615798	IAAV6765	Kukri_rep_c107245_634	Ra_c6700_406	wsnp_Ex_c15089_23270614	wsnp_RFL_Contig1418_565105
BS00009807_51	Kukri_c59939_94	IAAV3165	Kukri_c11318_591	wsnp_Ex_c10596_17293192	BobWhite_c11059_169	BS00009807_51	Kukri_c37311_136	wsnp_Ex_c10596_17293363
Ra_c11464_294	Ra_c491_902	RAC875_rep_c115433_378	wsnp_Ra_c1660_3275687	RAC875_rep_c109471_154	wsnp_Ex_c1996_3754394	wsnp_Ex_c326_636368	Ra_c11464_294
wsnp_BF202681B_Ta_2_2	Kukri_c9387_112	wsnp_CAP8_c630_456418	Ra_c2110_494	wsnp_BF202681B_Ta_2_2	wsnp_Ku_c4507_8157580	Kukri_c9387_372	Ra_c2110_1660
wsnp_BE490267A_Ta_2_1	IAAV717	Ku_c12037_482	IAAV5350	wsnp_Ku_c12037_19549078	BS00091068_51	wsnp_BE490267A_Ta_2_1	RFL_Contig4856_71
RAC875_c47353_350	wsnp_Ku_c13905_22034406	IAAV4434	RFL_Contig1483_1765	Tdurum_contig71387_65	tplb0031k24_254	RAC875_c47353_350	wsnp_Ra_c16822_25566950
Excalibur_c13239_85	RAC875_rep_c113555_122	BS00022657_51	Ku_c23446_2209	JD_c39990_130	wsnp_Ex_c7246_12443506	Excalibur_c13239_85	Tdurum_contig83066_276
wsnp_JD_c1236_1789566	wsnp_JD_c1236_1789566	Kukri_c42244_809	RAC875_c19210_348	wsnp_Ex_c51461_55394646	RAC875_c50245_120	wsnp_JD_c4699_5834958
Excalibur_c40976_87	Excalibur_c40976_87	RAC875_c8197_810	BS00059896_51	CAP8_rep_c8162_101	Excalibur_c40976_111	wsnp_Ex_c5619_9884202
Kukri_rep_c69267_496	Ku_c6546_718	wsnp_Ex_c7003_12065828	Kukri_rep_c69267_496	RAC875_c46661_184	BobWhite_c8113_532	RAC875_c5080_915
wsnp_Ex_c13351_21042379	IAAV6156	IAAV7129	wsnp_Ex_c13351_21042379	IAAV539	Kukri_c6973_344
wsnp_Ex_rep_c106085_90293854	wsnp_Ex_rep_c102216_87433489	wsnp_Ex_rep_c106085_90293854	wsnp_Ra_c46023_52004149	wsnp_Ex_c3764_6853627	Excalibur_rep_c107558_367
Excalibur_c20050_133	Excalibur_c20050_133	Kukri_c28478_750	wsnp_Ex_c56027_58308093	RAC875_c21868_792	Excalibur_c53516_119
Excalibur_c11392_1193	Excalibur_c11392_1193	wsnp_Ex_c9729_16071358	wsnp_JD_c52_87219	CAP7_rep_c5636_102
wsnp_Ex_c12675_20144479	Excalibur_c33525_279	Excalibur_c12675_1147	IAAV1798	wsnp_Ex_c12675_20144479	wsnp_Ra_c58860_60407020
Ra_c71978_532	IAAV5675	Ra_c71978_532	Ra_c68109_376	wsnp_BF473744B_Ta_2_2
wsnp_Ex_c5123_9088111	Excalibur_c36280_764	IACX2158	wsnp_Ex_c5123_9088111	BS00046164_51
RAC875_c52566_644	RAC875_c52566_644	RAC875_c52566_551	RFL_Contig1633_304	wsnp_Ex_c7738_13195349
Excalibur_c7963_1722	Excalibur_c7963_1722	Kukri_c29640_92	Kukri_rep_c106290_204	Ku_c34562_480
Excalibur_c20647_643	BS00075410_51	CAP12_c2565_239	Excalibur_c20647_643	tplb0040e02_1293
wsnp_Ex_c5123_9087869	wsnp_Ex_c5123_9087869	wsnp_Ex_c5123_9089025	BS00046165_51	wsnp_Ku_c9901_16493072
BS00035894_51	BS00035894_51	BS00041921_51	BS00070091_51	wsnp_CAP11_rep_c9018_3888047
Kukri_c30847_551	wsnp_Ex_c7776_13247365	wsnp_JD_c640_960796	IACX8446	Kukri_c30847_551
BS00069685_51	Excalibur_c73922_55	BS00069685_51	Kukri_c9785_62
Kukri_rep_c69177_180	Kukri_c27673_289	RAC875_c62831_255	Kukri_rep_c69177_180	Kukri_rep_c103261_918
wsnp_RFL_Contig3917_4326857	BobWhite_c9690_94	Excalibur_c37753_655	Excalibur_c2157_173	wsnp_RFL_Contig3917_4326857
IACX6309	Kukri_c84629_315	BS00066719_51	RFL_Contig3172_1752	IACX6309
Excalibur_c41459_96	RAC875_c2300_1021	Excalibur_c41459_96	Excalibur_c4748_360	Kukri_c52200_878
IACX5850	IACX5850	RAC875_c14775_1048	wsnp_Ex_c10838_17631243
BS00022800_51	BS00093993_51	BS00022800_51	Kukri_c19751_873
BobWhite_c23790_98	Kukri_rep_c103893_875	BS00077914_51	BobWhite_c23790_98
IAAV2277	BS00041585_51	IAAV4206	IAAV2277
RAC875_c57938_94	RAC875_c57938_94	Excalibur_c65830_82	wsnp_RFL_Contig3802_4108582
Excalibur_c35074_257	Tdurum_contig71365_233	Excalibur_c35074_257	Kukri_c57014_168
RAC875_c32503_134	BS00031814_51	Kukri_c53629_239	RAC875_c32503_134
wsnp_Ex_c51352_55323092	BobWhite_c892_73	wsnp_Ex_rep_c67671_66332423	wsnp_Ex_c51352_55323092
wsnp_Ex_c62844_62315607	wsnp_Ex_c62844_62315607	wsnp_Ex_c3044_5620102	wsnp_Ex_c22018_31193171
Excalibur_rep_c108662_132	Excalibur_rep_c108662_132	RAC875_rep_c118667_79	Excalibur_rep_c77221_93
RAC875_c10132_462	RAC875_c10132_462	RAC875_c17459_566	Excalibur_c80601_278
RAC875_c19042_2102	Excalibur_rep_c105614_172	RAC875_c19042_2102	Kukri_c900_1334
Kukri_rep_c107572_121	RAC875_rep_c109207_706	Kukri_rep_c107572_121	Ku_c5725_892
wsnp_Ku_c4962_8872507	wsnp_Ex_rep_c72511_70872203	wsnp_Ku_c4962_8872507	Excalibur_c100910_239
BS00063236_51	BS00063236_51	BS00026432_51	Excalibur_c42146_338
Excalibur_c18966_1008	Excalibur_c18966_804	BS00010988_51	Excalibur_c18966_1008
wsnp_Ex_c9248_15372536	BS00092273_51	wsnp_BE399688B_Ta_2_1	wsnp_Ex_c9248_15372536
Excalibur_c10637_515	Excalibur_c10637_515	IAAV6288	BS00009060_51
BS00022950_51	BS00022950_51	BobWhite_c5072_107	wsnp_JD_c42879_30043973
tplb0024l03_910	Excalibur_c80601_308	tplb0024l03_910	BobWhite_c38001_528
RFL_Contig5495_563	BS00026037_51	RFL_Contig5495_563	BS00083998_51
Excalibur_rep_c106124_239	wsnp_Ex_c45094_50985067	IACX1412	Excalibur_rep_c106124_239
RAC875_c31214_58	wsnp_Ex_rep_c103381_88353000	RAC875_c31214_58	CAP11_c1820_244
BS00037278_51	BS00043103_51	BS00037278_51	wsnp_Ku_c27759_37702654
BS00100939_51	Kukri_c74521_181	wsnp_Ku_c48_103915	BS00100939_51
Tdurum_contig54925_415	BS00064528_51	Ra_c4051_1010	Tdurum_contig54925_415
Excalibur_c46178_303	Tdurum_contig10219_295	Excalibur_c7449_587	Excalibur_c46178_303
BobWhite_rep_c64049_232	BobWhite_rep_c64049_232	Excalibur_c76665_98	BobWhite_c8253_397
Kukri_c5497_312	BobWhite_c41535_52	Kukri_c5497_312	wsnp_Ex_c21092_30220342
Ra_c105904_187	Ra_c105904_1191	Excalibur_c47996_509	Ra_c105904_187
wsnp_RFL_Contig3273_3319580	Tdurum_contig28795_273	wsnp_RFL_Contig3273_3319580	RAC875_c20979_234
Kukri_c97631_275	Kukri_c97631_275	wsnp_Ex_c17845_26604587	Kukri_c4294_371
Ex_c2510_477	RAC875_c36614_344	Ex_c2510_477	CAP12_c2472_60
Tdurum_contig13653_255	RAC875_c15396_90	Tdurum_contig13653_255	BS00100563_51
RFL_Contig337_1645	Tdurum_contig54925_202	RFL_Contig337_1645	Tdurum_contig54925_225
Excalibur_c8919_345	Excalibur_c8919_345	Kukri_c3501_1175
Tdurum_contig30930_184	Tdurum_contig30930_184	wsnp_Ex_rep_c67543_66165372
RAC875_rep_c72879_435	BS00079621_51	RAC875_rep_c72879_435
wsnp_Ex_c15646_23969140	wsnp_Ex_c15646_23969140	Excalibur_c48404_59
RAC875_c6538_123	wsnp_Ex_c25445_34710489	RAC875_c6538_123
wsnp_Ku_c15336_23908130	wsnp_JD_rep_c64505_41132927	wsnp_Ku_c15336_23908130
BS00011149_51	BS00011149_51	BobWhite_c9843_117
BS00070861_51	Tdurum_contig7144_602	BS00070861_51
Kukri_c49784_56	Kukri_c49784_56	Kukri_c49784_86
RAC875_c22463_494	BobWhite_c33464_133	RAC875_c22463_494
BS00022417_51	BS00022417_51	BS00022949_51	RAC875_c15649_1101
Kukri_rep_c85389_715	RAC875_c35438_474	BS00071690_51	Kukri_rep_c85389_715
BS00022717_51	BS00022717_51	IACX8470
Kukri_c3701_392	BS00067280_51	Kukri_c3701_392
RAC875_c27611_467	RAC875_rep_c112807_403	RAC875_c27611_467
wsnp_Ra_c10712_17572884	RAC875_c87052_193	wsnp_Ra_c10712_17572884
Ku_c41677_924	Excalibur_c21220_88	Ku_c41677_924
Tdurum_contig10994_617	Tdurum_contig10994_617	wsnp_Ex_c27867_37030229
RAC875_c30797_179	RAC875_c30797_179	Kukri_c12117_134
Tdurum_contig12459_491	wsnp_Ex_rep_c67561_66188180	Tdurum_contig12459_491	Excalibur_c71500_231
Kukri_c30847_344	Kukri_c40204_617	Kukri_c30847_344
Kukri_c34553_89	Kukri_c34553_89	RAC875_c98387_130
RAC875_c16993_196	Jagger_c10188_98	RAC875_c16993_196
Excalibur_c39493_251	Kukri_rep_c97239_133	Excalibur_c39493_251
IACX8602	BS00039187_51	IACX8602
RFL_Contig4849_702	BS00066545_51	RFL_Contig4849_702
wsnp_Ex_rep_c103064_88104690	BS00068181_51	wsnp_Ex_rep_c103064_88104690
BobWhite_c11397_231	tplb0054d13_2445	BobWhite_c11397_231
Tdurum_contig30201_63	Tdurum_contig30201_63	tplb0042o21_419
Ex_c55735_1012	Ex_c55735_1012	wsnp_Ex_c55735_58127324
IAAV5331	IAAV5331	BobWhite_c948_52
BobWhite_c7145_355	Kukri_c98858_299	BobWhite_c7145_355
Excalibur_c18417_285	RAC875_rep_c109975_192	Excalibur_c18417_285
RAC875_c46454_129	BS00009540_51	RAC875_c46454_129
BS00072840_51	BS00072840_51	BS00072839_51
Excalibur_c56550_71	Excalibur_c56550_71	Kukri_c10869_1591
wsnp_Ex_rep_c101906_87187119	Kukri_rep_c94009_116	wsnp_Ex_rep_c101906_87187119
BS00064851_51	Ku_c4777_2494	BS00064851_51
BS00059315_51	Excalibur_c15031_73	BS00059315_51
Excalibur_c7971_1573	Excalibur_c7971_1573	Excalibur_rep_c109577_698
wsnp_Ex_rep_c101342_86720058	wsnp_Ex_rep_c101342_86720058	Tdurum_contig49532_368
Tdurum_contig54634_815	RFL_Contig5031_526	Tdurum_contig54634_815
wsnp_JD_c3732_4781170	wsnp_JD_c3732_4781170
Excalibur_c841_609	Excalibur_c841_609
wsnp_Ex_c163_321026	wsnp_Ex_c163_321026
Excalibur_c74925_338	Excalibur_c74925_338
Tdurum_contig59780_988	Tdurum_contig59780_988
wsnp_CAP11_c3226_1588070	wsnp_CAP11_c3226_1588070
BS00016650_51	BS00016650_51
RAC875_c95948_614	RAC875_c95948_614
BobWhite_c31129_60	BobWhite_c31129_60
Kukri_c16760_1427	Kukri_c16760_1427
Excalibur_c40056_59	Excalibur_c40056_59
Excalibur_c105074_293	Excalibur_c105074_293	Excalibur_c2484_2113	BobWhite_c41676_137
RAC875_c5673_1209	RAC875_c5673_1209
RAC875_c26469_480	RAC875_c26469_480
Excalibur_rep_c106698_235	Excalibur_rep_c106698_235
RAC875_c5082_1098	RAC875_c5082_1098
BS00083497_51	BS00083497_51
Excalibur_c46143_143	Excalibur_c46143_143
BS00110442_51	BS00110442_51
Excalibur_c30167_243	Excalibur_c30167_243
Ra_c111671_555	Ra_c111671_555
RFL_Contig2815_1305	RFL_Contig2815_1305
wsnp_Ex_c19371_28311667	wsnp_Ex_c19371_28311667
Kukri_c7339_113	Kukri_c7339_113
Excalibur_c46590_363	Excalibur_c46590_363
BobWhite_rep_c61602_139	BobWhite_rep_c61602_139
IAAV5802	IAAV5802
BS00104667_51	BS00104667_51
Excalibur_c49875_479	Excalibur_c49875_479
wsnp_Ex_c24711_33964543	BS00012036_51	wsnp_Ex_c24711_33964543
Kukri_c24586_923	Kukri_c24586_923
tplb0042a21_1091	tplb0042a21_1091
wsnp_BE499478B_Ta_2_1	wsnp_BE499478B_Ta_2_1
BobWhite_c662_148	BobWhite_c662_148
Kukri_c79815_483	Kukri_c79815_483
Excalibur_c34937_710	Excalibur_c34937_710
wsnp_Ex_rep_c66551_64836327	wsnp_Ex_rep_c66551_64836327
BS00067878_51	BS00067878_51
wsnp_Ex_c7203_12370983	wsnp_Ex_c7203_12370983
BS00010098_51	BS00010098_51
Excalibur_c7051_1115	Excalibur_c7051_1115
RAC875_rep_c83950_222	RAC875_rep_c83950_222
Kukri_rep_c104422_192	Kukri_rep_c104422_192
IACX3325	IACX3325
BobWhite_c32938_264	BobWhite_c32938_264
wsnp_Ra_c4321_7860456	wsnp_Ra_c4321_7860456
RAC875_c1226_652	RAC875_c1226_652
BS00022422_51	Kukri_c44_1704	Kukri_c62277_80	BS00022422_51	IAAV1101	RAC875_rep_c99492_65	BobWhite_c30622_180
RAC875_c17720_501	RAC875_c17720_501
BS00011039_51	BS00011039_51	BobWhite_c7786_376
Tdurum_contig26542_457	Tdurum_contig26542_457
BS00065105_51	BS00065105_51
Excalibur_c73922_109	Excalibur_c73922_109	Kukri_c1460_1032
Tdurum_contig42112_2432	Tdurum_contig42112_2432
Excalibur_c1353_1364	Excalibur_c1353_1364
wsnp_JG_c609_370792	wsnp_JG_c609_370792
RAC875_c17455_152	RAC875_c17455_152
BS00081871_51	BS00081871_51
Kukri_c32700_104	Kukri_c32700_104
BS00110490_51	BS00110490_51
RAC875_c66695_560	RAC875_c66695_560
RAC875_c5577_1682	RAC875_c5577_1682
RAC875_c65882_668	RAC875_c65882_668
Excalibur_c80601_83	wsnp_Ex_c11748_18884081	Excalibur_c80601_83	IAAV3100
Tdurum_contig10108_246	Tdurum_contig10108_246
BobWhite_rep_c64068_241	BobWhite_rep_c64068_241
wsnp_JD_rep_c67103_42432235	wsnp_JD_rep_c67103_42432235
wsnp_Ex_c14162_22093694	wsnp_Ex_c14162_22093694
Excalibur_c3762_715	Excalibur_c3762_715
IAAV283	IAAV283
Kukri_c67276_76	Kukri_c67276_76
RAC875_c19685_944	RAC875_c19685_944
wsnp_Ex_c19094_28015035	wsnp_Ex_c19094_28015035
BS00023068_51	BS00023068_51
Ra_c4397_542	Ra_c4397_542
BS00070900_51	BS00070900_51
Excalibur_c42928_135	Excalibur_c42928_135
Tdurum_contig10208_447	Tdurum_contig10208_447
Excalibur_c22315_894	Excalibur_c22315_894
wsnp_RFL_Contig3522_3685860	wsnp_RFL_Contig3522_3685860
Excalibur_c19499_948	Excalibur_c19499_948
Ex_c67202_741	Ex_c67202_741
Kukri_c52356_96	Kukri_c52356_96
wsnp_JD_c47318_32176833	wsnp_JD_c47318_32176833
Kukri_c40621_513	Kukri_c40621_513
Kukri_c16758_443	Kukri_c16758_443
Tdurum_contig49928_424	Tdurum_contig49928_424
BS00010055_51	BS00010055_51
Tdurum_contig66317_77	Tdurum_contig66317_77
wsnp_Ex_c1962_3696265	wsnp_Ex_c1962_3696265
Kukri_rep_c92967_369	Kukri_rep_c92967_369
Excalibur_c94383_157	Excalibur_c94383_157
wsnp_Ex_c25043_34305764	wsnp_Ex_c25043_34305764
BS00081231_51	BS00081231_51
RAC875_rep_c91134_949	RAC875_rep_c91134_949
BobWhite_c19945_341	BobWhite_c19945_341
D_contig25212_98	D_contig25212_98
BS00038498_51	BS00038498_51
CAP11_c2941_210	CAP11_c2941_210
Ku_c7740_879	Ku_c7740_879
BS00100981_51	BS00100981_51
wsnp_Ku_c18923_28319203	wsnp_Ku_c18923_28319203
RAC875_rep_c106596_127	RAC875_rep_c106596_127
BS00004413_51	BS00004413_51
IACX1098	IACX1098
CAP7_c16_483	CAP7_c16_483
BS00076000_51	BS00076000_51
RAC875_rep_c106400_276	RAC875_rep_c106400_276
IAAV8040	IAAV8040
Excalibur_c5193_64	Excalibur_c5193_64
RFL_Contig4718_1269	RFL_Contig4718_1269
BS00065264_51	BS00065264_51
wsnp_Ex_rep_c70571_69488416	wsnp_Ex_rep_c70571_69488416
RAC875_c26415_350	RAC875_c26415_350
RAC875_s109189_188	RAC875_s109189_188
BobWhite_c2822_228	BobWhite_c2822_228
IAAV5743	IAAV5743
Excalibur_rep_c68985_110	Excalibur_rep_c68985_110
RAC875_c609_362	RAC875_c609_362
wsnp_Ku_c11665_18999583	wsnp_Ku_c11665_18999583
BobWhite_c12144_216	BobWhite_c12144_216
Excalibur_c25921_230	Excalibur_c25921_230
wsnp_Ku_c2486_4751695	wsnp_Ku_c2486_4751695
RAC875_c34516_316	RAC875_c34516_316
BS00022940_51	BS00022940_51
wsnp_Ku_c31_62657	wsnp_Ku_c31_62657
BobWhite_c2988_493	BobWhite_c2988_493
BS00084668_51	BS00084668_51
BS00061979_51	BS00061979_51
Kukri_c9898_1766	Kukri_c9898_1766
Kukri_c10017_833	Kukri_c10017_833
IAAV1502	IAAV1502
BobWhite_c36072_272	BobWhite_c36072_272
RAC875_c79857_301	RAC875_c79857_301
BS00094172_51	BS00094172_51
CAP12_c1817_77	CAP12_c1817_77
RAC875_c34512_493	RAC875_c34512_493
Kukri_c34353_821	Kukri_c34353_821
Kukri_c53810_137	Kukri_c53810_137
IAAV6424	IAAV6424
wsnp_Ex_c34303_42642389	wsnp_Ex_c34303_42642389
Kukri_c48787_108	Kukri_c48787_108
Excalibur_c39207_880	Excalibur_c39207_880
Excalibur_c45094_602	Excalibur_c45094_602
Ex_c52711_584	Ex_c52711_584
Excalibur_c584_726	Excalibur_c584_726
tplb0048g05_866	tplb0048g05_866
Kukri_c94792_127	Kukri_c94792_127
BS00029342_51	BS00029342_51
tplb0030f06_593	tplb0030f06_593
Ku_c63748_1264	Ku_c63748_1264
wsnp_Ex_c298_580660	wsnp_Ex_c298_580660
Tdurum_contig18197_86	Tdurum_contig18197_86
RAC875_rep_c71112_400	RAC875_rep_c71112_400
Excalibur_c65341_303	Excalibur_c65341_303
Excalibur_rep_c101263_892	Excalibur_rep_c101263_892
RAC875_c7827_218	RAC875_c7827_218
Excalibur_c10122_789	Excalibur_c10122_789
wsnp_Ku_c12022_19520410	wsnp_Ku_c12022_19520410
wsnp_Ra_rep_c74497_72390803	wsnp_Ra_rep_c74497_72390803
RAC875_c38003_164	RAC875_c38003_164
IAAV1743	IAAV1743
wsnp_Ra_c14112_22155451	wsnp_Ra_c14112_22155451
Kukri_c31059_130	Kukri_c31059_130
RAC875_rep_c112008_519	RAC875_rep_c112008_519
BobWhite_c17047_268	BobWhite_c17047_268
Excalibur_c9580_1142	Excalibur_c9580_1142
RAC875_c63545_85	RAC875_c63545_85
Excalibur_rep_c109282_92	Excalibur_rep_c109282_92
BS00022805_51	BS00022805_51
Excalibur_c9248_771	Excalibur_c9248_771
RFL_Contig2751_1562	RFL_Contig2751_1562
Kukri_c26474_540	Kukri_c26474_540
Tdurum_contig31911_195	Tdurum_contig31911_195
Kukri_c17_1246	Kukri_c17_1246
BS00100118_51	BS00100118_51
RAC875_rep_c116200_396	Kukri_rep_c114322_506	IAAV3173	BS00073229_51	Kukri_c4790_1174	Kukri_c1016_2269	BS00010514_51	BS00021923_51	BS00069899_51	RAC875_rep_c116200_396	BS00063674_51	BobWhite_c47086_539	BS00106937_51	BS00062864_51	Excalibur_c4303_206	BS00065147_51	BS00073230_51	BS00065701_51
IACX1444	RAC875_c13116_1162	Excalibur_c3108_2958	Kukri_c63505_174	Excalibur_c17456_428	Excalibur_c22877_1990	IACX1444	BS00039211_51	BS00010131_51	BS00039210_51	Kukri_rep_c71152_906	BobWhite_c6055_185	RAC875_rep_c108908_72
BS00067584_51	CAP11_c3942_361	RAC875_rep_c73201_205	BS00067584_51	Kukri_rep_c103845_165	BS00079440_51	BS00046890_51	RAC875_c60563_531	Kukri_c26576_329
Excalibur_rep_c67599_242	Excalibur_rep_c67599_242	RAC875_c3187_873	BS00015680_51	Excalibur_rep_c67599_2154	IAAV6032
wsnp_BE488779D_Ta_1_2	BS00063748_51	Kukri_c16557_855	RAC875_c45702_412	BS00076261_51	wsnp_BE488779D_Ta_1_2
IACX5670	BS00021718_51	IACX5670	BS00043082_51	RFL_Contig5917_3026	RFL_Contig5917_2433
RAC875_c26896_339	RAC875_rep_c103893_601	RAC875_c26896_339	Kukri_rep_c72558_961	BobWhite_rep_c51612_864	RAC875_c31560_141
Kukri_c49670_857	Kukri_c49670_857	BS00083504_51	BS00080239_51	RAC875_c46007_340
RAC875_c15518_236	BS00009458_51	wsnp_Ku_c28820_38731047	RAC875_c15518_236	BS00012014_51
D_GA8KES401AVZF3_380	Kukri_rep_c69087_153	Kukri_c5579_466	D_GA8KES401AVZF3_380
BS00093111_51	BS00093111_51	BS00022532_51	BS00093990_51
Kukri_c19434_936	wsnp_Ex_c7908_13430703	Kukri_c19434_936	D_F1BEJMU01A0OMY_356
Excalibur_c17039_436	Excalibur_c17039_436	wsnp_Ku_rep_c105822_91859983	BobWhite_c16439_1143
RAC875_c31493_120	D_contig77859_59	RAC875_c31493_120	RAC875_rep_c72220_143
Kukri_rep_c106786_230	wsnp_JD_rep_c63957_40798121	Kukri_rep_c106786_230
BS00044720_51	IAAV6312	BS00044720_51
RAC875_rep_c114236_188	BS00063710_51	RAC875_rep_c114236_188
BobWhite_c16655_421	wsnp_Ku_c7229_12491877	BobWhite_c16655_421
RAC875_rep_c110753_119	D_GBUVHFX02JKG4A_54	RAC875_rep_c110753_119
BS00065946_51	IAAV4282	BS00065946_51
wsnp_Ra_c25656_35227058	RAC875_c25656_289	wsnp_Ra_c25656_35227058
D_contig73920_552	Kukri_c16477_181	D_contig73920_552
BS00063225_51	BS00082604_51	BS00063225_51
Kukri_c29358_277	Excalibur_c35611_446	Kukri_c29358_277
BS00080749_51	BS00080749_51	Excalibur_c2887_131
tplb0030j08_1960	tplb0030j08_1960	BS00011425_51
wsnp_Ku_c14251_22503965	wsnp_Ku_c14251_22503965
RFL_Contig2862_1287	RFL_Contig2862_1287
wsnp_Ex_c6400_11123059	wsnp_Ex_c6400_11123059
Kukri_c14902_1112	Kukri_c14902_1112
D_contig17313_245	D_contig17313_245
Kukri_rep_c110868_147	Kukri_rep_c110868_147
Excalibur_rep_c101288_130	Excalibur_rep_c101288_130
BobWhite_rep_c63940_205	BobWhite_rep_c63940_205
BS00082605_51	BS00082605_51
IAAV298	IAAV298
BS00022276_51	BS00022276_51
BS00086534_51	BS00086534_51
wsnp_Ex_c3964_7181151	wsnp_Ex_c3964_7181151
BS00022234_51	BS00022234_51
Tdurum_contig64563_491	Tdurum_contig64563_491
wsnp_Ex_rep_c68555_67394261	wsnp_Ex_rep_c68555_67394261
Excalibur_c42413_442	Excalibur_c42413_442
wsnp_Ex_rep_c66522_64795143	wsnp_Ex_rep_c66522_64795143
wsnp_Ex_c8303_14001708	wsnp_Ex_c8303_14001708
CAP12_c1503_76	CAP12_c1503_76
wsnp_BE444144D_Ta_1_1	wsnp_BE444144D_Ta_1_1
Kukri_c30439_2407	Kukri_c30439_2407
Excalibur_rep_c109101_94	Excalibur_rep_c109101_94
wsnp_RFL_Contig3960_4401914	wsnp_RFL_Contig3960_4401914
BS00093757_51	BS00093757_51
BS00065034_51	BS00065034_51
Tdurum_contig29563_257	Tdurum_contig29563_257
Excalibur_c60081_474	Excalibur_c60081_474
wsnp_CAP12_c1503_764765	wsnp_CAP12_c1503_764765
Kukri_c365_345	Kukri_c365_345
wsnp_Ex_c12250_19568265	wsnp_Ex_c12250_19568265
Ku_c19185_1569	Ku_c19185_1569
BS00060596_51	BS00060596_51
BS00022211_51	BS00022211_51
BobWhite_c10539_201	BobWhite_c10539_201
RAC875_c39665_175	RAC875_c39665_175
BS00067698_51	BS00067698_51
BS00047901_51	BS00047901_51
RAC875_c63883_76	RAC875_c63883_76
Kukri_c27309_590	Kukri_c27309_590
D_F1BEJMU02GB94Z_188	D_F1BEJMU02GB94Z_188
BS00011109_51	BS00011109_51
BS00070104_51	BS00070104_51
Kukri_c33486_128	Kukri_c33486_128
wsnp_Ra_rep_c116793_96612614	wsnp_Ra_rep_c116793_96612614
BobWhite_rep_c65414_125	BobWhite_rep_c65414_125
Kukri_c60627_74	Kukri_c60627_74
tplb0060h04_139	tplb0060h04_139
BS00063517_51	BS00063517_51
RAC875_c22368_641	RAC875_c22368_641
IAAV8184	IAAV8184
IAAV1155	Kukri_rep_c96809_352	BobWhite_c23392_496	Kukri_rep_c101735_236	BS00079521_51	BS00073062_51	BobWhite_c17021_297	wsnp_Ex_c22683_31887799	Excalibur_c74666_291	Kukri_s117068_130	Kukri_s117068_198	Ku_c17560_146	RAC875_c20134_535	IAAV1155	wsnp_Ex_c2573_4788116
Kukri_c80104_809	wsnp_Ex_c15269_23491104	wsnp_Ex_c15269_23492289	RAC875_c13895_763	BobWhite_rep_c49102_169	BS00068520_51	wsnp_RFL_Contig429_4978628	wsnp_RFL_Contig4814_5829093	Kukri_c34195_357	Tdurum_contig11121_739	Tdurum_contig11121_834	Tdurum_contig51995_474	Kukri_c80104_809	wsnp_Ex_c32003_40728918
BS00081610_51	BS00023337_51	BS00081610_51	BS00039498_51	Excalibur_c39808_453	Kukri_c8465_54	wsnp_Ra_c132_291198	D_GBB4FNX02FX302_98	wsnp_Ex_c12341_19693570	RAC875_c15003_377	Tdurum_contig59585_656	Ex_c66357_866	wsnp_Ex_rep_c66357_64540369
Ex_c18484_2048	Ku_c56370_1155	wsnp_Ex_rep_c69752_68711460	wsnp_RFL_Contig3396_3515504	Tdurum_contig50392_1355	wsnp_Ku_c4886_8753646	wsnp_Ku_c9433_15811664	Ex_c18484_2048	BS00110266_51	Kukri_c82097_197	wsnp_Ex_c9145_15214903	Ex_c18484_2026	BobWhite_c34548_96
Ku_c28597_514	Ku_c28597_514	Tdurum_contig59782_86	RAC875_c11672_1240	wsnp_Ex_c9458_15679797	Tdurum_contig33100_127	Excalibur_c13709_2568	BobWhite_c42102_237	RAC875_c53864_310	wsnp_Ra_c7280_12576178	wsnp_Ex_c12948_20511479
BS00000445_51	Excalibur_c39248_485	RAC875_rep_c109433_782	BS00000445_51	wsnp_Ku_c18497_27803432	wsnp_Ex_c8884_14841846	wsnp_Ex_c9483_15722127	BS00080879_51	BS00001478_51	BS00061179_51
Kukri_c10751_264	Excalibur_rep_c110501_525	Kukri_c10751_264	wsnp_Ex_c15475_23756906	wsnp_CAP11_c68_106078	RAC875_c15109_106	Kukri_c10751_1031	wsnp_CAP12_c15_9559	wsnp_BG262734A_Ta_2_3	BS00049977_51
Excalibur_c9000_209	BobWhite_c9704_273	Kukri_c62467_362	RAC875_c45016_79	JG_c3077_214	JG_c3077_225	Kukri_c34845_242	Excalibur_c16197_748	RAC875_c10286_1247	Excalibur_c9000_209
BS00067748_51	RFL_Contig5871_1650	BS00022989_51	Tdurum_contig56731_335	BS00022703_51	BS00038664_51	Tdurum_contig56373_348	BS00038663_51	BS00067748_51
BS00007502_51	BS00094366_51	BS00065468_51	RAC875_c2464_274	Tdurum_contig86206_149	BS00007502_51	BS00032524_51	IAAV2646	Excalibur_c10079_1585
wsnp_Ku_c5378_9559013	wsnp_Ku_c5378_9559013	Kukri_rep_c87640_135	wsnp_Ra_c34117_42876812	wsnp_Ex_c28930_38008757	BS00064039_51	BS00107444_51	Excalibur_c33545_134	wsnp_Ex_rep_c66685_65003254
Tdurum_contig83663_371	Kukri_c47643_920	wsnp_BE443568A_Ta_2_1	Tdurum_contig83663_371	wsnp_BE490613A_Ta_2_1	BS00022882_51	Kukri_c68006_282	BobWhite_c30232_154
wsnp_JD_rep_c64325_41024646	wsnp_JD_rep_c64325_41024646	BS00062645_51	wsnp_Ex_rep_c69577_68526990	BobWhite_c43213_184	Kukri_c54729_181	wsnp_CAP11_c2438_1258747	BS00010204_51
Kukri_rep_c114028_94	wsnp_Ex_c6217_10848574	wsnp_Ex_c1538_2937905	Kukri_rep_c114028_94	wsnp_Ex_c10272_16842803	IAAV5207	Kukri_c17313_667
BS00048031_51	RAC875_c3427_734	BobWhite_c18408_199	Excalibur_c52446_519	wsnp_BE494474A_Ta_2_2	BS00048031_51	wsnp_CAP11_c318_261649
Excalibur_c19658_82	Excalibur_c19658_82	BS00094057_51	RAC875_c7060_67	Kukri_c4030_896	tplb0053a24_2232
wsnp_JD_c11273_11770307	wsnp_Ex_c11039_17902115	Kukri_rep_c112061_617	wsnp_Ex_c14681_22747500	wsnp_JD_c11273_11770307	wsnp_BE443995B_Ta_2_2
Tdurum_contig57753_138	Tdurum_contig62502_90	Tdurum_contig697_73	BS00037400_51	Tdurum_contig57753_138	BS00089400_51
BS00060029_51	Tdurum_contig62557_263	BS00088755_51	BobWhite_c5337_225	BS00088756_51	BS00060029_51
Excalibur_c13242_1178	wsnp_JD_c5699_6859527	wsnp_RFL_Contig2011_1216801	Excalibur_c91154_175	RAC875_c19570_671	Excalibur_c13242_1178
wsnp_Ku_c44089_51445136	Excalibur_rep_c116073_259	wsnp_RFL_Contig3866_4228783	wsnp_Ku_c44089_51445136	wsnp_Ex_rep_c67727_66398596	IAAV6974
Kukri_c63259_151	Kukri_c63259_151	BS00068094_51	RFL_Contig497_1114	RAC875_c79551_167	BS00091002_51
wsnp_CAP8_c1007_643393	BobWhite_c17879_519	wsnp_CAP8_c1007_643393	IAAV8170	wsnp_Ku_c19456_28944589	wsnp_Ex_c14202_22145805
Excalibur_c7610_143	Excalibur_c7610_143	BS00074926_51	Tdurum_contig31235_99	BS00086050_51	Tdurum_contig50577_620
wsnp_Ku_c40218_48484410	Excalibur_rep_c102974_175	wsnp_Ra_c16278_24893033	BS00034334_51	wsnp_Ku_c40218_48484410
BS00010531_51	wsnp_Ex_c5929_10402147	wsnp_Ra_c44141_50623811	Ku_c17569_905	BS00010531_51
Excalibur_c12875_864	BS00066230_51	Excalibur_c12875_864	Kukri_rep_c69028_1398	wsnp_Ex_rep_c67635_66292308
RAC875_c27323_867	BS00045327_51	wsnp_Ex_c3478_6369892	BS00093377_51	RAC875_c27323_867
BobWhite_c35303_192	BS00030876_51	BobWhite_c35303_192	Excalibur_c9811_131	wsnp_Ra_c16846_25598885
BS00047836_51	Excalibur_c41477_1272	BS00047836_51	BS00067216_51	CAP8_c359_95
BS00064703_51	BS00064703_51	BS00060391_51	BS00072296_51	BS00106932_51
wsnp_Ex_c28679_37784735	wsnp_Ex_c28679_37784735	wsnp_Ku_c5359_9531713	wsnp_Ex_c28679_37784954	wsnp_Ex_c11229_18163892
wsnp_Ex_rep_c104125_88923836	wsnp_Ex_rep_c104125_88923836	RAC875_c56516_786	BS00097939_51	Excalibur_c94962_57
BS00022586_51	Tdurum_contig91865_242	BS00067499_51	BS00022586_51
Ra_c23771_496	IAAV5370	wsnp_Ex_c27317_36522052	Ra_c23771_496
RAC875_c36922_829	Excalibur_c1529_1644	RAC875_c36922_829	RFL_Contig1488_671
BS00022798_51	BS00022798_51	RAC875_c77648_367	RAC875_c76367_523	BS00048489_51	BobWhite_c5461_338	BS00093975_51
RAC875_rep_c104403_524	RAC875_rep_c104403_524	JD_c1187_1398	wsnp_Ex_rep_c101340_86719239
Kukri_c30244_619	Excalibur_c24829_189	BS00023028_51	Kukri_c30244_619
Kukri_c8242_730	Kukri_c8242_730	BS00073525_51	Kukri_c97654_90
Excalibur_c25239_283	BS00065956_51	Excalibur_c25239_283	BS00048757_51
RAC875_c55313_89	BS00065932_51	RAC875_c55313_89	Tdurum_contig25520_363
BS00091887_51	wsnp_Ex_c20250_29303152	BS00091887_51	IACX6065
wsnp_Ex_c10667_17387885	IAAV4286	tplb0050h15_1287	wsnp_Ex_c10667_17387885
Excalibur_c3969_1208	Excalibur_c3969_1208	Excalibur_c3969_713
BS00071823_51	Excalibur_c29205_537	BS00071823_51
BS00084348_51	Kukri_c1568_889	BS00084348_51
RAC875_c10194_910	RAC875_c10194_673	RAC875_c10194_910
wsnp_BE604885A_Ta_2_2	wsnp_BE604885A_Ta_2_2	BS00033658_51
BS00022459_51	BS00110550_51	BS00022459_51
wsnp_Ex_c15674_24004513	wsnp_Ex_c15674_24004513	wsnp_Ku_c4568_8243775
wsnp_Ex_rep_c102478_87635370	wsnp_Ku_c11052_18135847	wsnp_Ex_rep_c102478_87635370
Kukri_c33640_640	Excalibur_c60581_62	Kukri_c33640_640
wsnp_BE426418A_Ta_2_1	wsnp_BE426418A_Ta_2_1	wsnp_BE426418A_Ta_2_2
BS00022424_51	Excalibur_rep_c110278_62	BS00022424_51
BobWhite_c12428_371	BS00041742_51	BobWhite_c12428_371
wsnp_Ex_c15475_23757972	wsnp_Ex_c15475_23757972	BS00020459_51
IAAV5507	IAAV5507	IAAV9044
wsnp_Ex_rep_c67786_66472676	wsnp_Ex_rep_c67786_66472676	Excalibur_c56240_200
wsnp_Ra_rep_c106523_90273922	wsnp_Ra_rep_c106523_90273922	wsnp_CAP11_rep_c4157_1965583
Tdurum_contig55443_1361	Tdurum_contig55443_1361	RFL_Contig2394_439
Kukri_c5459_334	Excalibur_c6501_477	Kukri_c5459_334
Kukri_c49927_151	BS00022884_51	Kukri_c49927_151
Kukri_c64639_120	Kukri_c64639_120	BS00059887_51
wsnp_Ex_c8409_14170476	wsnp_Ex_c8409_14170476
wsnp_BF293133A_Ta_2_2	wsnp_BF293133A_Ta_2_2
RAC875_c5056_220	RAC875_c5056_220
IACX5899	IACX5899
IAAV4781	IAAV4781
Tdurum_contig59531_914	Tdurum_contig59531_914
RAC875_rep_c109228_400	RAC875_rep_c109228_400
tplb0036i05_182	tplb0036i05_182
RFL_Contig1896_1236	RFL_Contig1896_1236
BS00022368_51	BS00022368_51
Excalibur_c49977_170	Excalibur_c49977_170
RAC875_c47550_437	RAC875_c47550_437
BS00025191_51	BS00025191_51
BS00110564_51	BS00110564_51
Ra_c4373_453	Ra_c4373_453
wsnp_Ku_c10362_17156084	wsnp_Ku_c10362_17156084
RAC875_c32792_231	RAC875_c32792_231
RAC875_c99055_69	RAC875_c99055_69
Excalibur_rep_c103091_266	Excalibur_rep_c103091_266
IAAV1410	IAAV1410
Kukri_rep_c102953_304	Kukri_rep_c102953_304
Excalibur_c17655_467	Excalibur_c17655_467
BS00049032_51	BS00049032_51
BS00093889_51	BS00093889_51
wsnp_Ex_c1141_2191485	wsnp_Ex_c1141_2191485
Jagger_c8039_67	Jagger_c8039_67
RAC875_c67770_822	RAC875_c67770_822
RAC875_rep_c109701_76	RAC875_rep_c109701_76
BobWhite_c37325_92	BobWhite_c37325_92
Excalibur_c64302_103	Excalibur_c64302_103
RFL_Contig1175_354	RFL_Contig1175_354
RAC875_c18058_1070	RAC875_c18058_1070
wsnp_Ra_c4373_7946257	wsnp_Ra_c4373_7946257
Kukri_c12079_204	Kukri_c12079_204
wsnp_Ex_c24085_33332723	wsnp_Ex_c24085_33332723
Tdurum_contig42495_389	Tdurum_contig42495_389
wsnp_Ra_c27984_37480491	wsnp_Ra_c27984_37480491
BS00060666_51	BS00060666_51
RAC875_c4952_719	RAC875_c4952_719
IAAV5729	IAAV5729
BS00023222_51	BS00023222_51
Excalibur_c854_1459	Excalibur_c854_1459
IAAV3488	IAAV3488
Excalibur_c46600_919	Excalibur_c46600_919
Kukri_rep_c69970_717	Kukri_rep_c69970_717
RAC875_c46323_1996	RAC875_c46323_1996
Excalibur_c2578_1966	Excalibur_c2578_1966
wsnp_BE604885A_Ta_2_1	wsnp_BE604885A_Ta_2_1
Tdurum_contig28699_54	Tdurum_contig28699_54
wsnp_Ex_c22766_31972812	wsnp_Ex_c22766_31972812
Kukri_s117946_404	Kukri_s117946_404
wsnp_Ex_c12341_19693090	wsnp_Ex_c12341_19693090
wsnp_JD_c2863_3822253	wsnp_JD_c2863_3822253
Tdurum_contig52302_649	Tdurum_contig52302_649
CAP7_c915_121	CAP7_c915_121
Excalibur_c48047_90	Excalibur_c48047_90
wsnp_Ex_c53364_56625806	wsnp_Ex_c53364_56625806
IAAV1523	IAAV1523
Excalibur_c5561_1013	Excalibur_c5561_1013
RAC875_rep_c90531_283	RAC875_rep_c90531_283
RAC875_c52195_324	RAC875_c52195_324
wsnp_Ex_c361_707953	wsnp_Ex_c361_707953
wsnp_Ku_c8400_14280021	wsnp_Ku_c8400_14280021
RAC875_c24982_202	RAC875_c24982_202
Excalibur_c96921_206	Excalibur_c96921_206
wsnp_Ku_c14082_22272647	wsnp_Ku_c14082_22272647
wsnp_Ex_c2148_4035913	wsnp_Ex_c2148_4035913
Kukri_c28650_111	Kukri_c28650_111
wsnp_Ku_c38911_47455924	wsnp_Ku_c38911_47455924
Excalibur_c56240_176	Excalibur_c56240_176
BS00076772_51	BS00076772_51
BS00050109_51	BS00050109_51
BS00106008_51	BS00106008_51
wsnp_JG_c2509_1153697	wsnp_JG_c2509_1153697
wsnp_Ex_c8240_13914674	wsnp_Ex_c8240_13914674
BS00063300_51	BS00063300_51
Kukri_c51247_322	Kukri_c51247_322
BS00057445_51	BS00057445_51
wsnp_Ra_c7615_13070849	wsnp_Ra_c7615_13070849
IAAV9068	IAAV9068
Tdurum_contig55841_351	Tdurum_contig55841_351
BS00066475_51	BS00066475_51
wsnp_Ku_c46762_53407442	wsnp_Ku_c46762_53407442
BS00110129_51	BS00110129_51
RAC875_c82493_67	RAC875_c82493_67
wsnp_Ex_c13949_21828493	wsnp_Ex_c13949_21828493
RAC875_c68056_81	RAC875_c68056_81
Excalibur_c24354_465	Excalibur_c24354_465
wsnp_RFL_Contig2699_2402527	wsnp_RFL_Contig2699_2402527
Kukri_rep_c89183_282	Kukri_rep_c89183_282
Ku_c26872_269	Ku_c26872_269
wsnp_Ku_c44716_51926415	wsnp_Ku_c44716_51926415
BS00055211_51	BS00055211_51
wsnp_Ex_c10630_17338753	wsnp_Ex_c10630_17338753
RAC875_c51781_238	RAC875_c51781_238
wsnp_Ex_c1894_3575749	wsnp_Ex_c1894_3575749
Excalibur_c60530_113	Excalibur_c60530_113
Excalibur_c62042_175	Excalibur_c62042_175
BS00056089_51	BS00056089_51
IAAV902	IAAV902
Excalibur_rep_c101767_219	Excalibur_rep_c101767_219
BS00066319_51	BS00066319_51
BS00081688_51	BS00081688_51
IAAV3851	IAAV3851
IACX5980	IACX5980
BS00022256_51	BS00022256_51
BS00013584_51	BS00013584_51
Kukri_c35426_507	Kukri_c35426_507
BS00084159_51	BS00084159_51
BS00073898_51	BS00073898_51
Excalibur_c49743_97	Excalibur_c49743_97
Kukri_c28165_906	Kukri_c28165_906
Tdurum_contig777_260	Tdurum_contig777_260
wsnp_Ex_c19982_29009504	Kukri_c13537_2069	wsnp_Ex_c19982_29009504	RAC875_rep_c72470_124	RAC875_c21955_719	Excalibur_c14273_1407	BS00098496_51
wsnp_JD_c1316_1891903	wsnp_BG263758B_Ta_2_1	Excalibur_c14999_712	Tdurum_contig10107_580	Kukri_rep_c114738_144	wsnp_Ex_c2920_5385184	RFL_Contig622_1601	wsnp_JD_c1316_1891903	Tdurum_contig12941_1413	RAC875_c46237_294	RAC875_c2044_170	wsnp_BQ159467B_Ta_2_1	Tdurum_contig9132_102	RAC875_c8081_435	BS00030430_51	wsnp_Ra_c10203_16850924	BobWhite_c45623_215	IAAV4105
Tdurum_contig20950_359	wsnp_Ku_c6825_11858665	Tdurum_contig20950_359	Ku_c23179_1250	wsnp_Ex_c5378_9504586	RAC875_c100413_60	wsnp_Ex_c5378_9505087	BS00105995_51	wsnp_Ex_c123_244117	wsnp_Ex_c22016_31191407	RAC875_c17884_616
Tdurum_contig43263_243	wsnp_Ex_c7967_13522958	BS00023074_51	BS00086717_51	IAAV51	Tdurum_contig10426_280	Tdurum_contig43263_243	wsnp_Ex_c5657_9942445	wsnp_JD_c7325_8422075	Kukri_c30535_58
RAC875_c2787_1260	RAC875_rep_c72758_122	Kukri_c2118_264	Excalibur_c58066_180	RAC875_c2787_1260	wsnp_Ex_c4063_7344641	RAC875_rep_c86950_103	Excalibur_c7706_1936	RAC875_c2787_470	wsnp_Ex_c4063_7344449
RAC875_c24982_583	RAC875_c24982_583	Excalibur_c16703_430
wsnp_Ku_c31407_41142340	wsnp_Ku_c31407_41142340	BobWhite_c40305_243	wsnp_Ex_c3040_5615597	Excalibur_c60319_127	Ra_c29672_532	Excalibur_c38785_222	RAC875_c17269_645	wsnp_Ex_c12781_20280445
RAC875_c25203_969	RAC875_c25203_969	wsnp_Ex_c9594_15882022	wsnp_Ex_c17303_25979191	wsnp_Ex_c2639_4899517	BS00022316_51	wsnp_Ex_c3257_6003626	wsnp_Ex_c6245_10887043	BS00110072_51
RAC875_c95993_265	BS00030581_51	Excalibur_c62737_131	RAC875_c95993_265	Kukri_c14072_188	BS00099331_51	IACX8272	wsnp_JD_c1843_2562950	wsnp_Ex_c238_460841
wsnp_BE424246B_Ta_2_2	Excalibur_c18172_2105	BS00058272_51	BS00083391_51	Excalibur_c24617_131	wsnp_BQ167580B_Ta_2_1	Excalibur_c47250_726	wsnp_BE424246B_Ta_2_2
wsnp_Ex_c7172_12318529	BobWhite_c1196_297	BS00037898_51	wsnp_Ex_c5378_9505533	Tdurum_contig31586_197	Excalibur_c33550_75	wsnp_Ex_c7172_12318529	BobWhite_c35249_110	IACX11401
BobWhite_c3721_224	wsnp_Ra_c67016_65144188	Ra_c8960_147	BobWhite_c3721_224	Kukri_c3243_1016	Kukri_c3243_1065	Kukri_rep_c104399_156	Tdurum_contig60330_126
Jagger_c2707_152	wsnp_Ex_rep_c67067_65534806	wsnp_BE489326B_Ta_2_1	Excalibur_c63730_660	IAAV958	Jagger_c2707_152	Excalibur_c9001_569
wsnp_Ex_c7756_13218814	BS00005265_51	wsnp_Ex_c12887_20427158	Tdurum_contig49477_187	Excalibur_c80041_400	wsnp_Ex_c7756_13218814	Ku_c101932_436
wsnp_Ex_rep_c66896_65307566	wsnp_Ex_rep_c66896_65307566	BS00011570_51	BS00022072_51	wsnp_Ex_c4069_7355431	BS00102622_51	IAAV6689
Tdurum_contig56661_291	wsnp_Ex_c7291_12517871	IACX5912	wsnp_RFL_Contig2073_1317762	Tdurum_contig56661_291	Ku_c9822_828	Ra_c9061_2115
Tdurum_contig54463_316	Excalibur_c29625_222	Kukri_c4599_482	RAC875_rep_c83245_239	Tdurum_contig54463_316	Excalibur_c29625_243	RAC875_c44365_203
wsnp_CAP11_c59_99769	CAP11_c59_418	BS00056737_51	wsnp_Ex_c33879_42293206	wsnp_CAP11_c59_99769	RFL_Contig2578_862	CAP8_c42_161
IAAV4641	RAC875_c31133_77	BS00086093_51	RAC875_c35672_73	IAAV4641	RAC875_c23665_68	RAC875_c17373_848
Kukri_rep_c101837_143	Tdurum_contig100403_128	Kukri_c11905_89	CAP12_rep_c4638_80	Kukri_rep_c101837_143	RFL_Contig4169_289	BobWhite_c317_1777
Excalibur_c37115_306	Ku_c172_840	wsnp_Ex_c37115_44930934	Excalibur_c37115_306	IAAV3519
wsnp_Ex_c15399_23662312	Excalibur_c5298_171	wsnp_JD_c19725_17732526	BS00062827_51	Kukri_c11910_445	wsnp_Ex_c15399_23662312
Tdurum_contig59566_1534	Tdurum_contig59566_1534	wsnp_JD_c18509_16968425	Kukri_c55981_194	Tdurum_contig59566_2309	Tdurum_contig59566_4435
BS00056258_51	IAAV5662	BS00087825_51	RFL_Contig1456_842	BS00056258_51	CAP8_c8651_206
wsnp_Ex_c34975_43204180	Kukri_c18009_398	wsnp_Ex_c34975_43204180	Excalibur_c27055_1326	BobWhite_c17332_325	wsnp_Ex_c2580_4800249
Excalibur_c35203_334	wsnp_Ex_c3907_7088011	BS00072993_51	BS00052057_51	Excalibur_c35203_334	Ra_c14132_2575
Kukri_c21467_571	BobWhite_c10402_140	wsnp_JD_c30422_23944042	BS00032830_51	wsnp_JD_c2623_3541255	Kukri_c21467_571
CAP11_c2057_200	BobWhite_c3902_145	CAP11_c2057_200	CAP7_c1997_79	Tdurum_contig94629_258
BS00029548_51	BS00029548_51	Kukri_c45609_882	BS00049615_51	wsnp_BE497469B_Ta_2_1	Excalibur_c30975_133
Kukri_c25794_863	BobWhite_c40455_116	Kukri_c25794_863	BS00073011_51	Ku_c25346_508
Excalibur_c8483_1308	wsnp_Ex_c22401_31592784	wsnp_Ex_c19372_28313727	Excalibur_c8483_1308	wsnp_Ex_c11246_18191331
Tdurum_contig26727_267	Excalibur_c24830_415	Excalibur_c48841_1380	Tdurum_contig26727_267	CAP8_rep_c4453_136
JD_c6678_311	JD_c6678_311	BS00108055_51	RAC875_rep_c71561_619	BS00110292_51
Tdurum_contig42366_818	Tdurum_contig42366_893	Tdurum_contig42366_818	RAC875_c8121_1997	Tdurum_contig42366_944
wsnp_Ex_c8208_13870372	wsnp_JD_c4413_5541190	BS00040742_51	wsnp_Ex_c8208_13870372	CAP12_c3551_85
Excalibur_c3096_1699	Excalibur_c3096_1699	Kukri_rep_c113146_128	wsnp_Ex_c3096_5709369	Tdurum_contig67750_272
RAC875_c35310_770	Excalibur_c21372_142	BS00060255_51	RAC875_c35310_770	Tdurum_contig51993_52
RAC875_rep_c116515_181	tplb0024c09_1335	Excalibur_rep_c106935_390	BS00087278_51	RAC875_rep_c116515_181
BS00089954_51	Kukri_c15603_1116	IACX3190	BobWhite_c5095_634	BS00089954_51
wsnp_Ex_c2580_4800027	wsnp_Ex_c2580_4800027	BS00095061_51	RAC875_c55214_932	BS00090945_51
Kukri_rep_c74178_178	RAC875_rep_c70966_253	Kukri_rep_c74178_178	Excalibur_rep_c68583_1067	Kukri_c23958_187
RAC875_c16281_167	Excalibur_c34069_487	wsnp_Ex_c1934_3648624	RAC875_c16281_195	RAC875_c16281_167
BS00066108_51	BS00066108_51	wsnp_Ex_c21930_31102685	wsnp_Ex_c4927_8772847	wsnp_Ex_c21930_31102213
BS00018764_51	Excalibur_rep_c67448_528	BS00018764_51	Excalibur_rep_c104532_80	Kukri_rep_c101341_425
Tdurum_contig50954_394	Tdurum_contig50954_1264	Tdurum_contig50954_1393	Tdurum_contig50954_394	RAC875_c62483_112
IACX20464	Excalibur_c3341_519	IACX20464	BobWhite_rep_c53007_100	BobWhite_c40244_73
Tdurum_contig51605_857	Tdurum_contig51605_857	Tdurum_contig51605_194	Tdurum_contig51605_542	Tdurum_contig11114_335
Excalibur_c8314_405	wsnp_Ex_rep_c103892_88739043	BS00111294_51	Tdurum_contig10608_1081	Excalibur_c8314_405
RAC875_c50787_146	RAC875_c50787_146	RAC875_c43893_213	Kukri_c4074_463	BS00045330_51
BS00025114_51	BS00025114_51	Kukri_c16742_415	wsnp_Ex_c1097_2105209
IAAV993	wsnp_Ex_c4888_8714379	Ra_c32055_981	IAAV993
RAC875_c35720_456	RAC875_c35720_456	RAC875_c35720_229	Ku_c1575_338
Tdurum_contig12899_342	Tdurum_contig12899_342	Tdurum_contig12008_803	Excalibur_c20277_483
IACX971	IAAV1079	IACX971	Kukri_c3168_521
RFL_Contig3799_987	wsnp_JD_c119_190135	Excalibur_c14803_1088	RFL_Contig3799_987
BS00102641_51	wsnp_Ex_c1676_3185400	BS00102641_51	wsnp_Ku_c14875_23320708
BS00087279_51	BS00087279_51	Tdurum_contig63110_433	CAP7_c3667_77
Kukri_rep_c107323_210	BobWhite_rep_c64944_264	Kukri_rep_c107323_210	BobWhite_c32864_250
BS00010316_51	BS00010316_51	BS00022025_51	Ra_c2964_2254
Tdurum_contig50954_880	IAAV4876	Tdurum_contig50954_880	Tdurum_contig50954_475
RAC875_c9930_191	wsnp_Ra_c10710_17570054	BS00024499_51	RAC875_c9930_191
Excalibur_rep_c70658_301	Excalibur_rep_c70658_301	Excalibur_c18410_136	Excalibur_rep_c102300_102
RAC875_c34484_67	RAC875_c34484_67	Kukri_c23228_137	BS00079014_51
Kukri_c58054_59	Kukri_c58054_59	RAC875_rep_c72670_558	wsnp_JD_rep_c50820_34666611
wsnp_Ex_c6805_11743678	BS00077528_51	wsnp_Ex_c6805_11743678	BobWhite_rep_c63085_120
wsnp_CAP11_c323_263628	Ku_c23207_988	wsnp_CAP11_c323_263628	Kukri_rep_c70103_146
Excalibur_c16569_535	BobWhite_c45118_495	Excalibur_c16569_535	wsnp_Ex_c16569_25082817
Excalibur_rep_c66942_58	Excalibur_rep_c66942_58	wsnp_BE497740B_Ta_2_1	wsnp_BE497740B_Ta_2_2
BobWhite_c17021_269	BobWhite_c7454_492	Tdurum_contig14251_431	wsnp_Ex_rep_c67625_66279491	BobWhite_c17021_269
BobWhite_c3902_210	RFL_Contig5508_1283	BobWhite_c3902_210	Tdurum_contig11988_459
Excalibur_c15332_1194	RAC875_rep_c115516_134	Excalibur_c15332_1194	wsnp_Ku_rep_c72821_72480395
wsnp_BE489326B_Ta_2_2	BobWhite_c16847_343	wsnp_BE489326B_Ta_2_2
BS00022122_51	Kukri_c4310_489	BS00066466_51	BS00022122_51
wsnp_Ex_rep_c66893_65301351	wsnp_Ex_rep_c66893_65301351	wsnp_Ku_c29102_39008953	wsnp_Ex_rep_c66893_65301177
wsnp_Ku_c21818_31604716	Kukri_c21818_519	wsnp_Ku_c21818_31604716	wsnp_Ku_c4078_7436510
BobWhite_c3902_175	tplb0059m03_1516	wsnp_Ex_c8386_14127329	BobWhite_c3902_175
BS00022861_51	BS00095515_51	Tdurum_contig59953_282	BS00022861_51
Kukri_c40034_123	BS00094456_51	Kukri_c40034_123
Tdurum_contig100004_204	Tdurum_contig100004_204	BS00068556_51
RFL_Contig5418_347	Excalibur_c5977_440	RFL_Contig5418_347
RFL_Contig5709_3005	RFL_Contig5709_3005	RFL_Contig5709_3312
BS00011869_51	wsnp_Ku_c93664_84327484	BS00011869_51
Kukri_s117590_74	Kukri_s117590_74	Excalibur_c27120_789
RAC875_c10246_839	wsnp_Ex_c2820_5215394	RAC875_c10246_839
wsnp_RFL_Contig3336_3426054	wsnp_RFL_Contig3336_3426054	wsnp_Ex_c15944_24350833
wsnp_Ex_c5457_9632050	BS00036352_51	wsnp_Ex_c5457_9632050
IAAV8162	BS00016407_51	IAAV8162
Kukri_c3773_1450	Kukri_c3773_1450	BS00058654_51
BS00075108_51	Kukri_c32046_493	BS00075108_51
RFL_Contig3857_548	RFL_Contig3857_548	wsnp_RFL_Contig2338_1839077
Kukri_c39386_282	RAC875_c25375_236	Kukri_c39386_282
IACX3426	IACX3426	BS00022512_51
wsnp_Ex_c3005_5548573	wsnp_BE497169B_Ta_2_2	wsnp_Ex_c3005_5548573
Kukri_rep_c106420_312	Excalibur_c59479_514	Kukri_rep_c106420_312
wsnp_Ex_c8360_14085858	wsnp_Ex_c8360_14085858	IACX5776
BS00064956_51	RAC875_c36432_172	BS00064956_51
wsnp_Ex_c13284_20948460	wsnp_Ex_c13284_20948460	BS00091257_51
Ku_c31046_525	wsnp_Ex_c5547_9774195	Ku_c31046_525
Excalibur_c6906_2385	wsnp_Ra_rep_c75740_73183118	Excalibur_c6906_2385
RAC875_c3956_275	RAC875_c3956_275	BS00083706_51
wsnp_BE445348B_Ta_2_1	RFL_Contig4421_1490	wsnp_BE445348B_Ta_2_1
BS00057451_51	Excalibur_c41752_392	BS00057451_51
RFL_Contig5871_1771	RFL_Contig5871_1771	wsnp_Ex_c16378_24870688
RFL_Contig3455_700	RFL_Contig3455_700	RFL_Contig3455_629
BS00063160_51	BS00063160_51	Kukri_c2164_1856
Excalibur_c18641_1849	BS00097481_51	Excalibur_c18641_1849
wsnp_Ex_rep_c68193_66971396	wsnp_Ex_rep_c68193_66971396	Ku_c13676_1074
wsnp_Ex_c52557_56115459	wsnp_Ex_c25573_34834321	wsnp_Ex_c52557_56115459
Kukri_c30836_582	Kukri_c30836_582	IAAV6566
RAC875_c24113_591	RAC875_c24113_591	BS00023645_51
BS00060073_51	BS00060073_51	BS00066467_51
BS00110445_51	Excalibur_c5182_93	BS00110445_51
BS00065107_51	RAC875_c39926_313	BS00065107_51
BobWhite_c15075_708	BobWhite_c15075_708	RAC875_c16251_618
BS00044944_51	BS00044942_51	BS00044944_51
Tdurum_contig77551_589	Kukri_c12817_59	Tdurum_contig77551_589
BS00078844_51	BS00078844_51
wsnp_Ku_c663_1368085	wsnp_Ku_c663_1368085
BS00070455_51	BS00070455_51
Tdurum_contig67690_183	Tdurum_contig67690_183
RAC875_c161_228	RAC875_c161_228
RAC875_c24504_119	RAC875_c24504_119
Excalibur_c6782_253	Excalibur_c6782_253
Kukri_c63447_148	BobWhite_c24364_73	Kukri_c63447_148
Tdurum_contig28033_420	Kukri_c37029_761	Tdurum_contig28033_420	BS00049570_51	BS00091577_51	RAC875_c37608_216	Tdurum_contig1002_149	Tdurum_contig26727_187	wsnp_Ex_rep_c70174_69125822	IAAV5505	Tdurum_contig15181_67	RAC875_c8755_314	RAC875_c21086_130	RAC875_rep_c77173_208
BobWhite_rep_c64013_168	BobWhite_rep_c64013_168
Tdurum_contig47635_876	Tdurum_contig47635_876
Ra_c58335_189	Ra_c58335_189
Excalibur_c94546_61	Excalibur_c94546_61
tplb0028p23_852	tplb0028p23_852
IAAV6088	IAAV6088
IAAV4613	IAAV4613
RAC875_c7158_687	RAC875_c7158_687
wsnp_CAP11_c2309_1201554	wsnp_CAP11_c2309_1201554	wsnp_JD_rep_c63810_40704815
BS00064077_51	BS00064077_51
BobWhite_c25670_425	BobWhite_c25670_425
BS00069273_51	BS00069273_51
BS00105741_51	BS00105741_51
BS00079029_51	BS00079029_51
wsnp_Ku_c55746_59522526	wsnp_Ku_c55746_59522526
wsnp_Ra_c16264_24873670	wsnp_Ra_c16264_24873670
BobWhite_c2937_1426	BobWhite_c2937_1426
CAP7_c3916_256	CAP7_c3916_256
BS00072151_51	BS00072151_51
IACX5844	IACX5844
wsnp_Ex_c21418_30554998	wsnp_Ex_c21418_30554998
BS00085434_51	BS00085434_51
Ra_c17608_960	Ra_c17608_960
Jagger_c522_55	Jagger_c522_55
BS00098868_51	BS00098868_51
BS00064227_51	BS00064227_51
RFL_Contig29_1062	RFL_Contig29_1062
Kukri_c48750_1416	Kukri_c48750_1416
BS00064896_51	BS00064896_51
Kukri_c7860_911	Kukri_c7860_911
Tdurum_contig3182_132	Tdurum_contig3182_132
JD_c23336_253	JD_c23336_253
IAAV3924	IAAV3924
BobWhite_c22370_352	BobWhite_c22370_352
Excalibur_c5309_286	Excalibur_c5309_286
tplb0028p23_691	tplb0028p23_691
BS00022403_51	BS00022403_51
Kukri_rep_c94476_152	Kukri_rep_c94476_152
BobWhite_c11540_60	BobWhite_c11540_60
wsnp_Ex_c2609_4852360	wsnp_Ex_c2609_4852360
Tdurum_contig100787_79	Tdurum_contig100787_79
Ku_c46571_2583	Ku_c46571_2583
RAC875_c14696_369	RAC875_c14696_369
wsnp_Ex_c64005_62986957	wsnp_Ex_c64005_62986957
Tdurum_contig46030_580	Tdurum_contig46030_580
IAAV6442	IAAV6442
BS00009393_51	BS00009393_51
BS00062677_51	BS00062677_51
BobWhite_c14365_59	BobWhite_c14365_59
BobWhite_c9711_71	BobWhite_c9711_71
RAC875_c52898_57	RAC875_c52898_57
BS00105878_51	BS00105878_51
Excalibur_c24391_321	Excalibur_c24391_321
BS00048754_51	BS00048754_51
wsnp_Ex_c700_1379957	wsnp_Ex_c700_1379957
BS00059416_51	BS00059416_51
BS00010849_51	BS00010849_51
wsnp_CAP12_c2297_1121142	wsnp_CAP12_c2297_1121142
wsnp_Ku_rep_c72700_72370664	wsnp_Ku_rep_c72700_72370664
BS00065873_51	BS00065873_51
wsnp_Ex_c54357_57265797	wsnp_Ex_c54357_57265797
Excalibur_c82403_135	Excalibur_c82403_135
RAC875_c28384_413	RAC875_c28384_413
RAC875_rep_c69171_92	RAC875_rep_c69171_92
BS00063034_51	BS00063034_51
RAC875_c5966_1854	RAC875_c5966_1854
RAC875_rep_c82061_78	RAC875_rep_c82061_78
Tdurum_contig43252_1762	Tdurum_contig43252_1762
wsnp_JD_c9902_10674725	wsnp_JD_c9902_10674725
RFL_Contig3591_1832	RFL_Contig3591_1832
RAC875_rep_c69917_755	RAC875_rep_c69917_755
RAC875_c5799_224	RAC875_c5799_224
Excalibur_c85790_65	Excalibur_c85790_65
BS00046052_51	BS00046052_51
IACX6214	IACX6214
CAP11_c5660_100	CAP11_c5660_100
BS00039218_51	BS00039218_51
wsnp_Ku_c18538_27857915	wsnp_Ku_c18538_27857915
Ra_c965_2702	Ra_c965_2702
BS00009549_51	BS00009549_51
wsnp_Ku_c33335_42844594	wsnp_Ku_c33335_42844594
wsnp_Ra_c41135_48426638	wsnp_Ra_c41135_48426638
Tdurum_contig11192_373	Tdurum_contig11192_373
BS00030651_51	BS00030651_51
Tdurum_contig100212_141	Tdurum_contig100212_141
RAC875_c27986_1460	RAC875_c27986_1460
RAC875_c81076_317	RAC875_c81076_317
wsnp_Ex_c8715_14590273	wsnp_Ex_c8715_14590273
BS00063946_51	BS00063946_51
RAC875_c61824_194	RAC875_c61824_194
BS00022154_51	BS00022154_51
Excalibur_c25566_1000	Excalibur_c25566_1000
Kukri_c40909_784	Kukri_c40909_784	Tdurum_contig28384_102
Kukri_c11120_462	Kukri_c11120_462
Excalibur_c25566_423	Excalibur_c25566_423
CAP12_rep_c3868_270	CAP12_rep_c3868_270
BS00102646_51	BS00102646_51
IAAV3838	IAAV3838
BS00062734_51	BS00062734_51
D_GCE8AKX01C0776_247	D_GCE8AKX01C0776_247
Ku_c24974_674	Ku_c24974_674
wsnp_JD_c29019_23208279	wsnp_JD_c29019_23208279
Kukri_c13345_481	Kukri_c13345_481
BS00079989_51	BS00079989_51
tplb0062h15_59	tplb0062h15_59
BS00065934_51	BS00065934_51
wsnp_JD_c10602_11238420	wsnp_JD_c10602_11238420
BS00022242_51	BS00022242_51
BobWhite_rep_c50457_813	BobWhite_rep_c50457_813
wsnp_Ku_c17659_26797674	wsnp_Ku_c17659_26797674
tplb0041e10_1230	tplb0041e10_1230
Tdurum_contig56933_86	Tdurum_contig56933_86
IACX4260	IACX4260
BobWhite_c16847_99	wsnp_Ex_rep_c69783_68742690	BobWhite_c16847_99
BS00071041_51	Excalibur_c15095_831	BS00037871_51	BS00071041_51	Excalibur_c15095_852	RAC875_c2340_616	Tdurum_contig99764_60	BS00071597_51	Tdurum_contig28053_218
Kukri_c32803_150	Kukri_c32803_150
RAC875_c58159_989	RAC875_c58159_989
Kukri_c9571_73	Kukri_c9571_73
BS00052423_51	BS00052423_51
BobWhite_c7281_328	BobWhite_c7281_328
RAC875_c76611_364	RAC875_c76611_364
BS00011438_51	BS00011438_51
BobWhite_rep_c66990_294	BobWhite_rep_c66990_294
Excalibur_rep_c71645_94	Excalibur_rep_c71645_94
Excalibur_c16569_765	Excalibur_c16569_765
RAC875_c2529_1483	RAC875_c2529_1483
wsnp_Ku_c13311_21255891	wsnp_Ku_c13311_21255891
Excalibur_rep_c115600_289	Excalibur_rep_c115600_289
BS00070210_51	BS00070210_51
Excalibur_c8284_580	Excalibur_c8284_580
IACX3871	IACX3871
RFL_Contig304_729	RFL_Contig304_729
Excalibur_c20392_1075	Excalibur_c20392_1075
RFL_Contig876_422	RFL_Contig876_422
Tdurum_contig57914_1144	Tdurum_contig57914_1144
wsnp_Ex_rep_c66331_64502558	wsnp_Ex_rep_c66331_64502558
CAP12_c4778_199	CAP12_c4778_199
BS00076248_51	BS00076248_51
CAP12_c1468_114	CAP12_c1468_114
tplb0062a17_679	tplb0062a17_679
RFL_Contig5_632	RFL_Contig5_632
Tdurum_contig34149_219	Tdurum_contig34149_219
BobWhite_c28090_175	BobWhite_c28090_175
RAC875_c53353_78	RAC875_c53353_78
Tdurum_contig32277_121	Tdurum_contig32277_121
BS00063624_51	BS00063624_51
wsnp_Ex_rep_c69664_68618163	wsnp_Ex_rep_c69664_68618163
wsnp_JD_c16245_15468917	wsnp_JD_c16245_15468917
wsnp_Ex_c2723_5047696	wsnp_Ex_c2723_5047696
RAC875_c57829_83	RAC875_c57829_83
RAC875_c62223_86	RAC875_c62223_86
wsnp_Ex_c3722_6786328	wsnp_Ex_c3722_6786328
BS00057988_51	BS00057988_51
BobWhite_c13099_755	BobWhite_c13099_755
wsnp_Ex_c11837_18996495	wsnp_Ex_c11837_18996495
tplb0059m03_622	tplb0059m03_622
BS00066797_51	BS00066797_51
RAC875_c22641_993	RAC875_c22641_993
BS00059383_51	BS00059383_51
D_GB5Y7FA02H01X6_191	D_GB5Y7FA02H01X6_191	D_contig52360_374	Excalibur_rep_c67048_452	Kukri_c88294_60	RAC875_rep_c69820_103	tplb0050o09_895	RAC875_c29099_1366	Kukri_c23591_522	Kukri_rep_c69028_999	Excalibur_c63483_991
BS00062806_51	BS00105800_51	BS00042131_51	D_GDEEGVY01CO81T_81	BS00003119_51	BS00062806_51	BS00078098_51	wsnp_Ex_c12963_20529964	BobWhite_c5246_196	CAP11_c1051_121	Excalibur_c15009_1082
Kukri_c50527_241	BS00067117_51	BS00108577_51	Kukri_c50527_241	Excalibur_rep_c69004_1653	RAC875_c51781_795	D_contig59199_227	CAP8_c5043_351
RAC875_c51595_177	RAC875_c51595_177	RAC875_c19233_256	Kukri_c63797_354	wsnp_CAP11_c1051_622082
RAC875_c22383_248	RAC875_c43871_154	RAC875_c22383_248	RAC875_rep_c115090_51	BS00065422_51
BobWhite_c29014_449	BobWhite_c29014_449	Excalibur_c13336_670	Kukri_c2289_635	IACX5824
IAAV686	BS00033229_51	IAAV686	IAAV7013
Kukri_c5411_1312	Kukri_c5411_1312	Kukri_c5252_107	Kukri_c17342_231
BS00067163_51	D_GA8KES402JVT1Y_74	BS00067163_51
BS00095638_51	BS00095640_51	BS00095638_51
Tdurum_contig51605_137	Tdurum_contig51605_137	Tdurum_contig10408_1548
wsnp_Ex_c1602_3055066	wsnp_Ex_c1602_3055066	wsnp_Ex_c1629_3104356
RFL_Contig2471_119	RFL_Contig2471_119
RAC875_c60169_200	RAC875_c60169_200
BS00028997_51	BS00028997_51
Tdurum_contig82605_187	Tdurum_contig82605_187
BS00054496_51	BS00054496_51
D_GBF1XID01ETBRB_172	D_GBF1XID01ETBRB_172
BS00066691_51	BS00066691_51
BS00093856_51	BS00093856_51
BS00022212_51	BS00022212_51
CAP12_c2615_128	CAP12_c2615_128
BS00063214_51	BS00063214_51
BobWhite_c18256_809	BobWhite_c18256_809
IAAV2729	IAAV2729
BS00011111_51	BS00011111_51
D_GBUVHFX02FQKHM_48	D_GBUVHFX02FQKHM_48
RAC875_c19660_1530	RAC875_c19660_1530
Kukri_c38868_427	Kukri_c38868_427
Tdurum_contig54957_624	Tdurum_contig54957_624
BS00093857_51	BS00093857_51
Kukri_rep_c117022_97	Kukri_rep_c117022_97
RFL_Contig4591_1759	RFL_Contig4591_1759
RAC875_c3141_214	RAC875_c3141_214
RAC875_c101793_136	RAC875_c101793_136
Excalibur_c57482_473	Excalibur_c57482_473
BS00021919_51	BS00021919_51
Jagger_c3839_60	Jagger_c3839_60
RFL_Contig2432_953	RFL_Contig3966_1511	RFL_Contig2432_953
Kukri_c8870_721	Kukri_c8870_721
JD_c7714_954	JD_c7714_954
D_contig79290_372	D_contig79290_372
tplb0062k24_584	tplb0062k24_584
BobWhite_rep_c52911_146	BobWhite_rep_c52911_146
wsnp_Ku_c13204_21105694	wsnp_Ku_c13204_21105694
RAC875_c33823_279	RAC875_c33823_279
wsnp_Ra_c7174_12417331	wsnp_Ra_c7174_12417331
Kukri_c28730_207	Kukri_c28730_207
Ra_c10284_405	Ra_c10284_405
RAC875_c10628_1253	RAC875_c10628_1253
BobWhite_s66966_118	wsnp_Ex_c4331_7808746	BS00084703_51	wsnp_Ex_c1246_2393978	RAC875_c7670_219	BS00048067_51	Tdurum_contig93100_149	IACX8322	wsnp_Ex_c6094_10663424	BobWhite_s66966_118	Tdurum_contig7992_605	BobWhite_c8680_918	wsnp_Ra_c22775_32274079	Tdurum_contig41127_265	Kukri_c27648_350	Tdurum_contig75819_1471
Kukri_c34435_265	Excalibur_c5624_1026	Kukri_c29142_450	Kukri_rep_c106490_583	Kukri_c29142_1046	Kukri_c34435_265	tplb0033c09_1345	Kukri_c29142_473	Kukri_c29142_747	RAC875_c278_2934
Excalibur_rep_c101421_80	Kukri_c6091_327	Excalibur_c53055_524	RAC875_rep_c71684_51	Excalibur_c65272_341	wsnp_Ex_c13953_21831752	Excalibur_rep_c69170_425	Excalibur_rep_c101421_80	RAC875_c4965_1523	Tdurum_contig42638_531
Kukri_c19216_123	Kukri_c19216_123	wsnp_Ex_c16175_24619793	IAAV3480	Excalibur_c40202_114	Tdurum_contig14947_611	IAAV3132	Excalibur_c8658_335
BobWhite_rep_c65013_174	BS00034174_51	BobWhite_rep_c65013_174	wsnp_Ex_c24443_33687802	Ra_c37920_342	wsnp_Ex_c24443_33688235	BS00109736_51
wsnp_Ex_c10886_17694220	tplb0024j12_840	wsnp_Ex_c10886_17694220	Excalibur_c32366_122	IAAV7376	IAAV125	Kukri_c2634_487
Tdurum_contig47476_495	Kukri_rep_c85536_598	Tdurum_contig47476_495	Tdurum_contig47476_528	Tdurum_contig45738_670	BobWhite_c11327_185	Excalibur_rep_c112888_602
RAC875_c4800_255	IACX5724	Excalibur_c46904_84	RAC875_c4800_255	Tdurum_contig46583_1275	Excalibur_rep_c69170_438
wsnp_Ku_c61953_63254478	wsnp_Ex_c6044_10590220	wsnp_JD_c14769_14413046	wsnp_Ku_c61953_63254478	RAC875_c38663_2179	wsnp_CAP7_c32_19340
wsnp_Ex_c1520_2906995	wsnp_Ex_c1520_2906995	BS00068244_51	BS00004170_51	wsnp_Ex_c5487_9686018	BobWhite_c20514_70
Excalibur_rep_c104570_201	CAP11_c1989_183	Excalibur_rep_c104570_201	Excalibur_c74397_238	BobWhite_c33898_150
RFL_Contig3621_947	wsnp_Ex_c5072_9006666	Tdurum_contig31218_279	Tdurum_contig63050_181	Kukri_c3866_1768	RFL_Contig3621_947
wsnp_Ex_c54453_57331510	Kukri_c74409_199	wsnp_Ex_c20386_29451037	BS00011060_51	wsnp_Ex_c54453_57331510
wsnp_Ex_c7528_12868250	wsnp_Ex_c7528_12868250	wsnp_Ex_c9035_15054913	wsnp_BE637808A_Ta_2_1	Excalibur_rep_c70578_299
wsnp_JD_c64_103934	wsnp_JD_c64_103934	BS00106545_51	BS00035307_51	BS00021716_51
BobWhite_rep_c63429_271	wsnp_Ex_rep_c104859_89444355	CAP11_c315_247	BobWhite_rep_c63429_271	RAC875_c27704_420
wsnp_Ex_c8976_14964359	Tdurum_contig54776_1396	wsnp_Ex_c5072_9006966	wsnp_Ex_c8976_14964359	wsnp_Ex_rep_c67099_65575038
Excalibur_c58393_329	BS00107766_51	BS00092859_51	wsnp_RFL_Contig3138_3094305	Excalibur_c58393_329
Tdurum_contig75819_1220	RAC875_c6280_292	RFL_Contig3841_2409	Tdurum_contig75819_1220
Ku_c766_2284	RAC875_c28178_889	Ku_c766_2284	Ku_c3891_395
CAP8_rep_c3781_99	CAP8_rep_c3781_99	BS00064369_51	CAP12_c2972_140
wsnp_Ex_c13031_20625900	wsnp_Ex_c13031_20625900	Ex_c66324_1151	wsnp_Ex_rep_c66324_64493429
wsnp_Ex_c12725_20212708	Tdurum_contig10654_704	wsnp_Ex_c12725_20212708	Kukri_c19883_629
Tdurum_contig11919_360	Tdurum_contig11919_360	Tdurum_contig33628_129	BS00089283_51
BobWhite_c20909_243	BS00003866_51	RAC875_c48107_65	BobWhite_c20909_243
BS00066891_51	BS00101512_51	Excalibur_c7034_692	BS00066891_51
BS00037357_51	wsnp_Ku_c2317_4448102	Ra_c23848_305	BS00037357_51
BS00022395_51	RAC875_c40654_206	BS00021957_51	BS00022395_51
Excalibur_c3988_1660	wsnp_Ex_c3988_7221220	Excalibur_c3988_1660	wsnp_Ex_c26740_35969367
BS00107069_51	BS00107069_51	RAC875_c94519_448
Kukri_rep_c109167_89	Excalibur_c9370_966	Kukri_rep_c109167_89
D_F5XZDLF02G9H4M_286	D_F5XZDLF02G9H4M_286	RAC875_c83401_115
BS00065030_51	RAC875_rep_c104791_336	BS00065030_51
wsnp_Ku_rep_c68565_67614479	IAAV4351	wsnp_Ku_rep_c68565_67614479
BS00045454_51	BS00045454_51	RFL_Contig3424_931
RAC875_c35819_165	RAC875_c35819_165	wsnp_Ku_c8391_14261321
Kukri_c48199_102	Kukri_c48199_102	wsnp_Ex_c21197_30325539
RAC875_c18094_69	Kukri_c50720_397	RAC875_c18094_69
Tdurum_contig46583_2203	Tdurum_contig46583_2203	Excalibur_rep_c66939_849
Kukri_c49828_316	RAC875_c220_1354	Kukri_c49828_316
BS00059454_51	BS00059454_51	RAC875_c67909_226
Ku_c46953_153	RAC875_c17918_321	Ku_c46953_153
wsnp_Ex_c41074_47987860	RAC875_c20429_903	wsnp_Ex_c41074_47987860
Excalibur_c4325_1150	Excalibur_c4325_1150	BobWhite_c10610_1096
wsnp_BE403710B_Ta_2_1	wsnp_BE403710B_Ta_2_1	RAC875_c1148_149
wsnp_RFL_Contig2771_2524880	wsnp_RFL_Contig2771_2524880	wsnp_BE405275A_Ta_1_1
RAC875_rep_c77127_256	RAC875_rep_c77127_256
JD_c21248_511	JD_c21248_511
wsnp_Ex_c5690_9994305	wsnp_Ex_c5690_9994305
RFL_Contig4336_184	RFL_Contig4336_184
Tdurum_contig21233_82	Tdurum_contig21233_82
BS00039641_51	BS00039641_51
BobWhite_c47168_289	BobWhite_c47168_289
IAAV3697	IAAV3697
BS00072025_51	BS00072025_51
Ex_c101546_376	Ex_c101546_376
BobWhite_c14495_230	BobWhite_c14495_230
RAC875_rep_c100803_217	RAC875_rep_c100803_217
Kukri_c33315_159	wsnp_Ra_c16476_25132652	Kukri_c33315_159
Excalibur_c56798_364	Excalibur_c56798_364
RFL_Contig3841_2433	RFL_Contig3841_1986	RFL_Contig3841_2595	wsnp_Ku_c20783_30448706	RFL_Contig3841_3051	RFL_Contig3841_2433	wsnp_CAP7_c254_138937
BS00063809_51	BS00063809_51
BobWhite_c47168_598	BobWhite_c47168_598
wsnp_BE497618A_Ta_1_1	wsnp_BE497618A_Ta_1_1
BS00059503_51	BS00059503_51
wsnp_Ku_c9746_16265584	wsnp_Ku_c9746_16265584
wsnp_Ex_c24474_33721784	wsnp_Ex_c24474_33721784
wsnp_Ku_c3081_5776947	wsnp_Ku_c3081_5776947
Ex_c7227_53	Ex_c7227_53
RAC875_c12181_1166	RAC875_c12181_1166
RAC875_c56040_216	RAC875_c56040_216
wsnp_Ku_c4342_7887834	wsnp_Ku_c4342_7887834
BS00066413_51	BS00066413_51
wsnp_Ex_rep_c67145_65628860	wsnp_Ex_rep_c67145_65628860
Tdurum_contig13245_119	Tdurum_contig13245_119
Kukri_c3948_209	Kukri_c3948_209
RAC875_c7016_2039	RAC875_c7016_2039
wsnp_Ex_c10955_17794520	wsnp_Ex_c10955_17794520
BS00110021_51	BS00110021_51
Ra_c9123_2016	Ra_c9123_2016
Tdurum_contig30576_247	Tdurum_contig30576_247
RAC875_c37988_243	RAC875_c37988_243
IAAV1383	IAAV1383
BS00084042_51	BS00084042_51
RAC875_c36363_222	RAC875_c36363_222
Ex_c883_2618	Ex_c883_2618
BS00041735_51	BS00041735_51
tplb0031m13_1902	tplb0031m13_1902
Excalibur_c33542_113	Excalibur_c33542_113
BS00064269_51	BS00064269_51
JD_c581_466	JD_c581_466
BobWhite_c10610_149	BobWhite_c10610_149
Kukri_c48943_1149	Kukri_c48943_1149
Excalibur_c13811_1086	Excalibur_c13811_1086
BobWhite_c19919_516	BobWhite_c19919_516
BS00093289_51	BS00093289_51
wsnp_Ex_c5690_9994334	wsnp_Ex_c5690_9994334
wsnp_Ex_c5470_9657856	wsnp_Ex_c5470_9657856
RAC875_c88582_131	RAC875_c88582_131
Ra_c22675_581	Ra_c22675_581
Kukri_c27874_515	Kukri_c27874_515
Ra_c74035_586	Ra_c74035_586
RAC875_c11702_1015	RAC875_c11702_1015
Kukri_c8200_2456	Kukri_c8200_2456
wsnp_Ex_c2352_4405961	wsnp_Ex_c2352_4405961
BobWhite_c25163_178	BobWhite_c25163_178
RAC875_rep_c113128_598	RAC875_rep_c113128_598
BS00065863_51	BS00065863_51
wsnp_Ra_c14920_23225219	wsnp_Ra_c14920_23225219
RAC875_c17197_504	RAC875_c17197_504
wsnp_Ex_c539_1072859	wsnp_Ex_c539_1072859
wsnp_Ex_c33012_41567026	wsnp_Ex_c33012_41567026
BS00009492_51	BS00009492_51
wsnp_Ku_c1205_2398925	wsnp_Ku_c1205_2398925
BS00090866_51	BS00090866_51
IAAV2591	IAAV2591
wsnp_Ku_c4924_8816643	wsnp_Ku_c4924_8816643
Kukri_c20012_1425	Kukri_c20012_1425
RAC875_c34231_812	RAC875_c34231_812
RFL_Contig2531_987	RFL_Contig2531_987
Tdurum_contig16896_426	Tdurum_contig16896_426
BS00072157_51	BS00072157_51
RAC875_c49370_327	RAC875_c49370_327
BS00110281_51	BS00110281_51
wsnp_CAP8_c1013_646748	wsnp_CAP8_c1013_646748
RAC875_c754_120	RAC875_c754_120
wsnp_Ex_c4752_8482625	wsnp_Ex_c4752_8482625
wsnp_Ku_c7102_12271493	wsnp_Ku_c7102_12271493
Excalibur_c23921_738	Excalibur_c23921_738
wsnp_Ex_c28429_37553452	wsnp_Ex_c28429_37553452
Ra_c7973_1185	Ra_c7973_1185
Excalibur_c74390_108	Excalibur_c74390_108
wsnp_Ex_c12812_20324622	wsnp_Ex_c12812_20324622
Kukri_c39882_203	Kukri_c39882_203
RAC875_c95150_286	RAC875_c95150_286
BS00062712_51	BS00062712_51
wsnp_Ex_c19207_28125072	wsnp_Ex_c19207_28125072
Excalibur_c2827_227	Excalibur_c2827_227
IAAV3421	IAAV4665	Tdurum_contig45550_570	Excalibur_rep_c108293_345	IAAV3896	wsnp_Ku_c5502_9765942	BS00010659_51	IAAV3421	Kukri_rep_c79943_189	IACX9352	Kukri_c89906_197	Tdurum_contig45550_918	Kukri_c34453_332	RAC875_c5087_310	BS00032203_51	wsnp_Ex_c50195_54565006	wsnp_JD_c33645_25575463	Kukri_c5502_2513	Tdurum_contig55374_309
Ex_c7593_754	IAAV4437	Excalibur_c8131_385	IAAV773	BS00063804_51	wsnp_Ex_rep_c70265_69211592	Ex_c7593_754	Kukri_c65146_460	BS00065555_51	IAAV2880	Excalibur_c26226_458	BS00064935_51	RAC875_c25710_297	IAAV7491
IAAV1931	Kukri_c27107_760	IAAV1931	BS00074787_51	BobWhite_c17457_89	BS00091035_51	wsnp_Ex_c19319_28253742	wsnp_CAP12_rep_c4278_1949864	CAP8_c3273_136	BS00066024_51	Excalibur_c27948_1073	BS00037442_51	IACX9010	BS00058659_51	BS00022181_51
IAAV2440	IAAV2440	IAAV5831	Tdurum_contig42211_1634	Tdurum_contig93168_52	BS00075746_51	BS00007684_51	Tdurum_contig42211_2280	IAAV4163	Tdurum_contig28490_463	BS00105791_51	IAAV3868	BS00025819_51	BS00022576_51
Tdurum_contig50123_97	Tdurum_contig48090_374	BS00022258_51	Tdurum_contig33826_290	Tdurum_contig50123_97
Ku_c101046_1063	Ku_c101046_1063	Ra_c106922_334	Ra_c106922_1879	Ra_c106922_296	Tdurum_contig29112_483	wsnp_Ex_c48922_53681502	Tdurum_contig10137_89	Ra_c106922_266
BobWhite_c4256_213	BS00104279_51	wsnp_Ex_c4148_7494801	Kukri_c33550_601	BobWhite_c8266_582	Kukri_c21787_283	Kukri_rep_c101259_81	BobWhite_c4256_213	wsnp_BG604404B_Ta_2_2
Ku_c33858_325	Ku_c33858_325	BS00096604_51	IAAV5117	wsnp_Ex_c4358_7854194	Ex_c32540_659	RFL_Contig2459_2314	RFL_Contig3563_1130
BobWhite_c27751_206	Excalibur_c27349_166	BobWhite_c27751_95	Excalibur_c31044_482	BobWhite_c40424_143	BobWhite_c27751_206
Kukri_c29008_195	Tdurum_contig9893_492	wsnp_Ku_c12557_20249122	wsnp_Ex_rep_c67510_66116823	Kukri_c29008_195	RAC875_c51375_238	wsnp_Ex_c21293_30421496
Tdurum_contig31181_419	Tdurum_contig94674_195	Tdurum_contig63537_2050	Tdurum_contig42528_1416	Tdurum_contig42528_884	Tdurum_contig100003_292	Tdurum_contig31181_419
BS00067428_51	BS00022090_51	BS00105308_51	RAC875_c35152_372	BS00067428_51	RAC875_c45747_87	BS00062691_51
tplb0025f09_1052	Tdurum_contig5427_314	Tdurum_contig42083_757	RAC875_c94519_419	tplb0025f09_1052	tplb0025f09_1853
IACX7746	Tdurum_contig50625_2342	Excalibur_rep_c79414_306	BS00010115_51	IACX7746	IACX8647
wsnp_Ex_c5769_10136243	wsnp_Ex_c5769_10136788	tplb0034b12_591	wsnp_Ex_c40815_47789152	wsnp_Ex_c5769_10136243
RAC875_c18200_929	RFL_Contig583_419	RAC875_c18200_929	RAC875_c18736_133	BS00022364_51
RAC875_c2545_1186	RAC875_c2545_1186	Kukri_rep_c103450_1504	Ku_c103450_879	Excalibur_c29568_163
wsnp_Ex_c6739_11646407	tplb0035d20_506	wsnp_Ex_c6739_11646407	Kukri_c8594_203	RAC875_c47145_80
RAC875_c15807_669	Kukri_c32064_629	Kukri_c15910_159	BS00068851_51	RAC875_c15807_669
Excalibur_c49061_138	BS00106142_51	Excalibur_c49061_138	Tdurum_contig49608_1185	Tdurum_contig46867_658
BobWhite_s64797_152	BobWhite_s64797_152	Tdurum_contig33737_157	RAC875_c19303_228
Tdurum_contig60114_525	BS00011492_51	BS00062892_51	Tdurum_contig60114_525
Tdurum_contig82378_264	Tdurum_contig82378_264	Ra_c26080_461	Tdurum_contig82378_561
BS00064142_51	BS00064142_51	BS00094771_51
Tdurum_contig31139_143	Tdurum_contig31139_143	Tdurum_contig31139_79	RAC875_c10850_316
wsnp_Ex_c3119_5763762	Excalibur_c42450_727	Tdurum_contig51818_145	wsnp_Ex_c3119_5763762
wsnp_Ex_c26285_35531324	wsnp_Ex_c26285_35531618	wsnp_Ex_c26285_35532440	wsnp_Ex_c26285_35531324
RAC875_c1828_1130	Ex_c25467_851	RAC875_c1828_1130	Ex_c9296_605
wsnp_Ex_c4148_7495656	wsnp_Ex_c4148_7495656	Excalibur_c57603_523	BS00022366_51
Excalibur_c19547_128	Excalibur_c19547_128	Tdurum_contig61242_161	Excalibur_c19547_75	Excalibur_c19547_1012
Tdurum_contig81797_369	CAP11_c3631_75	wsnp_Ex_c8913_14881924	Tdurum_contig81797_369
RAC875_c15872_141	RAC875_c15872_141	Excalibur_c52517_464
wsnp_CAP12_c1101_569783	BS00076033_51	wsnp_CAP12_c1101_569783
Excalibur_c17607_542	Excalibur_c17607_542	Excalibur_c56787_95
Kukri_c94033_432	RAC875_c6865_349	Kukri_c94033_432
BS00048794_51	BS00030571_51	BS00048794_51
wsnp_Ku_c13052_20918857	wsnp_Ku_c13052_20918857	Ra_c27465_564
IAAV5564	RAC875_c87897_333	IAAV5564
Kukri_rep_c106598_51	Kukri_rep_c106598_114	Kukri_rep_c106598_51
BS00023024_51	BS00023024_51	Kukri_c26905_392
BS00039935_51	BS00039935_51	BS00039936_51
Tdurum_contig47552_957	wsnp_Ku_c7453_12833586	Tdurum_contig47552_957
RAC875_c12959_869	RAC875_c12959_869	IAAV2271
Excalibur_c9901_163	Excalibur_c9901_163	RAC875_c24515_602
wsnp_Ex_c18318_27140346	wsnp_Ex_c18318_27140346	wsnp_Ra_c9755_16200944
wsnp_Ra_c18498_27571740	Excalibur_c32467_676	wsnp_Ra_c18498_27571740
BS00011510_51	BS00011510_51	wsnp_Ex_c37502_45236634
IAAV1120	Excalibur_c14401_743	IAAV1120
BS00022431_51	BS00022431_51	Tdurum_contig41902_1524
Tdurum_contig76559_124	Tdurum_contig76559_124
Tdurum_contig98255_84	IAAV8654	Ra_c59822_1439	Tdurum_contig98255_84	IAAV4595	BobWhite_c38340_243	wsnp_Ra_c15715_24192817
BS00060041_51	BS00060041_51
Ra_c10455_3226	Ra_c10455_3226
IACX5783	IACX5762	BS00102182_51	Kukri_c26943_862	IACX5783
BS00009342_51	BS00009342_51
IACX773	IACX773	BS00018707_51
Excalibur_c642_481	Excalibur_c642_481
BS00030843_51	BS00030843_51
Excalibur_rep_c113261_400	Excalibur_rep_c113261_400
wsnp_Ku_c12399_20037334	wsnp_Ku_c12399_20037334
Kukri_c13401_973	Kukri_c13401_973
BS00109813_51	BS00109813_51
Excalibur_c37565_709	Excalibur_c37565_709
BS00037020_51	BS00037020_51
wsnp_Ra_c2078_4037878	wsnp_Ra_c2078_4037878
Tdurum_contig11733_825	Tdurum_contig11733_825
BS00106144_51	BS00106144_51
BobWhite_c7157_633	BobWhite_c7157_633
BS00074440_51	BS00074440_51
BS00022653_51	BS00022653_51
BS00066783_51	BS00066783_51
Tdurum_contig81113_395	Tdurum_contig81113_395
BS00062304_51	BS00062304_51
RAC875_c39226_131	RAC875_c39226_131
Excalibur_c21727_851	Excalibur_c21727_851
Kukri_c28022_54	Kukri_c28022_54
BobWhite_c2646_141	BobWhite_c2646_141
wsnp_BE403378B_Ta_2_1	wsnp_BE403378B_Ta_2_1
Tdurum_contig67399_676	Tdurum_contig67399_676
RAC875_c86104_111	RAC875_c86104_111
wsnp_Ku_c12503_20174234	wsnp_Ku_c12503_20174234
Tdurum_contig62286_271	Tdurum_contig62286_271
Kukri_c322_1394	Kukri_c322_1394
RAC875_c51375_394	RAC875_c51375_394
RAC875_c14085_1709	RAC875_c14085_1709
IAAV7221	IAAV7221
RAC875_c1357_860	RAC875_c1357_860
wsnp_JD_c1549_2185341	wsnp_JD_c1549_2185341
RAC875_c27160_307	RAC875_c27160_307
BS00034147_51	BS00034147_51
Kukri_c32958_390	Kukri_c32958_390
RFL_Contig4881_137	RFL_Contig4881_137
Excalibur_rep_c67779_2380	Excalibur_rep_c67779_2380
BobWhite_c20051_53	BobWhite_c20051_53
BS00067775_51	BS00067775_51
wsnp_Ra_c1146_2307483	wsnp_Ra_c1146_2307483
Tdurum_contig47622_234	Tdurum_contig47622_234
BS00063008_51	BS00063008_51
BS00034148_51	BS00034148_51
BS00022466_51	BS00022466_51
Kukri_c52413_282	Kukri_c52413_282
Kukri_c49506_396	Kukri_c49506_396
IAAV7323	IAAV7323
Excalibur_c19078_210	Excalibur_c19078_210
BS00034255_51	BS00034255_51
BS00040305_51	BS00040305_51
BS00087144_51	BS00087144_51
wsnp_Ex_c25373_34639805	wsnp_Ex_c25373_34639805
RAC875_c202_474	RAC875_c202_474
CAP7_c10839_300	CAP7_c10839_300
Tdurum_contig47429_501	Tdurum_contig47429_501
Tdurum_contig61465_781	Tdurum_contig61465_781
tplb0026o15_1634	tplb0026o15_1634
Ra_c5508_706	Ra_c5508_706
wsnp_Ex_c107075_90880218	wsnp_Ex_c107075_90880218
Kukri_rep_c78644_408	Kukri_rep_c78644_408
BS00104364_51	BS00104364_51
IAAV7394	IAAV7394
wsnp_BF483640B_Ta_2_2	wsnp_BF483640B_Ta_2_2
IACX938	IACX938
Tdurum_contig8028_870	Tdurum_contig8028_870
RAC875_c1052_94	wsnp_BE442869B_Ta_1_1	RAC875_c1052_94
RAC875_c24098_141	RAC875_c24098_141
CAP11_c601_120	CAP11_c601_120
Tdurum_contig29989_132	Tdurum_contig29989_132
RAC875_c39339_400	RAC875_c39339_400
RFL_Contig2277_1527	RFL_Contig2277_1527
wsnp_Ex_c16825_25387841	wsnp_Ex_c16825_25387841
RAC875_c48025_483	RAC875_c48025_483
BobWhite_c1656_186	BobWhite_c1656_186
wsnp_Ex_c7362_12622736	wsnp_Ex_c7362_12622736
Excalibur_c48668_341	Excalibur_c48668_341
BS00095416_51	BS00095416_51
wsnp_BE638137B_Ta_2_2	wsnp_BE638137B_Ta_2_2
RAC875_c2456_849	RAC875_c2456_849
Excalibur_c47209_87	Excalibur_c47209_87
BobWhite_c47144_153	BobWhite_c47144_153
BS00103682_51	Kukri_c4210_240	wsnp_Ex_c42133_48794975	IAAV5065	BS00081724_51	BS00103682_51	IACX378	BS00068013_51	BS00022436_51	wsnp_BE497160D_Ta_2_1	Ex_c42133_630	IACX5985	D_GDS7LZN02F0W89_230
wsnp_BF202706D_Ta_1_1	wsnp_BE444858D_Ta_1_1	CAP8_c9110_427	wsnp_BF202706D_Ta_1_1
D_GDEEGVY01C7BQU_446	BS00064002_51	BS00106571_51	D_GDEEGVY01C7BQU_446	BS00047797_51
RAC875_rep_c105718_304	RAC875_rep_c105718_585	RAC875_rep_c105718_304
Kukri_c20631_614	BS00094770_51	Kukri_c20631_614
Excalibur_rep_c108030_260	Excalibur_rep_c108030_260
BS00067452_51	BS00067452_51
wsnp_Ex_rep_c107564_91144523	wsnp_Ex_rep_c107564_91144523
BS00099053_51	BS00099053_51
BobWhite_c20689_427	BobWhite_c20689_427
Excalibur_c79009_131	Excalibur_c79009_131
IAAV6015	IAAV6015
Excalibur_rep_c106790_155	Excalibur_rep_c106790_155
RAC875_c60218_63	RAC875_c60218_63
IAAV5607	IAAV5607
Kukri_rep_c68594_530	Kukri_rep_c68594_530
RAC875_rep_c76650_164	RAC875_rep_c76650_164
CAP11_c896_88	CAP11_c896_88
wsnp_Ku_c16354_25219645	wsnp_Ku_c16354_25219645
Jagger_c1611_158	BS00078242_51	RAC875_c41315_157	BobWhite_c10901_578	RAC875_c42037_363	RFL_Contig4500_912	IACX3154	Kukri_c5460_1063	RAC875_rep_c110032_448	Tdurum_contig10987_800	BobWhite_c34650_141	Excalibur_c63344_424	Kukri_rep_c68263_453	RAC875_c2498_837	Tdurum_contig4567_1290	BobWhite_c46338_76	IAAV1417	Excalibur_rep_c74009_217	Kukri_c30875_283	wsnp_Ex_rep_c66900_65314631	wsnp_Ra_c57838_59796310	RAC875_c19105_498	BS00100178_51	BS00067797_51	BS00013563_51	Tdurum_contig4567_172	BS00066916_51	IACX3152	Tdurum_contig49751_2541	wsnp_Ku_c14958_23427256	Kukri_c2621_610	Kukri_c75644_104	Tdurum_contig57742_400	BS00069980_51	IACX11633	Ra_c66628_801	wsnp_Ex_c24594_33843836	IACX12578	RAC875_c7291_388	Jagger_c1611_158	wsnp_Ex_c6314_10992814	wsnp_JD_c9510_10342089	BobWhite_c34650_78	wsnp_Ex_rep_c66900_65314012	Tdurum_contig69079_300	Jagger_c5915_58	BS00080090_51
Tdurum_contig81753_70	BS00062996_51	IAAV5061	BS00064515_51	wsnp_JD_c20604_18293112	wsnp_Ex_c6117_10704945	Tdurum_contig81753_70	RAC875_rep_c80358_120	wsnp_Ex_c130_259533	Ex_c5902_360	Ku_c69633_1873	wsnp_Ex_c18805_27686000	RAC875_rep_c114924_726	RAC875_c29957_355	wsnp_JD_c8448_9444839	BobWhite_rep_c49176_485	RFL_Contig4653_1217	wsnp_Ex_c15084_23263641	Ex_c13534_401	wsnp_Ra_c10053_16636851
IACX6241	Kukri_c53586_128	BobWhite_c5748_756	RFL_Contig3882_550	Ra_c68_1191	IACX6241	tplb0051d06_1385	Excalibur_c19057_701	BS00022509_51	RAC875_c52086_340	BS00065386_51	wsnp_Ku_c23772_33711538	D_contig23076_255	Kukri_c2326_659	RAC875_c7186_1147	BobWhite_c41847_333	wsnp_Ex_c4921_8764088	Excalibur_c97639_173	BS00067895_51
RAC875_rep_c109969_119	wsnp_Ku_c6977_12078885	wsnp_RFL_Contig2265_1693968	Excalibur_c31769_793	RAC875_rep_c109969_119	wsnp_Ex_rep_c101994_87256479	wsnp_Ex_c17476_26190830	wsnp_Ku_c6977_12078791	CAP11_c3209_76	wsnp_Ex_c18754_27630557	BS00066447_51	IAAV8629	Excalibur_c26671_57	Excalibur_c24051_502	wsnp_Ex_c44164_50292954	wsnp_Ex_c2185_4094843
Excalibur_c9846_1720	wsnp_Ku_c51039_56457361	BS00022761_51	BS00061387_51	Excalibur_c9846_1720	RAC875_c101391_521	JD_c5000_410	BS00066143_51	BobWhite_c19155_246	wsnp_Ex_c27298_36506245	Excalibur_c12332_161	Ex_c5317_662	RAC875_c61597_327	CAP11_c3591_72
wsnp_Ex_rep_c68515_67349904	tplb0031i04_452	Kukri_c42466_392	wsnp_Ex_rep_c68515_67349904	Ra_c33743_472	wsnp_Ex_c4666_8349206	Tdurum_contig45240_1309	BS00034304_51
RAC875_c13_1458	RAC875_c13_1965	wsnp_Ra_c13_24540	Tdurum_contig10546_273	BS00066127_51	RAC875_c13_1589	BS00063823_51	BS00063822_51	RAC875_c13_1458	RAC875_rep_c106700_77
Kukri_c8835_112	Kukri_c8835_112	wsnp_CAP7_c2282_1107112	BS00099700_51	wsnp_Ex_c19134_28056012	wsnp_Ex_c31830_40573624	wsnp_Ex_rep_c69526_68472787	Ra_c7322_2294	Excalibur_rep_c115510_314
RAC875_c25339_200	RAC875_c25339_200	Tdurum_contig82190_124	RAC875_c23775_406	BobWhite_c40633_308	Kukri_c5967_586	Excalibur_c45297_316	wsnp_Ex_rep_c69647_68598463	Tdurum_contig36142_150
BS00075505_51	CAP7_c10833_215	CAP12_rep_c5753_56	RAC875_c103787_233	wsnp_Ku_c11110_18216209	BobWhite_rep_c49979_373	BS00068254_51	BS00075505_51
RAC875_c55872_149	wsnp_Ex_c16295_24772702	wsnp_CAP11_c923_558715	wsnp_Ex_c54655_57455110	wsnp_Ex_c16295_24772663	RAC875_c55872_149	wsnp_Ex_c54655_57455562	wsnp_Ku_c3953_7233359
BS00077533_51	BS00089968_51	BS00076221_51	BS00077533_51	wsnp_BE443187A_Ta_2_3	Tdurum_contig88305_380	BS00067453_51	Tdurum_contig12967_831
BS00021873_51	BS00056933_51	BS00021873_51	BS00056932_51	RAC875_rep_c106118_339	BS00057293_51	BS00047242_51
BobWhite_c5457_1440	RAC875_c49940_385	RAC875_c28819_281	BobWhite_c5457_1440	Kukri_rep_c103857_458	Excalibur_c6567_845	Kukri_rep_c72329_163
BS00022754_51	BS00074855_51	wsnp_CAP11_c1506_840951	BS00022754_51	wsnp_Ku_c42416_50159250	BS00063973_51	wsnp_CAP11_c1506_840938
BS00065313_51	BobWhite_c11512_157	Kukri_c63163_141	BS00065313_51	Excalibur_c2598_2052	RAC875_c68120_285	RAC875_c31670_389
BobWhite_c11539_336	BS00023138_51	BS00000006_51	wsnp_Ku_c38543_47157828	BobWhite_c11539_336	BS00021860_51
Kukri_c5501_1515	Excalibur_c7180_862	BS00022500_51	Kukri_c36747_195	wsnp_Ex_rep_c101757_87065169	Kukri_c5501_1515
wsnp_Ex_c31017_39858962	Excalibur_c47321_138	wsnp_Ex_c7383_12655992	IAAV2363	IACX5879	wsnp_Ex_c31017_39858962
Ex_c2171_2600	Kukri_rep_c86966_163	wsnp_Ex_c2171_4072995	wsnp_Ex_c2171_4073721	Ex_c2171_2600	wsnp_Ex_c2171_4072774
wsnp_Ex_c62351_62025689	wsnp_Ex_c62351_62025689	wsnp_Ex_rep_c67394_65974276	BobWhite_c5564_86	BS00021660_51	Kukri_rep_c107435_940
Kukri_c75091_220	wsnp_Ex_c23795_33033010	RAC875_c32639_395	wsnp_Ex_c23795_33033150	Kukri_c75091_154	Kukri_c75091_220
tplb0049a09_2097	tplb0049a09_2097	Excalibur_c27357_146	tplb0049a09_1302	BS00021688_51	Excalibur_c46261_342
IAAV6488	Tdurum_contig59338_1902	IAAV6488	wsnp_Ex_c1279_2451699	Tdurum_contig76136_404	Tdurum_contig96830_155
Tdurum_contig10128_593	Ra_c23129_348	wsnp_Ex_c2718_5038582	BS00046772_51	Tdurum_contig10128_593	tplb0056h22_2113
BS00065481_51	Excalibur_c37943_221	BS00065481_51	wsnp_Ku_c3684_6789632	BS00044408_51	wsnp_Ku_c20011_29589514
Ra_c2139_968	wsnp_Ex_c16551_25061550	wsnp_Ex_c16551_25060833	wsnp_Ex_c16551_25061517	Ra_c2139_968	wsnp_Ex_c16551_25061395
wsnp_BE500291A_Ta_2_1	wsnp_BE500291A_Ta_2_1	wsnp_BE444644A_Ta_2_1	Excalibur_c52165_93	wsnp_Ex_c31570_40343841	Kukri_rep_c69378_1842
wsnp_Ex_c7266_12475249	BS00073670_51	wsnp_Ex_c7266_12475249	IAAV9053	Tdurum_contig71499_211
wsnp_Ku_c20011_29589089	Kukri_c29560_455	wsnp_Ku_c20011_29589089	wsnp_Ex_c11120_18022932	wsnp_Ra_c12183_19587379
BS00036851_51	BS00036851_51	wsnp_Ex_c3136_5798185	Ra_c11529_647	wsnp_Ex_c3136_5798236
wsnp_Ku_c21275_31007309	Kukri_c54152_242	Ra_c22700_818	wsnp_Ku_c21275_31007309	BS00035256_51
RAC875_rep_c106044_137	wsnp_RFL_Contig4136_4696148	wsnp_BE444644A_Ta_2_2	RAC875_rep_c106044_137	Excalibur_c17553_84
BS00041063_51	Ku_c12469_983	Tdurum_contig10843_745	wsnp_Ra_c3966_7286546	BS00041063_51
IAAV3916	IAAV3916	wsnp_CAP11_c1116_654940	Tdurum_contig54689_646
Tdurum_contig52695_388	BobWhite_c23736_153	Tdurum_contig52695_388	BS00074301_51
BS00068108_51	BS00068108_51	Excalibur_c42255_425	Kukri_c16087_281
BS00094095_51	BS00094095_51	BobWhite_rep_c50145_387	BS00077879_51
IAAV1650	IAAV1650	wsnp_Ex_c2702_5013188	Tdurum_contig55097_601
tplb0035p20_710	RAC875_c15745_124	tplb0035p20_710	BobWhite_c7114_237
BS00076246_51	BS00076246_51	Tdurum_contig86202_175	BS00074299_51
BS00059098_51	BS00100510_51	tplb0044j06_689	BS00059098_51
wsnp_Ex_rep_c68829_67704044	RFL_Contig5137_602	RAC875_c86270_269	wsnp_Ex_rep_c68829_67704044
Ra_c700_1024	Ra_c700_1024	Ra_c700_2210	wsnp_Ku_c15816_24541162
Tdurum_contig17712_200	wsnp_Ex_c19519_28487099	Tdurum_contig17712_200	Tdurum_contig17712_115
wsnp_Ra_rep_c69221_66574148	Ra_c69221_1167	wsnp_Ra_rep_c69221_66574148
Kukri_c41797_393	RFL_Contig2187_1025	Kukri_c41797_393
Excalibur_c8030_2139	RAC875_rep_c107228_92	Excalibur_c8030_2139
Kukri_c14889_116	Kukri_c14889_116	Kukri_c14889_1086
BobWhite_c41542_354	wsnp_Ex_c6209_10838852	BobWhite_c41542_354
Kukri_rep_c77459_316	Kukri_rep_c77459_316	Tdurum_contig49187_356
wsnp_Ex_c49211_53875600	wsnp_Ex_c49211_53875600	Excalibur_rep_c69868_123
Ex_c104539_35	wsnp_Ex_c5626_9897389	Ex_c104539_35
Excalibur_c6010_235	Excalibur_c6010_235	BS00065296_51
Excalibur_c33923_592	Excalibur_c33923_592	Excalibur_c472_914
RAC875_c58966_471	IAAV3167	RAC875_c58966_471
wsnp_JD_c3867_4934646	wsnp_CAP11_rep_c4151_1963100	wsnp_JD_c3867_4934646
wsnp_Ku_c12211_19780409	wsnp_Ku_c12211_19780409	Excalibur_c45894_552
Ku_c24324_850	Ku_c24324_850	Ku_c6319_201
BS00022838_51	BS00022838_51	BobWhite_rep_c63332_67
BS00110075_51	wsnp_Ra_c17216_26044790	BS00110075_51
wsnp_JD_c2128_2930150	wsnp_Ex_c3620_6612231	wsnp_JD_c2128_2930150
BS00023076_51	wsnp_Ex_c4244_7662955	BS00023076_51
wsnp_Ex_c54211_57168122	wsnp_Ex_c54211_57168122	BS00082219_51
wsnp_Ex_c790_1554988	wsnp_Ex_c790_1554988	Kukri_c6266_260
wsnp_BE497820A_Ta_2_2	wsnp_BE497820A_Ta_2_2	wsnp_Ex_c7830_13323473
Excalibur_c79009_75	Excalibur_c79009_75	IAAV669
BS00065693_51	BS00065693_51	Kukri_c7633_724
BS00023407_51	BS00009531_51	BS00023407_51
BobWhite_c13238_386	BobWhite_c13238_386	wsnp_Ku_c14275_22535576
Kukri_c75754_239	Jagger_c6106_119	Kukri_c75754_239
Excalibur_c2171_2728	Excalibur_c2171_2728	wsnp_Ex_c2171_4074003
wsnp_Ex_c39592_46849607	wsnp_Ex_c39592_46849607
RAC875_c91464_170	RAC875_c91464_170
BS00015653_51	BS00015653_51
RAC875_c19259_1902	RAC875_c19259_1902
BobWhite_c14291_666	BobWhite_c14291_666
JD_c15758_288	JD_c15758_288
wsnp_CAP11_c2100_1109583	wsnp_CAP11_c2100_1109583	Tdurum_contig13659_615
BS00065292_51	BS00065292_51
RAC875_c16943_404	RAC875_c16943_404
RFL_Contig727_736	RFL_Contig727_736
BS00094342_51	BS00094342_51
Tdurum_contig44343_1039	Tdurum_contig44343_1039
RAC875_c232_1895	RAC875_c232_1895
BS00070903_51	BS00070903_51	BS00034303_51	Excalibur_c53930_53
wsnp_BE399939A_Ta_2_1	wsnp_BE399939A_Ta_2_1
IAAV5294	IAAV5294
BS00023152_51	BS00023152_51
BS00022110_51	BS00022110_51
BS00022299_51	BS00022299_51
[truncated: 1,410 more rows]
[truncated: 4 more columns]

## Sheet: NG
Haplotyping - Cultivars and landraces (Nordgen)
LD=0.8(r^2 >= 0.8)
Haplotype tagged SNPS	Alleles captured/other SNPS in a haplotype
RAC875_c21620_1359	Kukri_c93273_605	RAC875_c53095_51	IAAV7414	wsnp_Ex_c48375_53299028	BS00102492_51	IAAV5756	wsnp_Ex_rep_c68183_66958099	Kukri_c23382_1431	wsnp_Ex_c11374_18361760	wsnp_Ex_c3567_6526582	wsnp_Ex_c11697_18821490	wsnp_Ex_c3365_6183009	wsnp_Ex_c19730_28728245	RAC875_rep_c110052_194	Excalibur_s107771_77	wsnp_Ex_c18196_27006489	wsnp_Ex_c28165_37310070	BS00010287_51	wsnp_Ex_c44498_50537128	CAP8_c806_297	Excalibur_rep_c88290_94	Ex_c801_820	Ra_c11042_1500	Excalibur_c6255_1119	wsnp_Ex_c8374_14111734	Excalibur_c44731_1000	Ex_c23451_720	BS00021730_51	wsnp_BE518393A_Td_2_3	BS00066549_51	wsnp_Ex_c6934_11953178	BS00030644_51	Ex_c2389_1634	wsnp_Ex_c13783_21613564	RAC875_rep_c76047_63	wsnp_Ku_c3468_6420199	wsnp_Ex_c3747_6824863	wsnp_Ex_rep_c105244_89727666	wsnp_Ex_c15852_24239968	wsnp_Ra_c7847_13421750	Ku_c2449_578	RAC875_c2202_1097	wsnp_Ex_c17684_26426672	IACX7921	BS00022201_51	wsnp_Ra_rep_c105422_89367749	RAC875_c85778_184	IAAV9022	BS00003813_51
Excalibur_c17872_137	wsnp_Ku_c17726_26872129	RAC875_c33300_141	Excalibur_c17872_137	Excalibur_c15098_591	CAP8_c2843_226	wsnp_Ex_rep_c105541_89932598	RAC875_c8515_653	wsnp_Ex_c21592_30743513	wsnp_Ex_c2840_5247386	wsnp_JD_c40990_29127031	IAAV7131	wsnp_Ex_c3906_7086162	Kukri_rep_c103147_745	wsnp_Ex_c8885_14842394	Tdurum_contig48416_335	Excalibur_c14943_695	Kukri_c32885_145
wsnp_Ex_c23598_32826926	Kukri_c51781_199	wsnp_Ex_c23598_32826926	JD_c285_1438	Jagger_c468_53	Tdurum_contig18174_283	BS00030043_51	wsnp_CAP11_c146_160903	Excalibur_c1936_1072	Tdurum_contig56662_54	BobWhite_rep_c49755_131	Ku_c3523_1959	wsnp_Ex_c6488_11266589
Excalibur_c24041_794	wsnp_Ex_c8364_14095508	IAAV5730	wsnp_Ex_c14866_22995097	IAAV8147	Ex_c5759_628	Ex_c5759_663	Excalibur_c24041_794	IAAV4916	BS00062715_51	IACX10924
RAC875_c31276_1128	RFL_Contig3203_1971	IAAV5406	IACX4378	RAC875_c31276_1128	Excalibur_c49421_443	wsnp_Ex_rep_c66628_64934660	BobWhite_rep_c63278_349	Kukri_c52952_315	wsnp_Ra_c37745_45806931	wsnp_Ra_c12148_19539667	wsnp_Ex_c5192_9203682
wsnp_Ex_c35563_43690084	IACX293	Kukri_c12165_1148	wsnp_Ex_c10100_16600633	wsnp_Ex_c35563_43690084	BS00065146_51	BS00068358_51	Kukri_rep_c115954_137	wsnp_Ex_c4605_8241260
wsnp_Ex_c1374_2630879	Ex_c12763_662	wsnp_Ex_c3572_6531810	RFL_Contig5001_1099	wsnp_Ex_c1374_2630879	Tdurum_contig41931_480	CAP12_c6266_339	wsnp_Ex_c13564_21327699	RAC875_c18539_1159	CAP12_c6266_298	wsnp_Ex_c33831_42253707	Ra_c272_1632
wsnp_Ex_c25628_34888439	wsnp_Ex_c25628_34888439	wsnp_Ex_c6817_11761300	Tdurum_contig55009_1153	wsnp_Ex_c6817_11762714	RAC875_c12808_182	wsnp_Ex_c4605_8240189
BobWhite_c46349_402	BobWhite_c46349_402	Kukri_c27717_316	Excalibur_c37474_242	wsnp_Ra_c41581_48764320	RFL_Contig5450_993	Excalibur_c37474_179
wsnp_Ku_c30921_40705731	BS00064679_51	wsnp_Ex_c43454_49770425	wsnp_Ku_c30921_40705731	BobWhite_c478_1386	IAAV3552
wsnp_Ku_c557_1166684	wsnp_Ku_c557_1166684	wsnp_Ex_c25734_34995416	BobWhite_rep_c49207_243	Ex_c8514_1342	IACX3496
Ra_c2895_591	Ra_c2895_591	wsnp_Ex_c572_1138339	wsnp_Ex_c572_1138770
Excalibur_c26688_138	Excalibur_c26688_138	Tdurum_contig96086_74	BobWhite_c41272_159	wsnp_Ex_c4612_8254533	IAAV7172
wsnp_Ku_rep_c109724_94227136	BobWhite_c37358_208	Kukri_c8757_107	wsnp_Ku_rep_c109724_94227136	wsnp_BF474340A_Ta_2_1	Tdurum_contig81011_244
Kukri_c37212_1286	IAAV2838	Kukri_c37212_1286	RAC875_c37934_225	wsnp_Ex_c2181_4089639
Kukri_c30322_414	wsnp_Ex_rep_c109742_92411838	Kukri_c30322_414	wsnp_Ku_c21316_31053745	CAP12_c1906_217
BS00064536_51	BS00064536_51	RAC875_c54245_88	BS00003761_51	Tdurum_contig61492_458
Ra_c11023_679	CAP11_c6014_160	BobWhite_c1488_504	Kukri_c47825_138	Ra_c11023_679	Kukri_rep_c101316_375
wsnp_Ex_c10783_17554146	CAP7_c4833_141	wsnp_Ex_c10783_17554146	RAC875_c1825_188
Kukri_c4204_1673	Excalibur_c46365_304	Kukri_c4204_1673	Excalibur_c12932_2102
wsnp_Ex_c41953_48657850	wsnp_Ex_c41953_48658353	wsnp_Ex_c41953_48657850	wsnp_JD_c3973_5044238
Kukri_rep_c107771_588	Tdurum_contig5008_556	Kukri_rep_c107771_588	Tdurum_contig5008_635
Ra_c64515_242	Ku_c10813_1122	Ra_c64515_242	Ku_c1313_1673
wsnp_Ex_c33452_41938159	wsnp_Ex_c33452_41938159	IACX5994
RFL_Contig5334_831	RFL_Contig5334_831	wsnp_BE443588A_Ta_2_2	wsnp_Ex_c28900_37982485
BS00078085_51	wsnp_CAP11_c1815_982483	BS00095510_51	BS00078085_51
IACX5982	IACX5982	BobWhite_c4646_119	RAC875_c5544_4156
wsnp_Ra_c3270_6136601	Kukri_rep_c117029_125	wsnp_Ra_c3270_6136601	IACX5960
wsnp_JD_c6544_7697578	Jagger_c5280_407	wsnp_JD_c6544_7697578	wsnp_Ex_c1997_3757721
BS00110627_51	BS00110627_51	Excalibur_c47013_1503	BS00022261_51
Kukri_c7436_2259	RAC875_c8245_272	Kukri_c7436_2259	wsnp_Ku_c42878_50516167
wsnp_CAP12_c2438_1180601	wsnp_CAP12_c2438_1180601	RAC875_c826_2186
Tdurum_contig50845_82	Tdurum_contig52332_94	Tdurum_contig50845_82
BobWhite_c1361_1187	Tdurum_contig44888_837	BobWhite_c1361_1187
BS00002216_51	IAAV2072	BS00002216_51
RAC875_c42700_264	RAC875_c42700_264	IAAV3919
RAC875_c38756_141	BS00023201_51	RAC875_c38756_141
wsnp_Ex_rep_c101414_86781128	wsnp_BE403956A_Ta_2_3	wsnp_Ku_c37925_46679146	wsnp_Ex_rep_c101414_86781128	BS00094681_51
wsnp_Ra_c7818_13376644	Excalibur_c10167_1028	wsnp_Ra_c7818_13376644
wsnp_BG606986A_Ta_2_1	BS00022396_51	wsnp_BG606986A_Ta_2_1
wsnp_Ex_c9343_15514531	wsnp_Ex_c9343_15514687	wsnp_Ex_c9343_15514531
wsnp_Ex_c21336_30465618	wsnp_Ex_c21193_30320134	wsnp_Ex_c21336_30465618
BS00022698_51	RAC875_c94534_75	BS00022698_51
wsnp_Ex_rep_c103087_88123733	wsnp_Ex_rep_c103087_88124573	wsnp_Ex_rep_c103087_88123733
RFL_Contig3232_1224	Excalibur_c12215_352	RFL_Contig3232_1224
Excalibur_c71158_54	Excalibur_c71158_54	wsnp_Ex_c57982_59470152
Kukri_c29039_315	Kukri_c29039_315	Kukri_c39377_286
Tdurum_contig11756_264	Tdurum_contig11756_264	BS00022738_51
wsnp_Ku_c330_683203	wsnp_Ex_c1255_2411550	wsnp_Ku_c330_683203
Tdurum_contig13946_241	Tdurum_contig13946_241	Tdurum_contig13946_329
BS00022824_51	BS00106641_51	BS00022824_51
wsnp_Ku_c5210_9289260	wsnp_Ku_c17322_26392311	wsnp_Ku_c5210_9289260
wsnp_Ku_rep_c71909_71634013	BS00031200_51	BobWhite_c8428_346	wsnp_Ku_rep_c71909_71634013
wsnp_Ex_c18499_27344859	wsnp_Ex_c18499_27344859	BS00023114_51
IAAV1930	wsnp_Ex_c15377_23637176	IAAV1930
wsnp_BE445113A_Ta_2_2	wsnp_BE445113A_Ta_2_2	wsnp_BE445113A_Ta_2_1
Tdurum_contig43943_1165	Tdurum_contig43943_1165	Excalibur_c9196_313
RAC875_c89908_105	wsnp_BE490041A_Ta_2_1	RAC875_c89908_105
RAC875_c41993_582	RAC875_c41993_582	BS00037976_51
wsnp_Ex_c46670_52108070	BobWhite_c66315_505	wsnp_Ex_c46670_52108070
Excalibur_c7033_159	wsnp_JD_c13903_13781269	Excalibur_c7033_159
RAC875_c34515_343	CAP12_c8163_118	RAC875_c34515_343
BS00023126_51	BS00023126_51
Kukri_c54678_88	Kukri_c54678_88
Kukri_c67601_267	Kukri_c67601_267
RAC875_c32379_216	RAC875_c32379_216
wsnp_Ex_c1137_2182795	wsnp_Ex_c1137_2182795
BS00065419_51	BS00065419_51
BS00089894_51	BS00089894_51
wsnp_Ex_c2868_5293485	wsnp_Ex_c2868_5293485
RFL_Contig22_387	RFL_Contig22_387
Excalibur_c11941_675	Excalibur_c11941_675
BS00110130_51	BS00110130_51
wsnp_CAP11_c710_458019	wsnp_CAP11_c710_458019
Kukri_c46010_146	Kukri_c46010_146
wsnp_Ra_c16080_24638622	wsnp_Ra_c16080_24638622
Kukri_c58155_786	Kukri_c58155_786
tplb0059i08_441	tplb0059i08_441
Excalibur_c9676_163	Excalibur_c9676_163
wsnp_CAP12_c1960_972031	wsnp_CAP12_c1960_972031
RAC875_rep_c105766_652	RAC875_rep_c105766_652
Kukri_c45512_193	Kukri_c45512_193
Ku_c1571_1457	Ku_c1571_1457
wsnp_Ex_rep_c106111_90308719	wsnp_Ex_rep_c106111_90308719
BS00056550_51	BS00056550_51
RAC875_c16352_594	RAC875_c16352_594
Excalibur_c97157_65	Excalibur_c97157_65
wsnp_Ex_c32590_41222878	wsnp_Ex_c32590_41222878
BS00021714_51	BS00021714_51
BS00067742_51	BS00067742_51
wsnp_Ex_rep_c69738_68695568	wsnp_Ex_rep_c69738_68695568
RFL_Contig1118_1073	RFL_Contig1118_1073
RAC875_c2734_135	RAC875_c2734_135
RFL_Contig22_617	RFL_Contig22_617
RAC875_c38417_246	IAAV749	wsnp_Ex_c3906_7086294	RAC875_c38417_246
RAC875_c41275_131	RAC875_c41275_131
wsnp_Ex_rep_c66980_65419811	wsnp_Ex_rep_c66980_65419811
BS00021728_51	BS00021728_51
BS00012042_51	BS00012042_51
BobWhite_c46501_92	BobWhite_c46501_92
wsnp_Ex_rep_c102067_87314043	wsnp_Ex_rep_c102067_87314043
Kukri_c29150_143	Kukri_c29150_143
Kukri_c31964_56	Kukri_c31964_56
wsnp_Ex_c7252_12453079	wsnp_Ex_c7252_12453079
Tdurum_contig57927_171	Tdurum_contig57927_171
Kukri_c27785_400	Kukri_c27785_400
Kukri_c18017_1696	Kukri_c18017_1696
wsnp_Ra_c20126_29372577	wsnp_Ra_c20126_29372577
Kukri_c22508_119	Kukri_c22508_119
Kukri_c10239_2186	Kukri_c10239_2186
Ra_c22663_367	Ra_c22663_367
Kukri_c25215_124	Kukri_c25215_124
wsnp_Ku_c23012_32893918	wsnp_Ku_c23012_32893918
RAC875_c53185_802	RAC875_c53185_802
Kukri_c13107_100	Kukri_c13107_100
Kukri_c1313_1158	Kukri_c1313_1158
wsnp_Ex_rep_c70593_69508988	wsnp_Ex_rep_c70593_69508988
BS00062759_51	BS00062759_51
Excalibur_rep_c113950_132	Excalibur_rep_c113950_132
Kukri_c12534_559	Kukri_c12534_559
BS00026456_51	BS00026456_51
BS00105601_51	BS00105601_51
Ku_c8992_405	Ku_c8992_405
BS00077350_51	BS00077350_51
RAC875_c30657_82	RAC875_c30657_82
Ra_c69908_1877	Ra_c69908_1877
BS00070695_51	BS00070695_51
Kukri_c3582_87	Kukri_c3582_87
wsnp_Ku_c5756_10191339	wsnp_Ku_c5756_10191339
Kukri_rep_c69910_1153	Kukri_rep_c69910_1153
BS00035273_51	BS00035273_51
BS00077432_51	BS00077432_51
Tdurum_contig46413_680	Tdurum_contig46413_680
RAC875_c57939_78	RAC875_c57939_78
RAC875_c39401_502	RAC875_c39401_502
Tdurum_contig68827_61	Tdurum_contig68827_61
wsnp_Ex_c19717_28713417	wsnp_Ex_c19717_28713417
wsnp_Ex_c40595_47620787	wsnp_Ex_c40595_47620787
wsnp_Ra_c11877_19161832	wsnp_Ra_c11877_19161832
BobWhite_c22134_398	BobWhite_c22134_398
Kukri_c82555_88	Kukri_c82555_88
Excalibur_c14859_394	Excalibur_c14859_394
BS00064638_51	BS00064638_51
IACX8300	Ra_c2322_174	CAP7_c3885_73	IACX8300
Kukri_rep_c101946_496	Kukri_rep_c101946_496
wsnp_Ex_rep_c66846_65240088	wsnp_Ex_rep_c66846_65240088
Tdurum_contig29484_628	Tdurum_contig29484_628
wsnp_Ra_c24776_34331660	wsnp_Ra_c24776_34331660
Tdurum_contig47006_2711	Tdurum_contig47006_2711
RAC875_c85550_73	RAC875_c85550_73
wsnp_Ex_c572_1138503	IAAV7203	wsnp_Ku_c4018_7333828	wsnp_Ex_c572_1138503
wsnp_BF478737A_Ta_2_1	wsnp_BF478737A_Ta_2_1
Tdurum_contig8382_300	Tdurum_contig8382_300
Ra_c27593_460	Ra_c27593_460
Kukri_c45607_199	Kukri_c45607_199
BS00087600_51	BS00087600_51
wsnp_Ex_c48087_53105842	wsnp_Ex_c48087_53105842
BS00039749_51	BS00039749_51
wsnp_Ex_c5634_9906981	wsnp_Ex_c5634_9906981
Kukri_c7119_392	Kukri_c7119_392	wsnp_Ex_c33452_41938013
RAC875_rep_c112044_340	RAC875_rep_c112044_340
RAC875_c12348_720	RAC875_c12348_720
tplb0043h23_1346	tplb0043h23_1346
Ku_c23960_333	Ku_c23960_333
BobWhite_c26569_190	BobWhite_c26569_190
IACX18883	IACX18883
Ra_c105707_788	Ra_c105707_788
wsnp_Ex_c31983_40709607	wsnp_Ex_c31983_40709607
BS00067421_51	BS00067421_51
BobWhite_c4499_153	BobWhite_c4499_153
BS00073413_51	BS00073413_51
IAAV5652	IAAV5652
wsnp_CAP8_c4785_2322876	wsnp_CAP8_c4785_2322876
RAC875_c14926_589	RAC875_c14926_589
Ra_c58315_265	Ra_c58315_265
Ra_c110766_321	Ra_c110766_321
wsnp_Ku_c1818_3557408	wsnp_Ku_c1818_3557408
RAC875_c51346_99	RAC875_c51346_99
wsnp_Ex_c10595_17291999	wsnp_Ex_c10595_17291999
RAC875_c23168_480	RAC875_c23168_480
Ku_c28007_1398	Ku_c28007_1398
BS00056823_51	BS00056823_51
BS00032112_51	BS00032112_51
BS00081680_51	BS00081680_51
BS00022667_51	BS00022667_51
RAC875_c25814_361	RAC875_c25814_361
wsnp_Ex_c6563_11378915	wsnp_Ex_c6563_11378915
wsnp_Ex_c3201_5910642	wsnp_Ex_c3201_5910642
BS00070580_51	BS00070580_51
BS00078982_51	BS00078982_51
wsnp_Ex_c44049_50205904	wsnp_Ex_c44049_50205904
BS00067339_51	BS00067339_51
BS00087437_51	BS00087437_51
CAP12_c3074_192	CAP12_c3074_192
RAC875_c62550_470	RAC875_c62550_470
wsnp_Ex_c1427_2736441	wsnp_Ex_c1427_2736441
RFL_Contig530_2305	RFL_Contig530_2305
Kukri_c13136_1363	Kukri_c13136_1363
RAC875_c6798_467	RAC875_c6798_467
BS00109991_51	BS00109991_51
RAC875_c34888_65	RAC875_c34888_65
CAP8_c2448_355	CAP8_c2448_355
Tdurum_contig61492_684	Tdurum_contig61492_684
Excalibur_c25891_1402	Excalibur_c25891_1402
Ku_c4823_673	Ku_c4823_673
Kukri_c12000_1447	Kukri_c12000_1447
BS00023203_51	BS00023203_51
wsnp_BG314157A_Ta_2_1	wsnp_BG314157A_Ta_2_1
wsnp_Ex_c9722_16062937	wsnp_Ex_c9722_16062937
wsnp_Ku_c15214_23756800	wsnp_Ku_c15214_23756800
IAAV6100	IAAV6100
RAC875_c29540_1109	RAC875_c29540_1109
Ex_c12584_2014	Ex_c12584_2014
wsnp_Ra_c33025_41968284	wsnp_Ra_c33025_41968284
wsnp_JD_c825_1223506	wsnp_JD_c825_1223506
tplb0053o08_2004	tplb0053o08_2004
JG_c936_115	JG_c936_115
Tdurum_contig42479_3800	Tdurum_contig42479_3800
wsnp_CAP8_rep_c3938_1936666	wsnp_CAP8_rep_c3938_1936666
BS00004903_51	BS00004903_51
RAC875_c24047_284	RAC875_c24047_284
BS00021780_51	BS00021780_51
Tdurum_contig83113_134	Tdurum_contig83113_134
IACX3047	IACX3047
BS00059422_51	BS00059422_51
wsnp_Ex_c1997_3755945	wsnp_Ex_c1997_3755945
BS00094553_51	BS00094553_51
wsnp_Ku_c10292_17066821	wsnp_Ku_c10292_17066821
BobWhite_c44947_277	BobWhite_c44947_277
wsnp_Ex_c5216_9235964	wsnp_Ex_c5216_9235964
wsnp_CAP7_c3472_1623955	wsnp_CAP7_c3472_1623955
wsnp_Ex_c7965_13520238	wsnp_Ex_c7965_13520238
wsnp_Ku_c33917_43336069	wsnp_Ku_c33917_43336069
Kukri_rep_c102231_265	Kukri_rep_c102231_265
BS00100774_51	BS00100774_51
wsnp_Ex_c64327_63176640	wsnp_Ex_c64327_63176640
IACX11338	IACX11338
wsnp_Ex_rep_c72011_70562321	wsnp_Ex_rep_c72011_70562321
BS00023130_51	BS00023130_51
wsnp_BM140362A_Ta_2_2	wsnp_BM140362A_Ta_2_2
Excalibur_c7026_2635	Excalibur_c7026_2635
Ex_c4206_502	Ex_c64327_523	tplb0055p02_1074	Tdurum_contig42092_1047	BS00074962_51	RAC875_c47137_112	Kukri_c38845_821	RAC875_c4910_98	Kukri_c26168_423	Excalibur_c12376_569	RAC875_c10659_570	Tdurum_contig56188_569	RAC875_c63067_283	IAAV6464	Kukri_c47342_73	Kukri_rep_c100936_449	RAC875_rep_c70613_78	IAAV3828	wsnp_Ex_c2117_3976893	Kukri_c29582_126	BobWhite_c28295_256	BS00022180_51	Tdurum_contig9874_547	Ex_c40520_1484	Ku_c3695_1696	Tdurum_contig11334_554	RAC875_c113582_346	BS00073034_51	BobWhite_c13654_447	BS00067706_51	Excalibur_c20610_251	IAAV2452	IAAV7043	IAAV2324	BS00083533_51	RAC875_c90431_275	Kukri_c14968_674	wsnp_Ku_c28164_38103270	BS00105606_51	Ku_c5960_496	Ex_c4206_502	Excalibur_c95327_51	IAAV7575	Kukri_c51925_654	Excalibur_c89515_95	RAC875_c28894_526	BS00010992_51	Tdurum_contig9874_391	Kukri_c2332_1093	Kukri_c38845_430
Tdurum_contig93532_89	BobWhite_c2027_84	Excalibur_c11980_619	Tdurum_contig93532_89	Excalibur_c34765_1023	Kukri_c30159_573	Tdurum_contig10036_1614	IAAV1683	Tdurum_contig10036_1044	Tdurum_contig10036_977	Tdurum_contig10036_474	Tdurum_contig10036_741
BS00062724_51	wsnp_Ex_c23230_32466568	wsnp_CAP11_c287_244799	wsnp_Ex_c13109_20725640	BS00062724_51	Kukri_rep_c103359_233	wsnp_Ku_rep_c89089_82009060	wsnp_Ex_c21198_30327016	wsnp_Ex_rep_c107911_91350930	Excalibur_c10496_651	wsnp_Ex_rep_c107911_91350866	wsnp_Ex_c23235_32471767
wsnp_Ex_c3147_5816957	wsnp_BE590634B_Ta_2_1	wsnp_Ku_c56140_59771244	wsnp_Ex_c3147_5816957	Tdurum_contig10362_328	BS00064349_51	BobWhite_c48071_144	IACX906	RFL_Contig2736_827
wsnp_Ku_c13952_22097856	BS00027006_51	Excalibur_c25640_110	wsnp_Ku_c13952_22097895	wsnp_BE446672B_Ta_2_1	Tdurum_contig9144_222	wsnp_Ku_c13952_22097856
Tdurum_contig11216_942	RFL_Contig1823_1044	BobWhite_c23617_167	BS00099794_51	Jagger_c3757_131	Excalibur_c8585_701	Tdurum_contig11216_942
Kukri_c9133_2211	wsnp_Ex_c5101_9052671	IAAV3802	wsnp_Ex_c15611_23929128	Kukri_c9133_2211	wsnp_Ex_c5101_9053178	wsnp_Ku_c13043_20902807	Ku_c956_1797
BS00035690_51	BS00035690_51	BS00066165_51	wsnp_JD_rep_c62985_40164465	BS00022625_51	BS00003575_51	Kukri_c42522_155
wsnp_JD_c11014_11565501	wsnp_JD_c11014_11565501	BobWhite_c16005_289	Kukri_c559_193	RAC875_c8888_802	RAC875_s110519_303	Tdurum_contig87938_342
RAC875_rep_c119728_146	BS00022920_51	JD_c3116_778	Excalibur_c5218_75	RAC875_rep_c119728_146	Tdurum_contig81102_102
Tdurum_contig30517_310	Tdurum_contig30517_174	Tdurum_contig30517_578	Excalibur_c9149_1326	IACX11320	RFL_Contig4235_707	Tdurum_contig30517_310
Tdurum_contig50473_889	CAP7_c12162_251	Excalibur_rep_c103109_88	Tdurum_contig50473_889	wsnp_Ex_c53976_57027635	wsnp_Ra_c5088_9081927
Tdurum_contig15015_883	Tdurum_contig10362_555	wsnp_BE590634B_Ta_2_5	Kukri_c19247_711	BS00066278_51	IACX1891	Tdurum_contig15015_883	Kukri_c30461_857
BS00107749_51	wsnp_Ex_c18462_27305612	BobWhite_rep_c57575_65	RAC875_c32687_153	BS00107749_51	CAP8_c818_370
Ku_c16636_347	Ku_c16636_347	wsnp_Ex_c18384_27213023	wsnp_Ku_c41261_49287074	Ku_c79340_308	wsnp_Ex_c194_381656
IACX1240	wsnp_BE494527B_Ta_2_1	BS00067024_51	BS00021680_51	BS00022851_51	IACX1240
Kukri_c42202_271	BobWhite_c39656_106	BS00040743_51	Kukri_rep_c112383_588	Kukri_c42202_271
BS00066305_51	BS00066305_51	BS00011892_51	BobWhite_c34125_183	BS00063302_51
Tdurum_contig69792_167	Kukri_c9752_793	Kukri_c8143_355	Tdurum_contig69792_167	Tdurum_contig11896_550
BobWhite_c42716_71	BS00110231_51	BobWhite_c42716_71	wsnp_Ex_rep_c66255_64400455	Excalibur_rep_c72368_68
wsnp_Ex_c5947_10431109	Excalibur_c32608_500	Excalibur_c10319_229	wsnp_Ex_c5947_10431109	BS00010352_51
wsnp_Ra_c8484_14372815	wsnp_Ra_c8484_14372815	wsnp_Ex_c17452_26163465	wsnp_Ra_c8484_14372772	wsnp_Ex_rep_c67036_65492436
wsnp_BE446240B_Ta_2_3	wsnp_BE446240B_Ta_2_3	BS00023142_51	BS00034925_51
RAC875_rep_c96733_369	RAC875_rep_c96733_369	RAC875_c8271_1469	wsnp_Ku_c11987_19473636	RAC875_c8271_1352
IACX3811	RAC875_c63624_753	Ku_c1312_1194	IACX3811	Tdurum_contig14847_144
Tdurum_contig31102_299	BS00010130_51	Tdurum_contig31102_299	BS00036362_51
wsnp_Ex_c58292_59652859	BS00082521_51	IACX4461	wsnp_Ex_c58292_59652859
Kukri_rep_c102001_420	Excalibur_rep_c71107_517	wsnp_CAP12_c1337_682282	Kukri_rep_c102001_420
Excalibur_c17202_1833	CAP8_rep_c9642_82	Excalibur_c17202_1833	RAC875_c826_839
BobWhite_c2844_569	BobWhite_c2844_569	BS00022176_51	BS00039135_51
IAAV1158	Tdurum_contig61425_242	BS00022490_51	IAAV1158
BS00065217_51	RAC875_c55891_659	BS00065217_51	RAC875_c45678_1083
wsnp_Ex_rep_c66883_65286958	wsnp_Ex_rep_c66883_65286958
BobWhite_c4482_73	BobWhite_c4482_73	D_contig03023_692
RAC875_c6701_291	Kukri_c22155_1010	RAC875_c6701_291	Ra_c6701_506
Tdurum_contig41945_748	Tdurum_contig41945_748	Tdurum_contig47253_1624	Tdurum_contig67656_387
Tdurum_contig55429_116	Tdurum_contig55429_147	IACX2234	Tdurum_contig55429_116
CAP11_c2974_53	CAP11_c2974_53	Excalibur_c34625_281	Kukri_c4412_383
RFL_Contig529_963	RFL_Contig529_963	BS00011205_51
wsnp_BF485168B_Ta_2_1	Excalibur_c40993_1129	wsnp_BF485168B_Ta_2_1
CAP11_rep_c5039_201	BS00069723_51	CAP11_rep_c5039_201
BobWhite_c2027_215	Kukri_c39223_831	BobWhite_c2027_215
RAC875_c15942_571	RAC875_c15942_571	Ku_c31363_2165
BS00065053_51	BS00067003_51	BS00065053_51
wsnp_Ex_c1597_3045682	wsnp_Ex_c1597_3045682	BS00104270_51	Tdurum_contig51922_676
wsnp_Ex_c18733_27607958	wsnp_Ex_c18733_27607958	wsnp_Ex_c27136_36355033
Kukri_c5357_323	tplb0034e16_1165	Kukri_c5357_323
wsnp_Ex_c7447_12752449	wsnp_BG274294B_Ta_2_3	wsnp_Ex_c7447_12752449
BS00048610_51	wsnp_Ex_c7447_12751589	BS00048610_51
Ra_c25590_1406	Ra_c25590_1406	wsnp_Ex_c1495_2864718
BS00073132_51	RFL_Contig5706_1294	BS00073132_51
wsnp_Ra_c19148_28288923	wsnp_Ra_c19148_28288923	Tdurum_contig60509_232
IACX8074	IACX8074	IACX9290
wsnp_Ra_c19335_28504388	RAC875_c90169_393	wsnp_Ra_c19335_28504388
wsnp_Ku_c51703_56915288	BS00084895_51	wsnp_Ku_c51703_56915288
wsnp_Ku_c23096_32987510	Tdurum_contig42797_2922	wsnp_Ku_c23096_32987510
BS00093078_51	Excalibur_c10657_796	BS00093078_51
Tdurum_contig42749_3287	Tdurum_contig42749_3287	RAC875_rep_c109215_398
BS00022249_51	BS00022249_51	Tdurum_contig65853_242
BS00023071_51	BS00023071_51	Excalibur_c44818_109
wsnp_Ex_c39616_46871127	Tdurum_contig48523_1838	wsnp_Ex_c39616_46871127
RAC875_c32848_578	RAC875_c32848_578	wsnp_Ex_c27644_36826484
RFL_Contig5937_1677	RAC875_c47427_75	RFL_Contig5937_1677
BS00037246_51	BS00037246_51	Kukri_c8395_1352
RFL_Contig4977_2333	RFL_Contig4977_2333	RAC875_c102223_220
Kukri_c5861_360	BS00022902_51	Kukri_c5861_360
Kukri_c8533_1398	Kukri_c8533_1398	IAAV8952
RAC875_c95548_156	RAC875_c95548_156	wsnp_Ex_c1440_2764867
RAC875_rep_c106876_558	RAC875_rep_c106876_558	Tdurum_contig13117_1316
wsnp_Ku_c18227_27490539	IAAV7352	wsnp_Ku_c18227_27490539
RAC875_c46093_492	RAC875_c46093_492	Kukri_c63336_621
Kukri_c30490_328	RAC875_c55934_165	Kukri_c30490_328
Jagger_c7235_96	IACX2961	Jagger_c7235_96
wsnp_JD_c4485_5618761	wsnp_JD_c4485_5618761	wsnp_Ku_c4951_8856170
IAAV7428	IAAV7428	RAC875_c818_1185
RAC875_c64377_732	Kukri_rep_c102102_273	RAC875_c64377_732
RFL_Contig4140_1135	wsnp_Ex_c50340_54659660	RFL_Contig4140_1135
Tdurum_contig68980_317	Excalibur_c22205_573	Tdurum_contig68980_317
Excalibur_c60931_1260	Excalibur_c60931_1260	BS00063092_51
Tdurum_contig45965_563	Tdurum_contig45965_563	Tdurum_contig13879_919
wsnp_RFL_Contig4726_5654774	wsnp_RFL_Contig4726_5654774	BobWhite_c4236_410
wsnp_Ex_c5296_9365860	wsnp_Ex_c5296_9365860
BS00023006_51	BS00023006_51
BS00045568_51	BS00045568_51
RAC875_c400_193	RAC875_c400_193
Excalibur_c28045_741	Excalibur_c28045_741
Excalibur_c48379_461	Excalibur_c48379_461
RAC875_rep_c74070_518	RAC875_rep_c74070_518
BobWhite_c14158_112	BobWhite_c14158_112
Tdurum_contig8840_575	Tdurum_contig8840_575
Kukri_c19709_383	Kukri_c19709_383
BS00070285_51	BS00070285_51	BS00002484_51
BS00064162_51	BS00064162_51
IAAV4194	IAAV4194
IAAV5863	IAAV5863
RFL_Contig785_535	RFL_Contig785_535
BobWhite_c44460_821	BobWhite_c44460_821
wsnp_Ex_rep_c67098_65573819	wsnp_Ex_rep_c67098_65573819
Kukri_c38105_452	Kukri_c38105_452	Kukri_c49015_1606
wsnp_Ex_c7585_12957020	wsnp_Ex_c7585_12957020
Kukri_rep_c69810_502	Kukri_rep_c69810_502
wsnp_Ex_c2004_3770146	wsnp_Ex_c2004_3770146
Kukri_c13188_256	Kukri_c13188_256
Kukri_c29655_194	Kukri_c29655_194
Tdurum_contig32775_78	Tdurum_contig32775_78
BobWhite_rep_c50057_164	BobWhite_rep_c50057_164
BS00022482_51	BS00022482_51
RAC875_c4047_115	RAC875_c4047_115
BS00078431_51	BS00078431_51
BS00105846_51	BS00105846_51
BS00071161_51	BS00071161_51
Kukri_rep_c111991_498	Kukri_rep_c111991_498
Kukri_c33670_506	Kukri_c33670_506
RAC875_c42206_305	RAC875_c42206_305
Ex_c2725_1442	Ex_c2725_1442
BS00022916_51	BS00022916_51
BS00101500_51	BS00101500_51
BS00021877_51	BS00021877_51
tplb0043a07_880	tplb0043a07_880
BS00011695_51	BS00011695_51
BS00095568_51	BS00095568_51
BS00022551_51	BS00022551_51
RAC875_c30138_595	RAC875_c30138_595
wsnp_BG606586B_Ta_2_13	BS00000066_51	wsnp_BG606586B_Ta_2_13
wsnp_Ex_c852_1657319	wsnp_Ex_c852_1657319
D_contig25392_201	D_contig25392_201
Tdurum_contig94450_255	Tdurum_contig94450_255
wsnp_Ex_rep_c101231_86636951	wsnp_Ex_rep_c101231_86636951
BS00089031_51	BS00089031_51
wsnp_Ex_c5296_9365847	wsnp_Ex_c5296_9365847
RAC875_c16391_426	RAC875_c16391_426
RAC875_c55891_712	RAC875_c55891_712
Kukri_c13978_132	Kukri_c13978_132
BS00089524_51	BS00089524_51
BobWhite_rep_c66032_270	BobWhite_rep_c66032_270
Tdurum_contig93330_656	Tdurum_contig93330_656
RAC875_rep_c111494_195	RAC875_rep_c111494_195
Ex_c25733_348	Ex_c25733_348
Excalibur_c63885_115	Excalibur_c63885_115
Excalibur_c21898_1423	Excalibur_c21898_1423
Tdurum_contig28703_293	Tdurum_contig28703_293
RAC875_c5556_328	RAC875_c5556_328
RAC875_c62171_386	RAC875_c62171_386
wsnp_JD_rep_c63201_40318622	wsnp_JD_rep_c63201_40318622
Excalibur_c6497_535	Excalibur_c6497_535
Tdurum_contig56874_562	Tdurum_contig56874_562
wsnp_Ex_c11461_18489681	wsnp_Ex_c11461_18489681
JD_c107_683	JD_c107_683
BS00072791_51	BS00072791_51
Tdurum_contig8158_269	Tdurum_contig8158_269
CAP12_c1085_283	CAP12_c1085_283
BS00041355_51	BS00041355_51
RFL_Contig2160_617	RFL_Contig2160_617
D_contig12192_450	D_contig12192_450
Excalibur_rep_c70674_83	Excalibur_rep_c70674_83
BS00083060_51	BS00083060_51
IAAV2855	IAAV2855
Kukri_c37738_417	Kukri_c37738_417
RAC875_c42275_224	RAC875_c42275_224
BS00063928_51	BS00063928_51
wsnp_Ex_c12063_19310114	wsnp_Ex_c12063_19310114
BS00084990_51	BS00084990_51
Kukri_c25512_53	Kukri_c25512_53
wsnp_CAP11_c2596_1325540	wsnp_CAP11_c2596_1325540
Kukri_c34793_360	Kukri_c34793_360
Excalibur_c581_947	Excalibur_c581_947
RAC875_rep_c72356_51	RAC875_rep_c72356_51
BS00067627_51	BS00067627_51
wsnp_Ra_c53181_56932563	wsnp_Ra_c53181_56932563
IAAV7915	IAAV7915
Tdurum_contig75938_1546	Tdurum_contig75938_1546
BS00110121_51	BS00110121_51
tplb0048b10_1365	tplb0048b10_1365
Kukri_c25961_166	Kukri_c25961_166
Excalibur_rep_c106078_822	Excalibur_rep_c106078_822
wsnp_Ex_c27176_36393952	wsnp_Ex_c27176_36393952
BS00024107_51	BobWhite_c20073_382	BS00024107_51
BS00066271_51	BS00066271_51
Excalibur_c50665_1323	Excalibur_c50665_1323	Tdurum_contig15593_407
BS00039740_51	BS00039740_51
BS00068327_51	BS00068327_51
tplb0028p02_562	tplb0028p02_562
BS00087451_51	BS00087451_51
BS00105833_51	BS00105833_51
Tdurum_contig47550_699	Tdurum_contig47550_699
CAP7_c1241_128	CAP7_c1241_128
BS00001835_51	BS00001835_51
BS00094237_51	BS00094237_51
wsnp_RFL_Contig2220_1597321	wsnp_RFL_Contig2220_1597321
BS00060686_51	BS00060686_51
RAC875_c839_352	RAC875_c839_352
Kukri_c36151_170	Kukri_c36151_170
Ku_c106533_550	Ku_c106533_550
Kukri_c44369_131	Kukri_c44369_131
BS00067436_51	BS00067436_51
BS00050522_51	BS00050522_51
BS00063512_51	BS00063512_51
wsnp_BE443332B_Ta_2_2	wsnp_BE443332B_Ta_2_2
Tdurum_contig68637_256	Tdurum_contig68637_256
CAP7_c3847_204	CAP7_c3847_204
BS00065844_51	BS00065844_51
wsnp_BE637864B_Ta_1_1	wsnp_BE637864B_Ta_1_1
Kukri_c7770_176	Kukri_c7770_176
RAC875_c8849_134	RAC875_c8849_134
BS00064052_51	BS00064052_51
RAC875_c32077_284	RAC875_c32077_284
Excalibur_c581_1220	Excalibur_c581_1220
IACX5921	IACX5921
BS00077498_51	BS00077498_51
Excalibur_c55186_351	Excalibur_c55186_351
Kukri_c147_1620	Kukri_c147_1620
wsnp_Ex_rep_c66389_64588992	wsnp_Ex_rep_c66389_64588992
RFL_Contig5637_1008	RFL_Contig5637_1008
wsnp_Ku_rep_c70742_70379526	wsnp_Ku_rep_c70742_70379526
Kukri_c79308_278	Kukri_c79308_278
BS00065889_51	BS00065889_51
BS00089790_51	BS00089790_51
Tdurum_contig52086_129	Tdurum_contig52086_129
IAAV6731	Ra_c37969_549	IAAV6731
Excalibur_c33470_175	Excalibur_c33470_175
CAP12_c1129_220	CAP12_c1129_220
BobWhite_c14304_687	BobWhite_c14304_687
BS00003839_51	BS00003839_51
BS00022505_51	BS00022505_51
BobWhite_c8218_162	BobWhite_c8218_162
IAAV2147	IAAV2147
Tdurum_contig53772_362	Tdurum_contig53772_362
wsnp_Ra_rep_c74968_72704437	wsnp_Ra_rep_c74968_72704437
RFL_Contig2971_282	RFL_Contig2971_282
wsnp_BE637971B_Ta_1_20	wsnp_BE637971B_Ta_1_20
Tdurum_contig13095_97	Tdurum_contig13095_97
BS00069829_51	BS00069829_51
BS00078413_51	BS00078413_51
BS00110104_51	BS00110104_51
Ku_c8310_865	Ku_c8310_865
RAC875_rep_c98040_163	RAC875_rep_c98040_163
IACX5764	IACX5764
BS00055866_51	BS00055866_51
wsnp_Ra_c8506_14401408	wsnp_Ra_c8506_14401408
wsnp_Ex_c1412_2711077	wsnp_Ex_c1412_2711077	wsnp_Ex_c6378_11086366
CAP7_rep_c6352_375	CAP7_rep_c6352_375
BS00065139_51	BS00065139_51
BobWhite_c441_976	BobWhite_c441_976	BobWhite_c28635_785
Excalibur_c94756_540	Excalibur_c94756_540
Kukri_c8390_1102	Kukri_c8390_1102
BS00051105_51	BS00051105_51
Kukri_rep_c106834_139	Kukri_rep_c106834_139
Kukri_c38553_173	Kukri_c38553_173
IACX1008	IACX1008
BS00064032_51	BS00064032_51
IAAV1364	IAAV1364
tplb0043k02_463	tplb0043k02_463
Excalibur_c32726_125	Excalibur_c32726_125
tplb0024i15_1754	tplb0024i15_1754
Excalibur_c43567_850	Excalibur_c43567_850
wsnp_Ex_c13878_21738866	wsnp_Ex_c13878_21738866
wsnp_Ex_c25782_35041189	wsnp_Ex_c25782_35041189
Tdurum_contig604_356	Tdurum_contig604_356
Tdurum_contig47083_278	Tdurum_contig47083_278
Tdurum_contig83079_133	Tdurum_contig83079_133
BS00068083_51	BS00068083_51
Kukri_c51735_79	Kukri_c51735_79
wsnp_RFL_Contig2403_1927045	wsnp_RFL_Contig2403_1927045
Tdurum_contig13879_352	Tdurum_contig13879_352
Tdurum_contig49651_227	Tdurum_contig49651_227
Tdurum_contig18557_228	Tdurum_contig18557_228
wsnp_Ex_c32284_40970312	wsnp_Ex_c32284_40970312
RAC875_c2040_564	RAC875_c2040_564
wsnp_Ex_c38849_46284348	wsnp_Ex_c38849_46284348
Kukri_c92979_195	Kukri_c92979_195
BS00096498_51	BS00096498_51
RAC875_c9770_123	RAC875_c9770_123
wsnp_Ku_rep_c71900_71624324	wsnp_Ku_rep_c71900_71624324
wsnp_Ra_c29782_39115548	wsnp_Ra_c29782_39115548
Ra_c69552_1419	Ra_c69552_1419
wsnp_JD_c5659_6814240	wsnp_JD_c5659_6814240
tplb0023b14_704	tplb0023b14_704
BobWhite_c22266_315	BobWhite_c22266_315
Ra_c17685_927	Ra_c17685_927
Ku_c11813_215	Ku_c11813_215
BobWhite_c9963_51	BobWhite_c9963_51
Tdurum_contig13250_137	Tdurum_contig13250_137
Excalibur_rep_c69522_83	Excalibur_rep_c69522_83
CAP8_c5043_190	CAP8_c5043_190
Tdurum_contig11077_122	Tdurum_contig11077_122
BS00011596_51	BS00011596_51
BS00067769_51	BS00067769_51
BS00075001_51	D_GA8KES401EYUM8_190	BS00021702_51	RAC875_c49612_102	Ra_c21676_178	wsnp_Ex_c8188_13842273	BS00075001_51	BS00082503_51	wsnp_Ex_rep_c66423_64641115	BS00022768_51	CAP11_c3464_68
D_contig06122_208	wsnp_Ex_c25974_35235456	wsnp_Ku_c7266_12551048	D_contig06122_208	RFL_Contig3622_1217	IAAV2840	BS00079095_51	wsnp_Ex_c1318_2519998	wsnp_Ku_c5560_9851459	RAC875_c43831_91	wsnp_Ex_c27290_36498462	wsnp_Ku_c2624_4986980	wsnp_Ku_c5560_9853214
CAP12_c2978_93	RAC875_c82888_83	BS00065722_51	BobWhite_c28133_87	D_contig16934_681	CAP12_c2978_93	BS00074817_51	Kukri_c20844_116
BobWhite_c10977_834	wsnp_JD_c8173_9207415	RAC875_c3604_1527	RAC875_c54260_127	wsnp_Ex_c27290_36498531	IAAV7745	Excalibur_c19237_895	BobWhite_c10977_834
Excalibur_c48317_242	BS00066188_51	IAAV7473	RAC875_c87321_108	BobWhite_c6998_365	IAAV5841	wsnp_Ex_c12447_19847242	RAC875_c35846_671	Excalibur_c48317_242	wsnp_Ex_c18665_27541568	Excalibur_c50856_63
Excalibur_c16662_300	tplb0044p22_2257	BS00011451_51	BS00086679_51	tplb0044p22_2330	BS00066847_51	Excalibur_c16662_300	wsnp_CAP11_c1043_618449
BS00031658_51	RAC875_c17951_108	Excalibur_c5958_1270	Excalibur_c5958_1398	BS00031658_51	BS00051826_51
wsnp_Ra_c1020_2062200	Excalibur_c15692_532	Excalibur_c4876_832	Excalibur_c5892_1129	tplb0061f07_1411	wsnp_Ra_c1020_2062200
BS00022178_51	Kukri_c46169_294	CAP8_c1305_148	BS00022178_51	BS00023049_51
RAC875_c20883_693	RAC875_c20883_693	RAC875_c10925_1887	D_GDS7LZN02IXNP1_255	Kukri_c26168_713
wsnp_Ex_c1358_2602235	wsnp_Ex_c1358_2600929	wsnp_Ex_c1358_2602235	Kukri_c837_436
CAP11_c3218_126	JD_c3737_285	CAP11_c3218_126	D_GB5Y7FA02HBLTO_213
BS00000721_51	BS00000721_51	wsnp_BE586140D_Ta_2_2
IAAV868	Excalibur_c8188_243	Excalibur_c23155_327	IAAV868	wsnp_Ex_rep_c69024_67924125	RAC875_c4135_1028	wsnp_Ex_c15396_23659859	wsnp_Ex_c3831_6966926	Excalibur_c8188_693	Kukri_c6051_640	BS00058554_51	Kukri_c29121_654
BS00093390_51	BS00093390_51	wsnp_Ex_c35886_43950102
Kukri_c36351_64	IAAV1917	Kukri_c36351_64
wsnp_CAP12_c633_339740	BS00095225_51	wsnp_CAP12_c633_339740
BS00087086_51	Excalibur_c12703_766	BS00087086_51
D_GBF1XID01DNWRS_378	D_GBF1XID01DNWRS_378
wsnp_Ex_c1085_2078944	wsnp_Ex_c1085_2078944
D_F1BEJMU01DOR77_203	D_F1BEJMU01DOR77_203
Ku_c12842_664	Ku_c12842_664
BS00003816_51	BS00003816_51
D_contig14507_369	D_contig14507_369
wsnp_BE424100D_Ta_1_1	wsnp_BE424100D_Ta_1_1
Excalibur_c3260_989	Excalibur_c3260_989
wsnp_Ex_rep_c101500_86856089	wsnp_Ex_rep_c101500_86856089
D_F5XZDLF01A85DT_301	D_F5XZDLF01A85DT_301
wsnp_Ex_c41048_47969948	wsnp_Ex_c41048_47969948
wsnp_Ex_c1969_3705930	wsnp_Ex_c1969_3705930
wsnp_JD_c12333_12595897	wsnp_JD_c12333_12595897
CAP8_c2401_433	CAP8_c2401_433
BS00063511_51	BS00063511_51
RFL_Contig3481_1669	RFL_Contig3481_1669
RFL_Contig1338_2062	RFL_Contig1338_2062
BS00108305_51	BS00108305_51
Kukri_c9693_1890	IACX11290	Kukri_c9693_1890
wsnp_Ex_c2918_5381441	wsnp_Ex_c2918_5381441
RAC875_c2070_566	RAC875_c2070_566
wsnp_BE637971D_Ta_2_3	wsnp_BE637971D_Ta_2_3
BobWhite_c1715_887	BobWhite_c1715_887
D_GBUVHFX01ANH44_230	D_GBUVHFX01ANH44_230
Excalibur_c54055_694	Excalibur_c54055_694
IAAV7510	IAAV7510
BS00036189_51	BS00036189_51
Excalibur_c23473_451	Excalibur_c23473_451
BS00066446_51	BS00066446_51
BS00087783_51	BS00087783_51
Tdurum_contig46389_1540	Tdurum_contig46389_1540
Excalibur_c16851_142	Excalibur_c16851_142
wsnp_Ku_c3682_6786230	wsnp_Ku_c3682_6786230
BS00107837_51	BS00107837_51
Kukri_c33670_261	Kukri_c33670_261
BS00093275_51	BS00093275_51
D_GB5Y7FA02I369B_378	D_GB5Y7FA02I369B_378
D_contig13475_402	D_contig13475_402
Excalibur_c55959_651	Excalibur_c55959_651
Tdurum_contig11756_458	Tdurum_contig11756_458
RAC875_rep_c105196_532	RAC875_rep_c105196_532
wsnp_Ex_rep_c101500_86856679	wsnp_Ex_rep_c101500_86856679
CAP8_c3129_381	RAC875_c35688_382	Tdurum_contig14482_1073	IAAV5232	Tdurum_contig52350_902	BS00064813_51	Excalibur_rep_c69149_1588	Tdurum_contig50720_482	Kukri_c21008_657	tplb0025l18_1788	Kukri_c44231_1576	RAC875_c22328_1356	Tdurum_contig42282_10323	Excalibur_c91176_326	RFL_Contig5122_974	BS00065001_51	Kukri_c25632_86	tplb0021g21_595	wsnp_Ku_c2838_5354231	Excalibur_c62106_387	CAP8_c3129_381	Excalibur_c7971_712
Excalibur_c74304_642	Excalibur_c74304_642	Tdurum_contig44062_733	Tdurum_contig45580_1717	Tdurum_contig56511_144	BS00107555_51	BobWhite_c14476_80	IACX636	Tdurum_contig15512_429	RAC875_c25986_82
Excalibur_c18324_390	Excalibur_c25599_358	RAC875_c26214_505	wsnp_RFL_Contig1951_1127302	Excalibur_c18324_390	RAC875_c47161_100	IACX11417	BobWhite_c12426_84	Kukri_c31776_1621	RAC875_c829_1143	Kukri_c23195_266	IACX6178	CAP12_c259_307
BobWhite_c28819_733	RAC875_c63975_307	Tdurum_contig10579_790	Excalibur_c1793_97	BS00067806_51	CAP12_c6044_69	wsnp_Ex_c28204_37349164	BS00040336_51	BobWhite_c28819_733
wsnp_Ex_c25057_34318425	wsnp_Ex_rep_c66615_64916512	wsnp_Ex_rep_c66809_65185215	Ra_c71628_188	Ra_c22880_760	wsnp_Ex_c25057_34318425	RAC875_c41194_218	Ku_c59581_1412	IAAV444
wsnp_Ex_rep_c66358_64543401	CAP11_c2194_115	Ku_c13700_1196	wsnp_Ex_rep_c66358_64543401	Excalibur_c3171_416	wsnp_Ex_rep_c66358_64543218	Kukri_rep_c104611_210	Ku_c35823_743
BS00041707_51	RAC875_c992_718	BobWhite_c28819_517	wsnp_BE403597A_Ta_2_1	wsnp_BE406351A_Ta_2_2	BS00040337_51	Kukri_c9713_1999	BS00085765_51	BS00041707_51
BS00070004_51	RFL_Contig3780_644	RAC875_rep_c69987_930	BS00070004_51	BS00039406_51	RAC875_c35521_185	Ra_c13247_528	BS00070005_51
wsnp_Ku_c16547_25454123	wsnp_Ex_c10555_17236072	wsnp_Ku_c16547_25454123	IAAV7086	RAC875_c22328_490	IAAV6102
BobWhite_c17783_174	BobWhite_c17783_174	BS00022409_51	Kukri_rep_c68300_216	BS00030165_51
wsnp_Ex_rep_c69124_68035485	wsnp_Ex_c12219_19526749	wsnp_Ex_c1782_3365844	wsnp_Ex_rep_c69124_68035485	BobWhite_rep_c62964_873	Kukri_c45015_145
RAC875_rep_c88665_52	wsnp_BF201235A_Ta_2_4	wsnp_RFL_Contig3790_4082085	RAC875_rep_c88665_52	BS00003867_51	RAC875_rep_c88665_100
BS00022813_51	Kukri_c25978_561	wsnp_Ex_rep_c70299_69243401	wsnp_Ex_c5740_10081171	Ex_c5740_1133	BS00022813_51
Tdurum_contig11803_850	wsnp_Ex_c19556_28530231	Tdurum_contig11803_850	Tdurum_contig11803_306	wsnp_Ex_c19556_28530243	Tdurum_contig11803_475
RAC875_c35688_178	RAC875_c35688_178	Kukri_c26697_366	RAC875_c35200_230	Excalibur_c16329_493
Tdurum_contig82812_213	Excalibur_c15733_252	BS00039983_51	Tdurum_contig82812_213	Excalibur_rep_c111743_194	Tdurum_contig9731_121
wsnp_Ex_c31900_40635609	Kukri_c57491_156	wsnp_Ex_c31900_40635609	Kukri_c15489_626	wsnp_Ex_rep_c66615_64916114
wsnp_Ex_c20370_29434410	Ex_c721_2127	Ex_c721_2374	Excalibur_c50934_159	wsnp_Ex_c20370_29434410
Excalibur_c6808_959	Excalibur_c6808_959	IACX2067	Excalibur_c4847_631	Excalibur_c6808_541
BobWhite_c17403_635	wsnp_Ex_c10084_16572374	RAC875_c21906_247	BobWhite_c17403_635	RAC875_c52458_454
IAAV1698	BS00035883_51	IAAV1698	BS00089497_51	BS00022666_51
BS00064905_51	IAAV2654	Kukri_c1728_1876	BS00064905_51
wsnp_BG263521A_Ta_2_2	BobWhite_c23953_312	wsnp_BG263521A_Ta_2_2	wsnp_Ex_c22862_32074455
BS00067907_51	BS00057059_51	BS00057060_51	BS00067907_51
BS00022982_51	BS00022982_51	Excalibur_c92241_336	RAC875_rep_c78744_228
Kukri_rep_c83485_398	Kukri_rep_c83485_398	wsnp_BG314532A_Ta_2_1	BS00036767_51
wsnp_CAP11_rep_c8768_3788007	wsnp_Ex_c15325_23565935	wsnp_CAP11_rep_c8768_3788007	wsnp_CAP12_c901_472535
Excalibur_c28017_641	Excalibur_c47535_389	wsnp_CAP8_c2677_1394934	Excalibur_c28017_641
wsnp_Ex_c2137_4014383	wsnp_Ex_c2137_4014287	wsnp_Ex_c2137_4014383	wsnp_Ra_c6586_11477949
Ku_c8927_2075	Kukri_c7193_5892	wsnp_Ku_c8927_15048149	Ku_c8927_2075
Tdurum_contig42423_1963	Tdurum_contig42423_1963	Tdurum_contig42423_1536	Tdurum_contig42423_2448
wsnp_Ex_rep_c66982_65424063	Ex_c19516_3687	wsnp_Ku_c10418_17237935	wsnp_Ex_rep_c66982_65424063
Kukri_rep_c104727_91	Kukri_c15308_173	wsnp_Ex_rep_c68113_66877517	Kukri_rep_c104727_91
BS00021739_51	BS00021739_51	BS00079443_51	RAC875_rep_c73925_276
wsnp_Ex_c5412_9564346	wsnp_Ex_c5412_9564346	Ra_c58279_702	Ra_c58279_684
RAC875_c38018_278	RAC875_c38018_278	RFL_Contig4517_1276
BS00023202_51	BobWhite_c5178_188	BS00023202_51
wsnp_Ex_c36242_44232305	IAAV2376	wsnp_Ex_c36242_44232305
wsnp_JD_c16948_15934352	Kukri_c3688_407	wsnp_JD_c16948_15934352
wsnp_Ku_c850_1758318	wsnp_Ku_c850_1758318	wsnp_Ku_c3688_6797159
BS00077769_51	BS00077769_51	BS00077768_51
BS00093201_51	BS00093201_51	BS00081506_51
Kukri_c3882_2021	Excalibur_c12177_285	Kukri_c3882_2021
BS00041816_51	Ra_c34214_1320	BS00041816_51
wsnp_Ex_c3695_6740339	RAC875_c27530_860	wsnp_Ex_c3695_6740339
BS00091763_51	BS00091763_51	wsnp_Ex_rep_c108004_91402649
Tdurum_contig53038_714	BS00065245_51	Tdurum_contig53038_714
RAC875_c33037_578	RAC875_c33037_578	wsnp_Ex_rep_c70299_69243835
wsnp_Ku_c16358_25225060	Kukri_c4027_151	wsnp_Ku_c16358_25225060
wsnp_Ex_c19516_28481857	RFL_Contig174_406	wsnp_Ex_c19516_28481857
IACX3245	BS00062732_51	IACX3245
BS00032606_51	BS00032606_51	Kukri_c11327_977
Jagger_c9554_114	wsnp_Ra_c32271_41304469	Jagger_c9554_114
RAC875_c25848_122	IACX5800	RAC875_c25848_122
Tdurum_contig47258_1039	Tdurum_contig47258_1039	wsnp_Ku_c15567_24224486
RAC875_c42648_115	RAC875_c42648_115	Jagger_c4026_328
RAC875_c48703_189	RAC875_c48703_189
Kukri_rep_c73477_888	Kukri_rep_c73477_888
Kukri_c40204_141	Kukri_c40204_141
wsnp_BE498730A_Ta_2_2	wsnp_BE498730A_Ta_2_2	Kukri_c29034_867	BS00074780_51	RAC875_c17628_867	Excalibur_c28938_185
wsnp_Ex_c63909_62932893	wsnp_Ex_c63909_62932893
BS00076693_51	BS00076693_51
RAC875_rep_c70093_1079	RAC875_rep_c70093_1079
Tdurum_contig42153_5854	Tdurum_contig42153_5854
RFL_Contig2972_2819	RFL_Contig2972_2819
wsnp_JD_c12088_12411845	wsnp_JD_c12088_12411845
wsnp_JD_c18695_17091254	wsnp_JD_c18695_17091254
Excalibur_rep_c105284_110	Excalibur_rep_c105284_110
IAAV880	IAAV880
Kukri_c24852_466	Kukri_c24852_466
Ku_c10387_272	Ku_c10387_272
wsnp_Ex_c42815_49298013	wsnp_Ex_c42815_49298013
IAAV5706	IAAV5706
RAC875_c41731_321	RAC875_c41731_321
wsnp_Ex_c63909_62932437	wsnp_Ex_c63909_62932437
Excalibur_c32668_467	Excalibur_c32668_467
BS00024921_51	BS00024921_51
RFL_Contig927_1591	RFL_Contig927_1591
BS00011539_51	BS00011539_51
Kukri_c53501_305	Kukri_c53501_305
Tdurum_contig82404_354	Tdurum_contig82404_354
RFL_Contig2972_2285	RFL_Contig2972_2285
Tdurum_contig93508_295	Tdurum_contig93508_295
wsnp_Ex_c2138_4015881	wsnp_Ex_c2138_4015881
Excalibur_c12169_1088	Excalibur_c12169_1088
Tdurum_contig44328_448	Tdurum_contig44328_448
BobWhite_c1611_1685	BobWhite_c1611_1685
wsnp_Ex_rep_c101526_86881496	wsnp_Ex_rep_c101526_86881496
Excalibur_c18514_238	Excalibur_c18514_238
Tdurum_contig56321_232	Tdurum_contig56321_232
BS00029332_51	BS00029332_51
Tdurum_contig55610_784	Tdurum_contig55610_784
wsnp_Ex_c59373_60260876	wsnp_Ex_c59373_60260876
BS00025880_51	BS00025880_51
Ku_c23118_149	Ku_c23118_149
RAC875_c24517_558	RAC875_c24517_558
wsnp_Ex_c60588_60977198	wsnp_Ex_c60588_60977198	wsnp_Ex_rep_c101866_87158671
BS00075524_51	BS00075524_51
BS00024643_51	BS00024643_51	RAC875_c51459_311
RAC875_rep_c111906_144	RAC875_rep_c111906_144
Excalibur_c37649_125	Excalibur_c37649_125
RAC875_c34757_180	RAC875_c34757_180
Kukri_c74165_204	Kukri_c74165_204
BS00029208_51	BS00029208_51
wsnp_JD_c2578_3489735	wsnp_JD_c2578_3489735
Excalibur_c61806_213	Excalibur_c61806_213
BS00000209_51	BS00000209_51
BS00110587_51	BS00110587_51
Excalibur_c34964_326	Excalibur_c34964_326
RFL_Contig5277_888	RFL_Contig5277_888
BS00066186_51	BS00066186_51
Excalibur_c12980_2392	Excalibur_c12980_2392
RFL_Contig2656_871	RFL_Contig2656_871
wsnp_Ku_c23598_33524490	wsnp_Ku_c23598_33524490
BS00096927_51	BS00096927_51
RFL_Contig1863_250	RFL_Contig1863_250
Excalibur_rep_c102052_721	Excalibur_rep_c102052_721
Excalibur_c8009_325	Tdurum_contig6086_269	Tdurum_contig86183_221	Excalibur_c8009_325
Ku_c269_2643	Ku_c269_2643
BS00068050_51	BS00068050_51
Ku_c57425_413	Ku_c57425_413
wsnp_Ex_c15740_24096817	wsnp_Ex_c15740_24096817
Ra_c70418_147	BobWhite_rep_c64766_352	Ra_c70418_147
Kukri_c52608_142	Kukri_c52608_142
wsnp_Ex_rep_c103167_88182254	wsnp_Ex_rep_c103167_88182254
RAC875_c24364_307	RAC875_c24364_307
BS00004724_51	BS00004724_51
BS00107804_51	BS00107804_51
tplb0050m09_1890	tplb0050m09_1890
CAP7_c4056_108	CAP7_c4056_108
RAC875_c9523_328	RAC875_c9523_328
Ra_c3750_1082	Ra_c3750_1082
wsnp_Ex_c11950_19164191	wsnp_Ex_c11950_19164191
BS00022487_51	BS00022487_51
Excalibur_c72359_56	Excalibur_c72359_56
IAAV2065	IAAV2065
CAP12_rep_c6956_169	CAP12_rep_c6956_169
BS00083146_51	BS00083146_51
wsnp_Ra_c66636_64922359	wsnp_Ra_c66636_64922359
Tdurum_contig30451_88	Tdurum_contig30451_88
BS00049644_51	BS00049644_51
wsnp_Ex_c59095_60108185	wsnp_Ex_c59095_60108185
Tdurum_contig49145_914	Tdurum_contig49145_914
Kukri_c40121_373	Kukri_c40121_373
Tdurum_contig84245_154	Tdurum_contig84245_154
wsnp_Ex_c42720_49228237	wsnp_Ex_c42720_49228237
wsnp_Ex_c15822_24204224	wsnp_Ex_c15822_24204224
Ku_c69608_894	Ku_c69608_894
RAC875_c96399_610	RAC875_c96399_610
wsnp_BE445431A_Td_2_1	wsnp_BE445431A_Td_2_1
wsnp_Ex_c905_1748920	wsnp_Ex_c905_1748920
RAC875_c1757_530	RAC875_c1757_530
Kukri_c29170_702	Kukri_c29170_702
BS00039422_51	BS00039422_51
BS00096882_51	BS00096882_51
BS00062843_51	BS00062843_51
wsnp_Ex_c5412_9564478	wsnp_Ex_c5412_9564478
Ku_c33884_267	Ku_c33884_267
Excalibur_c11437_75	Excalibur_c11437_75
Tdurum_contig8350_350	Tdurum_contig8350_350
BS00021706_51	BS00021706_51
RAC875_rep_c119471_174	RAC875_rep_c119471_174
BS00063368_51	BS00063368_51
wsnp_Ku_c1292_2572053	wsnp_Ku_c1292_2572053
BS00030136_51	BS00030136_51
BobWhite_c5096_156	BobWhite_c5096_156
BobWhite_c26374_339	BobWhite_c26374_339
IACX6028	IACX6028
Excalibur_rep_c67619_217	Excalibur_rep_c67619_217
CAP12_c575_105	CAP12_c575_105
Tdurum_contig33398_106	Tdurum_contig33398_106
IAAV691	IAAV691
wsnp_Ex_rep_c67264_65795361	wsnp_Ex_rep_c67264_65795361
CAP8_rep_c8022_270	CAP8_rep_c8022_270
Tdurum_contig63071_67	Tdurum_contig63071_67
RAC875_c19904_308	RAC875_c19904_308
CAP11_c2293_200	CAP11_c2293_200
Excalibur_c52319_257	Excalibur_c52319_257
wsnp_Ku_c33374_42877546	wsnp_Ku_c33374_42877546
Excalibur_c42110_66	Excalibur_c42110_66
RAC875_c1706_1888	RAC875_c1706_1888
RAC875_c69068_71	RAC875_c69068_71
RAC875_c14944_555	RAC875_c14944_555
IAAV3791	IAAV3791
RAC875_rep_c107961_348	RAC875_rep_c107961_348
wsnp_Ex_c2337_4379619	wsnp_Ex_c2337_4379619
Tdurum_contig77522_310	Tdurum_contig77522_310
Tdurum_contig48302_532	Tdurum_contig48302_532
RAC875_c96033_191	RAC875_c96033_191
RAC875_c42847_141	RAC875_c42847_141
BS00090940_51	BS00090940_51
RAC875_c35807_1110	RAC875_c35807_1110
Kukri_rep_c74573_613	Kukri_rep_c74573_613
Tdurum_contig8350_243	Tdurum_contig8350_243	BS00087932_51
IAAV8933	IAAV8933
Tdurum_contig93884_223	Tdurum_contig93884_223
RAC875_c4015_2175	RAC875_c4015_2175
BS00091830_51	BS00091830_51
Excalibur_c11947_746	Excalibur_c11947_746
BobWhite_c16923_64	BobWhite_c16923_64
Tdurum_contig86243_288	Tdurum_contig86243_288
Excalibur_c20439_825	Excalibur_c20439_825
wsnp_Ex_rep_c80588_75758453	wsnp_Ex_rep_c80588_75758453
RAC875_rep_c69619_78	RAC875_rep_c69619_78
Excalibur_c41125_360	Excalibur_c41125_360
BobWhite_c15773_166	BobWhite_c15773_166
BS00065366_51	BS00065366_51
BS00110128_51	BS00110128_51
wsnp_be471201A_Ta_1_1	wsnp_be471201A_Ta_1_1
BobWhite_c11022_78	BobWhite_c11022_78
Excalibur_c44487_642	Excalibur_c44487_642
Excalibur_c4372_363	Excalibur_c4372_363
RAC875_c3397_1492	RAC875_c3397_1492
RAC875_c17787_274	RAC875_c17787_274
wsnp_Ex_c2887_5330426	wsnp_Ex_c2887_5330426
Tdurum_contig61938_424	Tdurum_contig61938_424
wsnp_Ex_c11827_18986376	wsnp_Ex_c11827_18986376
RAC875_c33809_158	RAC875_c33809_158
Tdurum_contig42153_7329	Tdurum_contig42153_7329
Kukri_c56203_965	Kukri_c56203_965
RAC875_c18698_550	RAC875_c18698_550
Tdurum_contig53038_684	Tdurum_contig53038_684
wsnp_Ex_c2772_5130007	wsnp_Ex_c2772_5130007
BobWhite_c13373_250	BobWhite_c13373_250
wsnp_JD_rep_c48914_33168544	wsnp_JD_rep_c48914_33168544
Kukri_c40035_258	Kukri_c40035_258
BobWhite_rep_c64680_305	BobWhite_rep_c64680_305
BobWhite_c31163_694	BobWhite_c31163_694
Tdurum_contig52350_296	Tdurum_contig52350_296
Excalibur_c42110_210	Excalibur_c42110_210
wsnp_Ex_c36049_44083089	wsnp_Ex_c36049_44083089
Ra_c42714_1137	Ra_c42714_1137
BobWhite_c4517_120	BobWhite_c4517_120
Excalibur_rep_c86807_132	Excalibur_rep_c86807_132
RAC875_c1043_258	RAC875_c1043_258
BobWhite_c26803_89	BobWhite_c26803_89
wsnp_JD_c15127_14676522	wsnp_JD_c15127_14676522
Ra_c2655_504	Ra_c2655_504
RAC875_rep_c69619_145	RAC875_rep_c69619_145
RAC875_c13116_541	RAC875_c13116_541
Kukri_c3024_1268	Kukri_c3024_1268
wsnp_Ex_c2033_3814035	wsnp_Ex_c2033_3814035
BobWhite_c30622_180	RAC875_c76533_442	IAAV1101	tplb0045o20_699	RAC875_rep_c99492_65	BS00103461_51	RAC875_c86069_65	BS00067337_51	Excalibur_c43482_141	Excalibur_c12135_100	Kukri_c36879_83	Tdurum_contig1653_190	BS00038217_51	BS00079213_51	RAC875_c26415_350	BS00022422_51	wsnp_JD_c12687_12877994	RAC875_c3302_1411	wsnp_Ex_c741_1456698	RAC875_c37837_889	BobWhite_c30622_180	BS00038218_51	BS00043099_51	Kukri_c62277_80	IACX6223	tplb0045o20_1168	Kukri_c44_1704
IACX5726	Excalibur_c1883_340	IACX5726	Excalibur_c65466_714	BS00069756_51	RFL_Contig3713_316	Excalibur_c7051_1027	Kukri_c55909_1109	RAC875_c57353_245	BS00046601_51	IACX8828	RAC875_c31328_381	BS00011047_51	BS00009882_51	BS00011276_51	Kukri_c27631_1329	RFL_Contig385_761	RAC875_c1858_2693	Excalibur_c31864_713
RAC875_rep_c118376_304	BS00063577_51	IAAV3789	IAAV2784	RAC875_rep_c118376_304	Kukri_c67546_342	wsnp_Ex_c6537_11338763	Kukri_c67546_279	BS00065418_51	wsnp_CAP7_rep_c12606_5316797	Kukri_c40953_658	RAC875_c31252_173	Ra_c6728_590	RFL_Contig1385_326
Tdurum_contig18858_324	Tdurum_contig18858_324	CAP7_c1933_170	IAAV1401	Tdurum_contig54784_485	BS00063365_51	BS00077131_51	BobWhite_rep_c64679_73	Kukri_c18459_2622	Tdurum_contig5691_596	BS00080967_51	BS00047070_51	BS00046166_51	BobWhite_c18540_97
RAC875_c103094_120	wsnp_Ex_c2203_4129271	Kukri_c834_259	RFL_Contig2577_584	RAC875_c4465_549	RAC875_c4465_81	wsnp_Ex_c11748_18884081	Excalibur_c2819_2310	Ex_c16948_754	RAC875_c103094_120	Excalibur_c2819_1773	BobWhite_c47357_535
Kukri_rep_c68903_708	Excalibur_c95944_641	BobWhite_c13525_262	BS00004224_51	Kukri_rep_c68903_708	RAC875_c29913_139	Tdurum_contig82393_581	Excalibur_c14201_111	Kukri_rep_c68903_301
BS00100939_51	Kukri_c74521_181	Excalibur_c46590_363	wsnp_Ku_c48_103915	Excalibur_c16144_185	Kukri_rep_c104422_192	BS00100939_51
wsnp_RFL_Contig1418_565105	Ra_c6700_406	wsnp_Ex_c15089_23270614	wsnp_RFL_Contig1418_565105	wsnp_Ex_c22423_31615798	IAAV6765
RAC875_c18463_156	Kukri_c9507_95	RAC875_c18463_156	BobWhite_c5852_685	CAP7_c3814_303
Kukri_c9387_112	Kukri_c9387_112	wsnp_BF202681B_Ta_2_2	Ra_c2110_1660	Kukri_c9387_372	wsnp_CAP8_c630_456418
Excalibur_c40976_87	Excalibur_c40976_87	Tdurum_contig80351_311	JD_c2156_2040	RAC875_c8197_810	wsnp_Ex_c5619_9884202
wsnp_BE497494B_Ta_2_1	RAC875_c35438_474	wsnp_CAP11_c3947_1866837	IAAV980	Ra_c27275_627	BS00070001_51	wsnp_BE497494B_Ta_2_1	wsnp_Ex_c269_518324	BS00071690_51	Tdurum_contig77602_931	wsnp_Ex_c269_517710	BS00083078_51	BS00003404_51	Ku_c4042_576	IAAV2480	wsnp_Ku_c4042_7375053	BobWhite_c10238_127	Kukri_rep_c85389_715
Kukri_c84629_315	IACX6309	Kukri_c84629_315	BS00066719_51	RFL_Contig3172_1752	Excalibur_c65341_303
BS00009807_51	IAAV3165	Kukri_c59939_94	wsnp_Ex_c10596_17293192	wsnp_Ex_c10596_17293363	BS00009807_51
RAC875_c17455_152	BS00046165_51	RAC875_c17455_152	wsnp_Ex_c5123_9087869	wsnp_Ex_c5123_9089025
RAC875_c62831_255	Kukri_rep_c69177_180	RAC875_c62831_255	Kukri_c27673_289	Kukri_rep_c103261_918
wsnp_Ex_c7203_12370983	wsnp_Ex_c7203_12370983	wsnp_BE490267A_Ta_2_1	IAAV717	RFL_Contig4856_71
IACX8446	IACX8446	wsnp_Ex_c7776_13247365	Kukri_c30847_551	wsnp_JD_c640_960796
BS00092273_51	wsnp_BE399688B_Ta_2_1	IACX1412	BS00092273_51
BS00100118_51	wsnp_Ex_c12675_20144479	BS00100118_51	Excalibur_c33525_279	wsnp_Ra_c58860_60407020
wsnp_JD_c1236_1789566	wsnp_JD_c4699_5834958	wsnp_JD_c1236_1789566	wsnp_Ex_c51461_55394646	Kukri_c42244_809
Excalibur_rep_c83640_791	BobWhite_c24069_257	Excalibur_rep_c83640_791	Tdurum_contig52627_496
Tdurum_contig54925_415	RFL_Contig337_1645	BS00064528_51	Tdurum_contig7144_602	Tdurum_contig54925_415
wsnp_Ex_c7246_12443506	wsnp_Ex_c7246_12443506	Excalibur_c13239_85	Ku_c23446_2209	Tdurum_contig83066_276
wsnp_Ku_c27759_37702654	wsnp_Ku_c27759_37702654	wsnp_Ex_rep_c101906_87187119	Kukri_rep_c94009_116	BS00043103_51
Excalibur_rep_c77221_93	Excalibur_rep_c108662_132	Excalibur_rep_c77221_93	Excalibur_rep_c68985_110
Ex_c67202_741	wsnp_Ex_rep_c103381_88353000	Ex_c67202_741	CAP11_c1820_244
BobWhite_c32938_264	RAC875_c29937_325	BobWhite_c32938_264	Excalibur_c3506_610
Tdurum_contig13653_255	BS00100563_51	RAC875_c15396_90	Tdurum_contig13653_255
BobWhite_c38001_528	tplb0024l03_910	BobWhite_c38001_528	Excalibur_c80601_308
Excalibur_c12675_1147	RFL_Contig5495_563	Excalibur_c12675_1147	IAAV1798
Ku_c34562_480	Excalibur_c7963_1722	Ku_c34562_480	Kukri_rep_c106290_204
Ex_c2510_477	wsnp_Ku_c12037_19549078	CAP12_c2472_60	Ex_c2510_477
BS00037345_51	BS00066119_51	BS00037345_51	Excalibur_c15696_1280
BobWhite_c11059_169	Kukri_c11318_591	BobWhite_c23790_98	BobWhite_c11059_169
RAC875_c21868_792	wsnp_Ex_c56027_58308093	Excalibur_c53516_119	RAC875_c21868_792
Excalibur_c18417_285	RAC875_rep_c109975_192	BobWhite_rep_c61602_139	Excalibur_c18417_285
wsnp_JD_c30_49876	Kukri_c498_1817	BS00094172_51	wsnp_JD_c30_49876
RAC875_rep_c72435_90	RAC875_rep_c72435_90	RAC875_c79857_301
RFL_Contig1483_1765	tplb0031k24_254	wsnp_Ra_c16822_25566950	RFL_Contig1483_1765
wsnp_RFL_Contig3917_4326857	Excalibur_c2157_173	wsnp_RFL_Contig3917_4326857
wsnp_Ex_c51352_55323092	wsnp_Ex_c51352_55323092	BobWhite_c8113_532	wsnp_Ex_rep_c67671_66332423
BS00011039_51	IAAV5331	BS00011039_51
IACX6340	IACX6340	tplb0034e07_1869	wsnp_Ra_c1501_2991585
Excalibur_c36280_764	wsnp_Ex_c5123_9088111	BS00046164_51	Excalibur_c36280_764
Tdurum_contig71365_233	Excalibur_c35074_257	Tdurum_contig71365_233	Kukri_c57014_168
wsnp_Ex_rep_c72511_70872203	wsnp_Ku_c4962_8872507	wsnp_Ex_c1962_3696265	wsnp_Ex_rep_c72511_70872203
RAC875_rep_c72879_435	RAC875_rep_c72879_435	wsnp_Ex_rep_c67561_66188180
BS00009060_51	IAAV6288	BS00009060_51	Excalibur_c10637_515
IACX5850	wsnp_Ex_c10838_17631243	Kukri_c32700_104	IACX5850
wsnp_Ex_c922_1775246	Excalibur_rep_c108225_302	wsnp_Ex_c922_1775246	RAC875_c3947_441
Kukri_c3501_1175	Kukri_c3501_1175	Excalibur_c8919_345
RAC875_c66695_560	RAC875_c66695_560	wsnp_JD_c12346_12606967
RFL_Contig356_812	RFL_Contig356_812	wsnp_Ex_c1873_3531947
Excalibur_rep_c106698_235	Excalibur_c7366_1926	Excalibur_rep_c106698_235
Kukri_c5711_112	Kukri_c5711_112	BobWhite_c5852_103
Excalibur_c73922_55	Kukri_c40621_513	Excalibur_c73922_55
BS00022417_51	RAC875_c15649_1101	BS00022417_51
Excalibur_c40976_111	BS00059896_51	Excalibur_c40976_111
RAC875_c52566_644	RAC875_c52566_644	RAC875_c52566_551
wsnp_Ex_c38739_46196393	wsnp_Ex_c38739_46196393	wsnp_Ex_c38739_46195930
wsnp_RFL_Contig3802_4108582	wsnp_RFL_Contig3802_4108582	RAC875_s109189_188
Kukri_c49784_56	Kukri_c49784_86	Kukri_c49784_56
Tdurum_contig30201_63	Tdurum_contig30201_63	tplb0042o21_419
Excalibur_c56550_71	BobWhite_rep_c64068_241	Excalibur_c56550_71
IAAV539	IAAV539	IAAV6156
IAAV5226	IAAV5226	RAC875_c14775_1048
Kukri_rep_c69803_82	Kukri_c12368_82	Kukri_rep_c69803_82
Kukri_c31059_130	RFL_Contig2612_826	Kukri_c31059_130
BS00063236_51	BS00063236_51	BS00026432_51
BS00075410_51	RAC875_c63545_85	BS00075410_51
Ra_c105904_187	Ra_c105904_1191	Ra_c105904_187
wsnp_JD_c8085_9129899	Kukri_c29640_92	wsnp_JD_c8085_9129899
RAC875_rep_c112008_519	RAC875_rep_c112008_519	RAC875_rep_c106400_276
RAC875_c36614_344	RAC875_c36614_344	Ku_c12037_482
BS00110442_51	BS00110319_51	BS00110442_51
BobWhite_c7274_333	Tdurum_contig10048_447	BobWhite_c7274_333
BS00072839_51	BS00072839_51	BS00072840_51
Ku_c41677_924	Excalibur_c21220_88	Ku_c41677_924
Tdurum_contig54634_815	RFL_Contig5031_526	Tdurum_contig54634_815
RAC875_c57938_94	RAC875_c57938_94	Excalibur_c65830_82
wsnp_Ex_c1996_3754394	wsnp_Ex_c1996_3754394	Ra_c491_902
Excalibur_c48404_59	Excalibur_c48404_59	wsnp_Ex_c15646_23969140
BobWhite_c5072_107	BobWhite_c5072_107	BS00022950_51
Ra_c71978_532	Ra_c71978_532	Tdurum_contig12459_491
Excalibur_c7449_587	Kukri_c52356_96	Excalibur_c7449_587
Kukri_c26474_540	Excalibur_c584_726	Kukri_c26474_540
wsnp_Ex_c45094_50985067	wsnp_Ex_c9248_15372536	Excalibur_rep_c106124_239	wsnp_Ex_c45094_50985067
wsnp_Ra_c10712_17572884	wsnp_Ra_c10712_17572884
Kukri_c30847_344	Kukri_c30847_344
wsnp_Ex_c7738_13195349	wsnp_Ex_c7738_13195349
Excalibur_c47996_509	Excalibur_c47996_509
RAC875_c17459_566	RAC875_c17459_566
wsnp_Ra_rep_c106119_89961852	wsnp_Ra_rep_c106119_89961852
wsnp_Ku_rep_c73313_72887199	wsnp_Ku_rep_c73313_72887199
Kukri_rep_c69267_496	Kukri_rep_c69267_496
Tdurum_contig30930_184	Tdurum_contig30930_184
Kukri_c26288_419	Kukri_c26288_419
wsnp_Ku_c12022_19520410	wsnp_Ku_c12022_19520410
wsnp_JD_c42879_30043973	wsnp_JD_c42879_30043973
wsnp_Ku_c11665_18999583	wsnp_Ku_c11665_18999583
wsnp_BG263521B_Ta_2_1	wsnp_BG263521B_Ta_2_1
Excalibur_c25921_230	Excalibur_c25921_230
IAAV6424	IAAV6424
Kukri_c53810_137	Kukri_c53810_137
BobWhite_c5191_362	Kukri_c18754_67	CAP12_s9114_61	BobWhite_c5191_563	BS00106695_51	BobWhite_c5191_362
wsnp_JD_rep_c67103_42432235	wsnp_JD_rep_c67103_42432235
wsnp_CAP7_c1592_791887	wsnp_CAP7_c1592_791887
wsnp_Ex_c22946_32163010	wsnp_Ex_c22946_32163010
BS00104667_51	BS00104667_51
BobWhite_c41676_137	Excalibur_c105074_293	BobWhite_c41676_137
RAC875_c22429_249	RAC875_c22429_249
BS00092869_51	BS00092869_51
Excalibur_c42146_338	Excalibur_c42146_338
BS00110490_51	BS00110490_51
RAC875_rep_c71112_400	RAC875_rep_c71112_400
wsnp_Ku_c18923_28319203	wsnp_Ku_c18923_28319203
BobWhite_c19945_341	BobWhite_c19945_341
RAC875_c4203_382	RAC875_c4203_382	Excalibur_c58566_284	RAC875_c30936_411
RAC875_c65882_668	RAC875_c65882_668
Excalibur_c16646_1254	Excalibur_c16646_1254
BS00064851_51	BS00064851_51
Excalibur_c2656_3198	Excalibur_c2656_3198
BS00034245_51	BS00034245_51	Kukri_rep_c68124_672
Kukri_c46621_143	Kukri_c46621_143
Kukri_c16758_443	Kukri_c16758_443
BobWhite_rep_c64049_232	BobWhite_rep_c64049_232
IAAV5802	IAAV5802
BS00069685_51	BS00069685_51
RAC875_c16993_196	RAC875_c16993_196
BS00010012_51	BS00010012_51
RAC875_c98387_130	RAC875_c98387_130
BobWhite_c17047_268	BobWhite_c17047_268
wsnp_Ra_c1660_3275687	wsnp_Ra_c1660_3275687
RFL_Contig2751_1562	RFL_Contig2751_1562
Excalibur_c21752_768	Excalibur_c21752_768
Ex_c52711_584	Ex_c52711_584
Ku_c5725_892	Ku_c5725_892
RAC875_c87052_193	RAC875_c87052_193
Kukri_c17_1246	Kukri_c17_1246
RAC875_c5577_1682	RAC875_c5577_1682
Kukri_c19751_873	Kukri_c19751_873
Kukri_c10017_833	Kukri_c10017_833
BobWhite_c8253_397	BobWhite_c8253_397
Excalibur_rep_c101263_892	Excalibur_rep_c101263_892
RAC875_c31214_58	RAC875_c31214_58
Excalibur_c30167_243	Excalibur_c30167_243
tplb0054d13_2445	tplb0054d13_2445
Excalibur_c2484_2113	Excalibur_c2484_2113
Kukri_c75902_132	Kukri_c75902_132
Kukri_c1460_1032	Kukri_c1460_1032
BS00079621_51	BS00079621_51
BS00012071_51	BS00012071_51
BS00079013_51	BS00079013_51
wsnp_Ex_rep_c70571_69488416	wsnp_Ex_rep_c70571_69488416
wsnp_Ku_c2486_4751695	wsnp_Ku_c2486_4751695
BS00080318_51	BS00080318_51
wsnp_Ra_c14112_22155451	wsnp_Ra_c14112_22155451
Ra_c2110_494	Ra_c2110_494
Kukri_c96357_134	Kukri_c96357_134
IAAV8040	IAAV8040
wsnp_Ex_c62844_62315607	wsnp_Ex_c62844_62315607
IAAV7841	IAAV7841
wsnp_Ex_c55735_58127324	wsnp_Ex_c55735_58127324
wsnp_Ex_c25043_34305764	wsnp_Ex_c25043_34305764
RAC875_c17720_501	RAC875_c17720_501
RAC875_rep_c115433_378	RAC875_rep_c115433_378
RAC875_c1226_652	RAC875_c1226_652
Excalibur_c34937_710	Excalibur_c34937_710
Excalibur_c94383_157	Excalibur_c94383_157
RAC875_c37540_565	RAC875_c37540_565
RAC875_c26460_807	RAC875_c26460_807
Kukri_c40204_617	Kukri_c40204_617
Excalibur_c3762_715	Excalibur_c3762_715
BS00067280_51	BS00067280_51
BobWhite_c12144_216	BobWhite_c12144_216
RAC875_c26469_480	RAC875_c26469_480
Kukri_c28478_750	Kukri_c28478_750
BS00083998_51	BS00083998_51
wsnp_Ex_c163_321026	wsnp_Ex_c163_321026
BobWhite_c18672_757	BobWhite_c18672_757
tplb0040e02_1293	tplb0040e02_1293
CAP7_c4827_53	CAP7_c4827_53
wsnp_Ex_c7003_12065828	wsnp_Ex_c7003_12065828
Excalibur_c18966_1008	Excalibur_c18966_1008
Excalibur_c9580_1142	Excalibur_c9580_1142
BS00100981_51	BS00100981_51
CAP11_c2941_210	CAP11_c2941_210
RAC875_rep_c106596_127	RAC875_rep_c106596_127
Kukri_c34353_821	Kukri_c34353_821
BS00093993_51	BS00093993_51
BS00091068_51	BS00091068_51
IAAV1502	IAAV1502
RAC875_c16752_283	RAC875_c16752_283
Excalibur_c26527_82	Excalibur_rep_c107890_89	Excalibur_c26527_82
BS00016650_51	BS00016650_51
RAC875_rep_c113555_122	RAC875_rep_c113555_122
BobWhite_c21827_104	BobWhite_c21827_104
RAC875_c37540_583	RAC875_c37540_583
Excalibur_c46143_143	BobWhite_c7786_376	Excalibur_c46143_143
RAC875_c10132_462	RAC875_c10132_462
RAC875_c400_1271	RAC875_c400_1271
RAC875_c5080_915	RAC875_c5080_915
BobWhite_c2423_99	BobWhite_c2423_99
RAC875_rep_c109207_706	RAC875_rep_c109207_706
Jagger_c10188_98	Jagger_c10188_98
wsnp_BE499478B_Ta_2_1	wsnp_BE499478B_Ta_2_1
RAC875_c38003_164	RAC875_c38003_164
BS00031814_51	BS00031814_51
Excalibur_c48871_625	Excalibur_c48871_625
BS00023068_51	BS00023068_51
Excalibur_c3762_829	Excalibur_c3762_829
wsnp_Ex_rep_c102216_87433489	wsnp_Ex_rep_c102216_87433489
BS00022295_51	BS00022295_51
Kukri_rep_c107572_121	Kukri_rep_c107572_121
Excalibur_c23723_141	Excalibur_c23723_141
wsnp_Ex_c21092_30220342	wsnp_Ex_c21092_30220342
Kukri_c12117_134	Kukri_c12117_134
BobWhite_c662_148	BobWhite_c662_148
Kukri_c37311_136	Kukri_c37311_136
BS00068310_51	BS00068310_51
BobWhite_c7145_355	BobWhite_c7145_355
BS00068181_51	BS00068181_51
IAAV3100	IAAV3100
Excalibur_c71500_231	Excalibur_c71500_231
IACX8470	IACX8470
RAC875_c609_362	RAC875_c609_362
wsnp_Ex_c17700_26446810	wsnp_Ex_c17700_26446810
wsnp_Ex_rep_c66551_64836327	wsnp_Ex_rep_c66551_64836327
CAP8_rep_c8162_101	CAP8_rep_c8162_101
Kukri_c6973_344	Kukri_c6973_344
D_contig25212_98	D_contig25212_98
Tdurum_contig54925_202	Tdurum_contig54925_202
Jagger_c7688_98	Jagger_c7688_98
IAAV5350	IAAV5350
wsnp_Ra_rep_c74497_72390803	wsnp_Ra_rep_c74497_72390803
wsnp_Ex_rep_c67543_66165372	wsnp_Ex_rep_c67543_66165372
IACX8602	IACX8602
BobWhite_c11397_231	BobWhite_c11397_231
BS00004413_51	BS00004413_51
Ex_c55735_1012	Ex_c55735_1012
BobWhite_c6166_319	BobWhite_c6166_319
RFL_Contig2815_1305	RFL_Contig2815_1305
BS00029342_51	BS00029342_51
wsnp_JD_c47318_32176833	wsnp_JD_c47318_32176833
Excalibur_c49875_479	Excalibur_c49875_479
wsnp_JD_rep_c64505_41132927	wsnp_JD_rep_c64505_41132927
wsnp_Ra_c4321_7860456	wsnp_Ra_c4321_7860456
Kukri_c10869_1591	Kukri_c10869_1591
BobWhite_c12911_788	BobWhite_c12911_788
Excalibur_c5438_274	Excalibur_c5438_274
wsnp_Ra_c46023_52004149	wsnp_Ra_c46023_52004149
Kukri_c32980_552	Kukri_c32980_552
BobWhite_c9690_94	BobWhite_c9690_94	Excalibur_c37753_655
BS00010055_51	BS00010055_51
Ra_c4397_542	Ra_c4397_542
Tdurum_contig42112_2432	Tdurum_contig42112_2432
RFL_Contig4849_702	RFL_Contig4849_702
Excalibur_c74925_338	Excalibur_c74925_338
wsnp_JD_c3732_4781170	wsnp_JD_c3732_4781170
Excalibur_c76665_98	Excalibur_c76665_98
Kukri_c16760_1427	Jagger_c4412_265	Kukri_c16760_1427
BobWhite_c12157_747	BobWhite_c12157_747
RAC875_c5673_1209	RAC875_c5673_1209
Kukri_c7339_113	Kukri_c7339_113
IACX2158	IACX2158
Kukri_c49010_266	Kukri_c49010_266
Excalibur_c29417_400	Excalibur_c29417_400
RAC875_c32503_134	RAC875_c32503_134
BobWhite_c31129_60	BobWhite_c31129_60
tplb0042a21_1091	tplb0042a21_1091
BS00081189_51	BS00081189_51
RAC875_c34512_493	RAC875_c34512_493
RAC875_c27297_2153	RAC875_c27297_2153
BobWhite_c2988_493	BobWhite_c2988_493
BS00022805_51	BS00022805_51
wsnp_JG_c609_370792	wsnp_JG_c609_370792
BS00022940_51	BS00022940_51
RAC875_rep_c112807_403	RAC875_rep_c112807_403
CAP12_c2565_239	CAP12_c2565_239
Kukri_c3701_392	Kukri_c3701_392
Excalibur_c20050_133	Excalibur_c20050_133
Kukri_c34553_89	Kukri_c34553_89
BS00009247_51	BS00009247_51
Excalibur_c15031_73	Excalibur_c15031_73
Tdurum_contig31911_195	Tdurum_contig31911_195
wsnp_Ex_c24711_33964543	wsnp_Ex_c24711_33964543
RAC875_c95948_614	RAC875_c95948_614
Excalibur_c40056_59	Excalibur_c40056_59
Ra_c111671_555	Ra_c111671_555
BobWhite_c33464_133	BobWhite_c33464_133
wsnp_Ex_c3764_6853627	wsnp_Ex_c3764_6853627
tplb0034e07_718	tplb0034e07_718
Excalibur_rep_c107769_116	Excalibur_rep_c107769_116
BS00012036_51	BS00012036_51
BobWhite_rep_c50458_213	BobWhite_rep_c50458_213
Kukri_rep_c103893_875	Kukri_rep_c103893_875
wsnp_Ku_c31_62657	wsnp_Ku_c31_62657
BS00065105_51	BS00065105_51
tplb0030f06_593	tplb0030f06_593
BS00065327_51	BS00065327_51
tplb0048g05_866	tplb0048g05_866
BS00010098_51	BS00010098_51
BS00066545_51	BS00066545_51
BS00037278_51	BS00037278_51
wsnp_BF291736B_Ta_1_1	wsnp_BF291736B_Ta_1_1
Kukri_rep_c101529_1199	Kukri_rep_c101529_1199
RAC875_rep_c118667_79	RAC875_rep_c118667_79
Tdurum_contig10048_61	Tdurum_contig10048_61
wsnp_JD_c30_49073	wsnp_JD_c30_49073
BobWhite_c41535_52	BobWhite_c41535_52
RAC875_c34516_316	RAC875_c34516_316
Ra_c68109_376	Tdurum_contig12831_69	Ra_c68109_376
BS00084668_51	BS00084668_51
RAC875_c6538_123	RAC875_c6538_123
Kukri_c94792_127	Kukri_c94792_127
BobWhite_c948_52	BobWhite_c948_52
BS00077914_51	BS00077914_51
Kukri_rep_c97239_133	Kukri_rep_c97239_133
BS00010988_51	BS00010988_51
Kukri_c48787_108	Kukri_c48787_108
Tdurum_contig49928_424	Tdurum_contig49928_424
RAC875_c30797_179	RAC875_c30797_179
RAC875_rep_c91134_949	RAC875_rep_c91134_949
Excalibur_c42928_135	Excalibur_c42928_135
Tdurum_contig68666_570	Tdurum_contig68666_570
RAC875_rep_c83950_222	RAC875_rep_c83950_222
BobWhite_c2822_228	BobWhite_c2822_228
BS00070900_51	BS00070900_51
Ra_c4051_1010	Ra_c4051_1010
Excalibur_c1353_1364	Excalibur_c1353_1364
RFL_Contig4718_1269	RFL_Contig4718_1269
Kukri_rep_c107245_634	Kukri_rep_c107245_634
Excalibur_c100910_239	Excalibur_c100910_239
CAP7_c16_483	CAP7_c16_483
BS00022657_51	BS00022657_51
wsnp_BF473744B_Ta_2_2	wsnp_BF473744B_Ta_2_2
Tdurum_contig26542_457	Tdurum_contig26542_457
Excalibur_c5193_64	Excalibur_c5193_64
wsnp_Ex_c19371_28311667	wsnp_Ex_c19371_28311667
Kukri_c5497_312	Kukri_c5497_312
Tdurum_contig10208_447	Tdurum_contig10208_447
Ku_c7740_879	Ku_c7740_879
BobWhite_c36072_272	BobWhite_c36072_272
BS00083497_51	BS00083497_51
BS00022949_51	BS00022949_51
wsnp_Ex_c9729_16071358	wsnp_Ex_c9729_16071358
BS00070861_51	BS00070861_51
Kukri_c97631_275	Kukri_c97631_275
Ku_c63748_1264	Ku_c63748_1264
RAC875_c34512_685	RAC875_c34512_685
Tdurum_contig10108_246	Tdurum_contig10108_246
IAAV5743	IAAV5743
Tdurum_contig54925_225	Tdurum_contig54925_225
RAC875_c50422_299	RAC875_c50422_299
BS00065264_51	BS00065264_51
wsnp_Ex_c25445_34710489	wsnp_Ex_c25445_34710489
RAC875_c7827_218	RAC875_c7827_218
Excalibur_c22315_894	Excalibur_c22315_894
wsnp_Ex_c34303_42642389	wsnp_Ex_c34303_42642389
Excalibur_rep_c70308_701	RAC875_c110838_690	Excalibur_rep_c104444_206	Ku_c674_915	Excalibur_c74714_108	BS00065717_51	tplb0062d15_1382	RAC875_c3257_1179	RAC875_rep_c102601_57	Kukri_rep_c68088_633	BobWhite_c38713_202	BobWhite_c9705_429	Kukri_c58969_980	wsnp_BE517946D_Ta_1_2	Kukri_c29592_559	Kukri_c3115_279	Kukri_c32355_1027	Excalibur_c77484_60	Kukri_rep_c72959_145	wsnp_Ku_c4319_7848197	BobWhite_c16917_732	Kukri_c36639_186	RAC875_rep_c72115_351	RAC875_c110838_499	RAC875_c32340_462	RAC875_c13774_161	RFL_Contig3172_444	D_contig80448_280	RAC875_rep_c70010_692	BobWhite_c12090_117	Excalibur_rep_c103649_61	Ex_c8179_1452	BobWhite_c40561_305	wsnp_BE445431D_Ta_2_1	RAC875_rep_c69388_134	BobWhite_c3871_735	RAC875_c5342_1312	tplb0058k20_1741	Kukri_c32355_1089	RAC875_rep_c85788_282	Excalibur_rep_c67221_153	RAC875_c18309_605	Excalibur_rep_c70308_701	Excalibur_c4386_429	RAC875_c25763_254	Kukri_c34647_218	Excalibur_c62255_986	RAC875_rep_c69388_778	RAC875_c7201_229	Tdurum_contig10246_1749
Excalibur_c13046_700	Excalibur_c13046_700	RAC875_c52165_241	Kukri_rep_c70958_1044	RAC875_rep_c120698_93	Kukri_c31121_1011	BobWhite_rep_c65414_271	Excalibur_rep_c104620_183	Kukri_rep_c70958_916	wsnp_Ku_c9269_15583444	RAC875_c20076_907	tplb0021e03_713	Excalibur_c1451_660	Kukri_rep_c101148_401
Excalibur_c21749_470	Excalibur_c44325_92	BobWhite_c13924_707	BobWhite_c32336_198	wsnp_BE426620D_Ta_2_2	Excalibur_c18353_55	Excalibur_c44325_339	BobWhite_c32336_504	RFL_Contig2460_547	Excalibur_c21749_470	Kukri_c8752_281	RAC875_c54391_236	Excalibur_c15426_661	D_contig14237_449	RAC875_c17722_1704
BS00069899_51	BS00069899_51	RAC875_rep_c116200_396	Kukri_rep_c114322_506
IACX1444	IACX1444	Kukri_c63505_174
RAC875_c26896_339	Kukri_rep_c72558_961	RAC875_c31560_141	RAC875_c26896_339	BS00076261_51	BS00063748_51	wsnp_BE488779D_Ta_1_2
D_contig39379_541	Excalibur_rep_c101288_130	Excalibur_c35611_446	Kukri_c29358_277	BS00049514_51	D_contig39379_541
BS00015680_51	Excalibur_rep_c67599_2154	BS00015680_51	Excalibur_rep_c67599_242	RAC875_c3187_873
BobWhite_c5756_516	wsnp_Ku_c28820_38731047	BS00009458_51	RAC875_c50347_258	BobWhite_c5756_516
Kukri_c26576_329	Kukri_c26576_329	RAC875_rep_c73201_205	Kukri_rep_c103845_165
RAC875_rep_c72220_143	RAC875_rep_c72220_143	D_contig77859_59	BS00063225_51
RAC875_rep_c114621_464	RAC875_rep_c114621_464	RAC875_rep_c114621_200	RAC875_c30919_311
BS00022532_51	BS00093990_51	BS00093111_51	BS00022532_51
Kukri_rep_c69087_153	Kukri_rep_c69087_153	D_GA8KES401AVZF3_380	Kukri_c5579_466
BobWhite_rep_c50186_469	BobWhite_rep_c51247_189	BobWhite_rep_c50186_469	BobWhite_c28250_220
BobWhite_c16439_1143	wsnp_Ku_rep_c105822_91859983	BobWhite_c16439_1143	Excalibur_c17039_436
D_F1BEJMU01A0OMY_356	Kukri_c19434_936	D_F1BEJMU01A0OMY_356	wsnp_Ex_c7908_13430703
BS00093757_51	tplb0030j08_1960	BS00093757_51	BS00011425_51
BS00080749_51	Excalibur_c2887_131	BS00022211_51	BS00080749_51
BobWhite_rep_c51612_864	RAC875_c45702_412	BobWhite_rep_c51612_864
Excalibur_c11133_209	Excalibur_c93588_271	Kukri_rep_c103890_185	Excalibur_c11133_209	Excalibur_c30328_713	Excalibur_c1027_927	Kukri_rep_c73433_61
Excalibur_c3108_2958	RAC875_c13116_1162	BS00010131_51	Excalibur_c3108_2958	Excalibur_c17456_428	RAC875_rep_c108908_72
BS00010514_51	BS00065701_51	BS00081578_51	BS00065147_51	BS00010514_51	BS00021923_51	BS00063674_51
RAC875_c25656_289	RAC875_c25656_289	wsnp_Ra_c25656_35227058
Tdurum_contig29563_257	BS00047901_51	Tdurum_contig29563_257
BS00044720_51	IAAV6312	BS00044720_51
RAC875_c15518_236	RAC875_c15518_236	BS00012014_51
BS00039211_51	BS00039211_51	BS00039210_51
RAC875_c31493_120	BS00082605_51	RAC875_c31493_120
RAC875_c9897_638	Ex_c27573_760	RAC875_c9897_638
BS00079440_51	BS00067584_51	BS00079440_51
Excalibur_c42413_442	Excalibur_c42413_442	BS00086534_51
wsnp_Ku_c7229_12491877	BobWhite_c16655_421	wsnp_Ku_c7229_12491877
RAC875_rep_c114236_188	RAC875_rep_c114236_188	BS00063710_51
RAC875_c46007_340	RAC875_c46007_340	Kukri_c49670_857
wsnp_JD_rep_c63957_40798121	Kukri_rep_c113120_104	wsnp_JD_rep_c63957_40798121
IAAV4282	BS00065946_51	IAAV4282
RFL_Contig5917_2433	RFL_Contig5917_3026	RFL_Contig5917_2433
BS00067698_51	BS00067698_51	D_F1BEJMU02GB94Z_188
IAAV6032	IAAV6032
wsnp_RFL_Contig2659_2346243	wsnp_RFL_Contig2659_2346243
BS00043082_51	BS00043082_51
Kukri_c30439_2407	Kukri_c30439_2407
RAC875_rep_c110753_119	RAC875_rep_c110753_119
BS00073229_51	Kukri_c1016_2269	BobWhite_c47086_539	Excalibur_c4303_206	BS00106937_51	BS00073229_51	BS00062864_51	BS00073230_51	Kukri_c4790_1174	IAAV3173
Kukri_rep_c106786_230	Kukri_rep_c106786_230
wsnp_Ex_c6400_11123059	wsnp_Ex_c6400_11123059
BS00063517_51	BS00063517_51
Kukri_c16477_181	Kukri_c16477_181
D_contig73920_552	D_contig73920_552
wsnp_Ex_c10751_17505459	wsnp_Ex_c10751_17505459
BobWhite_c8982_226	Excalibur_c95944_72	CAP12_rep_c5547_123	Kukri_rep_c72666_625	BobWhite_c8982_226
Excalibur_c23239_718	Excalibur_rep_c86288_514	RAC875_s116170_295	BobWhite_c6365_965	RAC875_rep_c69619_260	BobWhite_rep_c53418_120	Excalibur_c8720_1073	Kukri_c14696_214	RAC875_c2176_2416	Kukri_rep_c68903_1100	Excalibur_c23239_718
BobWhite_rep_c65414_125	BobWhite_rep_c65414_125
CAP12_c1503_76	CAP12_c1503_76
Kukri_c27309_590	Kukri_c27309_590
RAC875_c39665_175	RAC875_c39665_175
Ku_c19185_1569	Ku_c19185_1569
Excalibur_c15048_488	Excalibur_c15048_488
Excalibur_c22877_1990	Excalibur_c22877_1990	BobWhite_c6055_185	Kukri_rep_c71152_906
Excalibur_c6681_580	Excalibur_c6681_580
Kukri_c7605_181	Kukri_c7605_181
BobWhite_rep_c63940_205	BobWhite_rep_c63940_205
D_GDS7LZN02FDZX8_269	D_GDS7LZN02FDZX8_269
Excalibur_c24307_739	Excalibur_c24307_739
D_contig31797_313	D_contig31797_313
CAP11_c3942_361	CAP11_c3942_361	RAC875_c60563_531
BobWhite_c10539_201	BobWhite_c10539_201
wsnp_Ex_c3964_7181151	wsnp_Ex_c3964_7181151
Kukri_c60627_74	Kukri_c60627_74
Kukri_c365_345	Kukri_c365_345
BS00011109_51	BS00011109_51
Excalibur_rep_c109101_94	Excalibur_rep_c109101_94
BS00022276_51	BS00022276_51
Kukri_c14902_1112	Kukri_c14902_1112
wsnp_Ra_rep_c116793_96612614	wsnp_Ra_rep_c116793_96612614
BS00070104_51	BS00070104_51
Kukri_c16557_855	Kukri_c16557_855	RAC875_rep_c103893_601
BS00021718_51	BS00021718_51
wsnp_CAP11_rep_c4111_1943544	wsnp_CAP11_rep_c4111_1943544
wsnp_Ex_rep_c66522_64795143	wsnp_Ex_rep_c66522_64795143
D_contig17313_245	D_contig17313_245
BS00022234_51	BS00022234_51
RFL_Contig5277_1141	RFL_Contig5277_1141
wsnp_JD_c289_450995	wsnp_JD_c289_450995
BS00080239_51	BS00080239_51
tplb0060h04_139	tplb0060h04_139
IACX5670	IACX5670
Kukri_c33486_128	Kukri_c33486_128
BS00060596_51	BS00060596_51
D_GBUVHFX02JKG4A_54	D_GBUVHFX02JKG4A_54
Kukri_c31121_1460	Kukri_c31121_1460
RAC875_c63883_76	RAC875_c63883_76
RFL_Contig4921_2420	wsnp_Ex_rep_c66907_65324299	wsnp_Ex_c2502_4675968	RFL_Contig4921_2420	RAC875_c842_1516	BobWhite_c43681_334	wsnp_Ex_c2331_4369782	Ra_c72106_227	wsnp_Ku_c3286_6111360	Excalibur_c46082_440	RAC875_c17907_181	wsnp_Ex_c14340_22315611	CAP8_c1393_327	wsnp_Ex_c1149_2206471	wsnp_Ex_c18637_27508578
RAC875_rep_c117959_132	wsnp_Ex_c47907_52974924	BS00011612_51	wsnp_Ra_c35889_44345459	RFL_Contig1034_2351	Excalibur_c18089_1116	RAC875_rep_c117959_132	wsnp_Ex_c8334_14049699	wsnp_Ra_c10669_17515792	wsnp_Ex_c763_1503467	Kukri_c6288_364	Ra_c38505_555	Tdurum_contig11121_739	wsnp_Ra_c11291_18338838	Ku_c14313_1194	BS00110405_51
wsnp_Ex_c22683_31887799	BobWhite_c5461_338	Kukri_s117068_198	Excalibur_c74666_291	RAC875_c20134_535	IAAV1155	wsnp_Ex_c22683_31887799	Kukri_rep_c101735_236	wsnp_Ex_c2573_4788116	RAC875_c77648_367	BobWhite_c23392_496	BS00073062_51
BS00079521_51	Kukri_rep_c96809_352	BS00093975_51	BS00079521_51	BS00048489_51	BobWhite_c17021_297	BS00022798_51	Kukri_s117068_130	Ku_c17560_146	RAC875_c76367_523
wsnp_Ex_c9458_15679797	RAC875_rep_c75768_245	Tdurum_contig59782_86	wsnp_Ex_c9458_15679797	BobWhite_c42102_237	Kukri_rep_c70479_411	wsnp_Ex_c12948_20511479	Ku_c28597_514	RAC875_c11672_1240
Ex_c18484_2026	Ex_c18484_2026	wsnp_Ku_c9433_15811664	wsnp_BE494474A_Ta_2_2	wsnp_Ku_c4886_8753646	wsnp_Ex_rep_c69752_68711460	BobWhite_c34548_96	Ku_c56370_1155	wsnp_Ex_c9145_15214903
Ra_c11263_2353	Excalibur_c6501_477	Ra_c88203_455	Tdurum_contig68855_91	Ku_c19285_555	Ra_c88203_468	Ra_c11263_2353	Kukri_c5459_334	Ra_c88203_1055	Tdurum_contig63129_238
BS00107444_51	Kukri_rep_c87640_135	wsnp_Ex_c28930_38008757	wsnp_Ex_rep_c66685_65003254	BS00107444_51	Excalibur_c33545_134	wsnp_Ra_c34117_42876812	BS00064039_51	wsnp_Ku_c5378_9559013
wsnp_Ex_c12341_19693570	BS00039498_51	BS00023337_51	wsnp_Ra_c132_291198	BS00081610_51	wsnp_Ex_rep_c66357_64540369	wsnp_Ex_c12341_19693570
BS00001478_51	BS00061179_51	RAC875_rep_c109433_782	Excalibur_c39248_485	BS00000445_51	wsnp_Ex_c8884_14841846	wsnp_Ku_c18497_27803432	BS00001478_51
wsnp_Ku_c19456_28944589	BobWhite_c17879_519	IACX5899	wsnp_CAP8_c1007_643393	wsnp_Ku_c19456_28944589	wsnp_Ex_c14202_22145805	IAAV8170
BobWhite_c9704_273	Excalibur_c9000_209	JG_c3077_214	BobWhite_c9704_273	RAC875_c10286_1247	JG_c3077_225
Excalibur_c7610_143	Excalibur_c7610_143	Tdurum_contig31235_99	Tdurum_contig50577_620	BS00074926_51	BS00086050_51
wsnp_BE490613A_Ta_2_1	RAC875_c3427_734	Tdurum_contig83663_371	BS00048031_51	wsnp_BE490613A_Ta_2_1
RAC875_c15109_106	RAC875_c15109_106	wsnp_CAP12_c15_9559	Excalibur_rep_c110501_525	wsnp_BG262734A_Ta_2_3	wsnp_CAP11_c68_106078
Excalibur_c13242_1178	Excalibur_c13242_1178	wsnp_RFL_Contig2011_1216801	wsnp_JD_c5699_6859527	Excalibur_c91154_175
IAAV4286	Kukri_c82097_197	IAAV4286	wsnp_Ex_c10667_17387885	tplb0050h15_1287
wsnp_JD_c11273_11770307	wsnp_JD_c11273_11770307	wsnp_Ex_c14681_22747500	wsnp_BE443995B_Ta_2_2	wsnp_Ex_c11039_17902115
BS00007502_51	RAC875_c2464_274	BS00065468_51	BS00007502_51
wsnp_Ex_rep_c108072_91444417	wsnp_BF429272A_Ta_2_1	RFL_Contig4399_956	wsnp_Ex_rep_c108072_91444417
wsnp_Ra_c16278_24893033	Kukri_c28165_906	wsnp_Ku_c40218_48484410	wsnp_Ra_c16278_24893033
BobWhite_c43213_184	BS00062645_51	BS00010204_51	BobWhite_c43213_184
RAC875_c45016_79	Kukri_c34845_242	RAC875_c45016_79	Kukri_c62467_362
BobWhite_c8340_511	RAC875_c842_1476	Excalibur_c26754_433	Kukri_c34195_357	BobWhite_c8340_511	IAAV3900
RFL_Contig1798_1606	RFL_Contig1798_1606	Ex_c67794_487
Excalibur_c39808_453	Kukri_c8465_54	Excalibur_c39808_453	RAC875_c15003_377
Kukri_c10751_1031	wsnp_Ex_c15475_23756906	Kukri_c10751_1031	Kukri_c10751_264
RFL_Contig5871_1650	BS00022989_51	Kukri_c15950_244	RFL_Contig5871_1650
RFL_Contig497_1114	RFL_Contig497_1114	Kukri_c63259_151
BS00080879_51	BS00080879_51	wsnp_Ex_c9483_15722127
BobWhite_c30232_154	BS00022882_51	BobWhite_c30232_154
Kukri_rep_c69028_1398	wsnp_Ex_rep_c67635_66292308	Kukri_rep_c69028_1398
Tdurum_contig57753_138	Tdurum_contig57753_138	BS00037400_51
wsnp_JG_c2509_1153697	Kukri_c51247_322	wsnp_JG_c2509_1153697
Ra_c23771_496	Ra_c23771_496	IAAV1410
wsnp_Ra_c7280_12576178	RAC875_c37118_595	RAC875_c53864_310	wsnp_Ra_c7280_12576178
Tdurum_contig11121_834	Tdurum_contig11121_834	BobWhite_rep_c49102_169	Kukri_c80104_809
BS00089400_51	Tdurum_contig697_73	BS00089400_51
BS00022884_51	BS00022884_51	BS00022459_51
tplb0053a24_2232	RAC875_c7060_67	tplb0053a24_2232
Tdurum_contig57139_318	Ex_c18484_2048	Tdurum_contig28699_54	Tdurum_contig57139_318
Kukri_c1568_889	BS00084348_51	Kukri_c1568_889
Excalibur_c12875_864	BS00066230_51	Excalibur_c12875_864
Kukri_c12079_204	Kukri_c12079_204	IAAV5370
BS00020459_51	BS00020459_51	wsnp_Ex_c15475_23757972
Tdurum_contig57693_581	BobWhite_s65081_93	Tdurum_contig57693_581
Tdurum_contig62557_263	Tdurum_contig62557_263	BobWhite_c5337_225
Excalibur_c94962_57	RAC875_c56516_786	Excalibur_c94962_57
BobWhite_c12428_371	BobWhite_c12428_371	BS00041742_51
BobWhite_c37325_92	Kukri_c13830_556	BobWhite_c37325_92
wsnp_Ex_c5929_10402147	wsnp_Ex_c5929_10402147	BS00010531_51
Kukri_rep_c69970_717	Kukri_rep_c69970_717
BS00101401_51	wsnp_Ku_c32404_42016343	wsnp_Ex_c12269_19597415	IAAV1334	wsnp_RFL_Contig4734_5671036	BS00101401_51	Ku_c68484_1276	RAC875_c67309_634
Excalibur_c64302_103	Excalibur_c64302_103
wsnp_Ex_c13949_21828493	wsnp_Ex_c13949_21828493
RAC875_c99055_69	RAC875_c99055_69
Kukri_rep_c89183_282	Kukri_rep_c89183_282
wsnp_CAP11_c2438_1258747	wsnp_CAP11_c2438_1258747
CAP8_c3568_256	CAP8_c3568_256
wsnp_Ex_rep_c67727_66398596	wsnp_Ex_rep_c67727_66398596
BS00066475_51	BS00066475_51
wsnp_Ex_c8240_13914674	wsnp_Ex_c8240_13914674
BS00067748_51	BS00067748_51
RAC875_c67770_822	RAC875_c67770_822
RAC875_c10194_673	RAC875_c10194_673
BS00022424_51	BS00022424_51
BS00032524_51	BS00032524_51
BS00071823_51	BS00071823_51
Kukri_c49927_151	Kukri_c49927_151
BS00022368_51	BS00022368_51
wsnp_Ex_c20250_29303152	wsnp_Ex_c20250_29303152
BS00022703_51	BS00022703_51
wsnp_Ku_c1307_2606226	wsnp_Ku_c1307_2606226
BS00065956_51	BS00065956_51
RAC875_c82493_67	RAC875_c82493_67
IAAV3488	IAAV3488
BS00106008_51	BS00106008_51
wsnp_RFL_Contig2699_2402527	wsnp_RFL_Contig2699_2402527
wsnp_Ra_c27984_37480491	wsnp_Ra_c27984_37480491
Excalibur_rep_c103091_266	Excalibur_rep_c103091_266
IAAV4781	IAAV4781
IAAV2646	IAAV2646
wsnp_CAP11_rep_c4157_1965583	wsnp_CAP11_rep_c4157_1965583
wsnp_Ex_rep_c67786_66472676	wsnp_Ex_rep_c67786_66472676
BS00076772_51	BS00076772_51
Excalibur_rep_c110278_62	Excalibur_rep_c110278_62
IAAV9068	IAAV9068
Excalibur_c24829_189	Excalibur_c24829_189
BS00088756_51	BS00088756_51
BS00110564_51	BS00110564_51
wsnp_Ra_rep_c106523_90273922	wsnp_Ra_rep_c106523_90273922
IAAV3851	IAAV3851
RFL_Contig1896_1236	RFL_Contig1896_1236
IAAV902	IAAV902
BS00063300_51	BS00063300_51
wsnp_Ex_c361_707953	wsnp_Ex_c361_707953
Excalibur_c3969_1208	Excalibur_c3969_1208
Ku_c26872_269	Ku_c26872_269
Excalibur_c60530_113	Excalibur_c60530_113
wsnp_Ku_c8400_14280021	wsnp_Ku_c8400_14280021
wsnp_Ex_c6217_10848574	wsnp_Ex_c6217_10848574
Tdurum_contig22253_104	Tdurum_contig22253_104
wsnp_Ex_c28679_37784735	wsnp_Ex_c28679_37784735
wsnp_Ku_c11052_18135847	wsnp_Ku_c11052_18135847
wsnp_Ex_c11229_18163892	wsnp_Ex_c11229_18163892
BS00056089_51	BS00056089_51
RAC875_c52195_324	RAC875_c52195_324
wsnp_Ku_c46762_53407442	wsnp_Ku_c46762_53407442
Excalibur_c16197_748	Excalibur_c16197_748
BS00093889_51	BS00093889_51
Excalibur_c17655_467	Excalibur_c17655_467
wsnp_JD_rep_c64325_41024646	wsnp_JD_rep_c64325_41024646
wsnp_Ex_c10630_17338753	wsnp_Ex_c10630_17338753
Kukri_c33640_640	Kukri_c33640_640
wsnp_Ku_c10362_17156084	wsnp_Ku_c10362_17156084
BS00048757_51	BS00048757_51
BS00091002_51	BS00091002_51	RAC875_c79551_167
IAAV6974	IAAV6974
wsnp_RFL_Contig3866_4228783	wsnp_RFL_Contig3866_4228783
Excalibur_c13709_2568	Excalibur_c13709_2568
BS00049977_51	BS00049977_51
RFL_Contig1175_354	RFL_Contig1175_354
wsnp_Ex_c11085_17973016	wsnp_Ex_c11085_17973016
BS00060666_51	BS00060666_51
wsnp_Ex_c22766_31972812	wsnp_Ex_c22766_31972812
wsnp_JD_c2863_3822253	wsnp_JD_c2863_3822253
BS00110266_51	BS00110266_51
BS00084159_51	BS00084159_51
Tdurum_contig56731_335	Tdurum_contig56731_335
Tdurum_contig91865_242	Tdurum_contig91865_242
wsnp_Ku_c10468_17301042	wsnp_Ku_c10468_17301042
RAC875_c24982_202	RAC875_c24982_202
Excalibur_c25239_283	Excalibur_c25239_283
BS00023222_51	BS00023222_51
BS00094057_51	BS00094057_51
RAC875_c32792_231	RAC875_c32792_231
wsnp_Ku_c14082_22272647	wsnp_Ku_c14082_22272647
BS00094366_51	BS00094366_51
wsnp_BE604885A_Ta_2_1	wsnp_BE604885A_Ta_2_1
wsnp_RFL_Contig3396_3515504	wsnp_RFL_Contig3396_3515504
IAAV1523	IAAV1523
Kukri_c64639_120	Kukri_c64639_120
wsnp_Ku_c2249_4335279	wsnp_Ku_c2249_4335279
wsnp_Ku_c44089_51445136	wsnp_Ku_c44089_51445136
wsnp_Ex_c8409_14170476	wsnp_Ex_c8409_14170476
Excalibur_c96921_206	Excalibur_c96921_206
Excalibur_c5561_1013	Excalibur_c5561_1013
Excalibur_c48047_90	Excalibur_c48047_90
IAAV9044	IAAV9044
Jagger_c8039_67	Jagger_c8039_67
wsnp_BE426418A_Ta_2_1	wsnp_BE426418A_Ta_2_1
Excalibur_c56240_200	Excalibur_c56240_200
CAP7_c915_121	CAP7_c915_121
BS00097939_51	BS00097939_51
Excalibur_c24354_465	Excalibur_c24354_465
RAC875_c4952_719	RAC875_c4952_719
RAC875_c68056_81	RAC875_c68056_81
Tdurum_contig55841_351	Tdurum_contig55841_351
wsnp_Ex_c10630_17338703	wsnp_Ex_c10630_17338703
wsnp_Ex_c1141_2191485	wsnp_Ex_c1141_2191485
Tdurum_contig42495_389	Tdurum_contig42495_389
Excalibur_c49743_97	Excalibur_c49743_97
Kukri_c68006_282	Kukri_c68006_282	BobWhite_c18408_199
BS00022129_51	BS00022129_51
BS00057445_51	BS00057445_51
wsnp_Ku_c38911_47455924	wsnp_Ku_c38911_47455924
wsnp_Ex_c28679_37784954	wsnp_Ex_c28679_37784954
RAC875_c10194_910	RAC875_c10194_910
Kukri_c47643_920	Kukri_c47643_920
Tdurum_contig59585_656	Tdurum_contig59585_656	D_GBB4FNX02FX302_98
Kukri_rep_c112061_617	Kukri_rep_c112061_617
CAP8_c4697_108	CAP8_c4697_108	wsnp_Ex_c11397_18400400
Excalibur_c56240_176	Excalibur_c56240_176
RAC875_rep_c104403_524	RAC875_rep_c104403_524
Tdurum_contig777_260	Tdurum_contig777_260
IAAV5507	IAAV5507
wsnp_Ex_c53364_56625806	wsnp_Ex_c53364_56625806
Excalibur_c2578_1966	Excalibur_c2578_1966
BS00081688_51	BS00081688_51
Excalibur_c34649_556	Excalibur_c34649_556
RFL_Contig1488_671	RFL_Contig1488_671
Ku_c17569_905	Ku_c17569_905
BS00067499_51	BS00067499_51
JD_c1187_1398	JD_c1187_1398
wsnp_BE443568A_Ta_2_1	wsnp_BE443568A_Ta_2_1
wsnp_Ex_rep_c102478_87635370	wsnp_Ex_rep_c102478_87635370
RAC875_c51781_238	RAC875_c51781_238
wsnp_Ex_c24085_33332723	wsnp_Ex_c24085_33332723
BS00049032_51	BS00049032_51
BS00022256_51	BS00022256_51
RAC875_c18058_1070	RAC875_c18058_1070
Tdurum_contig93830_1688	Tdurum_contig93830_1688
wsnp_Ex_rep_c104125_88923836	wsnp_Ex_rep_c104125_88923836
RAC875_c13895_763	RAC875_c13895_763
wsnp_Ku_c44716_51926415	wsnp_Ku_c44716_51926415
BS00059887_51	BS00059887_51
Excalibur_c29205_537	Excalibur_c29205_537
Excalibur_c46600_919	Excalibur_c46600_919
BS00060029_51	BS00060029_51
Kukri_c4030_896	Kukri_c4030_896
Excalibur_c854_1459	Excalibur_c854_1459
Excalibur_c19658_82	Excalibur_c19658_82
wsnp_BE426418A_Ta_2_2	wsnp_BE426418A_Ta_2_2
Tdurum_contig50392_1355	Tdurum_contig50392_1355
Kukri_s117946_404	Kukri_s117946_404
wsnp_Ex_c1894_3575749	wsnp_Ex_c1894_3575749
RAC875_rep_c90531_283	RAC875_rep_c90531_283
IAAV5729	IAAV5729
Excalibur_rep_c102974_175	Excalibur_rep_c102974_175
BS00055211_51	BS00055211_51
BS00066319_51	BS00066319_51
Kukri_c54729_181	Kukri_c54729_181
BS00073898_51	BS00073898_51
BS00034334_51	BS00034334_51
Excalibur_c1529_1644	Excalibur_c1529_1644
RAC875_c36922_829	RAC875_c36922_829
wsnp_Ex_c12341_19693090	wsnp_Ex_c12341_19693090
BS00023028_51	BS00023028_51
Kukri_c28650_111	Kukri_c28650_111
Excalibur_c60581_62	Excalibur_c60581_62
Excalibur_c62042_175	Excalibur_c62042_175
wsnp_Ex_rep_c69577_68526990	wsnp_Ex_rep_c69577_68526990
RAC875_c21086_130	RAC875_c21086_130	RAC875_rep_c77173_208	Tdurum_contig28033_420	Jagger_c1219_603	IAAV5505	Tdurum_contig26727_187	BobWhite_c634_420	BS00091577_51
Excalibur_c16703_430	Excalibur_c16703_430	BS00071041_51	RAC875_c24982_583	BS00037871_51	BS00071597_51	Excalibur_c15095_831	Tdurum_contig99764_60	Excalibur_c15095_852	RAC875_c2340_616	Tdurum_contig28053_218
RAC875_rep_c86950_103	Excalibur_c7706_1936	Excalibur_c58066_180	wsnp_Ex_c4063_7344449	IACX2048	Kukri_c2118_264	RAC875_rep_c86950_103	RAC875_c2787_1260	wsnp_JD_c828_1226159
Kukri_rep_c70198_1436	Excalibur_c29625_222	Tdurum_contig54463_316	RAC875_rep_c83245_239	Excalibur_c29625_243	RAC875_c44365_203	Kukri_rep_c70198_1436
tplb0028p23_691	Tdurum_contig50954_880	tplb0028p23_691	tplb0028p23_852	IAAV4876	IACX4260	Tdurum_contig50954_475
RAC875_c23665_68	RAC875_c17373_848	RAC875_c31133_77	RAC875_c23665_68	BS00086093_51	RAC875_c35672_73	IAAV4641
BS00023074_51	Tdurum_contig43263_243	IAAV51	wsnp_Ex_c4888_8714379	BS00023074_51	BS00086717_51	Tdurum_contig45431_607
IAAV958	Excalibur_c63730_660	Excalibur_c9001_569	wsnp_BE489326B_Ta_2_1	IAAV958	RFL_Contig3799_987	Jagger_c2707_152
Kukri_c21467_571	BS00032830_51	wsnp_JD_c30422_23944042	wsnp_JD_c2623_3541255	BobWhite_c10402_140	Kukri_c21467_571
BobWhite_c40305_243	Ra_c29672_532	Kukri_rep_c106420_312	BobWhite_c40305_243	Excalibur_c38785_222	RAC875_c17269_645
CAP11_c59_418	wsnp_CAP11_c59_99769	CAP11_c59_418	BS00056737_51	RFL_Contig2578_862	wsnp_Ex_c33879_42293206
Tdurum_contig51605_857	Tdurum_contig11114_335	RAC875_c61824_194	Tdurum_contig51605_194	Tdurum_contig51605_542	Tdurum_contig51605_857
Tdurum_contig9132_102	wsnp_BQ159467B_Ta_2_1	Excalibur_c14999_712	Kukri_rep_c114738_144	BS00030430_51	Tdurum_contig9132_102
BobWhite_c3721_224	wsnp_Ra_c67016_65144188	Ra_c8960_147	Tdurum_contig60330_126	BobWhite_c3721_224	Kukri_c3243_1016
wsnp_BE497469B_Ta_2_1	BS00097481_51	Kukri_c45609_882	wsnp_BE497469B_Ta_2_1	Excalibur_c18641_1849	Excalibur_c30975_133
IACX971	wsnp_JD_c9902_10674725	IACX971	IAAV1079	Kukri_c3168_521
BS00018764_51	IAAV6442	Excalibur_rep_c67448_528	BS00018764_51
BS00090945_51	BS00095061_51	Kukri_c4074_463	wsnp_Ex_c2580_4800027	BS00090945_51
wsnp_Ex_c8208_13870372	BS00040742_51	wsnp_Ex_c8208_13870372	wsnp_JD_c4413_5541190	CAP12_c3551_85
CAP8_c1799_237	Ku_c23207_988	wsnp_CAP11_c323_263628	CAP8_c1799_237	Kukri_rep_c70103_146
RAC875_rep_c72470_124	RAC875_rep_c72470_124	Kukri_c13537_2069	RAC875_c21955_719
Tdurum_contig50954_1264	Tdurum_contig50954_1264	RAC875_c62483_112	Tdurum_contig50954_394	Kukri_c12817_59
wsnp_BE424246B_Ta_2_2	BS00063034_51	wsnp_BE424246B_Ta_2_2	Excalibur_c47250_726	wsnp_BQ167580B_Ta_2_1
BobWhite_c45118_495	BS00079029_51	wsnp_Ex_c16569_25082817	Excalibur_c16569_535	BobWhite_c45118_495
Excalibur_rep_c68583_1067	Kukri_rep_c74178_178	RAC875_rep_c70966_253	Excalibur_rep_c68583_1067	Kukri_c23958_187
RFL_Contig5508_1283	RFL_Contig5508_1283	BobWhite_c3902_210	Tdurum_contig11988_459
wsnp_Ex_rep_c103892_88739043	wsnp_Ex_rep_c103892_88739043	Tdurum_contig10608_1081	Excalibur_c8314_405
wsnp_JD_c7325_8422075	Kukri_c30535_58	wsnp_Ex_c5657_9942445	wsnp_JD_c7325_8422075
Excalibur_c26662_218	Excalibur_c26662_218	Excalibur_c25678_337	Kukri_c7087_896
IACX3190	IACX3190	Kukri_c4310_489	BobWhite_c5095_634
CAP7_c3667_77	BS00087279_51	Tdurum_contig63110_433	CAP7_c3667_77
wsnp_Ex_c1934_3648624	wsnp_Ex_c1934_3648624	RAC875_c16281_167	Excalibur_c34069_487
wsnp_JD_rep_c50820_34666611	wsnp_JD_rep_c50820_34666611	Kukri_c58054_59	RAC875_rep_c72670_558
BS00024499_51	wsnp_Ra_c10710_17570054	BS00024499_51	RAC875_c9930_191
BS00110072_51	wsnp_Ex_c3722_6786328	wsnp_Ex_c6245_10887043	BS00110072_51
BobWhite_c15075_708	RAC875_c16251_618	Excalibur_rep_c115600_289	BobWhite_c15075_708
RAC875_c8121_1997	Tdurum_contig42366_818	RAC875_c8121_1997	Tdurum_contig42366_944
CAP8_rep_c4453_136	Tdurum_contig26727_267	Excalibur_c48841_1380	CAP8_rep_c4453_136	Excalibur_c24830_415
IACX20464	IACX20464	BobWhite_rep_c53007_100	BobWhite_c40244_73
Ku_c31046_525	BobWhite_c40455_116	Ku_c31046_525	Kukri_c25794_863
wsnp_BE445348B_Ta_2_1	Excalibur_c5977_440	Excalibur_c62826_254	wsnp_BE445348B_Ta_2_1
Ku_c25346_508	BS00073011_51	wsnp_Ex_c5547_9774195	Ku_c25346_508
BS00102622_51	wsnp_Ex_rep_c66896_65307566	BS00102622_51	IAAV6689
RAC875_rep_c117294_342	RAC875_rep_c118396_333	Excalibur_c27120_789	RAC875_rep_c117294_342
Excalibur_c15332_1194	BS00005265_51	wsnp_Ku_rep_c72821_72480395	Excalibur_c15332_1194
wsnp_Ex_c8386_14127329	wsnp_Ex_c8386_14127329	tplb0059m03_1516	BobWhite_c3902_175
Tdurum_contig12008_803	Excalibur_c20277_483	Tdurum_contig12008_803	Tdurum_contig12899_342
BS00045330_51	RAC875_c43893_213	Kukri_c4599_482	BS00045330_51
BS00052057_51	Excalibur_c35203_334	BS00052057_51
Excalibur_rep_c102300_102	Excalibur_rep_c102300_102	Excalibur_rep_c70658_301
BobWhite_c45623_215	RAC875_c2044_170	BobWhite_c45623_215
RAC875_rep_c116515_181	tplb0024c09_1335	RAC875_rep_c116515_181
wsnp_Ex_c13284_20948460	BS00091257_51	wsnp_Ex_c13284_20948460
BobWhite_c17021_269	BobWhite_c17021_269	wsnp_Ex_rep_c67625_66279491
wsnp_Ex_c22401_31592784	Excalibur_c8483_1308	wsnp_Ex_c22401_31592784
wsnp_Ex_c52557_56115459	wsnp_Ex_c52557_56115459	wsnp_Ex_c25573_34834321
RAC875_c35310_770	RAC875_c35310_770	Excalibur_c21372_142
Tdurum_contig20950_359	Tdurum_contig20950_359	wsnp_Ex_c123_244117
tplb0059m03_622	tplb0059m03_622	BS00011438_51
Kukri_c14072_188	Kukri_c14072_188	Excalibur_c62737_131
Excalibur_c24391_321	RAC875_c5799_224	Excalibur_c24391_321
JD_c6678_311	RAC875_rep_c71561_619	JD_c6678_311
Tdurum_contig57914_1144	Tdurum_contig57914_1144	CAP11_c5660_100
BS00022861_51	BS00022861_51	Tdurum_contig59953_282
BS00058654_51	BS00058654_51	Kukri_c3773_1450
Ra_c58335_189	RAC875_rep_c69171_92	Ra_c58335_189
wsnp_Ku_c21818_31604716	wsnp_Ku_c4078_7436510	wsnp_Ku_c21818_31604716
Tdurum_contig59566_4435	Tdurum_contig59566_4435	wsnp_JD_c18509_16968425
RAC875_c55214_932	RAC875_c50787_146	RAC875_c55214_932
BS00058272_51	BS00058272_51	wsnp_CAP11_c2309_1201554
wsnp_BE489326B_Ta_2_2	wsnp_BE489326B_Ta_2_2	BobWhite_c16847_99
RAC875_c100413_60	RAC875_c100413_60	wsnp_Ku_c6825_11858665
IACX11310	wsnp_Ex_c3096_5709369	IACX11310
Tdurum_contig52990_560	Tdurum_contig52990_560	Tdurum_contig63460_144
wsnp_JD_c19725_17732526	wsnp_JD_c19725_17732526	Excalibur_c5298_171
RAC875_c35720_456	RAC875_c35720_229	RAC875_c35720_456
wsnp_Ex_c3040_5615597	wsnp_Ex_c3040_5615597	wsnp_Ex_c12781_20280445
RAC875_c3956_275	RAC875_c3956_275	BS00083706_51
IAAV1595	wsnp_Ra_rep_c75740_73183118	IAAV1595
BS00052423_51	BS00052423_51	wsnp_JD_c1843_2562950
Tdurum_contig77551_589	Tdurum_contig50954_1393	Tdurum_contig77551_589
wsnp_Ex_rep_c66893_65301351	wsnp_Ex_c64005_62986957	wsnp_Ex_rep_c66893_65301351
wsnp_Ex_c15944_24350833	wsnp_Ex_c15944_24350833	wsnp_RFL_Contig3336_3426054
BS00098496_51	BS00098496_51	CAP7_c3916_256
BS00030581_51	IACX8272	BS00030581_51
wsnp_BE497740B_Ta_2_2	Excalibur_rep_c66942_58	wsnp_BE497740B_Ta_2_2
Ra_c9061_2115	Ra_c9061_2115	wsnp_Ex_c7291_12517871
Tdurum_contig59566_1534	Tdurum_contig59566_1534	Tdurum_contig59566_2309
wsnp_Ex_c16378_24870688	BobWhite_c40087_93	wsnp_Ex_c16378_24870688
BS00063160_51	BS00063160_51	Kukri_c2164_1856
BS00095515_51	RFL_Contig4186_852	BS00095515_51
Ku_c9822_828	Tdurum_contig56661_291	Ku_c9822_828
Kukri_c15603_1116	BS00089954_51	Kukri_c15603_1116
BobWhite_rep_c50457_813	BobWhite_rep_c50457_813
IAAV4105	IAAV4105
BS00065107_51	BS00065107_51
BobWhite_c22370_352	BobWhite_c22370_352
wsnp_Ex_c64005_62987067	wsnp_Ex_c64005_62987067
CAP12_c1468_114	CAP12_c1468_114
Kukri_c3243_1065	Kukri_c3243_1065
wsnp_JD_c10233_10936535	wsnp_JD_c10233_10936535
Tdurum_contig12941_1413	Tdurum_contig12941_1413
wsnp_Ex_c21418_30554998	wsnp_Ex_c21418_30554998
BS00105878_51	BS00105878_51
wsnp_Ex_c12887_20427158	wsnp_Ex_c12887_20427158
wsnp_Ex_c4267_7700325	wsnp_Ex_c4267_7700325
BS00110292_51	BS00110292_51
Kukri_c66862_96	Kukri_c66862_96
Kukri_rep_c106027_464	Kukri_rep_c106027_464
BobWhite_c11540_60	BobWhite_c11540_60
tplb0062a17_679	tplb0062a17_679
wsnp_Ex_c21930_31102685	wsnp_Ex_c21930_31102685
wsnp_RFL_Contig3344_3442711	wsnp_RFL_Contig3344_3442711
BS00108055_51	BS00108055_51
JD_c23336_253	JD_c23336_253
IACX6214	IACX6214
Kukri_c13345_481	Kukri_c13345_481
wsnp_Ku_c18538_27857915	wsnp_Ku_c18538_27857915
wsnp_Ex_c2639_4899517	wsnp_Ex_c2639_4899517
Kukri_c63447_148	Kukri_c63447_148
Ku_c101932_436	Ku_c101932_436
RAC875_c34484_67	RAC875_c34484_67
BS00022403_51	BS00022403_51
wsnp_JD_c10602_11238420	wsnp_JD_c10602_11238420
wsnp_Ex_rep_c68193_66971396	wsnp_Ex_rep_c68193_66971396
wsnp_Ex_c19372_28313727	wsnp_Ex_c19372_28313727
RAC875_c53353_78	RAC875_c53353_78
Ku_c46571_2583	Ku_c46571_2583
IACX3169	IACX3169
wsnp_Ex_rep_c70174_69125822	BS00049570_51	wsnp_Ex_rep_c70174_69125822	RAC875_c8755_314	Tdurum_contig1002_149	Tdurum_contig15181_67	RAC875_rep_c69281_207
wsnp_Ex_c11246_18191331	wsnp_Ex_c11246_18191331
wsnp_Ex_c1097_2105209	wsnp_Ex_c1097_2105209
RFL_Contig5418_347	RFL_Contig5418_347
wsnp_JD_c16245_15468917	wsnp_JD_c16245_15468917
BS00111294_51	BS00111294_51
RAC875_c10246_839	RAC875_c10246_839
BS00065934_51	BS00065934_51
RFL_Contig5_632	RFL_Contig5_632
IACX3871	IACX3871
wsnp_Ex_c5378_9504586	wsnp_Ex_c5378_9504586
BS00064227_51	BS00064227_51
Excalibur_rep_c104532_80	Kukri_rep_c101341_425	Excalibur_rep_c104532_80
BS00079989_51	BS00079989_51
Excalibur_c20392_1075	Excalibur_c20392_1075
Kukri_c7860_911	Kukri_c7860_911
BS00075108_51	BS00075108_51
RFL_Contig4421_1490	RFL_Contig4421_1490
RAC875_rep_c69917_755	RAC875_rep_c69917_755
wsnp_Ex_c4069_7355431	wsnp_Ex_c4069_7355431
BS00011570_51	BS00011570_51
Tdurum_contig32277_121	Tdurum_contig32277_121
Excalibur_c94546_61	Excalibur_c94546_61
wsnp_Ku_c29102_39008953	wsnp_Ku_c29102_39008953
Tdurum_contig47635_876	Tdurum_contig47635_876
RAC875_c95993_265	RAC875_c95993_265
wsnp_Ku_c14875_23320708	wsnp_Ku_c14875_23320708
Kukri_c40909_784	Kukri_c40909_784
RFL_Contig3591_1832	RFL_Contig3591_1832
RFL_Contig5709_3005	RFL_Contig5709_3005
wsnp_Ku_c17659_26797674	wsnp_Ku_c17659_26797674
Excalibur_c36725_96	Excalibur_c36725_96
IAAV993	IAAV993
BS00022025_51	BS00022025_51
BS00011869_51	BS00011869_51
BS00010849_51	BS00010849_51
BobWhite_c25670_425	BobWhite_c25670_425
Tdurum_contig49477_187	Tdurum_contig49477_187
Tdurum_contig34149_219	Tdurum_contig34149_219
BS00063624_51	BS00063624_51
Tdurum_contig46030_580	Tdurum_contig46030_580
wsnp_Ex_c19982_29009504	wsnp_Ex_c19982_29009504	Excalibur_c14273_1407
CAP12_rep_c3868_270	CAP12_rep_c3868_270
Excalibur_c37115_306	Excalibur_c37115_306
wsnp_Ex_c5378_9505087	wsnp_Ex_c5378_9505087
wsnp_Ku_c13311_21255891	wsnp_Ku_c13311_21255891
RAC875_c2787_470	RAC875_c2787_470
wsnp_Ex_c54357_57265797	wsnp_Ex_c54357_57265797
wsnp_Ex_c5457_9632050	wsnp_Ex_c5457_9632050
BS00102646_51	BS00102646_51
wsnp_Ex_c1676_3185400	wsnp_Ex_c1676_3185400
RAC875_c24504_119	RAC875_c24504_119
IAAV3924	IAAV3924
RAC875_c39926_313	RAC875_c39926_313
wsnp_Ex_c2723_5047696	wsnp_Ex_c2723_5047696
IAAV3519	IAAV3519
Excalibur_rep_c69241_274	Excalibur_rep_c69241_274
BS00009549_51	BS00009549_51
Tdurum_contig100004_204	Tdurum_contig100004_204
RAC875_c8081_435	RAC875_c8081_435
wsnp_Ku_c663_1368085	wsnp_Ku_c663_1368085
BS00060255_51	BS00060255_51
RFL_Contig876_422	RFL_Contig876_422
wsnp_CAP12_c2297_1121142	wsnp_CAP12_c2297_1121142
wsnp_Ex_c11837_18996495	wsnp_Ex_c11837_18996495
Excalibur_c3341_519	Excalibur_c3341_519
IAAV3838	IAAV3838
IAAV8659	IAAV8659
Tdurum_contig67690_183	Tdurum_contig67690_183
RAC875_c81076_317	RAC875_c81076_317
Tdurum_contig10107_580	Tdurum_contig10107_580
BS00029548_51	BS00029548_51
wsnp_Ra_c16264_24873670	wsnp_Ra_c16264_24873670
RAC875_c62223_86	RAC875_c62223_86
BS00048754_51	BS00048754_51
Kukri_c37029_761	Kukri_c37029_761
Ku_c1575_338	Ku_c1575_338
Excalibur_c14803_1088	Excalibur_c14803_1088
BS00068415_51	BS00068415_51
Excalibur_c16569_765	Excalibur_c16569_765
Ra_c965_2702	Ra_c965_2702
BS00010316_51	BS00010316_51
BS00069273_51	BS00069273_51
Excalibur_rep_c106935_390	Excalibur_rep_c106935_390
RAC875_c58159_989	RAC875_c58159_989
Excalibur_c59479_514	Excalibur_c59479_514
Tdurum_contig49753_191	Tdurum_contig49753_191
BS00068556_51	BS00068556_51
RFL_Contig29_1062	RFL_Contig29_1062
Ku_c24974_674	Ku_c24974_674
RAC875_c22641_993	RAC875_c22641_993
BS00059416_51	BS00059416_51
Ra_c17608_960	Ra_c17608_960
wsnp_Ku_c31407_41142340	wsnp_Ku_c31407_41142340
Tdurum_contig100212_141	Tdurum_contig100212_141
wsnp_Ex_c3907_7088011	wsnp_Ex_c3907_7088011
wsnp_RFL_Contig2073_1317762	wsnp_RFL_Contig2073_1317762
Kukri_c21818_519	Kukri_c21818_519
BS00079014_51	BS00079014_51
wsnp_Ra_c41135_48426638	wsnp_Ra_c41135_48426638
wsnp_Ra_c10203_16850924	wsnp_Ra_c10203_16850924
CAP12_c4778_199	CAP12_c4778_199
BS00022242_51	BS00022242_51
Ra_c109604_751	Ra_c109604_751
BobWhite_c24364_73	BobWhite_c24364_73
BobWhite_c14365_59	BobWhite_c14365_59
BS00003522_51	BS00003522_51
Kukri_c48750_1416	Kukri_c48750_1416
RAC875_c5966_1854	RAC875_c5966_1854
RAC875_c16281_195	RAC875_c16281_195
wsnp_Ex_c2820_5215394	wsnp_Ex_c2820_5215394
Kukri_rep_c75764_261	Kukri_rep_c75764_261
wsnp_Ex_c2609_4852360	wsnp_Ex_c2609_4852360
Ra_c2964_2254	Ra_c2964_2254
RFL_Contig622_1601	RFL_Contig622_1601
wsnp_Ex_rep_c66331_64502558	wsnp_Ex_rep_c66331_64502558
Tdurum_contig43252_1762	Tdurum_contig43252_1762
RAC875_rep_c82061_78	RAC875_rep_c82061_78
wsnp_Ku_c93664_84327484	wsnp_Ku_c93664_84327484
BS00063946_51	BS00063946_51
BS00070210_51	BS00070210_51
BS00064077_51	BS00064077_51
BobWhite_c7281_328	BobWhite_c7281_328
wsnp_BE497169B_Ta_2_2	wsnp_BE497169B_Ta_2_2
BobWhite_rep_c66990_294	BobWhite_rep_c66990_294
wsnp_JD_c29019_23208279	wsnp_JD_c29019_23208279
wsnp_Ex_c4063_7344641	wsnp_Ex_c4063_7344641
Tdurum_contig24552_508	Tdurum_contig24552_508
BS00085434_51	BS00085434_51
BS00066467_51	BS00066467_51
RFL_Contig5871_1771	RFL_Contig5871_1771
IAAV4613	IAAV4613
IACX5912	IACX5912
BS00022072_51	BS00022072_51
Kukri_c9571_73	Kukri_c9571_73
BS00070455_51	BS00070455_51
BobWhite_rep_c64944_264	BobWhite_rep_c64944_264
Kukri_c40034_123	Kukri_c40034_123
BS00022512_51	BS00022512_51
RAC875_c7158_687	RAC875_c7158_687
wsnp_Ex_c238_460841	wsnp_Ex_c238_460841
wsnp_Ex_c8715_14590273	wsnp_Ex_c8715_14590273
Excalibur_c5309_286	Excalibur_c5309_286
Tdurum_contig42366_893	Tdurum_contig42366_893
BS00065873_51	BS00065873_51
IAAV6566	IAAV6566
RAC875_c76611_364	RAC875_c76611_364
wsnp_Ku_rep_c72700_72370664	wsnp_Ku_rep_c72700_72370664
BS00102641_51	BS00102641_51
wsnp_Ex_c700_1379957	wsnp_Ex_c700_1379957
RAC875_c37608_216	RAC875_c37608_216
Jagger_c522_55	Jagger_c522_55
BS00072993_51	BS00072993_51
Kukri_c23228_137	Kukri_c23228_137
RFL_Contig5709_3312	RFL_Contig5709_3312
BobWhite_c9711_71	BobWhite_c9711_71
BS00022611_51	BS00022611_51
BS00072151_51	BS00072151_51
BS00105995_51	BS00105995_51
BS00046052_51	BS00046052_51
wsnp_JD_c1316_1891903	wsnp_JD_c1316_1891903
Ra_c14132_2575	Ra_c14132_2575
Ku_c172_840	Ku_c172_840
Excalibur_c25566_1000	Excalibur_c25566_1000
Kukri_c32046_493	Kukri_c32046_493
RAC875_rep_c72758_122	RAC875_rep_c72758_122
Kukri_c32803_150	Kukri_c32803_150
BobWhite_c28090_175	BobWhite_c28090_175
BS00056258_51	BS00056258_51
Excalibur_c6782_253	Excalibur_c6782_253
Kukri_c34806_112	Kukri_c34806_112
BS00060073_51	BS00060073_51
BS00039218_51	BS00039218_51
Kukri_c11910_445	Kukri_c11910_445
wsnp_Ex_c57450_59156677	wsnp_Ex_c57450_59156677
BobWhite_c13099_755	BobWhite_c13099_755
wsnp_Ku_c55746_59522526	wsnp_Ku_c55746_59522526
Kukri_rep_c94476_152	Kukri_rep_c94476_152
RAC875_c51595_177	BS00066691_51	BobWhite_c5246_196	wsnp_Ex_c12963_20529964	Kukri_rep_c87658_1436	wsnp_CAP11_c1051_622082	BS00062806_51	RFL_Contig3966_1511	RFL_Contig2432_953	BS00042131_51	BS00078098_51	D_GDEEGVY01CO81T_81	CAP11_c1051_121	RAC875_c19233_256	RAC875_c51595_177	BS00003119_51	Excalibur_c15009_1082
Kukri_c88294_60	Kukri_c8870_721	RAC875_c29099_1366	Excalibur_rep_c67048_452	RAC875_rep_c69820_103	D_contig52360_374	Kukri_c23591_522	Kukri_c88294_60
Kukri_c50527_241	RAC875_c51781_795	Excalibur_rep_c69004_1653	Kukri_c50527_241	tplb0062k24_584
BS00095638_51	BS00095640_51	BS00038834_51	BS00095638_51	BS00093856_51
CAP7_c3438_196	CAP7_c3438_196
RAC875_c43871_154	RAC875_rep_c115090_51	BS00065422_51	RAC875_c43871_154
RFL_Contig4591_1759	RFL_Contig4591_1759	Kukri_rep_c117022_97
wsnp_Ex_c1602_3055066	wsnp_Ex_c1602_3055066	wsnp_Ex_c1629_3104356
BS00067117_51	BS00067117_51	D_contig59199_227	BS00108577_51	CAP8_c5043_351
BS00067163_51	BS00067163_51	D_GA8KES402JVT1Y_74
RAC875_c5222_59	RAC875_c5222_59	Excalibur_c3821_1355
Tdurum_contig51605_137	Tdurum_contig51605_137	Tdurum_contig10408_1548
Kukri_c908_584	Kukri_c908_584	BS00093857_51
RAC875_c3141_214	RAC875_c3141_214
RFL_Contig2471_119	RFL_Contig2471_119
BS00054496_51	BS00054496_51
BS00084607_51	BS00084607_51
RAC875_c101793_136	RAC875_c101793_136
Excalibur_c57482_473	Excalibur_c57482_473
BS00011111_51	BS00011111_51
RAC875_rep_c69171_241	RAC875_rep_c69171_241
Excalibur_c63483_991	Kukri_rep_c69028_999	tplb0050o09_895	Excalibur_c63483_991	D_GB5Y7FA02H01X6_191
Kukri_c2289_635	Kukri_c2289_635
Kukri_c38868_427	Kukri_c38868_427
RAC875_c10628_1253	RAC875_c10628_1253
BS00061125_51	BS00061125_51
BS00021919_51	BS00021919_51
RAC875_c33823_279	RAC875_c33823_279
BobWhite_c18256_809	BobWhite_c18256_809
IAAV7013	IAAV686	IAAV7013
BS00063214_51	BS00063214_51
Tdurum_contig82605_187	Tdurum_contig82605_187
D_contig79290_372	D_contig79290_372
CAP12_c2615_128	CAP12_c2615_128
Excalibur_c19658_127	Excalibur_c19658_127
RAC875_c22383_248	RAC875_c22383_248
Ra_c10284_405	Ra_c10284_405
RAC875_c19660_1530	RAC875_c19660_1530
BS00105800_51	BS00105800_51
wsnp_Ex_c13629_21411429	wsnp_Ex_c13629_21411429
BS00022212_51	BS00022212_51
Tdurum_contig54957_624	Tdurum_contig54957_624
D_GBF1XID01ETBRB_172	D_GBF1XID01ETBRB_172
BS00033229_51	BS00033229_51	BobWhite_rep_c52911_146
Kukri_c24488_1603	Kukri_c24488_1603
Jagger_c3839_60	Jagger_c3839_60
wsnp_Ku_c13204_21105694	wsnp_Ku_c13204_21105694
BS00021850_51	BS00021850_51
Kukri_c29142_450	Excalibur_c5624_1026	Kukri_c29142_1046	Kukri_c29142_473	Kukri_c29142_747	tplb0033c09_1345	Kukri_c34435_265	Kukri_rep_c106490_583	Kukri_c29142_450	Tdurum_contig30576_247	RAC875_c278_2934
wsnp_Ra_c22775_32274079	IACX8322	wsnp_Ex_c4331_7808746	wsnp_Ex_c1246_2393978	BS00091561_51	RAC875_c7670_219	wsnp_Ra_c22775_32274079	BobWhite_c8680_918
RFL_Contig3841_2595	Tdurum_contig75819_1220	RFL_Contig3841_2595	Tdurum_contig75819_1471	wsnp_CAP7_c254_138937	RFL_Contig3841_2409	RFL_Contig3841_1986
Excalibur_c8658_335	Excalibur_c8658_335	Tdurum_contig14947_611	wsnp_Ex_c16175_24619793	Excalibur_c40202_114
Tdurum_contig93100_149	BS00084703_51	Tdurum_contig93100_149	BobWhite_s66966_118	BS00048067_51	Kukri_c27648_350
Kukri_c2634_487	tplb0024j12_840	Kukri_c2634_487	IAAV7376	Excalibur_c32366_122
wsnp_CAP7_c32_19340	wsnp_Ku_c61953_63254478	RAC875_c38663_2179	wsnp_BE497618A_Ta_1_1	wsnp_CAP7_c32_19340
wsnp_Ex_c24443_33687802	wsnp_Ex_c24443_33688235	wsnp_Ex_c24443_33687802	BobWhite_rep_c65013_174	BS00109736_51
wsnp_Ex_c5072_9006966	wsnp_Ex_c5072_9006966	Tdurum_contig54776_1396	wsnp_Ex_c10955_17794520	wsnp_Ex_rep_c67099_65575038
Kukri_c39882_203	IAAV125	wsnp_Ex_c10886_17694220	Kukri_c39882_203
BobWhite_rep_c63429_271	wsnp_Ex_rep_c104859_89444355	RAC875_c27704_420	BobWhite_rep_c63429_271
Excalibur_c46904_84	Excalibur_c46904_84	IACX5724
Ku_c3891_395	Ku_c3891_395	Ku_c766_2284	RAC875_c28178_889
BS00021716_51	BS00106545_51	BS00021716_51	wsnp_JD_c64_103934
Kukri_c17962_379	Ra_c16330_1197	Kukri_c17962_379	Kukri_c17417_291
RAC875_c36363_222	RAC875_rep_c100803_217	RAC875_c36363_222	BobWhite_c47168_289
Excalibur_c19666_203	wsnp_Ku_c15531_24168235	Excalibur_c19666_203	RFL_Contig4686_700
BS00034174_51	wsnp_Ex_c9035_15054913	BS00034174_51
wsnp_Ex_c5690_9994334	wsnp_Ex_c5690_9994305	wsnp_Ex_c5690_9994334
Kukri_c50720_397	RAC875_c18094_69	Kukri_c50720_397
Tdurum_contig41127_265	Tdurum_contig41127_265	RAC875_c6280_292
BS00084042_51	Excalibur_c33542_113	BS00084042_51
BS00004170_51	BS00004170_51	wsnp_Ex_c1520_2906995
wsnp_BE403710B_Ta_2_1	RAC875_c1148_149	wsnp_BE403710B_Ta_2_1
wsnp_BE637808A_Ta_2_1	CAP11_c315_247	wsnp_BE637808A_Ta_2_1
Tdurum_contig33628_129	BS00089283_51	Tdurum_contig33628_129
wsnp_Ex_c12725_20212708	wsnp_Ex_c12725_20212708	Kukri_c19883_629
Ex_c66324_1151	Ex_c66324_1151	wsnp_Ex_rep_c66324_64493429
Excalibur_rep_c69170_438	RAC875_c4800_255	Excalibur_rep_c69170_438
wsnp_Ex_c13953_21831752	wsnp_Ex_c13953_21831752	Kukri_c6091_327
Excalibur_c96303_224	Excalibur_c32735_603	Excalibur_c96303_224
Excalibur_rep_c66939_849	Excalibur_rep_c66939_849	Excalibur_c113341_139
Kukri_c19216_123	IAAV3132	Kukri_c19216_123	IAAV3480
RAC875_c17918_321	RAC875_c17918_321	wsnp_Ku_c2317_4448102
Ra_c23848_305	Ra_c23848_305	Ku_c46953_153
wsnp_Ex_c5072_9006666	wsnp_Ex_c5072_9006666	RFL_Contig3621_947
BobWhite_c10610_149	RAC875_c95150_286	BobWhite_c10610_149
tplb0051b16_1324	tplb0051b16_1324	IAAV6309
BS00075233_51	BS00075233_51	RAC875_c12181_1166
CAP8_rep_c3781_99	BS00064369_51	CAP8_rep_c3781_99
wsnp_Ku_c9208_15488367	CAP11_c5598_321	wsnp_Ku_c9208_15488367
BS00107069_51	BS00107069_51
BS00009492_51	BS00009492_51
BobWhite_c20514_70	BobWhite_c20514_70
Excalibur_c65272_341	Excalibur_c65272_341
Ex_c5979_1449	Ex_c5979_1449
RAC875_c20429_903	RAC875_c20429_903
wsnp_Ex_c4752_8482625	wsnp_Ex_c4752_8482625
BobWhite_c25163_178	BobWhite_c25163_178
BS00011060_51	BS00011060_51
wsnp_Ex_c28429_37553452	wsnp_Ex_c28429_37553452
RAC875_rep_c117027_577	RAC875_rep_c117027_577
IAAV7104	IAAV7104
Tdurum_contig46583_2203	Tdurum_contig46583_2203
wsnp_JD_c14769_14413046	wsnp_JD_c14769_14413046
BS00039641_51	BS00039641_51
wsnp_Ex_c5470_9657856	wsnp_Ex_c5470_9657856
Kukri_c49828_316	Kukri_c49828_316
RAC875_rep_c69632_65	RAC875_rep_c69632_65
Excalibur_c13811_1086	Excalibur_c13811_1086
BS00039148_51	BS00039148_51
JD_c21248_511	JD_c21248_511
Tdurum_contig42638_531	Tdurum_contig42638_531
RAC875_c34231_812	RAC875_c34231_812
Excalibur_c23921_738	Excalibur_c23921_738
BS00021957_51	BS00021957_51
Ra_c7973_1185	Ra_c7973_1185
D_F5XZDLF02G9H4M_286	D_F5XZDLF02G9H4M_286
wsnp_Ex_c6094_10663424	wsnp_Ex_c6094_10663424	Tdurum_contig7992_605
RAC875_c42756_168	RAC875_c42756_168
BS00010925_51	BS00010925_51
RAC875_c8714_1139	RAC875_c8714_1139
RAC875_c754_120	RAC875_c754_120
Ex_c17894_1159	Ex_c17894_1159
Jagger_rep_c10288_53	Jagger_rep_c10288_53
RAC875_c11702_1015	RAC875_c11702_1015
BobWhite_c7260_197	BobWhite_c7260_197
Tdurum_contig10672_117	Tdurum_contig10672_117
Kukri_c74409_199	Kukri_c74409_199
Excalibur_c56798_364	Excalibur_c56798_364
Excalibur_c3988_1660	Excalibur_c3988_1660
wsnp_Ex_c55245_57821568	wsnp_Ex_c55245_57821568
BS00090866_51	BS00090866_51
wsnp_Ku_rep_c76865_75281903	wsnp_Ku_rep_c76865_75281903
Tdurum_contig13245_119	Tdurum_contig13245_119
wsnp_CAP8_c1013_646748	wsnp_CAP8_c1013_646748
BS00037357_51	BS00037357_51
Excalibur_c74390_108	Excalibur_c74390_108
wsnp_BE405275A_Ta_1_1	wsnp_BE405275A_Ta_1_1
BS00059454_51	BS00059454_51
RAC875_c83401_115	RAC875_c83401_115
Kukri_c3948_209	Kukri_c3948_209
Excalibur_c2827_227	Excalibur_c2827_227
BS00056624_51	BS00056624_51
Tdurum_contig31218_279	Tdurum_contig31218_279
Kukri_c8200_2456	Kukri_c8200_2456
wsnp_Ex_c26740_35969367	wsnp_Ex_c26740_35969367
Excalibur_c43822_370	Excalibur_c43822_370
wsnp_Ku_c8391_14261321	wsnp_Ku_c8391_14261321
wsnp_Ex_c6320_11003498	wsnp_Ex_c6320_11003498
BobWhite_c14495_230	BobWhite_c14495_230
Excalibur_rep_c70578_299	Excalibur_rep_c70578_299
wsnp_Ku_c4342_7887834	wsnp_Ku_c4342_7887834
wsnp_BE442666A_Ta_2_1	wsnp_BE442666A_Ta_2_1
wsnp_Ra_c14920_23225219	wsnp_Ra_c14920_23225219
Excalibur_c7034_692	Excalibur_c7034_692
RFL_Contig3841_2433	RFL_Contig3841_2433
Ra_c37920_342	Ra_c37920_342
Kukri_rep_c85536_598	Kukri_rep_c85536_598
RFL_Contig3621_1157	RFL_Contig3621_1157
RAC875_c49370_327	RAC875_c49370_327
wsnp_Ex_c13091_20706489	wsnp_Ex_c13091_20706489
BS00003866_51	BS00003866_51
BS00059503_51	BS00059503_51
wsnp_Ex_c19207_28125072	wsnp_Ex_c19207_28125072
Kukri_c27874_515	Kukri_c27874_515
Excalibur_c58393_329	Excalibur_c58393_329
RFL_Contig2531_987	RFL_Contig2531_987
wsnp_Ex_c13031_20625900	wsnp_Ex_c13031_20625900
Ex_c883_2618	Ex_c883_2618
Kukri_rep_c109167_89	Kukri_rep_c109167_89
BS00043286_51	BS00043286_51
wsnp_Ex_c33012_41567026	wsnp_Ex_c33012_41567026
BS00011469_51	BS00011469_51
wsnp_Ex_c20386_29451037	wsnp_Ex_c20386_29451037
BobWhite_c47168_598	BobWhite_c47168_598
BS00064269_51	BS00064269_51
Tdurum_contig97425_92	Tdurum_contig97425_92
Kukri_c3866_1768	Kukri_c3866_1768
RFL_Contig2119_607	RFL_Contig2119_607
RAC875_c56040_216	RAC875_c56040_216
BS00066891_51	BS00066891_51
Tdurum_contig47476_528	Tdurum_contig47476_528
wsnp_Ku_c20783_30448706	wsnp_Ku_c20783_30448706
RAC875_c67909_226	RAC875_c67909_226
wsnp_Ex_c21197_30325539	wsnp_Ex_c21197_30325539
Kukri_c48943_1149	Kukri_c48943_1149
[truncated: 2,107 more rows]
[truncated: 22 more columns]
