# Supplementary material for: Haplotype-tagged SNPs improve genomic prediction accuracy for Fusarium head blight resistance and yield-related traits in wheat
Source: Theor Appl Genet. 2023 Apr 3;136(4):92. doi: 10.1007/s00122-023-04352-8 (PMC10068637; doi:10.1007/s00122-023-04352-8)
Supplement: Supplementary file 5 — Supplementary file5 (ZIP 2025 KB) [file 122_2023_4352_MOESM5_ESM.zip › LD-0.9_haplotyping.xlsx]

## Sheet: LM
Haplotyping - Breeding lines (Lantmännen)
LD=0.9(r^2 >= 0.9)
Haplotype tagged SNPS	Alleles captured/other SNPS in a haplotype
wsnp_Ex_c15852_24239968	BS00003813_51	wsnp_Ra_rep_c105422_89367749	wsnp_Ex_c15852_24239968	BS00028874_51	Kukri_c23382_1431	wsnp_Ex_c591_1177097	wsnp_Ku_rep_c104517_90964418	wsnp_Ra_c7847_13421750
wsnp_Ex_rep_c67763_66441222	wsnp_Ex_rep_c66318_64485410	wsnp_Ex_c48375_53299028	BS00048117_51	Ex_c801_820	Ex_c23451_720	BS00030644_51	wsnp_Ex_c28165_37310070	IAAV5756	wsnp_Ex_rep_c105244_89727666	wsnp_Ex_c44498_50537128	wsnp_Ex_c11374_18361760	wsnp_Ex_rep_c67763_66441222	wsnp_Ku_c3468_6420199	RAC875_c2202_1097
wsnp_Ra_c37745_45806931	IAAV5406	wsnp_Ex_c5192_9203682	wsnp_Ra_c37745_45806931	RFL_Contig3203_1971	BobWhite_rep_c63278_349
wsnp_Ex_c35563_43690084	BS00065146_51	IACX293	wsnp_Ku_c37925_46679146	BS00094681_51	wsnp_Ex_c10100_16600633	wsnp_BE403956A_Ta_2_3	Kukri_rep_c115954_137	BS00068358_51	wsnp_Ex_c35563_43690084
wsnp_Ex_c1374_2630879	wsnp_Ex_c1374_2630879	Ex_c12763_662	CAP12_c6266_298	RAC875_c18539_1159	wsnp_Ex_c33831_42253707	CAP12_c6266_339
wsnp_Ex_c4612_8254533	IAAV7172	BobWhite_c41272_159	RAC875_rep_c105766_652	RFL_Contig5334_831	wsnp_BE443588A_Ta_2_2	wsnp_Ex_rep_c102067_87314043	Tdurum_contig96086_74	wsnp_Ex_c28900_37982485	wsnp_Ex_c4612_8254533
CAP7_c3885_73	BS00031200_51	IACX10924	BobWhite_c478_1386	Ra_c2322_174	CAP7_c3885_73	IAAV4916	IACX8300
Excalibur_c24041_794	IAAV5730	wsnp_Ex_c8364_14095508	Ex_c5759_663	Excalibur_c24041_794	Ex_c5759_628	BS00062715_51
Excalibur_c82557_201	Tdurum_contig43943_56	Kukri_c29655_239	BobWhite_c39996_85	Excalibur_c82557_201	CAP11_c2581_302
Tdurum_contig56662_54	Excalibur_c66_147	Tdurum_contig56662_54	wsnp_Ex_c23598_32826926	wsnp_CAP11_c146_160903	Excalibur_c1936_1072
IAAV2342	Ex_c801_555	IAAV2342	Ku_c2449_578	Excalibur_c64855_328	RAC875_c21620_1359
wsnp_BE445113A_Ta_2_1	IACX5960	wsnp_BE445113A_Ta_2_2	wsnp_Ra_c3270_6136601	wsnp_BE445113A_Ta_2_1	Kukri_rep_c117029_125
wsnp_Ku_rep_c71909_71634013	IAAV3552	wsnp_Ku_rep_c71909_71634013	BS00064679_51	wsnp_Ku_c30921_40705731
IACX5994	Kukri_c7119_392	IACX5994	wsnp_Ex_c33452_41938013	wsnp_Ex_c33452_41938159
wsnp_Ex_c21336_30465618	wsnp_Ex_c21193_30320134	wsnp_Ex_c21336_30465618	Kukri_c25215_124	BS00032112_51
Jagger_c468_53	Jagger_c468_53	BS00030043_51	wsnp_Ex_c6488_11266589	BobWhite_rep_c49755_131
IAAV9022	Ra_c11042_1500	wsnp_Ex_rep_c68183_66958099	IAAV9022	wsnp_Ex_c18196_27006489	wsnp_BE518393A_Td_2_3	RAC875_c53095_51	wsnp_Ra_c6474_11298858	wsnp_Ex_c11697_18821490	Kukri_rep_c81206_235	wsnp_Ex_c17684_26426672	wsnp_Ex_c3365_6183009
wsnp_Ex_c25628_34888439	wsnp_Ex_c6817_11762714	wsnp_Ex_c25628_34888439	RAC875_c12808_182	Kukri_c12165_1148	wsnp_Ex_c6817_11761300
wsnp_Ex_c43454_49770425	BobWhite_c8428_346	wsnp_Ex_c43454_49770425	IAAV8147
BS00023114_51	BS00023114_51	wsnp_Ex_c18499_27344859	BS00106641_51
wsnp_Ku_c557_1166684	wsnp_Ex_c25734_34995416	wsnp_Ku_c557_1166684	BobWhite_rep_c49207_243
IACX6344	BS00066852_51	IACX6344	RAC875_c11899_366
wsnp_JD_c6544_7697578	wsnp_JD_c6544_7697578	Jagger_c5280_407	wsnp_Ex_c1997_3757721
IACX7921	IACX7921	Excalibur_c20133_87	wsnp_Ex_c14733_22819625
Kukri_c27717_316	Excalibur_c37474_179	Excalibur_c37474_242	Kukri_c27717_316
RAC875_c12993_201	Excalibur_c1845_4911	RAC875_c45115_509	RAC875_c12993_201
Excalibur_c44883_244	Kukri_c45607_199	Excalibur_c44883_244	BS00069300_51
CAP12_c1906_217	wsnp_Ku_c21316_31053745	CAP12_c1906_217	Kukri_c30322_414
wsnp_Ex_c572_1138339	Ra_c2895_591	wsnp_Ex_c572_1138770	wsnp_Ex_c572_1138339
BS00004903_51	BS00004903_51	RAC875_c37934_225	IAAV2838
Tdurum_contig11756_264	BS00022738_51	Tdurum_contig11756_264	BobWhite_c46501_92
wsnp_Ex_c41953_48658353	wsnp_Ex_c41953_48658353	wsnp_JD_c3973_5044238	wsnp_Ex_c41953_48657850
RAC875_c15975_1208	wsnp_Ex_c6563_11378915	RAC875_c15975_1208	Kukri_c45512_193
RAC875_c53725_217	RAC875_c53725_217	wsnp_Ex_c9343_15514687	wsnp_Ex_c9343_15514531
RAC875_c41275_131	Ra_c58315_265	RAC875_c41275_131
Kukri_c4204_1673	Kukri_c4204_1673	Excalibur_c12932_2102
RAC875_c24047_284	RAC875_c24047_284	wsnp_Ra_c33025_41968284
IAAV5535	IACX3047	IAAV5535
Kukri_rep_c107771_588	Tdurum_contig5008_635	Kukri_rep_c107771_588
wsnp_Ex_rep_c108951_91954190	wsnp_Ex_rep_c108951_91954190	RAC875_c29540_413
wsnp_Ex_c1255_2411550	wsnp_Ku_c330_683203	wsnp_Ex_c1255_2411550
wsnp_Ex_c44049_50205904	wsnp_Ex_c44049_50205457	wsnp_Ex_c44049_50205904
RAC875_c6338_2719	RAC875_c6338_2719	Kukri_c25839_487
BS00067421_51	wsnp_JD_c13903_13781269	BS00067421_51
Excalibur_c46365_304	Excalibur_c46365_304	Tdurum_contig11349_810
Excalibur_rep_c88290_94	Excalibur_rep_c88290_94	BS00102492_51
wsnp_Ex_rep_c103087_88123733	wsnp_Ex_rep_c103087_88124573	wsnp_Ex_rep_c103087_88123733
BobWhite_c1488_504	Kukri_c47825_138	BobWhite_c1488_504
BobWhite_c26122_129	BobWhite_c26122_129	wsnp_Ku_c33917_43336069
Kukri_c49170_655	Kukri_c49170_655	RAC875_c80876_67
BobWhite_c96_170	BobWhite_c96_170	wsnp_Ex_c5060_8985678
BS00095510_51	BS00095510_51	BS00078085_51
RAC875_c34515_343	RAC875_c34515_343	CAP12_c8163_118
BS00022396_51	BS00022396_51	wsnp_BG606986A_Ta_2_1
IAAV2072	BS00002216_51	IAAV2072
wsnp_Ex_c46670_52108070	BobWhite_c66315_505	wsnp_Ex_c46670_52108070
RAC875_c14066_452	RAC875_c10090_963	RAC875_c14066_452
BS00037976_51	BS00037976_51	RAC875_c41993_582
Ra_c105707_788	BS00089894_51	Ra_c105707_788
Kukri_rep_c69910_1153	BS00022667_51	Kukri_rep_c69910_1153
wsnp_CAP12_c2438_1180601	wsnp_BE490041A_Ta_2_1	wsnp_CAP12_c2438_1180601
Ex_c8514_1342	IACX3496	Ex_c8514_1342
RAC875_c33300_141	RAC875_c33300_141	wsnp_Ex_c5634_9906981	Excalibur_c17872_137	wsnp_Ku_c17726_26872129	wsnp_Ex_rep_c105541_89932598	IAAV7131
RAC875_c94534_75	BS00022698_51	RAC875_c94534_75
BS00100774_51	BS00100774_51
wsnp_CAP11_c710_458019	wsnp_CAP11_c710_458019
wsnp_Ex_c7252_12453079	wsnp_Ex_c7252_12453079
wsnp_Ex_c28149_37293173	wsnp_Ex_c28149_37293173
Tdurum_contig83113_134	Tdurum_contig83113_134
wsnp_Ex_c1137_2182795	wsnp_Ex_c1137_2182795
RAC875_c31031_387	RAC875_c31031_387
wsnp_Ex_rep_c106111_90308719	wsnp_Ex_rep_c106111_90308719
Excalibur_c7026_2635	Excalibur_c7026_2635
BS00056550_51	BS00056550_51
wsnp_Ex_c40595_47620787	wsnp_Ex_c40595_47620787
BS00081680_51	BS00081680_51
BS00070695_51	BS00070695_51
RAC875_c32452_55	RAC875_c32452_55
BS00012042_51	BS00012042_51
wsnp_Ex_c2181_4089639	wsnp_Ex_c2181_4089639
Kukri_c2446_683	Kukri_c2446_683
Kukri_c51781_199	Kukri_c51781_199
wsnp_Ex_c21592_30743513	wsnp_Ex_c21592_30743513
JD_c285_1438	JD_c285_1438
RAC875_c46269_387	RAC875_c46269_387
wsnp_Ex_c57982_59470152	wsnp_Ex_c57982_59470152
wsnp_Ex_c15377_23637176	wsnp_Ex_c15377_23637176
wsnp_Ex_c9722_16062937	wsnp_Ex_c9722_16062937
Excalibur_c47013_1503	Excalibur_c47013_1503
RAC875_c16352_594	RAC875_c16352_594
RFL_Contig530_2305	RFL_Contig530_2305
Excalibur_rep_c113950_132	Excalibur_rep_c113950_132
Kukri_c8757_107	Kukri_c8757_107
IACX18883	IACX18883
wsnp_Ex_c13783_21613564	wsnp_Ex_c13783_21613564
IAAV1930	IAAV1930
Excalibur_c65227_444	Excalibur_c65227_444
wsnp_Ex_c2868_5293485	wsnp_Ex_c2868_5293485
Excalibur_c77035_156	Excalibur_c77035_156
BS00077350_51	BS00077350_51
wsnp_Ra_c41581_48764320	wsnp_Ra_c41581_48764320
Tdurum_contig43943_1165	Tdurum_contig43943_1165
Kukri_c58155_786	Kukri_c58155_786
RAC875_c34888_65	RAC875_c34888_65
BS00056823_51	BS00056823_51
BS00023130_51	BS00023130_51
Kukri_c12534_559	Kukri_c12534_559
wsnp_CAP12_c1960_972031	wsnp_CAP12_c1960_972031
wsnp_Ku_rep_c109724_94227136	wsnp_Ku_rep_c109724_94227136
tplb0053o08_2004	tplb0053o08_2004
Excalibur_c7033_159	Excalibur_c7033_159
wsnp_Ex_c8374_14111734	RAC875_rep_c110052_194	wsnp_Ex_c21450_30588044	wsnp_Ex_c3747_6824863	RAC875_c85778_184	BS00063063_51	wsnp_Ex_c6934_11953178	BS00066549_51	wsnp_Ex_c8374_14111734	BS00010287_51	wsnp_Ku_rep_c68419_67400635	wsnp_Ex_c19730_28728245
BS00064536_51	BS00064536_51
RAC875_c89908_105	RAC875_c89908_105
JG_c936_115	JG_c936_115
wsnp_Ex_rep_c66628_64934660	wsnp_Ex_rep_c66628_64934660	Kukri_c52952_315	RAC875_c31276_1128	IACX4378	Excalibur_c49421_443	wsnp_Ra_c12148_19539667
Kukri_c31964_56	Kukri_c31964_56
BS00059422_51	BS00059422_51
IAAV5652	IAAV5652
wsnp_Ku_c15214_23756800	wsnp_Ku_c15214_23756800
Kukri_c39377_286	Kukri_c39377_286
wsnp_Ex_c1427_2736441	wsnp_Ex_c1427_2736441
Tdurum_contig61492_684	Tdurum_contig61492_684
wsnp_BM140362A_Ta_2_2	wsnp_BM140362A_Ta_2_2
Excalibur_c5139_198	Excalibur_c5139_198
Excalibur_s107771_77	Excalibur_s107771_77
Excalibur_c44668_382	Excalibur_c44668_382
RAC875_c14926_589	RAC875_c14926_589
RAC875_rep_c76047_63	RAC875_rep_c76047_63
Excalibur_c25891_1402	Excalibur_c25891_1402
RAC875_rep_c112044_340	RAC875_rep_c112044_340
CAP8_c2448_355	CAP8_c2448_355
RFL_Contig5450_993	RFL_Contig5450_993
BS00022733_51	BS00022733_51
wsnp_CAP7_c3472_1623955	wsnp_CAP7_c3472_1623955
RAC875_c37183_331	RAC875_c37183_331
BS00067420_51	BS00067420_51
Kukri_c1313_1158	Kukri_c1313_1158
tplb0043h23_1346	tplb0043h23_1346
BS00022824_51	BS00022824_51
BS00110130_51	BS00110130_51
RAC875_c85550_73	RAC875_c85550_73
Tdurum_contig81011_244	Tdurum_contig81011_244
wsnp_Ex_c19717_28713417	wsnp_Ex_c19717_28713417
RAC875_c32379_216	RAC875_c32379_216
RAC875_c57939_78	RAC875_c57939_78
BS00087601_51	BS00087601_51
Ra_c64515_242	Ra_c64515_242
RAC875_c42700_264	RAC875_c42700_264
wsnp_Ex_c64327_63176640	wsnp_Ex_c64327_63176640
BS00021714_51	BS00021714_51
Ku_c8992_405	Ku_c8992_405
Ra_c69908_1877	Ra_c69908_1877
Kukri_rep_c101316_375	Kukri_rep_c101316_375
BS00026456_51	BS00026456_51
wsnp_Ex_c14866_22995097	wsnp_Ex_c14866_22995097
BobWhite_c4499_153	BobWhite_c4499_153
wsnp_JD_c40990_29127031	wsnp_JD_c40990_29127031
wsnp_Ku_c23012_32893918	wsnp_Ku_c23012_32893918
wsnp_Ex_rep_c109742_92411838	wsnp_Ex_rep_c109742_92411838
Ex_c2389_1634	Ex_c2389_1634
Ku_c1313_1673	Ku_c1313_1673
wsnp_Ex_c2181_4089788	wsnp_Ex_c2181_4089788
Kukri_c18017_1696	Kukri_c18017_1696
BS00065419_51	BS00065419_51
CAP8_c806_297	CAP8_c806_297
Kukri_c13136_1363	Kukri_c13136_1363
Tdurum_contig50845_82	Tdurum_contig50845_82
Kukri_c10239_2186	Kukri_c10239_2186
wsnp_Ex_rep_c101414_86781128	wsnp_Ex_rep_c101414_86781128
BS00087600_51	BS00087600_51
BS00021728_51	BS00021728_51
Kukri_c29039_315	Kukri_c29039_315
Excalibur_c57766_92	Excalibur_c57766_92
wsnp_Ex_c7965_13520238	wsnp_Ex_c7965_13520238
wsnp_Ex_c3906_7086162	wsnp_Ex_c3906_7086162
Kukri_c37212_1286	Kukri_c37212_1286
IAAV7414	IAAV7414
IACX5982	IACX5982
BobWhite_c46349_402	BobWhite_c46349_402
Excalibur_c11941_675	Excalibur_c11941_675
Tdurum_contig77289_179	Tdurum_contig77289_179
Kukri_c7436_2259	Kukri_c7436_2259
BobWhite_c37358_208	BobWhite_c37358_208
BS00023126_51	BS00023126_51
RAC875_c29540_1109	RAC875_c29540_1109
Excalibur_c1066_303	Excalibur_c1066_303
BS00062759_51	BS00062759_51
wsnp_CAP8_rep_c3938_1936666	wsnp_CAP8_rep_c3938_1936666
CAP11_c2984_419	CAP11_c2984_419
wsnp_Ku_c10292_17066821	wsnp_Ku_c10292_17066821
RAC875_c9833_297	RAC875_c9833_297
Excalibur_rep_c92985_510	Excalibur_rep_c92985_510
RAC875_c30657_82	RAC875_c30657_82
BS00105601_51	BS00105601_51
wsnp_BF474340A_Ta_2_1	wsnp_BF474340A_Ta_2_1
IAAV5931	IAAV5931
wsnp_Ex_c4605_8240189	wsnp_Ex_c4605_8240189
wsnp_Ex_rep_c70593_69508988	wsnp_Ex_rep_c70593_69508988
Ra_c11023_679	Ra_c11023_679
BS00110627_51	BS00110627_51
BS00109991_51	BS00109991_51
Tdurum_contig57927_171	Tdurum_contig57927_171
Kukri_c12000_1447	Kukri_c12000_1447
BS00070580_51	BS00070580_51
BS00022201_51	BS00022201_51
RFL_Contig1027_442	RFL_Contig1027_442
RAC875_c826_2186	RAC875_c826_2186
wsnp_Ex_c4685_8377545	wsnp_Ex_c4685_8377545
BobWhite_c4646_119	BobWhite_c4646_119
BS00070991_51	BS00070991_51
BS00033749_51	BS00033749_51
Excalibur_c71158_54	Excalibur_c71158_54
wsnp_Ex_c56097_58351893	wsnp_Ex_c56097_58351893
Tdurum_contig68827_61	Tdurum_contig68827_61
wsnp_Ex_c3201_5910642	wsnp_Ex_c3201_5910642
IAAV6100	IAAV6100
Ku_c3523_1959	Ku_c3523_1959
Excalibur_c7237_1084	Excalibur_c7237_1084
Kukri_c12984_465	Kukri_c12984_465
RAC875_c39401_502	RAC875_c39401_502
tplb0041a22_935	tplb0041a22_935
RAC875_c43643_176	RAC875_c43643_176
BS00021780_51	BS00021780_51
RAC875_c95364_259	RAC875_c95364_259
Excalibur_c6255_1119	Excalibur_c6255_1119
Ra_c27593_460	Ra_c27593_460
BobWhite_c22134_398	BobWhite_c22134_398
Tdurum_contig13946_329	Tdurum_contig13946_329
RFL_Contig22_387	RFL_Contig22_387
wsnp_Ex_rep_c66980_65419811	wsnp_Ex_rep_c66980_65419811
Kukri_c67601_267	Kukri_c67601_267
Kukri_c3582_87	Kukri_c3582_87
wsnp_Ex_c32590_41222878	wsnp_Ex_c32590_41222878
RAC875_c5544_4156	RAC875_c5544_4156
BS00065170_51	BS00065170_51
Tdurum_contig44888_837	Tdurum_contig44888_837
wsnp_JD_c825_1223506	wsnp_JD_c825_1223506
wsnp_Ra_c11877_19161832	wsnp_Ra_c11877_19161832
RAC875_c62550_470	RAC875_c62550_470
wsnp_Ku_c1642_3232242	wsnp_Ku_c1642_3232242
BS00067742_51	BS00067742_51
wsnp_Ra_c16080_24638622	wsnp_Ra_c16080_24638622
wsnp_Ex_c5216_9235964	wsnp_Ex_c5216_9235964
Excalibur_c14859_394	Excalibur_c14859_394
Excalibur_c9676_163	Excalibur_c9676_163
wsnp_Ex_rep_c72011_70562321	wsnp_Ex_rep_c72011_70562321
RAC875_c6798_467	RAC875_c6798_467
Kukri_rep_c102231_265	Kukri_rep_c102231_265
BS00078982_51	BS00078982_51
Ku_c28007_1398	Ku_c28007_1398
IAAV2694	IAAV2694
RFL_Contig22_617	RFL_Contig22_617
Tdurum_contig47006_2711	Tdurum_contig47006_2711
wsnp_Ex_c18662_27538313	wsnp_Ex_c18662_27538313
Kukri_c32885_145	Kukri_c32885_145
Tdurum_contig29484_628	Tdurum_contig29484_628
BS00087437_51	BS00087437_51
RAC875_c23081_141	RAC875_c23081_141
wsnp_Ex_c3567_6526582	wsnp_Ex_c3567_6526582
BobWhite_c1361_1187	BobWhite_c1361_1187
BobWhite_c44947_277	BobWhite_c44947_277
BS00003761_51	BS00003761_51
RAC875_c38756_141	RAC875_c38756_141
BS00086680_51	BS00086680_51
BS00077432_51	BS00077432_51
Excalibur_c44731_1000	Excalibur_c44731_1000
wsnp_Ex_rep_c69738_68695568	wsnp_Ex_rep_c69738_68695568
Tdurum_contig52332_94	Tdurum_contig52332_94
wsnp_Ex_c8885_14842394	wsnp_Ex_c8885_14842394
BS00039749_51	BS00039749_51
Excalibur_c12215_352	Excalibur_c12215_352
Tdurum_contig46413_680	Tdurum_contig46413_680
wsnp_Ex_c3572_6531810	wsnp_Ex_c3572_6531810
wsnp_CAP8_c4785_2322876	wsnp_CAP8_c4785_2322876
BS00090408_51	BS00090408_51
BS00035273_51	BS00035273_51
BS00073413_51	BS00073413_51
Ku_c10813_1122	Ku_c10813_1122
IACX11338	IACX11338
BS00023203_51	BS00023203_51
wsnp_Ku_c5756_10191339	wsnp_Ku_c5756_10191339
tplb0046g22_1351	tplb0046g22_1351
Ra_c110766_321	Ra_c110766_321
Ra_c272_1632	Ra_c272_1632
Kukri_c29150_143	Kukri_c29150_143
wsnp_CAP11_c1815_982483	wsnp_CAP11_c1815_982483
Kukri_c22508_119	Kukri_c22508_119
Kukri_c41943_535	Kukri_c41943_535
CAP12_c3074_192	CAP12_c3074_192
wsnp_Ex_rep_c81556_76277906	wsnp_Ex_rep_c81556_76277906
Tdurum_contig42479_3800	Tdurum_contig42479_3800
wsnp_Ex_c1997_3755945	wsnp_Ex_c1997_3755945
Tdurum_contig61492_458	Tdurum_contig61492_458
Kukri_c54678_88	Kukri_c54678_88
wsnp_Ex_c10595_17291999	wsnp_Ex_c10595_17291999
Tdurum_contig8382_300	Tdurum_contig8382_300
wsnp_Ku_c4018_7333828	wsnp_Ku_c4018_7333828
wsnp_Ex_c572_1138503	wsnp_Ex_c572_1138503
wsnp_Ku_c1818_3557408	wsnp_Ku_c1818_3557408
RFL_Contig1118_1073	RFL_Contig1118_1073
wsnp_BF478737A_Ta_2_1	wsnp_BF478737A_Ta_2_1
Tdurum_contig13946_241	Tdurum_contig13946_241
BS00064638_51	BS00064638_51
CAP11_c6014_160	CAP11_c6014_160
BS00023201_51	BS00023201_51
Kukri_c82555_88	Kukri_c82555_88
BobWhite_c26569_190	BobWhite_c26569_190
wsnp_Ex_c4605_8241260	wsnp_Ex_c4605_8241260
Excalibur_c59894_97	Excalibur_c59894_97
Ku_c4823_673	Ku_c4823_673
tplb0059i08_441	tplb0059i08_441
wsnp_Ra_c20126_29372577	wsnp_Ra_c20126_29372577
RAC875_c21367_209	Tdurum_contig44861_1253	Ex_c64327_523	IAAV7611	Tdurum_contig13095_97	IAAV1312	Ku_c13532_1753	Kukri_c2332_1093	RAC875_c30138_595	RAC875_c79370_378	BS00083533_51	RAC875_rep_c70613_78	BS00084305_51	RAC875_c21367_209	Tdurum_contig56188_569	RAC875_c10659_570	Tdurum_contig9874_547	BS00074962_51	RAC875_c63067_283	tplb0055p02_1074	Kukri_c51925_654	wsnp_Ku_c16938_25916260	BobWhite_c13654_447	Tdurum_contig42092_1047	Kukri_c29582_126	Tdurum_contig11334_554	RAC875_rep_c77710_180	IAAV1624	Kukri_c14968_674	wsnp_Ex_c11976_19193550	Excalibur_c32726_125	Excalibur_c20610_251	Excalibur_c95327_51	RAC875_c51663_87	Tdurum_contig100344_160	Tdurum_contig9874_391	Ku_c3695_1696	Kukri_c19709_383	wsnp_Ku_c28164_38103270	RAC875_c4910_98	Ku_c11706_149	RAC875_c113582_346	BS00005004_51
wsnp_BE590634B_Ta_2_1	Kukri_c30461_857	RFL_Contig2736_827	wsnp_BE590634B_Ta_2_1	wsnp_Ku_c56140_59771244	Kukri_c19247_711	Tdurum_contig15015_883	BS00066278_51	IACX1891	BS00064349_51	BobWhite_c48071_144	Excalibur_c93510_360	IACX906	wsnp_Ex_c3147_5816957	wsnp_BE590634B_Ta_2_5
Tdurum_contig10036_1044	Kukri_c30159_573	Tdurum_contig10036_741	Excalibur_c34765_1023	Tdurum_contig10036_1044	Tdurum_contig10036_1614	Tdurum_contig93532_89	BobWhite_c2027_84	IAAV1683	Tdurum_contig10036_474	Tdurum_contig10036_977
wsnp_Ex_rep_c107911_91350866	wsnp_Ex_c21198_30327016	BS00062724_51	Kukri_rep_c103359_233	wsnp_Ex_rep_c107911_91350930	wsnp_Ex_c23235_32471767	wsnp_Ex_c23230_32466568	wsnp_Ku_rep_c89089_82009060	wsnp_Ex_c13109_20725640	wsnp_Ex_rep_c107911_91350866
tplb0023b14_704	wsnp_Ku_c4951_8856170	tplb0023b14_704	Tdurum_contig70304_781	wsnp_JD_c4485_5618761
Excalibur_c48379_413	Kukri_c27693_260	IACX5821	Excalibur_c23992_436	Excalibur_c48379_116	Excalibur_c48379_413	IACX11029	Kukri_c27693_551
wsnp_Ex_c17452_26163496	wsnp_Ex_c22006_31181239	Kukri_c4951_503	wsnp_Ex_c52474_56060204	BS00073530_51	BS00032364_51	wsnp_Ex_c17452_26163496	wsnp_Ex_c22006_31180883
RAC875_s110519_303	Kukri_c559_193	wsnp_JD_c11014_11565501	RAC875_c8888_802	RAC875_s110519_303	Tdurum_contig87938_342	BS00010130_51
CAP7_c3456_113	CAP7_c3456_113	Tdurum_contig56874_562	BS00071465_51	Excalibur_rep_c105376_485	RAC875_c56417_377	Tdurum_contig28316_243
CAP11_c2974_53	CAP11_c2974_53
wsnp_JD_rep_c62985_40164465	BS00066165_51	RAC875_c47137_112	Kukri_c42522_155	Excalibur_c12376_569	BS00003575_51	Kukri_c26168_423	wsnp_JD_rep_c62985_40164465	BS00035690_51	BS00022625_51	BS00010992_51
wsnp_Ex_rep_c68712_67571580	wsnp_Ra_c2027_3945764	Kukri_c51474_334	wsnp_CAP7_c940_480745	BobWhite_rep_c66032_270	wsnp_Ex_rep_c68712_67571580	wsnp_Ex_c3681_6715277
Tdurum_contig11216_942	Tdurum_contig11216_942	Jagger_c3757_131	BobWhite_c23617_167	Excalibur_c8585_701	RFL_Contig1823_1044	BS00099794_51
Tdurum_contig55429_116	Tdurum_contig18557_228	Tdurum_contig55429_116	Excalibur_rep_c71107_517	wsnp_CAP12_c1337_682282	Kukri_rep_c102001_420	Tdurum_contig55429_147
RFL_Contig4235_707	IACX11320	RFL_Contig4235_707	Tdurum_contig30517_310	Tdurum_contig30517_578	Tdurum_contig604_356	Kukri_c15391_468
CAP7_c12162_251	CAP7_c12162_251	wsnp_Ra_c5088_9081927	wsnp_Ex_c53976_57027635	Tdurum_contig50473_889
wsnp_Ku_c13952_22097895	wsnp_Ku_c13952_22097895	Excalibur_c25640_110	Tdurum_contig9144_222
Ku_c79340_308	wsnp_Ku_c41261_49287074	Ku_c16636_347	Ku_c79340_308	wsnp_Ex_c18384_27213023	wsnp_Ex_c194_381656
wsnp_Ex_c2025_3799847	wsnp_Ex_c2025_3799847	wsnp_Ra_c2027_3943938	Ra_c3083_982	wsnp_BE443332B_Ta_2_2	RAC875_c865_1936
wsnp_Ra_c19148_28288923	Kukri_c13188_256	RAC875_rep_c98040_163	wsnp_Ra_c19148_28288923	wsnp_Ra_c29782_39115548	Tdurum_contig60509_232
Kukri_c38845_430	JD_c12243_360	Ex_c4206_502	BS00105606_51	Kukri_c38845_430	BS00093740_51
wsnp_BE494527B_Ta_2_1	wsnp_BE494527B_Ta_2_1	BS00021680_51	BS00067024_51	IACX1240	BS00022851_51
Kukri_rep_c100936_449	Kukri_c47342_73	wsnp_Ex_c2117_3976893	BS00025736_51	BobWhite_c28295_256	Kukri_c38845_821	Kukri_rep_c100936_449
wsnp_RFL_Contig2220_1597321	Tdurum_contig83079_133	Kukri_c42202_271	wsnp_RFL_Contig2220_1597321	IAAV2855
wsnp_Ku_c18227_27490539	wsnp_Ku_c18227_27490539	IAAV7352	RAC875_c66649_186	BS00076330_51
IAAV3802	Ex_c11930_509	IAAV3802
Excalibur_c33470_175	wsnp_Ex_c5296_9365847	Excalibur_c33470_175	Tdurum_contig53772_362	wsnp_Ex_c5296_9365860
Tdurum_contig42797_2922	Tdurum_contig42749_3287	RAC875_rep_c109215_398	wsnp_Ku_c23096_32987510	Tdurum_contig42797_2922
wsnp_BE446240B_Ta_2_3	Tdurum_contig44255_814	Tdurum_contig15593_407	wsnp_BE446240B_Ta_2_3	BS00023142_51
Excalibur_rep_c72368_68	BS00110231_51	wsnp_Ex_rep_c66255_64400455	Excalibur_rep_c72368_68	BobWhite_c42716_71
wsnp_JD_c6331_7499499	wsnp_JD_c6331_7499499	Kukri_c66451_128	IAAV4729
Tdurum_contig69792_167	Kukri_c8143_355	Tdurum_contig11896_550	Tdurum_contig69792_167
wsnp_CAP11_c287_244799	Ku_c956_1797	Excalibur_c10496_651	wsnp_CAP11_c287_244799
BS00023071_51	Excalibur_c44818_109	BS00023071_51	Kukri_c13978_132
RAC875_c8271_1469	RAC875_c8271_1352	RAC875_rep_c96733_369	RAC875_c8271_1469
BS00038643_51	Excalibur_c8613_1266	BS00038643_51	wsnp_Ex_c7447_12752449
BobWhite_c39656_106	wsnp_Ex_c6378_11086366	BobWhite_c39656_106
Jagger_c7235_96	BS00096498_51	Jagger_c7235_96	IACX2961
RFL_Contig529_963	BS00022902_51	RFL_Contig529_963	Kukri_c5861_360
Excalibur_c94756_540	wsnp_Ku_rep_c70742_70379526	wsnp_Ex_c12063_19310114	Excalibur_c94756_540
CAP12_c1129_220	RFL_Contig4977_2333	CAP12_c1129_220	RAC875_c102223_220
BS00089563_51	CAP8_c818_370	BS00089563_51	BS00107749_51
RAC875_c5556_328	IACX3408	RAC875_c5556_328	BS00041355_51
Excalibur_c49496_705	wsnp_Ex_c13878_21738866	IAAV565	Excalibur_c49496_705
Tdurum_contig59449_400	Tdurum_contig59449_400	Excalibur_c90096_77	Tdurum_contig59449_249
wsnp_BE637864B_Ta_1_1	Kukri_c147_1620	wsnp_BE637864B_Ta_1_1	BobWhite_c8218_162
wsnp_Ex_c7447_12751589	wsnp_Ex_c7447_12751589	BS00048610_51
RAC875_c55934_165	Kukri_c30490_328	RAC875_c55934_165
wsnp_RFL_Contig4726_5654774	wsnp_RFL_Contig4726_5654774	BobWhite_c22266_315
wsnp_Ex_c5947_10431109	Excalibur_c27675_912	wsnp_Ex_c5947_10431109
Ku_c1312_1194	Ku_c1312_1194	IACX3811
Excalibur_c17202_1833	CAP8_rep_c9642_82	Excalibur_c17202_1833
Tdurum_contig42852_667	RAC875_c55891_712	Tdurum_contig42852_667
RAC875_c95548_156	wsnp_Ex_c1440_2764867	RAC875_c95548_156
RAC875_c47427_75	RAC875_c47427_75	RFL_Contig5937_1677
Tdurum_contig41945_748	Tdurum_contig67656_387	Tdurum_contig41945_748
Ku_c5960_496	IAAV7575	RAC875_c90431_275	BS00022180_51	IAAV7043	Excalibur_c89515_95	BS00049927_51	IAAV2452	Kukri_c17540_394	BS00067706_51	RAC875_c60360_389	BS00073034_51	Ku_c5960_496	BS00093736_51	Ex_c40520_1484	IAAV3828	BobWhite_c39153_131
RAC875_c55891_659	BS00065217_51	RAC875_c55891_659
IACX8074	IACX8074	IACX9290
RAC875_c6701_291	RAC875_c6701_291	Ra_c6701_506	Kukri_c22155_1010
RAC875_c16136_1597	wsnp_Ex_c9091_15135511	RAC875_c16136_1597
wsnp_Ex_c27176_36393952	Tdurum_contig32775_78	wsnp_Ex_c27176_36393952
BS00011973_51	BS00011973_51	RAC875_c7674_634
IAAV8952	Kukri_c8533_1398	IAAV8952
Ku_c31363_2165	Ku_c31363_2165	RAC875_c15942_571
RAC875_rep_c106876_558	Tdurum_contig13117_1316	RAC875_rep_c106876_558
wsnp_Ku_c24323_34285350	wsnp_Ku_c24323_34285350	Tdurum_contig60052_184
BS00022504_51	BS00022504_51	BS00071161_51
Kukri_c9133_2211	wsnp_Ku_c13043_20902807	Kukri_c9133_2211
Excalibur_c5218_75	Excalibur_c34625_281	Ra_c37969_549	Excalibur_c5218_75	IAAV6731
BS00082521_51	BS00082521_51	RAC875_c32687_153
BS00039135_51	BS00039135_51	BobWhite_c2844_569
wsnp_BE399980B_Ta_2_1	wsnp_Ku_rep_c71900_71624324	wsnp_BE399980B_Ta_2_1
BS00024107_51	BS00024107_51	BobWhite_c20073_382
IAAV2324	IAAV6464	IAAV2324
RFL_Contig4140_1135	wsnp_Ex_c50340_54659660	RFL_Contig4140_1135
BS00002484_51	BS00070285_51	BS00002484_51
BS00069723_51	BS00069723_51	CAP11_rep_c5039_201
Ra_c62804_1641	Ex_c102909_778	Ra_c62804_1641
wsnp_Ex_c1495_2864718	wsnp_Ex_c1495_2864718	Ra_c25590_1406
Kukri_c67707_114	Excalibur_c50665_1323	Kukri_c67707_114
RAC875_c64377_732	Kukri_rep_c102102_273	RAC875_c64377_732
RAC875_c32077_284	RAC875_c32077_284	IACX5921
BS00065053_51	BS00065053_51	BS00067003_51
RAC875_c90169_393	wsnp_Ra_c19335_28504388	RAC875_c90169_393
IAAV1364	IAAV1364	RAC875_rep_c72356_51
Tdurum_contig68980_317	Tdurum_contig68980_317	Excalibur_c22205_573
BS00040743_51	BS00040743_51
BS00031596_51	BS00031596_51
BS00089790_51	BS00089790_51
Excalibur_c14911_976	Excalibur_c14911_976
BS00022176_51	BS00022176_51
Ku_c8310_865	Ku_c8310_865
BS00050126_51	BS00050126_51
Excalibur_c27915_560	Excalibur_c27915_560
Excalibur_c581_1220	Excalibur_c581_1220
BS00078413_51	BS00078413_51
IAAV4194	IAAV4194
BS00045568_51	BS00045568_51
RAC875_c16391_426	RAC875_c16391_426
Tdurum_contig45965_563	Tdurum_contig45965_563
wsnp_BG274294B_Ta_2_3	wsnp_BG274294B_Ta_2_3
Excalibur_rep_c70674_83	Excalibur_rep_c70674_83
Excalibur_c63885_115	Excalibur_c63885_115
BS00039740_51	BS00039740_51
wsnp_Ex_c18733_27607958	wsnp_Ex_c18733_27607958
BS00084990_51	BS00084990_51
Tdurum_contig10362_328	Tdurum_contig10362_328	Tdurum_contig10362_555
wsnp_Ra_c8506_14401408	wsnp_Ra_c8506_14401408
RFL_Contig5706_1294	wsnp_Ex_rep_c67036_65492436	wsnp_Ra_c8484_14372772	RFL_Contig5706_1294	wsnp_Ex_c17452_26163465	wsnp_Ra_c8484_14372815
BS00066944_51	BS00066944_51
D_contig03023_692	D_contig03023_692
wsnp_Ku_c11987_19473636	wsnp_Ku_c11987_19473636
BS00089031_51	BS00089031_51
RFL_Contig2826_548	RFL_Contig2826_548
Tdurum_contig47083_278	Tdurum_contig47083_278
RAC875_c78619_523	RAC875_c78619_523
wsnp_Ex_rep_c66389_64588992	wsnp_Ex_rep_c66389_64588992
Excalibur_c48379_461	Excalibur_c48379_461
Tdurum_contig22253_213	Tdurum_contig22253_213
Tdurum_contig19102_84	Tdurum_contig19102_84
Tdurum_contig48523_1838	Tdurum_contig48523_1838
Excalibur_c581_947	Excalibur_c581_947
BS00105833_51	BS00105833_51
Tdurum_contig75938_1546	Tdurum_contig75938_1546
wsnp_JD_c5659_6814240	wsnp_JD_c5659_6814240
BS00022551_51	BS00022551_51
Tdurum_contig82187_189	Tdurum_contig82187_189
Excalibur_c55186_351	Excalibur_c55186_351
wsnp_Ex_c7585_12957020	wsnp_Ex_c7585_12957020
IAAV2147	IAAV2147
Tdurum_contig51922_676	Tdurum_contig51922_676
Kukri_c36151_170	Kukri_c36151_170
BS00037246_51	BS00037246_51
BS00083060_51	BS00083060_51
wsnp_BG606586B_Ta_2_13	wsnp_BG606586B_Ta_2_13
Tdurum_contig47550_699	Tdurum_contig47550_699
Excalibur_c10319_229	Excalibur_c10319_229
CAP12_c1085_283	CAP12_c1085_283
Excalibur_c40993_1129	Excalibur_c40993_1129
Kukri_c44369_131	Kukri_c44369_131
RFL_Contig785_535	RFL_Contig785_535
BS00063092_51	BS00063092_51
BS00076405_51	BS00076405_51
Excalibur_c43567_850	Excalibur_c43567_850
Tdurum_contig8158_269	Tdurum_contig8158_269
BS00068327_51	BS00068327_51
wsnp_BF485168B_Ta_2_1	wsnp_BF485168B_Ta_2_1
wsnp_Ex_c1600_3051075	wsnp_Ex_c1600_3051075
BS00036362_51	BS00036362_51
Tdurum_contig30517_174	Tdurum_contig30517_174
BS00105846_51	BS00105846_51
Ku_c106533_550	Ku_c106533_550
BS00068182_51	BS00068182_51
IAAV5776	IAAV5776
RAC875_rep_c119728_146	JD_c3116_778	BS00022920_51	Tdurum_contig81102_102	RAC875_rep_c119728_146
tplb0028p02_562	tplb0028p02_562
BS00064052_51	BS00064052_51
BS00021877_51	BS00021877_51
BS00074911_51	BS00074911_51
wsnp_Ex_c25782_35041189	wsnp_Ex_c25782_35041189
Excalibur_c18876_334	Excalibur_c18876_334
Kukri_c73734_175	Kukri_c73734_175
wsnp_Ex_rep_c66389_64589189	wsnp_Ex_rep_c66389_64589189
Ra_c68984_1882	Ra_c68984_1882
D_contig12192_450	D_contig12192_450
Tdurum_contig28703_293	Tdurum_contig28703_293
Excalibur_c95656_129	Excalibur_c95656_129
Tdurum_contig13250_137	Tdurum_contig13250_137
BS00003600_51	BS00003600_51
RAC875_c32848_578	RAC875_c32848_578
Tdurum_contig31102_299	Tdurum_contig31102_299
BS00063537_51	BS00063537_51
Kukri_c29655_194	Kukri_c29655_194
BS00095568_51	BS00095568_51
Kukri_c8390_1102	Kukri_c8390_1102
RAC875_c2040_564	RAC875_c2040_564
BS00065139_51	BS00065139_51
Kukri_c63336_621	Kukri_c63336_621
BS00077498_51	BS00077498_51
wsnp_Ex_c32284_40970312	Excalibur_rep_c106078_822	wsnp_Ex_c32284_40970312
Tdurum_contig52086_129	Tdurum_contig52086_129
Tdurum_contig93330_656	Tdurum_contig93330_656
BS00000066_51	BS00000066_51
BS00022249_51	BS00022249_51
Excalibur_c30955_479	Excalibur_c30955_479
BobWhite_c14271_1379	BobWhite_c14271_1379
RAC875_c839_352	RAC875_c839_352
Tdurum_contig83770_218	Tdurum_contig83770_218
RAC875_c45678_1083	RAC875_c45678_1083
RAC875_c826_839	RAC875_c826_839
wsnp_Ex_rep_c101231_86636951	wsnp_Ex_rep_c101231_86636951
BS00050522_51	BS00050522_51
Tdurum_contig13879_352	Tdurum_contig13879_352
wsnp_Ex_c39616_46871127	wsnp_Ex_c39616_46871127
wsnp_Ex_c27136_36355033	wsnp_Ex_c27136_36355033
Ex_c25733_348	Ex_c25733_348
Kukri_rep_c111991_498	Kukri_rep_c111991_498
wsnp_CAP11_c2596_1325540	wsnp_CAP11_c2596_1325540
Tdurum_contig20702_274	Tdurum_contig20702_274
wsnp_BE637971B_Ta_1_20	wsnp_BE637971B_Ta_1_20
Excalibur_c11980_619	Excalibur_c11980_619
BS00011205_51	BS00011205_51
RAC875_c87890_234	RAC875_c87890_234
Ku_c11813_215	Ku_c11813_215
BS00093475_51	BS00093475_51
IACX502	IACX502
tplb0043a07_880	tplb0043a07_880
RAC875_c8849_134	RAC875_c8849_134
wsnp_CAP11_c543_375403	wsnp_CAP11_c543_375403
wsnp_Ex_c15611_23929128	wsnp_Ex_c5101_9053178	wsnp_Ex_c5101_9052671	wsnp_Ex_c15611_23929128
Tdurum_contig13879_919	Tdurum_contig13879_919
BobWhite_c11044_322	BobWhite_c11044_322
BS00073132_51	BS00073132_51
Kukri_c4412_383	Kukri_c4412_383
BS00078414_51	BS00078414_51
BS00069829_51	BS00069829_51
RAC875_rep_c74070_518	RAC875_rep_c74070_518
Kukri_c39223_831	Kukri_c39223_831
wsnp_Ex_c38849_46284348	wsnp_Ex_c38849_46284348
wsnp_BE446672B_Ta_2_1	BS00027006_51	wsnp_BE446672B_Ta_2_1	wsnp_Ku_c13952_22097856
Kukri_c92979_195	Kukri_c92979_195
BS00110121_51	BS00110121_51
CAP7_c3847_204	CAP7_c3847_204
Kukri_c25512_53	Kukri_c25512_53
BS00032039_51	BS00032039_51
BS00096719_51	BS00096719_51
BS00076192_51	BS00076192_51
CAP7_c1241_128	CAP7_c1241_128
RAC875_c818_1185	RAC875_c818_1185
BobWhite_c2027_215	BobWhite_c2027_215
Kukri_c34793_360	Kukri_c34793_360
RAC875_c63624_753	RAC875_c63624_753
RFL_Contig2160_617	RFL_Contig2160_617
BS00011695_51	BS00011695_51
RFL_Contig5637_1008	RFL_Contig5637_1008
BS00068077_51	BS00068077_51
BS00089524_51	BS00089524_51
Ra_c18630_284	Ra_c18630_284
IAAV2757	IAAV2757
wsnp_Ex_c18462_27305612	wsnp_Ex_c18462_27305612
RAC875_c42275_224	RAC875_c42275_224
IACX2984	IACX2984
BobWhite_c4236_410	BobWhite_c4236_410
tplb0043k02_463	tplb0043k02_463
Kukri_c25961_166	Kukri_c25961_166
BS00066271_51	BS00066271_51
BS00010352_51	BS00010352_51
BS00071893_51	BS00071893_51
BS00072791_51	BS00072791_51
Kukri_c5098_1902	Kukri_c5098_1902
Kukri_rep_c111517_289	Kukri_rep_c111517_289
BS00063302_51	BS00063302_51
BS00078431_51	BS00078431_51
Ra_c17685_927	Ra_c17685_927
BS00068083_51	BS00068083_51
BobWhite_c34125_183	BobWhite_c34125_183
Tdurum_contig65853_242	Tdurum_contig65853_242
Tdurum_contig10354_170	Tdurum_contig10354_170
wsnp_BE405749B_Ta_2_1	wsnp_BE405749B_Ta_2_1
BS00021710_51	BS00021710_51
BS00063928_51	BS00063928_51
Excalibur_rep_c69522_83	Excalibur_rep_c69522_83
BS00069125_51	BS00069125_51
Tdurum_contig50667_306	Tdurum_contig50667_306
RFL_Contig2971_282	RFL_Contig2971_282
BS00001835_51	BS00001835_51
BobWhite_rep_c57575_65	BobWhite_rep_c57575_65
Excalibur_c9149_1326	Excalibur_c9149_1326
BS00084895_51	BS00084895_51
BS00022916_51	BS00022916_51
tplb0024i15_1754	tplb0024i15_1754
Kukri_rep_c69810_502	Kukri_rep_c69810_502
Tdurum_contig47253_1624	Tdurum_contig47253_1624
BS00011892_51	BS00011892_51
BS00067627_51	BS00067627_51
CAP12_c424_402	CAP12_c424_402
BS00064032_51	BS00064032_51
Excalibur_c60931_1260	Excalibur_c60931_1260
wsnp_Ku_c51703_56915288	wsnp_Ku_c51703_56915288
RAC875_c62171_386	RAC875_c62171_386
BobWhite_c14304_687	BobWhite_c14304_687
wsnp_BE443531B_Ta_1_1	wsnp_BE443531B_Ta_1_1
wsnp_Ex_c27644_36826484	wsnp_Ex_c27644_36826484
Excalibur_rep_c67198_530	Excalibur_rep_c67198_530
BobWhite_c44460_821	BobWhite_c44460_821
RAC875_c9770_123	RAC875_c9770_123
CAP8_c5043_190	CAP8_c5043_190
BS00055866_51	BS00055866_51
JD_c107_683	JD_c107_683
Tdurum_contig11077_122	Tdurum_contig11077_122
RAC875_c4135_1782	RAC875_c4135_1782
wsnp_Ex_c852_1657319	wsnp_Ex_c852_1657319
BobWhite_c9963_51	BobWhite_c9963_51
Ra_c4329_599	Ra_c4329_599
Kukri_c33670_506	Kukri_c33670_506
Kukri_c36758_140	Kukri_c36758_140
BS00060686_51	BS00060686_51
BS00064162_51	BS00064162_51
BS00066305_51	BS00066305_51
D_GBUVHFX01API9H_416	D_GBUVHFX01API9H_416
BS00065844_51	BS00065844_51
Excalibur_c32608_500	Excalibur_c32608_500
wsnp_RFL_Contig2403_1927045	wsnp_RFL_Contig2403_1927045
Ra_c16879_977	Ra_c16879_977
wsnp_Ex_c5780_10153638	wsnp_Ex_c5780_10153638
Tdurum_contig68637_256	Tdurum_contig68637_256
IAAV3567	IAAV3567
BobWhite_c13124_430	BobWhite_c13124_430
BS00094237_51	BS00094237_51
Tdurum_contig8840_575	Tdurum_contig8840_575
Kukri_rep_c89128_138	Kukri_rep_c89128_138
wsnp_Ex_c1597_3045682	wsnp_Ex_c1597_3045682
wsnp_Ku_c2620_4980121	wsnp_Ku_c2620_4980121
wsnp_Ex_c2111_3963161	wsnp_Ex_c2111_3963161
Tdurum_contig14847_144	Tdurum_contig14847_144
IAAV7428	IAAV7428
RAC875_c4047_115	RAC875_c4047_115
wsnp_Ex_c4774_8519623	wsnp_Ex_c4774_8519623
Tdurum_contig94450_255	Tdurum_contig94450_255
Ra_c69552_1419	Ra_c69552_1419
BS00067769_51	BS00067769_51
BS00051105_51	BS00051105_51
BS00023105_51	BS00023105_51
Kukri_c51735_79	Kukri_c51735_79
Kukri_c8395_1352	Kukri_c8395_1352
BS00063512_51	BS00063512_51
BobWhite_c4482_73	BobWhite_c4482_73
RAC875_rep_c111494_195	RAC875_rep_c111494_195
BS00066338_51	BS00066338_51
BS00067436_51	BS00067436_51
RAC875_c46093_492	RAC875_c46093_492
Excalibur_c6497_535	Excalibur_c6497_535
BS00011596_51	BS00011596_51
IAAV5863	IAAV5863
RAC875_c28894_526	RAC875_c28894_526
wsnp_Ku_c230_460618	wsnp_Ku_c230_460618
Kukri_c43552_443	Kukri_c43552_443
D_contig25392_201	D_contig25392_201
Excalibur_c28045_741	Excalibur_c28045_741
wsnp_Ex_c58292_59652859	wsnp_Ex_c58292_59652859
Kukri_c6167_1271	RAC875_c48997_1160	wsnp_CAP8_c458_368125	BobWhite_c5419_643	Excalibur_c4030_1770	BobWhite_c816_289	RAC875_rep_c81479_191	BS00024262_51	BobWhite_c5419_861	IAAV4760	Kukri_c24648_262	RAC875_c3762_710	wsnp_CAP8_c458_368155	Kukri_c49577_630	Kukri_c5113_1082	Kukri_c6167_1271	RAC875_rep_c69508_215	Kukri_c44738_477	RAC875_c8932_740	IACX11153	Excalibur_c46695_219	BS00072193_51	IAAV5348	BS00067620_51	RAC875_c35094_476	IAAV614	Kukri_c53398_200
IAAV2840	IAAV2840	wsnp_Ex_c1318_2519998
D_GBUVHFX01ANH44_230	CAP7_c1609_203	BS00011451_51	D_GBUVHFX01ANH44_230	BS00086679_51	tplb0044p22_2257	D_contig74531_32	wsnp_CAP11_c1043_618449	Excalibur_c4058_1121	BS00065478_51	Excalibur_c16662_300	BS00066847_51	tplb0044p22_2330
BobWhite_c6998_365	BS00021702_51	BobWhite_c6998_365
wsnp_Ex_c3831_6966926	wsnp_Ex_c8188_13842273	Excalibur_c23155_327	Kukri_c29121_654	Ra_c21676_178	Excalibur_c8188_243	IAAV868	wsnp_Ex_c3831_6966926	BS00058554_51	RAC875_c4135_1028	Excalibur_c8188_693
BS00087086_51	BS00012936_51	D_GB5Y7FA02HBLTO_213	BS00087086_51	CAP11_c3218_126	wsnp_CAP12_c633_339740	BS00095225_51	Excalibur_c12703_766	JD_c3737_285
RAC875_c82888_83	CAP12_c2978_93	Kukri_c20844_116	BobWhite_c28133_87	BS00065722_51	RAC875_c82888_83	BS00074817_51
BS00051826_51	Excalibur_c5958_1398	Excalibur_c5958_1270	BS00051826_51	RAC875_c17951_108	BS00031658_51
Kukri_c26168_713	Kukri_c26168_713	RAC875_c20883_693	D_GDS7LZN02IXNP1_255	RAC875_c10925_1887
BS00108305_51	Excalibur_c3260_989	IACX11290	BS00108305_51	Kukri_c9693_1890
wsnp_Ex_rep_c69024_67924125	Kukri_c6051_640	D_GA8KES401EYUM8_190	BS00082503_51	wsnp_Ex_rep_c69024_67924125
Excalibur_c19237_895	wsnp_JD_c8173_9207415	Excalibur_c19237_895	RAC875_c54260_127	RAC875_c3604_1527	wsnp_Ex_c27290_36498531	BobWhite_c10977_834	IAAV7745
wsnp_Ex_rep_c108057_91436561	Ra_c4899_609	wsnp_Ex_rep_c108057_91436561	wsnp_Ex_c1130_2166731
Excalibur_c15692_532	Excalibur_c5892_1129	Excalibur_c15692_532
wsnp_Ex_rep_c101500_86856089	wsnp_Ex_rep_c101500_86856089	wsnp_Ex_rep_c101500_86856679
wsnp_BE586140D_Ta_2_2	BS00000721_51	wsnp_BE586140D_Ta_2_2
wsnp_Ex_c12012_19240904	wsnp_Ex_c12012_19240904	Excalibur_c16452_624
BS00032149_51	BS00032149_51	BS00066976_51
Excalibur_c24303_1145	Excalibur_c48750_124	Excalibur_c24303_1145
CAP8_c1305_148	CAP8_c1305_148	Kukri_c46169_294
Excalibur_c48317_242	wsnp_Ex_c18665_27541568	wsnp_Ex_c15396_23659859	IAAV5841	Excalibur_c48317_242	Excalibur_c50856_63
BS00093390_51	wsnp_Ex_c35886_43950102	BS00093390_51
BS00066446_51	BS00066446_51
wsnp_BE424100D_Ta_1_1	wsnp_BE424100D_Ta_1_1
RFL_Contig1338_2062	RFL_Contig1338_2062
RFL_Contig3481_1669	RFL_Contig3481_1669
D_F5XZDLF01A85DT_301	D_F5XZDLF01A85DT_301
D_contig13475_402	D_contig13475_402
BS00070085_51	BS00070085_51
Ra_c1211_1656	Ra_c1211_1656
Ra_c3045_1739	Ra_c3045_1739
wsnp_Ex_c25974_35235456	wsnp_Ku_c7266_12551048	wsnp_Ex_c25974_35235456	wsnp_Ex_c27290_36498462	RFL_Contig3622_1217	RAC875_c43831_91	D_GBF1XID01DNWRS_378	wsnp_Ku_c2624_4986980	BS00079095_51	wsnp_Ku_c5560_9851459	D_contig06122_208
Kukri_c33670_261	Kukri_c33670_261
Excalibur_c53900_86	Excalibur_c53900_86
BS00023049_51	BS00023049_51
Tdurum_contig46389_1540	Tdurum_contig46389_1540
D_F1BEJMU01DOR77_203	D_F1BEJMU01DOR77_203
Excalibur_c55959_651	Excalibur_c55959_651
BobWhite_rep_c65565_359	BobWhite_rep_c65565_359
RAC875_c87321_108	wsnp_Ex_rep_c66423_64641115	BS00075001_51	CAP11_c3464_68	RAC875_c87321_108	IAAV7473	wsnp_Ex_c12447_19847242	BS00066188_51
wsnp_Ex_c10959_17801482	wsnp_Ex_c10959_17801482
BS00087783_51	BS00087783_51
BS00036189_51	BS00036189_51
tplb0025b13_2687	tplb0025b13_2687
CAP8_c2401_433	CAP8_c2401_433
Excalibur_c4876_832	Excalibur_c4876_832	wsnp_Ra_c1020_2062200
D_GB5Y7FA02I369B_378	D_GB5Y7FA02I369B_378
BS00003816_51	BS00003816_51
IAAV1917	IAAV1917
Tdurum_contig11756_458	Tdurum_contig11756_458
RAC875_c39312_339	RAC875_c39312_339
RAC875_c9594_1289	RAC875_c9594_1289
D_contig14507_369	D_contig14507_369
Kukri_c36351_64	Kukri_c36351_64
BS00093275_51	BS00093275_51
Ku_c12842_664	Ku_c12842_664
RAC875_c35846_671	RAC875_c35846_671
RAC875_rep_c105196_532	RAC875_rep_c105196_532
Excalibur_c23473_451	Excalibur_c23473_451
BS00022188_51	BS00022188_51
wsnp_Ex_c2918_5381441	wsnp_Ex_c2918_5381441
IAAV7510	IAAV7510
wsnp_JD_c12333_12595897	wsnp_JD_c12333_12595897
wsnp_Ra_c17989_26960545	wsnp_Ra_c17989_26960545
Excalibur_c16851_142	Excalibur_c16851_142
BS00022178_51	BS00022178_51
BS00107837_51	BS00107837_51
wsnp_Ex_c23720_32957892	RAC875_c76620_361	Kukri_c41543_366	BS00073720_51	RAC875_c102123_187	IAAV1587	wsnp_Ex_c23720_32957892	BS00097263_51	wsnp_Ku_c38662_47257696	BS00031140_51	CAP7_rep_c6939_197	RAC875_c11956_477	BS00063599_51	Excalibur_rep_c67434_73	CAP12_c1437_261	RAC875_rep_c101788_71	wsnp_Ra_c10861_17763060
RAC875_c25986_82	Ex_c721_2127	IACX636	RAC875_c25986_82	Excalibur_c50934_159	Tdurum_contig56511_144	BS00074780_51	BS00107555_51	wsnp_Ex_c20370_29434410	Kukri_c29034_867	Ex_c721_2374	Excalibur_c74304_642	Tdurum_contig15512_429	Excalibur_c28938_185	BobWhite_c14476_80
Tdurum_contig5311_67	BS00036766_51	BS00036767_51	Tdurum_contig82812_213	Tdurum_contig9731_121	wsnp_BG314532A_Ta_2_1	Excalibur_c37649_125	BS00039983_51	Tdurum_contig5311_67	Tdurum_contig48302_532	Kukri_rep_c83485_398	RAC875_c13116_541	Excalibur_rep_c111743_194	RAC875_c20700_853	Excalibur_c15733_252
RAC875_c35688_382	tplb0021g21_595	Kukri_c21008_657	tplb0025l18_1788	Tdurum_contig8350_243	RAC875_c35688_382	RFL_Contig5122_974	Excalibur_c62106_387
Excalibur_c25599_358	Excalibur_c25599_358	Tdurum_contig63196_123	IACX11417	BobWhite_c12426_84	IACX6178	wsnp_RFL_Contig1951_1127302	Excalibur_c18324_390	RAC875_c829_1143	RAC875_c47161_100	RAC875_c26214_505	CAP12_c259_307	Kukri_c23195_266	Kukri_c31776_1621
Kukri_c44231_1576	wsnp_Ex_c10555_17236072	Tdurum_contig42282_10323	Excalibur_c7971_712	IAAV6102	Kukri_c44231_1576	RAC875_c22328_490	RAC875_c22328_1356	wsnp_Ku_c16547_25454123	Excalibur_c91176_326	Kukri_c25632_86
BS00040337_51	BS00040337_51	Kukri_c9713_1999	wsnp_BE406351A_Ta_2_2	BS00041707_51	BS00085765_51	wsnp_BE403597A_Ta_2_1	RAC875_c992_718
Kukri_c57491_156	wsnp_Ex_c31900_40635609	Kukri_c57491_156	JD_c2056_506	Ra_c22880_760
wsnp_Ex_c15325_23565935	Kukri_rep_c104727_91	wsnp_CAP11_rep_c8768_3788007	wsnp_Ex_rep_c68113_66877517	wsnp_CAP12_c901_472535	Kukri_c15308_173	wsnp_Ex_c15325_23565935	RAC875_rep_c70093_1079	wsnp_JD_c12088_12411845
RAC875_c35521_185	BS00110587_51	BS00070004_51	RAC875_rep_c69987_930	BS00022377_51	BS00070005_51	RFL_Contig3780_644	RAC875_c35521_185	Ra_c13247_528
Kukri_rep_c68300_216	BS00022409_51	Tdurum_contig86183_221	Excalibur_c8009_325	Tdurum_contig6086_269	BobWhite_c17783_174	Kukri_rep_c68300_216
wsnp_BF201235A_Ta_2_4	wsnp_RFL_Contig3790_4082085	wsnp_BF201235A_Ta_2_4	RAC875_rep_c88665_52	BS00003867_51	RAC875_rep_c88665_100
wsnp_Ex_rep_c101866_87158671	BobWhite_rep_c62964_873	wsnp_Ex_c60588_60977198	wsnp_Ex_rep_c101866_87158671	wsnp_Ex_rep_c69124_68035485	wsnp_Ex_c1782_3365844
BS00067886_51	IAAV1691	Kukri_rep_c70265_167	BS00067886_51	Excalibur_c640_464	JD_c3358_1128	RAC875_c38750_86	Ku_c70277_1276	Tdurum_contig10910_1662	BS00056232_51	BS00052043_51	RAC875_rep_c101082_855	IAAV3570
Ra_c58279_684	Ra_c58279_702	Ra_c58279_684	wsnp_Ex_c5412_9564346	wsnp_Ex_c5412_9564478
Excalibur_c4847_631	Excalibur_c4847_631	IAAV2376	wsnp_Ex_c36242_44232305
wsnp_BE498730A_Ta_2_2	RAC875_c17628_867	Tdurum_contig44062_733	Tdurum_contig45580_1717	wsnp_BE498730A_Ta_2_2
BobWhite_rep_c64680_305	BobWhite_rep_c64680_305	BS00090940_51	Excalibur_c21269_176	Tdurum_contig93884_223
wsnp_Ex_c5740_10081171	BS00022813_51	Ex_c5740_1133	wsnp_Ex_c5740_10081171
Tdurum_contig11803_475	Tdurum_contig11803_850	Tdurum_contig11803_306	Tdurum_contig11803_475
IAAV2218	Kukri_c7193_5892	Ku_c8927_2075	IAAV2218
Tdurum_contig42423_2448	Tdurum_contig42423_2448	Tdurum_contig42423_1536	Tdurum_contig42423_1963
BS00064905_51	BS00064905_51	IAAV2654	Kukri_c1728_1876
BobWhite_c2022_245	RAC875_c11652_544	CAP8_rep_c8022_270	BobWhite_c2022_245
Excalibur_rep_c105284_110	BS00066186_51	Excalibur_c61806_213	Excalibur_rep_c105284_110
BS00057060_51	BS00057060_51	BS00067907_51	BS00057059_51
BS00079443_51	BS00021739_51	BS00079443_51	RAC875_rep_c73925_276
RAC875_c21906_247	RAC875_c21906_247	RAC875_c52458_454	BobWhite_c17403_635
BobWhite_c28819_733	BobWhite_c28819_517	BobWhite_c28819_733	Tdurum_contig10579_790
BS00022982_51	BS00022982_51	RAC875_rep_c78744_228	Excalibur_c92241_336
wsnp_Ex_rep_c70299_69243401	wsnp_Ex_rep_c70299_69243835	wsnp_Ex_rep_c70299_69243401	wsnp_Ra_c66636_64922359
Ku_c5710_312	Ku_c5710_312	Ra_c42714_1137	BS00049644_51
Tdurum_contig53038_714	Tdurum_contig53038_684	Tdurum_contig53038_714
BS00081506_51	BS00093201_51	BS00081506_51
wsnp_JD_c18695_17091254	wsnp_JD_c18695_17091254	wsnp_Ex_rep_c101526_86881496
wsnp_Ex_rep_c102538_87682273	RAC875_c15367_553	wsnp_Ex_rep_c102538_87682273
BobWhite_c1049_338	BS00078116_51	BobWhite_c1049_338
Excalibur_c12177_285	Kukri_c3882_2021	Excalibur_c12177_285
BS00040336_51	BS00040336_51	CAP12_c6044_69	Excalibur_c1793_97	BS00067806_51	RAC875_c63975_307
Jagger_c9554_114	Jagger_c9554_114	wsnp_Ra_c32271_41304469
BS00089497_51	BS00089497_51	BS00022666_51
wsnp_Ku_c15567_24224486	wsnp_Ku_c15567_24223777	wsnp_Ku_c15567_24224486
BS00023202_51	BS00023202_51	BobWhite_c5178_188
Excalibur_c6808_959	IACX2067	Excalibur_c6808_541	Excalibur_c6808_959
wsnp_Ku_c850_1758318	wsnp_Ku_c3688_6797159	wsnp_Ku_c850_1758318
Excalibur_c47535_389	wsnp_CAP8_c2677_1394934	Excalibur_c47535_389
Kukri_c15489_626	Kukri_c15489_626	wsnp_Ex_rep_c66615_64916114
BobWhite_c4517_120	BS00025880_51	BobWhite_c4517_120
BobWhite_c13373_250	BobWhite_c13373_250	wsnp_Ku_c23598_33524490
BS00024643_51	RAC875_c51459_311	BS00024643_51
BS00062732_51	BS00062732_51	IACX3245
Tdurum_contig93508_295	BS00011478_51	Tdurum_contig93508_295
RFL_Contig4517_1276	RAC875_c38018_278	RFL_Contig4517_1276
CAP12_c575_105	CAP12_c575_105	BS00096927_51
wsnp_Ex_c19556_28530231	wsnp_Ex_c19556_28530243	wsnp_Ex_c19556_28530231
IAAV444	wsnp_Ex_c25057_34318425	IAAV444
RAC875_c42648_115	RAC875_c42648_115	Jagger_c4026_328
RFL_Contig174_406	RFL_Contig174_406	wsnp_Ex_c19516_28481857
Tdurum_contig27887_55	BS00089457_51	Tdurum_contig27887_55
BS00077768_51	BS00077769_51	BS00077768_51
wsnp_Ex_rep_c66982_65424063	wsnp_Ex_rep_c66982_65424063	Ex_c19516_3687
RAC875_c18698_550	Excalibur_c11437_75	RAC875_c18698_550
BS00032606_51	Kukri_c11327_977	BS00032606_51
wsnp_Ex_c3695_6740339	RAC875_c27530_860	wsnp_Ex_c3695_6740339
BS00041816_51	BS00041816_51	Ra_c34214_1320
Kukri_c4027_151	Excalibur_c41125_360	Kukri_c4027_151
IAAV1698	BS00035883_51	IAAV1698
wsnp_Ex_c42720_49228237	RAC875_c69068_71	wsnp_Ex_c42720_49228237
wsnp_BG263521A_Ta_2_2	wsnp_BG263521A_Ta_2_2	BobWhite_c23953_312
wsnp_Ex_c11827_18986376	wsnp_Ex_c11827_18986376
Excalibur_c20439_825	Excalibur_c20439_825
Kukri_c84087_154	Kukri_c84087_154
Excalibur_c44487_642	Excalibur_c44487_642
BS00062843_51	BS00062843_51
Ra_c3750_1082	Ra_c3750_1082
wsnp_Ku_c16358_25225060	wsnp_Ku_c16358_25225060
Kukri_c26697_366	Kukri_c26697_366
RAC875_c8093_605	RAC875_c8093_605
RAC875_c24517_558	RAC875_c24517_558
RFL_Contig5277_888	RFL_Contig5277_888
BS00110128_51	BS00110128_51
BS00004724_51	BS00004724_51
BS00039422_51	BS00039422_51
BS00000209_51	BS00000209_51
BS00068050_51	BS00068050_51
Tdurum_contig77522_310	Tdurum_contig77522_310
wsnp_Ex_c15822_24204224	wsnp_Ex_c15822_24204224
RAC875_c96033_191	RAC875_c96033_191
CAP8_c3129_381	CAP8_c3129_381	Tdurum_contig50720_482	Tdurum_contig14482_1073	BS00064813_51	IAAV7086	BS00087932_51	wsnp_Ku_c2838_5354231	Excalibur_rep_c69149_1588
wsnp_Ex_c28204_37349164	wsnp_Ex_c28204_37349164
Tdurum_contig56321_179	Tdurum_contig56321_179
IAAV3791	IAAV3791
Tdurum_contig31185_456	Tdurum_contig31185_456
wsnp_Ex_c22862_32074455	wsnp_Ex_c22862_32074455
Excalibur_rep_c102052_721	Excalibur_rep_c102052_721
Excalibur_c52319_257	Excalibur_c52319_257
CAP7_c4056_108	CAP7_c4056_108
Tdurum_contig49145_914	Tdurum_contig49145_914
Kukri_c29170_680	Kukri_c29170_680
wsnp_Ex_c101374_86744680	wsnp_Ex_c101374_86744680
Ku_c36017_329	Ku_c36017_329
Kukri_c74165_204	Kukri_c74165_204
BobWhite_c15773_166	BobWhite_c15773_166
BS00011539_51	BS00011539_51
BS00010696_51	BS00010696_51
IAAV5706	IAAV5706
wsnp_Ex_rep_c66809_65185215	wsnp_Ex_rep_c66809_65185215	Ku_c59581_1412	Ra_c71628_188	wsnp_Ex_rep_c103255_88258450	wsnp_Ex_rep_c66615_64916512
Excalibur_c4372_363	Excalibur_c4372_363
CAP11_c2293_200	CAP11_c2293_200
wsnp_Ex_c63909_62932893	wsnp_Ex_c63909_62932893
RAC875_c48703_189	RAC875_c48703_189
BS00024921_51	BS00024921_51
BS00065001_51	BS00065001_51
RAC875_c4609_1756	RAC875_c4609_1756
BobWhite_c1611_1685	BobWhite_c1611_1685
RAC875_c96399_610	RAC875_c96399_610
Kukri_c52608_142	Kukri_c52608_142
wsnp_JD_rep_c48914_33168544	wsnp_JD_rep_c48914_33168544
IAAV2065	IAAV2065
RFL_Contig1863_250	RFL_Contig1863_250
wsnp_BE445431A_Td_2_1	wsnp_BE445431A_Td_2_1
Excalibur_c28017_641	Excalibur_c28017_641
wsnp_Ex_c2337_4379619	wsnp_Ex_c2337_4379619
RAC875_c24364_307	RAC875_c24364_307
Kukri_rep_c73477_888	Kukri_rep_c73477_888
RFL_Contig2656_871	RFL_Contig2656_871
Excalibur_c16329_493	Excalibur_c16329_493
Tdurum_contig47508_250	Tdurum_contig47508_250
BS00083146_51	BS00083146_51
Kukri_c3024_1268	Kukri_c3024_1268
RAC875_c1043_258	RAC875_c1043_258
RAC875_c9523_328	RAC875_c9523_328
Kukri_c62142_683	Kukri_c62142_683
Kukri_c29170_702	Kukri_c29170_702
wsnp_JD_c2578_3489735	wsnp_JD_c2578_3489735
BS00022487_51	BS00022487_51
wsnp_be471201A_Ta_1_1	wsnp_be471201A_Ta_1_1
BS00039406_51	BS00039406_51
Kukri_c45015_145	Kukri_c45015_145
RAC875_c3102_959	RAC875_c3102_959
IAAV7468	IAAV7468
wsnp_Ku_c8927_15048149	wsnp_Ku_c8927_15048149
Tdurum_contig63071_67	Tdurum_contig63071_67
wsnp_Ku_c1292_2572053	wsnp_Ku_c1292_2572053
Tdurum_contig82404_354	Tdurum_contig82404_354
BS00029208_51	BS00029208_51
RAC875_c57998_165	RAC875_c57998_165
Ku_c23118_149	Ku_c23118_149
wsnp_Ku_c2725_5163091	wsnp_Ku_c2725_5163091
Tdurum_contig30451_88	Tdurum_contig30451_88
RAC875_c102123_159	RAC875_c102123_159
Tdurum_contig47258_1039	Tdurum_contig47258_1039
Tdurum_contig61938_424	Tdurum_contig61938_424
Kukri_c33374_1048	Kukri_c33374_1048
Excalibur_c12980_2621	Excalibur_c12980_2621
Tdurum_contig33398_106	Tdurum_contig33398_106
BobWhite_c11022_78	BobWhite_c11022_78
wsnp_Ku_c33374_42877546	wsnp_Ku_c33374_42877546
BS00022896_51	BS00022896_51
Tdurum_contig30569_579	Tdurum_contig30569_579
RAC875_c33037_578	RAC875_c33037_578
wsnp_Ex_c2033_3814035	wsnp_Ex_c2033_3814035
RAC875_c1706_1888	RAC875_c1706_1888
Ex_c8832_2521	Ex_c8832_2521
Tdurum_contig52350_296	Tdurum_contig52350_296
BS00091763_51	BS00091763_51
BS00063368_51	BS00063368_51
RAC875_c35688_178	RAC875_c35688_178
Excalibur_c11947_746	Excalibur_c11947_746
Tdurum_contig56321_232	Tdurum_contig56321_232
Excalibur_rep_c112367_293	Excalibur_rep_c112367_293
BS00098033_51	BS00098033_51
Excalibur_c34964_326	Excalibur_c34964_326
Ku_c33884_267	Ku_c33884_267
Tdurum_contig10048_207	Tdurum_contig10048_207
Ku_c69608_894	Ku_c69608_894
Kukri_c24852_466	Kukri_c24852_466
CAP12_rep_c6956_169	CAP12_rep_c6956_169
wsnp_Ra_c10658_17500498	wsnp_Ra_c10658_17500498
BS00107804_51	BS00107804_51
wsnp_JD_c15127_14676522	wsnp_JD_c15127_14676522
RAC875_c25848_122	RAC875_c25848_122
RAC875_rep_c69619_78	RAC875_rep_c69619_78
BS00096882_51	BS00096882_51
wsnp_Ex_c2137_4014287	wsnp_Ex_c2137_4014287
Excalibur_c84687_162	Excalibur_c84687_162
wsnp_Ra_c6586_11477949	wsnp_Ra_c6586_11477949
Kukri_c40035_258	Kukri_c40035_258
Ku_c57425_413	Ku_c57425_413
BS00075524_51	BS00075524_51
Tdurum_contig55610_784	Tdurum_contig55610_784
RAC875_c17787_274	RAC875_c17787_274
Excalibur_c72359_56	Excalibur_c72359_56
RAC875_c35200_230	RAC875_c35200_230
BS00065366_51	BS00065366_51
Tdurum_contig86243_288	Tdurum_contig86243_288
RAC875_c68649_457	RAC875_c68649_457
Tdurum_contig8350_350	Tdurum_contig8350_350
IACX5800	IACX5800
BS00062869_51	BS00062869_51
IAAV8933	IAAV8933
Kukri_c40121_373	Kukri_c40121_373
RAC875_c35807_1110	RAC875_c35807_1110
BS00030136_51	BS00030136_51
RAC875_rep_c119471_174	RAC875_rep_c119471_174
wsnp_Ex_rep_c108004_91402649	wsnp_Ex_rep_c108004_91402649
RAC875_c42847_141	RAC875_c42847_141
Tdurum_contig84245_154	Tdurum_contig84245_154
RAC875_rep_c69619_145	RAC875_rep_c69619_145
Excalibur_c32668_467	Excalibur_c32668_467
RAC875_c19904_308	RAC875_c19904_308
BobWhite_c26374_339	BobWhite_c26374_339
Excalibur_c7282_285	Excalibur_c7282_285
Excalibur_c12169_1088	Excalibur_c12169_1088
RAC875_c4015_2175	RAC875_c4015_2175
wsnp_Ex_c2772_5130007	wsnp_Ex_c2772_5130007
wsnp_Ex_c12219_19526749	wsnp_Ex_c12219_19526749
BS00021706_51	BS00021706_51
wsnp_Ex_c2887_5330426	wsnp_Ex_c2887_5330426
IAAV691	IAAV691
RAC875_c1757_530	RAC875_c1757_530
IAAV5232	IAAV5232
RFL_Contig2972_2819	RFL_Contig2972_2819
Excalibur_c42110_66	Excalibur_c42110_66
Tdurum_contig41912_893	Tdurum_contig41912_893
RAC875_c33809_158	RAC875_c33809_158
Tdurum_contig44328_448	Tdurum_contig44328_448
wsnp_Ex_c15740_24096817	wsnp_Ex_c15740_24096817
BobWhite_c31163_694	BobWhite_c31163_694
Kukri_c53501_305	Kukri_c53501_305
Tdurum_contig50839_279	Tdurum_contig50839_279
wsnp_Ku_c10418_17237935	wsnp_Ku_c10418_17237935
IAAV880	IAAV880
Tdurum_contig20262_440	Tdurum_contig20262_440
RAC875_c34757_180	RAC875_c34757_180
wsnp_Ex_c2137_4014383	wsnp_Ex_c2137_4014383
Ku_c269_2643	Ku_c269_2643
BS00073381_51	BS00073381_51
RAC875_c14944_555	RAC875_c14944_555
RFL_Contig2972_2285	RFL_Contig2972_2285
BS00029332_51	BS00029332_51
BS00076693_51	BS00076693_51
BobWhite_c26803_89	BobWhite_c26803_89
Excalibur_c31864_713	BS00009882_51	BS00069756_51	BS00046601_51	Excalibur_c31864_713	RAC875_c1858_2693	CAP12_s9114_61	Excalibur_c65466_714	Kukri_c55909_1109	IACX8828	RFL_Contig385_761	Excalibur_c1883_340	IACX5726	BobWhite_c5191_362	RAC875_c31328_381	BS00106695_51	BobWhite_c5191_563	RAC875_c37540_583	BS00011276_51
BS00003404_51	wsnp_Ex_c269_517710	wsnp_Ex_c269_518324	wsnp_BE497494B_Ta_2_1	Tdurum_contig77602_931	BS00083078_51	IAAV980	wsnp_CAP11_c3947_1866837	Kukri_c46621_143	BS00070001_51	wsnp_Ku_c4042_7375053	Ra_c27275_627	Ku_c4042_576	BobWhite_c10238_127	IAAV2480	BS00003404_51
BS00063365_51	CAP7_c1933_170	Kukri_c18459_2622	BS00068310_51	BS00046166_51	BS00063365_51	BS00080967_51	Tdurum_contig5691_596
Excalibur_c2819_2310	RAC875_c4465_549	RAC875_c4465_81	BS00047070_51	BobWhite_c47357_535	Excalibur_c2819_2310	wsnp_Ex_c2203_4129271	Ex_c16948_754	RAC875_c103094_120	Excalibur_c2819_1773	Kukri_c834_259
BS00079213_51	BS00103461_51	BS00079213_51	RAC875_c3302_1411	BS00038217_51	wsnp_Ex_c741_1456698
Excalibur_c42248_663	wsnp_Ex_c10961_17803258	BS00058815_51	Excalibur_c42248_663	tplb0034e07_718	Kukri_c6306_1151	RAC875_c34512_685
BS00099097_51	RFL_Contig1385_326	BS00099097_51	IAAV3789	Kukri_c67546_342	Kukri_c67546_279	Kukri_c40953_658	IAAV2784	RAC875_c31252_173
BS00011047_51	RFL_Contig3713_316	RAC875_c57353_245	Excalibur_c7051_1027	Kukri_c27631_1329	BS00011047_51
Ra_c6700_406	wsnp_Ex_c22423_31615798	Ra_c6700_406	IAAV6765	wsnp_Ex_c15089_23270614	Kukri_rep_c107245_634	wsnp_RFL_Contig1418_565105
Tdurum_contig83066_276	Excalibur_c13239_85	BS00022657_51	wsnp_Ex_c7246_12443506	JD_c39990_130	Ku_c23446_2209	Tdurum_contig83066_276	RAC875_rep_c113555_122
Kukri_c37311_136	Kukri_c11318_591	wsnp_Ex_c10596_17293363	BS00009807_51	wsnp_Ex_c10596_17293192	Kukri_c37311_136	IAAV3165	Kukri_c59939_94
Kukri_c9387_112	wsnp_BF202681B_Ta_2_2	wsnp_CAP8_c630_456418	Kukri_c9387_372	wsnp_Ku_c4507_8157580	Ra_c2110_1660	Kukri_c9387_112	Ra_c2110_494
Kukri_rep_c68903_708	Excalibur_c14201_111	Kukri_rep_c68903_708	wsnp_CAP7_c1592_791887	Kukri_rep_c68903_301	Tdurum_contig82393_581	BS00004224_51
wsnp_Ku_c13905_22034406	IAAV4434	tplb0031k24_254	RFL_Contig1483_1765	RAC875_c47353_350	Tdurum_contig71387_65	wsnp_Ku_c13905_22034406	wsnp_Ra_c16822_25566950
wsnp_Ex_c1996_3754394	wsnp_Ex_c1996_3754394	wsnp_Ex_c326_636368	Ra_c491_902	Ra_c11464_294
BS00059896_51	BS00059896_51	CAP8_rep_c8162_101	RAC875_c8197_810	wsnp_Ex_c5619_9884202	Excalibur_c40976_87	Excalibur_c40976_111
wsnp_Ex_c13351_21042379	wsnp_Ex_c13351_21042379	IAAV539	IAAV7129	Kukri_c6973_344	IAAV6156
BS00067337_51	Kukri_c36879_83	Excalibur_c12135_100	RAC875_c37837_889	IACX6223	BS00067337_51
Excalibur_c11392_1193	wsnp_Ex_c9729_16071358	Excalibur_c11392_1193	CAP7_rep_c5636_102	wsnp_JD_c52_87219
Excalibur_c36280_764	BS00046164_51	IACX2158	wsnp_Ex_c5123_9088111	Excalibur_c36280_764
CAP12_c2565_239	Excalibur_c20647_643	tplb0040e02_1293	CAP12_c2565_239	BS00075410_51
BS00046165_51	wsnp_Ku_c9901_16493072	wsnp_Ex_c5123_9087869	BS00046165_51	wsnp_Ex_c5123_9089025
Kukri_rep_c69267_496	Kukri_rep_c69267_496	Ku_c6546_718	RAC875_c46661_184
RFL_Contig1633_304	RAC875_c52566_644	RFL_Contig1633_304	RAC875_c52566_551	wsnp_Ex_c7738_13195349
Kukri_c30847_551	Kukri_c30847_551	wsnp_Ex_c7776_13247365	wsnp_JD_c640_960796
RAC875_c32503_134	RAC875_c32503_134	Kukri_c53629_239	BS00031814_51
Excalibur_c100910_239	Excalibur_c100910_239	wsnp_Ku_c4962_8872507	wsnp_Ex_rep_c72511_70872203
wsnp_Ex_c56027_58308093	wsnp_Ex_c56027_58308093	Excalibur_c53516_119	RAC875_c21868_792
BobWhite_c892_73	wsnp_Ex_c51352_55323092	wsnp_Ex_rep_c67671_66332423	BobWhite_c892_73
RAC875_c19042_2102	RAC875_c19042_2102	Kukri_c900_1334	Excalibur_rep_c105614_172
wsnp_RFL_Contig3802_4108582	RAC875_c57938_94	Excalibur_c65830_82	wsnp_RFL_Contig3802_4108582
Kukri_c57014_168	Tdurum_contig71365_233	Kukri_c57014_168	Excalibur_c35074_257
wsnp_BE399688B_Ta_2_1	BS00092273_51	wsnp_Ex_c9248_15372536	wsnp_BE399688B_Ta_2_1
wsnp_RFL_Contig3917_4326857	Excalibur_c2157_173	wsnp_RFL_Contig3917_4326857	Excalibur_c37753_655
BS00041921_51	BS00041921_51	BS00070091_51
Kukri_c44_1704	RAC875_rep_c99492_65	Kukri_c62277_80	Kukri_c44_1704
wsnp_JD_c1236_1789566	wsnp_JD_c1236_1789566	wsnp_Ex_c51461_55394646
Ku_c34562_480	Kukri_rep_c106290_204	Ku_c34562_480	Excalibur_c7963_1722
Kukri_c5497_312	Kukri_c5497_312	BobWhite_c41535_52	wsnp_Ex_c21092_30220342
IACX1412	IACX1412	wsnp_Ex_c45094_50985067	Excalibur_rep_c106124_239
wsnp_Ex_c10838_17631243	RAC875_c14775_1048	IACX5850	wsnp_Ex_c10838_17631243
RAC875_c31214_58	RAC875_c31214_58	wsnp_Ex_rep_c103381_88353000	CAP11_c1820_244
Kukri_c52200_878	Excalibur_c41459_96	Kukri_c52200_878
Excalibur_c46178_303	Excalibur_c46178_303	Tdurum_contig10219_295	Excalibur_c7449_587
BS00093993_51	BS00093993_51	BS00022800_51	Kukri_c19751_873
wsnp_Ku_c48_103915	BS00100939_51	wsnp_Ku_c48_103915	Kukri_c74521_181
IACX6340	Excalibur_c29417_400	wsnp_Ra_c1501_2991585	Excalibur_c29417_499	Ex_c525_1401	Excalibur_c2656_3198	tplb0034e07_1869	IACX6340
wsnp_Ra_c46023_52004149	wsnp_Ex_rep_c102216_87433489	wsnp_Ex_rep_c106085_90293854	wsnp_Ra_c46023_52004149
RAC875_c17459_566	RAC875_c10132_462	RAC875_c17459_566	Excalibur_c80601_278
IACX6309	IACX6309	Kukri_c84629_315	RFL_Contig3172_1752
BS00022417_51	BS00022417_51	BS00022949_51	RAC875_c15649_1101
BS00063236_51	BS00026432_51	Excalibur_c42146_338	BS00063236_51
Tdurum_contig28795_273	RAC875_c20979_234	Tdurum_contig28795_273	wsnp_RFL_Contig3273_3319580
Excalibur_c8919_345	Excalibur_c8919_345	Kukri_c3501_1175
Excalibur_c95944_641	Excalibur_c95944_641	BS00065327_51	RAC875_c29913_139
BS00009540_51	BS00009540_51	RAC875_c46454_129
tplb0024l03_910	tplb0024l03_910	BobWhite_c38001_528
BS00010988_51	BS00010988_51	Excalibur_c18966_804
wsnp_Ex_c22018_31193171	wsnp_Ex_c22018_31193171	wsnp_Ex_c3044_5620102
BobWhite_c33464_133	BobWhite_c33464_133	RAC875_c22463_494
RFL_Contig4849_702	RFL_Contig4849_702	BS00066545_51
wsnp_Ex_c27867_37030229	wsnp_Ex_c27867_37030229	Tdurum_contig10994_617
RAC875_rep_c112807_403	RAC875_c27611_467	RAC875_rep_c112807_403
RAC875_rep_c109975_192	RAC875_rep_c109975_192	Excalibur_c18417_285
wsnp_Ex_c12675_20144479	wsnp_Ra_c58860_60407020	wsnp_Ex_c12675_20144479
BS00064851_51	BS00064851_51	Ku_c4777_2494
BS00091068_51	IAAV5350	BS00091068_51
Excalibur_c12675_1147	IAAV1798	Excalibur_c12675_1147
BS00064528_51	BS00064528_51	Tdurum_contig54925_415
RAC875_c87052_193	wsnp_Ra_c10712_17572884	RAC875_c87052_193
RAC875_c35438_474	Kukri_rep_c85389_715	RAC875_c35438_474
RFL_Contig5031_526	RFL_Contig5031_526	Tdurum_contig54634_815
Kukri_rep_c107572_121	Ku_c5725_892	Kukri_rep_c107572_121
Excalibur_c39493_251	Kukri_rep_c97239_133	Excalibur_c39493_251
BS00065418_51	BS00065418_51	RAC875_rep_c118376_304
BS00063577_51	BS00063577_51	wsnp_Ex_c6537_11338763	Ra_c6728_590	wsnp_CAP7_rep_c12606_5316797
Ra_c105904_187	Ra_c105904_1191	Ra_c105904_187
BS00037278_51	wsnp_Ku_c27759_37702654	BS00037278_51
wsnp_Ex_c24711_33964543	wsnp_Ex_c24711_33964543	BS00012036_51
wsnp_Ex_c25445_34710489	RAC875_c6538_123	wsnp_Ex_c25445_34710489
IAAV2277	BS00041585_51	IAAV2277
Kukri_c49784_86	Kukri_c49784_56	Kukri_c49784_86
IAAV1101	IAAV1101	BobWhite_c30622_180
Ex_c55735_1012	wsnp_Ex_c55735_58127324	Ex_c55735_1012
Tdurum_contig7144_602	Tdurum_contig7144_602	BS00070861_51
Excalibur_c80601_83	Excalibur_c80601_83	IAAV3100
Excalibur_c21220_88	Ku_c41677_924	Excalibur_c21220_88
Kukri_c10869_1591	Excalibur_c56550_71	Kukri_c10869_1591
Excalibur_c105074_293	BobWhite_c41676_137	Excalibur_c105074_293
Excalibur_c48404_59	Excalibur_c48404_59	wsnp_Ex_c15646_23969140
BS00022950_51	BS00022950_51	BobWhite_c5072_107
Kukri_rep_c69177_180	Kukri_rep_c103261_918	Kukri_rep_c69177_180
Kukri_c34553_89	Kukri_c34553_89	RAC875_c98387_130
Kukri_c1460_1032	Kukri_c1460_1032	Excalibur_c73922_109
RFL_Contig4856_71	RFL_Contig4856_71	wsnp_BE490267A_Ta_2_1
BS00067280_51	Kukri_c3701_392	BS00067280_51
RAC875_rep_c118667_79	RAC875_rep_c118667_79	Excalibur_rep_c108662_132
tplb0042o21_419	tplb0042o21_419	Tdurum_contig30201_63
BS00059315_51	BS00059315_51	Excalibur_c15031_73
IAAV5675	Ra_c71978_532	IAAV5675
Kukri_c98858_299	BobWhite_c7145_355	Kukri_c98858_299
wsnp_JD_rep_c64505_41132927	wsnp_Ku_c15336_23908130	wsnp_JD_rep_c64505_41132927
RAC875_c16993_196	RAC875_c16993_196	Jagger_c10188_98
Tdurum_contig30930_184	Tdurum_contig30930_184	wsnp_Ex_rep_c67543_66165372
IACX8602	BS00039187_51	IACX8602
wsnp_Ex_c11748_18884081	wsnp_Ex_c11748_18884081	RFL_Contig2577_584
RAC875_c15396_90	RAC875_c15396_90	Tdurum_contig13653_255
BS00081231_51	BS00081231_51
BobWhite_c9843_117	BobWhite_c9843_117
Ex_c52711_584	Ex_c52711_584
BS00077914_51	BS00077914_51
Kukri_c79815_483	Kukri_c79815_483
wsnp_Ex_rep_c70571_69488416	wsnp_Ex_rep_c70571_69488416
Kukri_c16758_443	Kukri_c16758_443
Excalibur_c584_726	Excalibur_c584_726
wsnp_Ex_c62844_62315607	wsnp_Ex_c62844_62315607
RAC875_c609_362	RAC875_c609_362
IAAV6424	IAAV6424
BS00094172_51	BS00094172_51
RAC875_c79857_301	RAC875_c79857_301
BS00043103_51	BS00043103_51
RAC875_c5082_1098	RAC875_c5082_1098
Excalibur_c39207_880	Excalibur_c39207_880
BS00072840_51	BS00072840_51
IAAV8040	IAAV8040
wsnp_Ex_rep_c66551_64836327	wsnp_Ex_rep_c66551_64836327
BobWhite_c19945_341	BobWhite_c19945_341
wsnp_JG_c609_370792	wsnp_JG_c609_370792
BS00081871_51	BS00081871_51
BS00034245_51	Kukri_rep_c68124_672	BS00034245_51
Kukri_c4294_371	Kukri_c4294_371
Kukri_c34353_821	Kukri_c34353_821
BS00022805_51	BS00022805_51
BS00068181_51	BS00068181_51
wsnp_CAP11_c3226_1588070	wsnp_CAP11_c3226_1588070
Excalibur_c46143_143	Excalibur_c46143_143
wsnp_BF473744B_Ta_2_2	wsnp_BF473744B_Ta_2_2
BobWhite_c7786_376	BobWhite_c7786_376
Kukri_c18754_67	Kukri_c18754_67	Jagger_c7688_98
RAC875_rep_c72879_435	RAC875_rep_c72879_435
Excalibur_c65341_303	Excalibur_c65341_303
BS00022940_51	BS00022940_51
IAAV1401	Tdurum_contig18858_324	Tdurum_contig54784_485	BobWhite_rep_c64679_73	IAAV1401	BobWhite_c18540_97
Kukri_c9898_1766	Kukri_c9898_1766
BobWhite_c11059_169	BobWhite_c11059_169
BobWhite_c17047_268	BobWhite_c17047_268
IACX1098	IACX1098
Excalibur_c47996_509	Excalibur_c47996_509
wsnp_Ex_c19094_28015035	wsnp_Ex_c19094_28015035
tplb0042a21_1091	tplb0042a21_1091
RAC875_c30797_179	RAC875_c30797_179
Excalibur_rep_c107769_116	Excalibur_rep_c107769_116
tplb0030f06_593	tplb0030f06_593
BobWhite_c8113_532	BobWhite_c8113_532	wsnp_Ex_c7003_12065828
Tdurum_contig26542_457	Tdurum_contig26542_457
RAC875_c26469_480	RAC875_c26469_480
IAAV6288	IAAV6288
wsnp_Ex_rep_c67561_66188180	wsnp_Ex_rep_c67561_66188180
BS00066719_51	BS00066719_51
Kukri_c94792_127	Kukri_c94792_127
Ra_c4397_542	Ra_c4397_542
wsnp_Ex_c298_580660	wsnp_Ex_c298_580660
RAC875_rep_c109471_154	RAC875_rep_c109471_154	RAC875_rep_c115433_378	wsnp_Ra_c1660_3275687
BS00016650_51	BS00016650_51
Kukri_c24586_923	Kukri_c24586_923
RAC875_c50245_120	RAC875_c19210_348	RAC875_c50245_120
Kukri_c31059_130	Kukri_c31059_130
BS00104667_51	BS00104667_51
BS00070900_51	BS00070900_51
Excalibur_c5193_64	Excalibur_c5193_64
wsnp_Ra_c4321_7860456	wsnp_Ra_c4321_7860456
wsnp_Ex_c25043_34305764	wsnp_Ex_c25043_34305764
RFL_Contig337_1645	RFL_Contig337_1645
Excalibur_c9248_771	Excalibur_c9248_771
Ra_c111671_555	Ra_c111671_555
BS00011149_51	BS00011149_51
IACX3325	IACX3325
IAAV283	IAAV283
IAAV5331	IAAV5331
RAC875_rep_c91134_949	RAC875_rep_c91134_949
Tdurum_contig31911_195	Tdurum_contig31911_195
Kukri_c48787_108	Kukri_c48787_108
BS00065105_51	BS00065105_51
CAP7_c16_483	CAP7_c16_483
RAC875_c34516_316	RAC875_c34516_316
RAC875_rep_c106596_127	RAC875_rep_c106596_127
IAAV5743	IAAV5743
Excalibur_rep_c106698_235	Excalibur_rep_c106698_235
Excalibur_rep_c68985_110	Excalibur_rep_c68985_110
RAC875_c5673_1209	RAC875_c5673_1209
RAC875_rep_c71112_400	RAC875_rep_c71112_400
wsnp_Ex_c7203_12370983	wsnp_Ex_c7203_12370983
BS00100981_51	BS00100981_51
BS00072839_51	BS00072839_51
wsnp_JD_c12687_12877994	tplb0045o20_699	wsnp_JD_c12687_12877994	Excalibur_c43482_141	BS00038218_51	BS00043099_51	Tdurum_contig1653_190
RAC875_c66695_560	RAC875_c66695_560
wsnp_Ex_c17845_26604587	wsnp_Ex_c17845_26604587
BobWhite_rep_c64049_232	BobWhite_rep_c64049_232
wsnp_Ex_c1962_3696265	wsnp_Ex_c1962_3696265
Tdurum_contig10208_447	Tdurum_contig10208_447
CAP12_c1817_77	CAP12_c1817_77
BobWhite_c32938_264	BobWhite_c32938_264
Excalibur_rep_c107558_367	Excalibur_rep_c107558_367
Excalibur_c80601_308	Excalibur_c80601_308
BobWhite_rep_c61602_139	BobWhite_rep_c61602_139
Excalibur_c34937_710	Excalibur_c34937_710
BS00029342_51	BS00029342_51
Kukri_c40621_513	Kukri_c40621_513
Excalibur_c33525_279	Excalibur_c33525_279
Excalibur_c841_609	Excalibur_c841_609
Kukri_c53810_137	Kukri_c53810_137
IACX8470	IACX8470
Tdurum_contig66317_77	Tdurum_contig66317_77
IACX8446	IACX8446
BS00023068_51	BS00023068_51
Excalibur_c18966_1008	Excalibur_c18966_1008
BobWhite_rep_c64068_241	BobWhite_rep_c64068_241
IAAV5802	IAAV5802
Excalibur_c49875_479	Excalibur_c49875_479
Kukri_c9785_62	Kukri_c9785_62
BS00011039_51	BS00011039_51
Ra_c68109_376	Ra_c68109_376
BS00069685_51	BS00069685_51
Excalibur_c30167_243	Excalibur_c30167_243
IAAV4206	IAAV4206
RAC875_c62831_255	RAC875_c62831_255
wsnp_Ex_c163_321026	wsnp_Ex_c163_321026
IAAV717	IAAV717
Kukri_c52356_96	Kukri_c52356_96
wsnp_Ex_c19371_28311667	wsnp_Ex_c19371_28311667
Excalibur_c3762_715	Excalibur_c3762_715
BobWhite_c662_148	BobWhite_c662_148
BobWhite_c36072_272	BobWhite_c36072_272
BobWhite_c2822_228	BobWhite_c2822_228
BS00077131_51	BS00077131_51
CAP12_c2472_60	CAP12_c2472_60
Excalibur_rep_c109577_698	Excalibur_rep_c109577_698
Excalibur_c7051_1115	Excalibur_c7051_1115
Excalibur_c46590_363	Excalibur_c46590_363
BobWhite_c12144_216	BobWhite_c12144_216
RAC875_c7827_218	RAC875_c7827_218
BS00076000_51	BS00076000_51
BS00010055_51	BS00010055_51
BS00061979_51	BS00061979_51
BS00100118_51	BS00100118_51
wsnp_Ex_c3764_6853627	wsnp_Ex_c3764_6853627
Ex_c67202_741	Ex_c67202_741
Kukri_c28478_750	Kukri_c28478_750
BobWhite_c13525_262	BobWhite_c13525_262
BS00110442_51	BS00110442_51
BobWhite_c31129_60	BobWhite_c31129_60
wsnp_JD_rep_c67103_42432235	wsnp_JD_rep_c67103_42432235
BobWhite_c23790_98	BobWhite_c23790_98
Tdurum_contig54925_202	Tdurum_contig54925_202
Ku_c12037_482	Ku_c12037_482
Excalibur_c45094_602	Excalibur_c45094_602
Kukri_c42244_809	Kukri_c42244_809
Excalibur_c20050_133	Excalibur_c20050_133
wsnp_Ex_c14162_22093694	wsnp_Ex_c14162_22093694
RFL_Contig5495_563	RFL_Contig5495_563
Tdurum_contig49928_424	Tdurum_contig49928_424
Excalibur_c4748_360	RAC875_c2300_1021	Excalibur_c4748_360
Excalibur_c74925_338	Excalibur_c74925_338
BS00079621_51	BS00079621_51
RAC875_c76533_442	RAC875_c76533_442
Kukri_c30847_344	Kukri_c30847_344
Excalibur_c73922_55	Excalibur_c73922_55
tplb0048g05_866	tplb0048g05_866
CAP11_c2941_210	CAP11_c2941_210
Excalibur_c40056_59	Excalibur_c40056_59
BobWhite_c948_52	BobWhite_c948_52
wsnp_CAP11_rep_c9018_3888047	BS00035894_51	wsnp_CAP11_rep_c9018_3888047
Kukri_c12117_134	Kukri_c12117_134
BS00022422_51	BS00022422_51
Kukri_c97631_275	Kukri_c97631_275
BS00083998_51	BS00083998_51
tplb0054d13_2445	tplb0054d13_2445
RAC875_c95948_614	RAC875_c95948_614
Kukri_c7339_113	Kukri_c7339_113
Excalibur_rep_c101263_892	Excalibur_rep_c101263_892
Excalibur_c94383_157	Excalibur_c94383_157
RFL_Contig4718_1269	RFL_Contig4718_1269
Excalibur_c25921_230	Excalibur_c25921_230
BS00100563_51	BS00100563_51
RAC875_rep_c106400_276	RAC875_rep_c106400_276
Ku_c63748_1264	Ku_c63748_1264
RAC875_c17455_152	RAC875_c17455_152
RAC875_c34512_493	RAC875_c34512_493
RAC875_c17720_501	RAC875_c17720_501
Ex_c2510_477	Ex_c2510_477
Excalibur_c224_1383	BS00084417_51	Excalibur_c224_1383	BS00080318_51
wsnp_Ku_c2486_4751695	wsnp_Ku_c2486_4751695
Kukri_c26474_540	Kukri_c26474_540
Excalibur_c19499_948	Excalibur_c19499_948
RAC875_c65882_668	RAC875_c65882_668
RAC875_c63545_85	RAC875_c63545_85
BS00071690_51	BS00071690_51
Excalibur_c22315_894	Excalibur_c22315_894
BS00026037_51	BS00026037_51
IAAV1743	IAAV1743
wsnp_Ku_c11665_18999583	wsnp_Ku_c11665_18999583
Kukri_c16760_1427	Kukri_c16760_1427
BS00010098_51	BS00010098_51
Excalibur_c76665_98	Excalibur_c76665_98
RAC875_rep_c83950_222	RAC875_rep_c83950_222
Ra_c4051_1010	Ra_c4051_1010
wsnp_Ku_c12037_19549078	wsnp_Ku_c12037_19549078
BS00038498_51	BS00038498_51
wsnp_Ex_rep_c103064_88104690	wsnp_Ex_rep_c103064_88104690
BS00084668_51	BS00084668_51
Kukri_c29640_92	Kukri_c29640_92
Ku_c7740_879	Ku_c7740_879
RAC875_rep_c112008_519	RAC875_rep_c112008_519
wsnp_Ra_c14112_22155451	wsnp_Ra_c14112_22155451
BobWhite_c11397_231	BobWhite_c11397_231
Excalibur_c10637_515	Excalibur_c10637_515
Tdurum_contig54925_225	Tdurum_contig54925_225
Tdurum_contig12459_491	Tdurum_contig12459_491
Tdurum_contig42112_2432	Tdurum_contig42112_2432
wsnp_Ku_c31_62657	wsnp_Ku_c31_62657
Kukri_c67276_76	Kukri_c67276_76
D_contig25212_98	D_contig25212_98
Kukri_rep_c92967_369	Kukri_rep_c92967_369
wsnp_JD_c42879_30043973	wsnp_JD_c42879_30043973
wsnp_Ku_c12022_19520410	wsnp_Ku_c12022_19520410
wsnp_BE499478B_Ta_2_1	wsnp_BE499478B_Ta_2_1
RAC875_c19685_944	RAC875_c19685_944
RAC875_c36614_344	RAC875_c36614_344
RAC875_c38003_164	RAC875_c38003_164
Excalibur_c2484_2113	Excalibur_c2484_2113
wsnp_Ex_rep_c101906_87187119	wsnp_Ex_rep_c101906_87187119
Kukri_rep_c94009_116	Kukri_rep_c94009_116
wsnp_Ku_c18923_28319203	wsnp_Ku_c18923_28319203
wsnp_Ra_rep_c74497_72390803	wsnp_Ra_rep_c74497_72390803
BobWhite_c8253_397	BobWhite_c8253_397
Excalibur_c10122_789	Excalibur_c10122_789
BS00022717_51	BS00022717_51
wsnp_Ex_rep_c101342_86720058	wsnp_Ex_rep_c101342_86720058
Excalibur_c9580_1142	Excalibur_c9580_1142
Kukri_c10017_833	Kukri_c10017_833
BS00110490_51	BS00110490_51
BS00065264_51	BS00065264_51
RFL_Contig2815_1305	RFL_Contig2815_1305
wsnp_RFL_Contig3522_3685860	wsnp_RFL_Contig3522_3685860
Kukri_rep_c103893_875	Kukri_rep_c103893_875
Excalibur_rep_c109282_92	Excalibur_rep_c109282_92
Excalibur_rep_c77221_93	Excalibur_rep_c77221_93
RAC875_s109189_188	RAC875_s109189_188
wsnp_JD_c3732_4781170	wsnp_JD_c3732_4781170
Tdurum_contig10108_246	Tdurum_contig10108_246
Kukri_c27673_289	Kukri_c27673_289
wsnp_JD_c4699_5834958	wsnp_JD_c4699_5834958
BobWhite_c9690_94	BobWhite_c9690_94
Tdurum_contig18197_86	Tdurum_contig18197_86
Kukri_c32700_104	Kukri_c32700_104
Excalibur_c1353_1364	Excalibur_c1353_1364
BS00083497_51	BS00083497_51
Excalibur_c71500_231	Excalibur_c71500_231
RAC875_c5577_1682	RAC875_c5577_1682
Kukri_rep_c104422_192	Kukri_rep_c104422_192
IAAV1502	IAAV1502
RAC875_c5080_915	RAC875_c5080_915
wsnp_Ex_c34303_42642389	wsnp_Ex_c34303_42642389
Tdurum_contig59780_988	Tdurum_contig59780_988
Kukri_c40204_617	Kukri_c40204_617
RAC875_c1226_652	RAC875_c1226_652
BS00067878_51	BS00067878_51
Tdurum_contig49532_368	Tdurum_contig49532_368
BS00009060_51	BS00009060_51
RAC875_c26415_350	RAC875_c26415_350
RAC875_rep_c109207_706	RAC875_rep_c109207_706
Excalibur_c7971_1573	Excalibur_c7971_1573
BobWhite_c2988_493	BobWhite_c2988_493
BS00004413_51	BS00004413_51
RFL_Contig2751_1562	RFL_Contig2751_1562
Kukri_c17_1246	Kukri_c17_1246
wsnp_JD_c47318_32176833	wsnp_JD_c47318_32176833
Excalibur_c42928_135	Excalibur_c42928_135
BS00106937_51	Kukri_c1016_2269	BobWhite_c47086_539	Excalibur_c4303_206	BS00062864_51	BS00073229_51	Kukri_c4790_1174	BS00073230_51	RAC875_rep_c116200_396	IAAV3173	BS00063674_51	Kukri_rep_c114322_506	BS00106937_51
BS00039211_51	Excalibur_c3108_2958	BS00039210_51	BobWhite_c6055_185	IACX1444	BS00039211_51	Kukri_c63505_174	Excalibur_c17456_428	BS00010131_51	Kukri_rep_c71152_906	Excalibur_c22877_1990	RAC875_rep_c108908_72	RAC875_c13116_1162
IACX5670	RFL_Contig5917_2433	BS00021718_51	BS00043082_51	IACX5670	RFL_Contig5917_3026
Kukri_rep_c103845_165	Kukri_rep_c103845_165	CAP11_c3942_361	Kukri_c26576_329	BS00046890_51	RAC875_rep_c73201_205
BS00012014_51	RAC875_c15518_236	BS00012014_51	BS00009458_51	wsnp_Ku_c28820_38731047
Kukri_c49670_857	BS00080239_51	RAC875_c46007_340	Kukri_c49670_857	BS00083504_51
RAC875_c26896_339	RAC875_c31560_141	RAC875_c26896_339	Kukri_rep_c72558_961
Excalibur_c17039_436	BobWhite_c16439_1143	Excalibur_c17039_436	wsnp_Ku_rep_c105822_91859983
BS00015680_51	BS00015680_51	IAAV6032	Excalibur_rep_c67599_242
Excalibur_c35611_446	Excalibur_c35611_446	Kukri_c29358_277
BS00022532_51	BS00093990_51	BS00022532_51
RAC875_c25656_289	RAC875_c25656_289	wsnp_Ra_c25656_35227058
Excalibur_c2887_131	BS00080749_51	Excalibur_c2887_131
BS00065701_51	BS00065701_51	BS00065147_51
BobWhite_rep_c51612_864	BobWhite_rep_c51612_864	RAC875_rep_c103893_601
BS00067584_51	BS00079440_51	BS00067584_51
Kukri_c16557_855	RAC875_c45702_412	Kukri_c16557_855
D_contig77859_59	D_contig77859_59	RAC875_rep_c72220_143
RAC875_rep_c110753_119	D_GBUVHFX02JKG4A_54	RAC875_rep_c110753_119
BS00011425_51	tplb0030j08_1960	BS00011425_51
BS00063710_51	BS00063710_51	RAC875_rep_c114236_188
BS00076261_51	BS00076261_51	wsnp_BE488779D_Ta_1_2
D_F1BEJMU01A0OMY_356	D_F1BEJMU01A0OMY_356	Kukri_c19434_936
IAAV6312	BS00044720_51	IAAV6312
BS00022211_51	BS00022211_51
BS00065946_51	BS00065946_51
BS00093757_51	BS00093757_51
BS00060596_51	BS00060596_51
Tdurum_contig64563_491	Tdurum_contig64563_491
wsnp_Ex_c12250_19568265	wsnp_Ex_c12250_19568265
Excalibur_c60081_474	Excalibur_c60081_474
BS00069899_51	BS00069899_51	BS00021923_51
RFL_Contig2862_1287	RFL_Contig2862_1287
D_contig17313_245	D_contig17313_245
D_F1BEJMU02GB94Z_188	D_F1BEJMU02GB94Z_188
Excalibur_rep_c101288_130	Excalibur_rep_c101288_130
Kukri_rep_c106786_230	Kukri_rep_c106786_230
wsnp_Ex_c3964_7181151	wsnp_Ex_c3964_7181151
BS00011109_51	BS00011109_51
BobWhite_c16655_421	BobWhite_c16655_421
BobWhite_c10539_201	BobWhite_c10539_201
BS00082605_51	BS00082605_51
Kukri_c33486_128	Kukri_c33486_128
D_GA8KES401AVZF3_380	D_GA8KES401AVZF3_380
wsnp_Ex_c8303_14001708	wsnp_Ex_c8303_14001708
BS00022234_51	BS00022234_51
Kukri_c365_345	Kukri_c365_345
BS00047901_51	BS00047901_51
BS00086534_51	BS00086534_51
wsnp_BE444144D_Ta_1_1	wsnp_BE444144D_Ta_1_1
IAAV4282	IAAV4282
BobWhite_rep_c65414_125	BobWhite_rep_c65414_125
RAC875_c39665_175	RAC875_c39665_175
IAAV8184	IAAV8184
BS00070104_51	BS00070104_51
wsnp_Ex_c6400_11123059	wsnp_Ex_c6400_11123059
Excalibur_c42413_442	Excalibur_c42413_442
Kukri_c16477_181	Kukri_c16477_181
BS00063517_51	BS00063517_51
Kukri_c30439_2407	Kukri_c30439_2407
wsnp_RFL_Contig3960_4401914	wsnp_RFL_Contig3960_4401914
BS00082604_51	BS00082604_51
RAC875_c22368_641	RAC875_c22368_641
wsnp_Ra_rep_c116793_96612614	wsnp_Ra_rep_c116793_96612614
tplb0060h04_139	tplb0060h04_139
wsnp_Ex_rep_c68555_67394261	wsnp_Ex_rep_c68555_67394261
BS00093111_51	BS00093111_51
wsnp_Ex_rep_c66522_64795143	wsnp_Ex_rep_c66522_64795143
wsnp_Ku_c7229_12491877	wsnp_Ku_c7229_12491877
Kukri_c5579_466	Kukri_c5579_466
BS00022276_51	BS00022276_51
Kukri_c14902_1112	Kukri_c14902_1112
RAC875_c63883_76	RAC875_c63883_76
Excalibur_rep_c109101_94	Excalibur_rep_c109101_94
wsnp_JD_rep_c63957_40798121	wsnp_JD_rep_c63957_40798121
RAC875_c60563_531	RAC875_c60563_531
Kukri_rep_c110868_147	Kukri_rep_c110868_147
RAC875_c3187_873	RAC875_c3187_873
wsnp_Ku_c14251_22503965	wsnp_Ku_c14251_22503965
wsnp_Ex_c7908_13430703	wsnp_Ex_c7908_13430703
BS00067698_51	BS00067698_51
Ku_c19185_1569	Ku_c19185_1569
BobWhite_rep_c63940_205	BobWhite_rep_c63940_205
Kukri_c60627_74	Kukri_c60627_74
BS00063225_51	BS00063225_51
BS00010514_51	BS00010514_51
BS00063748_51	BS00063748_51
Kukri_rep_c69087_153	Kukri_rep_c69087_153
wsnp_CAP12_c1503_764765	wsnp_CAP12_c1503_764765
CAP12_c1503_76	CAP12_c1503_76
D_contig73920_552	D_contig73920_552
RAC875_c31493_120	RAC875_c31493_120
BS00065034_51	BS00065034_51
Excalibur_rep_c67599_2154	Excalibur_rep_c67599_2154
Tdurum_contig29563_257	Tdurum_contig29563_257
Kukri_c27309_590	Kukri_c27309_590
IAAV298	IAAV298
BobWhite_c17021_297	Kukri_s117068_198	Ku_c17560_146	wsnp_Ex_c2573_4788116	Kukri_s117068_130	Excalibur_c74666_291	Kukri_rep_c101735_236	IAAV1155	wsnp_Ex_c22683_31887799	BobWhite_c23392_496	BS00079521_51	BobWhite_c17021_297	RAC875_c20134_535	Kukri_rep_c96809_352	BS00073062_51
BS00039498_51	wsnp_Ex_c12341_19693570	BS00081610_51	Ex_c66357_866	Tdurum_contig59585_656	BS00023337_51	D_GBB4FNX02FX302_98	BS00039498_51	Excalibur_c39808_453	wsnp_Ex_rep_c66357_64540369	Kukri_c8465_54	RAC875_c15003_377	wsnp_Ra_c132_291198
wsnp_RFL_Contig429_4978628	Tdurum_contig51995_474	Tdurum_contig11121_739	BS00068520_51	wsnp_RFL_Contig429_4978628	wsnp_Ex_c15269_23491104	wsnp_Ex_c15269_23492289	wsnp_RFL_Contig4814_5829093	wsnp_Ex_c32003_40728918
wsnp_Ex_c12948_20511479	Tdurum_contig33100_127	BobWhite_c42102_237	wsnp_Ex_c12948_20511479	wsnp_Ra_c7280_12576178	RAC875_c53864_310	Ku_c28597_514	RAC875_c11672_1240	Tdurum_contig59782_86	wsnp_Ex_c9458_15679797	Excalibur_c13709_2568
wsnp_Ku_c4886_8753646	Ex_c18484_2026	wsnp_RFL_Contig3396_3515504	Kukri_c82097_197	wsnp_Ku_c9433_15811664	Ex_c18484_2048	BobWhite_c34548_96	BS00110266_51	Ku_c56370_1155	wsnp_Ku_c4886_8753646
BS00001478_51	BS00061179_51	wsnp_Ex_c8884_14841846	BS00080879_51	wsnp_Ex_c9483_15722127	wsnp_Ku_c18497_27803432	BS00000445_51	BS00001478_51
Excalibur_c52446_519	wsnp_CAP11_c318_261649	wsnp_BE494474A_Ta_2_2	BS00048031_51	Excalibur_c52446_519	RAC875_c3427_734	BobWhite_c18408_199
BobWhite_c43213_184	BS00010204_51	BS00062645_51	wsnp_JD_rep_c64325_41024646	BobWhite_c43213_184	Kukri_c54729_181	wsnp_CAP11_c2438_1258747
BS00022989_51	BS00038664_51	BS00022989_51	BS00038663_51	BS00022703_51	Tdurum_contig56373_348	Tdurum_contig56731_335
Excalibur_c13242_1178	Excalibur_c13242_1178	Excalibur_c91154_175	RAC875_c19570_671	wsnp_JD_c5699_6859527	wsnp_RFL_Contig2011_1216801
wsnp_Ku_c19456_28944589	wsnp_CAP8_c1007_643393	BobWhite_c17879_519	wsnp_Ex_c14202_22145805	wsnp_Ku_c19456_28944589	IAAV8170
Kukri_c47643_920	Kukri_c47643_920	BS00022882_51	BobWhite_c30232_154
wsnp_CAP12_c15_9559	RAC875_c15109_106	wsnp_BG262734A_Ta_2_3	Excalibur_rep_c110501_525	wsnp_CAP11_c68_106078	wsnp_CAP12_c15_9559
Tdurum_contig697_73	Tdurum_contig57753_138	BS00037400_51	BS00089400_51	Tdurum_contig697_73	Tdurum_contig62502_90
BS00022798_51	BobWhite_c5461_338	BS00022798_51	BS00093975_51	RAC875_c76367_523	RAC875_c77648_367
Kukri_c17313_667	Kukri_c17313_667	Kukri_rep_c114028_94	wsnp_Ex_c6217_10848574
wsnp_Ex_c11039_17902115	Kukri_rep_c112061_617	wsnp_Ex_c11039_17902115	wsnp_BE443995B_Ta_2_2	wsnp_JD_c11273_11770307	wsnp_Ex_c14681_22747500
BS00091002_51	BS00091002_51	RFL_Contig497_1114	RAC875_c79551_167	BS00068094_51	Kukri_c63259_151
RAC875_c2464_274	BS00094366_51	BS00007502_51	RAC875_c2464_274	BS00065468_51	Tdurum_contig86206_149
tplb0053a24_2232	Excalibur_c19658_82	BS00094057_51	RAC875_c7060_67	tplb0053a24_2232
wsnp_Ex_c15475_23756906	wsnp_Ex_c15475_23756906	Kukri_c10751_264	Kukri_c10751_1031	BS00049977_51
BobWhite_c5337_225	BS00088756_51	Tdurum_contig62557_263	BS00088755_51	BobWhite_c5337_225
BS00030876_51	Excalibur_c9811_131	BS00030876_51	BobWhite_c35303_192	wsnp_Ra_c16846_25598885
wsnp_Ex_rep_c104125_88923836	Excalibur_c94962_57	wsnp_Ex_rep_c104125_88923836	BS00097939_51	RAC875_c56516_786
JG_c3077_225	BobWhite_c9704_273	JG_c3077_225	Kukri_c62467_362
wsnp_Ra_c34117_42876812	wsnp_Ku_c5378_9559013	BS00107444_51	wsnp_Ex_rep_c66685_65003254	wsnp_Ra_c34117_42876812
BS00045327_51	BS00045327_51	wsnp_Ex_c3478_6369892	RAC875_c27323_867	BS00093377_51
Excalibur_c12875_864	wsnp_Ex_rep_c67635_66292308	BS00066230_51	Excalibur_c12875_864
IAAV4286	wsnp_Ex_c10667_17387885	IAAV4286	tplb0050h15_1287
Excalibur_c9000_209	Excalibur_c9000_209	Kukri_c34845_242	RAC875_c45016_79
Excalibur_c7610_143	BS00074926_51	Excalibur_c7610_143	Tdurum_contig31235_99
Excalibur_c1529_1644	RAC875_c36922_829	Excalibur_c1529_1644	RFL_Contig1488_671
wsnp_Ex_rep_c101340_86719239	RAC875_rep_c104403_524	JD_c1187_1398	wsnp_Ex_rep_c101340_86719239
CAP8_c359_95	Excalibur_c41477_1272	BS00067216_51	CAP8_c359_95
wsnp_Ex_c5929_10402147	wsnp_Ex_c5929_10402147	BS00010531_51	Ku_c17569_905
Excalibur_rep_c116073_259	Excalibur_rep_c116073_259	wsnp_Ex_rep_c67727_66398596
wsnp_Ex_c27317_36522052	wsnp_Ex_c27317_36522052	IAAV5370	Ra_c23771_496
BS00032524_51	IAAV2646	BS00032524_51	Excalibur_c10079_1585
BS00065932_51	BS00065932_51	Tdurum_contig25520_363	RAC875_c55313_89
BS00067499_51	Tdurum_contig91865_242	BS00022586_51	BS00067499_51
BS00022459_51	BS00022459_51	BS00110550_51
BS00060391_51	BS00060391_51	BS00072296_51
RAC875_c10194_673	RAC875_c10194_910	RAC875_c10194_673
wsnp_Ku_c5359_9531713	wsnp_Ku_c5359_9531713	wsnp_Ex_c28679_37784735
Excalibur_c33545_134	Excalibur_c33545_134	wsnp_Ex_c28930_38008757
RFL_Contig5871_1650	BS00067748_51	RFL_Contig5871_1650
IACX6065	BS00091887_51	IACX6065
BobWhite_c12428_371	BobWhite_c12428_371	BS00041742_51
wsnp_BE426418A_Ta_2_1	wsnp_BE426418A_Ta_2_2	wsnp_BE426418A_Ta_2_1
Tdurum_contig83663_371	wsnp_BE443568A_Ta_2_1	Tdurum_contig83663_371	wsnp_BE490613A_Ta_2_1	Kukri_c68006_282
wsnp_Ku_c11052_18135847	wsnp_Ex_rep_c102478_87635370	wsnp_Ku_c11052_18135847
wsnp_Ra_c16278_24893033	wsnp_Ra_c16278_24893033	wsnp_Ku_c40218_48484410
Kukri_c30244_619	Excalibur_c24829_189	Kukri_c30244_619
RAC875_c13895_763	BobWhite_rep_c49102_169	Tdurum_contig11121_834	RAC875_c13895_763	Kukri_c80104_809	Kukri_c34195_357
Kukri_c97654_90	Kukri_c97654_90	BS00073525_51
wsnp_BE604885A_Ta_2_2	wsnp_BE604885A_Ta_2_2	BS00033658_51
BS00020459_51	BS00020459_51	wsnp_Ex_c15475_23757972
BS00086050_51	Tdurum_contig50577_620	BS00086050_51
Tdurum_contig55443_1361	Tdurum_contig55443_1361	RFL_Contig2394_439
Kukri_c33640_640	Excalibur_c60581_62	Kukri_c33640_640
Kukri_c64639_120	Kukri_c64639_120	BS00059887_51
IAAV9044	IAAV5507	IAAV9044
BS00034334_51	BS00034334_51	Excalibur_rep_c102974_175
Excalibur_c3969_713	Excalibur_c3969_713	Excalibur_c3969_1208
Ra_c4373_453	Ra_c4373_453
RAC875_c10286_1247	RAC875_c10286_1247	JG_c3077_214
BS00023028_51	BS00023028_51
wsnp_Ex_c20250_29303152	wsnp_Ex_c20250_29303152
IAAV5729	IAAV5729
wsnp_Ex_c15674_24004513	wsnp_Ex_c15674_24004513
Kukri_rep_c69028_1398	Kukri_rep_c69028_1398
wsnp_Ex_c11229_18163892	wsnp_Ex_c11229_18163892
wsnp_Ex_c1141_2191485	wsnp_Ex_c1141_2191485
wsnp_Ra_rep_c106523_90273922	wsnp_Ra_rep_c106523_90273922
wsnp_RFL_Contig2699_2402527	wsnp_RFL_Contig2699_2402527
Kukri_c4030_896	Kukri_c4030_896
BS00071823_51	BS00071823_51
tplb0036i05_182	tplb0036i05_182
BS00048757_51	BS00048757_51
wsnp_Ku_c4568_8243775	wsnp_Ku_c4568_8243775
Excalibur_c49743_97	Excalibur_c49743_97
Kukri_c5459_334	Kukri_c5459_334
wsnp_Ku_c44089_51445136	wsnp_Ku_c44089_51445136	wsnp_RFL_Contig3866_4228783
wsnp_Ex_c8409_14170476	wsnp_Ex_c8409_14170476
RAC875_c82493_67	RAC875_c82493_67
wsnp_CAP11_rep_c4157_1965583	wsnp_CAP11_rep_c4157_1965583
Kukri_c12079_204	Kukri_c12079_204
RAC875_rep_c109433_782	Excalibur_c39248_485	RAC875_rep_c109433_782
BS00106008_51	BS00106008_51
RAC875_c24982_202	RAC875_c24982_202
Kukri_s117946_404	Kukri_s117946_404
RAC875_c99055_69	RAC875_c99055_69
wsnp_Ku_c10362_17156084	wsnp_Ku_c10362_17156084
BS00110564_51	BS00110564_51
RAC875_c32792_231	RAC875_c32792_231
wsnp_Ra_c44141_50623811	wsnp_Ra_c44141_50623811
BS00066319_51	BS00066319_51
wsnp_Ra_c27984_37480491	wsnp_Ra_c27984_37480491
BS00063300_51	BS00063300_51
Jagger_c8039_67	Jagger_c8039_67
Excalibur_c46600_919	Excalibur_c46600_919
BS00057445_51	BS00057445_51
wsnp_Ex_rep_c67786_66472676	wsnp_Ex_rep_c67786_66472676
RAC875_c18058_1070	RAC875_c18058_1070
Excalibur_c56240_200	Excalibur_c56240_200
Excalibur_c5561_1013	Excalibur_c5561_1013
IAAV1410	IAAV1410
Kukri_rep_c89183_282	Kukri_rep_c89183_282
Excalibur_c62042_175	Excalibur_c62042_175
RAC875_c52195_324	RAC875_c52195_324
BS00081688_51	BS00081688_51
wsnp_Ra_c7615_13070849	wsnp_Ra_c7615_13070849
IAAV6974	IAAV6974
BS00106932_51	BS00106932_51
BS00048489_51	BS00048489_51
wsnp_Ku_c46762_53407442	wsnp_Ku_c46762_53407442
wsnp_Ra_c4373_7946257	wsnp_Ra_c4373_7946257
wsnp_JG_c2509_1153697	wsnp_JG_c2509_1153697
Kukri_c35426_507	Kukri_c35426_507
wsnp_Ku_c8400_14280021	wsnp_Ku_c8400_14280021
Excalibur_rep_c110278_62	Excalibur_rep_c110278_62
RAC875_c51781_238	RAC875_c51781_238
Tdurum_contig28699_54	Tdurum_contig28699_54
wsnp_BF293133A_Ta_2_2	wsnp_BF293133A_Ta_2_2
Tdurum_contig50392_1355	Tdurum_contig50392_1355
wsnp_Ex_c53364_56625806	wsnp_Ex_c53364_56625806
BS00022424_51	BS00022424_51
Excalibur_c29205_537	Excalibur_c29205_537
BS00064039_51	BS00064039_51
wsnp_Ku_c44716_51926415	wsnp_Ku_c44716_51926415
IAAV5207	wsnp_Ex_c10272_16842803	IAAV5207	wsnp_Ex_c1538_2937905
Excalibur_c854_1459	Excalibur_c854_1459
BS00047836_51	BS00047836_51
BS00013584_51	BS00013584_51
Kukri_rep_c87640_135	Kukri_rep_c87640_135
BS00049032_51	BS00049032_51
Kukri_c51247_322	Kukri_c51247_322
IAAV1523	IAAV1523
Excalibur_c60530_113	Excalibur_c60530_113
Excalibur_c6501_477	Excalibur_c6501_477
Kukri_c28650_111	Kukri_c28650_111
Kukri_c8242_730	Kukri_c8242_730
IAAV3488	IAAV3488
BS00022368_51	BS00022368_51
IACX5899	IACX5899
RAC875_c67770_822	RAC875_c67770_822
Kukri_rep_c69970_717	Kukri_rep_c69970_717
wsnp_Ex_rep_c69752_68711460	wsnp_Ex_rep_c69752_68711460
Kukri_rep_c102953_304	Kukri_rep_c102953_304
Excalibur_c24354_465	Excalibur_c24354_465
Tdurum_contig42495_389	Tdurum_contig42495_389
wsnp_Ex_c12341_19693090	wsnp_Ex_c12341_19693090
IAAV9068	IAAV9068
wsnp_Ex_c28679_37784954	wsnp_Ex_c28679_37784954
BS00084159_51	BS00084159_51
BS00022884_51	BS00022884_51
BS00093889_51	BS00093889_51
Kukri_c28165_906	Kukri_c28165_906
wsnp_Ex_c2148_4035913	wsnp_Ex_c2148_4035913
Tdurum_contig59531_914	Tdurum_contig59531_914
wsnp_Ex_c10630_17338753	wsnp_Ex_c10630_17338753
BS00065956_51	BS00065956_51
wsnp_Ex_c361_707953	wsnp_Ex_c361_707953
Excalibur_c25239_283	Excalibur_c25239_283
wsnp_Ku_c14082_22272647	wsnp_Ku_c14082_22272647
Excalibur_c48047_90	Excalibur_c48047_90
BS00073898_51	BS00073898_51
Tdurum_contig52302_649	Tdurum_contig52302_649
Excalibur_c56240_176	Excalibur_c56240_176
BS00023222_51	BS00023222_51
BS00110129_51	BS00110129_51
Kukri_c49927_151	Kukri_c49927_151
BS00076772_51	BS00076772_51
IAAV902	IAAV902
RFL_Contig1896_1236	RFL_Contig1896_1236
Excalibur_rep_c101767_219	Excalibur_rep_c101767_219
BS00055211_51	BS00055211_51
Excalibur_c17655_467	Excalibur_c17655_467
Excalibur_c96921_206	Excalibur_c96921_206
Excalibur_c16197_748	Excalibur_c16197_748
RAC875_c68056_81	RAC875_c68056_81
RAC875_c5056_220	RAC875_c5056_220
RAC875_rep_c109228_400	RAC875_rep_c109228_400
BS00064703_51	BS00064703_51
wsnp_Ex_c24085_33332723	wsnp_Ex_c24085_33332723
BS00060666_51	BS00060666_51
wsnp_Ex_rep_c69577_68526990	wsnp_Ex_rep_c69577_68526990
Excalibur_c49977_170	Excalibur_c49977_170
IAAV4781	IAAV4781
wsnp_JD_c2863_3822253	wsnp_JD_c2863_3822253
Excalibur_rep_c103091_266	Excalibur_rep_c103091_266
BS00084348_51	BS00084348_51
RAC875_rep_c109701_76	RAC875_rep_c109701_76
CAP7_c915_121	CAP7_c915_121
wsnp_BE604885A_Ta_2_1	wsnp_BE604885A_Ta_2_1
wsnp_Ex_c13949_21828493	wsnp_Ex_c13949_21828493
wsnp_Ex_c22766_31972812	wsnp_Ex_c22766_31972812
Tdurum_contig55841_351	Tdurum_contig55841_351
BS00050109_51	BS00050109_51
wsnp_Ku_c38911_47455924	wsnp_Ku_c38911_47455924
RFL_Contig1175_354	RFL_Contig1175_354
RAC875_c4952_719	RAC875_c4952_719
Kukri_c1568_889	Kukri_c1568_889
wsnp_Ex_c1894_3575749	wsnp_Ex_c1894_3575749
Excalibur_c64302_103	Excalibur_c64302_103
RAC875_c47550_437	RAC875_c47550_437
RAC875_rep_c90531_283	RAC875_rep_c90531_283
BS00060029_51	BS00060029_51
RAC875_c46323_1996	RAC875_c46323_1996
wsnp_Ex_c8240_13914674	wsnp_Ex_c8240_13914674
BS00066475_51	BS00066475_51
Ku_c26872_269	Ku_c26872_269
BS00025191_51	BS00025191_51
wsnp_Ex_c9145_15214903	wsnp_Ex_c9145_15214903
BS00056089_51	BS00056089_51
Tdurum_contig777_260	Tdurum_contig777_260
BS00022256_51	BS00022256_51
IACX5980	IACX5980
Excalibur_c2578_1966	Excalibur_c2578_1966
IAAV3851	IAAV3851
BobWhite_c37325_92	BobWhite_c37325_92
Excalibur_c14999_712	Tdurum_contig9132_102	wsnp_BQ159467B_Ta_2_1	RAC875_c2044_170	BobWhite_c45623_215	Tdurum_contig10107_580	Tdurum_contig12941_1413	Excalibur_c14999_712	Kukri_rep_c114738_144	BS00030430_51	IAAV4105
wsnp_Ex_c5657_9942445	Kukri_c30535_58	wsnp_Ex_c7967_13522958	wsnp_JD_c7325_8422075	BS00086717_51	wsnp_Ex_c5657_9942445	Tdurum_contig10426_280	BS00023074_51	IAAV51	Tdurum_contig43263_243
Tdurum_contig20950_359	Ku_c23179_1250	wsnp_Ku_c6825_11858665	RAC875_c17884_616	wsnp_Ex_c123_244117	wsnp_Ex_c5378_9504586	Tdurum_contig20950_359	wsnp_Ex_c22016_31191407
Tdurum_contig28033_420	RAC875_c8755_314	Tdurum_contig1002_149	IAAV5505	Tdurum_contig28033_420	BS00049570_51	Kukri_c37029_761	Tdurum_contig15181_67
Excalibur_c15095_831	BS00071041_51	RAC875_c24982_583	BS00037871_51	Tdurum_contig28053_218	Excalibur_c15095_831	Excalibur_c15095_852	BS00071597_51	Tdurum_contig99764_60
wsnp_Ex_c3040_5615597	Excalibur_c38785_222	wsnp_Ex_c3040_5615597	RAC875_c17269_645	Excalibur_c60319_127	wsnp_Ku_c31407_41142340	BobWhite_c40305_243	wsnp_Ex_c12781_20280445
Excalibur_c62737_131	BS00099331_51	IACX8272	BS00030581_51	Excalibur_c62737_131	RAC875_c95993_265	Kukri_c14072_188	wsnp_JD_c1843_2562950
Excalibur_c47250_726	BS00058272_51	Excalibur_c24617_131	Excalibur_c18172_2105	wsnp_BE424246B_Ta_2_2	BS00083391_51	Excalibur_c47250_726	wsnp_BQ167580B_Ta_2_1
RAC875_c2787_1260	Excalibur_c58066_180	Kukri_c2118_264	RAC875_c2787_1260	Excalibur_c7706_1936
Ra_c8960_147	Kukri_c3243_1016	Tdurum_contig60330_126	Kukri_c3243_1065	BobWhite_c3721_224	Ra_c8960_147	Kukri_rep_c104399_156
RFL_Contig2578_862	wsnp_CAP11_c59_99769	CAP8_c42_161	RFL_Contig2578_862	wsnp_Ex_c33879_42293206	CAP11_c59_418	BS00056737_51
IAAV6689	IAAV6689	BS00011570_51	BS00022072_51	wsnp_Ex_rep_c66896_65307566	BS00102622_51
BobWhite_c17332_325	wsnp_Ex_c34975_43204180	BobWhite_c17332_325	wsnp_Ex_c2580_4800249	Excalibur_c27055_1326	Kukri_c18009_398
wsnp_Ex_c17303_25979191	wsnp_Ex_c9594_15882022	wsnp_Ex_c17303_25979191	BS00022316_51	RAC875_c25203_969
Ra_c14132_2575	Ra_c14132_2575	wsnp_Ex_c3907_7088011
Excalibur_c8483_1308	wsnp_Ex_c11246_18191331	Excalibur_c8483_1308	wsnp_Ex_c22401_31592784	wsnp_Ex_c19372_28313727
Excalibur_c14273_1407	RAC875_rep_c72470_124	RAC875_c21955_719	Kukri_c13537_2069	Excalibur_c14273_1407
Tdurum_contig100403_128	BobWhite_c317_1777	CAP12_rep_c4638_80	Tdurum_contig100403_128
Ku_c9822_828	Ku_c9822_828	Tdurum_contig56661_291	wsnp_RFL_Contig2073_1317762	IACX5912
wsnp_JD_c19725_17732526	wsnp_JD_c19725_17732526	Excalibur_c5298_171	wsnp_Ex_c15399_23662312	Kukri_c11910_445
wsnp_Ex_c7756_13218814	Ku_c101932_436	BS00005265_51	wsnp_Ex_c12887_20427158	wsnp_Ex_c7756_13218814
CAP12_c3551_85	wsnp_Ex_c8208_13870372	wsnp_JD_c4413_5541190	BS00040742_51	CAP12_c3551_85
BS00087278_51	RAC875_rep_c116515_181	BS00087278_51	Excalibur_rep_c106935_390	tplb0024c09_1335
RAC875_c35310_770	BS00060255_51	RAC875_c35310_770	Excalibur_c21372_142	Tdurum_contig51993_52
Tdurum_contig50954_1264	Tdurum_contig50954_1264	RAC875_c62483_112	Tdurum_contig50954_1393	Tdurum_contig50954_394
Tdurum_contig42366_818	Tdurum_contig42366_818	Tdurum_contig42366_944	RAC875_c8121_1997
IACX971	IAAV1079	Kukri_c3168_521	IACX971
wsnp_JD_c1316_1891903	wsnp_JD_c1316_1891903	RFL_Contig622_1601	RAC875_c46237_294	wsnp_Ex_c2920_5385184	RAC875_c8081_435	wsnp_Ra_c10203_16850924
Excalibur_c37115_306	Excalibur_c37115_306	Ku_c172_840	wsnp_Ex_c37115_44930934
RAC875_rep_c72670_558	RAC875_rep_c72670_558	Kukri_c58054_59	wsnp_JD_rep_c50820_34666611
Excalibur_rep_c70658_301	Excalibur_rep_c70658_301	Excalibur_rep_c102300_102	Excalibur_c18410_136
Tdurum_contig59566_4435	Tdurum_contig59566_4435	wsnp_JD_c18509_16968425
Kukri_c21467_571	Kukri_c21467_571	wsnp_JD_c30422_23944042	BS00032830_51
BS00024499_51	RAC875_c9930_191	wsnp_Ra_c10710_17570054	BS00024499_51
Excalibur_c16569_535	Excalibur_c16569_535	BobWhite_c45118_495	wsnp_Ex_c16569_25082817
RAC875_rep_c115516_134	Excalibur_c15332_1194	RAC875_rep_c115516_134	wsnp_Ku_rep_c72821_72480395
wsnp_BE497740B_Ta_2_1	wsnp_BE497740B_Ta_2_2	wsnp_BE497740B_Ta_2_1	Excalibur_rep_c66942_58
RAC875_rep_c83245_239	Tdurum_contig54463_316	RAC875_rep_c83245_239
Kukri_c21818_519	Kukri_c21818_519	wsnp_Ku_c21818_31604716	wsnp_Ku_c4078_7436510
Excalibur_c20277_483	Tdurum_contig12008_803	Excalibur_c20277_483	Tdurum_contig12899_342
Tdurum_contig67750_272	Tdurum_contig67750_272	wsnp_Ex_c3096_5709369	Kukri_rep_c113146_128
Excalibur_c24830_415	Tdurum_contig26727_267	Excalibur_c24830_415
wsnp_CAP11_c323_263628	Ku_c23207_988	wsnp_CAP11_c323_263628	Kukri_rep_c70103_146
BS00056258_51	BS00087825_51	CAP8_c8651_206	BS00056258_51
IAAV4641	IAAV4641	RAC875_c17373_848	RAC875_c35672_73
Tdurum_contig26727_187	RAC875_c21086_130	BS00091577_51	RAC875_rep_c77173_208	Tdurum_contig26727_187
Tdurum_contig31586_197	BS00037898_51	Tdurum_contig31586_197	wsnp_Ex_c7172_12318529
wsnp_BE497469B_Ta_2_1	Kukri_c45609_882	wsnp_BE497469B_Ta_2_1	Excalibur_c30975_133
wsnp_Ex_c4927_8772847	wsnp_Ex_c21930_31102213	BS00066108_51	wsnp_Ex_c4927_8772847
IACX20464	IACX20464	BobWhite_c40244_73	BobWhite_rep_c53007_100
RAC875_c16281_195	RAC875_c16281_195	Excalibur_c34069_487	RAC875_c16281_167
BobWhite_c40455_116	Kukri_c25794_863	BobWhite_c40455_116	BS00073011_51
Kukri_c16742_415	wsnp_Ex_c1097_2105209	Kukri_c16742_415	BS00025114_51
Kukri_rep_c107323_210	BobWhite_rep_c64944_264	Kukri_rep_c107323_210	BobWhite_c32864_250
wsnp_JD_c119_190135	Excalibur_c14803_1088	RFL_Contig3799_987	wsnp_JD_c119_190135
CAP7_c3667_77	Tdurum_contig63110_433	BS00087279_51	CAP7_c3667_77
Kukri_c4310_489	BS00022122_51	Kukri_c4310_489
BS00022861_51	BS00022861_51	Tdurum_contig59953_282
RFL_Contig5871_1771	RFL_Contig5871_1771	wsnp_Ex_c16378_24870688
BS00022512_51	BS00022512_51	IACX3426
Tdurum_contig50954_880	IAAV4876	Tdurum_contig50954_880
JD_c6678_311	JD_c6678_311	RAC875_rep_c71561_619
RAC875_c35720_456	RAC875_c35720_456	RAC875_c35720_229
IACX3190	IACX3190	BobWhite_c5095_634
Excalibur_rep_c68583_1067	RAC875_rep_c70966_253	Excalibur_rep_c68583_1067
BobWhite_c1196_297	wsnp_Ex_c5378_9505533	BobWhite_c1196_297
Kukri_c32046_493	Kukri_c32046_493	BS00075108_51
Kukri_c63447_148	BobWhite_c24364_73	Kukri_c63447_148
BS00018764_51	Excalibur_rep_c67448_528	BS00018764_51
BS00097481_51	BS00097481_51	Excalibur_c18641_1849
Kukri_c12817_59	Kukri_c12817_59	Tdurum_contig77551_589
wsnp_Ex_rep_c67625_66279491	BobWhite_c7454_492	wsnp_Ex_rep_c67625_66279491
wsnp_Ex_c5457_9632050	wsnp_Ex_c5457_9632050	BS00036352_51
BS00066467_51	BS00060073_51	BS00066467_51
wsnp_Ex_c5547_9774195	Ku_c31046_525	wsnp_Ex_c5547_9774195
Ra_c9061_2115	Ra_c9061_2115	wsnp_Ex_c7291_12517871
Kukri_c30836_582	IAAV6566	Kukri_c30836_582
Jagger_c2707_152	Jagger_c2707_152	wsnp_BE489326B_Ta_2_1
wsnp_Ex_rep_c68193_66971396	wsnp_Ex_rep_c68193_66971396	Ku_c13676_1074
wsnp_Ex_c52557_56115459	wsnp_Ex_c52557_56115459	wsnp_Ex_c25573_34834321
Excalibur_c41752_392	Excalibur_c41752_392	BS00057451_51
wsnp_Ex_c8360_14085858	IACX5776	wsnp_Ex_c8360_14085858
BS00016407_51	IAAV8162	BS00016407_51
RAC875_c39926_313	RAC875_c39926_313	BS00065107_51
BS00102641_51	wsnp_Ex_c1676_3185400	BS00102641_51
BobWhite_c16847_343	BobWhite_c16847_343	wsnp_BE489326B_Ta_2_2
BS00044944_51	BS00044942_51	BS00044944_51
BS00077528_51	wsnp_Ex_c6805_11743678	BS00077528_51
RAC875_c16251_618	BobWhite_c15075_708	RAC875_c16251_618
Tdurum_contig10608_1081	Excalibur_c8314_405	Tdurum_contig10608_1081
Excalibur_c5977_440	RFL_Contig5418_347	Excalibur_c5977_440
wsnp_Ex_c15944_24350833	wsnp_RFL_Contig3336_3426054	wsnp_Ex_c15944_24350833
Ra_c2964_2254	BS00022025_51	Ra_c2964_2254
BS00063160_51	BS00063160_51	Kukri_c2164_1856
wsnp_Ex_rep_c67067_65534806	IAAV958	wsnp_Ex_rep_c67067_65534806
BS00095061_51	BS00095061_51	wsnp_Ex_c2580_4800027
Tdurum_contig51605_194	Tdurum_contig51605_194	Tdurum_contig51605_857
RAC875_c23665_68	RAC875_c23665_68	RAC875_c31133_77
RAC875_c3956_275	BS00083706_51	RAC875_c3956_275
BS00108055_51	BS00108055_51	BS00110292_51
Kukri_rep_c106420_312	Excalibur_c59479_514	Kukri_rep_c106420_312
wsnp_Ex_c3257_6003626	wsnp_Ex_c6245_10887043	BS00110072_51	wsnp_Ex_c3257_6003626
RFL_Contig5709_3312	RFL_Contig5709_3312	RFL_Contig5709_3005
Kukri_rep_c74178_178	Kukri_c23958_187	Kukri_rep_c74178_178
Excalibur_c33550_75	BobWhite_c35249_110	Excalibur_c33550_75
Kukri_s117590_74	Excalibur_c27120_789	Kukri_s117590_74
Tdurum_contig14251_431	BobWhite_c17021_269	Tdurum_contig14251_431
RAC875_c43893_213	RAC875_c43893_213	BS00045330_51
IAAV993	IAAV993	wsnp_Ex_c4888_8714379
IAAV3924	IAAV3924
wsnp_Ex_c8715_14590273	wsnp_Ex_c8715_14590273
wsnp_Ex_c19982_29009504	wsnp_Ex_c19982_29009504
IAAV6442	IAAV6442
Excalibur_c82403_135	Excalibur_c82403_135
wsnp_Ex_c4063_7344641	RAC875_c2787_470	wsnp_Ex_c4063_7344641	RAC875_rep_c72758_122
RAC875_rep_c86950_103	RAC875_rep_c86950_103	wsnp_Ex_c4063_7344449
wsnp_BE445348B_Ta_2_1	wsnp_BE445348B_Ta_2_1
wsnp_Ra_c41135_48426638	wsnp_Ra_c41135_48426638
RAC875_rep_c69917_755	RAC875_rep_c69917_755
RAC875_rep_c69171_92	RAC875_rep_c69171_92
BS00057988_51	BS00057988_51
RAC875_c50787_146	RAC875_c50787_146
Tdurum_contig28384_102	Tdurum_contig28384_102
RAC875_c36432_172	RAC875_c36432_172
wsnp_Ex_c3005_5548573	wsnp_Ex_c3005_5548573
wsnp_Ex_c8386_14127329	wsnp_Ex_c8386_14127329
BS00079989_51	BS00079989_51
BS00029548_51	BS00029548_51
RAC875_c100413_60	RAC875_c100413_60
Kukri_c23228_137	Kukri_c23228_137
wsnp_Ex_rep_c70174_69125822	wsnp_Ex_rep_c70174_69125822
Excalibur_c35203_334	BS00072993_51	Excalibur_c35203_334	BS00052057_51
BS00039218_51	BS00039218_51
RAC875_c22641_993	RAC875_c22641_993
Ra_c29672_532	Ra_c29672_532
Tdurum_contig34149_219	Tdurum_contig34149_219
BS00086093_51	BS00086093_51
Ra_c32055_981	Ra_c32055_981
wsnp_Ex_rep_c66893_65301177	wsnp_Ex_rep_c66893_65301177
BS00030651_51	BS00030651_51
BS00052423_51	BS00052423_51
Kukri_rep_c94476_152	Kukri_rep_c94476_152
wsnp_Ex_c4069_7355431	wsnp_Ex_c4069_7355431
wsnp_Ku_c33335_42844594	wsnp_Ku_c33335_42844594
wsnp_Ex_c3722_6786328	wsnp_Ex_c3722_6786328
RAC875_c81076_317	RAC875_c81076_317
Tdurum_contig11988_459	Tdurum_contig11988_459
RAC875_c14696_369	RAC875_c14696_369
Tdurum_contig100212_141	Tdurum_contig100212_141
JD_c23336_253	JD_c23336_253
BS00065934_51	BS00065934_51
BobWhite_c28090_175	BobWhite_c28090_175
Ku_c25346_508	Ku_c25346_508
wsnp_Ex_c1934_3648624	wsnp_Ex_c1934_3648624
Tdurum_contig50954_475	Tdurum_contig50954_475
IACX5844	IACX5844
RAC875_c10246_839	RAC875_c10246_839
RFL_Contig29_1062	RFL_Contig29_1062
RFL_Contig3455_700	RFL_Contig3455_700
BS00058654_51	BS00058654_51
Ra_c17608_960	Ra_c17608_960
Tdurum_contig47635_876	Tdurum_contig47635_876
D_GCE8AKX01C0776_247	D_GCE8AKX01C0776_247
wsnp_Ku_c29102_39008953	wsnp_Ku_c29102_39008953
BS00079029_51	BS00079029_51
CAP11_c2057_200	CAP11_c2057_200
RAC875_c161_228	RAC875_c161_228
BS00089954_51	BS00089954_51
BS00010849_51	BS00010849_51
Excalibur_c24391_321	Excalibur_c24391_321
BS00063624_51	BS00063624_51
BS00063034_51	BS00063034_51
Kukri_rep_c101837_143	Kukri_c11905_89	Kukri_rep_c101837_143
BobWhite_c25670_425	BobWhite_c25670_425
BS00011869_51	BS00011869_51
tplb0041e10_1230	tplb0041e10_1230
wsnp_JD_c2623_3541255	wsnp_JD_c2623_3541255
IACX6214	IACX6214
BS00022154_51	BS00022154_51
BS00062677_51	BS00062677_51
IACX4260	IACX4260
BS00065873_51	BS00065873_51
wsnp_Ra_rep_c75740_73183118	wsnp_Ra_rep_c75740_73183118
BS00022242_51	BS00022242_51
Excalibur_c3341_519	Excalibur_c3341_519
Excalibur_c80041_400	Excalibur_c80041_400
IACX3871	IACX3871
BS00098496_51	BS00098496_51
BobWhite_rep_c50457_813	BobWhite_rep_c50457_813
wsnp_Ex_c21930_31102685	wsnp_Ex_c21930_31102685
BS00085434_51	BS00085434_51
BS00111294_51	BS00111294_51
wsnp_Ex_rep_c66331_64502558	wsnp_Ex_rep_c66331_64502558
BobWhite_c9711_71	BobWhite_c9711_71
BS00102646_51	BS00102646_51
Jagger_c522_55	Jagger_c522_55
RAC875_c62223_86	RAC875_c62223_86
Kukri_c4074_463	Kukri_c4074_463
BobWhite_rep_c63085_120	BobWhite_rep_c63085_120
RAC875_c61824_194	RAC875_c61824_194
wsnp_Ex_c5378_9505087	wsnp_Ex_c5378_9505087	BS00105995_51
Excalibur_c20392_1075	Excalibur_c20392_1075
Excalibur_c48841_1380	CAP8_rep_c4453_136	Excalibur_c48841_1380
wsnp_JD_c10602_11238420	wsnp_JD_c10602_11238420
BS00095515_51	BS00095515_51
Excalibur_rep_c71645_94	Excalibur_rep_c71645_94
Tdurum_contig100004_204	Tdurum_contig100004_204
BobWhite_c11540_60	BobWhite_c11540_60
CAP7_c1997_79	CAP7_c1997_79
wsnp_Ex_c2820_5215394	wsnp_Ex_c2820_5215394
BS00064227_51	BS00064227_51
RAC875_c25375_236	RAC875_c25375_236
wsnp_Ex_c238_460841	wsnp_Ex_c238_460841
RAC875_c37608_216	RAC875_c37608_216
Ra_c58335_189	Ra_c58335_189
CAP12_c1468_114	CAP12_c1468_114
RFL_Contig876_422	RFL_Contig876_422
Tdurum_contig49477_187	Tdurum_contig49477_187
RFL_Contig1456_842	RFL_Contig1456_842
Tdurum_contig67690_183	Tdurum_contig67690_183
Ku_c24974_674	Ku_c24974_674
Tdurum_contig56933_86	Tdurum_contig56933_86
BS00064896_51	BS00064896_51
Excalibur_rep_c104532_80	Excalibur_rep_c104532_80
RAC875_c5799_224	RAC875_c5799_224
BS00059383_51	BS00059383_51
Tdurum_contig51605_542	Tdurum_contig51605_542
IAAV6088	IAAV6088
RAC875_c24504_119	RAC875_c24504_119
Tdurum_contig59566_1534	Tdurum_contig59566_1534	Tdurum_contig59566_2309
BS00072151_51	BS00072151_51
Excalibur_c3096_1699	Excalibur_c3096_1699
Tdurum_contig100787_79	Tdurum_contig100787_79
IAAV5662	IAAV5662
wsnp_Ex_c2723_5047696	wsnp_Ex_c2723_5047696
wsnp_Ra_c67016_65144188	wsnp_Ra_c67016_65144188
tplb0059m03_1516	tplb0059m03_1516
Tdurum_contig43252_1762	Tdurum_contig43252_1762
BS00105741_51	BS00105741_51
tplb0028p23_691	tplb0028p23_691
Excalibur_c6782_253	Excalibur_c6782_253
wsnp_Ku_c55746_59522526	wsnp_Ku_c55746_59522526
BS00070455_51	BS00070455_51
wsnp_CAP12_c2297_1121142	wsnp_CAP12_c2297_1121142
RAC875_c55214_932	RAC875_c55214_932
BS00070210_51	BS00070210_51
tplb0062h15_59	tplb0062h15_59
BobWhite_c13099_755	BobWhite_c13099_755
BobWhite_c10402_140	BobWhite_c10402_140
Tdurum_contig11114_335	Tdurum_contig11114_335
RFL_Contig3455_629	RFL_Contig3455_629
Kukri_rep_c101341_425	Kukri_rep_c101341_425
Kukri_c7860_911	Kukri_c7860_911
BS00046052_51	BS00046052_51
RAC875_c24113_591	RAC875_c24113_591
BobWhite_c3902_210	BobWhite_c3902_210
CAP7_c3916_256	CAP7_c3916_256
Tdurum_contig94629_258	Tdurum_contig94629_258
BobWhite_c2937_1426	BobWhite_c2937_1426
Excalibur_c5309_286	Excalibur_c5309_286
RFL_Contig5_632	RFL_Contig5_632
BS00094456_51	BS00094456_51
Tdurum_contig11192_373	Tdurum_contig11192_373
BS00063946_51	BS00063946_51
tplb0059m03_622	tplb0059m03_622
Kukri_c55981_194	Kukri_c55981_194
Kukri_c15603_1116	Kukri_c15603_1116
IAAV3838	IAAV3838
tplb0028p23_852	tplb0028p23_852
wsnp_JD_c16245_15468917	wsnp_JD_c16245_15468917
wsnp_Ex_c700_1379957	wsnp_Ex_c700_1379957
RAC875_c7158_687	RAC875_c7158_687
Excalibur_c16569_765	Excalibur_c16569_765
BS00110445_51	BS00110445_51
RFL_Contig3591_1832	RFL_Contig3591_1832
Excalibur_c8284_580	Excalibur_c8284_580
BS00009393_51	BS00009393_51
Tdurum_contig57914_1144	Tdurum_contig57914_1144
wsnp_JD_c29019_23208279	wsnp_JD_c29019_23208279
Kukri_c32803_150	Kukri_c32803_150
BobWhite_rep_c66990_294	BobWhite_rep_c66990_294
Excalibur_c29625_243	Excalibur_c29625_243
BobWhite_c16847_99	BobWhite_c16847_99
wsnp_JD_c9902_10674725	wsnp_JD_c9902_10674725
BobWhite_rep_c64013_168	BobWhite_rep_c64013_168
wsnp_Ex_c2609_4852360	wsnp_Ex_c2609_4852360
wsnp_Ku_c18538_27857915	wsnp_Ku_c18538_27857915
BS00091257_51	BS00091257_51
BS00049615_51	BS00049615_51
Excalibur_c25566_423	Excalibur_c25566_423
Kukri_c3773_1450	Kukri_c3773_1450
RAC875_c28384_413	RAC875_c28384_413
CAP11_c5660_100	CAP11_c5660_100
Kukri_c40034_123	Kukri_c40034_123
wsnp_Ex_c2639_4899517	wsnp_Ex_c2639_4899517
BobWhite_c3902_145	BobWhite_c3902_145
wsnp_Ex_c64005_62986957	wsnp_Ex_c64005_62986957
Tdurum_contig42366_893	Tdurum_contig42366_893
wsnp_Ku_c93664_84327484	wsnp_Ku_c93664_84327484
wsnp_CAP11_c2309_1201554	wsnp_CAP11_c2309_1201554
Kukri_c9571_73	Kukri_c9571_73
Excalibur_c29625_222	Excalibur_c29625_222
RAC875_rep_c82061_78	RAC875_rep_c82061_78
wsnp_Ex_c11837_18996495	wsnp_Ex_c11837_18996495
RFL_Contig5508_1283	RFL_Contig5508_1283
RAC875_c5966_1854	RAC875_c5966_1854
RAC875_c53353_78	RAC875_c53353_78
BS00022403_51	BS00022403_51
RAC875_c58159_989	RAC875_c58159_989
BobWhite_c7281_328	BobWhite_c7281_328
BS00090945_51	BS00090945_51
Excalibur_c5182_93	Excalibur_c5182_93
BS00098868_51	BS00098868_51
BS00011438_51	BS00011438_51
BS00066797_51	BS00066797_51
Tdurum_contig3182_132	Tdurum_contig3182_132
Excalibur_c25566_1000	Excalibur_c25566_1000
Kukri_c13345_481	Kukri_c13345_481
BobWhite_c22370_352	BobWhite_c22370_352
Excalibur_c63730_660	Excalibur_c63730_660
BS00069273_51	BS00069273_51
Tdurum_contig32277_121	Tdurum_contig32277_121
BobWhite_c3902_175	BobWhite_c3902_175
RFL_Contig304_729	RFL_Contig304_729
IAAV3519	IAAV3519
BS00079014_51	BS00079014_51
BS00010316_51	BS00010316_51
wsnp_Ex_rep_c103892_88739043	wsnp_Ex_rep_c103892_88739043
Excalibur_rep_c115600_289	Excalibur_rep_c115600_289
wsnp_Ra_c16264_24873670	wsnp_Ra_c16264_24873670
wsnp_Ku_c14875_23320708	wsnp_Ku_c14875_23320708
wsnp_BE497169B_Ta_2_2	wsnp_BE497169B_Ta_2_2
BS00076248_51	BS00076248_51
wsnp_Ex_rep_c69664_68618163	wsnp_Ex_rep_c69664_68618163
wsnp_JD_rep_c63810_40704815	wsnp_JD_rep_c63810_40704815
wsnp_Ex_rep_c69783_68742690	wsnp_Ex_rep_c69783_68742690
wsnp_Ku_c17659_26797674	wsnp_Ku_c17659_26797674
[truncated: 2,506 more rows]

## Sheet: NG
Haplotyping - Cultivars and landraces (Nordgen)
LD=0.9(r^2 >= 0.9)
Haplotype tagged SNPS	Alleles captured/other SNPS in a haplotype
BS00066549_51	wsnp_Ex_c18196_27006489	wsnp_Ex_rep_c66318_64485410	BS00003813_51	wsnp_Ex_rep_c68183_66958099	RAC875_c21620_1359	Kukri_c23382_1431	Excalibur_c64855_328	RAC875_c85778_184	wsnp_Ex_c591_1177097	wsnp_Ex_c15852_24239968	wsnp_Ex_c21450_30588044	IAAV5756	BS00063063_51	wsnp_Ex_c13783_21613564	wsnp_Ex_c3567_6526582	wsnp_Ra_c6474_11298858	RAC875_rep_c110052_194	Excalibur_c57766_92	IACX7921	wsnp_Ex_c11697_18821490	wsnp_Ex_c8374_14111734	wsnp_Ex_c19730_28728245	Ex_c2389_1634	BS00028874_51	wsnp_Ku_c3468_6420199	wsnp_Ra_rep_c105422_89367749	IAAV9022	wsnp_Ex_c28165_37310070	Ex_c23451_720	wsnp_Ku_rep_c104517_90964418	RAC875_c53095_51	wsnp_Ex_c11374_18361760	wsnp_Ku_rep_c68419_67400635	wsnp_BE518393A_Td_2_3	wsnp_Ex_c3365_6183009	Excalibur_c20133_87	wsnp_Ex_c17684_26426672	BS00021730_51	wsnp_Ex_c3747_6824863	BS00048117_51	BS00010287_51	Kukri_rep_c81206_235	wsnp_Ex_rep_c105244_89727666	CAP8_c806_297	Ex_c801_555	Excalibur_c44731_1000	wsnp_Ex_c6934_11953178	wsnp_Ra_c7847_13421750	BS00066549_51
wsnp_Ex_rep_c67763_66441222	RAC875_rep_c76047_63	wsnp_Ex_c14733_22819625	RAC875_c2202_1097	wsnp_Ex_rep_c67763_66441222	Ku_c2449_578	CAP11_c2984_419	wsnp_Ex_c18662_27538313	wsnp_Ex_c48375_53299028	IAAV7414	wsnp_Ex_c44498_50537128
Kukri_c32885_145	Excalibur_c15098_591	wsnp_JD_c40990_29127031	RAC875_c33300_141	Excalibur_c17872_137	wsnp_Ex_c21592_30743513	Kukri_c32885_145	wsnp_Ex_rep_c105541_89932598	IAAV7131
wsnp_Ex_c1374_2630879	CAP12_c6266_339	RFL_Contig5001_1099	wsnp_Ex_c1374_2630879	CAP12_c6266_298	Ex_c12763_662	wsnp_Ex_c3572_6531810
Tdurum_contig48416_335	Kukri_rep_c103147_745	Excalibur_c14943_695	CAP8_c2843_226	wsnp_Ex_c2840_5247386	RAC875_c8515_653	wsnp_Ex_c3906_7086162	Tdurum_contig48416_335
BS00062715_51	wsnp_Ex_c8364_14095508	BS00062715_51	Ex_c5759_663	Excalibur_c24041_794	IAAV5730
Kukri_c52952_315	wsnp_Ra_c12148_19539667	Excalibur_c49421_443	Kukri_c52952_315
RFL_Contig3203_1971	IAAV5406	wsnp_Ex_c5192_9203682	BobWhite_rep_c63278_349	RFL_Contig3203_1971	wsnp_Ra_c37745_45806931
BS00102492_51	Excalibur_rep_c88290_94	Excalibur_s107771_77	BS00102492_51	Excalibur_c6255_1119	BS00022201_51
wsnp_Ex_c4605_8241260	wsnp_Ex_c35563_43690084	wsnp_Ex_c10100_16600633	IACX293	Kukri_rep_c115954_137	wsnp_Ex_c4605_8241260
Ra_c2322_174	IAAV4916	Ra_c2322_174	BS00031200_51	CAP7_c3885_73	IACX10924
wsnp_Ex_c6488_11266589	wsnp_Ex_c23598_32826926	Tdurum_contig18174_283	wsnp_Ex_c6488_11266589	JD_c285_1438	Kukri_c51781_199
wsnp_Ex_c43454_49770425	IAAV8147	wsnp_Ex_c14866_22995097	wsnp_Ex_c43454_49770425	Ex_c5759_628
IAAV2838	IAAV2838	Kukri_c37212_1286	RAC875_c37934_225	wsnp_Ex_c2181_4089639
wsnp_Ex_c4612_8254533	Excalibur_c26688_138	wsnp_Ex_c4612_8254533	IAAV7172	BobWhite_c41272_159
BS00094681_51	BS00094681_51	wsnp_Ex_rep_c101414_86781128	wsnp_BE403956A_Ta_2_3	wsnp_Ku_c37925_46679146
Excalibur_c37474_179	Kukri_c27717_316	Excalibur_c37474_179	Excalibur_c37474_242	wsnp_Ra_c41581_48764320
wsnp_Ex_c572_1138339	Ra_c2895_591	wsnp_Ex_c572_1138339	wsnp_Ex_c572_1138770
wsnp_JD_c6544_7697578	wsnp_Ex_c1997_3757721	Jagger_c5280_407	wsnp_JD_c6544_7697578
BobWhite_rep_c49755_131	BS00030043_51	BobWhite_rep_c49755_131	Jagger_c468_53
IAAV7203	IAAV7203	wsnp_Ex_c572_1138503	wsnp_Ku_c4018_7333828
wsnp_BF474340A_Ta_2_1	wsnp_Ku_rep_c109724_94227136	wsnp_BF474340A_Ta_2_1	Kukri_c8757_107
wsnp_Ex_c3906_7086294	wsnp_Ex_c3906_7086294	RAC875_c38417_246	IAAV749
wsnp_Ex_c28900_37982485	RFL_Contig5334_831	wsnp_BE443588A_Ta_2_2	wsnp_Ex_c28900_37982485
CAP11_c6014_160	CAP11_c6014_160	Ra_c11023_679	Kukri_rep_c101316_375
wsnp_Ex_c25734_34995416	wsnp_Ex_c25734_34995416	wsnp_Ku_c557_1166684
Tdurum_contig5008_556	Tdurum_contig5008_556	Kukri_rep_c107771_588
Excalibur_c12932_2102	Excalibur_c46365_304	Excalibur_c12932_2102
Tdurum_contig61492_458	Tdurum_contig61492_458	BS00003761_51
RAC875_c89908_105	wsnp_BE490041A_Ta_2_1	RAC875_c89908_105
BobWhite_c4646_119	BobWhite_c4646_119	RAC875_c5544_4156
wsnp_Ra_c7818_13376644	Excalibur_c10167_1028	wsnp_Ra_c7818_13376644
Tdurum_contig13946_329	Tdurum_contig13946_241	Tdurum_contig13946_329
CAP12_c1906_217	wsnp_Ku_c21316_31053745	CAP12_c1906_217
BS00023114_51	BS00023114_51	wsnp_Ex_c18499_27344859
Excalibur_c12215_352	Excalibur_c12215_352	RFL_Contig3232_1224
wsnp_Ku_c30921_40705731	IAAV3552	wsnp_Ku_c30921_40705731
wsnp_Ex_c41953_48657850	wsnp_Ex_c41953_48657850	wsnp_Ex_c41953_48658353
wsnp_Ex_c9343_15514687	wsnp_Ex_c9343_15514687	wsnp_Ex_c9343_15514531
Ku_c10813_1122	Ra_c64515_242	Ku_c10813_1122
RAC875_c12808_182	RAC875_c12808_182	Tdurum_contig55009_1153
Kukri_c39377_286	Kukri_c39377_286	Kukri_c29039_315
wsnp_Ex_c1255_2411550	wsnp_Ex_c1255_2411550	wsnp_Ku_c330_683203
wsnp_Ku_c17322_26392311	wsnp_Ku_c17322_26392311	wsnp_Ku_c5210_9289260
IAAV3919	RAC875_c42700_264	IAAV3919
wsnp_Ex_c13564_21327699	RAC875_c18539_1159	wsnp_Ex_c33831_42253707	wsnp_Ex_c13564_21327699
Ex_c12584_2014	Ex_c12584_2014
BS00021714_51	BS00021714_51
Kukri_c12165_1148	Kukri_c12165_1148
Tdurum_contig5008_635	Tdurum_contig5008_635
wsnp_Ex_c44049_50205904	wsnp_Ex_c44049_50205904
wsnp_BG606986A_Ta_2_1	wsnp_BG606986A_Ta_2_1
BS00087600_51	BS00087600_51
BS00081680_51	BS00081680_51
RAC875_c8245_272	RAC875_c8245_272
IAAV1930	IAAV1930
IACX3496	IACX3496
Ku_c3523_1959	Ku_c3523_1959
RAC875_c31276_1128	RAC875_c31276_1128	IACX4378	wsnp_Ex_rep_c66628_64934660
BobWhite_c44947_277	BobWhite_c44947_277
Ku_c23960_333	Ku_c23960_333
RAC875_c16352_594	RAC875_c16352_594
BS00073413_51	BS00073413_51
BobWhite_c22134_398	BobWhite_c22134_398
wsnp_Ra_c24776_34331660	wsnp_Ra_c24776_34331660
wsnp_CAP11_c710_458019	wsnp_CAP11_c710_458019
BS00039749_51	BS00039749_51
Kukri_c31964_56	Kukri_c31964_56
Ra_c69908_1877	Ra_c69908_1877
Excalibur_c1936_1072	Excalibur_c1936_1072
Kukri_rep_c102231_265	Kukri_rep_c102231_265
wsnp_Ex_c21336_30465618	wsnp_Ex_c21336_30465618
Kukri_rep_c101946_496	Kukri_rep_c101946_496
BobWhite_c8428_346	BobWhite_c8428_346
RAC875_c39401_502	RAC875_c39401_502
Tdurum_contig52332_94	Tdurum_contig52332_94
wsnp_Ex_c1997_3755945	wsnp_Ex_c1997_3755945
wsnp_Ex_c1137_2182795	wsnp_Ex_c1137_2182795
Excalibur_c97157_65	Excalibur_c97157_65
BS00056550_51	BS00056550_51
wsnp_Ex_c8885_14842394	wsnp_Ex_c8885_14842394
Kukri_c30322_414	Kukri_c30322_414
RAC875_c30657_82	RAC875_c30657_82
BS00022738_51	BS00022738_51
Kukri_c18017_1696	Kukri_c18017_1696
Excalibur_rep_c113950_132	Excalibur_rep_c113950_132
BS00067421_51	BS00067421_51
wsnp_Ex_c1427_2736441	wsnp_Ex_c1427_2736441
Ex_c8514_1342	Ex_c8514_1342
BS00100774_51	BS00100774_51
Kukri_c10239_2186	Kukri_c10239_2186
BobWhite_c46501_92	BobWhite_c46501_92
wsnp_BM140362A_Ta_2_2	wsnp_BM140362A_Ta_2_2
wsnp_Ex_c9722_16062937	wsnp_Ex_c9722_16062937
Tdurum_contig29484_628	Tdurum_contig29484_628
wsnp_Ex_rep_c103087_88124573	wsnp_Ex_rep_c103087_88124573
BS00078085_51	BS00078085_51
BS00065419_51	BS00065419_51
BobWhite_c66315_505	BobWhite_c66315_505
IACX5994	IACX5994
BS00022667_51	BS00022667_51
Tdurum_contig57927_171	Tdurum_contig57927_171
Kukri_c1313_1158	Kukri_c1313_1158
Ra_c22663_367	Ra_c22663_367
BS00037976_51	BS00037976_51
wsnp_BE445113A_Ta_2_2	wsnp_BE445113A_Ta_2_2
Kukri_c12534_559	Kukri_c12534_559
BS00106641_51	BS00106641_51
RAC875_c32379_216	RAC875_c32379_216
Excalibur_c25891_1402	Excalibur_c25891_1402
wsnp_Ex_c5216_9235964	wsnp_Ex_c5216_9235964
Kukri_c45512_193	Kukri_c45512_193
CAP12_c3074_192	CAP12_c3074_192
RFL_Contig22_387	RFL_Contig22_387
wsnp_BE445113A_Ta_2_1	wsnp_BE445113A_Ta_2_1
wsnp_Ex_c3201_5910642	wsnp_Ex_c3201_5910642
Ku_c28007_1398	Ku_c28007_1398
Ku_c1571_1457	Ku_c1571_1457
RAC875_c41993_582	RAC875_c41993_582
BS00022261_51	BS00022261_51
wsnp_BF478737A_Ta_2_1	wsnp_BF478737A_Ta_2_1
BS00032112_51	BS00032112_51
BS00078982_51	BS00078982_51
RAC875_c34515_343	RAC875_c34515_343
RFL_Contig22_617	RFL_Contig22_617
RAC875_c94534_75	RAC875_c94534_75
Kukri_rep_c117029_125	Kukri_rep_c117029_125
BobWhite_c4499_153	BobWhite_c4499_153
BS00095510_51	BS00095510_51
RAC875_c51346_99	RAC875_c51346_99
Excalibur_c7026_2635	Excalibur_c7026_2635
Ku_c1313_1673	Ku_c1313_1673
RAC875_rep_c112044_340	RAC875_rep_c112044_340
IACX18883	IACX18883
Excalibur_c9676_163	Excalibur_c9676_163
RAC875_c29540_1109	RAC875_c29540_1109
wsnp_Ku_c23012_32893918	wsnp_Ku_c23012_32893918
BobWhite_c37358_208	BobWhite_c37358_208
wsnp_CAP11_c1815_982483	wsnp_CAP11_c1815_982483
BS00035273_51	BS00035273_51
BS00022698_51	BS00022698_51
wsnp_Ex_c4605_8240189	wsnp_Ex_c4605_8240189
BS00023203_51	BS00023203_51
IAAV5652	IAAV5652
wsnp_Ex_c10783_17554146	wsnp_Ex_c10783_17554146
wsnp_Ex_rep_c69738_68695568	wsnp_Ex_rep_c69738_68695568
wsnp_Ku_c10292_17066821	wsnp_Ku_c10292_17066821
Kukri_c12000_1447	Kukri_c12000_1447
RFL_Contig5450_993	RFL_Contig5450_993
BS00067339_51	BS00067339_51
wsnp_Ex_rep_c66846_65240088	wsnp_Ex_rep_c66846_65240088
IAAV6100	IAAV6100
Ra_c27593_460	Ra_c27593_460
Tdurum_contig43943_1165	Tdurum_contig43943_1165
RAC875_c34888_65	RAC875_c34888_65
Tdurum_contig42479_3800	Tdurum_contig42479_3800
BS00004903_51	BS00004903_51
BS00068358_51	BS00068358_51
Kukri_c27785_400	Kukri_c27785_400
RAC875_c2734_135	RAC875_c2734_135
RAC875_c23168_480	RAC875_c23168_480
Kukri_c58155_786	Kukri_c58155_786
RAC875_c85550_73	RAC875_c85550_73
Kukri_c25215_124	Kukri_c25215_124
wsnp_Ex_rep_c109742_92411838	wsnp_Ex_rep_c109742_92411838
Tdurum_contig11756_264	Tdurum_contig11756_264
tplb0043h23_1346	tplb0043h23_1346
BS00023201_51	BS00023201_51
Tdurum_contig96086_74	Tdurum_contig96086_74
Kukri_c4204_1673	Kukri_c4204_1673
wsnp_Ex_c10595_17291999	wsnp_Ex_c10595_17291999
Ex_c801_820	Ex_c801_820
wsnp_Ex_c46670_52108070	wsnp_Ex_c46670_52108070
wsnp_Ku_rep_c71909_71634013	wsnp_Ku_rep_c71909_71634013
wsnp_Ex_c57982_59470152	wsnp_Ex_c57982_59470152
BobWhite_rep_c49207_243	BobWhite_rep_c49207_243
Tdurum_contig81011_244	Tdurum_contig81011_244
tplb0053o08_2004	tplb0053o08_2004
Kukri_c93273_605	Kukri_c93273_605	BS00030644_51
BS00064536_51	BS00064536_51
Ku_c4823_673	Ku_c4823_673
wsnp_Ku_c1818_3557408	wsnp_Ku_c1818_3557408
Kukri_c47825_138	Kukri_c47825_138
Kukri_c67601_267	Kukri_c67601_267
wsnp_Ex_rep_c72011_70562321	wsnp_Ex_rep_c72011_70562321
Tdurum_contig8382_300	Tdurum_contig8382_300
wsnp_Ex_c32590_41222878	wsnp_Ex_c32590_41222878
wsnp_CAP8_rep_c3938_1936666	wsnp_CAP8_rep_c3938_1936666
Kukri_c22508_119	Kukri_c22508_119
BS00026456_51	BS00026456_51
BS00077432_51	BS00077432_51
wsnp_Ex_rep_c103087_88123733	wsnp_Ex_rep_c103087_88123733
wsnp_Ex_c21193_30320134	wsnp_Ex_c21193_30320134
BS00109991_51	BS00109991_51
BS00022824_51	BS00022824_51
Excalibur_c11941_675	Excalibur_c11941_675
Kukri_rep_c69910_1153	Kukri_rep_c69910_1153
wsnp_Ex_c33452_41938159	wsnp_Ex_c33452_41938159
wsnp_Ra_c3270_6136601	wsnp_Ra_c3270_6136601
IAAV2072	IAAV2072
RAC875_c826_2186	RAC875_c826_2186
Tdurum_contig61492_684	Tdurum_contig61492_684
wsnp_Ex_c6563_11378915	wsnp_Ex_c6563_11378915
RAC875_c25814_361	RAC875_c25814_361
wsnp_CAP7_c3472_1623955	wsnp_CAP7_c3472_1623955
BS00087437_51	BS00087437_51
BobWhite_c478_1386	BobWhite_c478_1386
Excalibur_c14859_394	Excalibur_c14859_394
wsnp_Ex_c48087_53105842	wsnp_Ex_c48087_53105842
Kukri_c13136_1363	Kukri_c13136_1363
wsnp_Ku_c15214_23756800	wsnp_Ku_c15214_23756800
BS00105601_51	BS00105601_51
wsnp_Ra_c16080_24638622	wsnp_Ra_c16080_24638622
Kukri_c45607_199	Kukri_c45607_199
wsnp_Ku_c5756_10191339	wsnp_Ku_c5756_10191339
RAC875_c1825_188	RAC875_c1825_188
BobWhite_c26569_190	BobWhite_c26569_190
Kukri_c3582_87	Kukri_c3582_87
Ku_c8992_405	Ku_c8992_405
wsnp_Ex_c25628_34888439	wsnp_Ex_c25628_34888439
Tdurum_contig47006_2711	Tdurum_contig47006_2711
wsnp_Ex_c2868_5293485	wsnp_Ex_c2868_5293485
IACX8300	IACX8300
wsnp_Ex_rep_c102067_87314043	wsnp_Ex_rep_c102067_87314043
Excalibur_c47013_1503	Excalibur_c47013_1503
Tdurum_contig68827_61	Tdurum_contig68827_61
wsnp_Ex_c33452_41938013	wsnp_Ex_c33452_41938013
BS00110130_51	BS00110130_51
BS00070695_51	BS00070695_51
BobWhite_c1488_504	BobWhite_c1488_504
tplb0059i08_441	tplb0059i08_441
RAC875_c6798_467	RAC875_c6798_467
RAC875_c62550_470	RAC875_c62550_470
Excalibur_c7033_159	Excalibur_c7033_159
BS00067742_51	BS00067742_51
Tdurum_contig41931_480	Tdurum_contig41931_480
RFL_Contig1118_1073	RFL_Contig1118_1073
Tdurum_contig44888_837	Tdurum_contig44888_837
wsnp_Ex_rep_c106111_90308719	wsnp_Ex_rep_c106111_90308719
Kukri_c54678_88	Kukri_c54678_88
wsnp_Ex_c7965_13520238	wsnp_Ex_c7965_13520238
RAC875_rep_c105766_652	RAC875_rep_c105766_652
BS00070580_51	BS00070580_51
BS00059422_51	BS00059422_51
CAP12_c8163_118	CAP12_c8163_118
wsnp_Ex_c40595_47620787	wsnp_Ex_c40595_47620787
Kukri_c46010_146	Kukri_c46010_146
wsnp_Ra_c33025_41968284	wsnp_Ra_c33025_41968284
Kukri_c7119_392	Kukri_c7119_392
wsnp_JD_c3973_5044238	wsnp_JD_c3973_5044238
wsnp_Ku_c17726_26872129	wsnp_Ku_c17726_26872129
IACX5960	IACX5960
wsnp_Ex_rep_c66980_65419811	wsnp_Ex_rep_c66980_65419811
Tdurum_contig83113_134	Tdurum_contig83113_134
wsnp_Ex_c6817_11761300	wsnp_Ex_c6817_11761300
Ra_c110766_321	Ra_c110766_321
wsnp_Ex_c15377_23637176	wsnp_Ex_c15377_23637176
JG_c936_115	JG_c936_115
Tdurum_contig46413_680	Tdurum_contig46413_680
Ra_c58315_265	Ra_c58315_265
wsnp_Ex_c5634_9906981	wsnp_Ex_c5634_9906981
Kukri_c7436_2259	Kukri_c7436_2259
BS00002216_51	BS00002216_51
BS00021780_51	BS00021780_51
RAC875_c38756_141	RAC875_c38756_141
BS00023126_51	BS00023126_51
IACX3047	IACX3047
BS00062759_51	BS00062759_51
BS00089894_51	BS00089894_51
BS00022396_51	BS00022396_51
Kukri_c82555_88	Kukri_c82555_88
BobWhite_c46349_402	BobWhite_c46349_402
RAC875_c41275_131	RAC875_c41275_131
RAC875_c24047_284	RAC875_c24047_284
BS00110627_51	BS00110627_51
RAC875_c12348_720	RAC875_c12348_720
Excalibur_c9196_313	Excalibur_c9196_313
RFL_Contig530_2305	RFL_Contig530_2305
BS00065146_51	BS00065146_51
wsnp_CAP12_c2438_1180601	wsnp_CAP12_c2438_1180601
wsnp_Ra_c11877_19161832	wsnp_Ra_c11877_19161832
Kukri_c13107_100	Kukri_c13107_100
RAC875_c14926_589	RAC875_c14926_589
IACX5982	IACX5982
wsnp_CAP11_c146_160903	wsnp_CAP11_c146_160903
RAC875_c53185_802	RAC875_c53185_802
BS00064638_51	BS00064638_51
BS00021728_51	BS00021728_51
Excalibur_c71158_54	Excalibur_c71158_54
wsnp_CAP12_c1960_972031	wsnp_CAP12_c1960_972031
wsnp_Ex_c31983_40709607	wsnp_Ex_c31983_40709607
wsnp_CAP8_c4785_2322876	wsnp_CAP8_c4785_2322876
wsnp_Ex_c6817_11762714	wsnp_Ex_c6817_11762714
wsnp_JD_c825_1223506	wsnp_JD_c825_1223506
RAC875_c57939_78	RAC875_c57939_78
wsnp_Ex_c64327_63176640	wsnp_Ex_c64327_63176640
CAP7_c4833_141	CAP7_c4833_141
wsnp_Ex_c7252_12453079	wsnp_Ex_c7252_12453079
wsnp_JD_c13903_13781269	wsnp_JD_c13903_13781269
wsnp_Ex_rep_c70593_69508988	wsnp_Ex_rep_c70593_69508988
BS00023130_51	BS00023130_51
BS00012042_51	BS00012042_51
wsnp_Ra_c20126_29372577	wsnp_Ra_c20126_29372577
wsnp_Ku_c42878_50516167	wsnp_Ku_c42878_50516167
Ra_c105707_788	Ra_c105707_788
wsnp_BG314157A_Ta_2_1	wsnp_BG314157A_Ta_2_1
Kukri_c29150_143	Kukri_c29150_143
wsnp_Ex_c19717_28713417	wsnp_Ex_c19717_28713417
RAC875_c54245_88	RAC875_c54245_88
Ra_c272_1632	Ra_c272_1632
BS00064679_51	BS00064679_51
Tdurum_contig56662_54	Tdurum_contig56662_54
IACX11338	IACX11338
BS00077350_51	BS00077350_51
Tdurum_contig50845_82	Tdurum_contig50845_82
wsnp_Ku_c33917_43336069	wsnp_Ku_c33917_43336069
BobWhite_c1361_1187	BobWhite_c1361_1187
CAP8_c2448_355	CAP8_c2448_355
BS00094553_51	BS00094553_51
BS00056823_51	BS00056823_51
BS00049927_51	BS00049927_51	RAC875_rep_c77710_180	IAAV7575	RAC875_c90431_275	BS00022180_51	BS00010992_51	BS00005004_51	Ku_c13532_1753	BS00105606_51	BS00067706_51	Kukri_c38845_430	Ex_c64327_523	Tdurum_contig9874_547	Kukri_c17540_394	IAAV7043	wsnp_Ex_c11976_19193550	Kukri_c29582_126	RAC875_c79370_378	Kukri_c51925_654	RAC875_c63067_283	IAAV1624	Ex_c40520_1484	Ex_c4206_502	RAC875_c47137_112	Tdurum_contig56188_569	Tdurum_contig11334_554	Excalibur_c12376_569	Ku_c11706_149	Excalibur_c89515_95	BobWhite_c39153_131	Excalibur_c20610_251	IAAV1312	Tdurum_contig100344_160	RAC875_c60360_389	wsnp_Ku_c16938_25916260	BS00083533_51	Tdurum_contig42092_1047	RAC875_c4910_98	BobWhite_c13654_447	RAC875_c21367_209	Kukri_c2332_1093	Kukri_c26168_423	IAAV7611	JD_c12243_360	IAAV2452
wsnp_Ex_c23235_32471767	BS00062724_51	wsnp_Ex_c23230_32466568	wsnp_Ex_rep_c107911_91350930	Kukri_rep_c103359_233	wsnp_Ex_c23235_32471767	wsnp_Ku_rep_c89089_82009060	wsnp_CAP11_c287_244799	wsnp_Ex_c13109_20725640
Kukri_c47342_73	IAAV6464	Kukri_rep_c100936_449	Kukri_c47342_73	BobWhite_c28295_256	Kukri_c38845_821	BS00025736_51	wsnp_Ex_c2117_3976893	IAAV2324
Excalibur_c34765_1023	Excalibur_c34765_1023	Excalibur_c11980_619	Tdurum_contig10036_977	BobWhite_c2027_84	Kukri_c30159_573	IAAV1683	Tdurum_contig10036_741
BS00064349_51	wsnp_Ku_c56140_59771244	BobWhite_c48071_144	wsnp_BE590634B_Ta_2_1	wsnp_Ex_c3147_5816957	BS00064349_51	RFL_Contig2736_827	Tdurum_contig10362_328
Tdurum_contig11216_942	RFL_Contig1823_1044	BS00099794_51	BobWhite_c23617_167	Excalibur_c8585_701	Tdurum_contig11216_942	Jagger_c3757_131
BS00035690_51	Kukri_c42522_155	BS00066165_51	BS00022625_51	wsnp_JD_rep_c62985_40164465	BS00003575_51	BS00035690_51
Ku_c79340_308	wsnp_Ku_c41261_49287074	wsnp_Ex_c194_381656	Ku_c16636_347	wsnp_Ex_c18384_27213023	Ku_c79340_308
IACX1891	Kukri_c30461_857	IACX1891	Kukri_c19247_711	Tdurum_contig15015_883	wsnp_BE590634B_Ta_2_5
wsnp_Ex_c5101_9052671	wsnp_Ex_c5101_9053178	wsnp_Ex_c15611_23929128	wsnp_Ex_c5101_9052671	IAAV3802
Ku_c1312_1194	IACX3811	Tdurum_contig14847_144	RAC875_c63624_753	Ku_c1312_1194
Ku_c5960_496	BS00074962_51	Ku_c3695_1696	RAC875_c28894_526	Ku_c5960_496
Excalibur_rep_c103109_88	Excalibur_rep_c103109_88	CAP7_c12162_251	Tdurum_contig50473_889
wsnp_CAP12_c1337_682282	Kukri_rep_c102001_420	Excalibur_rep_c71107_517	wsnp_CAP12_c1337_682282
BS00063302_51	BS00066305_51	BobWhite_c34125_183	BS00063302_51
BS00027006_51	BS00027006_51	wsnp_BE446672B_Ta_2_1	wsnp_Ku_c13952_22097856
Tdurum_contig10036_1044	Tdurum_contig93532_89	Tdurum_contig10036_1044	Tdurum_contig10036_474	Tdurum_contig10036_1614
RAC875_c6701_291	RAC875_c6701_291	Kukri_c22155_1010	Ra_c6701_506
BS00073034_51	Kukri_c14968_674	BS00073034_51	IAAV3828
Kukri_rep_c112383_588	BS00040743_51	Kukri_rep_c112383_588	BobWhite_c39656_106
Excalibur_c25640_110	wsnp_Ku_c13952_22097895	Tdurum_contig9144_222	Excalibur_c25640_110
wsnp_Ex_c17452_26163465	wsnp_Ra_c8484_14372815	wsnp_Ex_c17452_26163465
BobWhite_rep_c57575_65	BS00107749_51	BobWhite_rep_c57575_65
Kukri_c38105_452	Kukri_c49015_1606	Kukri_c38105_452
Kukri_c30490_328	Kukri_c30490_328	RAC875_c55934_165
Jagger_c7235_96	Jagger_c7235_96	IACX2961
Tdurum_contig13117_1316	Tdurum_contig13117_1316	RAC875_rep_c106876_558
RAC875_c8888_802	RAC875_c8888_802	Tdurum_contig87938_342
wsnp_Ku_c51703_56915288	BS00084895_51	wsnp_Ku_c51703_56915288
CAP8_rep_c9642_82	Excalibur_c17202_1833	CAP8_rep_c9642_82
Kukri_rep_c102102_273	Kukri_rep_c102102_273	RAC875_c64377_732
BS00023142_51	BS00023142_51	BS00034925_51
Kukri_c559_193	Kukri_c559_193	wsnp_JD_c11014_11565501
wsnp_Ex_c1440_2764867	RAC875_c95548_156	wsnp_Ex_c1440_2764867
BS00010130_51	BS00010130_51	BobWhite_c16005_289
Tdurum_contig55429_116	Tdurum_contig55429_147	Tdurum_contig55429_116
Tdurum_contig61425_242	Tdurum_contig61425_242	IAAV1158
BS00002484_51	BS00070285_51	BS00002484_51
RAC875_c8271_1469	RAC875_rep_c96733_369	RAC875_c8271_1469
Ra_c37969_549	Ra_c37969_549	BS00022920_51
Excalibur_rep_c72368_68	Excalibur_rep_c72368_68	BobWhite_c42716_71
Tdurum_contig41945_748	Tdurum_contig41945_748	Tdurum_contig67656_387
IACX9290	IACX9290	IACX8074
RAC875_c818_1185	IAAV7428	RAC875_c818_1185
BobWhite_c4482_73	D_contig03023_692	BobWhite_c4482_73
wsnp_Ex_c5947_10431109	wsnp_Ex_c5947_10431109	Excalibur_c32608_500
Kukri_c39223_831	BobWhite_c2027_215	Kukri_c39223_831
BS00010352_51	Excalibur_c10319_229	BS00010352_51
BS00037246_51	Kukri_c8395_1352	BS00037246_51
wsnp_Ku_c13043_20902807	Kukri_c9133_2211	wsnp_Ku_c13043_20902807
Kukri_c8143_355	Kukri_c9752_793	Kukri_c8143_355
RAC875_c47427_75	RFL_Contig5937_1677	RAC875_c47427_75
Tdurum_contig13879_919	Tdurum_contig13879_919	Tdurum_contig45965_563
RAC875_c55891_712	RAC875_c55891_712
wsnp_Ex_c21198_30327016	wsnp_Ex_c21198_30327016	wsnp_Ex_rep_c107911_91350866
wsnp_Ra_c19335_28504388	wsnp_Ra_c19335_28504388
Excalibur_c63885_115	Excalibur_c63885_115
wsnp_BE446240B_Ta_2_3	wsnp_BE446240B_Ta_2_3
RAC875_c46093_492	RAC875_c46093_492
wsnp_Ra_c5088_9081927	wsnp_Ra_c5088_9081927
D_contig12192_450	D_contig12192_450
wsnp_Ex_c1412_2711077	wsnp_Ex_c1412_2711077
BS00022851_51	BS00022851_51
BS00110104_51	BS00110104_51
RAC875_c62171_386	RAC875_c62171_386
wsnp_Ex_c12063_19310114	wsnp_Ex_c12063_19310114
Excalibur_c581_1220	Excalibur_c581_1220
Excalibur_c581_947	Excalibur_c581_947
BS00065139_51	BS00065139_51
wsnp_Ra_rep_c74968_72704437	wsnp_Ra_rep_c74968_72704437
Excalibur_c60931_1260	Excalibur_c60931_1260
wsnp_BE637971B_Ta_1_20	wsnp_BE637971B_Ta_1_20
Kukri_c8390_1102	Kukri_c8390_1102
IAAV6731	IAAV6731
Excalibur_c34625_281	Excalibur_c34625_281
Kukri_c63336_621	Kukri_c63336_621
BS00064052_51	BS00064052_51
Tdurum_contig10362_555	Tdurum_contig10362_555
BS00078431_51	BS00078431_51
wsnp_Ex_c58292_59652859	wsnp_Ex_c58292_59652859
BobWhite_c2844_569	BobWhite_c2844_569
Tdurum_contig31102_299	Tdurum_contig31102_299
wsnp_Ra_c19148_28288923	wsnp_Ra_c19148_28288923
Ku_c956_1797	Ku_c956_1797
Excalibur_c94756_540	Excalibur_c94756_540
wsnp_Ex_c6378_11086366	wsnp_Ex_c6378_11086366
BobWhite_c20073_382	BobWhite_c20073_382
BS00067003_51	BS00067003_51
Tdurum_contig75938_1546	Tdurum_contig75938_1546
BS00065844_51	BS00065844_51
Tdurum_contig42797_2922	Tdurum_contig42797_2922
Tdurum_contig52086_129	Tdurum_contig52086_129
wsnp_Ex_c18733_27607958	wsnp_Ex_c18733_27607958
IAAV7915	IAAV7915
Ku_c11813_215	Ku_c11813_215
BS00065053_51	BS00065053_51
Tdurum_contig47083_278	Tdurum_contig47083_278
Tdurum_contig604_356	Tdurum_contig604_356
wsnp_RFL_Contig2220_1597321	wsnp_RFL_Contig2220_1597321
BS00087451_51	BS00087451_51
RFL_Contig2160_617	RFL_Contig2160_617
BS00067024_51	BS00067024_51
Excalibur_c44818_109	Excalibur_c44818_109
BS00011596_51	BS00011596_51
Tdurum_contig8840_575	Tdurum_contig8840_575
BS00068083_51	BS00068083_51
Excalibur_c10496_651	Excalibur_c10496_651
RAC875_s110519_303	RAC875_s110519_303
Excalibur_rep_c106078_822	Excalibur_rep_c106078_822
Tdurum_contig93330_656	Tdurum_contig93330_656
Tdurum_contig30517_174	Tdurum_contig30517_174
IACX906	IACX906
wsnp_Ex_c27136_36355033	wsnp_Ex_c27136_36355033
BS00022249_51	BS00022249_51
BS00072791_51	BS00072791_51
tplb0043a07_880	tplb0043a07_880
Tdurum_contig8158_269	Tdurum_contig8158_269
BobWhite_c14158_112	BobWhite_c14158_112
Ra_c69552_1419	Ra_c69552_1419
wsnp_Ku_rep_c70742_70379526	wsnp_Ku_rep_c70742_70379526
wsnp_Ex_c7447_12752449	wsnp_Ex_c7447_12752449
wsnp_RFL_Contig2403_1927045	wsnp_RFL_Contig2403_1927045
Tdurum_contig42749_3287	Tdurum_contig42749_3287
CAP7_c1241_128	CAP7_c1241_128
Kukri_rep_c69810_502	Kukri_rep_c69810_502
Kukri_c34793_360	Kukri_c34793_360
BS00101500_51	BS00101500_51
BobWhite_rep_c50057_164	BobWhite_rep_c50057_164
BobWhite_c28635_785	BobWhite_c28635_785
RAC875_rep_c74070_518	RAC875_rep_c74070_518
Tdurum_contig48523_1838	Tdurum_contig48523_1838
RAC875_c32687_153	RAC875_c32687_153
BS00064032_51	BS00064032_51
CAP12_c1129_220	CAP12_c1129_220
RAC875_c4047_115	RAC875_c4047_115
BS00084990_51	BS00084990_51
Excalibur_c48379_461	Excalibur_c48379_461
Ex_c2725_1442	Ex_c2725_1442
tplb0048b10_1365	tplb0048b10_1365
BobWhite_c441_976	BobWhite_c441_976
Excalibur_c28045_741	Excalibur_c28045_741
BS00011695_51	BS00011695_51
RFL_Contig5637_1008	RFL_Contig5637_1008
RFL_Contig4977_2333	RFL_Contig4977_2333
wsnp_Ra_c53181_56932563	wsnp_Ra_c53181_56932563
IAAV8952	IAAV8952
IACX5921	IACX5921
IAAV5863	IAAV5863
wsnp_BE494527B_Ta_2_1	wsnp_BE494527B_Ta_2_1
CAP8_c5043_190	CAP8_c5043_190
RAC875_c42206_305	RAC875_c42206_305
BS00022505_51	BS00022505_51
Kukri_c25512_53	Kukri_c25512_53
wsnp_Ex_c50340_54659660	wsnp_Ex_c50340_54659660
Tdurum_contig69792_167	Tdurum_contig69792_167
Excalibur_c5218_75	Excalibur_c5218_75
Kukri_c44369_131	Kukri_c44369_131
CAP7_c3847_204	CAP7_c3847_204
Tdurum_contig53772_362	Tdurum_contig53772_362
wsnp_JD_rep_c63201_40318622	wsnp_JD_rep_c63201_40318622
Kukri_c42202_271	Kukri_c42202_271
wsnp_BG274294B_Ta_2_3	wsnp_BG274294B_Ta_2_3
IAAV4194	IAAV4194
Kukri_rep_c106834_139	Kukri_rep_c106834_139
Tdurum_contig47253_1624	Tdurum_contig47253_1624
RAC875_c826_839	RAC875_c826_839
BS00021680_51	BS00021680_51
JD_c107_683	JD_c107_683
Excalibur_c6497_535	Excalibur_c6497_535
Tdurum_contig49651_227	Tdurum_contig49651_227
wsnp_Ex_rep_c67098_65573819	wsnp_Ex_rep_c67098_65573819
BS00022490_51	BS00022490_51
BS00067436_51	BS00067436_51
Excalibur_c40993_1129	Excalibur_c40993_1129
CAP7_rep_c6352_375	CAP7_rep_c6352_375
RAC875_c45678_1083	RAC875_c45678_1083
JD_c3116_778	JD_c3116_778
Tdurum_contig11896_550	Tdurum_contig11896_550
CAP11_rep_c5039_201	CAP11_rep_c5039_201
Tdurum_contig68980_317	Tdurum_contig68980_317
Kukri_c79308_278	Kukri_c79308_278
wsnp_Ex_c2004_3770146	wsnp_Ex_c2004_3770146
BS00094237_51	BS00094237_51
Kukri_c37738_417	Kukri_c37738_417
wsnp_Ex_c7585_12957020	wsnp_Ex_c7585_12957020
RAC875_rep_c119728_146	RAC875_rep_c119728_146
Tdurum_contig11077_122	Tdurum_contig11077_122
wsnp_Ex_rep_c66883_65286958	wsnp_Ex_rep_c66883_65286958
wsnp_Ex_c27176_36393952	wsnp_Ex_c27176_36393952
Tdurum_contig13250_137	Tdurum_contig13250_137
Excalibur_c55186_351	Excalibur_c55186_351
BS00064162_51	BS00064162_51
IACX1008	IACX1008
BS00022176_51	BS00022176_51
BobWhite_c44460_821	BobWhite_c44460_821
wsnp_Ex_rep_c101231_86636951	wsnp_Ex_rep_c101231_86636951
Tdurum_contig83079_133	Tdurum_contig83079_133
Excalibur_c9149_1326	Excalibur_c9149_1326
wsnp_BE443332B_Ta_2_2	wsnp_BE443332B_Ta_2_2
Excalibur_c43567_850	Excalibur_c43567_850
CAP8_c818_370	CAP8_c818_370
Tdurum_contig60509_232	Tdurum_contig60509_232
BS00011205_51	BS00011205_51
RAC875_rep_c109215_398	RAC875_rep_c109215_398
wsnp_Ku_c4951_8856170	wsnp_Ku_c4951_8856170
Ra_c17685_927	Ra_c17685_927
Tdurum_contig32775_78	Tdurum_contig32775_78
BS00022916_51	BS00022916_51
RFL_Contig529_963	RFL_Contig529_963
RAC875_c400_193	RAC875_c400_193
wsnp_Ex_c38849_46284348	wsnp_Ex_c38849_46284348
BS00073132_51	BS00073132_51
wsnp_Ku_c23096_32987510	wsnp_Ku_c23096_32987510
Kukri_c8533_1398	Kukri_c8533_1398
BS00104270_51	BS00104270_51
Excalibur_c95327_51	RAC875_c113582_346	RAC875_c51663_87	BS00093740_51	Tdurum_contig9874_391	tplb0055p02_1074	wsnp_Ku_c28164_38103270	RAC875_rep_c70613_78	RAC875_c10659_570	Excalibur_rep_c67198_530	Tdurum_contig44861_1253	Excalibur_c95327_51
BS00036362_51	BS00036362_51
IACX5764	IACX5764
IACX1240	IACX1240
Excalibur_c21898_1423	Excalibur_c21898_1423
BS00110231_51	BS00110231_51
IACX4461	IACX4461
wsnp_Ex_c32284_40970312	wsnp_Ex_c32284_40970312
tplb0024i15_1754	tplb0024i15_1754
BS00050522_51	BS00050522_51
wsnp_Ex_c7447_12751589	wsnp_Ex_c7447_12751589
Kukri_c13978_132	Kukri_c13978_132
Tdurum_contig68637_256	Tdurum_contig68637_256
BS00048610_51	BS00048610_51
Kukri_c29655_194	Kukri_c29655_194
RFL_Contig5706_1294	RFL_Contig5706_1294
BS00063092_51	BS00063092_51
Excalibur_c32726_125	Excalibur_c32726_125
wsnp_JD_c5659_6814240	wsnp_JD_c5659_6814240
Kukri_c7770_176	Kukri_c7770_176
Kukri_c13188_256	Kukri_c13188_256
RAC875_c839_352	RAC875_c839_352
RAC875_c102223_220	RAC875_c102223_220
BobWhite_c4236_410	BobWhite_c4236_410
wsnp_Ex_c5296_9365860	wsnp_Ex_c5296_9365860
Ku_c31363_2165	Ku_c31363_2165
BS00022902_51	BS00022902_51
Ex_c25733_348	Ex_c25733_348
BS00089031_51	BS00089031_51
tplb0043k02_463	tplb0043k02_463
Kukri_c19709_383	Kukri_c19709_383
BS00003839_51	BS00003839_51
BS00023071_51	BS00023071_51
Ku_c8310_865	Ku_c8310_865
Tdurum_contig28703_293	Tdurum_contig28703_293
BobWhite_rep_c66032_270	BobWhite_rep_c66032_270
Tdurum_contig30517_310	Tdurum_contig30517_310
IAAV2855	IAAV2855
RAC875_c5556_328	RAC875_c5556_328
RAC875_rep_c98040_163	RAC875_rep_c98040_163
IAAV1364	IAAV1364
wsnp_Ex_c852_1657319	wsnp_Ex_c852_1657319
RAC875_c8271_1352	RAC875_c8271_1352
Tdurum_contig51922_676	Tdurum_contig51922_676
Excalibur_rep_c69522_83	Excalibur_rep_c69522_83
BobWhite_c9963_51	BobWhite_c9963_51
RAC875_c32848_578	RAC875_c32848_578
BS00095568_51	BS00095568_51
BS00065217_51	BS00065217_51
wsnp_BF485168B_Ta_2_1	wsnp_BF485168B_Ta_2_1
BS00045568_51	BS00045568_51
BS00078413_51	BS00078413_51
BS00105846_51	BS00105846_51
IACX2234	IACX2234
BS00011892_51	BS00011892_51
RAC875_c90169_393	RAC875_c90169_393
BS00021877_51	BS00021877_51
Kukri_c5357_323	Kukri_c5357_323
RAC875_c9770_123	RAC875_c9770_123
RFL_Contig785_535	RFL_Contig785_535
Excalibur_c50665_1323	Excalibur_c50665_1323
wsnp_Ex_rep_c67036_65492436	wsnp_Ex_rep_c67036_65492436	wsnp_Ra_c8484_14372772
CAP12_c1085_283	CAP12_c1085_283
wsnp_Ex_c18462_27305612	wsnp_Ex_c18462_27305612
wsnp_Ex_c5296_9365847	wsnp_Ex_c5296_9365847
BS00093078_51	BS00093078_51
RAC875_c32077_284	RAC875_c32077_284
BS00105833_51	BS00105833_51
BS00022482_51	BS00022482_51
IAAV7352	IAAV7352
Tdurum_contig18557_228	Tdurum_contig18557_228
tplb0023b14_704	tplb0023b14_704
Kukri_c36151_170	Kukri_c36151_170
Tdurum_contig15593_407	Tdurum_contig15593_407
RFL_Contig4140_1135	RFL_Contig4140_1135
Ra_c25590_1406	Ra_c25590_1406
wsnp_RFL_Contig4726_5654774	wsnp_RFL_Contig4726_5654774
BS00066271_51	BS00066271_51
Tdurum_contig13879_352	Tdurum_contig13879_352
Tdurum_contig13095_97	Tdurum_contig13095_97
BS00055866_51	BS00055866_51
BS00022551_51	BS00022551_51
wsnp_Ex_rep_c66255_64400455	wsnp_Ex_rep_c66255_64400455
BS00110121_51	BS00110121_51
BS00082521_51	BS00082521_51
wsnp_Ex_c1597_3045682	wsnp_Ex_c1597_3045682
BS00024107_51	BS00024107_51
wsnp_Ku_c11987_19473636	wsnp_Ku_c11987_19473636
RAC875_c42275_224	RAC875_c42275_224
Kukri_c5861_360	Kukri_c5861_360
Kukri_c33670_506	Kukri_c33670_506
BS00089524_51	BS00089524_51
wsnp_JD_c4485_5618761	wsnp_JD_c4485_5618761
BS00060686_51	BS00060686_51
Tdurum_contig81102_102	Tdurum_contig81102_102
Tdurum_contig56874_562	Tdurum_contig56874_562
BS00083060_51	BS00083060_51
RAC875_c16391_426	RAC875_c16391_426
BS00089790_51	BS00089790_51
Kukri_c51735_79	Kukri_c51735_79
wsnp_Ex_c13878_21738866	wsnp_Ex_c13878_21738866
BS00039740_51	BS00039740_51
BS00065889_51	BS00065889_51
BS00096498_51	BS00096498_51
wsnp_Ex_rep_c66389_64588992	wsnp_Ex_rep_c66389_64588992
BS00066278_51	BS00066278_51
BS00039135_51	BS00039135_51
RAC875_c2040_564	RAC875_c2040_564
Kukri_c4412_383	Kukri_c4412_383
BS00069723_51	BS00069723_51
Excalibur_rep_c70674_83	Excalibur_rep_c70674_83
wsnp_Ex_c25782_35041189	wsnp_Ex_c25782_35041189
wsnp_Ex_c11461_18489681	wsnp_Ex_c11461_18489681
BobWhite_c14304_687	BobWhite_c14304_687
wsnp_Ex_c27644_36826484	wsnp_Ex_c27644_36826484
BS00077498_51	BS00077498_51
tplb0028p02_562	tplb0028p02_562
wsnp_Ex_c39616_46871127	wsnp_Ex_c39616_46871127
BS00041355_51	BS00041355_51
BobWhite_c22266_315	BobWhite_c22266_315
wsnp_Ex_c53976_57027635	wsnp_Ex_c53976_57027635
BS00063512_51	BS00063512_51
Kukri_rep_c111991_498	Kukri_rep_c111991_498
RAC875_c55891_659	RAC875_c55891_659
BS00023006_51	BS00023006_51
Tdurum_contig65853_242	Tdurum_contig65853_242
Kukri_c147_1620	Kukri_c147_1620
RAC875_c8849_134	RAC875_c8849_134
BS00071161_51	BS00071161_51
wsnp_BE637864B_Ta_1_1	wsnp_BE637864B_Ta_1_1
wsnp_Ku_rep_c71900_71624324	wsnp_Ku_rep_c71900_71624324
wsnp_Ra_c8506_14401408	wsnp_Ra_c8506_14401408
RAC875_c15942_571	RAC875_c15942_571
BS00051105_51	BS00051105_51
wsnp_Ku_c18227_27490539	wsnp_Ku_c18227_27490539
Ku_c106533_550	Ku_c106533_550
Kukri_c25961_166	Kukri_c25961_166
RFL_Contig2971_282	RFL_Contig2971_282
wsnp_Ra_c29782_39115548	wsnp_Ra_c29782_39115548
IAAV2147	IAAV2147
Tdurum_contig47550_699	Tdurum_contig47550_699
RAC875_rep_c111494_195	RAC875_rep_c111494_195
RFL_Contig4235_707	RFL_Contig4235_707
Kukri_c38553_173	Kukri_c38553_173
Excalibur_c10657_796	Excalibur_c10657_796
IACX11320	IACX11320
BS00067627_51	BS00067627_51
BobWhite_c8218_162	BobWhite_c8218_162
Excalibur_c22205_573	Excalibur_c22205_573
RAC875_rep_c72356_51	RAC875_rep_c72356_51
BS00067769_51	BS00067769_51
BS00063928_51	BS00063928_51
RAC875_c30138_595	RAC875_c30138_595
Tdurum_contig30517_578	Tdurum_contig30517_578
BS00068327_51	BS00068327_51
BS00069829_51	BS00069829_51
tplb0034e16_1165	tplb0034e16_1165
Tdurum_contig94450_255	Tdurum_contig94450_255
Excalibur_c33470_175	Excalibur_c33470_175
BS00000066_51	BS00000066_51
wsnp_Ex_c1495_2864718	wsnp_Ex_c1495_2864718
Kukri_c92979_195	Kukri_c92979_195
D_contig25392_201	D_contig25392_201
CAP11_c2974_53	CAP11_c2974_53
wsnp_BG606586B_Ta_2_13	wsnp_BG606586B_Ta_2_13
BS00001835_51	BS00001835_51
wsnp_CAP11_c2596_1325540	wsnp_CAP11_c2596_1325540
BS00022768_51	BS00082503_51	D_GA8KES401EYUM8_190	wsnp_Ex_rep_c69024_67924125	BS00022768_51	CAP11_c3464_68	Ra_c21676_178	RAC875_c49612_102
CAP12_c2978_93	BS00065722_51	BS00074817_51	RAC875_c82888_83	BobWhite_c28133_87	CAP12_c2978_93
RFL_Contig3622_1217	RAC875_c43831_91	RFL_Contig3622_1217	wsnp_Ex_c1318_2519998
Excalibur_c48317_242	IAAV7473	RAC875_c35846_671	wsnp_Ex_c12447_19847242	Excalibur_c48317_242	Excalibur_c50856_63
tplb0044p22_2330	BS00066847_51	BS00086679_51	BS00011451_51	tplb0044p22_2330
Excalibur_c5958_1270	Excalibur_c5958_1398	BS00051826_51	BS00031658_51	Excalibur_c5958_1270	RAC875_c17951_108
wsnp_Ex_c27290_36498531	RAC875_c54260_127	BobWhite_c10977_834	wsnp_Ex_c27290_36498531	wsnp_JD_c8173_9207415
BS00022178_51	Kukri_c46169_294	BS00022178_51	BS00023049_51	CAP8_c1305_148
Kukri_c837_436	wsnp_Ex_c1358_2600929	wsnp_Ex_c1358_2602235	Kukri_c837_436
RAC875_c3604_1527	Excalibur_c19237_895	IAAV7745	RAC875_c3604_1527
wsnp_Ex_c15396_23659859	Kukri_c6051_640	wsnp_Ex_c15396_23659859	BS00058554_51
BS00079095_51	D_contig06122_208	BS00079095_51	wsnp_Ku_c7266_12551048
wsnp_Ra_c1020_2062200	wsnp_Ra_c1020_2062200	Excalibur_c4876_832
Excalibur_c8188_693	wsnp_Ex_c8188_13842273	Excalibur_c8188_693
BS00021702_51	BS00075001_51	wsnp_Ex_rep_c66423_64641115	wsnp_Ex_c3831_6966926	Kukri_c29121_654	BS00021702_51	RAC875_c4135_1028
BobWhite_c6998_365	BobWhite_c6998_365	IAAV5841
Excalibur_c23155_327	Excalibur_c8188_243	Excalibur_c23155_327
Excalibur_c5892_1129	Excalibur_c5892_1129	tplb0061f07_1411
CAP11_c3218_126	CAP11_c3218_126
wsnp_Ex_c41048_47969948	wsnp_Ex_c41048_47969948
D_F5XZDLF01A85DT_301	D_F5XZDLF01A85DT_301
tplb0044p22_2257	tplb0044p22_2257	Excalibur_c16662_300
wsnp_CAP11_c1043_618449	wsnp_CAP11_c1043_618449
wsnp_JD_c12333_12595897	wsnp_JD_c12333_12595897
wsnp_CAP12_c633_339740	wsnp_CAP12_c633_339740
IACX11290	IACX11290
Excalibur_c23473_451	Excalibur_c23473_451
D_GBUVHFX01ANH44_230	D_GBUVHFX01ANH44_230
BS00066446_51	BS00066446_51
D_contig16934_681	Kukri_c20844_116	D_contig16934_681
wsnp_Ku_c2624_4986980	wsnp_Ku_c5560_9851459	wsnp_Ex_c25974_35235456	wsnp_Ku_c2624_4986980	wsnp_Ex_c27290_36498462
BS00087783_51	BS00087783_51
wsnp_Ex_c1085_2078944	wsnp_Ex_c1085_2078944
BS00000721_51	BS00000721_51
D_F1BEJMU01DOR77_203	D_F1BEJMU01DOR77_203
D_GB5Y7FA02HBLTO_213	D_GB5Y7FA02HBLTO_213
wsnp_Ex_rep_c101500_86856679	wsnp_Ex_rep_c101500_86856679
Tdurum_contig46389_1540	Tdurum_contig46389_1540
RAC875_c10925_1887	RAC875_c10925_1887
RFL_Contig3481_1669	RFL_Contig3481_1669
RAC875_c87321_108	RAC875_c87321_108
wsnp_Ex_c1969_3705930	wsnp_Ex_c1969_3705930
D_contig14507_369	D_contig14507_369
wsnp_Ex_c18665_27541568	wsnp_Ex_c18665_27541568
RFL_Contig1338_2062	RFL_Contig1338_2062
BS00066188_51	BS00066188_51
BS00108305_51	BS00108305_51
Kukri_c36351_64	Kukri_c36351_64
wsnp_Ku_c3682_6786230	wsnp_Ku_c3682_6786230
D_contig13475_402	D_contig13475_402
JD_c3737_285	JD_c3737_285
BS00095225_51	BS00095225_51
RAC875_c20883_693	RAC875_c20883_693
RAC875_c2070_566	RAC875_c2070_566
Excalibur_c12703_766	Excalibur_c12703_766
Excalibur_c3260_989	Excalibur_c3260_989
D_GDS7LZN02IXNP1_255	D_GDS7LZN02IXNP1_255
Excalibur_c55959_651	Excalibur_c55959_651
Excalibur_c54055_694	Excalibur_c54055_694
IAAV7510	IAAV7510
BS00036189_51	BS00036189_51
wsnp_Ex_rep_c101500_86856089	wsnp_Ex_rep_c101500_86856089
Kukri_c26168_713	Kukri_c26168_713
Excalibur_c15692_532	Excalibur_c15692_532
RAC875_rep_c105196_532	RAC875_rep_c105196_532
BS00093390_51	BS00093390_51
Excalibur_c16851_142	Excalibur_c16851_142
IAAV2840	IAAV2840
BS00107837_51	BS00107837_51
Kukri_c9693_1890	Kukri_c9693_1890
D_GBF1XID01DNWRS_378	D_GBF1XID01DNWRS_378
wsnp_Ex_c2918_5381441	wsnp_Ex_c2918_5381441
IAAV868	IAAV868
wsnp_Ex_c35886_43950102	wsnp_Ex_c35886_43950102
wsnp_Ku_c5560_9853214	wsnp_Ku_c5560_9853214
IAAV1917	IAAV1917
BS00093275_51	BS00093275_51
BS00087086_51	BS00087086_51
D_GB5Y7FA02I369B_378	D_GB5Y7FA02I369B_378
BS00063511_51	BS00063511_51
wsnp_BE424100D_Ta_1_1	wsnp_BE424100D_Ta_1_1
wsnp_BE637971D_Ta_2_3	wsnp_BE637971D_Ta_2_3
BobWhite_c1715_887	BobWhite_c1715_887
CAP8_c2401_433	CAP8_c2401_433
BS00003816_51	BS00003816_51
Ku_c12842_664	Ku_c12842_664
Kukri_c33670_261	Kukri_c33670_261
wsnp_BE586140D_Ta_2_2	wsnp_BE586140D_Ta_2_2
Tdurum_contig11756_458	Tdurum_contig11756_458
Excalibur_rep_c69149_1588	Tdurum_contig14482_1073	RAC875_c35688_382	Kukri_c44231_1576	Excalibur_rep_c69149_1588	RFL_Contig5122_974	tplb0021g21_595	CAP8_c3129_381	wsnp_Ku_c2838_5354231	Excalibur_c62106_387	Tdurum_contig50720_482
RAC875_c26214_505	RAC875_c26214_505	RAC875_c47161_100	Kukri_c23195_266	CAP12_c259_307	IACX11417	wsnp_RFL_Contig1951_1127302	RAC875_c829_1143	BobWhite_c12426_84	IACX6178
IAAV5232	Kukri_c25632_86	Excalibur_c91176_326	Tdurum_contig42282_10323	IAAV5232	Tdurum_contig52350_902	Excalibur_c7971_712	RAC875_c22328_1356
wsnp_Ex_rep_c66615_64916512	wsnp_Ex_rep_c66809_65185215	Ku_c59581_1412	Ra_c71628_188	Ra_c22880_760	RAC875_c41194_218	wsnp_Ex_rep_c66615_64916512
Ku_c35823_743	Ku_c13700_1196	Ku_c35823_743	Kukri_rep_c104611_210	wsnp_Ex_rep_c66358_64543401	BobWhite_rep_c64766_352
Kukri_c25978_561	wsnp_Ex_rep_c70299_69243401	wsnp_Ex_c5740_10081171	Kukri_c25978_561	BS00022813_51	Ex_c5740_1133
Tdurum_contig45580_1717	BS00074780_51	Tdurum_contig44062_733	BS00107555_51	Tdurum_contig45580_1717
wsnp_RFL_Contig3790_4082085	RAC875_rep_c88665_52	wsnp_RFL_Contig3790_4082085	BS00003867_51	RAC875_rep_c88665_100
BobWhite_c14476_80	wsnp_BE498730A_Ta_2_2	Excalibur_c28938_185	Excalibur_c74304_642	BobWhite_c14476_80
wsnp_Ex_c10555_17236072	wsnp_Ku_c16547_25454123	RAC875_c22328_490	wsnp_Ex_c10555_17236072	IAAV7086
wsnp_Ex_c10084_16572374	RAC875_c21906_247	wsnp_Ex_c10084_16572374	BobWhite_c17403_635	RAC875_c52458_454
BS00041707_51	BS00041707_51	Kukri_c9713_1999
Kukri_c31776_1621	Excalibur_c18324_390	Excalibur_c25599_358	Kukri_c31776_1621
BS00070005_51	BS00039406_51	RAC875_c35521_185	BS00070005_51
Excalibur_c47535_389	wsnp_CAP8_c2677_1394934	Excalibur_c28017_641	Excalibur_c47535_389
CAP12_c6044_69	CAP12_c6044_69	BS00040336_51	BS00067806_51
wsnp_Ex_c22862_32074455	wsnp_Ex_c22862_32074455	BobWhite_c23953_312	wsnp_BG263521A_Ta_2_2
wsnp_CAP12_c901_472535	wsnp_CAP12_c901_472535	wsnp_CAP11_rep_c8768_3788007	wsnp_Ex_c15325_23565935
Tdurum_contig82812_213	Excalibur_c15733_252	Excalibur_rep_c111743_194	Tdurum_contig82812_213
Kukri_rep_c68300_216	BS00030165_51	BobWhite_c17783_174	Kukri_rep_c68300_216
wsnp_Ex_rep_c66615_64916114	wsnp_Ex_c31900_40635609	Kukri_c15489_626	wsnp_Ex_rep_c66615_64916114
Tdurum_contig42423_1536	Tdurum_contig42423_1536	Tdurum_contig42423_1963	Tdurum_contig42423_2448
RAC875_c25986_82	IACX636	RAC875_c25986_82	Tdurum_contig15512_429
Excalibur_c6808_959	Excalibur_c6808_959	IACX2067	Excalibur_c6808_541
wsnp_Ex_c5412_9564346	Ra_c58279_684	wsnp_Ex_c5412_9564346
IACX3245	IACX3245	BS00062732_51
Tdurum_contig11803_306	Tdurum_contig11803_306	Tdurum_contig11803_475
BS00040337_51	BS00040337_51	RAC875_c992_718
wsnp_Ku_c15567_24224486	wsnp_Ku_c15567_24224486	Tdurum_contig47258_1039
Kukri_c21008_657	Kukri_c21008_657	tplb0025l18_1788
Ra_c13247_528	Ra_c13247_528	RFL_Contig3780_644
wsnp_Ex_rep_c66982_65424063	wsnp_Ku_c10418_17237935	wsnp_Ex_rep_c66982_65424063
BS00077768_51	BS00077768_51	BS00077769_51
Kukri_c4027_151	Kukri_c4027_151	wsnp_Ku_c16358_25225060
BS00085765_51	BobWhite_c28819_517	BS00085765_51
BS00079443_51	BS00079443_51	RAC875_rep_c73925_276
BobWhite_c28819_733	RAC875_c63975_307	BobWhite_c28819_733
BS00035883_51	BS00022666_51	BS00035883_51
wsnp_Ex_c3695_6740339	RAC875_c27530_860	wsnp_Ex_c3695_6740339
wsnp_Ex_c19556_28530243	wsnp_Ex_c19556_28530231	wsnp_Ex_c19556_28530243
RAC875_c35200_230	RAC875_c35200_230	Excalibur_c16329_493
Kukri_rep_c83485_398	BS00036767_51	Kukri_rep_c83485_398
BS00057059_51	BS00067907_51	BS00057059_51
Excalibur_c50934_159	Excalibur_c50934_159
wsnp_Ex_rep_c101526_86881496	wsnp_Ex_rep_c101526_86881496
Excalibur_c11947_746	Excalibur_c11947_746
wsnp_JD_c15127_14676522	wsnp_JD_c15127_14676522
Kukri_rep_c74573_613	Kukri_rep_c74573_613
BS00022409_51	BS00022409_51
Excalibur_c32668_467	Excalibur_c32668_467
BS00065366_51	BS00065366_51
Tdurum_contig82404_354	Tdurum_contig82404_354
RFL_Contig1863_250	RFL_Contig1863_250
wsnp_Ex_c63909_62932437	wsnp_Ex_c63909_62932437
IAAV5706	IAAV5706
wsnp_Ex_c15740_24096817	wsnp_Ex_c15740_24096817
RAC875_c33809_158	RAC875_c33809_158
wsnp_Ex_c36242_44232305	wsnp_Ex_c36242_44232305
Excalibur_rep_c86807_132	Excalibur_rep_c86807_132
BS00063368_51	BS00063368_51
Kukri_c15308_173	Kukri_c15308_173
BS00025880_51	BS00025880_51
Excalibur_c11437_75	Excalibur_c11437_75
BobWhite_c1611_1685	BobWhite_c1611_1685
BobWhite_c13373_250	BobWhite_c13373_250
wsnp_BE406351A_Ta_2_2	wsnp_BE403597A_Ta_2_1	wsnp_BE406351A_Ta_2_2
RFL_Contig5277_888	RFL_Contig5277_888
Ex_c721_2127	Ex_c721_2127
RAC875_c38018_278	RAC875_c38018_278
RAC875_c34757_180	RAC875_c34757_180
Kukri_c45015_145	Kukri_c45015_145
Excalibur_c42110_210	Excalibur_c42110_210
Excalibur_rep_c102052_721	Excalibur_rep_c102052_721
wsnp_Ku_c23598_33524490	wsnp_Ku_c23598_33524490
Excalibur_rep_c105284_110	Excalibur_rep_c105284_110
wsnp_Ex_c12219_19526749	wsnp_Ex_c12219_19526749
wsnp_BF201235A_Ta_2_4	wsnp_BF201235A_Ta_2_4
BS00011539_51	BS00011539_51
Excalibur_c12980_2392	Excalibur_c12980_2392
BS00041816_51	BS00041816_51
BS00049644_51	BS00049644_51
Excalibur_rep_c67619_217	Excalibur_rep_c67619_217
RAC875_c19904_308	RAC875_c19904_308
BobWhite_c11022_78	BobWhite_c11022_78
wsnp_Ex_rep_c103167_88182254	wsnp_Ex_rep_c103167_88182254
BS00039983_51	BS00039983_51
Tdurum_contig11803_850	Tdurum_contig11803_850
RAC875_rep_c107961_348	RAC875_rep_c107961_348
BS00096882_51	BS00096882_51
Kukri_c1728_1876	Kukri_c1728_1876
RAC875_c33037_578	RAC875_c33037_578
Excalibur_c18514_238	Excalibur_c18514_238
Excalibur_c20439_825	Excalibur_c20439_825
BS00096927_51	BS00096927_51
BobWhite_c15773_166	BobWhite_c15773_166
wsnp_Ku_c850_1758318	wsnp_Ku_c850_1758318
RAC875_c1706_1888	RAC875_c1706_1888
BS00068050_51	BS00068050_51
Excalibur_c52319_257	Excalibur_c52319_257
Kukri_c74165_204	Kukri_c74165_204
BS00030136_51	BS00030136_51
wsnp_be471201A_Ta_1_1	wsnp_be471201A_Ta_1_1
wsnp_Ex_rep_c70299_69243835	wsnp_Ex_rep_c70299_69243835
BobWhite_c4517_120	BobWhite_c4517_120
wsnp_BG314532A_Ta_2_1	wsnp_BG314532A_Ta_2_1
wsnp_JD_rep_c48914_33168544	wsnp_JD_rep_c48914_33168544
Tdurum_contig52350_296	Tdurum_contig52350_296
Ra_c58279_702	Ra_c58279_702
BS00057060_51	BS00057060_51
Ku_c23118_149	Ku_c23118_149
BS00032606_51	BS00032606_51
Excalibur_c3171_416	Excalibur_c3171_416
Tdurum_contig93884_223	Tdurum_contig93884_223
Excalibur_c1793_97	Excalibur_c1793_97
RAC875_c41731_321	RAC875_c41731_321
Kukri_c40121_373	Kukri_c40121_373
Tdurum_contig77522_310	Tdurum_contig77522_310
BS00004724_51	BS00004724_51
Tdurum_contig8350_243	Tdurum_contig8350_243
CAP11_c2293_200	CAP11_c2293_200
CAP11_c2194_115	wsnp_Ex_rep_c66358_64543218	CAP11_c2194_115
Tdurum_contig55610_784	Tdurum_contig55610_784
Ku_c33884_267	Ku_c33884_267
BS00107804_51	BS00107804_51
Tdurum_contig44328_448	Tdurum_contig44328_448
Tdurum_contig33398_106	Tdurum_contig33398_106
BS00089497_51	BS00089497_51
RAC875_c4015_2175	RAC875_c4015_2175
BS00000209_51	BS00000209_51
RAC875_c24517_558	RAC875_c24517_558
wsnp_Ex_c11950_19164191	wsnp_Ex_c11950_19164191
IACX5800	IACX5800
wsnp_Ku_c1292_2572053	wsnp_Ku_c1292_2572053
Excalibur_c34964_326	Excalibur_c34964_326
BS00022487_51	BS00022487_51
RFL_Contig4517_1276	RFL_Contig4517_1276
wsnp_JD_c12088_12411845	wsnp_JD_c12088_12411845
wsnp_Ex_c11827_18986376	wsnp_Ex_c11827_18986376
RFL_Contig2656_871	RFL_Contig2656_871
Tdurum_contig42153_7329	Tdurum_contig42153_7329
RFL_Contig927_1591	RFL_Contig927_1591
Kukri_c24852_466	Kukri_c24852_466
Ra_c42714_1137	Ra_c42714_1137
BS00090940_51	BS00090940_51
Kukri_rep_c104727_91	Kukri_rep_c104727_91
BobWhite_c16923_64	BobWhite_c16923_64
RAC875_c1043_258	RAC875_c1043_258
RFL_Contig174_406	RFL_Contig174_406
Ra_c2655_504	Ra_c2655_504
BS00110587_51	BS00110587_51
RAC875_c24364_307	RAC875_c24364_307
RAC875_rep_c119471_174	RAC875_rep_c119471_174
Tdurum_contig53038_714	Tdurum_contig53038_714
wsnp_Ex_c20370_29434410	wsnp_Ex_c20370_29434410
Tdurum_contig56511_144	Tdurum_contig56511_144
RAC875_rep_c69619_78	RAC875_rep_c69619_78
Tdurum_contig63071_67	Tdurum_contig63071_67
BS00065245_51	BS00065245_51
BobWhite_rep_c62964_873	BobWhite_rep_c62964_873
Ku_c269_2643	Ku_c269_2643
wsnp_Ex_c19516_28481857	wsnp_Ex_c19516_28481857
wsnp_Ex_c59095_60108185	wsnp_Ex_c59095_60108185
CAP12_c575_105	CAP12_c575_105
Tdurum_contig49145_914	Tdurum_contig49145_914
Ra_c70418_147	Ra_c70418_147
Tdurum_contig10579_790	Tdurum_contig10579_790
IAAV880	IAAV880
BS00093201_51	BS00093201_51
wsnp_Ex_rep_c108004_91402649	wsnp_Ex_rep_c108004_91402649
BS00029332_51	BS00029332_51
Kukri_rep_c73477_888	Kukri_rep_c73477_888
RAC875_c35807_1110	RAC875_c35807_1110
Kukri_c26697_366	Kukri_c26697_366
wsnp_Ex_rep_c67264_65795361	wsnp_Ex_rep_c67264_65795361
IAAV2376	IAAV2376
BS00064905_51	BS00064905_51
wsnp_Ex_c28204_37349164	wsnp_Ex_c28204_37349164
BS00024921_51	BS00024921_51
wsnp_Ku_c8927_15048149	wsnp_Ku_c8927_15048149
BS00021739_51	BS00021739_51
Tdurum_contig9731_121	Tdurum_contig9731_121
wsnp_JD_c2578_3489735	wsnp_JD_c2578_3489735
Tdurum_contig56321_232	Tdurum_contig56321_232
Kukri_c40035_258	Kukri_c40035_258
Kukri_c56203_965	Kukri_c56203_965
IAAV3791	IAAV3791
wsnp_Ku_c33374_42877546	wsnp_Ku_c33374_42877546
RAC875_c3397_1492	RAC875_c3397_1492
Excalibur_c61806_213	Excalibur_c61806_213
wsnp_BE445431A_Td_2_1	wsnp_BE445431A_Td_2_1
Kukri_c29034_867	Kukri_c29034_867
Excalibur_c42110_66	Excalibur_c42110_66
BS00065001_51	BS00064813_51	BS00065001_51
BS00081506_51	BS00081506_51
RAC875_c14944_555	RAC875_c14944_555
IAAV444	IAAV444
Tdurum_contig6086_269	Tdurum_contig6086_269
wsnp_JD_c18695_17091254	wsnp_JD_c18695_17091254
Excalibur_c37649_125	Excalibur_c37649_125
wsnp_Ra_c66636_64922359	wsnp_Ra_c66636_64922359
IACX6028	IACX6028
BobWhite_rep_c64680_305	BobWhite_rep_c64680_305
Tdurum_contig30451_88	Tdurum_contig30451_88
wsnp_Ex_rep_c80588_75758453	wsnp_Ex_rep_c80588_75758453
wsnp_Ex_rep_c68113_66877517	wsnp_Ex_rep_c68113_66877517
Ku_c8927_2075	Ku_c8927_2075
BS00070004_51	BS00070004_51
wsnp_Ex_rep_c69124_68035485	wsnp_Ex_rep_c69124_68035485
BS00039422_51	BS00039422_51
Tdurum_contig8350_350	Tdurum_contig8350_350
wsnp_Ra_c6586_11477949	wsnp_Ra_c6586_11477949
Kukri_c52608_142	Kukri_c52608_142
Excalibur_c12177_285	Excalibur_c12177_285
BS00076693_51	BS00076693_51
BS00087932_51	BS00087932_51
RAC875_c42847_141	RAC875_c42847_141
wsnp_Ex_c36049_44083089	wsnp_Ex_c36049_44083089
wsnp_Ex_c2137_4014383	wsnp_Ex_c2137_4014383
IAAV1698	IAAV1698
IAAV691	IAAV691
RAC875_c17787_274	RAC875_c17787_274
Excalibur_c41125_360	Excalibur_c41125_360
Tdurum_contig86243_288	Tdurum_contig86243_288
Kukri_c7193_5892	Kukri_c7193_5892
Kukri_c3882_2021	Kukri_c3882_2021
Tdurum_contig61938_424	Tdurum_contig61938_424
RAC875_c13116_541	RAC875_c13116_541
wsnp_Ex_c2033_3814035	wsnp_Ex_c2033_3814035
IAAV6102	IAAV6102
wsnp_Ra_c32271_41304469	wsnp_Ra_c32271_41304469
BS00091763_51	BS00091763_51
wsnp_Ex_c2772_5130007	wsnp_Ex_c2772_5130007
BS00075524_51	BS00075524_51
RAC875_rep_c111906_144	RAC875_rep_c111906_144
wsnp_Ex_c25057_34318425	wsnp_Ex_c25057_34318425
BS00091830_51	BS00091830_51
Excalibur_c44487_642	Excalibur_c44487_642
BS00024643_51	BS00024643_51
Kukri_c29170_702	Kukri_c29170_702
wsnp_Ex_rep_c101866_87158671	wsnp_Ex_rep_c101866_87158671
Excalibur_c12169_1088	Excalibur_c12169_1088
RAC875_rep_c69987_930	RAC875_rep_c69987_930
Ra_c34214_1320	Ra_c34214_1320
Jagger_c9554_114	Jagger_c9554_114
IAAV2065	IAAV2065
RAC875_c42648_115	RAC875_c42648_115
wsnp_Ex_c905_1748920	wsnp_Ex_c905_1748920
wsnp_Ex_c2887_5330426	wsnp_Ex_c2887_5330426
BobWhite_c31163_694	BobWhite_c31163_694
IAAV8933	IAAV8933
RAC875_c1757_530	RAC875_c1757_530
BS00022982_51	BS00022982_51
Kukri_c11327_977	Kukri_c11327_977
BS00066186_51	BS00066186_51
RAC875_c17628_867	RAC875_c17628_867
CAP12_rep_c6956_169	CAP12_rep_c6956_169
BS00062843_51	BS00062843_51
IAAV2654	IAAV2654
Tdurum_contig93508_295	Tdurum_contig93508_295
BS00023202_51	BS00023202_51
wsnp_Ex_c63909_62932893	wsnp_Ex_c63909_62932893
RAC875_c35688_178	RAC875_c35688_178
wsnp_Ex_c42720_49228237	wsnp_Ex_c42720_49228237
Ex_c19516_3687	Ex_c19516_3687
RAC875_c9523_328	RAC875_c9523_328
Ku_c10387_272	Ku_c10387_272
Kukri_c3688_407	Kukri_c3688_407
Tdurum_contig42153_5854	Tdurum_contig42153_5854
RAC875_c96399_610	RAC875_c96399_610
RAC875_rep_c69619_145	RAC875_rep_c69619_145
tplb0050m09_1890	tplb0050m09_1890
Ku_c69608_894	Ku_c69608_894
Ex_c721_2374	Ex_c721_2374
Ku_c57425_413	Ku_c57425_413
wsnp_Ex_c60588_60977198	wsnp_Ex_c60588_60977198
RAC875_rep_c78744_228	RAC875_rep_c78744_228
Tdurum_contig84245_154	Tdurum_contig84245_154
wsnp_Ex_c2138_4015881	wsnp_Ex_c2138_4015881
wsnp_Ex_c2137_4014287	wsnp_Ex_c2137_4014287
wsnp_Ku_c3688_6797159	wsnp_Ku_c3688_6797159
Excalibur_c4847_631	Excalibur_c4847_631
wsnp_Ex_c42815_49298013	wsnp_Ex_c42815_49298013
Excalibur_c92241_336	Excalibur_c92241_336
RAC875_c48703_189	RAC875_c48703_189
BobWhite_c26374_339	BobWhite_c26374_339
Ra_c3750_1082	Ra_c3750_1082
BobWhite_c5178_188	BobWhite_c5178_188
BS00083146_51	BS00083146_51
wsnp_Ex_c5412_9564478	wsnp_Ex_c5412_9564478
Excalibur_c72359_56	Excalibur_c72359_56
RAC875_c69068_71	RAC875_c69068_71
Tdurum_contig86183_221	Tdurum_contig86183_221
Tdurum_contig48302_532	Tdurum_contig48302_532
Tdurum_contig53038_684	Tdurum_contig53038_684
RAC875_c18698_550	RAC875_c18698_550
RAC875_rep_c70093_1079	RAC875_rep_c70093_1079
RAC875_c51459_311	RAC875_c51459_311
Kukri_c40204_141	Kukri_c40204_141
BobWhite_c26803_89	BobWhite_c26803_89
wsnp_Ex_c2337_4379619	wsnp_Ex_c2337_4379619
BobWhite_c5096_156	BobWhite_c5096_156
CAP8_rep_c8022_270	CAP8_rep_c8022_270
Excalibur_c4372_363	Excalibur_c4372_363
RFL_Contig2972_2819	RFL_Contig2972_2819
Jagger_c4026_328	Jagger_c4026_328
wsnp_Ex_c59373_60260876	wsnp_Ex_c59373_60260876
RAC875_c25848_122	RAC875_c25848_122
RAC875_c96033_191	RAC875_c96033_191
CAP7_c4056_108	CAP7_c4056_108
Kukri_c3024_1268	Kukri_c3024_1268
Excalibur_c8009_325	Excalibur_c8009_325
BS00029208_51	BS00029208_51
wsnp_Ex_c15822_24204224	wsnp_Ex_c15822_24204224
Kukri_c53501_305	Kukri_c53501_305
wsnp_JD_c16948_15934352	wsnp_JD_c16948_15934352
Kukri_c57491_156	Kukri_c57491_156
BS00110128_51	BS00110128_51
RFL_Contig2972_2285	RFL_Contig2972_2285
wsnp_Ex_c1782_3365844	wsnp_Ex_c1782_3365844
BS00021706_51	BS00021706_51
BS00003404_51	BS00083078_51	Tdurum_contig77602_931	IAAV980	BS00003404_51	Kukri_rep_c85389_715	BobWhite_c10238_127	BS00070001_51	wsnp_Ex_c269_518324	Ku_c4042_576	RAC875_c35438_474	Ra_c27275_627	wsnp_Ex_c269_517710
BS00043099_51	BS00038218_51	RAC875_c76533_442	Tdurum_contig1653_190	wsnp_JD_c12687_12877994	tplb0045o20_1168	wsnp_Ex_c741_1456698	BS00103461_51	tplb0045o20_699	Excalibur_c43482_141	RAC875_c3302_1411	BS00043099_51	BS00038217_51	BS00079213_51
RAC875_c31252_173	RAC875_rep_c118376_304	Kukri_c67546_279	RAC875_c31252_173	BS00065418_51	Kukri_c40953_658	IAAV3789	IAAV2784	Kukri_c67546_342	RFL_Contig1385_326
IACX6223	RAC875_c37837_889	Kukri_c44_1704	Excalibur_c12135_100	IACX6223	Kukri_c36879_83	RAC875_rep_c99492_65	BS00067337_51	RAC875_c86069_65
Tdurum_contig18858_324	BS00080967_51	Tdurum_contig18858_324	BobWhite_rep_c64679_73	Kukri_c18459_2622	BS00046166_51	BS00077131_51	BobWhite_c18540_97	Tdurum_contig54784_485
RAC875_c103094_120	RAC875_c103094_120	Kukri_c834_259	BobWhite_c47357_535	RAC875_c4465_81	RFL_Contig2577_584	Ex_c16948_754	Excalibur_c2819_2310
BS00046601_51	BS00011047_51	Excalibur_c7051_1027	Kukri_c27631_1329	BS00046601_51	RAC875_c31328_381	RFL_Contig3713_316
BobWhite_c5191_563	Kukri_c18754_67	BS00106695_51	BobWhite_c5191_563	CAP12_s9114_61	BobWhite_c5191_362
IACX5726	IACX5726	RFL_Contig385_761	RAC875_c57353_245
Tdurum_contig82393_581	Tdurum_contig82393_581	Kukri_rep_c68903_708
Excalibur_c46590_363	BS00100939_51	wsnp_Ku_c48_103915	Excalibur_c46590_363
Kukri_c84629_315	RFL_Contig3172_1752	IACX6309	Kukri_c84629_315
wsnp_Ex_c12675_20144479	wsnp_Ex_c12675_20144479	Excalibur_c33525_279	BS00100118_51
Kukri_c9387_112	Kukri_c9387_112	Ra_c2110_1660
CAP12_c2472_60	Ex_c2510_477	CAP12_c2472_60	wsnp_Ku_c12037_19549078
RFL_Contig337_1645	BS00064528_51	RFL_Contig337_1645	Tdurum_contig54925_415
BS00022422_51	BobWhite_c30622_180	Kukri_c62277_80	IAAV1101	RAC875_c26415_350	BS00022422_51
Kukri_rep_c69177_180	Kukri_rep_c69177_180	RAC875_c62831_255	Kukri_rep_c103261_918
RAC875_c30936_411	RAC875_c30936_411	BobWhite_c5852_685	Excalibur_c58566_284
wsnp_JD_c30_49876	BS00094172_51	wsnp_JD_c30_49876	Kukri_c498_1817
RAC875_rep_c109975_192	RAC875_rep_c109975_192	Excalibur_c18417_285	BobWhite_rep_c61602_139
Excalibur_c56550_71	BobWhite_rep_c64068_241	Excalibur_c56550_71
wsnp_Ex_c51461_55394646	wsnp_Ex_c51461_55394646	wsnp_JD_c1236_1789566
wsnp_Ku_c4042_7375053	wsnp_BE497494B_Ta_2_1	wsnp_CAP11_c3947_1866837	IAAV2480	BS00071690_51	wsnp_Ku_c4042_7375053
wsnp_Ex_rep_c103381_88353000	CAP11_c1820_244	wsnp_Ex_rep_c103381_88353000
Excalibur_c65466_714	Excalibur_c65466_714	RAC875_c1858_2693	BS00069756_51	IACX8828
Excalibur_c48404_59	wsnp_Ex_c15646_23969140	Excalibur_c48404_59
RAC875_c21868_792	wsnp_Ex_c56027_58308093	RAC875_c21868_792
wsnp_Ex_c5123_9087869	wsnp_Ex_c5123_9089025	wsnp_Ex_c5123_9087869
tplb0024l03_910	tplb0024l03_910	BobWhite_c38001_528
wsnp_Ex_rep_c72511_70872203	wsnp_Ku_c4962_8872507	wsnp_Ex_rep_c72511_70872203
Excalibur_c12675_1147	Excalibur_c12675_1147	IAAV1798
Kukri_rep_c94009_116	wsnp_Ex_rep_c101906_87187119	Kukri_rep_c94009_116
RAC875_c18463_156	Kukri_c9507_95	RAC875_c18463_156
RAC875_c4465_549	RAC875_c4465_549	wsnp_Ex_c2203_4129271	Excalibur_c2819_1773
BS00046164_51	BS00046164_51	wsnp_Ex_c5123_9088111
Ku_c34562_480	Ku_c34562_480	Kukri_rep_c106290_204
wsnp_Ex_c7203_12370983	wsnp_Ex_c7203_12370983	wsnp_BE490267A_Ta_2_1
Excalibur_c3506_610	BobWhite_c32938_264	Excalibur_c3506_610
Ra_c68109_376	Ra_c68109_376	Tdurum_contig12831_69
Excalibur_c37753_655	BobWhite_c9690_94	Excalibur_c37753_655
BobWhite_c41676_137	Excalibur_c105074_293	BobWhite_c41676_137
Tdurum_contig5691_596	Tdurum_contig5691_596	CAP7_c1933_170
tplb0042o21_419	tplb0042o21_419	Tdurum_contig30201_63
wsnp_RFL_Contig3917_4326857	Excalibur_c2157_173	wsnp_RFL_Contig3917_4326857
IAAV6288	BS00009060_51	IAAV6288
wsnp_RFL_Contig1418_565105	wsnp_Ex_c22423_31615798	wsnp_RFL_Contig1418_565105
Excalibur_c40976_87	RAC875_c8197_810	Excalibur_c40976_87
Excalibur_c7366_1926	Excalibur_rep_c106698_235	Excalibur_c7366_1926
BS00009807_51	BS00009807_51	Kukri_c59939_94
wsnp_Ex_c15089_23270614	Ra_c6700_406	wsnp_Ex_c15089_23270614
RAC875_c26469_480	RAC875_c26469_480
RAC875_c65882_668	RAC875_c65882_668
BobWhite_c36072_272	BobWhite_c36072_272
BobWhite_c7145_355	BobWhite_c7145_355
RFL_Contig4849_702	RFL_Contig4849_702
wsnp_JD_c30_49073	wsnp_JD_c30_49073
RAC875_c7827_218	RAC875_c7827_218
wsnp_JD_c12346_12606967	wsnp_JD_c12346_12606967
wsnp_JD_c47318_32176833	wsnp_JD_c47318_32176833
wsnp_Ex_c7776_13247365	wsnp_Ex_c7776_13247365
Excalibur_c47996_509	Excalibur_c47996_509
wsnp_Ex_c11748_18884081	wsnp_Ex_c11748_18884081
Tdurum_contig80351_311	Tdurum_contig80351_311
Excalibur_c16144_185	Excalibur_c16144_185	Kukri_c74521_181
Excalibur_c15031_73	Excalibur_c15031_73
IAAV1502	IAAV1502
RAC875_c609_362	RAC875_c609_362
Excalibur_c73922_55	Excalibur_c73922_55
wsnp_JD_c8085_9129899	wsnp_JD_c8085_9129899
wsnp_Ku_c18923_28319203	wsnp_Ku_c18923_28319203
Excalibur_c53516_119	Excalibur_c53516_119
wsnp_Ra_c4321_7860456	wsnp_Ra_c4321_7860456
Kukri_c40204_617	Kukri_c40204_617
Excalibur_c42146_338	Excalibur_c42146_338
Excalibur_c74925_338	Excalibur_c74925_338
IAAV5226	IAAV5226
RAC875_rep_c106596_127	RAC875_rep_c106596_127
Tdurum_contig71365_233	Tdurum_contig71365_233
Tdurum_contig49928_424	Tdurum_contig49928_424
IAAV539	IAAV539
Kukri_c49784_86	Kukri_c49784_86
BS00026432_51	BS00026432_51
wsnp_Ku_c11665_18999583	wsnp_Ku_c11665_18999583
wsnp_Ex_c1873_3531947	wsnp_Ex_c1873_3531947
wsnp_JD_c640_960796	wsnp_JD_c640_960796
wsnp_Ex_rep_c67671_66332423	wsnp_Ex_rep_c67671_66332423
Excalibur_rep_c108662_132	Excalibur_rep_c108662_132
Excalibur_rep_c68985_110	Excalibur_rep_c68985_110
BS00072839_51	BS00072839_51
Ex_c67202_741	Ex_c67202_741
BS00083497_51	BS00083497_51
tplb0048g05_866	tplb0048g05_866
BS00011276_51	BS00011276_51
wsnp_Ex_c62844_62315607	wsnp_Ex_c62844_62315607
Excalibur_c7449_587	Excalibur_c7449_587
BS00010098_51	BS00010098_51
wsnp_Ra_c14112_22155451	wsnp_Ra_c14112_22155451
Excalibur_c30167_243	Excalibur_c30167_243
IACX5850	IACX5850
Kukri_c34353_821	Kukri_c34353_821
Excalibur_c36280_764	Excalibur_c36280_764
CAP7_c3814_303	CAP7_c3814_303
Excalibur_c40976_111	Excalibur_c40976_111
wsnp_Ex_c5619_9884202	wsnp_Ex_c5619_9884202
Kukri_c34553_89	Kukri_c34553_89
wsnp_Ex_c10596_17293192	wsnp_Ex_c10596_17293192
Excalibur_c65341_303	BS00066719_51	Excalibur_c65341_303
BobWhite_c2822_228	BobWhite_c2822_228
RAC875_c95948_614	RAC875_c95948_614
wsnp_Ex_c9248_15372536	wsnp_Ex_c9248_15372536
RAC875_c66695_560	RAC875_c66695_560
Excalibur_rep_c83640_791	Excalibur_rep_c83640_791
RFL_Contig4718_1269	RFL_Contig4718_1269
BobWhite_c662_148	BobWhite_c662_148
IAAV5331	IAAV5331
wsnp_Ra_rep_c106119_89961852	wsnp_Ra_rep_c106119_89961852
RAC875_c29937_325	RAC875_c29937_325
BobWhite_c11397_231	BobWhite_c11397_231
Kukri_c9387_372	Kukri_c9387_372	wsnp_BF202681B_Ta_2_2
Tdurum_contig7144_602	Tdurum_contig7144_602
Kukri_c52356_96	Kukri_c52356_96
wsnp_CAP8_c630_456418	wsnp_CAP8_c630_456418
wsnp_Ku_c31_62657	wsnp_Ku_c31_62657
Ra_c6728_590	wsnp_Ex_c6537_11338763	BS00063577_51	wsnp_CAP7_rep_c12606_5316797	Ra_c6728_590
BobWhite_c8113_532	BobWhite_c8113_532
D_contig25212_98	D_contig25212_98
BobWhite_c17047_268	BobWhite_c17047_268
wsnp_Ex_c51352_55323092	wsnp_Ex_c51352_55323092
RAC875_c98387_130	RAC875_c98387_130
BS00063365_51	BS00063365_51
RAC875_c14775_1048	RAC875_c14775_1048
IAAV7841	IAAV7841
Tdurum_contig12459_491	Tdurum_contig12459_491
Jagger_c7688_98	Jagger_c7688_98
wsnp_Ku_c27759_37702654	wsnp_Ku_c27759_37702654
IAAV5802	IAAV5802
RAC875_c52566_644	RAC875_c52566_644
RAC875_c37540_583	RAC875_c37540_583
BS00059896_51	BS00059896_51
Excalibur_c21752_768	Excalibur_c21752_768
wsnp_Ex_c7246_12443506	wsnp_Ex_c7246_12443506
BS00037345_51	BS00037345_51
RFL_Contig1483_1765	RFL_Contig1483_1765
BS00011039_51	BS00011039_51
wsnp_JG_c609_370792	wsnp_JG_c609_370792
BobWhite_c12157_747	BobWhite_c12157_747
Excalibur_c3762_715	Excalibur_c3762_715
BS00022950_51	BS00022950_51
Ra_c105904_187	Ra_c105904_187
Kukri_rep_c107572_121	Kukri_rep_c107572_121
BS00022949_51	BS00022949_51
Excalibur_c80601_308	Excalibur_c80601_308
Kukri_c40621_513	Kukri_c40621_513
Excalibur_c31864_713	Excalibur_c31864_713	Excalibur_c1883_340	BS00009882_51
RAC875_rep_c72879_435	RAC875_rep_c72879_435
Tdurum_contig54925_202	Tdurum_contig54925_202
BS00084668_51	BS00084668_51
Kukri_c1460_1032	Kukri_c1460_1032
Kukri_c94792_127	Kukri_c94792_127
wsnp_CAP7_c1592_791887	wsnp_CAP7_c1592_791887
RAC875_c17459_566	RAC875_c17459_566
Ku_c23446_2209	Ku_c23446_2209
BobWhite_rep_c50458_213	BobWhite_rep_c50458_213
wsnp_JD_rep_c64505_41132927	wsnp_JD_rep_c64505_41132927
RAC875_c34512_493	RAC875_c34512_493
Kukri_rep_c68124_672	Kukri_rep_c68124_672
RAC875_rep_c72435_90	RAC875_rep_c72435_90
BS00100981_51	BS00100981_51
Kukri_c97631_275	Kukri_c97631_275
Excalibur_c584_726	Excalibur_c584_726
wsnp_Ex_rep_c70571_69488416	wsnp_Ex_rep_c70571_69488416
RAC875_c400_1271	RAC875_c400_1271
RAC875_c16993_196	RAC875_c16993_196
BS00070900_51	BS00070900_51
wsnp_JD_c42879_30043973	wsnp_JD_c42879_30043973
Ra_c4397_542	Ra_c4397_542
tplb0042a21_1091	tplb0042a21_1091
Kukri_c26288_419	Kukri_c26288_419
tplb0040e02_1293	tplb0040e02_1293
Jagger_c10188_98	Jagger_c10188_98
BS00069685_51	BS00069685_51
Ku_c5725_892	Ku_c5725_892
RAC875_c5577_1682	RAC875_c5577_1682
RAC875_c15396_90	RAC875_c15396_90
Tdurum_contig68666_570	Tdurum_contig68666_570
BS00092273_51	BS00092273_51
RAC875_rep_c106400_276	RAC875_rep_c106400_276
RAC875_rep_c115433_378	RAC875_rep_c115433_378
wsnp_Ex_rep_c102216_87433489	wsnp_Ex_rep_c102216_87433489
Kukri_c49010_266	Kukri_c49010_266
wsnp_Ex_c1962_3696265	wsnp_Ex_c1962_3696265
tplb0034e07_1869	tplb0034e07_1869
Tdurum_contig52627_496	Tdurum_contig52627_496
Excalibur_c15696_1280	Excalibur_c15696_1280
RAC875_rep_c112008_519	RAC875_rep_c112008_519
BS00016650_51	BS00016650_51
RAC875_c22429_249	RAC875_c22429_249
Excalibur_c21220_88	Excalibur_c21220_88
IAAV3100	IAAV3100
wsnp_BF473744B_Ta_2_2	wsnp_BF473744B_Ta_2_2
BS00043103_51	BS00043103_51
IAAV5743	IAAV5743
tplb0034e07_718	tplb0034e07_718
BS00065105_51	BS00065105_51
Excalibur_c35074_257	Excalibur_c35074_257
BS00083998_51	BS00083998_51
Kukri_rep_c104422_192	Kukri_rep_c104422_192
RAC875_c79857_301	RAC875_c79857_301
Ku_c63748_1264	Ku_c63748_1264
RFL_Contig2612_826	RFL_Contig2612_826
RAC875_c17720_501	RAC875_c17720_501
BS00065327_51	BS00065327_51
Ra_c4051_1010	Ra_c4051_1010
wsnp_Ex_c22946_32163010	wsnp_Ex_c22946_32163010
Kukri_rep_c97239_133	Kukri_rep_c97239_133
Excalibur_c76665_98	Excalibur_c76665_98
BS00009247_51	BS00009247_51
BS00022805_51	BS00022805_51
BS00091068_51	BS00091068_51
Excalibur_c5193_64	Excalibur_c5193_64
RFL_Contig5495_563	RFL_Contig5495_563
RAC875_c57938_94	RAC875_c57938_94
BS00065264_51	BS00065264_51
BobWhite_c21827_104	BobWhite_c21827_104
Kukri_c55909_1109	Kukri_c55909_1109
BS00010988_51	BS00010988_51
BobWhite_c2988_493	BobWhite_c2988_493
IAAV6156	IAAV6156
BS00010012_51	BS00010012_51
RAC875_rep_c83950_222	RAC875_rep_c83950_222
RAC875_c30797_179	RAC875_c30797_179
BS00079013_51	BS00079013_51
BS00034245_51	BS00034245_51
Kukri_c17_1246	Kukri_c17_1246
JD_c2156_2040	JD_c2156_2040
BobWhite_c11059_169	BobWhite_c11059_169
Excalibur_c29417_400	Excalibur_c29417_400
Ra_c2110_494	Ra_c2110_494
IAAV8040	IAAV8040
BS00010055_51	BS00010055_51
RAC875_rep_c113555_122	RAC875_rep_c113555_122
BS00070861_51	BS00070861_51
wsnp_Ra_c1501_2991585	wsnp_Ra_c1501_2991585
Kukri_c53810_137	Kukri_c53810_137
BS00046165_51	BS00046165_51
BobWhite_c948_52	BobWhite_c948_52
BobWhite_c31129_60	BobWhite_c31129_60
wsnp_Ex_c34303_42642389	wsnp_Ex_c34303_42642389
Excalibur_rep_c101263_892	Excalibur_rep_c101263_892
RAC875_c38003_164	RAC875_c38003_164
Kukri_c27673_289	Kukri_c27673_289
Kukri_c32980_552	Kukri_c32980_552
RAC875_c1226_652	RAC875_c1226_652
wsnp_Ex_c922_1775246	wsnp_Ex_c922_1775246
BS00079621_51	BS00079621_51
wsnp_Ra_c46023_52004149	wsnp_Ra_c46023_52004149
Ex_c55735_1012	Ex_c55735_1012
Kukri_c16758_443	Kukri_c16758_443
BS00077914_51	BS00077914_51
IAAV6424	IAAV6424
wsnp_Ku_rep_c73313_72887199	wsnp_Ku_rep_c73313_72887199
Excalibur_c71500_231	Excalibur_c71500_231
Kukri_c30847_551	Kukri_c30847_551
wsnp_Ra_c58860_60407020	wsnp_Ra_c58860_60407020
BS00064851_51	BS00064851_51
BS00037278_51	BS00037278_51
wsnp_BE399688B_Ta_2_1	wsnp_BE399688B_Ta_2_1
BobWhite_c41535_52	BobWhite_c41535_52
BS00104667_51	BS00104667_51
wsnp_Ex_c55735_58127324	wsnp_Ex_c55735_58127324
Excalibur_rep_c77221_93	Excalibur_rep_c77221_93
Excalibur_c13239_85	Excalibur_c13239_85
Excalibur_c42928_135	Excalibur_c42928_135
BobWhite_c33464_133	BobWhite_c33464_133
BS00100563_51	BS00100563_51
wsnp_Ex_c24711_33964543	wsnp_Ex_c24711_33964543
BS00022940_51	BS00022940_51
Kukri_rep_c69803_82	Kukri_rep_c69803_82
BS00110319_51	BS00110319_51
Excalibur_c8919_345	Excalibur_c8919_345
wsnp_Ex_rep_c66551_64836327	wsnp_Ex_rep_c66551_64836327
Excalibur_c26527_82	Excalibur_c26527_82
Kukri_c57014_168	Kukri_c57014_168
BS00092869_51	BS00092869_51
wsnp_Ex_c9729_16071358	wsnp_Ex_c9729_16071358
RAC875_c32503_134	RAC875_c32503_134
wsnp_Ex_c10838_17631243	wsnp_Ex_c10838_17631243
RAC875_c26460_807	RAC875_c26460_807
BS00029342_51	BS00029342_51
IACX6340	IACX6340
BobWhite_c19945_341	BobWhite_c19945_341
BobWhite_rep_c64049_232	BobWhite_rep_c64049_232
Kukri_c11318_591	Kukri_c11318_591
CAP11_c2941_210	CAP11_c2941_210
BobWhite_c23790_98	BobWhite_c23790_98
RAC875_c3947_441	RAC875_c3947_441
Excalibur_rep_c108225_302	Excalibur_rep_c108225_302
Kukri_rep_c68903_301	Kukri_rep_c68903_301	BS00004224_51	Excalibur_c14201_111
wsnp_BF291736B_Ta_1_1	wsnp_BF291736B_Ta_1_1
BS00075410_51	BS00075410_51
Excalibur_c2656_3198	Excalibur_c2656_3198
wsnp_Ex_c1996_3754394	wsnp_Ex_c1996_3754394
Ku_c12037_482	Ku_c12037_482
Excalibur_c16646_1254	Excalibur_c16646_1254
Jagger_c4412_265	Jagger_c4412_265
wsnp_Ra_c10712_17572884	wsnp_Ra_c10712_17572884
RAC875_rep_c91134_949	RAC875_rep_c91134_949
wsnp_Ku_c2486_4751695	wsnp_Ku_c2486_4751695
RFL_Contig5031_526	RFL_Contig5031_526
RAC875_c31214_58	RAC875_c31214_58
BS00066545_51	BS00066545_51
wsnp_Ex_rep_c67561_66188180	wsnp_Ex_rep_c67561_66188180
wsnp_Ex_c19371_28311667	wsnp_Ex_c19371_28311667
BS00023068_51	BS00023068_51
IACX2158	IACX2158
wsnp_RFL_Contig3802_4108582	wsnp_RFL_Contig3802_4108582
Tdurum_contig26542_457	Tdurum_contig26542_457
BS00081189_51	BS00081189_51
Excalibur_c25921_230	Excalibur_c25921_230
wsnp_Ex_c25445_34710489	wsnp_Ex_c25445_34710489
Kukri_c3701_392	Kukri_c3701_392
BS00031814_51	BS00031814_51
wsnp_Ex_c38739_46196393	wsnp_Ex_c38739_46196393
Excalibur_c10637_515	Excalibur_c10637_515
Excalibur_c40056_59	Excalibur_c40056_59
RAC875_c50422_299	RAC875_c50422_299
Kukri_rep_c103893_875	Kukri_rep_c103893_875
RAC875_c52566_551	RAC875_c52566_551
BS00093993_51	BS00093993_51
BobWhite_c5852_103	BobWhite_c5852_103
Kukri_c19751_873	Kukri_c19751_873
Kukri_rep_c69267_496	Kukri_rep_c69267_496
CAP12_c2565_239	CAP12_c2565_239
wsnp_Ex_c17700_26446810	wsnp_Ex_c17700_26446810
Tdurum_contig10108_246	Tdurum_contig10108_246
wsnp_Ku_c12022_19520410	wsnp_Ku_c12022_19520410
RAC875_c34516_316	RAC875_c34516_316
RAC875_c10132_462	RAC875_c10132_462
wsnp_Ex_c7003_12065828	wsnp_Ex_c7003_12065828
RAC875_c4203_382	RAC875_c4203_382
RAC875_c16752_283	RAC875_c16752_283
BS00067280_51	BS00067280_51
Excalibur_c20050_133	Excalibur_c20050_133
wsnp_Ra_rep_c74497_72390803	wsnp_Ra_rep_c74497_72390803
wsnp_Ra_c1660_3275687	wsnp_Ra_c1660_3275687
wsnp_Ex_rep_c67543_66165372	wsnp_Ex_rep_c67543_66165372
RAC875_c63545_85	RAC875_c63545_85
Tdurum_contig10048_447	Tdurum_contig10048_447
Excalibur_c65830_82	Excalibur_c65830_82
IAAV3165	IAAV3165
Kukri_c48787_108	Kukri_c48787_108
Kukri_c75902_132	Kukri_c75902_132
RAC875_c5080_915	RAC875_c5080_915
Excalibur_c5438_274	Excalibur_c5438_274
RAC875_rep_c71112_400	RAC875_rep_c71112_400
RAC875_rep_c109207_706	RAC875_rep_c109207_706
Excalibur_c2484_2113	Excalibur_c2484_2113
wsnp_JD_c3732_4781170	wsnp_JD_c3732_4781170
Excalibur_c1353_1364	Excalibur_c1353_1364
wsnp_Ex_c25043_34305764	wsnp_Ex_c25043_34305764
BS00063236_51	BS00063236_51
RAC875_s109189_188	RAC875_s109189_188
RAC875_c15649_1101	RAC875_c15649_1101
BobWhite_c5072_107	BobWhite_c5072_107
Tdurum_contig10048_61	Tdurum_contig10048_61
Excalibur_c7963_1722	Excalibur_c7963_1722
BobWhite_c13525_262	BobWhite_c13525_262
Excalibur_c3762_829	Excalibur_c3762_829
IACX8446	IACX8446
Kukri_c31059_130	Kukri_c31059_130
BobWhite_c24069_257	BobWhite_c24069_257
Tdurum_contig42112_2432	Tdurum_contig42112_2432
Ra_c111671_555	Ra_c111671_555
tplb0030f06_593	tplb0030f06_593
BS00022295_51	BS00022295_51
Kukri_c5711_112	Kukri_c5711_112
wsnp_Ex_c7738_13195349	wsnp_Ex_c7738_13195349
Excalibur_c46143_143	Excalibur_c46143_143
Excalibur_c95944_641	Excalibur_c95944_641
Tdurum_contig54925_225	Tdurum_contig54925_225
wsnp_Ex_c45094_50985067	wsnp_Ex_c45094_50985067
RAC875_rep_c112807_403	RAC875_rep_c112807_403
Kukri_c42244_809	Kukri_c42244_809
CAP7_c4827_53	CAP7_c4827_53
Tdurum_contig83066_276	Tdurum_contig83066_276
Excalibur_c9580_1142	Excalibur_c9580_1142
IAAV1401	IAAV1401
BobWhite_c7274_333	BobWhite_c7274_333
Excalibur_c23723_141	Excalibur_c23723_141
BobWhite_c12144_216	BobWhite_c12144_216
RAC875_c17455_152	RAC875_c17455_152
RAC875_rep_c118667_79	RAC875_rep_c118667_79
Excalibur_c48871_625	Excalibur_c48871_625
Excalibur_rep_c107890_89	Excalibur_rep_c107890_89
IAAV5350	IAAV5350
Tdurum_contig13653_255	Tdurum_contig13653_255
Kukri_c12117_134	Kukri_c12117_134
tplb0054d13_2445	tplb0054d13_2445
Kukri_c30847_344	Kukri_c30847_344
IACX8602	IACX8602
BobWhite_c2423_99	BobWhite_c2423_99
IAAV717	IAAV717
BobWhite_c6166_319	BobWhite_c6166_319
Ku_c7740_879	Ku_c7740_879
Tdurum_contig30930_184	Tdurum_contig30930_184
BobWhite_c8253_397	BobWhite_c8253_397
BS00012071_51	BS00012071_51
RAC875_c27297_2153	RAC875_c27297_2153
Kukri_c28478_750	Kukri_c28478_750
wsnp_Ex_c10596_17293363	wsnp_Ex_c10596_17293363
Excalibur_c94383_157	Excalibur_c94383_157
BS00068181_51	BS00068181_51
BS00110490_51	BS00110490_51
RAC875_c34512_685	RAC875_c34512_685
Excalibur_c18966_1008	Excalibur_c18966_1008
Excalibur_c34937_710	Excalibur_c34937_710
Tdurum_contig54634_815	Tdurum_contig54634_815
Excalibur_c49875_479	Excalibur_c49875_479
tplb0031k24_254	tplb0031k24_254
Tdurum_contig10208_447	Tdurum_contig10208_447
Ku_c41677_924	Ku_c41677_924
Kukri_c46621_143	Kukri_c46621_143
wsnp_BE499478B_Ta_2_1	wsnp_BE499478B_Ta_2_1
Ra_c491_902	Ra_c491_902
wsnp_BG263521B_Ta_2_1	wsnp_BG263521B_Ta_2_1
wsnp_Ex_c3764_6853627	wsnp_Ex_c3764_6853627
wsnp_Ra_c16822_25566950	wsnp_Ra_c16822_25566950
Kukri_c37311_136	Kukri_c37311_136
CAP7_c16_483	CAP7_c16_483
BobWhite_c18672_757	BobWhite_c18672_757
Excalibur_rep_c107769_116	Excalibur_rep_c107769_116
Kukri_c29640_92	Kukri_c29640_92
Excalibur_c100910_239	Excalibur_c100910_239
Tdurum_contig31911_195	Tdurum_contig31911_195
RAC875_c5673_1209	RAC875_c5673_1209
Kukri_c10017_833	Kukri_c10017_833
BobWhite_c7786_376	BobWhite_c7786_376
BS00066119_51	BS00066119_51
BS00047070_51	BS00047070_51
RFL_Contig2751_1562	RFL_Contig2751_1562
Excalibur_c22315_894	Excalibur_c22315_894
Kukri_c10869_1591	Kukri_c10869_1591
RAC875_c87052_193	RAC875_c87052_193
Ex_c52711_584	Ex_c52711_584
RAC875_c29913_139	RAC875_c29913_139
Kukri_c7339_113	Kukri_c7339_113
Kukri_rep_c101529_1199	Kukri_rep_c101529_1199
BS00012036_51	BS00012036_51
BS00022657_51	BS00022657_51
IACX1412	IACX1412
Ra_c71978_532	Ra_c71978_532
RAC875_c37540_565	RAC875_c37540_565
wsnp_Ex_c21092_30220342	wsnp_Ex_c21092_30220342
BS00110442_51	BS00110442_51
wsnp_JD_rep_c67103_42432235	wsnp_JD_rep_c67103_42432235
BS00004413_51	BS00004413_51
Kukri_c96357_134	Kukri_c96357_134
BobWhite_c12911_788	BobWhite_c12911_788
Kukri_rep_c107245_634	Kukri_rep_c107245_634
RFL_Contig2815_1305	RFL_Contig2815_1305
IAAV6765	IAAV6765
BS00080318_51	BS00080318_51
wsnp_JD_c4699_5834958	wsnp_JD_c4699_5834958
BS00072840_51	BS00072840_51
BS00068310_51	BS00068310_51
IACX8470	IACX8470
Kukri_c5497_312	Kukri_c5497_312
wsnp_Ex_c38739_46195930	wsnp_Ex_c38739_46195930
Kukri_c6973_344	Kukri_c6973_344
RAC875_c6538_123	RAC875_c6538_123
wsnp_Ex_c163_321026	wsnp_Ex_c163_321026
Kukri_c26474_540	Kukri_c26474_540
Kukri_c32700_104	Kukri_c32700_104
RFL_Contig356_812	RFL_Contig356_812
Kukri_c49784_56	Kukri_c49784_56
Ra_c105904_1191	Ra_c105904_1191
CAP8_rep_c8162_101	CAP8_rep_c8162_101
Kukri_c3501_1175	Kukri_c3501_1175
Kukri_c16760_1427	Kukri_c16760_1427
BS00022417_51	BS00022417_51
Excalibur_rep_c106124_239	Excalibur_rep_c106124_239
Kukri_c12368_82	Kukri_c12368_82
RFL_Contig4856_71	RFL_Contig4856_71
RAC875_c36614_344	RAC875_c36614_344
Kukri_c32355_1027	Kukri_c32355_1027	RAC875_c13774_161	Kukri_c32355_1089	BS00065717_51	Excalibur_c74714_108	RAC875_c3257_1179	RAC875_rep_c72115_351	Excalibur_c93588_271	Excalibur_c1027_927	BobWhite_c38713_202	Kukri_rep_c103890_185	BobWhite_c9705_429	RAC875_c110838_499
BobWhite_c16917_732	BobWhite_c12090_117	Kukri_c58969_980	RAC875_rep_c69388_134	tplb0062d15_1382	BobWhite_c16917_732
Kukri_rep_c101148_401	RAC875_c20076_907	RAC875_rep_c120698_93	Excalibur_rep_c104620_183	Excalibur_c1451_660	Kukri_rep_c101148_401
Kukri_c36639_186	Excalibur_rep_c70308_701	Ku_c674_915	Excalibur_c47219_820	Kukri_rep_c68088_633	BobWhite_c40561_305	D_contig80448_280	RAC875_c110838_690	Kukri_c36639_186
Kukri_rep_c68903_1100	RAC875_s116170_295	RAC875_c2176_2416	BobWhite_rep_c53418_120	Kukri_rep_c68903_1100
BobWhite_c32336_504	BobWhite_c13924_707	BobWhite_c32336_198	BobWhite_c32336_504	Excalibur_c44325_92
Kukri_c4790_1174	BobWhite_c47086_539	BS00062864_51	Kukri_c1016_2269	Kukri_c4790_1174
Excalibur_c4303_206	BS00069899_51	BS00106937_51	BS00073229_51	RAC875_rep_c116200_396	Excalibur_c4303_206
Excalibur_rep_c67221_153	Excalibur_rep_c67221_153	RAC875_rep_c85788_282	Kukri_c34647_218	Kukri_c29592_559	BobWhite_rep_c60776_638	RAC875_c18309_605
BobWhite_c3871_735	wsnp_CAP7_c3635_1688824	RAC875_c25763_254	BobWhite_c3871_735	Kukri_c3115_279	Tdurum_contig10246_1749
RAC875_c52165_241	Kukri_rep_c70958_1044	tplb0021e03_713	wsnp_Ku_c9269_15583444	RAC875_c52165_241	BobWhite_rep_c65414_271	Excalibur_c13046_700
Excalibur_c17456_428	RAC875_c13116_1162	RAC875_rep_c108908_72	Excalibur_c17456_428	Excalibur_c3108_2958
BS00065147_51	BS00065147_51	BS00010514_51	BS00081578_51	BS00065701_51
CAP12_rep_c5547_123	Excalibur_c95944_72	CAP12_rep_c5547_123
Kukri_rep_c69087_153	Kukri_rep_c69087_153	D_GA8KES401AVZF3_380	Kukri_c5579_466
BS00022211_51	BS00080749_51	Excalibur_c2887_131	BS00022211_51
BobWhite_c6055_185	Excalibur_c22877_1990	BobWhite_c6055_185	Kukri_rep_c71152_906
wsnp_BE488779D_Ta_1_2	RAC875_c31560_141	wsnp_BE488779D_Ta_1_2	BS00063748_51
Excalibur_rep_c67599_2154	Excalibur_rep_c67599_2154	Excalibur_rep_c67599_242	BS00015680_51
BS00093111_51	BS00093111_51	BS00093990_51
Excalibur_c11133_209	Excalibur_c11133_209	Excalibur_c30328_713
D_contig77859_59	D_contig77859_59	RAC875_rep_c72220_143
wsnp_Ku_c28820_38731047	wsnp_Ku_c28820_38731047	BS00009458_51
IACX1444	Kukri_c63505_174	IACX1444
BS00063710_51	RAC875_rep_c114236_188	BS00063710_51
RFL_Contig5917_3026	RFL_Contig5917_3026	RFL_Contig5917_2433
Kukri_c29358_277	Excalibur_c35611_446	Kukri_c29358_277
BobWhite_rep_c51247_189	BobWhite_rep_c50186_469	BobWhite_rep_c51247_189
BS00063674_51	Kukri_rep_c114322_506	BS00021923_51	BS00063674_51
wsnp_Ex_c7908_13430703	Kukri_c19434_936	wsnp_Ex_c7908_13430703
Kukri_c49670_857	Kukri_c49670_857	RAC875_c46007_340
Excalibur_rep_c101288_130	Excalibur_rep_c101288_130	BS00049514_51
RAC875_c30919_311	RAC875_c30919_311	RAC875_rep_c114621_200
Excalibur_c21749_470	Excalibur_c15426_661	Excalibur_c21749_470
tplb0030j08_1960	BS00011425_51	tplb0030j08_1960
RFL_Contig2460_547	RAC875_c17722_1704	wsnp_BE426620D_Ta_2_2	RFL_Contig2460_547	Excalibur_c44325_339
D_contig14237_449	RAC875_c54391_236	D_contig14237_449
Excalibur_rep_c103649_61	Excalibur_c4386_429	Excalibur_rep_c103649_61
wsnp_Ra_c25656_35227058	wsnp_Ra_c25656_35227058	RAC875_c25656_289
RAC875_c60563_531	RAC875_c60563_531	CAP11_c3942_361
wsnp_Ex_c6400_11123059	wsnp_Ex_c6400_11123059
RAC875_rep_c70010_692	RAC875_rep_c70010_692	Ex_c8179_1452
Excalibur_c62255_986	RAC875_c7201_229	Excalibur_rep_c104444_206	RFL_Contig3172_444	tplb0058k20_1741	RAC875_c32340_462	Excalibur_c77484_60	RAC875_rep_c69388_778	wsnp_BE445431D_Ta_2_1	Excalibur_c62255_986
BS00022276_51	BS00022276_51
RAC875_c45702_412	RAC875_c45702_412
RAC875_c31493_120	RAC875_c31493_120
wsnp_RFL_Contig2659_2346243	wsnp_RFL_Contig2659_2346243
BobWhite_rep_c63940_205	BobWhite_rep_c63940_205
Kukri_rep_c73433_61	Kukri_rep_c73433_61
BS00067584_51	BS00067584_51
Kukri_c7605_181	Kukri_c7605_181
BS00011109_51	BS00011109_51
Excalibur_c24307_739	Excalibur_c24307_739
Kukri_c14902_1112	Kukri_c14902_1112
Kukri_c26576_329	Kukri_c26576_329
Kukri_rep_c72666_625	Kukri_rep_c72666_625	BobWhite_c8982_226
BobWhite_rep_c51612_864	BobWhite_rep_c51612_864
D_F1BEJMU01A0OMY_356	D_F1BEJMU01A0OMY_356
wsnp_BE517946D_Ta_1_2	wsnp_Ku_c4319_7848197	RAC875_c5342_1312	wsnp_BE517946D_Ta_1_2
BS00093757_51	BS00093757_51
BS00012014_51	BS00012014_51
BS00063225_51	BS00063225_51
BS00039211_51	BS00039211_51
RAC875_rep_c110753_119	RAC875_rep_c110753_119
BS00022234_51	BS00022234_51
D_contig39379_541	D_contig39379_541
Tdurum_contig29563_257	Tdurum_contig29563_257
wsnp_Ex_rep_c66522_64795143	wsnp_Ex_rep_c66522_64795143
D_contig73920_552	D_contig73920_552
Excalibur_rep_c109101_94	Excalibur_rep_c109101_94
BS00060596_51	BS00060596_51
BS00065946_51	BS00065946_51
Kukri_c30439_2407	Kukri_c30439_2407
BS00021718_51	BS00021718_51
Kukri_c33486_128	Kukri_c33486_128
Kukri_rep_c72558_961	Kukri_rep_c72558_961
D_GBUVHFX02JKG4A_54	D_GBUVHFX02JKG4A_54
BobWhite_c10539_201	BobWhite_c10539_201
BS00047901_51	BS00047901_51
BS00070104_51	BS00070104_51
D_contig17313_245	D_contig17313_245
RAC875_c15518_236	RAC875_c15518_236
RAC875_rep_c102601_57	RAC875_rep_c102601_57
Excalibur_c17039_436	Excalibur_c17039_436
IAAV6312	IAAV6312
BobWhite_c16655_421	BobWhite_c16655_421
RAC875_rep_c69619_260	Excalibur_rep_c86288_514	Kukri_c14696_214	RAC875_rep_c69619_260	Excalibur_c23239_718
Kukri_rep_c70958_916	Kukri_rep_c70958_916
D_GDS7LZN02FDZX8_269	D_GDS7LZN02FDZX8_269
RAC875_rep_c114621_464	RAC875_rep_c114621_464
IAAV6032	IAAV6032
BS00080239_51	BS00080239_51
RAC875_c26896_339	RAC875_c26896_339
BS00073230_51	BS00073230_51
BobWhite_c16439_1143	BobWhite_c16439_1143
wsnp_JD_c289_450995	wsnp_JD_c289_450995
Kukri_rep_c113120_104	Kukri_rep_c113120_104
BS00082605_51	BS00082605_51
IACX5670	IACX5670
RFL_Contig5277_1141	RFL_Contig5277_1141
IAAV4282	IAAV4282
D_F1BEJMU02GB94Z_188	D_F1BEJMU02GB94Z_188
Kukri_rep_c106786_230	Kukri_rep_c106786_230
BobWhite_c6365_965	BobWhite_c6365_965
wsnp_Ex_c3964_7181151	wsnp_Ex_c3964_7181151
BS00022532_51	BS00022532_51
CAP12_c1503_76	CAP12_c1503_76
BobWhite_c28250_220	BobWhite_c28250_220
Excalibur_c42413_442	Excalibur_c42413_442
Excalibur_c6681_580	Excalibur_c6681_580
RAC875_c9897_638	RAC875_c9897_638
Excalibur_c18353_55	Excalibur_c18353_55
Kukri_c31121_1011	Kukri_c31121_1011
BS00076261_51	BS00076261_51
tplb0060h04_139	tplb0060h04_139
Ex_c27573_760	Ex_c27573_760
BS00044720_51	BS00044720_51
wsnp_CAP11_rep_c4111_1943544	wsnp_CAP11_rep_c4111_1943544
Kukri_c27309_590	Kukri_c27309_590
Kukri_c8752_281	Kukri_c8752_281
Ku_c19185_1569	Ku_c19185_1569
BobWhite_rep_c65414_125	BobWhite_rep_c65414_125
BS00039210_51	BS00039210_51
Kukri_rep_c103845_165	Kukri_rep_c103845_165
Kukri_c16557_855	Kukri_c16557_855
Kukri_c60627_74	Kukri_c60627_74
BS00067698_51	BS00067698_51
Excalibur_c8720_1073	Excalibur_c8720_1073
RAC875_c63883_76	RAC875_c63883_76
RAC875_rep_c73201_205	RAC875_rep_c73201_205
Kukri_c31121_1460	Kukri_c31121_1460
wsnp_Ku_c7229_12491877	wsnp_Ku_c7229_12491877
Kukri_c16477_181	Kukri_c16477_181
RAC875_rep_c103893_601	RAC875_rep_c103893_601
RAC875_c50347_258	RAC875_c50347_258
D_contig31797_313	D_contig31797_313
BS00086534_51	BS00086534_51
wsnp_JD_rep_c63957_40798121	wsnp_JD_rep_c63957_40798121
BobWhite_c5756_516	BobWhite_c5756_516
BS00010131_51	BS00010131_51
RAC875_c39665_175	RAC875_c39665_175
wsnp_Ra_rep_c116793_96612614	wsnp_Ra_rep_c116793_96612614
wsnp_Ex_c10751_17505459	wsnp_Ex_c10751_17505459
BS00043082_51	BS00043082_51
BS00063517_51	BS00063517_51
wsnp_Ku_rep_c105822_91859983	wsnp_Ku_rep_c105822_91859983
BS00079440_51	BS00079440_51
IAAV3173	IAAV3173
RAC875_c3187_873	RAC875_c3187_873
Kukri_rep_c72959_145	Kukri_rep_c72959_145
Excalibur_c15048_488	Excalibur_c15048_488
Kukri_c365_345	Kukri_c365_345
BobWhite_c43681_334	Ku_c68484_1276	IAAV1334	Tdurum_contig11121_834	wsnp_RFL_Contig4734_5671036	BobWhite_c43681_334	BS00101401_51	RAC875_c67309_634	CAP8_c1393_327	RAC875_c17907_181	wsnp_Ku_c32404_42016343
RAC875_rep_c117959_132	wsnp_Ra_c10669_17515792	BS00011612_51	RAC875_rep_c117959_132	wsnp_Ex_c47907_52974924	wsnp_Ra_c35889_44345459	wsnp_Ex_c8334_14049699	wsnp_Ra_c11291_18338838	Ra_c38505_555	RFL_Contig1034_2351
RAC875_c11672_1240	Kukri_rep_c70479_411	Tdurum_contig59782_86	wsnp_Ex_c9458_15679797	BobWhite_c42102_237	wsnp_Ex_c12948_20511479	Ku_c28597_514	RAC875_c11672_1240
Ku_c19285_555	Ku_c19285_555
wsnp_Ex_rep_c69752_68711460	Ex_c18484_2026	wsnp_Ex_c9145_15214903	wsnp_Ku_c9433_15811664	wsnp_Ex_rep_c69752_68711460	BobWhite_c34548_96
BS00107444_51	Excalibur_c33545_134	BS00107444_51	wsnp_Ex_c28930_38008757
wsnp_Ex_c22683_31887799	IAAV1155	RAC875_c20134_535	wsnp_Ex_c22683_31887799	Kukri_rep_c101735_236	wsnp_Ex_c2573_4788116
BobWhite_c9704_273	JG_c3077_214	Excalibur_c9000_209	RAC875_c10286_1247	BobWhite_c9704_273	JG_c3077_225
BobWhite_c17879_519	IACX5899	BobWhite_c17879_519	IAAV8170	wsnp_Ex_c14202_22145805
BS00081610_51	BS00023337_51	BS00081610_51	wsnp_Ra_c132_291198
wsnp_Ex_c2502_4675968	wsnp_Ex_c14340_22315611	wsnp_Ex_rep_c66907_65324299	wsnp_Ex_c2502_4675968
wsnp_Ra_c7280_12576178	RAC875_c37118_595	RAC875_c53864_310	wsnp_Ra_c7280_12576178
BS00048489_51	RAC875_c76367_523	BS00022798_51	BS00048489_51
RAC875_c15109_106	RAC875_c15109_106	wsnp_CAP11_c68_106078	wsnp_CAP12_c15_9559
RAC875_c15003_377	Kukri_c8465_54	RAC875_c15003_377	Excalibur_c39808_453
Tdurum_contig31235_99	Tdurum_contig50577_620	Tdurum_contig31235_99	BS00086050_51
wsnp_JD_c5699_6859527	wsnp_JD_c5699_6859527	Excalibur_c13242_1178	wsnp_RFL_Contig2011_1216801
Tdurum_contig83663_371	RAC875_c3427_734	wsnp_BE490613A_Ta_2_1	Tdurum_contig83663_371
IAAV1410	IAAV1410	Ra_c23771_496
wsnp_Ex_c15475_23756906	wsnp_Ex_c15475_23756906	Kukri_c10751_1031
Tdurum_contig57753_138	BS00037400_51	Tdurum_contig57753_138
BobWhite_c17021_297	BobWhite_c17021_297	Kukri_s117068_130
IAAV4286	tplb0050h15_1287	IAAV4286
RAC875_c77648_367	RAC875_c77648_367	BobWhite_c5461_338
RAC875_c79551_167	RAC875_c79551_167	BS00091002_51
CAP8_c4697_108	wsnp_Ex_c11397_18400400	CAP8_c4697_108
Kukri_c80104_809	BobWhite_rep_c49102_169	Kukri_c80104_809
BS00010531_51	BS00010531_51	wsnp_Ex_c5929_10402147
Tdurum_contig57693_581	BobWhite_s65081_93	Tdurum_contig57693_581
Tdurum_contig59585_656	Tdurum_contig59585_656	D_GBB4FNX02FX302_98
BS00064039_51	BS00064039_51	wsnp_Ku_c5378_9559013	Kukri_rep_c87640_135	wsnp_Ra_c34117_42876812
BobWhite_c30232_154	BobWhite_c30232_154	BS00022882_51
RAC875_c842_1476	BobWhite_c8340_511	RAC875_c842_1476
Excalibur_c12875_864	BS00066230_51	Excalibur_c12875_864
Excalibur_c26754_433	Excalibur_c26754_433	IAAV3900
BS00000445_51	RAC875_rep_c109433_782	BS00000445_51
Tdurum_contig697_73	BS00089400_51	Tdurum_contig697_73
wsnp_Ku_c4886_8753646	wsnp_Ku_c4886_8753646	Ku_c56370_1155
RFL_Contig1798_1606	Ex_c67794_487	RFL_Contig1798_1606
Tdurum_contig57139_318	Ex_c18484_2048	Tdurum_contig57139_318
Excalibur_c56240_176	Excalibur_c56240_176
BS00073898_51	BS00073898_51
wsnp_Ex_c12269_19597415	wsnp_Ex_c12269_19597415
Excalibur_rep_c103091_266	Excalibur_rep_c103091_266
Kukri_rep_c89183_282	Kukri_rep_c89183_282
BS00062645_51	BS00062645_51
wsnp_Ex_c361_707953	wsnp_Ex_c361_707953
Kukri_c15950_244	Kukri_c15950_244
wsnp_Ra_c27984_37480491	wsnp_Ra_c27984_37480491
wsnp_JD_c2863_3822253	wsnp_JD_c2863_3822253
wsnp_Ex_rep_c102478_87635370	wsnp_Ex_rep_c102478_87635370
BobWhite_c18408_199	BobWhite_c18408_199
BS00080879_51	BS00080879_51
wsnp_BE494474A_Ta_2_2	wsnp_BE494474A_Ta_2_2
Kukri_rep_c96809_352	Kukri_rep_c96809_352
Ra_c88203_468	Kukri_c5459_334	Tdurum_contig68855_91	Ra_c88203_468	Ra_c88203_455
Excalibur_c74666_291	Excalibur_c74666_291
BS00022884_51	BS00022884_51
wsnp_Ku_c1307_2606226	wsnp_Ku_c1307_2606226
Kukri_c47643_920	Kukri_c47643_920
BS00022989_51	BS00022989_51
Ku_c17569_905	Ku_c17569_905
wsnp_Ex_c11085_17973016	wsnp_Ex_c11085_17973016
Excalibur_c49743_97	Excalibur_c49743_97
Excalibur_c3969_1208	Excalibur_c3969_1208
RFL_Contig4921_2420	RAC875_c842_1516	wsnp_Ex_c2331_4369782	RFL_Contig4921_2420	wsnp_Ex_c18637_27508578	Excalibur_c46082_440	wsnp_Ku_c3286_6111360	Ra_c72106_227
wsnp_Ex_c28679_37784954	wsnp_Ex_c28679_37784954
Ku_c26872_269	Ku_c26872_269
BS00059887_51	BS00059887_51
BS00110266_51	BS00110266_51
wsnp_RFL_Contig3866_4228783	wsnp_RFL_Contig3866_4228783
BS00049977_51	BS00049977_51
BS00071823_51	BS00071823_51
BS00001478_51	BS00001478_51
RAC875_c32792_231	RAC875_c32792_231
wsnp_Ex_c8884_14841846	wsnp_Ex_c8884_14841846
RAC875_c99055_69	RAC875_c99055_69
Kukri_c13830_556	Kukri_c13830_556
BS00094366_51	BS00094366_51
Kukri_c28650_111	Kukri_c28650_111
BS00010204_51	BS00010204_51
wsnp_Ku_c46762_53407442	wsnp_Ku_c46762_53407442
Ku_c14313_1194	Ku_c14313_1194
IAAV5370	IAAV5370
Excalibur_c24354_465	Excalibur_c24354_465
Excalibur_rep_c110278_62	Excalibur_rep_c110278_62
Tdurum_contig56731_335	Tdurum_contig56731_335
Excalibur_c16197_748	Excalibur_c16197_748
Kukri_c49927_151	Kukri_c49927_151
Excalibur_c854_1459	Excalibur_c854_1459
wsnp_Ex_c8409_14170476	wsnp_Ex_c8409_14170476
BS00074926_51	BS00074926_51
RAC875_rep_c90531_283	RAC875_rep_c90531_283
Ku_c17560_146	Ku_c17560_146
BS00084348_51	BS00084348_51
BS00066475_51	BS00066475_51
Tdurum_contig63129_238	Ra_c88203_1055	Excalibur_c6501_477	Ra_c11263_2353	Tdurum_contig63129_238
Kukri_c12079_204	Kukri_c12079_204
BS00094057_51	BS00094057_51
wsnp_Ex_c11229_18163892	wsnp_Ex_c11229_18163892
wsnp_CAP8_c1007_643393	wsnp_Ku_c19456_28944589	wsnp_CAP8_c1007_643393
CAP7_c915_121	CAP7_c915_121
BS00022424_51	BS00022424_51
IAAV902	IAAV902
wsnp_JD_rep_c64325_41024646	wsnp_JD_rep_c64325_41024646
Excalibur_c1529_1644	Excalibur_c1529_1644
Kukri_rep_c69970_717	Kukri_rep_c69970_717
wsnp_JG_c2509_1153697	wsnp_JG_c2509_1153697
Kukri_c63259_151	Kukri_c63259_151
wsnp_BE426418A_Ta_2_2	wsnp_BE426418A_Ta_2_2
Excalibur_c94962_57	Excalibur_c94962_57
Tdurum_contig91865_242	Tdurum_contig91865_242
BS00022459_51	BS00022459_51
RAC875_c2464_274	RAC875_c2464_274
RAC875_c52195_324	RAC875_c52195_324
BS00063300_51	BS00063300_51
Excalibur_c64302_103	Excalibur_c64302_103
Excalibur_c2578_1966	Excalibur_c2578_1966
BS00061179_51	BS00061179_51
Excalibur_c18089_1116	wsnp_Ex_c763_1503467	Excalibur_c18089_1116	Kukri_c6288_364
Kukri_c64639_120	Kukri_c64639_120
wsnp_Ku_c44716_51926415	wsnp_Ku_c44716_51926415
BS00073062_51	BS00073062_51
Excalibur_c56240_200	Excalibur_c56240_200
IAAV3851	IAAV3851
Kukri_c62467_362	Kukri_c62467_362
IAAV5507	IAAV5507
IAAV1523	IAAV1523
wsnp_BE426418A_Ta_2_1	wsnp_BE426418A_Ta_2_1
BS00055211_51	BS00055211_51
wsnp_Ex_c6217_10848574	wsnp_Ex_c6217_10848574
RAC875_c67770_822	RAC875_c67770_822
Kukri_s117946_404	Kukri_s117946_404
wsnp_Ku_c2249_4335279	wsnp_Ku_c2249_4335279
BS00060666_51	BS00060666_51
wsnp_Ex_c1141_2191485	wsnp_Ex_c1141_2191485
BS00022368_51	BS00022368_51
wsnp_Ku_c18497_27803432	wsnp_Ku_c18497_27803432
wsnp_Ex_c8240_13914674	wsnp_Ex_c8240_13914674
wsnp_Ku_c14082_22272647	wsnp_Ku_c14082_22272647
BS00067499_51	BS00067499_51
Kukri_c4030_896	Kukri_c4030_896
Kukri_c51247_322	Kukri_c51247_322
wsnp_Ex_c12341_19693570	wsnp_Ex_c12341_19693570	wsnp_Ex_rep_c66357_64540369
IAAV3488	IAAV3488
BS00067748_51	BS00067748_51
Excalibur_c7610_143	Excalibur_c7610_143
wsnp_Ku_c10468_17301042	wsnp_Ku_c10468_17301042
wsnp_Ex_c9483_15722127	wsnp_Ex_c9483_15722127
wsnp_BG262734A_Ta_2_3	wsnp_BG262734A_Ta_2_3
RAC875_c68056_81	RAC875_c68056_81
BobWhite_c43213_184	BobWhite_c43213_184
wsnp_CAP11_rep_c4157_1965583	wsnp_CAP11_rep_c4157_1965583
Excalibur_c5561_1013	Excalibur_c5561_1013
BS00034334_51	BS00034334_51
Excalibur_c39248_485	Excalibur_c39248_485
Kukri_rep_c112061_617	Kukri_rep_c112061_617
BS00022256_51	BS00022256_51
IAAV9068	IAAV9068
wsnp_Ex_c12341_19693090	wsnp_Ex_c12341_19693090
BS00088756_51	BS00088756_51
Excalibur_c91154_175	Excalibur_c91154_175
BS00039498_51	BS00039498_51
wsnp_Ex_rep_c67635_66292308	wsnp_Ex_rep_c67635_66292308
RAC875_rep_c75768_245	RAC875_rep_c75768_245
BS00048031_51	BS00048031_51
wsnp_Ku_c8400_14280021	wsnp_Ku_c8400_14280021
wsnp_Ex_c20250_29303152	wsnp_Ex_c20250_29303152
wsnp_Ex_c1894_3575749	wsnp_Ex_c1894_3575749
BS00110405_51	BS00110405_51
BS00093975_51	BS00093975_51
RAC875_c56516_786	RAC875_c56516_786
Tdurum_contig777_260	Tdurum_contig777_260
Tdurum_contig11121_739	Tdurum_contig11121_739
wsnp_Ex_rep_c104125_88923836	wsnp_Ex_rep_c104125_88923836
Tdurum_contig22253_104	Tdurum_contig22253_104
BS00022129_51	BS00022129_51
tplb0053a24_2232	tplb0053a24_2232
Excalibur_c19658_82	Excalibur_c19658_82
RFL_Contig1175_354	RFL_Contig1175_354
IAAV4781	IAAV4781
wsnp_Ku_c44089_51445136	wsnp_Ku_c44089_51445136
BS00066319_51	BS00066319_51
Kukri_c68006_282	Kukri_c68006_282
BS00093889_51	BS00093889_51
RFL_Contig1896_1236	RFL_Contig1896_1236
Excalibur_c13709_2568	Excalibur_c13709_2568
wsnp_Ex_c11039_17902115	wsnp_Ex_c11039_17902115
Excalibur_c17655_467	Excalibur_c17655_467
BS00056089_51	BS00056089_51
Tdurum_contig28699_54	Tdurum_contig28699_54
Tdurum_contig93830_1688	Tdurum_contig93830_1688
wsnp_Ku_c11052_18135847	wsnp_Ku_c11052_18135847
BS00110564_51	BS00110564_51
wsnp_BE604885A_Ta_2_1	wsnp_BE604885A_Ta_2_1
Tdurum_contig50392_1355	Tdurum_contig50392_1355
wsnp_BE443995B_Ta_2_2	wsnp_BE443995B_Ta_2_2
wsnp_Ex_c10630_17338703	wsnp_Ex_c10630_17338703
RFL_Contig1488_671	RFL_Contig1488_671
RFL_Contig5871_1650	RFL_Contig5871_1650
wsnp_Ex_rep_c108072_91444417	wsnp_Ex_rep_c108072_91444417
wsnp_Ex_rep_c69577_68526990	wsnp_Ex_rep_c69577_68526990
BS00041742_51	BS00041742_51
Tdurum_contig62557_263	Tdurum_contig62557_263
RAC875_c7060_67	RAC875_c7060_67
BS00020459_51	BS00020459_51
Kukri_c10751_264	Kukri_c10751_264
Excalibur_c60530_113	Excalibur_c60530_113
RFL_Contig497_1114	RFL_Contig497_1114
Excalibur_rep_c110501_525	Excalibur_rep_c110501_525
BS00023222_51	BS00023222_51
Excalibur_c48047_90	Excalibur_c48047_90
BobWhite_c37325_92	BobWhite_c37325_92
Kukri_rep_c69028_1398	Kukri_rep_c69028_1398
BS00049032_51	BS00049032_51
Tdurum_contig55841_351	Tdurum_contig55841_351
Kukri_c33640_640	Kukri_c33640_640
Kukri_c1568_889	Kukri_c1568_889
RAC875_c18058_1070	RAC875_c18058_1070
wsnp_Ra_c16278_24893033	wsnp_Ra_c16278_24893033
RAC875_c45016_79	RAC875_c45016_79
wsnp_Ex_c10667_17387885	wsnp_Ex_c10667_17387885
BobWhite_c23392_496	BobWhite_c23392_496
wsnp_Ex_rep_c67786_66472676	wsnp_Ex_rep_c67786_66472676
wsnp_Ra_rep_c106523_90273922	wsnp_Ra_rep_c106523_90273922
CAP8_c3568_256	CAP8_c3568_256
wsnp_Ex_c13949_21828493	wsnp_Ex_c13949_21828493
wsnp_BF429272A_Ta_2_1	wsnp_BF429272A_Ta_2_1
BS00106008_51	BS00106008_51
wsnp_Ex_c14681_22747500	wsnp_Ex_c14681_22747500
RFL_Contig4399_956	RFL_Contig4399_956
wsnp_BE443568A_Ta_2_1	wsnp_BE443568A_Ta_2_1
wsnp_Ex_c22766_31972812	wsnp_Ex_c22766_31972812
BS00081688_51	BS00081688_51
IAAV6974	IAAV6974
wsnp_Ex_c1149_2206471	wsnp_Ex_c1149_2206471
wsnp_Ku_c10362_17156084	wsnp_Ku_c10362_17156084
BS00032524_51	BS00032524_51
Excalibur_c34649_556	Excalibur_c34649_556
wsnp_Ku_c40218_48484410	wsnp_Ku_c40218_48484410
BS00065468_51	BS00065468_51
wsnp_Ex_c53364_56625806	wsnp_Ex_c53364_56625806
RAC875_c24982_202	RAC875_c24982_202
BS00076772_51	BS00076772_51
BS00097939_51	BS00097939_51
RAC875_c51781_238	RAC875_c51781_238
Kukri_c34195_357	Kukri_c34195_357
BobWhite_c12428_371	BobWhite_c12428_371
Kukri_c82097_197	Kukri_c82097_197
[truncated: 3,568 more rows]
[truncated: 3 more columns]
