# Supplementary material for: Haplotype-tagged SNPs improve genomic prediction accuracy for Fusarium head blight resistance and yield-related traits in wheat
Source: Theor Appl Genet. 2023 Apr 3;136(4):92. doi: 10.1007/s00122-023-04352-8 (PMC10068637; doi:10.1007/s00122-023-04352-8)
Supplement: Supplementary file 5 — Supplementary file5 (ZIP 2025 KB) [file 122_2023_4352_MOESM5_ESM.zip › LD-1_haplotyping.xlsx]

## Sheet: LM
Haplotyping - Breeding lines (Lantmännen)
LD=1(r^2 = 1)
Haplotype tagged SNPS	Alleles captured/other SNPS in a haplotype
RAC875_rep_c110052_194	RAC875_c85778_184	wsnp_Ex_c19730_28728245	RAC875_rep_c110052_194
CAP12_c6266_339	wsnp_Ex_c33831_42253707	CAP12_c6266_339	CAP12_c6266_298
wsnp_Ex_c41953_48657850	wsnp_Ex_c41953_48658353	wsnp_Ex_c41953_48657850	wsnp_JD_c3973_5044238
wsnp_Ex_c1374_2630879	wsnp_Ex_c1374_2630879	Ex_c12763_662	RAC875_c18539_1159
RAC875_c21620_1359	RAC875_c21620_1359	IAAV2342	Ku_c2449_578
Ex_c23451_720	Ex_c23451_720	wsnp_Ex_c28165_37310070	wsnp_Ex_rep_c67763_66441222
wsnp_Ex_rep_c105541_89932598	RAC875_c33300_141	wsnp_Ex_rep_c105541_89932598	wsnp_Ku_c17726_26872129
Kukri_rep_c81206_235	Kukri_rep_c81206_235	RAC875_c53095_51
IAAV2838	IAAV2838	RAC875_c37934_225
BS00003813_51	BS00003813_51	Kukri_c23382_1431
wsnp_Ex_c6934_11953178	wsnp_Ex_c3747_6824863	wsnp_Ex_c6934_11953178
wsnp_BE518393A_Td_2_3	IAAV9022	wsnp_BE518393A_Td_2_3
RFL_Contig5334_831	RAC875_rep_c105766_652	RFL_Contig5334_831
Kukri_c3582_87	Kukri_c3582_87
RAC875_c45115_509	RAC875_c45115_509
wsnp_Ku_c1818_3557408	wsnp_Ku_c1818_3557408
BS00022738_51	BS00022738_51
Kukri_rep_c107771_588	Kukri_rep_c107771_588
Excalibur_c14859_394	Excalibur_c14859_394
IACX293	IACX293
BS00048117_51	BS00048117_51
Ra_c11042_1500	Ra_c11042_1500
IAAV8147	IAAV8147
wsnp_Ex_c17684_26426672	wsnp_Ex_c17684_26426672
RAC875_c5544_4156	RAC875_c5544_4156
Tdurum_contig11756_264	Tdurum_contig11756_264
Ex_c801_555	Ex_c801_555
wsnp_Ex_rep_c103087_88124573	wsnp_Ex_rep_c103087_88124573
wsnp_Ku_c1642_3232242	wsnp_Ku_c1642_3232242
BS00030644_51	BS00030644_51
BS00021714_51	BS00021714_51
BS00012042_51	BS00012042_51
Kukri_c82555_88	Kukri_c82555_88
IAAV5730	IAAV5730
wsnp_Ex_c15377_23637176	wsnp_Ex_c15377_23637176
wsnp_Ra_c41581_48764320	wsnp_Ra_c41581_48764320
Excalibur_c24041_794	Excalibur_c24041_794
Excalibur_c6255_1119	Excalibur_c6255_1119
wsnp_Ku_c30921_40705731	wsnp_Ku_c30921_40705731
IACX10924	IACX10924
wsnp_Ex_c28149_37293173	wsnp_Ex_c28149_37293173
BobWhite_c26569_190	BobWhite_c26569_190
wsnp_Ex_rep_c81556_76277906	wsnp_Ex_rep_c81556_76277906
BobWhite_c8428_346	BobWhite_c8428_346
wsnp_Ex_c572_1138503	wsnp_Ex_c572_1138503
CAP12_c1906_217	CAP12_c1906_217
RAC875_c14066_452	RAC875_c14066_452
RAC875_c39401_502	RAC875_c39401_502
wsnp_Ku_c15214_23756800	wsnp_Ku_c15214_23756800
BS00056550_51	BS00056550_51
BS00023130_51	BS00023130_51
wsnp_Ex_c18499_27344859	wsnp_Ex_c18499_27344859
Ex_c5759_628	Ex_c5759_628
Tdurum_contig13946_241	Tdurum_contig13946_241
wsnp_CAP8_c4785_2322876	wsnp_CAP8_c4785_2322876
Ex_c2389_1634	Ex_c2389_1634
BobWhite_c1361_1187	BobWhite_c1361_1187
BobWhite_c22134_398	BobWhite_c22134_398
Tdurum_contig47006_2711	Tdurum_contig47006_2711
RAC875_c2202_1097	RAC875_c2202_1097
BS00021728_51	BS00021728_51
wsnp_Ex_c43454_49770425	wsnp_Ex_c43454_49770425
Tdurum_contig50845_82	Tdurum_contig50845_82
Kukri_c45512_193	Kukri_c45512_193
wsnp_Ku_c4018_7333828	wsnp_Ku_c4018_7333828
wsnp_Ku_c37925_46679146	wsnp_Ku_c37925_46679146
Kukri_c18017_1696	Kukri_c18017_1696
BS00089894_51	BS00089894_51
BS00066549_51	BS00066549_51
BobWhite_c46349_402	BobWhite_c46349_402
Kukri_c1313_1158	Kukri_c1313_1158
wsnp_Ex_c6817_11761300	wsnp_Ex_c6817_11761300
tplb0043h23_1346	tplb0043h23_1346
Kukri_c12000_1447	Kukri_c12000_1447
wsnp_Ex_c28900_37982485	wsnp_Ex_c28900_37982485
BobWhite_c46501_92	BobWhite_c46501_92
tplb0041a22_935	tplb0041a22_935
Excalibur_rep_c88290_94	Excalibur_rep_c88290_94
IAAV2694	IAAV2694
wsnp_Ex_c572_1138339	wsnp_Ex_c572_1138339
Tdurum_contig42479_3800	Tdurum_contig42479_3800
wsnp_Ex_c23598_32826926	wsnp_Ex_c23598_32826926
Kukri_c7119_392	Kukri_c7119_392
wsnp_Ex_c21592_30743513	wsnp_Ex_c21592_30743513
wsnp_Ex_c2181_4089788	wsnp_Ex_c2181_4089788
wsnp_Ex_rep_c69738_68695568	wsnp_Ex_rep_c69738_68695568
wsnp_Ex_c9343_15514687	wsnp_Ex_c9343_15514687
IAAV5756	IAAV5756
wsnp_Ex_c33452_41938159	wsnp_Ex_c33452_41938159
RAC875_c41275_131	RAC875_c41275_131
wsnp_Ra_c7847_13421750	wsnp_Ra_c7847_13421750
wsnp_Ku_c5756_10191339	wsnp_Ku_c5756_10191339
Excalibur_c57766_92	Excalibur_c57766_92
CAP11_c6014_160	CAP11_c6014_160
wsnp_Ex_c4612_8254533	wsnp_Ex_c4612_8254533
wsnp_Ra_c6474_11298858	wsnp_Ra_c6474_11298858
wsnp_BE403956A_Ta_2_3	wsnp_BE403956A_Ta_2_3
Kukri_c29655_239	Kukri_c29655_239
BS00066852_51	BS00066852_51
wsnp_Ra_c37745_45806931	wsnp_Ra_c37745_45806931
RAC875_c31031_387	RAC875_c31031_387
Ku_c10813_1122	Ku_c10813_1122
IACX4378	IACX4378
wsnp_Ex_c3201_5910642	wsnp_Ex_c3201_5910642
Kukri_c8757_107	Kukri_c8757_107
wsnp_BM140362A_Ta_2_2	wsnp_BM140362A_Ta_2_2
Kukri_c49170_655	Kukri_c49170_655
wsnp_Ex_rep_c102067_87314043	wsnp_Ex_rep_c102067_87314043
RAC875_c53725_217	RAC875_c53725_217
BS00078982_51	BS00078982_51
BS00090408_51	BS00090408_51
Tdurum_contig43943_1165	Tdurum_contig43943_1165
wsnp_Ex_c5192_9203682	wsnp_Ex_c5192_9203682
wsnp_Ex_c10100_16600633	wsnp_Ex_c10100_16600633
wsnp_BF478737A_Ta_2_1	wsnp_BF478737A_Ta_2_1
BS00070991_51	BS00070991_51
Excalibur_c49421_443	Excalibur_c49421_443
RAC875_c31276_1128	RAC875_c31276_1128
wsnp_CAP12_c1960_972031	wsnp_CAP12_c1960_972031
Kukri_c4204_1673	Kukri_c4204_1673
wsnp_Ex_c25628_34888439	wsnp_Ex_c25628_34888439
BobWhite_c39996_85	BobWhite_c39996_85
wsnp_Ex_c1255_2411550	wsnp_Ex_c1255_2411550
wsnp_Ex_rep_c66318_64485410	wsnp_Ex_rep_c66318_64485410
Kukri_c58155_786	Kukri_c58155_786
wsnp_Ex_rep_c103087_88123733	wsnp_Ex_rep_c103087_88123733
Excalibur_c44883_244	Excalibur_c44883_244
wsnp_Ex_c6488_11266589	wsnp_Ex_c6488_11266589
Excalibur_c20133_87	Excalibur_c20133_87
Excalibur_c17872_137	Excalibur_c17872_137
BS00067742_51	BS00067742_51
wsnp_Ex_rep_c72011_70562321	wsnp_Ex_rep_c72011_70562321
BS00023203_51	BS00023203_51
BobWhite_c66315_505	BobWhite_c66315_505
wsnp_CAP8_rep_c3938_1936666	wsnp_CAP8_rep_c3938_1936666
wsnp_Ex_c64327_63176640	wsnp_Ex_c64327_63176640
Ex_c5759_663	Ex_c5759_663
wsnp_Ex_c5060_8985678	wsnp_Ex_c5060_8985678
RFL_Contig5450_993	RFL_Contig5450_993
IAAV6100	IAAV6100
wsnp_Ex_c18196_27006489	wsnp_Ex_c18196_27006489
Kukri_c25839_487	Kukri_c25839_487
IAAV5652	IAAV5652
RAC875_rep_c76047_63	RAC875_rep_c76047_63
BobWhite_rep_c49755_131	BobWhite_rep_c49755_131
IACX6344	IACX6344
JD_c285_1438	JD_c285_1438
BobWhite_c26122_129	BobWhite_c26122_129
RAC875_c57939_78	RAC875_c57939_78
BS00035273_51	BS00035273_51
RAC875_c10090_963	RAC875_c10090_963
Tdurum_contig5008_635	Tdurum_contig5008_635
wsnp_Ex_c48375_53299028	wsnp_Ex_c48375_53299028
Excalibur_c47013_1503	Excalibur_c47013_1503
BS00105601_51	BS00105601_51
wsnp_Ra_c11877_19161832	wsnp_Ra_c11877_19161832
Kukri_rep_c117029_125	Kukri_rep_c117029_125
RAC875_c95364_259	RAC875_c95364_259
Tdurum_contig29484_628	Tdurum_contig29484_628
Excalibur_rep_c92985_510	Excalibur_rep_c92985_510
IAAV5931	IAAV5931
IACX11338	IACX11338
wsnp_Ex_rep_c108951_91954190	wsnp_Ex_rep_c108951_91954190
wsnp_Ex_rep_c68183_66958099	wsnp_Ex_rep_c68183_66958099
wsnp_BE445113A_Ta_2_1	wsnp_BE445113A_Ta_2_1
CAP8_c2448_355	CAP8_c2448_355
wsnp_Ex_c1997_3757721	wsnp_Ex_c1997_3757721
BS00109991_51	BS00109991_51
BobWhite_c44947_277	BobWhite_c44947_277
Tdurum_contig56662_54	Tdurum_contig56662_54
Kukri_rep_c115954_137	Kukri_rep_c115954_137
BS00100774_51	BS00100774_51
BS00081680_51	BS00081680_51
BS00064536_51	BS00064536_51
Ku_c1313_1673	Ku_c1313_1673
BS00065170_51	BS00065170_51
Kukri_rep_c101316_375	Kukri_rep_c101316_375
Ra_c105707_788	Ra_c105707_788
IACX5960	IACX5960
RAC875_c14926_589	RAC875_c14926_589
Tdurum_contig68827_61	Tdurum_contig68827_61
Excalibur_c37474_179	Excalibur_c37474_179
wsnp_Ex_c46670_52108070	wsnp_Ex_c46670_52108070
Excalibur_c1066_303	Excalibur_c1066_303
RAC875_c29540_413	RAC875_c29540_413
wsnp_Ex_c3906_7086162	wsnp_Ex_c3906_7086162
Kukri_c67601_267	Kukri_c67601_267
Excalibur_c25891_1402	Excalibur_c25891_1402
wsnp_Ex_rep_c105244_89727666	wsnp_Ex_rep_c105244_89727666
wsnp_Ex_c14733_22819625	wsnp_Ex_c14733_22819625
Ku_c8992_405	Ku_c8992_405
RFL_Contig530_2305	RFL_Contig530_2305
Kukri_c45607_199	Kukri_c45607_199
Excalibur_c77035_156	Excalibur_c77035_156
wsnp_Ex_c57982_59470152	wsnp_Ex_c57982_59470152
Kukri_c12984_465	Kukri_c12984_465
RAC875_c23081_141	RAC875_c23081_141
BS00059422_51	BS00059422_51
Ra_c110766_321	Ra_c110766_321
Ku_c3523_1959	Ku_c3523_1959
wsnp_Ku_rep_c109724_94227136	wsnp_Ku_rep_c109724_94227136
Ra_c2895_591	Ra_c2895_591
Kukri_rep_c102231_265	Kukri_rep_c102231_265
Kukri_c54678_88	Kukri_c54678_88
Tdurum_contig61492_458	Tdurum_contig61492_458
RAC875_c16352_594	RAC875_c16352_594
wsnp_Ex_c21336_30465618	wsnp_Ex_c21336_30465618
BS00031200_51	BS00031200_51
wsnp_Ex_c33452_41938013	wsnp_Ex_c33452_41938013
wsnp_Ex_rep_c66628_64934660	wsnp_Ex_rep_c66628_64934660
BS00030043_51	BS00030043_51
CAP8_c806_297	CAP8_c806_297
wsnp_Ex_c1427_2736441	wsnp_Ex_c1427_2736441
BobWhite_c478_1386	BobWhite_c478_1386
wsnp_Ex_rep_c101414_86781128	wsnp_Ex_rep_c101414_86781128
wsnp_Ex_c5216_9235964	wsnp_Ex_c5216_9235964
JG_c936_115	JG_c936_115
Excalibur_c7237_1084	Excalibur_c7237_1084
Excalibur_c1845_4911	Excalibur_c1845_4911
wsnp_Ex_c6817_11762714	wsnp_Ex_c6817_11762714
CAP11_c2581_302	CAP11_c2581_302
wsnp_Ku_rep_c68419_67400635	wsnp_Ku_rep_c68419_67400635
wsnp_Ex_c8374_14111734	wsnp_Ex_c8374_14111734
IACX5994	IACX5994
RAC875_c29540_1109	RAC875_c29540_1109
Kukri_c39377_286	Kukri_c39377_286
CAP12_c8163_118	CAP12_c8163_118
Tdurum_contig44888_837	Tdurum_contig44888_837
tplb0053o08_2004	tplb0053o08_2004
Ex_c801_820	Ex_c801_820
Tdurum_contig96086_74	Tdurum_contig96086_74
Kukri_c32885_145	Kukri_c32885_145
BS00022824_51	BS00022824_51
Excalibur_c12932_2102	Excalibur_c12932_2102
BobWhite_c96_170	BobWhite_c96_170
BS00064679_51	BS00064679_51
RFL_Contig3203_1971	RFL_Contig3203_1971
wsnp_Ex_c44498_50537128	wsnp_Ex_c44498_50537128
Kukri_c25215_124	Kukri_c25215_124
BS00077432_51	BS00077432_51
BS00065146_51	BS00065146_51
wsnp_Ex_c14866_22995097	wsnp_Ex_c14866_22995097
wsnp_Ex_c8885_14842394	wsnp_Ex_c8885_14842394
wsnp_Ex_c11697_18821490	wsnp_Ex_c11697_18821490
BS00077350_51	BS00077350_51
wsnp_BE490041A_Ta_2_1	wsnp_BE490041A_Ta_2_1
RAC875_c85550_73	RAC875_c85550_73
RAC875_c32452_55	RAC875_c32452_55
Excalibur_c1936_1072	Excalibur_c1936_1072
BS00023126_51	BS00023126_51
Ra_c11023_679	Ra_c11023_679
wsnp_CAP7_c3472_1623955	wsnp_CAP7_c3472_1623955
BS00070580_51	BS00070580_51
wsnp_Ex_c4605_8241260	wsnp_Ex_c4605_8241260
Excalibur_c11941_675	Excalibur_c11941_675
Tdurum_contig77289_179	Tdurum_contig77289_179
Kukri_c29150_143	Kukri_c29150_143
BS00064638_51	BS00064638_51
BS00095510_51	BS00095510_51
Excalibur_c82557_201	Excalibur_c82557_201
wsnp_Ex_c3572_6531810	wsnp_Ex_c3572_6531810
wsnp_Ex_c4605_8240189	wsnp_Ex_c4605_8240189
IACX18883	IACX18883
Excalibur_c37474_242	Excalibur_c37474_242
RFL_Contig22_617	RFL_Contig22_617
Kukri_c13136_1363	Kukri_c13136_1363
IAAV4916	IAAV4916
BS00068358_51	BS00068358_51
BS00102492_51	BS00102492_51
wsnp_Ex_c19717_28713417	wsnp_Ex_c19717_28713417
Excalibur_c71158_54	Excalibur_c71158_54
BS00087437_51	BS00087437_51
IACX5982	IACX5982
CAP11_c2984_419	CAP11_c2984_419
BS00110627_51	BS00110627_51
IAAV7414	IAAV7414
Tdurum_contig83113_134	Tdurum_contig83113_134
BS00023201_51	BS00023201_51
Jagger_c468_53	Jagger_c468_53
IAAV7131	IAAV7131
Kukri_c52952_315	Kukri_c52952_315
Kukri_rep_c69910_1153	Kukri_rep_c69910_1153
BS00026456_51	BS00026456_51
RAC875_c15975_1208	RAC875_c15975_1208
BS00094681_51	BS00094681_51
BS00022733_51	BS00022733_51
BS00062715_51	BS00062715_51
Excalibur_c46365_304	Excalibur_c46365_304
Kukri_c10239_2186	Kukri_c10239_2186
RAC875_c24047_284	RAC875_c24047_284
IAAV7172	IAAV7172
RAC875_c30657_82	RAC875_c30657_82
Excalibur_c9676_163	Excalibur_c9676_163
BS00022396_51	BS00022396_51
wsnp_Ex_rep_c106111_90308719	wsnp_Ex_rep_c106111_90308719
RAC875_c37183_331	RAC875_c37183_331
Ra_c69908_1877	Ra_c69908_1877
BS00065419_51	BS00065419_51
wsnp_JD_c825_1223506	wsnp_JD_c825_1223506
wsnp_Ex_c44049_50205904	wsnp_Ex_c44049_50205904
Tdurum_contig57927_171	Tdurum_contig57927_171
Tdurum_contig52332_94	Tdurum_contig52332_94
wsnp_Ra_c20126_29372577	wsnp_Ra_c20126_29372577
BS00039749_51	BS00039749_51
wsnp_Ex_c40595_47620787	wsnp_Ex_c40595_47620787
wsnp_Ex_c56097_58351893	wsnp_Ex_c56097_58351893
Excalibur_c44668_382	Excalibur_c44668_382
wsnp_Ku_rep_c71909_71634013	wsnp_Ku_rep_c71909_71634013
wsnp_Ku_rep_c104517_90964418	wsnp_Ku_rep_c104517_90964418
BS00023114_51	BS00023114_51
CAP7_c3885_73	CAP7_c3885_73
wsnp_BE445113A_Ta_2_2	wsnp_BE445113A_Ta_2_2
BS00078085_51	BS00078085_51
RAC875_c6798_467	RAC875_c6798_467
BS00056823_51	BS00056823_51
wsnp_Ex_c572_1138770	wsnp_Ex_c572_1138770
BS00021780_51	BS00021780_51
Ku_c28007_1398	Ku_c28007_1398
wsnp_Ex_rep_c66980_65419811	wsnp_Ex_rep_c66980_65419811
wsnp_Ra_c16080_24638622	wsnp_Ra_c16080_24638622
RAC875_c826_2186	RAC875_c826_2186
BS00003761_51	BS00003761_51
Tdurum_contig81011_244	Tdurum_contig81011_244
RAC875_c62550_470	RAC875_c62550_470
BS00022667_51	BS00022667_51
Kukri_c22508_119	Kukri_c22508_119
Kukri_c51781_199	Kukri_c51781_199
wsnp_Ku_c21316_31053745	wsnp_Ku_c21316_31053745
BS00037976_51	BS00037976_51
RAC875_c34515_343	RAC875_c34515_343
wsnp_BE443588A_Ta_2_2	wsnp_BE443588A_Ta_2_2
wsnp_Ex_c8364_14095508	wsnp_Ex_c8364_14095508
wsnp_JD_c13903_13781269	wsnp_JD_c13903_13781269
BS00033749_51	BS00033749_51
Excalibur_c44731_1000	Excalibur_c44731_1000
wsnp_Ex_c10595_17291999	wsnp_Ex_c10595_17291999
IAAV5535	IAAV5535
Excalibur_c59894_97	Excalibur_c59894_97
BS00063063_51	BS00063063_51
IACX8300	IACX8300
Excalibur_c5139_198	Excalibur_c5139_198
wsnp_Ex_c591_1177097	wsnp_Ex_c591_1177097
IACX3496	IACX3496
wsnp_CAP11_c146_160903	wsnp_CAP11_c146_160903
wsnp_Ra_c3270_6136601	wsnp_Ra_c3270_6136601
wsnp_Ku_c557_1166684	wsnp_Ku_c557_1166684
Kukri_c37212_1286	Kukri_c37212_1286
BS00022201_51	BS00022201_51
RAC875_c42700_264	RAC875_c42700_264
Excalibur_s107771_77	Excalibur_s107771_77
Ku_c4823_673	Ku_c4823_673
tplb0059i08_441	tplb0059i08_441
BobWhite_rep_c49207_243	BobWhite_rep_c49207_243
Tdurum_contig46413_680	Tdurum_contig46413_680
wsnp_Ra_c33025_41968284	wsnp_Ra_c33025_41968284
Kukri_c41943_535	Kukri_c41943_535
Tdurum_contig8382_300	Tdurum_contig8382_300
BS00106641_51	BS00106641_51
Tdurum_contig11349_810	Tdurum_contig11349_810
BobWhite_rep_c63278_349	BobWhite_rep_c63278_349
RAC875_c41993_582	RAC875_c41993_582
RAC875_c9833_297	RAC875_c9833_297
Tdurum_contig61492_684	Tdurum_contig61492_684
RAC875_c80876_67	RAC875_c80876_67
BS00087601_51	BS00087601_51
wsnp_Ex_c21193_30320134	wsnp_Ex_c21193_30320134
RAC875_rep_c112044_340	RAC875_rep_c112044_340
BS00073413_51	BS00073413_51
tplb0046g22_1351	tplb0046g22_1351
IACX3047	IACX3047
Kukri_c12165_1148	Kukri_c12165_1148
RAC875_c94534_75	RAC875_c94534_75
BS00067421_51	BS00067421_51
RAC875_c32379_216	RAC875_c32379_216
IAAV2072	IAAV2072
Ra_c27593_460	Ra_c27593_460
Excalibur_c12215_352	Excalibur_c12215_352
wsnp_Ex_c18662_27538313	wsnp_Ex_c18662_27538313
BS00028874_51	BS00028874_51
BS00086680_51	BS00086680_51
RAC875_c38756_141	RAC875_c38756_141
Excalibur_c66_147	Excalibur_c66_147
Tdurum_contig13946_329	Tdurum_contig13946_329
RAC875_c43643_176	RAC875_c43643_176
wsnp_BF474340A_Ta_2_1	wsnp_BF474340A_Ta_2_1
Ra_c272_1632	Ra_c272_1632
BS00087600_51	BS00087600_51
Kukri_c7436_2259	Kukri_c7436_2259
BS00022698_51	BS00022698_51
wsnp_Ex_c15852_24239968	wsnp_Ex_c15852_24239968
Ra_c58315_265	Ra_c58315_265
wsnp_Ex_c3567_6526582	wsnp_Ex_c3567_6526582
Excalibur_c7026_2635	Excalibur_c7026_2635
BobWhite_c1488_504	BobWhite_c1488_504
wsnp_Ku_c10292_17066821	wsnp_Ku_c10292_17066821
Tdurum_contig43943_56	Tdurum_contig43943_56
wsnp_CAP11_c710_458019	wsnp_CAP11_c710_458019
Kukri_c27717_316	Kukri_c27717_316
wsnp_Ex_c1997_3755945	wsnp_Ex_c1997_3755945
BS00004903_51	BS00004903_51
BobWhite_c4499_153	BobWhite_c4499_153
BS00110130_51	BS00110130_51
wsnp_JD_c6544_7697578	wsnp_JD_c6544_7697578
wsnp_Ku_c23012_32893918	wsnp_Ku_c23012_32893918
RAC875_c34888_65	RAC875_c34888_65
IAAV1930	IAAV1930
wsnp_Ex_c7965_13520238	wsnp_Ex_c7965_13520238
wsnp_JD_c40990_29127031	wsnp_JD_c40990_29127031
Ra_c2322_174	Ra_c2322_174
CAP12_c3074_192	CAP12_c3074_192
RAC875_c6338_2719	RAC875_c6338_2719
wsnp_Ex_c6563_11378915	wsnp_Ex_c6563_11378915
Kukri_c29039_315	Kukri_c29039_315
Excalibur_c64855_328	Excalibur_c64855_328
BobWhite_c41272_159	BobWhite_c41272_159
RAC875_c89908_105	RAC875_c89908_105
Excalibur_c7033_159	Excalibur_c7033_159
wsnp_Ra_c12148_19539667	wsnp_Ra_c12148_19539667
wsnp_Ex_c11374_18361760	wsnp_Ex_c11374_18361760
IACX7921	IACX7921
wsnp_Ex_c2181_4089639	wsnp_Ex_c2181_4089639
Kukri_c2446_683	Kukri_c2446_683
IAAV5406	IAAV5406
wsnp_Ex_c13783_21613564	wsnp_Ex_c13783_21613564
wsnp_Ku_c330_683203	wsnp_Ku_c330_683203
BS00067420_51	BS00067420_51
wsnp_Ex_c4685_8377545	wsnp_Ex_c4685_8377545
BS00070695_51	BS00070695_51
wsnp_Ex_c1137_2182795	wsnp_Ex_c1137_2182795
wsnp_Ex_c3365_6183009	wsnp_Ex_c3365_6183009
BobWhite_c37358_208	BobWhite_c37358_208
wsnp_Ex_c25734_34995416	wsnp_Ex_c25734_34995416
BS00062759_51	BS00062759_51
RFL_Contig22_387	RFL_Contig22_387
wsnp_Ra_rep_c105422_89367749	wsnp_Ra_rep_c105422_89367749
Kukri_c31964_56	Kukri_c31964_56
Jagger_c5280_407	Jagger_c5280_407
Excalibur_rep_c113950_132	Excalibur_rep_c113950_132
Excalibur_c65227_444	Excalibur_c65227_444
RAC875_c12993_201	RAC875_c12993_201
IAAV3552	IAAV3552
wsnp_Ex_c44049_50205457	wsnp_Ex_c44049_50205457
Ra_c64515_242	Ra_c64515_242
wsnp_Ex_rep_c109742_92411838	wsnp_Ex_rep_c109742_92411838
BobWhite_c4646_119	BobWhite_c4646_119
wsnp_CAP11_c1815_982483	wsnp_CAP11_c1815_982483
RAC875_c46269_387	RAC875_c46269_387
wsnp_Ex_c21450_30588044	wsnp_Ex_c21450_30588044
BS00002216_51	BS00002216_51
wsnp_BG606986A_Ta_2_1	wsnp_BG606986A_Ta_2_1
wsnp_Ku_c3468_6420199	wsnp_Ku_c3468_6420199
wsnp_Ex_c9343_15514531	wsnp_Ex_c9343_15514531
wsnp_Ex_c35563_43690084	wsnp_Ex_c35563_43690084
Kukri_c47825_138	Kukri_c47825_138
wsnp_Ex_c7252_12453079	wsnp_Ex_c7252_12453079
Ex_c8514_1342	Ex_c8514_1342
RFL_Contig1118_1073	RFL_Contig1118_1073
Kukri_c30322_414	Kukri_c30322_414
RFL_Contig1027_442	RFL_Contig1027_442
Kukri_c12534_559	Kukri_c12534_559
BS00010287_51	BS00010287_51
wsnp_Ex_rep_c70593_69508988	wsnp_Ex_rep_c70593_69508988
wsnp_Ex_c2868_5293485	wsnp_Ex_c2868_5293485
BS00069300_51	BS00069300_51
RAC875_c12808_182	RAC875_c12808_182
wsnp_Ex_c32590_41222878	wsnp_Ex_c32590_41222878
RAC875_c11899_366	RAC875_c11899_366
BS00032112_51	BS00032112_51
wsnp_Ku_c33917_43336069	wsnp_Ku_c33917_43336069
wsnp_CAP12_c2438_1180601	wsnp_CAP12_c2438_1180601
wsnp_Ex_c9722_16062937	wsnp_Ex_c9722_16062937
wsnp_Ex_c5634_9906981	wsnp_Ex_c5634_9906981
BS00005004_51	tplb0055p02_1074	RAC875_c21367_209	IAAV1312	RAC875_rep_c77710_180	RAC875_c79370_378	RAC875_c4910_98	Ku_c13532_1753	RAC875_c10659_570	Tdurum_contig9874_391	Ex_c64327_523	Tdurum_contig100344_160	Tdurum_contig13095_97	RAC875_c113582_346	BS00083533_51	Kukri_c29582_126	Tdurum_contig44861_1253	Kukri_c51925_654	IAAV7611	Tdurum_contig9874_547	wsnp_Ku_c28164_38103270	BS00005004_51	Tdurum_contig56188_569	RAC875_c51663_87	IAAV1624	Ku_c3695_1696	BS00084305_51	Tdurum_contig42092_1047
BS00093736_51	BS00049927_51	BS00093736_51	RAC875_c90431_275	BobWhite_c39153_131	Excalibur_c89515_95	IAAV2452	Kukri_c17540_394	Ex_c40520_1484	RAC875_c60360_389	Ku_c5960_496
Excalibur_c48379_116	Excalibur_c48379_116	Excalibur_c48379_413	Kukri_c27693_260	Excalibur_c23992_436	Kukri_c27693_551
wsnp_Ex_c22006_31180883	Kukri_c4951_503	wsnp_Ex_c22006_31181239	wsnp_Ex_c52474_56060204	wsnp_Ex_c17452_26163496	wsnp_Ex_c22006_31180883
CAP7_c3456_113	Excalibur_rep_c105376_485	Tdurum_contig28316_243	CAP7_c3456_113	Tdurum_contig56874_562
Kukri_c26168_423	Kukri_c26168_423	RAC875_c47137_112	Kukri_c42522_155	Excalibur_c12376_569
wsnp_BE590634B_Ta_2_5	BS00066278_51	Excalibur_c93510_360	IACX1891	wsnp_BE590634B_Ta_2_5
Kukri_c51474_334	wsnp_CAP7_c940_480745	Kukri_c51474_334	wsnp_Ex_rep_c68712_67571580
Kukri_c14968_674	Kukri_c14968_674	Kukri_c19709_383	Excalibur_c32726_125
wsnp_Ku_c56140_59771244	RFL_Contig2736_827	wsnp_Ku_c56140_59771244	wsnp_Ex_c3147_5816957
wsnp_Ex_rep_c67036_65492436	wsnp_Ex_c17452_26163465	wsnp_Ex_rep_c67036_65492436	wsnp_Ra_c8484_14372772
RAC875_c8271_1352	RAC875_c8271_1469	RAC875_c8271_1352	RAC875_rep_c96733_369
Tdurum_contig81102_102	RAC875_rep_c119728_146	JD_c3116_778	Tdurum_contig81102_102
Kukri_c30159_573	Tdurum_contig10036_474	BobWhite_c2027_84	Kukri_c30159_573
Tdurum_contig68980_317	Excalibur_c22205_573	Tdurum_contig68980_317
wsnp_Ex_c3681_6715277	wsnp_Ex_c3681_6715277	wsnp_Ra_c2027_3945764
Kukri_c67707_114	Excalibur_c50665_1323	Kukri_c67707_114
BS00038643_51	Excalibur_c8613_1266	BS00038643_51
BobWhite_c28295_256	BobWhite_c28295_256	Kukri_c38845_821
Kukri_c30490_328	RAC875_c55934_165	Kukri_c30490_328
wsnp_Ku_c24323_34285350	Tdurum_contig60052_184	wsnp_Ku_c24323_34285350
BobWhite_c23617_167	Tdurum_contig11216_942	BobWhite_c23617_167
Tdurum_contig10036_741	IAAV1683	Tdurum_contig10036_741
wsnp_Ex_c13109_20725640	wsnp_Ex_c13109_20725640	wsnp_Ku_rep_c89089_82009060
wsnp_Ex_c13878_21738866	Excalibur_c49496_705	wsnp_Ex_c13878_21738866
Tdurum_contig10036_977	Excalibur_c34765_1023	Tdurum_contig10036_977
wsnp_Ex_c23235_32471767	Kukri_rep_c103359_233	wsnp_Ex_c23235_32471767
Excalibur_c5218_75	Excalibur_c5218_75	Ra_c37969_549
wsnp_Ex_c2117_3976893	Kukri_c47342_73	wsnp_Ex_c2117_3976893
Kukri_rep_c100936_449	BS00025736_51	Kukri_rep_c100936_449
RAC875_c56417_377	BS00071465_51	RAC875_c56417_377
BS00032364_51	BS00073530_51	BS00032364_51
RFL_Contig529_963	Kukri_c5861_360	RFL_Contig529_963
BS00071161_51	BS00022504_51	BS00071161_51
BS00023071_51	Excalibur_c44818_109	BS00023071_51
Kukri_c559_193	Kukri_c559_193	wsnp_JD_c11014_11565501
wsnp_Ex_c5296_9365860	Excalibur_c33470_175	wsnp_Ex_c5296_9365860
CAP11_rep_c5039_201	CAP11_rep_c5039_201	BS00069723_51
wsnp_JD_rep_c62985_40164465	wsnp_JD_rep_c62985_40164465	BS00003575_51
IAAV2324	IAAV6464	IAAV2324
Ra_c25590_1406	wsnp_Ex_c1495_2864718	Ra_c25590_1406
Tdurum_contig15593_407	Tdurum_contig15593_407	wsnp_BE446240B_Ta_2_3
RAC875_c66649_186	BS00076330_51	RAC875_c66649_186
wsnp_Ex_c27176_36393952	wsnp_Ex_c27176_36393952
BobWhite_c14304_687	BobWhite_c14304_687
BS00070285_51	BS00070285_51
Tdurum_contig65853_242	Tdurum_contig65853_242
BobWhite_c20073_382	BobWhite_c20073_382
BS00045568_51	BS00045568_51
BS00105606_51	BS00105606_51
wsnp_Ex_c25782_35041189	wsnp_Ex_c25782_35041189
wsnp_Ex_rep_c101231_86636951	wsnp_Ex_rep_c101231_86636951
Tdurum_contig47253_1624	Tdurum_contig47253_1624
BS00068083_51	BS00068083_51
CAP12_c1129_220	CAP12_c1129_220
BS00066271_51	BS00066271_51
wsnp_Ex_rep_c66255_64400455	wsnp_Ex_rep_c66255_64400455
RAC875_c95548_156	RAC875_c95548_156
wsnp_Ex_c15611_23929128	wsnp_Ex_c15611_23929128
BS00099794_51	BS00099794_51
Kukri_c13188_256	Kukri_c13188_256
Kukri_c22155_1010	Kukri_c22155_1010
RAC875_rep_c111494_195	RAC875_rep_c111494_195
BS00063092_51	BS00063092_51
Tdurum_contig10036_1044	Tdurum_contig10036_1044
BS00022851_51	BS00022851_51
Tdurum_contig44255_814	Tdurum_contig44255_814
BS00027006_51	BS00027006_51
Tdurum_contig59449_249	Tdurum_contig59449_249
CAP7_c12162_251	CAP7_c12162_251
Kukri_c19247_711	Kukri_c19247_711
Kukri_c66451_128	Kukri_c66451_128
BS00105833_51	BS00105833_51
BS00050126_51	BS00050126_51
BS00060686_51	BS00060686_51
wsnp_Ex_c2025_3799847	wsnp_Ex_c2025_3799847
Excalibur_c27915_560	Excalibur_c27915_560
BS00055866_51	BS00055866_51
BS00021680_51	BS00021680_51
wsnp_Ku_c13952_22097856	wsnp_Ku_c13952_22097856
RAC875_c32687_153	RAC875_c32687_153
wsnp_RFL_Contig2403_1927045	wsnp_RFL_Contig2403_1927045
wsnp_Ex_c53976_57027635	wsnp_Ex_c53976_57027635
RFL_Contig2971_282	RFL_Contig2971_282
BS00010992_51	BS00010992_51
Ra_c16879_977	Ra_c16879_977
Tdurum_contig47083_278	Tdurum_contig47083_278
JD_c107_683	JD_c107_683
wsnp_Ex_rep_c107911_91350866	wsnp_Ex_rep_c107911_91350866
Ra_c18630_284	Ra_c18630_284
Kukri_rep_c111991_498	Kukri_rep_c111991_498
Tdurum_contig11077_122	Tdurum_contig11077_122
BS00068327_51	BS00068327_51
Kukri_c30461_857	Kukri_c30461_857
wsnp_Ex_c5947_10431109	wsnp_Ex_c5947_10431109
Excalibur_c94756_540	Excalibur_c94756_540
BS00084990_51	BS00084990_51
wsnp_Ra_c19148_28288923	wsnp_Ra_c19148_28288923
BobWhite_c8218_162	BobWhite_c8218_162
Ku_c79340_308	Ku_c79340_308
Ku_c31363_2165	Ku_c31363_2165
Kukri_rep_c111517_289	Kukri_rep_c111517_289
IACX2984	IACX2984
BS00110231_51	BS00110231_51
BS00021877_51	BS00021877_51
wsnp_JD_c4485_5618761	wsnp_JD_c4485_5618761
wsnp_Ku_c41261_49287074	wsnp_Ku_c41261_49287074
wsnp_Ex_c1600_3051075	wsnp_Ex_c1600_3051075
Kukri_c39223_831	Kukri_c39223_831
wsnp_BE494527B_Ta_2_1	wsnp_BE494527B_Ta_2_1
BS00011695_51	BS00011695_51
RAC875_rep_c109215_398	RAC875_rep_c109215_398
RAC875_c63624_753	RAC875_c63624_753
IACX906	IACX906
Tdurum_contig10354_170	Tdurum_contig10354_170
BS00023142_51	BS00023142_51
Tdurum_contig30517_310	Tdurum_contig30517_310
RAC875_c9770_123	RAC875_c9770_123
Tdurum_contig51922_676	Tdurum_contig51922_676
wsnp_Ku_c18227_27490539	wsnp_Ku_c18227_27490539
IACX2961	IACX2961
wsnp_Ex_c1597_3045682	wsnp_Ex_c1597_3045682
Tdurum_contig68637_256	Tdurum_contig68637_256
BS00022249_51	BS00022249_51
Kukri_c73734_175	Kukri_c73734_175
Excalibur_c95327_51	Excalibur_c95327_51
Kukri_c25512_53	Kukri_c25512_53
IAAV4194	IAAV4194
IACX5821	IACX5821
Kukri_c2332_1093	Kukri_c2332_1093
Ra_c3083_982	Ra_c3083_982
wsnp_Ex_c18733_27607958	wsnp_Ex_c18733_27607958
Tdurum_contig52086_129	Tdurum_contig52086_129
wsnp_Ku_c11987_19473636	wsnp_Ku_c11987_19473636
wsnp_CAP11_c2596_1325540	wsnp_CAP11_c2596_1325540
Kukri_rep_c102001_420	Kukri_rep_c102001_420
Kukri_c15391_468	Kukri_c15391_468
BS00071893_51	BS00071893_51
Ra_c6701_506	Ra_c6701_506
Ku_c106533_550	Ku_c106533_550
Tdurum_contig42749_3287	Tdurum_contig42749_3287
BobWhite_c39656_106	BobWhite_c39656_106
RAC875_rep_c70613_78	RAC875_rep_c70613_78
RAC875_c5556_328	RAC875_c5556_328
Excalibur_c17202_1833	Excalibur_c17202_1833
Kukri_c5098_1902	Kukri_c5098_1902
Excalibur_c18876_334	Excalibur_c18876_334
IAAV565	IAAV565
BS00076192_51	BS00076192_51
wsnp_Ex_c5296_9365847	wsnp_Ex_c5296_9365847
BS00089563_51	BS00089563_51
Kukri_c38845_430	Kukri_c38845_430
wsnp_Ex_c21198_30327016	wsnp_Ex_c21198_30327016
Tdurum_contig50667_306	Tdurum_contig50667_306
BS00041355_51	BS00041355_51
BS00063302_51	BS00063302_51
Tdurum_contig9144_222	Tdurum_contig9144_222
Tdurum_contig19102_84	Tdurum_contig19102_84
Kukri_c44369_131	Kukri_c44369_131
IACX11320	IACX11320
Tdurum_contig75938_1546	Tdurum_contig75938_1546
wsnp_BE637971B_Ta_1_20	wsnp_BE637971B_Ta_1_20
Ra_c68984_1882	Ra_c68984_1882
BS00063928_51	BS00063928_51
Excalibur_rep_c106078_822	Excalibur_rep_c106078_822
Excalibur_rep_c69522_83	Excalibur_rep_c69522_83
Tdurum_contig83079_133	Tdurum_contig83079_133
Kukri_c36758_140	Kukri_c36758_140
BS00078413_51	BS00078413_51
D_GBUVHFX01API9H_416	D_GBUVHFX01API9H_416
wsnp_Ex_c58292_59652859	wsnp_Ex_c58292_59652859
BobWhite_c34125_183	BobWhite_c34125_183
BS00011596_51	BS00011596_51
Tdurum_contig59449_400	Tdurum_contig59449_400
wsnp_Ra_c2027_3943938	wsnp_Ra_c2027_3943938
wsnp_Ex_c18462_27305612	wsnp_Ex_c18462_27305612
RAC875_c32077_284	RAC875_c32077_284
CAP8_rep_c9642_82	CAP8_rep_c9642_82
Tdurum_contig93532_89	Tdurum_contig93532_89
RAC875_c55891_712	RAC875_c55891_712
BS00096498_51	BS00096498_51
Kukri_c8395_1352	Kukri_c8395_1352
BobWhite_c2027_215	BobWhite_c2027_215
RAC875_c45678_1083	RAC875_c45678_1083
BS00065217_51	BS00065217_51
IAAV7428	IAAV7428
wsnp_Ex_c7447_12751589	wsnp_Ex_c7447_12751589
BS00065053_51	BS00065053_51
IAAV5863	IAAV5863
BS00000066_51	BS00000066_51
IAAV2147	IAAV2147
Kukri_c63336_621	Kukri_c63336_621
BS00067436_51	BS00067436_51
CAP8_c5043_190	CAP8_c5043_190
IACX3811	IACX3811
Tdurum_contig20702_274	Tdurum_contig20702_274
RFL_Contig1823_1044	RFL_Contig1823_1044
Excalibur_c48379_461	Excalibur_c48379_461
Excalibur_c30955_479	Excalibur_c30955_479
Excalibur_c60931_1260	Excalibur_c60931_1260
CAP8_c818_370	CAP8_c818_370
wsnp_Ra_c8506_14401408	wsnp_Ra_c8506_14401408
BS00003600_51	BS00003600_51
Excalibur_c581_1220	Excalibur_c581_1220
Tdurum_contig45965_563	Tdurum_contig45965_563
wsnp_CAP12_c1337_682282	wsnp_CAP12_c1337_682282
RAC875_c102223_220	RAC875_c102223_220
wsnp_Ex_c18384_27213023	wsnp_Ex_c18384_27213023
Kukri_c25961_166	Kukri_c25961_166
RFL_Contig4235_707	RFL_Contig4235_707
Excalibur_c9149_1326	Excalibur_c9149_1326
Tdurum_contig31102_299	Tdurum_contig31102_299
BS00051105_51	BS00051105_51
Ku_c1312_1194	Ku_c1312_1194
RAC875_c47427_75	RAC875_c47427_75
BS00010352_51	BS00010352_51
RAC875_c839_352	RAC875_c839_352
BS00066944_51	BS00066944_51
IACX3408	IACX3408
Ex_c25733_348	Ex_c25733_348
RFL_Contig2160_617	RFL_Contig2160_617
RAC875_c818_1185	RAC875_c818_1185
Ku_c8310_865	Ku_c8310_865
wsnp_Ra_c19335_28504388	wsnp_Ra_c19335_28504388
wsnp_Ku_c23096_32987510	wsnp_Ku_c23096_32987510
RAC875_c16136_1597	RAC875_c16136_1597
wsnp_BE446672B_Ta_2_1	wsnp_BE446672B_Ta_2_1
Kukri_c13978_132	Kukri_c13978_132
BS00078414_51	BS00078414_51
Tdurum_contig60509_232	Tdurum_contig60509_232
Excalibur_rep_c67198_530	Excalibur_rep_c67198_530
wsnp_Ex_c7585_12957020	wsnp_Ex_c7585_12957020
RFL_Contig5937_1677	RFL_Contig5937_1677
Tdurum_contig32775_78	Tdurum_contig32775_78
wsnp_Ku_c4951_8856170	wsnp_Ku_c4951_8856170
Excalibur_c34625_281	Excalibur_c34625_281
BS00107749_51	BS00107749_51
BS00065139_51	BS00065139_51
BS00022551_51	BS00022551_51
wsnp_Ex_c39616_46871127	wsnp_Ex_c39616_46871127
RAC875_c64377_732	RAC875_c64377_732
BS00077498_51	BS00077498_51
BS00064052_51	BS00064052_51
BS00078431_51	BS00078431_51
BS00023105_51	BS00023105_51
RFL_Contig785_535	RFL_Contig785_535
Tdurum_contig14847_144	Tdurum_contig14847_144
wsnp_Ex_c27644_36826484	wsnp_Ex_c27644_36826484
wsnp_Ku_c2620_4980121	wsnp_Ku_c2620_4980121
BS00022920_51	BS00022920_51
Tdurum_contig10362_328	Tdurum_contig10362_328
Tdurum_contig10036_1614	Tdurum_contig10036_1614
wsnp_Ex_c6378_11086366	wsnp_Ex_c6378_11086366
Excalibur_c40993_1129	Excalibur_c40993_1129
Tdurum_contig18557_228	Tdurum_contig18557_228
Excalibur_rep_c71107_517	Excalibur_rep_c71107_517
wsnp_Ex_c1440_2764867	wsnp_Ex_c1440_2764867
BS00074911_51	BS00074911_51
Excalibur_c10319_229	Excalibur_c10319_229
BobWhite_c14271_1379	BobWhite_c14271_1379
RAC875_c6701_291	RAC875_c6701_291
BS00066338_51	BS00066338_51
CAP7_c1241_128	CAP7_c1241_128
Excalibur_c11980_619	Excalibur_c11980_619
BS00032039_51	BS00032039_51
Tdurum_contig69792_167	Tdurum_contig69792_167
BS00064349_51	BS00064349_51
BobWhite_rep_c66032_270	BobWhite_rep_c66032_270
IAAV4729	IAAV4729
wsnp_Ku_c230_460618	wsnp_Ku_c230_460618
BS00022180_51	BS00022180_51
BS00031596_51	BS00031596_51
Excalibur_rep_c72368_68	Excalibur_rep_c72368_68
wsnp_BE443531B_Ta_1_1	wsnp_BE443531B_Ta_1_1
RAC875_c7674_634	RAC875_c7674_634
BS00067706_51	BS00067706_51
RAC875_c8888_802	RAC875_c8888_802
Excalibur_c95656_129	Excalibur_c95656_129
CAP11_c2974_53	CAP11_c2974_53
RAC875_rep_c74070_518	RAC875_rep_c74070_518
BS00076405_51	BS00076405_51
BS00072791_51	BS00072791_51
tplb0028p02_562	tplb0028p02_562
Tdurum_contig41945_748	Tdurum_contig41945_748
wsnp_CAP11_c287_244799	wsnp_CAP11_c287_244799
wsnp_Ra_c29782_39115548	wsnp_Ra_c29782_39115548
BS00073034_51	BS00073034_51
wsnp_Ex_c9091_15135511	wsnp_Ex_c9091_15135511
Ex_c102909_778	Ex_c102909_778
Kukri_c51735_79	Kukri_c51735_79
RAC875_c30138_595	RAC875_c30138_595
BS00082521_51	BS00082521_51
Excalibur_c63885_115	Excalibur_c63885_115
IAAV7575	IAAV7575
RAC875_s110519_303	RAC875_s110519_303
Tdurum_contig13879_352	Tdurum_contig13879_352
Kukri_rep_c89128_138	Kukri_rep_c89128_138
RAC875_rep_c98040_163	RAC875_rep_c98040_163
BobWhite_c44460_821	BobWhite_c44460_821
Tdurum_contig22253_213	Tdurum_contig22253_213
IAAV2855	IAAV2855
Kukri_c34793_360	Kukri_c34793_360
wsnp_Ex_c38849_46284348	wsnp_Ex_c38849_46284348
Tdurum_contig28703_293	Tdurum_contig28703_293
IAAV2757	IAAV2757
Tdurum_contig13879_919	Tdurum_contig13879_919
Excalibur_c25640_110	Excalibur_c25640_110
RAC875_c8849_134	RAC875_c8849_134
Tdurum_contig13250_137	Tdurum_contig13250_137
wsnp_Ku_c13043_20902807	wsnp_Ku_c13043_20902807
BS00021710_51	BS00021710_51
IAAV1364	IAAV1364
BS00093475_51	BS00093475_51
tplb0023b14_704	tplb0023b14_704
wsnp_Ra_c5088_9081927	wsnp_Ra_c5088_9081927
Ra_c4329_599	Ra_c4329_599
wsnp_Ex_rep_c107911_91350930	wsnp_Ex_rep_c107911_91350930
Kukri_rep_c69810_502	Kukri_rep_c69810_502
Kukri_c29655_194	Kukri_c29655_194
wsnp_Ex_c5780_10153638	wsnp_Ex_c5780_10153638
wsnp_Ra_c8484_14372815	wsnp_Ra_c8484_14372815
Excalibur_c55186_351	Excalibur_c55186_351
BS00069125_51	BS00069125_51
BobWhite_c9963_51	BobWhite_c9963_51
RFL_Contig4977_2333	RFL_Contig4977_2333
wsnp_BE443332B_Ta_2_2	wsnp_BE443332B_Ta_2_2
IACX8074	IACX8074
Ra_c62804_1641	Ra_c62804_1641
wsnp_RFL_Contig2220_1597321	wsnp_RFL_Contig2220_1597321
IAAV7043	IAAV7043
IAAV8952	IAAV8952
BS00084895_51	BS00084895_51
BS00069829_51	BS00069829_51
Excalibur_c8585_701	Excalibur_c8585_701
BobWhite_c11044_322	BobWhite_c11044_322
Ku_c11706_149	Ku_c11706_149
BS00068182_51	BS00068182_51
BS00089524_51	BS00089524_51
RFL_Contig5637_1008	RFL_Contig5637_1008
Tdurum_contig604_356	Tdurum_contig604_356
Jagger_c3757_131	Jagger_c3757_131
RFL_Contig5706_1294	RFL_Contig5706_1294
RAC875_c90169_393	RAC875_c90169_393
JD_c12243_360	JD_c12243_360
BS00022916_51	BS00022916_51
Ku_c956_1797	Ku_c956_1797
CAP7_c3847_204	CAP7_c3847_204
Tdurum_contig47550_699	Tdurum_contig47550_699
BS00064162_51	BS00064162_51
Tdurum_contig94450_255	Tdurum_contig94450_255
RAC875_c32848_578	RAC875_c32848_578
wsnp_Ex_c5101_9053178	wsnp_Ex_c5101_9053178
Kukri_c36151_170	Kukri_c36151_170
wsnp_Ex_c32284_40970312	wsnp_Ex_c32284_40970312
BS00094237_51	BS00094237_51
tplb0024i15_1754	tplb0024i15_1754
BS00093740_51	BS00093740_51
BS00035690_51	BS00035690_51
RAC875_rep_c106876_558	RAC875_rep_c106876_558
wsnp_Ku_c16938_25916260	wsnp_Ku_c16938_25916260
Kukri_c92979_195	Kukri_c92979_195
BobWhite_rep_c57575_65	BobWhite_rep_c57575_65
BS00039740_51	BS00039740_51
BS00002484_51	BS00002484_51
wsnp_Ku_c13952_22097895	wsnp_Ku_c13952_22097895
RAC875_c2040_564	RAC875_c2040_564
IACX11029	IACX11029
BS00066305_51	BS00066305_51
BS00066165_51	BS00066165_51
Excalibur_c6497_535	Excalibur_c6497_535
BS00010130_51	BS00010130_51
IAAV3567	IAAV3567
wsnp_BE405749B_Ta_2_1	wsnp_BE405749B_Ta_2_1
Tdurum_contig30517_578	Tdurum_contig30517_578
IACX502	IACX502
Tdurum_contig42797_2922	Tdurum_contig42797_2922
Excalibur_c28045_741	Excalibur_c28045_741
Kukri_c9133_2211	Kukri_c9133_2211
Tdurum_contig55429_147	Tdurum_contig55429_147
wsnp_Ex_c27136_36355033	wsnp_Ex_c27136_36355033
BS00050522_51	BS00050522_51
Excalibur_c27675_912	Excalibur_c27675_912
BS00089790_51	BS00089790_51
Kukri_rep_c102102_273	Kukri_rep_c102102_273
BS00074962_51	BS00074962_51
wsnp_JD_c5659_6814240	wsnp_JD_c5659_6814240
Ku_c16636_347	Ku_c16636_347
Tdurum_contig87938_342	Tdurum_contig87938_342
BS00068077_51	BS00068077_51
wsnp_Ex_c2111_3963161	wsnp_Ex_c2111_3963161
BS00037246_51	BS00037246_51
BS00110121_51	BS00110121_51
IACX1240	IACX1240
Jagger_c7235_96	Jagger_c7235_96
Ra_c17685_927	Ra_c17685_927
BS00067024_51	BS00067024_51
RAC875_c16391_426	RAC875_c16391_426
Tdurum_contig93330_656	Tdurum_contig93330_656
BS00063512_51	BS00063512_51
tplb0043a07_880	tplb0043a07_880
wsnp_Ex_c12063_19310114	wsnp_Ex_c12063_19310114
Kukri_c8533_1398	Kukri_c8533_1398
Tdurum_contig13117_1316	Tdurum_contig13117_1316
RAC875_c78619_523	RAC875_c78619_523
RAC875_c28894_526	RAC875_c28894_526
Excalibur_c20610_251	Excalibur_c20610_251
Excalibur_c32608_500	Excalibur_c32608_500
Ra_c69552_1419	Ra_c69552_1419
Tdurum_contig11334_554	Tdurum_contig11334_554
Tdurum_contig70304_781	Tdurum_contig70304_781
RAC875_c4047_115	RAC875_c4047_115
BS00065844_51	BS00065844_51
wsnp_Ex_c852_1657319	wsnp_Ex_c852_1657319
IAAV5776	IAAV5776
BS00039135_51	BS00039135_51
BobWhite_c4236_410	BobWhite_c4236_410
Ex_c4206_502	Ex_c4206_502
BS00011892_51	BS00011892_51
IAAV6731	IAAV6731
BS00011205_51	BS00011205_51
Excalibur_rep_c70674_83	Excalibur_rep_c70674_83
BS00022176_51	BS00022176_51
Tdurum_contig8840_575	Tdurum_contig8840_575
IAAV3828	IAAV3828
wsnp_RFL_Contig4726_5654774	wsnp_RFL_Contig4726_5654774
D_contig12192_450	D_contig12192_450
Tdurum_contig30517_174	Tdurum_contig30517_174
BobWhite_c13654_447	BobWhite_c13654_447
wsnp_Ex_rep_c66389_64589189	wsnp_Ex_rep_c66389_64589189
RAC875_c4135_1782	RAC875_c4135_1782
RFL_Contig2826_548	RFL_Contig2826_548
Excalibur_c581_947	Excalibur_c581_947
Tdurum_contig11896_550	Tdurum_contig11896_550
RAC875_c42275_224	RAC875_c42275_224
IAAV7352	IAAV7352
IACX5921	IACX5921
BS00062724_51	BS00062724_51
RFL_Contig4140_1135	RFL_Contig4140_1135
RAC875_c826_839	RAC875_c826_839
wsnp_BG606586B_Ta_2_13	wsnp_BG606586B_Ta_2_13
wsnp_Ex_rep_c66389_64588992	wsnp_Ex_rep_c66389_64588992
Tdurum_contig67656_387	Tdurum_contig67656_387
BobWhite_c2844_569	BobWhite_c2844_569
Kukri_c4412_383	Kukri_c4412_383
BS00067003_51	BS00067003_51
Kukri_c33670_506	Kukri_c33670_506
RAC875_rep_c72356_51	RAC875_rep_c72356_51
Excalibur_c43567_850	Excalibur_c43567_850
D_contig25392_201	D_contig25392_201
wsnp_BE637864B_Ta_1_1	wsnp_BE637864B_Ta_1_1
wsnp_BG274294B_Ta_2_3	wsnp_BG274294B_Ta_2_3
wsnp_Ku_c51703_56915288	wsnp_Ku_c51703_56915288
wsnp_Ex_c7447_12752449	wsnp_Ex_c7447_12752449
BobWhite_c48071_144	BobWhite_c48071_144
D_contig03023_692	D_contig03023_692
Tdurum_contig55429_116	Tdurum_contig55429_116
wsnp_Ku_rep_c70742_70379526	wsnp_Ku_rep_c70742_70379526
Excalibur_c10496_651	Excalibur_c10496_651
BS00022625_51	BS00022625_51
Tdurum_contig48523_1838	Tdurum_contig48523_1838
BobWhite_c22266_315	BobWhite_c22266_315
BS00105846_51	BS00105846_51
wsnp_BE590634B_Ta_2_1	wsnp_BE590634B_Ta_2_1
wsnp_Ku_rep_c71900_71624324	wsnp_Ku_rep_c71900_71624324
Tdurum_contig53772_362	Tdurum_contig53772_362
BobWhite_c13124_430	BobWhite_c13124_430
RAC875_c15942_571	RAC875_c15942_571
RAC875_c55891_659	RAC875_c55891_659
BS00022902_51	BS00022902_51
IAAV3802	IAAV3802
Tdurum_contig50473_889	Tdurum_contig50473_889
BS00063537_51	BS00063537_51
wsnp_Ex_c11976_19193550	wsnp_Ex_c11976_19193550
BS00067769_51	BS00067769_51
BS00083060_51	BS00083060_51
wsnp_Ex_c194_381656	wsnp_Ex_c194_381656
Kukri_c42202_271	Kukri_c42202_271
RAC875_c87890_234	RAC875_c87890_234
Tdurum_contig8158_269	Tdurum_contig8158_269
wsnp_JD_c6331_7499499	wsnp_JD_c6331_7499499
wsnp_Ex_c4774_8519623	wsnp_Ex_c4774_8519623
wsnp_BF485168B_Ta_2_1	wsnp_BF485168B_Ta_2_1
Kukri_c8143_355	Kukri_c8143_355
tplb0043k02_463	tplb0043k02_463
Excalibur_c90096_77	Excalibur_c90096_77
CAP12_c424_402	CAP12_c424_402
wsnp_Ex_c5101_9052671	wsnp_Ex_c5101_9052671
RAC875_c62171_386	RAC875_c62171_386
Tdurum_contig82187_189	Tdurum_contig82187_189
BS00067627_51	BS00067627_51
Tdurum_contig83770_218	Tdurum_contig83770_218
CAP12_c1085_283	CAP12_c1085_283
Ku_c11813_215	Ku_c11813_215
BS00001835_51	BS00001835_51
BS00073132_51	BS00073132_51
Tdurum_contig42852_667	Tdurum_contig42852_667
wsnp_CAP11_c543_375403	wsnp_CAP11_c543_375403
Kukri_c43552_443	Kukri_c43552_443
BS00011973_51	BS00011973_51
BobWhite_c4482_73	BobWhite_c4482_73
BS00089031_51	BS00089031_51
wsnp_Ex_c23230_32466568	wsnp_Ex_c23230_32466568
BobWhite_c42716_71	BobWhite_c42716_71
RAC875_c46093_492	RAC875_c46093_492
BS00096719_51	BS00096719_51
BS00064032_51	BS00064032_51
BS00095568_51	BS00095568_51
IACX9290	IACX9290
Tdurum_contig15015_883	Tdurum_contig15015_883
Ex_c11930_509	Ex_c11930_509
wsnp_BE399980B_Ta_2_1	wsnp_BE399980B_Ta_2_1
BS00048610_51	BS00048610_51
RAC875_c865_1936	RAC875_c865_1936
RAC875_c63067_283	RAC875_c63067_283
Tdurum_contig10362_555	Tdurum_contig10362_555
Excalibur_c14911_976	Excalibur_c14911_976
BS00040743_51	BS00040743_51
Kukri_c8390_1102	Kukri_c8390_1102
Kukri_c147_1620	Kukri_c147_1620
wsnp_Ex_c50340_54659660	wsnp_Ex_c50340_54659660
BS00024107_51	BS00024107_51
BS00036362_51	BS00036362_51
RAC875_rep_c81479_191	IACX11153	Kukri_c53398_200	RAC875_rep_c81479_191
Excalibur_c5958_1398	Excalibur_c5958_1398	RAC875_c17951_108	BS00031658_51
IAAV4760	IAAV5348	IAAV4760
Excalibur_c46695_219	RAC875_c3762_710	Excalibur_c46695_219
RAC875_c8932_740	RAC875_rep_c69508_215	RAC875_c8932_740
Ra_c21676_178	wsnp_Ex_c3831_6966926	Ra_c21676_178
BS00024262_51	BS00024262_51	wsnp_CAP8_c458_368125
tplb0044p22_2330	tplb0044p22_2330	Excalibur_c4058_1121
wsnp_Ex_c25974_35235456	wsnp_Ex_c25974_35235456	wsnp_Ku_c2624_4986980
Excalibur_c4030_1770	Kukri_c6167_1271	Excalibur_c4030_1770
Excalibur_c23155_327	Excalibur_c8188_243	Excalibur_c23155_327
Excalibur_c16452_624	Excalibur_c16452_624
Kukri_c24648_262	Kukri_c24648_262
Kukri_c33670_261	Kukri_c33670_261
Excalibur_c50856_63	Excalibur_c50856_63
BS00066446_51	BS00066446_51
RAC875_c9594_1289	RAC875_c9594_1289
BS00075001_51	BS00075001_51
Kukri_c6051_640	Kukri_c6051_640
Excalibur_c48750_124	Excalibur_c48750_124
BS00070085_51	BS00070085_51
IAAV7473	IAAV7473
BS00065722_51	BS00065722_51
Ra_c1211_1656	Ra_c1211_1656
RAC875_c48997_1160	RAC875_c48997_1160
BS00066847_51	BS00066847_51
BS00066976_51	BS00066976_51
CAP12_c2978_93	CAP12_c2978_93
IAAV1917	IAAV1917
RAC875_c4135_1028	RAC875_c4135_1028
Excalibur_c5958_1270	Excalibur_c5958_1270
Excalibur_c53900_86	Excalibur_c53900_86
Ra_c3045_1739	Ra_c3045_1739
BS00107837_51	BS00107837_51
BS00032149_51	BS00032149_51
RAC875_c54260_127	RAC875_c54260_127
wsnp_BE424100D_Ta_1_1	wsnp_BE424100D_Ta_1_1
BS00022178_51	BS00022178_51
wsnp_Ex_c2918_5381441	wsnp_Ex_c2918_5381441
RAC875_c87321_108	RAC875_c87321_108
RAC875_c35094_476	RAC875_c35094_476
wsnp_Ra_c17989_26960545	wsnp_Ra_c17989_26960545
BS00093390_51	BS00093390_51
wsnp_CAP12_c633_339740	wsnp_CAP12_c633_339740
Excalibur_c55959_651	Excalibur_c55959_651
CAP11_c3464_68	CAP11_c3464_68
D_GB5Y7FA02HBLTO_213	D_GB5Y7FA02HBLTO_213
BS00087086_51	BS00087086_51
BS00021702_51	BS00021702_51
BS00074817_51	BS00074817_51
BobWhite_c28133_87	BobWhite_c28133_87
BS00011451_51	BS00011451_51
BS00087783_51	BS00087783_51
IAAV5841	IAAV5841
wsnp_Ex_rep_c101500_86856089	wsnp_Ex_rep_c101500_86856089
Ra_c4899_609	Ra_c4899_609
BobWhite_rep_c65565_359	BobWhite_rep_c65565_359
wsnp_Ex_c1130_2166731	wsnp_Ex_c1130_2166731
wsnp_Ex_rep_c69024_67924125	wsnp_Ex_rep_c69024_67924125
Tdurum_contig11756_458	Tdurum_contig11756_458
IAAV614	IAAV614
wsnp_Ex_c12012_19240904	wsnp_Ex_c12012_19240904
Excalibur_c23473_451	Excalibur_c23473_451
CAP7_c1609_203	CAP7_c1609_203
RAC875_c39312_339	RAC875_c39312_339
CAP11_c3218_126	CAP11_c3218_126
Kukri_c44738_477	Kukri_c44738_477
Kukri_c46169_294	Kukri_c46169_294
Excalibur_c3260_989	Excalibur_c3260_989
wsnp_Ex_c35886_43950102	wsnp_Ex_c35886_43950102
wsnp_BE586140D_Ta_2_2	wsnp_BE586140D_Ta_2_2
BS00095225_51	BS00095225_51
D_GBUVHFX01ANH44_230	D_GBUVHFX01ANH44_230
wsnp_CAP11_c1043_618449	wsnp_CAP11_c1043_618449
Kukri_c49577_630	Kukri_c49577_630
RAC875_c35846_671	RAC875_c35846_671
IAAV7745	IAAV7745
IACX11290	IACX11290
wsnp_Ku_c7266_12551048	wsnp_Ku_c7266_12551048
D_GBF1XID01DNWRS_378	D_GBF1XID01DNWRS_378
Excalibur_c4876_832	Excalibur_c4876_832
CAP8_c2401_433	CAP8_c2401_433
IAAV7510	IAAV7510
D_GDS7LZN02IXNP1_255	D_GDS7LZN02IXNP1_255
wsnp_Ex_c12447_19847242	wsnp_Ex_c12447_19847242
BS00082503_51	BS00082503_51
BS00058554_51	BS00058554_51
D_F5XZDLF01A85DT_301	D_F5XZDLF01A85DT_301
tplb0044p22_2257	tplb0044p22_2257
Kukri_c5113_1082	Kukri_c5113_1082
BS00000721_51	BS00000721_51
RAC875_c43831_91	RAC875_c43831_91
IAAV2840	IAAV2840
RAC875_c10925_1887	RAC875_c10925_1887
D_contig14507_369	D_contig14507_369
wsnp_Ex_rep_c108057_91436561	wsnp_Ex_rep_c108057_91436561
Excalibur_c15692_532	Excalibur_c15692_532
JD_c3737_285	JD_c3737_285
D_contig13475_402	D_contig13475_402
RFL_Contig1338_2062	RFL_Contig1338_2062
Excalibur_c16662_300	Excalibur_c16662_300
wsnp_Ex_rep_c66423_64641115	wsnp_Ex_rep_c66423_64641115
BS00108305_51	BS00108305_51
CAP8_c1305_148	CAP8_c1305_148
Kukri_c36351_64	Kukri_c36351_64
Kukri_c20844_116	Kukri_c20844_116
RAC875_c82888_83	RAC875_c82888_83
Kukri_c9693_1890	Kukri_c9693_1890
BS00065478_51	BS00065478_51
BobWhite_c816_289	BobWhite_c816_289
Excalibur_c8188_693	Excalibur_c8188_693
RFL_Contig3481_1669	RFL_Contig3481_1669
RAC875_c3604_1527	RAC875_c3604_1527
BS00051826_51	BS00051826_51
BS00079095_51	BS00079095_51
wsnp_Ex_c27290_36498462	wsnp_Ex_c27290_36498462
Excalibur_c5892_1129	Excalibur_c5892_1129
Kukri_c26168_713	Kukri_c26168_713
tplb0025b13_2687	tplb0025b13_2687
BS00012936_51	BS00012936_51
RFL_Contig3622_1217	RFL_Contig3622_1217
Excalibur_c16851_142	Excalibur_c16851_142
Excalibur_c24303_1145	Excalibur_c24303_1145
wsnp_Ex_c18665_27541568	wsnp_Ex_c18665_27541568
D_contig74531_32	D_contig74531_32
Excalibur_c48317_242	Excalibur_c48317_242
BS00023049_51	BS00023049_51
IAAV868	IAAV868
wsnp_JD_c12333_12595897	wsnp_JD_c12333_12595897
Excalibur_c12703_766	Excalibur_c12703_766
wsnp_Ex_c15396_23659859	wsnp_Ex_c15396_23659859
wsnp_Ex_c10959_17801482	wsnp_Ex_c10959_17801482
BS00067620_51	BS00067620_51
BS00003816_51	BS00003816_51
wsnp_Ex_c27290_36498531	wsnp_Ex_c27290_36498531
Excalibur_c19237_895	Excalibur_c19237_895
BS00086679_51	BS00086679_51
wsnp_Ra_c1020_2062200	wsnp_Ra_c1020_2062200
BS00066188_51	BS00066188_51
RAC875_c20883_693	RAC875_c20883_693
wsnp_Ex_rep_c101500_86856679	wsnp_Ex_rep_c101500_86856679
wsnp_CAP8_c458_368155	wsnp_CAP8_c458_368155
BS00072193_51	BS00072193_51
BobWhite_c5419_643	BobWhite_c5419_643
wsnp_JD_c8173_9207415	wsnp_JD_c8173_9207415
wsnp_Ex_c8188_13842273	wsnp_Ex_c8188_13842273
BS00093275_51	BS00093275_51
Ku_c12842_664	Ku_c12842_664
BobWhite_c6998_365	BobWhite_c6998_365
wsnp_Ku_c5560_9851459	wsnp_Ku_c5560_9851459
D_GA8KES401EYUM8_190	D_GA8KES401EYUM8_190
BobWhite_c5419_861	BobWhite_c5419_861
D_contig06122_208	D_contig06122_208
BS00036189_51	BS00036189_51
D_GB5Y7FA02I369B_378	D_GB5Y7FA02I369B_378
RAC875_rep_c105196_532	RAC875_rep_c105196_532
wsnp_Ex_c1318_2519998	wsnp_Ex_c1318_2519998
BobWhite_c10977_834	BobWhite_c10977_834
BS00022188_51	BS00022188_51
D_F1BEJMU01DOR77_203	D_F1BEJMU01DOR77_203
Tdurum_contig46389_1540	Tdurum_contig46389_1540
Kukri_c29121_654	Kukri_c29121_654
IAAV1587	RAC875_c76620_361	RAC875_rep_c101788_71	CAP12_c1437_261	IAAV1587	CAP7_rep_c6939_197	Excalibur_rep_c67434_73
BS00031140_51	BS00031140_51	BS00073720_51	wsnp_Ku_c38662_47257696
BS00057059_51	BS00057060_51	BS00057059_51	BS00067907_51
BobWhite_c12426_84	BobWhite_c12426_84	Excalibur_c18324_390
IAAV1691	IAAV1691	Kukri_rep_c70265_167
RAC875_c829_1143	RAC875_c829_1143	RAC875_c47161_100
BobWhite_c23953_312	BobWhite_c23953_312	wsnp_BG263521A_Ta_2_2
wsnp_Ex_c1782_3365844	wsnp_Ex_rep_c101866_87158671	wsnp_Ex_c1782_3365844
Ku_c59581_1412	wsnp_Ex_rep_c66809_65185215	Ku_c59581_1412
RAC875_rep_c88665_100	RAC875_rep_c88665_52	RAC875_rep_c88665_100
wsnp_BE403597A_Ta_2_1	BS00041707_51	wsnp_BE403597A_Ta_2_1
Tdurum_contig42423_1536	Tdurum_contig42423_2448	Tdurum_contig42423_1536
wsnp_Ex_rep_c68113_66877517	wsnp_Ex_rep_c68113_66877517	Kukri_c15308_173
BS00067886_51	BS00067886_51	IAAV3570
wsnp_Ex_c5412_9564346	Ra_c58279_702	wsnp_Ex_c5412_9564346
wsnp_CAP8_c2677_1394934	wsnp_CAP8_c2677_1394934	Excalibur_c47535_389
wsnp_Ex_c15325_23565935	wsnp_Ex_c15325_23565935	wsnp_CAP11_rep_c8768_3788007
Kukri_c57491_156	Ra_c22880_760	Kukri_c57491_156
Excalibur_c4847_631	Excalibur_c4847_631
Kukri_c29170_680	Kukri_c29170_680
BS00021706_51	BS00021706_51
BS00077768_51	BS00077768_51
RAC875_c102123_159	RAC875_c102123_159
BobWhite_c2022_245	BobWhite_c2022_245
BobWhite_c1611_1685	BobWhite_c1611_1685
Kukri_c15489_626	Kukri_c15489_626
Excalibur_c11947_746	Excalibur_c11947_746
RAC875_c4015_2175	RAC875_c4015_2175
tplb0025l18_1788	tplb0025l18_1788
RAC875_rep_c78744_228	RAC875_rep_c78744_228
BS00091763_51	BS00091763_51
RAC875_c20700_853	RAC875_c20700_853
wsnp_be471201A_Ta_1_1	wsnp_be471201A_Ta_1_1
BS00068050_51	BS00068050_51
Excalibur_c6808_959	Excalibur_c6808_959
wsnp_JD_c2578_3489735	wsnp_JD_c2578_3489735
BS00083146_51	BS00083146_51
Ku_c70277_1276	Ku_c70277_1276
Excalibur_c7971_712	Excalibur_c7971_712
wsnp_Ex_c23720_32957892	wsnp_Ex_c23720_32957892
RAC875_c68649_457	RAC875_c68649_457
wsnp_Ex_c19556_28530243	wsnp_Ex_c19556_28530243
Tdurum_contig10910_1662	Tdurum_contig10910_1662
Kukri_c45015_145	Kukri_c45015_145
tplb0021g21_595	tplb0021g21_595
Tdurum_contig82404_354	Tdurum_contig82404_354
RAC875_c4609_1756	RAC875_c4609_1756
Excalibur_c11437_75	Excalibur_c11437_75
BS00022377_51	BS00022377_51
Kukri_c41543_366	Kukri_c41543_366
IAAV3791	IAAV3791
RAC875_c8093_605	RAC875_c8093_605
IAAV5706	IAAV5706
BS00011539_51	BS00011539_51
Excalibur_c6808_541	Excalibur_c6808_541
BobWhite_c26803_89	BobWhite_c26803_89
RAC875_c9523_328	RAC875_c9523_328
wsnp_Ex_c15740_24096817	wsnp_Ex_c15740_24096817
BS00000209_51	BS00000209_51
Tdurum_contig42282_10323	Tdurum_contig42282_10323
RAC875_c24364_307	RAC875_c24364_307
Kukri_c1728_1876	Kukri_c1728_1876
BS00010696_51	BS00010696_51
BS00064905_51	BS00064905_51
Ku_c33884_267	Ku_c33884_267
Tdurum_contig30451_88	Tdurum_contig30451_88
Tdurum_contig27887_55	Tdurum_contig27887_55
wsnp_BE445431A_Td_2_1	wsnp_BE445431A_Td_2_1
Ku_c5710_312	Ku_c5710_312
CAP11_c2293_200	CAP11_c2293_200
Ex_c721_2374	Ex_c721_2374
wsnp_JD_c15127_14676522	wsnp_JD_c15127_14676522
IAAV2654	IAAV2654
Ex_c5740_1133	Ex_c5740_1133
RAC875_c14944_555	RAC875_c14944_555
RAC875_c42648_115	RAC875_c42648_115
BobWhite_c11022_78	BobWhite_c11022_78
BS00096927_51	BS00096927_51
Excalibur_c61806_213	Excalibur_c61806_213
BS00022813_51	BS00022813_51
BS00056232_51	BS00056232_51
Tdurum_contig82812_213	Tdurum_contig82812_213
BS00087932_51	BS00087932_51
wsnp_Ex_c2033_3814035	wsnp_Ex_c2033_3814035
Excalibur_c8009_325	Excalibur_c8009_325
BS00085765_51	BS00085765_51
Kukri_rep_c73477_888	Kukri_rep_c73477_888
BS00032606_51	BS00032606_51
wsnp_Ex_c19556_28530231	wsnp_Ex_c19556_28530231
BS00022982_51	BS00022982_51
Excalibur_c21269_176	Excalibur_c21269_176
Tdurum_contig6086_269	Tdurum_contig6086_269
wsnp_Ex_c20370_29434410	wsnp_Ex_c20370_29434410
RAC875_c992_718	RAC875_c992_718
Kukri_c4027_151	Kukri_c4027_151
IACX5800	IACX5800
BS00024643_51	BS00024643_51
Tdurum_contig53038_714	Tdurum_contig53038_714
wsnp_Ku_c2725_5163091	wsnp_Ku_c2725_5163091
RAC875_c21906_247	RAC875_c21906_247
BS00081506_51	BS00081506_51
wsnp_Ex_c2887_5330426	wsnp_Ex_c2887_5330426
Tdurum_contig84245_154	Tdurum_contig84245_154
wsnp_Ra_c6586_11477949	wsnp_Ra_c6586_11477949
wsnp_Ex_rep_c66982_65424063	wsnp_Ex_rep_c66982_65424063
Kukri_c84087_154	Kukri_c84087_154
BobWhite_c1049_338	BobWhite_c1049_338
wsnp_Ex_c36242_44232305	wsnp_Ex_c36242_44232305
wsnp_Ku_c15567_24224486	wsnp_Ku_c15567_24224486
Kukri_c25632_86	Kukri_c25632_86
Tdurum_contig10579_790	Tdurum_contig10579_790
wsnp_JD_c12088_12411845	wsnp_JD_c12088_12411845
Tdurum_contig8350_350	Tdurum_contig8350_350
Kukri_c62142_683	Kukri_c62142_683
RAC875_c1706_1888	RAC875_c1706_1888
BS00067806_51	BS00067806_51
RAC875_c35200_230	RAC875_c35200_230
RAC875_c33809_158	RAC875_c33809_158
BS00070005_51	BS00070005_51
RAC875_c69068_71	RAC875_c69068_71
IAAV7468	IAAV7468
CAP12_c575_105	CAP12_c575_105
BobWhite_c26374_339	BobWhite_c26374_339
Ku_c23118_149	Ku_c23118_149
BS00022666_51	BS00022666_51
Tdurum_contig52350_296	Tdurum_contig52350_296
Tdurum_contig86183_221	Tdurum_contig86183_221
RAC875_c51459_311	RAC875_c51459_311
Tdurum_contig47508_250	Tdurum_contig47508_250
CAP8_c3129_381	CAP8_c3129_381
wsnp_Ex_c19516_28481857	wsnp_Ex_c19516_28481857
RAC875_rep_c69619_78	RAC875_rep_c69619_78
Tdurum_contig30569_579	Tdurum_contig30569_579
Excalibur_c62106_387	Excalibur_c62106_387
Excalibur_c37649_125	Excalibur_c37649_125
wsnp_Ku_c1292_2572053	wsnp_Ku_c1292_2572053
wsnp_Ex_c63909_62932893	wsnp_Ex_c63909_62932893
wsnp_Ex_c15822_24204224	wsnp_Ex_c15822_24204224
RAC875_c96033_191	RAC875_c96033_191
Ra_c58279_684	Ra_c58279_684
Excalibur_c72359_56	Excalibur_c72359_56
BS00024921_51	BS00024921_51
IAAV8933	IAAV8933
Tdurum_contig20262_440	Tdurum_contig20262_440
Excalibur_c12177_285	Excalibur_c12177_285
Excalibur_rep_c111743_194	Excalibur_rep_c111743_194
wsnp_Ex_c5740_10081171	wsnp_Ex_c5740_10081171
BS00096882_51	BS00096882_51
BobWhite_c13373_250	BobWhite_c13373_250
RAC875_rep_c69987_930	RAC875_rep_c69987_930
RFL_Contig174_406	RFL_Contig174_406
Tdurum_contig56511_144	Tdurum_contig56511_144
IACX6178	IACX6178
RAC875_c52458_454	RAC875_c52458_454
Tdurum_contig5311_67	Tdurum_contig5311_67
Excalibur_c34964_326	Excalibur_c34964_326
Ku_c69608_894	Ku_c69608_894
wsnp_Ex_rep_c108004_91402649	wsnp_Ex_rep_c108004_91402649
RAC875_c25848_122	RAC875_c25848_122
RAC875_c27530_860	RAC875_c27530_860
BobWhite_c5178_188	BobWhite_c5178_188
RAC875_rep_c101082_855	RAC875_rep_c101082_855
BS00029332_51	BS00029332_51
Excalibur_c4372_363	Excalibur_c4372_363
BS00039406_51	BS00039406_51
BS00022896_51	BS00022896_51
RFL_Contig2972_2285	RFL_Contig2972_2285
RAC875_c42847_141	RAC875_c42847_141
IAAV2376	IAAV2376
Tdurum_contig50839_279	Tdurum_contig50839_279
IAAV2218	IAAV2218
BS00062843_51	BS00062843_51
RAC875_c57998_165	RAC875_c57998_165
RAC875_c24517_558	RAC875_c24517_558
BS00036766_51	BS00036766_51
wsnp_Ra_c66636_64922359	wsnp_Ra_c66636_64922359
Ra_c34214_1320	Ra_c34214_1320
Excalibur_c32668_467	Excalibur_c32668_467
wsnp_Ra_c32271_41304469	wsnp_Ra_c32271_41304469
wsnp_Ex_rep_c102538_87682273	wsnp_Ex_rep_c102538_87682273
RFL_Contig5277_888	RFL_Contig5277_888
BS00110128_51	BS00110128_51
RAC875_c35688_382	RAC875_c35688_382
Tdurum_contig53038_684	Tdurum_contig53038_684
wsnp_BE498730A_Ta_2_2	wsnp_BE498730A_Ta_2_2
wsnp_Ku_c16358_25225060	wsnp_Ku_c16358_25225060
RAC875_c17787_274	RAC875_c17787_274
Excalibur_c28017_641	Excalibur_c28017_641
BS00052043_51	BS00052043_51
Excalibur_c42110_66	Excalibur_c42110_66
BobWhite_c28819_733	BobWhite_c28819_733
Excalibur_c20439_825	Excalibur_c20439_825
BS00073381_51	BS00073381_51
JD_c2056_506	JD_c2056_506
Ex_c8832_2521	Ex_c8832_2521
RAC875_c3102_959	RAC875_c3102_959
BobWhite_c28819_517	BobWhite_c28819_517
RFL_Contig1863_250	RFL_Contig1863_250
Jagger_c4026_328	Jagger_c4026_328
Kukri_c24852_466	Kukri_c24852_466
Kukri_rep_c104727_91	Kukri_rep_c104727_91
wsnp_Ex_rep_c70299_69243835	wsnp_Ex_rep_c70299_69243835
IAAV1698	IAAV1698
BS00089497_51	BS00089497_51
wsnp_Ex_c10555_17236072	wsnp_Ex_c10555_17236072
wsnp_Ku_c16547_25454123	wsnp_Ku_c16547_25454123
BS00076693_51	BS00076693_51
Kukri_rep_c68300_216	Kukri_rep_c68300_216
RAC875_c25986_82	RAC875_c25986_82
BS00098033_51	BS00098033_51
Kukri_c26697_366	Kukri_c26697_366
Tdurum_contig33398_106	Tdurum_contig33398_106
BS00078116_51	BS00078116_51
Excalibur_c15733_252	Excalibur_c15733_252
wsnp_Ex_c28204_37349164	wsnp_Ex_c28204_37349164
BS00035883_51	BS00035883_51
RAC875_c11652_544	RAC875_c11652_544
BS00040336_51	BS00040336_51
RAC875_c13116_541	RAC875_c13116_541
Ku_c57425_413	Ku_c57425_413
Excalibur_c640_464	Excalibur_c640_464
Tdurum_contig63196_123	Tdurum_contig63196_123
Tdurum_contig14482_1073	Tdurum_contig14482_1073
Excalibur_rep_c102052_721	Excalibur_rep_c102052_721
BS00023202_51	BS00023202_51
IACX636	IACX636
wsnp_Ra_c10861_17763060	wsnp_Ra_c10861_17763060
BS00065366_51	BS00065366_51
Excalibur_rep_c105284_110	Excalibur_rep_c105284_110
Tdurum_contig63071_67	Tdurum_contig63071_67
wsnp_Ku_c10418_17237935	wsnp_Ku_c10418_17237935
wsnp_Ex_c3695_6740339	wsnp_Ex_c3695_6740339
IAAV7086	IAAV7086
Excalibur_c25599_358	Excalibur_c25599_358
Tdurum_contig10048_207	Tdurum_contig10048_207
RAC875_c35807_1110	RAC875_c35807_1110
Kukri_c40121_373	Kukri_c40121_373
BobWhite_c15773_166	BobWhite_c15773_166
BS00065001_51	BS00065001_51
IAAV2065	IAAV2065
BS00097263_51	BS00097263_51
BS00062869_51	BS00062869_51
wsnp_Ex_rep_c69124_68035485	wsnp_Ex_rep_c69124_68035485
IACX2067	IACX2067
Kukri_c7193_5892	Kukri_c7193_5892
Kukri_c33374_1048	Kukri_c33374_1048
Ku_c36017_329	Ku_c36017_329
Excalibur_c92241_336	Excalibur_c92241_336
BS00090940_51	BS00090940_51
Tdurum_contig56321_179	Tdurum_contig56321_179
BobWhite_rep_c64680_305	BobWhite_rep_c64680_305
BS00022487_51	BS00022487_51
BS00003867_51	BS00003867_51
BS00004724_51	BS00004724_51
Excalibur_c44487_642	Excalibur_c44487_642
RFL_Contig2656_871	RFL_Contig2656_871
Kukri_c11327_977	Kukri_c11327_977
wsnp_Ex_c11827_18986376	wsnp_Ex_c11827_18986376
Kukri_c40035_258	Kukri_c40035_258
BobWhite_rep_c62964_873	BobWhite_rep_c62964_873
BS00063599_51	BS00063599_51
RAC875_c1043_258	RAC875_c1043_258
Kukri_c52608_142	Kukri_c52608_142
wsnp_CAP12_c901_472535	wsnp_CAP12_c901_472535
CAP12_rep_c6956_169	CAP12_rep_c6956_169
BobWhite_c17783_174	BobWhite_c17783_174
BS00011478_51	BS00011478_51
RAC875_c26214_505	RAC875_c26214_505
wsnp_Ex_c12219_19526749	wsnp_Ex_c12219_19526749
Ex_c19516_3687	Ex_c19516_3687
Excalibur_c12169_1088	Excalibur_c12169_1088
wsnp_Ex_c2137_4014287	wsnp_Ex_c2137_4014287
BS00063368_51	BS00063368_51
wsnp_Ku_c15567_24223777	wsnp_Ku_c15567_24223777
wsnp_Ex_c22862_32074455	wsnp_Ex_c22862_32074455
RAC875_c48703_189	RAC875_c48703_189
Excalibur_c1793_97	Excalibur_c1793_97
wsnp_Ra_c10658_17500498	wsnp_Ra_c10658_17500498
wsnp_Ex_c5412_9564478	wsnp_Ex_c5412_9564478
wsnp_Ex_c2137_4014383	wsnp_Ex_c2137_4014383
Excalibur_c50934_159	Excalibur_c50934_159
RAC875_c35521_185	RAC875_c35521_185
BS00025880_51	BS00025880_51
RAC875_c33037_578	RAC875_c33037_578
Excalibur_rep_c69149_1588	Excalibur_rep_c69149_1588
RAC875_c35688_178	RAC875_c35688_178
RAC875_c63975_307	RAC875_c63975_307
IACX11417	IACX11417
Tdurum_contig44328_448	Tdurum_contig44328_448
Tdurum_contig55610_784	Tdurum_contig55610_784
Excalibur_c91176_326	Excalibur_c91176_326
Excalibur_c16329_493	Excalibur_c16329_493
wsnp_Ku_c33374_42877546	wsnp_Ku_c33374_42877546
RAC875_c96399_610	RAC875_c96399_610
RFL_Contig4517_1276	RFL_Contig4517_1276
Tdurum_contig86243_288	Tdurum_contig86243_288
Tdurum_contig61938_424	Tdurum_contig61938_424
Tdurum_contig49145_914	Tdurum_contig49145_914
RAC875_c11956_477	RAC875_c11956_477
Kukri_c9713_1999	Kukri_c9713_1999
wsnp_Ku_c3688_6797159	wsnp_Ku_c3688_6797159
Tdurum_contig11803_306	Tdurum_contig11803_306
Ra_c42714_1137	Ra_c42714_1137
wsnp_Ex_rep_c66615_64916512	wsnp_Ex_rep_c66615_64916512
Kukri_c53501_305	Kukri_c53501_305
CAP8_rep_c8022_270	CAP8_rep_c8022_270
RAC875_c102123_187	RAC875_c102123_187
BS00079443_51	BS00079443_51
IAAV880	IAAV880
RFL_Contig3780_644	RFL_Contig3780_644
Excalibur_c28938_185	Excalibur_c28938_185
wsnp_Ku_c850_1758318	wsnp_Ku_c850_1758318
Tdurum_contig11803_475	Tdurum_contig11803_475
Tdurum_contig50720_482	Tdurum_contig50720_482
wsnp_Ex_rep_c66615_64916114	wsnp_Ex_rep_c66615_64916114
Ra_c13247_528	Ra_c13247_528
Kukri_c31776_1621	Kukri_c31776_1621
wsnp_Ku_c2838_5354231	wsnp_Ku_c2838_5354231
RAC875_c22328_1356	RAC875_c22328_1356
RAC875_rep_c73925_276	RAC875_rep_c73925_276
BobWhite_c31163_694	BobWhite_c31163_694
wsnp_Ex_c31900_40635609	wsnp_Ex_c31900_40635609
BobWhite_c17403_635	BobWhite_c17403_635
IACX3245	IACX3245
wsnp_Ex_rep_c103255_88258450	wsnp_Ex_rep_c103255_88258450
BS00049644_51	BS00049644_51
BS00110587_51	BS00110587_51
wsnp_Ex_rep_c70299_69243401	wsnp_Ex_rep_c70299_69243401
Tdurum_contig56321_232	Tdurum_contig56321_232
BS00021739_51	BS00021739_51
wsnp_Ex_c2337_4379619	wsnp_Ex_c2337_4379619
RAC875_c34757_180	RAC875_c34757_180
BS00040337_51	BS00040337_51
RAC875_c17628_867	RAC875_c17628_867
Kukri_c29034_867	Kukri_c29034_867
BobWhite_c4517_120	BobWhite_c4517_120
CAP12_c259_307	CAP12_c259_307
wsnp_RFL_Contig3790_4082085	wsnp_RFL_Contig3790_4082085
IAAV691	IAAV691
wsnp_RFL_Contig1951_1127302	wsnp_RFL_Contig1951_1127302
BobWhite_c14476_80	BobWhite_c14476_80
Excalibur_c52319_257	Excalibur_c52319_257
Excalibur_c84687_162	Excalibur_c84687_162
RFL_Contig5122_974	RFL_Contig5122_974
RAC875_rep_c70093_1079	RAC875_rep_c70093_1079
Tdurum_contig93884_223	Tdurum_contig93884_223
Excalibur_c74304_642	Excalibur_c74304_642
wsnp_Ku_c23598_33524490	wsnp_Ku_c23598_33524490
Tdurum_contig31185_456	Tdurum_contig31185_456
BS00039983_51	BS00039983_51
BS00036767_51	BS00036767_51
BS00107555_51	BS00107555_51
wsnp_JD_c18695_17091254	wsnp_JD_c18695_17091254
Excalibur_c12980_2621	Excalibur_c12980_2621
Ex_c721_2127	Ex_c721_2127
Tdurum_contig11803_850	Tdurum_contig11803_850
wsnp_Ku_c8927_15048149	wsnp_Ku_c8927_15048149
RAC875_c18698_550	RAC875_c18698_550
BS00093201_51	BS00093201_51
wsnp_BF201235A_Ta_2_4	wsnp_BF201235A_Ta_2_4
Tdurum_contig93508_295	Tdurum_contig93508_295
BS00022409_51	BS00022409_51
Excalibur_c7282_285	Excalibur_c7282_285
Tdurum_contig41912_893	Tdurum_contig41912_893
Ku_c8927_2075	Ku_c8927_2075
IAAV5232	IAAV5232
Ra_c3750_1082	Ra_c3750_1082
BS00030136_51	BS00030136_51
Tdurum_contig45580_1717	Tdurum_contig45580_1717
wsnp_Ex_c2772_5130007	wsnp_Ex_c2772_5130007
wsnp_JD_rep_c48914_33168544	wsnp_JD_rep_c48914_33168544
RAC875_c19904_308	RAC875_c19904_308
RAC875_c1757_530	RAC875_c1757_530
BS00039422_51	BS00039422_51
RFL_Contig2972_2819	RFL_Contig2972_2819
Ku_c269_2643	Ku_c269_2643
BS00062732_51	BS00062732_51
Tdurum_contig48302_532	Tdurum_contig48302_532
Kukri_c23195_266	Kukri_c23195_266
Tdurum_contig15512_429	Tdurum_contig15512_429
RAC875_c15367_553	RAC875_c15367_553
Tdurum_contig47258_1039	Tdurum_contig47258_1039
Tdurum_contig44062_733	Tdurum_contig44062_733
Tdurum_contig8350_243	Tdurum_contig8350_243
wsnp_Ex_rep_c101526_86881496	wsnp_Ex_rep_c101526_86881496
RAC875_c22328_490	RAC875_c22328_490
wsnp_Ex_c60588_60977198	wsnp_Ex_c60588_60977198
RAC875_rep_c69619_145	RAC875_rep_c69619_145
Kukri_c21008_657	Kukri_c21008_657
Tdurum_contig9731_121	Tdurum_contig9731_121
Kukri_c44231_1576	Kukri_c44231_1576
CAP12_c6044_69	CAP12_c6044_69
IAAV6102	IAAV6102
Kukri_c3024_1268	Kukri_c3024_1268
BS00041816_51	BS00041816_51
Excalibur_rep_c112367_293	Excalibur_rep_c112367_293
Kukri_c74165_204	Kukri_c74165_204
wsnp_Ex_c25057_34318425	wsnp_Ex_c25057_34318425
Jagger_c9554_114	Jagger_c9554_114
JD_c3358_1128	JD_c3358_1128
BS00107804_51	BS00107804_51
RAC875_c38018_278	RAC875_c38018_278
RAC875_rep_c119471_174	RAC875_rep_c119471_174
wsnp_Ex_c101374_86744680	wsnp_Ex_c101374_86744680
CAP7_c4056_108	CAP7_c4056_108
Kukri_c3882_2021	Kukri_c3882_2021
Kukri_rep_c83485_398	Kukri_rep_c83485_398
Ra_c71628_188	Ra_c71628_188
wsnp_Ex_c42720_49228237	wsnp_Ex_c42720_49228237
BS00077769_51	BS00077769_51
BS00064813_51	BS00064813_51
BS00089457_51	BS00089457_51
RAC875_c38750_86	RAC875_c38750_86
BS00074780_51	BS00074780_51
BS00070004_51	BS00070004_51
BS00029208_51	BS00029208_51
Tdurum_contig42423_1963	Tdurum_contig42423_1963
wsnp_BG314532A_Ta_2_1	wsnp_BG314532A_Ta_2_1
BS00075524_51	BS00075524_51
Excalibur_c41125_360	Excalibur_c41125_360
wsnp_BE406351A_Ta_2_2	wsnp_BE406351A_Ta_2_2
BS00066186_51	BS00066186_51
Tdurum_contig77522_310	Tdurum_contig77522_310
Kukri_c29170_702	Kukri_c29170_702
IAAV444	IAAV444
wsnp_Ex_c10596_17293363	BS00009807_51	Kukri_c59939_94	IAAV3165	wsnp_Ex_c10596_17293363
BS00043099_51	BS00043099_51	wsnp_JD_c12687_12877994	tplb0045o20_699
IAAV980	BS00070001_51	BobWhite_c10238_127	IAAV980
RAC875_c17459_566	RAC875_c10132_462	RAC875_c17459_566
BS00009540_51	BS00009540_51	RAC875_c46454_129
RAC875_c19042_2102	RAC875_c19042_2102	Excalibur_rep_c105614_172
Excalibur_c48404_59	wsnp_Ex_c15646_23969140	Excalibur_c48404_59
CAP12_c2565_239	CAP12_c2565_239	tplb0040e02_1293
Excalibur_c40976_111	CAP8_rep_c8162_101	Excalibur_c40976_111
wsnp_JD_c52_87219	Excalibur_c11392_1193	wsnp_JD_c52_87219
Excalibur_c40976_87	RAC875_c8197_810	Excalibur_c40976_87
wsnp_BE497494B_Ta_2_1	wsnp_BE497494B_Ta_2_1	wsnp_CAP11_c3947_1866837
Excalibur_c29417_499	Excalibur_c29417_499	Excalibur_c2656_3198
Kukri_c6306_1151	Kukri_c6306_1151	BS00058815_51
BS00010098_51	BS00010098_51
Ra_c4051_1010	Ra_c4051_1010
RFL_Contig3713_316	RFL_Contig3713_316
BS00026432_51	BS00026432_51
BS00063365_51	BS00063365_51
IACX8602	IACX8602
Excalibur_c39207_880	Excalibur_c39207_880
BS00070900_51	BS00070900_51
RAC875_c79857_301	RAC875_c79857_301
Kukri_c24586_923	Kukri_c24586_923
Excalibur_c7963_1722	Excalibur_c7963_1722
RAC875_rep_c109471_154	RAC875_rep_c109471_154
Ra_c27275_627	Ra_c27275_627
Tdurum_contig13653_255	Tdurum_contig13653_255
Ku_c4777_2494	Ku_c4777_2494
RAC875_rep_c106400_276	RAC875_rep_c106400_276
wsnp_Ex_c62844_62315607	wsnp_Ex_c62844_62315607
Excalibur_c29417_400	Excalibur_c29417_400
IACX2158	IACX2158
Tdurum_contig83066_276	Tdurum_contig83066_276
RAC875_c15649_1101	RAC875_c15649_1101
wsnp_Ex_c3764_6853627	wsnp_Ex_c3764_6853627
BS00093993_51	BS00093993_51
BS00063236_51	BS00063236_51
IAAV539	IAAV539
IAAV6156	IAAV6156
IACX8828	IACX8828
BS00066545_51	BS00066545_51
Tdurum_contig71365_233	Tdurum_contig71365_233
Excalibur_rep_c77221_93	Excalibur_rep_c77221_93
wsnp_CAP8_c630_456418	wsnp_CAP8_c630_456418
Excalibur_c8919_345	Excalibur_c8919_345
wsnp_Ex_c27867_37030229	wsnp_Ex_c27867_37030229
Excalibur_rep_c106124_239	Excalibur_rep_c106124_239
BobWhite_c41676_137	BobWhite_c41676_137
wsnp_Ex_c15089_23270614	wsnp_Ex_c15089_23270614
Excalibur_c4748_360	Excalibur_c4748_360
Kukri_c3501_1175	Kukri_c3501_1175
wsnp_Ex_c1996_3754394	wsnp_Ex_c1996_3754394
Kukri_c37311_136	Kukri_c37311_136
Kukri_c10869_1591	Kukri_c10869_1591
D_contig25212_98	D_contig25212_98
BS00022717_51	BS00022717_51
Tdurum_contig30930_184	Tdurum_contig30930_184
Excalibur_rep_c68985_110	Excalibur_rep_c68985_110
IAAV5743	IAAV5743
BS00072839_51	BS00072839_51
Excalibur_c18417_285	Excalibur_c18417_285
BobWhite_c33464_133	BobWhite_c33464_133
RAC875_c50245_120	RAC875_c50245_120
BobWhite_c5191_362	BobWhite_c5191_362
IAAV4206	IAAV4206
BobWhite_c9843_117	BobWhite_c9843_117
Ra_c105904_187	Ra_c105904_187
Kukri_c7339_113	Kukri_c7339_113
RAC875_c63545_85	RAC875_c63545_85
Kukri_c1460_1032	Kukri_c1460_1032
Kukri_c57014_168	Kukri_c57014_168
RAC875_s109189_188	RAC875_s109189_188
Kukri_c834_259	Kukri_c834_259
IAAV6765	IAAV6765
RFL_Contig2577_584	RFL_Contig2577_584
BobWhite_rep_c64679_73	BobWhite_rep_c64679_73
BS00003404_51	BS00003404_51
Kukri_rep_c106290_204	Kukri_rep_c106290_204
wsnp_Ra_c4321_7860456	wsnp_Ra_c4321_7860456
RAC875_rep_c83950_222	RAC875_rep_c83950_222
RFL_Contig5495_563	RFL_Contig5495_563
RAC875_c34512_493	RAC875_c34512_493
BS00072840_51	BS00072840_51
RFL_Contig1483_1765	RFL_Contig1483_1765
BS00046165_51	BS00046165_51
RAC875_c26469_480	RAC875_c26469_480
Kukri_c29640_92	Kukri_c29640_92
wsnp_Ex_rep_c67561_66188180	wsnp_Ex_rep_c67561_66188180
wsnp_Ex_c10961_17803258	wsnp_Ex_c10961_17803258
RAC875_rep_c113555_122	RAC875_rep_c113555_122
BS00106695_51	BS00106695_51
BS00068310_51	BS00068310_51
Excalibur_rep_c109577_698	Excalibur_rep_c109577_698
BS00022417_51	BS00022417_51
BS00046164_51	BS00046164_51
Excalibur_c12675_1147	Excalibur_c12675_1147
RAC875_c47353_350	RAC875_c47353_350
RAC875_c37540_583	RAC875_c37540_583
BobWhite_c13525_262	BobWhite_c13525_262
IACX8470	IACX8470
tplb0054d13_2445	tplb0054d13_2445
wsnp_Ra_c46023_52004149	wsnp_Ra_c46023_52004149
BS00084668_51	BS00084668_51
wsnp_Ex_c1962_3696265	wsnp_Ex_c1962_3696265
BS00046166_51	BS00046166_51
RFL_Contig2751_1562	RFL_Contig2751_1562
IAAV2784	IAAV2784
BS00012036_51	BS00012036_51
BobWhite_c5072_107	BobWhite_c5072_107
CAP7_c16_483	CAP7_c16_483
Excalibur_rep_c106698_235	Excalibur_rep_c106698_235
wsnp_Ex_c5123_9087869	wsnp_Ex_c5123_9087869
Excalibur_c80601_83	Excalibur_c80601_83
BS00094172_51	BS00094172_51
RAC875_c5082_1098	RAC875_c5082_1098
tplb0042o21_419	tplb0042o21_419
Kukri_c3701_392	Kukri_c3701_392
Kukri_c98858_299	Kukri_c98858_299
Excalibur_c53516_119	Excalibur_c53516_119
BobWhite_c32938_264	BobWhite_c32938_264
BS00034245_51	BS00034245_51
Ra_c11464_294	Ra_c11464_294
BS00009882_51	BS00009882_51
tplb0034e07_718	tplb0034e07_718
RFL_Contig1633_304	RFL_Contig1633_304
BS00043103_51	BS00043103_51
Tdurum_contig1653_190	Tdurum_contig1653_190
wsnp_Ex_c269_517710	wsnp_Ex_c269_517710
RAC875_c37837_889	RAC875_c37837_889
wsnp_Ex_c34303_42642389	wsnp_Ex_c34303_42642389
wsnp_Ex_rep_c66551_64836327	wsnp_Ex_rep_c66551_64836327
Excalibur_c49875_479	Excalibur_c49875_479
RAC875_rep_c118376_304	RAC875_rep_c118376_304
RAC875_rep_c109207_706	RAC875_rep_c109207_706
wsnp_Ex_c6537_11338763	wsnp_Ex_c6537_11338763
Excalibur_c7051_1115	Excalibur_c7051_1115
Tdurum_contig54925_202	Tdurum_contig54925_202
Excalibur_c31864_713	Excalibur_c31864_713
Kukri_c6973_344	Kukri_c6973_344
Kukri_c49784_56	Kukri_c49784_56
BS00081871_51	BS00081871_51
Ku_c6546_718	Ku_c6546_718
IAAV5350	IAAV5350
BobWhite_c17047_268	BobWhite_c17047_268
Kukri_c67546_279	Kukri_c67546_279
wsnp_Ku_c4507_8157580	wsnp_Ku_c4507_8157580
wsnp_CAP7_rep_c12606_5316797	wsnp_CAP7_rep_c12606_5316797
Ku_c63748_1264	Ku_c63748_1264
wsnp_JD_c3732_4781170	wsnp_JD_c3732_4781170
Kukri_c40204_617	Kukri_c40204_617
wsnp_JG_c609_370792	wsnp_JG_c609_370792
wsnp_Ex_rep_c102216_87433489	wsnp_Ex_rep_c102216_87433489
BS00084417_51	BS00084417_51
BS00068181_51	BS00068181_51
RFL_Contig5031_526	RFL_Contig5031_526
wsnp_Ex_c11748_18884081	wsnp_Ex_c11748_18884081
Excalibur_c100910_239	Excalibur_c100910_239
RAC875_c57938_94	RAC875_c57938_94
RFL_Contig3172_1752	RFL_Contig3172_1752
wsnp_Ex_rep_c72511_70872203	wsnp_Ex_rep_c72511_70872203
CAP7_rep_c5636_102	CAP7_rep_c5636_102
BobWhite_c19945_341	BobWhite_c19945_341
Tdurum_contig71387_65	Tdurum_contig71387_65
wsnp_CAP11_c3226_1588070	wsnp_CAP11_c3226_1588070
Excalibur_c33525_279	Excalibur_c33525_279
Kukri_c5497_312	Kukri_c5497_312
BS00022940_51	BS00022940_51
BS00067280_51	BS00067280_51
RAC875_c36614_344	RAC875_c36614_344
BS00022422_51	BS00022422_51
RAC875_c21868_792	RAC875_c21868_792
RAC875_c27611_467	RAC875_c27611_467
wsnp_Ex_c269_518324	wsnp_Ex_c269_518324
Kukri_c18459_2622	Kukri_c18459_2622
Excalibur_c47996_509	Excalibur_c47996_509
BS00059896_51	BS00059896_51
wsnp_Ex_c298_580660	wsnp_Ex_c298_580660
wsnp_Ex_rep_c103064_88104690	wsnp_Ex_rep_c103064_88104690
IAAV283	IAAV283
RAC875_c31328_381	RAC875_c31328_381
wsnp_Ku_c9901_16493072	wsnp_Ku_c9901_16493072
Excalibur_c584_726	Excalibur_c584_726
tplb0042a21_1091	tplb0042a21_1091
BS00083998_51	BS00083998_51
BS00065264_51	BS00065264_51
BS00004413_51	BS00004413_51
Ex_c16948_754	Ex_c16948_754
RAC875_c95948_614	RAC875_c95948_614
BS00070091_51	BS00070091_51
BobWhite_c2822_228	BobWhite_c2822_228
BS00031814_51	BS00031814_51
BS00022949_51	BS00022949_51
RAC875_c5080_915	RAC875_c5080_915
wsnp_Ex_c22423_31615798	wsnp_Ex_c22423_31615798
wsnp_Ex_c19371_28311667	wsnp_Ex_c19371_28311667
BS00009060_51	BS00009060_51
RAC875_c15396_90	RAC875_c15396_90
BobWhite_c2988_493	BobWhite_c2988_493
Excalibur_c80601_308	Excalibur_c80601_308
RFL_Contig2815_1305	RFL_Contig2815_1305
RAC875_c20979_234	RAC875_c20979_234
wsnp_BF473744B_Ta_2_2	wsnp_BF473744B_Ta_2_2
RAC875_rep_c115433_378	RAC875_rep_c115433_378
Ex_c55735_1012	Ex_c55735_1012
Excalibur_c10637_515	Excalibur_c10637_515
BS00067337_51	BS00067337_51
wsnp_Ex_c7003_12065828	wsnp_Ex_c7003_12065828
RAC875_rep_c112807_403	RAC875_rep_c112807_403
Excalibur_c2157_173	Excalibur_c2157_173
wsnp_Ra_c58860_60407020	wsnp_Ra_c58860_60407020
BS00079621_51	BS00079621_51
Kukri_rep_c69177_180	Kukri_rep_c69177_180
BS00100981_51	BS00100981_51
BS00092273_51	BS00092273_51
wsnp_Ex_c7776_13247365	wsnp_Ex_c7776_13247365
wsnp_CAP7_c1592_791887	wsnp_CAP7_c1592_791887
BS00104667_51	BS00104667_51
BS00076000_51	BS00076000_51
RAC875_c34512_685	RAC875_c34512_685
wsnp_JD_c42879_30043973	wsnp_JD_c42879_30043973
RAC875_c66695_560	RAC875_c66695_560
CAP12_s9114_61	CAP12_s9114_61
wsnp_Ku_c27759_37702654	wsnp_Ku_c27759_37702654
BS00010988_51	BS00010988_51
Excalibur_c3762_715	Excalibur_c3762_715
BobWhite_c7786_376	BobWhite_c7786_376
Kukri_c53629_239	Kukri_c53629_239
Kukri_c48787_108	Kukri_c48787_108
wsnp_Ra_c14112_22155451	wsnp_Ra_c14112_22155451
BobWhite_rep_c61602_139	BobWhite_rep_c61602_139
IAAV2277	IAAV2277
Kukri_rep_c85389_715	Kukri_rep_c85389_715
Excalibur_c36280_764	Excalibur_c36280_764
CAP11_c1820_244	CAP11_c1820_244
RAC875_c22463_494	RAC875_c22463_494
BS00064851_51	BS00064851_51
IAAV6424	IAAV6424
IACX5726	IACX5726
Ra_c68109_376	Ra_c68109_376
wsnp_JD_c47318_32176833	wsnp_JD_c47318_32176833
Excalibur_c71500_231	Excalibur_c71500_231
Kukri_c9387_112	Kukri_c9387_112
Kukri_c9898_1766	Kukri_c9898_1766
BobWhite_c11059_169	BobWhite_c11059_169
wsnp_Ex_c13351_21042379	wsnp_Ex_c13351_21042379
Excalibur_c7449_587	Excalibur_c7449_587
Kukri_c16758_443	Kukri_c16758_443
Tdurum_contig30201_63	Tdurum_contig30201_63
tplb0034e07_1869	tplb0034e07_1869
Kukri_c84629_315	Kukri_c84629_315
BS00079213_51	BS00079213_51
IAAV1401	IAAV1401
wsnp_Ex_c9248_15372536	wsnp_Ex_c9248_15372536
BS00022805_51	BS00022805_51
Kukri_c9785_62	Kukri_c9785_62
RAC875_c38003_164	RAC875_c38003_164
IAAV6288	IAAV6288
BS00081231_51	BS00081231_51
Excalibur_c30167_243	Excalibur_c30167_243
wsnp_Ku_c18923_28319203	wsnp_Ku_c18923_28319203
Kukri_c67546_342	Kukri_c67546_342
Kukri_rep_c103261_918	Kukri_rep_c103261_918
Excalibur_c5193_64	Excalibur_c5193_64
wsnp_Ra_c10712_17572884	wsnp_Ra_c10712_17572884
Ku_c41677_924	Ku_c41677_924
BS00083497_51	BS00083497_51
RAC875_c57353_245	RAC875_c57353_245
RAC875_c1226_652	RAC875_c1226_652
RAC875_rep_c112008_519	RAC875_rep_c112008_519
Tdurum_contig10208_447	Tdurum_contig10208_447
JD_c39990_130	JD_c39990_130
IAAV5675	IAAV5675
RAC875_c103094_120	RAC875_c103094_120
Excalibur_c37753_655	Excalibur_c37753_655
BS00022657_51	BS00022657_51
IAAV2480	IAAV2480
wsnp_Ku_c11665_18999583	wsnp_Ku_c11665_18999583
RFL_Contig4849_702	RFL_Contig4849_702
BS00110442_51	BS00110442_51
wsnp_Ex_c9729_16071358	wsnp_Ex_c9729_16071358
RFL_Contig4718_1269	RFL_Contig4718_1269
Excalibur_c224_1383	Excalibur_c224_1383
Tdurum_contig10108_246	Tdurum_contig10108_246
BS00011047_51	BS00011047_51
Ku_c23446_2209	Ku_c23446_2209
Ex_c52711_584	Ex_c52711_584
RAC875_c31214_58	RAC875_c31214_58
Jagger_c10188_98	Jagger_c10188_98
Excalibur_rep_c107769_116	Excalibur_rep_c107769_116
RAC875_c6538_123	RAC875_c6538_123
Ra_c4397_542	Ra_c4397_542
Excalibur_c105074_293	Excalibur_c105074_293
Ra_c105904_1191	Ra_c105904_1191
IAAV3789	IAAV3789
wsnp_RFL_Contig3917_4326857	wsnp_RFL_Contig3917_4326857
IAAV717	IAAV717
Kukri_rep_c107245_634	Kukri_rep_c107245_634
RAC875_c5673_1209	RAC875_c5673_1209
CAP12_c1817_77	CAP12_c1817_77
wsnp_JD_c4699_5834958	wsnp_JD_c4699_5834958
wsnp_Ex_c5123_9088111	wsnp_Ex_c5123_9088111
wsnp_Ex_c163_321026	wsnp_Ex_c163_321026
Excalibur_c43482_141	Excalibur_c43482_141
Kukri_c30847_344	Kukri_c30847_344
IACX1412	IACX1412
wsnp_Ex_rep_c67543_66165372	wsnp_Ex_rep_c67543_66165372
Tdurum_contig28795_273	Tdurum_contig28795_273
Kukri_c18754_67	Kukri_c18754_67
wsnp_Ex_c24711_33964543	wsnp_Ex_c24711_33964543
Tdurum_contig42112_2432	Tdurum_contig42112_2432
Kukri_c16760_1427	Kukri_c16760_1427
RAC875_c19210_348	RAC875_c19210_348
wsnp_Ku_c12022_19520410	wsnp_Ku_c12022_19520410
BS00103461_51	BS00103461_51
wsnp_RFL_Contig3273_3319580	wsnp_RFL_Contig3273_3319580
RAC875_rep_c71112_400	RAC875_rep_c71112_400
Kukri_c28478_750	Kukri_c28478_750
RAC875_c14775_1048	RAC875_c14775_1048
Excalibur_c46178_303	Excalibur_c46178_303
wsnp_Ex_c14162_22093694	wsnp_Ex_c14162_22093694
Kukri_c11318_591	Kukri_c11318_591
BobWhite_c8113_532	BobWhite_c8113_532
RFL_Contig4856_71	RFL_Contig4856_71
BS00026037_51	BS00026037_51
Excalibur_c46143_143	Excalibur_c46143_143
wsnp_Ex_c25445_34710489	wsnp_Ex_c25445_34710489
Kukri_c34553_89	Kukri_c34553_89
BobWhite_c662_148	BobWhite_c662_148
IAAV1743	IAAV1743
BobWhite_c38001_528	BobWhite_c38001_528
BobWhite_c948_52	BobWhite_c948_52
BobWhite_c36072_272	BobWhite_c36072_272
RAC875_c17455_152	RAC875_c17455_152
BS00070861_51	BS00070861_51
Kukri_c49784_86	Kukri_c49784_86
Ra_c2110_1660	Ra_c2110_1660
wsnp_Ku_c48_103915	wsnp_Ku_c48_103915
Tdurum_contig10219_295	Tdurum_contig10219_295
wsnp_JD_c1236_1789566	wsnp_JD_c1236_1789566
Excalibur_c2484_2113	Excalibur_c2484_2113
BobWhite_c11397_231	BobWhite_c11397_231
wsnp_Ex_c55735_58127324	wsnp_Ex_c55735_58127324
wsnp_Ex_c2203_4129271	wsnp_Ex_c2203_4129271
BS00077131_51	BS00077131_51
RAC875_c29913_139	RAC875_c29913_139
Kukri_rep_c107572_121	Kukri_rep_c107572_121
IAAV5331	IAAV5331
tplb0030f06_593	tplb0030f06_593
RAC875_c30797_179	RAC875_c30797_179
BS00035894_51	BS00035894_51
BS00083078_51	BS00083078_51
wsnp_BE499478B_Ta_2_1	wsnp_BE499478B_Ta_2_1
Ku_c7740_879	Ku_c7740_879
Excalibur_c65466_714	Excalibur_c65466_714
wsnp_Ex_c51352_55323092	wsnp_Ex_c51352_55323092
BS00080967_51	BS00080967_51
Excalibur_c42928_135	Excalibur_c42928_135
wsnp_Ex_c741_1456698	wsnp_Ex_c741_1456698
RAC875_c98387_130	RAC875_c98387_130
Excalibur_c12135_100	Excalibur_c12135_100
Ex_c525_1401	Ex_c525_1401
Excalibur_c9580_1142	Excalibur_c9580_1142
BS00067878_51	BS00067878_51
BS00011039_51	BS00011039_51
Excalibur_c94383_157	Excalibur_c94383_157
BS00071690_51	BS00071690_51
Jagger_c7688_98	Jagger_c7688_98
Kukri_c40621_513	Kukri_c40621_513
RAC875_c26415_350	RAC875_c26415_350
BS00100563_51	BS00100563_51
BS00063577_51	BS00063577_51
Ra_c2110_494	Ra_c2110_494
wsnp_Ex_rep_c103381_88353000	wsnp_Ex_rep_c103381_88353000
Kukri_c19751_873	Kukri_c19751_873
Kukri_c900_1334	Kukri_c900_1334
RAC875_c31252_173	RAC875_c31252_173
BS00041921_51	BS00041921_51
wsnp_Ra_c1501_2991585	wsnp_Ra_c1501_2991585
Kukri_rep_c92967_369	Kukri_rep_c92967_369
Excalibur_c45094_602	Excalibur_c45094_602
RAC875_c16993_196	RAC875_c16993_196
BobWhite_c7145_355	BobWhite_c7145_355
BS00016650_51	BS00016650_51
Kukri_c55909_1109	Kukri_c55909_1109
IACX3325	IACX3325
wsnp_Ex_c7246_12443506	wsnp_Ex_c7246_12443506
RFL_Contig385_761	RFL_Contig385_761
BobWhite_c892_73	BobWhite_c892_73
wsnp_Ex_c326_636368	wsnp_Ex_c326_636368
RAC875_rep_c118667_79	RAC875_rep_c118667_79
BobWhite_c31129_60	BobWhite_c31129_60
Tdurum_contig49928_424	Tdurum_contig49928_424
Excalibur_c18966_1008	Excalibur_c18966_1008
BobWhite_c47357_535	BobWhite_c47357_535
CAP11_c2941_210	CAP11_c2941_210
wsnp_JD_rep_c67103_42432235	wsnp_JD_rep_c67103_42432235
Kukri_c44_1704	Kukri_c44_1704
Ku_c34562_480	Ku_c34562_480
Ra_c491_902	Ra_c491_902
Excalibur_c34937_710	Excalibur_c34937_710
Excalibur_c46590_363	Excalibur_c46590_363
BS00047070_51	BS00047070_51
BS00069685_51	BS00069685_51
Excalibur_c42146_338	Excalibur_c42146_338
Excalibur_rep_c101263_892	Excalibur_rep_c101263_892
RAC875_c3302_1411	RAC875_c3302_1411
Kukri_rep_c104422_192	Kukri_rep_c104422_192
Ra_c71978_532	Ra_c71978_532
Kukri_c30847_551	Kukri_c30847_551
Kukri_c32700_104	Kukri_c32700_104
Tdurum_contig18858_324	Tdurum_contig18858_324
Excalibur_c7971_1573	Excalibur_c7971_1573
BobWhite_c8253_397	BobWhite_c8253_397
wsnp_BE490267A_Ta_2_1	wsnp_BE490267A_Ta_2_1
BS00061979_51	BS00061979_51
[truncated: 5,459 more rows]

## Sheet: NG
Haplotyping - Cultivars and landraces (Nordgen)
LD=1(r^2 = 1)
Haplotype tagged SNPS	Alleles captured/other SNPS in a haplotype
wsnp_Ex_c3747_6824863	Kukri_rep_c81206_235	wsnp_Ex_rep_c68183_66958099	IAAV5756	Kukri_c23382_1431	Excalibur_c44731_1000	wsnp_Ex_c591_1177097	wsnp_BE518393A_Td_2_3	IAAV9022	wsnp_Ex_c3567_6526582	wsnp_Ex_c11697_18821490	Ra_c11042_1500	wsnp_Ex_c3747_6824863	CAP8_c806_297	IAAV2342	wsnp_Ra_rep_c105422_89367749	BS00003813_51	BS00010287_51	Ex_c2389_1634	Excalibur_c20133_87	RAC875_rep_c110052_194	IACX7921	wsnp_Ku_rep_c68419_67400635	Ex_c801_555	wsnp_Ku_c3468_6420199	wsnp_Ra_c6474_11298858	Excalibur_c64855_328	wsnp_Ex_c17684_26426672	wsnp_Ex_rep_c105244_89727666	wsnp_Ex_c18196_27006489	wsnp_Ku_rep_c104517_90964418	BS00063063_51	BS00028874_51	wsnp_Ex_c13783_21613564	wsnp_Ex_c15852_24239968	RAC875_c53095_51	wsnp_Ex_c21450_30588044	wsnp_Ex_c3365_6183009	wsnp_Ex_c6934_11953178	BS00048117_51	wsnp_Ex_c8374_14111734	RAC875_c85778_184	Ex_c23451_720	wsnp_Ex_c28165_37310070	BS00066549_51	wsnp_Ex_c19730_28728245	RAC875_c21620_1359	wsnp_Ra_c7847_13421750	wsnp_Ex_c11374_18361760	wsnp_Ex_rep_c66318_64485410
wsnp_Ex_c48375_53299028	CAP11_c2984_419	RAC875_c2202_1097	wsnp_Ex_c18662_27538313	IAAV7414	wsnp_Ex_rep_c67763_66441222	Ku_c2449_578	wsnp_Ex_c14733_22819625	wsnp_Ex_c48375_53299028	RAC875_rep_c76047_63	wsnp_Ex_c44498_50537128
Excalibur_s107771_77	Excalibur_c6255_1119	Excalibur_rep_c88290_94	BS00022201_51	BS00102492_51	Excalibur_s107771_77
wsnp_Ku_c330_683203	wsnp_Ex_c1255_2411550	wsnp_Ku_c330_683203
IAAV7203	IAAV7203	wsnp_Ku_c4018_7333828
Ra_c64515_242	Ra_c64515_242	Ku_c10813_1122
IAAV2838	IAAV2838	RAC875_c37934_225
Excalibur_c57766_92	Excalibur_c57766_92	BS00021730_51
wsnp_Ex_rep_c105541_89932598	wsnp_Ex_rep_c105541_89932598	IAAV7131
RAC875_c42700_264	IAAV3919	RAC875_c42700_264
wsnp_Ex_c33452_41938159	wsnp_Ex_c33452_41938159
wsnp_Ex_c8364_14095508	wsnp_Ex_c8364_14095508
Excalibur_c47013_1503	Excalibur_c47013_1503
BS00037976_51	BS00037976_51
Ra_c22663_367	Ra_c22663_367
Kukri_c39377_286	Kukri_c39377_286
BS00105601_51	BS00105601_51
wsnp_Ku_c17322_26392311	wsnp_Ku_c17322_26392311
wsnp_BG606986A_Ta_2_1	wsnp_BG606986A_Ta_2_1
wsnp_BE443588A_Ta_2_2	wsnp_BE443588A_Ta_2_2
RAC875_c94534_75	RAC875_c94534_75
JD_c285_1438	JD_c285_1438
Excalibur_c9196_313	Excalibur_c9196_313
BS00065419_51	BS00065419_51
wsnp_Ex_c7965_13520238	wsnp_Ex_c7965_13520238
BS00023203_51	BS00023203_51
wsnp_Ex_c5634_9906981	wsnp_Ex_c5634_9906981
Excalibur_c37474_179	Excalibur_c37474_179
wsnp_Ku_c1818_3557408	wsnp_Ku_c1818_3557408
Kukri_c30322_414	Kukri_c30322_414
RAC875_c8515_653	RAC875_c8515_653
RAC875_c31276_1128	RAC875_c31276_1128
BS00022261_51	BS00022261_51
Tdurum_contig50845_82	Tdurum_contig50845_82
Kukri_c10239_2186	Kukri_c10239_2186
Kukri_c58155_786	Kukri_c58155_786
IAAV6100	IAAV6100
Kukri_c32885_145	Kukri_c32885_145
Kukri_c54678_88	Kukri_c54678_88
Excalibur_c10167_1028	Excalibur_c10167_1028
wsnp_CAP8_rep_c3938_1936666	wsnp_CAP8_rep_c3938_1936666
wsnp_Ex_c64327_63176640	wsnp_Ex_c64327_63176640
Kukri_c4204_1673	Kukri_c4204_1673
wsnp_Ex_c21592_30743513	wsnp_Ex_c21592_30743513
RAC875_c38417_246	RAC875_c38417_246
wsnp_Ku_rep_c109724_94227136	wsnp_Ku_rep_c109724_94227136
Excalibur_c14943_695	Excalibur_c14943_695
CAP12_c3074_192	CAP12_c3074_192
IACX8300	IACX8300
RFL_Contig5001_1099	RFL_Contig5001_1099
wsnp_Ex_c19717_28713417	wsnp_Ex_c19717_28713417
BS00056550_51	BS00056550_51
wsnp_Ex_c3906_7086162	wsnp_Ex_c3906_7086162
BS00067421_51	BS00067421_51
Excalibur_c15098_591	Excalibur_c15098_591
Excalibur_c14859_394	Excalibur_c14859_394
wsnp_Ex_rep_c66846_65240088	wsnp_Ex_rep_c66846_65240088
wsnp_Ex_c33831_42253707	wsnp_Ex_c33831_42253707
JG_c936_115	JG_c936_115
IACX3047	IACX3047
Excalibur_c46365_304	Excalibur_c46365_304
wsnp_CAP12_c1960_972031	wsnp_CAP12_c1960_972031
wsnp_BF474340A_Ta_2_1	wsnp_BF474340A_Ta_2_1
Kukri_c52952_315	Kukri_c52952_315
wsnp_Ku_c5756_10191339	wsnp_Ku_c5756_10191339
tplb0053o08_2004	tplb0053o08_2004
Tdurum_contig43943_1165	Tdurum_contig43943_1165
RAC875_c34888_65	RAC875_c34888_65
wsnp_Ra_c24776_34331660	wsnp_Ra_c24776_34331660
Kukri_rep_c69910_1153	Kukri_rep_c69910_1153
BS00064679_51	BS00064679_51
Ku_c8992_405	Ku_c8992_405
RAC875_c85550_73	RAC875_c85550_73
wsnp_Ex_c1427_2736441	wsnp_Ex_c1427_2736441
wsnp_Ex_c572_1138503	wsnp_Ex_c572_1138503
wsnp_Ex_rep_c70593_69508988	wsnp_Ex_rep_c70593_69508988
Excalibur_c1936_1072	Excalibur_c1936_1072
Ra_c58315_265	Ra_c58315_265
RFL_Contig5450_993	RFL_Contig5450_993
BS00026456_51	BS00026456_51
Ra_c2895_591	Ra_c2895_591
IACX5960	IACX5960
wsnp_Ex_c3201_5910642	wsnp_Ex_c3201_5910642
RAC875_c41993_582	RAC875_c41993_582
Kukri_rep_c115954_137	Kukri_rep_c115954_137
RFL_Contig1118_1073	RFL_Contig1118_1073
BS00100774_51	BS00100774_51
wsnp_BF478737A_Ta_2_1	wsnp_BF478737A_Ta_2_1
wsnp_CAP7_c3472_1623955	wsnp_CAP7_c3472_1623955
wsnp_Ex_c2840_5247386	wsnp_Ex_c2840_5247386
wsnp_CAP8_c4785_2322876	wsnp_CAP8_c4785_2322876
IAAV1930	IAAV1930
wsnp_Ku_c15214_23756800	wsnp_Ku_c15214_23756800
Excalibur_c12932_2102	Excalibur_c12932_2102
BS00109991_51	BS00109991_51
wsnp_Ex_c1374_2630879	wsnp_Ex_c1374_2630879
Excalibur_c37474_242	Excalibur_c37474_242
tplb0043h23_1346	tplb0043h23_1346
RAC875_c14926_589	RAC875_c14926_589
wsnp_Ex_c10595_17291999	wsnp_Ex_c10595_17291999
BobWhite_c41272_159	BobWhite_c41272_159
IACX293	IACX293
wsnp_Ex_c57982_59470152	wsnp_Ex_c57982_59470152
wsnp_Ex_c9343_15514687	wsnp_Ex_c9343_15514687
wsnp_Ex_c6488_11266589	wsnp_Ex_c6488_11266589
Excalibur_c12215_352	Excalibur_c12215_352
Kukri_c7436_2259	Kukri_c7436_2259
wsnp_Ex_rep_c101414_86781128	wsnp_Ex_rep_c101414_86781128
IAAV5652	IAAV5652
wsnp_Ex_c41953_48657850	wsnp_Ex_c41953_48657850
RAC875_c51346_99	RAC875_c51346_99
RAC875_c1825_188	RAC875_c1825_188
Ra_c2322_174	Ra_c2322_174
BS00078085_51	BS00078085_51
Kukri_c29039_315	Kukri_c29039_315
Ra_c105707_788	Ra_c105707_788
Jagger_c5280_407	Jagger_c5280_407
BS00087600_51	BS00087600_51
wsnp_Ra_c37745_45806931	wsnp_Ra_c37745_45806931
BS00070580_51	BS00070580_51
wsnp_CAP11_c710_458019	wsnp_CAP11_c710_458019
BS00002216_51	BS00002216_51
CAP8_c2448_355	CAP8_c2448_355
wsnp_Ex_rep_c102067_87314043	wsnp_Ex_rep_c102067_87314043
Ex_c8514_1342	Ex_c8514_1342
BS00064536_51	BS00064536_51
RAC875_c30657_82	RAC875_c30657_82
BS00023114_51	BS00023114_51
Tdurum_contig83113_134	Tdurum_contig83113_134
wsnp_Ex_c4605_8240189	wsnp_Ex_c4605_8240189
CAP11_c6014_160	CAP11_c6014_160
Kukri_c3582_87	Kukri_c3582_87
BS00089894_51	BS00089894_51
RAC875_c8245_272	RAC875_c8245_272
Ex_c12763_662	Ex_c12763_662
Ex_c12584_2014	Ex_c12584_2014
wsnp_Ex_c2868_5293485	wsnp_Ex_c2868_5293485
Tdurum_contig13946_329	Tdurum_contig13946_329
wsnp_CAP11_c1815_982483	wsnp_CAP11_c1815_982483
RAC875_rep_c105766_652	RAC875_rep_c105766_652
Ex_c5759_628	Ex_c5759_628
wsnp_Ku_c21316_31053745	wsnp_Ku_c21316_31053745
BS00023201_51	BS00023201_51
wsnp_Ex_rep_c103087_88124573	wsnp_Ex_rep_c103087_88124573
wsnp_Ex_c18499_27344859	wsnp_Ex_c18499_27344859
RAC875_c24047_284	RAC875_c24047_284
wsnp_CAP12_c2438_1180601	wsnp_CAP12_c2438_1180601
BS00022698_51	BS00022698_51
RFL_Contig22_387	RFL_Contig22_387
BS00030043_51	BS00030043_51
Excalibur_c97157_65	Excalibur_c97157_65
wsnp_Ex_rep_c72011_70562321	wsnp_Ex_rep_c72011_70562321
wsnp_Ra_c7818_13376644	wsnp_Ra_c7818_13376644
wsnp_Ex_c8885_14842394	wsnp_Ex_c8885_14842394
Tdurum_contig56662_54	Tdurum_contig56662_54
Ra_c110766_321	Ra_c110766_321
Tdurum_contig47006_2711	Tdurum_contig47006_2711
Ku_c4823_673	Ku_c4823_673
IAAV3552	IAAV3552
BS00023126_51	BS00023126_51
wsnp_Ku_c30921_40705731	wsnp_Ku_c30921_40705731
Excalibur_c26688_138	Excalibur_c26688_138
BS00067339_51	BS00067339_51
Kukri_c1313_1158	Kukri_c1313_1158
wsnp_Ex_c10783_17554146	wsnp_Ex_c10783_17554146
wsnp_Ku_c557_1166684	wsnp_Ku_c557_1166684
BS00106641_51	BS00106641_51
Ra_c27593_460	Ra_c27593_460
RAC875_c41275_131	RAC875_c41275_131
wsnp_Ex_c44049_50205904	wsnp_Ex_c44049_50205904
CAP12_c1906_217	CAP12_c1906_217
Kukri_rep_c117029_125	Kukri_rep_c117029_125
Ra_c11023_679	Ra_c11023_679
BS00003761_51	BS00003761_51
BS00081680_51	BS00081680_51
IACX5994	IACX5994
RAC875_c6798_467	RAC875_c6798_467
BobWhite_c8428_346	BobWhite_c8428_346
Kukri_rep_c107771_588	Kukri_rep_c107771_588
RAC875_c38756_141	RAC875_c38756_141
wsnp_Ku_c33917_43336069	wsnp_Ku_c33917_43336069
wsnp_Ex_rep_c66980_65419811	wsnp_Ex_rep_c66980_65419811
Tdurum_contig42479_3800	Tdurum_contig42479_3800
Tdurum_contig41931_480	Tdurum_contig41931_480
BS00068358_51	BS00068358_51
CAP7_c3885_73	CAP7_c3885_73
IAAV749	IAAV749
Kukri_c47825_138	Kukri_c47825_138
Kukri_c29150_143	Kukri_c29150_143
wsnp_Ex_c10100_16600633	wsnp_Ex_c10100_16600633
wsnp_Ex_c572_1138339	wsnp_Ex_c572_1138339
wsnp_CAP11_c146_160903	wsnp_CAP11_c146_160903
Kukri_c13107_100	Kukri_c13107_100
Kukri_c12000_1447	Kukri_c12000_1447
CAP12_c6266_298	CAP12_c6266_298
wsnp_BE403956A_Ta_2_3	wsnp_BE403956A_Ta_2_3
wsnp_Ra_c33025_41968284	wsnp_Ra_c33025_41968284
wsnp_JD_c13903_13781269	wsnp_JD_c13903_13781269
Tdurum_contig68827_61	Tdurum_contig68827_61
BobWhite_c4499_153	BobWhite_c4499_153
Tdurum_contig55009_1153	Tdurum_contig55009_1153
CAP8_c2843_226	CAP8_c2843_226
IAAV8147	IAAV8147
wsnp_Ex_c1997_3757721	wsnp_Ex_c1997_3757721
CAP12_c6266_339	CAP12_c6266_339
wsnp_Ex_c6817_11761300	wsnp_Ex_c6817_11761300
RAC875_c33300_141	RAC875_c33300_141
RFL_Contig22_617	RFL_Contig22_617
RAC875_c12808_182	RAC875_c12808_182
wsnp_JD_c6544_7697578	wsnp_JD_c6544_7697578
wsnp_Ex_c21336_30465618	wsnp_Ex_c21336_30465618
BobWhite_c37358_208	BobWhite_c37358_208
wsnp_Ku_c42878_50516167	wsnp_Ku_c42878_50516167
Excalibur_c24041_794	Excalibur_c24041_794
Tdurum_contig18174_283	Tdurum_contig18174_283
Kukri_rep_c101946_496	Kukri_rep_c101946_496
BobWhite_c478_1386	BobWhite_c478_1386
IAAV5730	IAAV5730
Excalibur_c7033_159	Excalibur_c7033_159
Kukri_c27717_316	Kukri_c27717_316
wsnp_Ex_c572_1138770	wsnp_Ex_c572_1138770
wsnp_BE445113A_Ta_2_2	wsnp_BE445113A_Ta_2_2
BS00065146_51	BS00065146_51
wsnp_Ex_c40595_47620787	wsnp_Ex_c40595_47620787
BS00035273_51	BS00035273_51
wsnp_Ex_rep_c66628_64934660	wsnp_Ex_rep_c66628_64934660
BS00067742_51	BS00067742_51
Excalibur_c49421_443	Excalibur_c49421_443
IACX5982	IACX5982
RAC875_c39401_502	RAC875_c39401_502
RAC875_c5544_4156	RAC875_c5544_4156
Kukri_c31964_56	Kukri_c31964_56
wsnp_Ra_c20126_29372577	wsnp_Ra_c20126_29372577
Tdurum_contig61492_684	Tdurum_contig61492_684
wsnp_Ex_c1997_3755945	wsnp_Ex_c1997_3755945
Kukri_c45607_199	Kukri_c45607_199
Excalibur_c9676_163	Excalibur_c9676_163
Kukri_c12534_559	Kukri_c12534_559
Tdurum_contig5008_556	Tdurum_contig5008_556
BS00012042_51	BS00012042_51
BS00095510_51	BS00095510_51
RFL_Contig5334_831	RFL_Contig5334_831
wsnp_Ex_c14866_22995097	wsnp_Ex_c14866_22995097
Tdurum_contig81011_244	Tdurum_contig81011_244
BS00087437_51	BS00087437_51
Excalibur_c11941_675	Excalibur_c11941_675
BS00022824_51	BS00022824_51
Kukri_c93273_605	Kukri_c93273_605
BobWhite_rep_c49207_243	BobWhite_rep_c49207_243
BS00073413_51	BS00073413_51
BS00039749_51	BS00039749_51
Excalibur_c25891_1402	Excalibur_c25891_1402
CAP12_c8163_118	CAP12_c8163_118
Tdurum_contig57927_171	Tdurum_contig57927_171
IACX10924	IACX10924
wsnp_Ex_c5216_9235964	wsnp_Ex_c5216_9235964
Ku_c1313_1673	Ku_c1313_1673
wsnp_Ex_c25628_34888439	wsnp_Ex_c25628_34888439
tplb0059i08_441	tplb0059i08_441
wsnp_Ku_c5210_9289260	wsnp_Ku_c5210_9289260
wsnp_Ex_c7252_12453079	wsnp_Ex_c7252_12453079
wsnp_Ex_c48087_53105842	wsnp_Ex_c48087_53105842
IACX4378	IACX4378
RAC875_c16352_594	RAC875_c16352_594
BS00064638_51	BS00064638_51
wsnp_Ku_c17726_26872129	wsnp_Ku_c17726_26872129
Tdurum_contig5008_635	Tdurum_contig5008_635
wsnp_Ex_c32590_41222878	wsnp_Ex_c32590_41222878
CAP7_c4833_141	CAP7_c4833_141
wsnp_JD_c3973_5044238	wsnp_JD_c3973_5044238
wsnp_BM140362A_Ta_2_2	wsnp_BM140362A_Ta_2_2
wsnp_Ex_c4612_8254533	wsnp_Ex_c4612_8254533
wsnp_Ex_c28900_37982485	wsnp_Ex_c28900_37982485
BS00004903_51	BS00004903_51
BS00094553_51	BS00094553_51
RAC875_c34515_343	RAC875_c34515_343
wsnp_Ex_c35563_43690084	wsnp_Ex_c35563_43690084
BS00022738_51	BS00022738_51
Ku_c28007_1398	Ku_c28007_1398
RAC875_c23168_480	RAC875_c23168_480
wsnp_Ex_c6563_11378915	wsnp_Ex_c6563_11378915
Kukri_rep_c103147_745	Kukri_rep_c103147_745
BS00070695_51	BS00070695_51
wsnp_Ex_c1137_2182795	wsnp_Ex_c1137_2182795
IACX18883	IACX18883
BS00022667_51	BS00022667_51
Tdurum_contig46413_680	Tdurum_contig46413_680
Ku_c23960_333	Ku_c23960_333
Jagger_c468_53	Jagger_c468_53
wsnp_Ex_c25734_34995416	wsnp_Ex_c25734_34995416
wsnp_Ex_c41953_48658353	wsnp_Ex_c41953_48658353
RFL_Contig3232_1224	RFL_Contig3232_1224
IAAV4916	IAAV4916
wsnp_JD_c40990_29127031	wsnp_JD_c40990_29127031
Ra_c272_1632	Ra_c272_1632
BobWhite_c4646_119	BobWhite_c4646_119
BS00062759_51	BS00062759_51
wsnp_Ex_c4605_8241260	wsnp_Ex_c4605_8241260
Kukri_rep_c101316_375	Kukri_rep_c101316_375
Excalibur_c71158_54	Excalibur_c71158_54
Kukri_c8757_107	Kukri_c8757_107
RFL_Contig530_2305	RFL_Contig530_2305
BS00031200_51	BS00031200_51
RAC875_c826_2186	RAC875_c826_2186
Tdurum_contig29484_628	Tdurum_contig29484_628
RAC875_c32379_216	RAC875_c32379_216
RAC875_c2734_135	RAC875_c2734_135
RAC875_rep_c112044_340	RAC875_rep_c112044_340
wsnp_BE445113A_Ta_2_1	wsnp_BE445113A_Ta_2_1
Ku_c3523_1959	Ku_c3523_1959
BobWhite_rep_c63278_349	BobWhite_rep_c63278_349
BS00077350_51	BS00077350_51
wsnp_Ra_c16080_24638622	wsnp_Ra_c16080_24638622
wsnp_Ex_c33452_41938013	wsnp_Ex_c33452_41938013
BobWhite_c44947_277	BobWhite_c44947_277
wsnp_Ex_rep_c103087_88123733	wsnp_Ex_rep_c103087_88123733
BobWhite_c1488_504	BobWhite_c1488_504
RAC875_c57939_78	RAC875_c57939_78
IACX11338	IACX11338
IAAV5406	IAAV5406
wsnp_Ex_c21193_30320134	wsnp_Ex_c21193_30320134
RAC875_c25814_361	RAC875_c25814_361
RAC875_c62550_470	RAC875_c62550_470
Tdurum_contig52332_94	Tdurum_contig52332_94
IAAV2072	IAAV2072
Kukri_c13136_1363	Kukri_c13136_1363
Tdurum_contig61492_458	Tdurum_contig61492_458
wsnp_Ku_c23012_32893918	wsnp_Ku_c23012_32893918
wsnp_Ex_rep_c69738_68695568	wsnp_Ex_rep_c69738_68695568
BS00021780_51	BS00021780_51
BobWhite_c46501_92	BobWhite_c46501_92
BS00059422_51	BS00059422_51
BS00056823_51	BS00056823_51
wsnp_Ex_c9722_16062937	wsnp_Ex_c9722_16062937
BS00021714_51	BS00021714_51
BS00032112_51	BS00032112_51
wsnp_Ra_c11877_19161832	wsnp_Ra_c11877_19161832
RAC875_c89908_105	RAC875_c89908_105
BobWhite_rep_c49755_131	BobWhite_rep_c49755_131
RAC875_c18539_1159	RAC875_c18539_1159
Tdurum_contig8382_300	Tdurum_contig8382_300
wsnp_Ra_c3270_6136601	wsnp_Ra_c3270_6136601
Excalibur_c17872_137	Excalibur_c17872_137
BS00022396_51	BS00022396_51
BS00110627_51	BS00110627_51
RAC875_c12348_720	RAC875_c12348_720
wsnp_Ku_c37925_46679146	wsnp_Ku_c37925_46679146
Ku_c1571_1457	Ku_c1571_1457
Kukri_c18017_1696	Kukri_c18017_1696
Kukri_rep_c102231_265	Kukri_rep_c102231_265
wsnp_Ex_c15377_23637176	wsnp_Ex_c15377_23637176
wsnp_Ra_c41581_48764320	wsnp_Ra_c41581_48764320
Kukri_c12165_1148	Kukri_c12165_1148
BobWhite_c66315_505	BobWhite_c66315_505
wsnp_Ex_c5192_9203682	wsnp_Ex_c5192_9203682
Kukri_c22508_119	Kukri_c22508_119
Kukri_c82555_88	Kukri_c82555_88
Tdurum_contig48416_335	Tdurum_contig48416_335
wsnp_Ku_c10292_17066821	wsnp_Ku_c10292_17066821
BobWhite_c26569_190	BobWhite_c26569_190
BobWhite_c22134_398	BobWhite_c22134_398
BS00110130_51	BS00110130_51
Tdurum_contig11756_264	Tdurum_contig11756_264
Tdurum_contig13946_241	Tdurum_contig13946_241
RAC875_c53185_802	RAC875_c53185_802
Kukri_c7119_392	Kukri_c7119_392
BobWhite_c46349_402	BobWhite_c46349_402
BobWhite_c1361_1187	BobWhite_c1361_1187
wsnp_Ex_c23598_32826926	wsnp_Ex_c23598_32826926
BS00078982_51	BS00078982_51
wsnp_Ra_c12148_19539667	wsnp_Ra_c12148_19539667
BS00030644_51	BS00030644_51
wsnp_Ex_rep_c109742_92411838	wsnp_Ex_rep_c109742_92411838
BS00094681_51	BS00094681_51
BS00023130_51	BS00023130_51
Kukri_c45512_193	Kukri_c45512_193
IACX3496	IACX3496
BS00077432_51	BS00077432_51
Ex_c801_820	Ex_c801_820
wsnp_Ex_c3906_7086294	wsnp_Ex_c3906_7086294
Kukri_c37212_1286	Kukri_c37212_1286
wsnp_Ex_c2181_4089639	wsnp_Ex_c2181_4089639
IAAV7172	IAAV7172
Kukri_c67601_267	Kukri_c67601_267
BS00021728_51	BS00021728_51
wsnp_Ex_rep_c106111_90308719	wsnp_Ex_rep_c106111_90308719
wsnp_Ex_c13564_21327699	wsnp_Ex_c13564_21327699
wsnp_BE490041A_Ta_2_1	wsnp_BE490041A_Ta_2_1
Kukri_c46010_146	Kukri_c46010_146
Kukri_c27785_400	Kukri_c27785_400
wsnp_Ex_c6817_11762714	wsnp_Ex_c6817_11762714
wsnp_JD_c825_1223506	wsnp_JD_c825_1223506
wsnp_Ex_c3572_6531810	wsnp_Ex_c3572_6531810
Tdurum_contig44888_837	Tdurum_contig44888_837
RFL_Contig3203_1971	RFL_Contig3203_1971
Excalibur_rep_c113950_132	Excalibur_rep_c113950_132
Kukri_c25215_124	Kukri_c25215_124
wsnp_Ex_c31983_40709607	wsnp_Ex_c31983_40709607
wsnp_Ku_rep_c71909_71634013	wsnp_Ku_rep_c71909_71634013
wsnp_Ex_c9343_15514531	wsnp_Ex_c9343_15514531
RAC875_c54245_88	RAC875_c54245_88
Excalibur_c7026_2635	Excalibur_c7026_2635
RAC875_c29540_1109	RAC875_c29540_1109
wsnp_Ex_c43454_49770425	wsnp_Ex_c43454_49770425
Tdurum_contig96086_74	Tdurum_contig96086_74
Ra_c69908_1877	Ra_c69908_1877
BS00062715_51	BS00062715_51
wsnp_BG314157A_Ta_2_1	wsnp_BG314157A_Ta_2_1
Ex_c5759_663	Ex_c5759_663
Kukri_c51781_199	Kukri_c51781_199
wsnp_Ex_c46670_52108070	wsnp_Ex_c46670_52108070
Tdurum_contig11334_554	Kukri_c51925_654	RAC875_c90431_275	wsnp_Ex_c11976_19193550	Ku_c13532_1753	RAC875_c47137_112	Ex_c64327_523	BobWhite_c39153_131	BobWhite_c13654_447	BS00010992_51	Ex_c40520_1484	Ex_c4206_502	IAAV1312	Tdurum_contig100344_160	Tdurum_contig11334_554	IAAV7043	JD_c12243_360	IAAV2452	Kukri_c38845_430	BS00083533_51	Excalibur_c89515_95	wsnp_Ku_c16938_25916260	Excalibur_c12376_569	BS00005004_51	RAC875_rep_c77710_180	Kukri_c29582_126	RAC875_c4910_98	IAAV1624	Kukri_c26168_423	IAAV7611	Ku_c11706_149	Kukri_c2332_1093	Tdurum_contig9874_547	Tdurum_contig56188_569	Tdurum_contig42092_1047	Kukri_c17540_394	RAC875_c63067_283	RAC875_c79370_378
wsnp_Ku_c28164_38103270	wsnp_Ku_c28164_38103270	Excalibur_rep_c67198_530	tplb0055p02_1074	RAC875_c51663_87	RAC875_rep_c70613_78
IAAV3802	IAAV3802	wsnp_Ex_c5101_9052671	wsnp_Ex_c5101_9053178	wsnp_Ex_c15611_23929128
Kukri_rep_c100936_449	Kukri_c47342_73	Kukri_rep_c100936_449	BS00025736_51	wsnp_Ex_c2117_3976893
IAAV7575	BS00067706_51	IAAV7575	RAC875_c21367_209	Excalibur_c20610_251
Ku_c5960_496	BS00074962_51	Ku_c3695_1696	Ku_c5960_496
BS00049927_51	RAC875_c60360_389	BS00049927_51
IAAV7428	RAC875_c818_1185	IAAV7428
Tdurum_contig10036_977	Tdurum_contig10036_741	Tdurum_contig10036_977
Tdurum_contig11216_942	Jagger_c3757_131	Tdurum_contig11216_942
BS00003575_51	BS00003575_51	BS00066165_51
wsnp_Ku_c51703_56915288	wsnp_Ku_c51703_56915288	BS00084895_51
BobWhite_c2027_215	BobWhite_c2027_215	Kukri_c39223_831
Kukri_c30461_857	Kukri_c30461_857	IACX1891
Tdurum_contig61425_242	Tdurum_contig61425_242	IAAV1158
Ku_c1312_1194	Ku_c1312_1194	IACX3811
Excalibur_c32608_500	wsnp_Ex_c5947_10431109	Excalibur_c32608_500
Kukri_c38845_821	BobWhite_c28295_256	Kukri_c38845_821
IAAV3828	IAAV3828	BS00073034_51
Tdurum_contig45965_563	Tdurum_contig45965_563	Tdurum_contig13879_919
CAP8_rep_c9642_82	CAP8_rep_c9642_82	Excalibur_c17202_1833
IAAV2324	IAAV2324	IAAV6464
RFL_Contig1823_1044	BobWhite_c23617_167	RFL_Contig1823_1044
BS00035690_51	BS00035690_51	wsnp_JD_rep_c62985_40164465
Ra_c6701_506	Ra_c6701_506	RAC875_c6701_291
BS00034925_51	BS00034925_51	BS00023142_51
Tdurum_contig14847_144	RAC875_c63624_753	Tdurum_contig14847_144
Ku_c956_1797	Ku_c956_1797
RFL_Contig2736_827	RFL_Contig2736_827
RAC875_c9770_123	RAC875_c9770_123
Tdurum_contig68637_256	Tdurum_contig68637_256
wsnp_Ex_c13109_20725640	wsnp_Ex_c13109_20725640
wsnp_CAP12_c1337_682282	wsnp_CAP12_c1337_682282
Kukri_c34793_360	Kukri_c34793_360
Kukri_c19247_711	Kukri_c19247_711
Kukri_c30159_573	Kukri_c30159_573
Ra_c17685_927	Ra_c17685_927
wsnp_Ex_c53976_57027635	wsnp_Ex_c53976_57027635
Excalibur_c581_1220	Excalibur_c581_1220
Kukri_c38553_173	Kukri_c38553_173
Kukri_c13978_132	Kukri_c13978_132
wsnp_Ra_c5088_9081927	wsnp_Ra_c5088_9081927
wsnp_Ku_rep_c89089_82009060	wsnp_Ku_rep_c89089_82009060
BS00010130_51	BS00010130_51
BS00022551_51	BS00022551_51
BS00066271_51	BS00066271_51
BobWhite_c441_976	BobWhite_c441_976
RAC875_c42275_224	RAC875_c42275_224
Excalibur_c25640_110	Excalibur_c25640_110
RAC875_c15942_571	RAC875_c15942_571
BS00084990_51	BS00084990_51
BobWhite_c34125_183	BobWhite_c34125_183
Tdurum_contig48523_1838	Tdurum_contig48523_1838
IAAV4194	IAAV4194
RAC875_c42206_305	RAC875_c42206_305
Tdurum_contig10362_328	Tdurum_contig10362_328
D_contig03023_692	D_contig03023_692
wsnp_Ex_rep_c107911_91350930	wsnp_Ex_rep_c107911_91350930
Ra_c37969_549	Ra_c37969_549
BS00065889_51	BS00065889_51
BobWhite_rep_c66032_270	BobWhite_rep_c66032_270
RFL_Contig529_963	RFL_Contig529_963
wsnp_Ku_c13952_22097856	wsnp_Ku_c13952_22097856
BS00071161_51	BS00071161_51
BS00027006_51	BS00027006_51
Tdurum_contig67656_387	Tdurum_contig67656_387
wsnp_Ex_c18733_27607958	wsnp_Ex_c18733_27607958
IACX1008	IACX1008
RAC875_rep_c111494_195	RAC875_rep_c111494_195
BobWhite_c42716_71	BobWhite_c42716_71
wsnp_Ex_c38849_46284348	wsnp_Ex_c38849_46284348
wsnp_Ex_c1495_2864718	wsnp_Ex_c1495_2864718
wsnp_Ex_c58292_59652859	wsnp_Ex_c58292_59652859
RAC875_rep_c119728_146	RAC875_rep_c119728_146
Excalibur_c9149_1326	Excalibur_c9149_1326
BS00073132_51	BS00073132_51
Excalibur_c94756_540	Excalibur_c94756_540
RAC875_c10659_570	RAC875_c10659_570
wsnp_Ra_c29782_39115548	wsnp_Ra_c29782_39115548
RAC875_c28894_526	RAC875_c28894_526
BS00045568_51	BS00045568_51
Tdurum_contig52086_129	Tdurum_contig52086_129
Kukri_c25961_166	Kukri_c25961_166
Excalibur_c10319_229	Excalibur_c10319_229
BS00094237_51	BS00094237_51
Excalibur_c5218_75	Excalibur_c5218_75
RAC875_c55934_165	RAC875_c55934_165
RAC875_rep_c74070_518	RAC875_rep_c74070_518
BS00022490_51	BS00022490_51
wsnp_Ex_c5296_9365860	wsnp_Ex_c5296_9365860
Kukri_c559_193	Kukri_c559_193
CAP7_c1241_128	CAP7_c1241_128
CAP7_rep_c6352_375	CAP7_rep_c6352_375
Tdurum_contig47083_278	Tdurum_contig47083_278
RAC875_c32077_284	RAC875_c32077_284
CAP7_c3847_204	CAP7_c3847_204
Tdurum_contig13250_137	Tdurum_contig13250_137
wsnp_BE494527B_Ta_2_1	wsnp_BE494527B_Ta_2_1
BS00064052_51	BS00064052_51
Excalibur_c40993_1129	Excalibur_c40993_1129
IACX5764	IACX5764
Kukri_c19709_383	Kukri_c19709_383
Tdurum_contig69792_167	Tdurum_contig69792_167
Excalibur_rep_c70674_83	Excalibur_rep_c70674_83
BS00011892_51	BS00011892_51
Tdurum_contig60509_232	Tdurum_contig60509_232
RAC875_c32687_153	RAC875_c32687_153
Kukri_c8395_1352	Kukri_c8395_1352
Excalibur_c34625_281	Excalibur_c34625_281
RFL_Contig2160_617	RFL_Contig2160_617
wsnp_BE443332B_Ta_2_2	wsnp_BE443332B_Ta_2_2
Kukri_c51735_79	Kukri_c51735_79
wsnp_CAP11_c287_244799	wsnp_CAP11_c287_244799
wsnp_RFL_Contig4726_5654774	wsnp_RFL_Contig4726_5654774
IACX906	IACX906
wsnp_JD_rep_c63201_40318622	wsnp_JD_rep_c63201_40318622
CAP12_c1085_283	CAP12_c1085_283
BS00039135_51	BS00039135_51
wsnp_JD_c4485_5618761	wsnp_JD_c4485_5618761
IACX2961	IACX2961
Tdurum_contig83079_133	Tdurum_contig83079_133
IACX5921	IACX5921
Tdurum_contig10036_474	Tdurum_contig10036_474
wsnp_RFL_Contig2403_1927045	wsnp_RFL_Contig2403_1927045
RAC875_c45678_1083	RAC875_c45678_1083
wsnp_Ex_c3147_5816957	wsnp_Ex_c3147_5816957
RAC875_c90169_393	RAC875_c90169_393
D_contig25392_201	D_contig25392_201
IAAV1364	IAAV1364
wsnp_JD_c5659_6814240	wsnp_JD_c5659_6814240
wsnp_BE590634B_Ta_2_5	wsnp_BE590634B_Ta_2_5
JD_c107_683	JD_c107_683
Excalibur_c28045_741	Excalibur_c28045_741
wsnp_Ku_rep_c70742_70379526	wsnp_Ku_rep_c70742_70379526
BobWhite_c20073_382	BobWhite_c20073_382
Excalibur_rep_c69522_83	Excalibur_rep_c69522_83
BS00036362_51	BS00036362_51
BS00093740_51	BS00093740_51
Tdurum_contig15593_407	Tdurum_contig15593_407
Tdurum_contig50473_889	Tdurum_contig50473_889
IAAV7915	IAAV7915
Excalibur_c10657_796	Excalibur_c10657_796
wsnp_Ex_c23230_32466568	wsnp_Ex_c23230_32466568
Ku_c79340_308	Ku_c79340_308
Tdurum_contig81102_102	Tdurum_contig81102_102
RAC875_rep_c109215_398	RAC875_rep_c109215_398
RAC875_rep_c72356_51	RAC875_rep_c72356_51
BS00000066_51	BS00000066_51
Excalibur_c8585_701	Excalibur_c8585_701
BS00064032_51	BS00064032_51
BS00001835_51	BS00001835_51
wsnp_Ex_c18462_27305612	wsnp_Ex_c18462_27305612
BS00041355_51	BS00041355_51
CAP11_c2974_53	CAP11_c2974_53
Kukri_rep_c112383_588	Kukri_rep_c112383_588
BS00065053_51	BS00065053_51
Excalibur_rep_c106078_822	Excalibur_rep_c106078_822
BS00069829_51	BS00069829_51
Excalibur_rep_c103109_88	Excalibur_rep_c103109_88
wsnp_Ra_c53181_56932563	wsnp_Ra_c53181_56932563
Tdurum_contig55429_116	Tdurum_contig55429_116
Kukri_c22155_1010	Kukri_c22155_1010
Kukri_c44369_131	Kukri_c44369_131
wsnp_CAP11_c2596_1325540	wsnp_CAP11_c2596_1325540
RFL_Contig5637_1008	RFL_Contig5637_1008
RAC875_rep_c98040_163	RAC875_rep_c98040_163
CAP7_c12162_251	CAP7_c12162_251
IAAV7352	IAAV7352
wsnp_Ex_c17452_26163465	wsnp_Ex_c17452_26163465
wsnp_Ex_rep_c66255_64400455	wsnp_Ex_rep_c66255_64400455
Excalibur_c22205_573	Excalibur_c22205_573
IAAV6731	IAAV6731
BS00067627_51	BS00067627_51
BS00089524_51	BS00089524_51
wsnp_Ex_c2004_3770146	wsnp_Ex_c2004_3770146
BS00082521_51	BS00082521_51
BS00039740_51	BS00039740_51
Kukri_c36151_170	Kukri_c36151_170
Tdurum_contig10036_1044	Tdurum_contig10036_1044
RAC875_c2040_564	RAC875_c2040_564
BS00065844_51	BS00065844_51
BS00010352_51	BS00010352_51
IAAV1683	IAAV1683
BobWhite_c16005_289	BobWhite_c16005_289
BS00067024_51	BS00067024_51
wsnp_Ku_c13952_22097895	wsnp_Ku_c13952_22097895
wsnp_Ku_rep_c71900_71624324	wsnp_Ku_rep_c71900_71624324
RAC875_rep_c96733_369	RAC875_rep_c96733_369
wsnp_Ku_c56140_59771244	wsnp_Ku_c56140_59771244
BS00107749_51	BS00107749_51
BobWhite_rep_c50057_164	BobWhite_rep_c50057_164
wsnp_Ex_c12063_19310114	wsnp_Ex_c12063_19310114
wsnp_Ra_c8506_14401408	wsnp_Ra_c8506_14401408
BS00064162_51	BS00064162_51
Tdurum_contig8840_575	Tdurum_contig8840_575
BS00011205_51	BS00011205_51
BS00002484_51	BS00002484_51
wsnp_Ex_c27136_36355033	wsnp_Ex_c27136_36355033
wsnp_Ex_c13878_21738866	wsnp_Ex_c13878_21738866
BS00078431_51	BS00078431_51
wsnp_Ex_c50340_54659660	wsnp_Ex_c50340_54659660
Tdurum_contig28703_293	Tdurum_contig28703_293
RAC875_c5556_328	RAC875_c5556_328
BS00078413_51	BS00078413_51
wsnp_Ku_c13043_20902807	wsnp_Ku_c13043_20902807
wsnp_Ku_c18227_27490539	wsnp_Ku_c18227_27490539
RAC875_c8849_134	RAC875_c8849_134
Excalibur_c6497_535	Excalibur_c6497_535
Kukri_c63336_621	Kukri_c63336_621
RFL_Contig4235_707	RFL_Contig4235_707
BobWhite_c4482_73	BobWhite_c4482_73
Kukri_rep_c106834_139	Kukri_rep_c106834_139
wsnp_BE446240B_Ta_2_3	wsnp_BE446240B_Ta_2_3
wsnp_BE590634B_Ta_2_1	wsnp_BE590634B_Ta_2_1
wsnp_Ra_rep_c74968_72704437	wsnp_Ra_rep_c74968_72704437
RAC875_c55891_712	RAC875_c55891_712
wsnp_Ex_rep_c66389_64588992	wsnp_Ex_rep_c66389_64588992
Ku_c106533_550	Ku_c106533_550
BS00022920_51	BS00022920_51
wsnp_BE637971B_Ta_1_20	wsnp_BE637971B_Ta_1_20
Tdurum_contig30517_578	Tdurum_contig30517_578
Excalibur_c43567_850	Excalibur_c43567_850
BobWhite_c9963_51	BobWhite_c9963_51
wsnp_Ku_c11987_19473636	wsnp_Ku_c11987_19473636
Kukri_rep_c111991_498	Kukri_rep_c111991_498
Kukri_c42202_271	Kukri_c42202_271
wsnp_Ku_c4951_8856170	wsnp_Ku_c4951_8856170
wsnp_Ex_rep_c67098_65573819	wsnp_Ex_rep_c67098_65573819
Excalibur_rep_c71107_517	Excalibur_rep_c71107_517
Tdurum_contig13095_97	Tdurum_contig13095_97
RAC875_c102223_220	RAC875_c102223_220
wsnp_Ex_rep_c66883_65286958	wsnp_Ex_rep_c66883_65286958
Tdurum_contig11077_122	Tdurum_contig11077_122
Ex_c25733_348	Ex_c25733_348
Tdurum_contig44861_1253	Tdurum_contig44861_1253
Tdurum_contig51922_676	Tdurum_contig51922_676
BS00068327_51	BS00068327_51
Excalibur_c11980_619	Excalibur_c11980_619
BS00067436_51	BS00067436_51
BS00070285_51	BS00070285_51
Excalibur_c10496_651	Excalibur_c10496_651
BS00063092_51	BS00063092_51
BS00066278_51	BS00066278_51
BS00104270_51	BS00104270_51
BS00089790_51	BS00089790_51
Tdurum_contig9144_222	Tdurum_contig9144_222
RAC875_c8271_1469	RAC875_c8271_1469
BobWhite_c44460_821	BobWhite_c44460_821
BS00050522_51	BS00050522_51
Kukri_c8390_1102	Kukri_c8390_1102
wsnp_Ex_c11461_18489681	wsnp_Ex_c11461_18489681
RFL_Contig2971_282	RFL_Contig2971_282
BobWhite_c39656_106	BobWhite_c39656_106
wsnp_BF485168B_Ta_2_1	wsnp_BF485168B_Ta_2_1
RAC875_c4047_115	RAC875_c4047_115
Kukri_c5861_360	Kukri_c5861_360
BobWhite_c2027_84	BobWhite_c2027_84
tplb0028p02_562	tplb0028p02_562
wsnp_Ex_c1440_2764867	wsnp_Ex_c1440_2764867
Tdurum_contig604_356	Tdurum_contig604_356
RAC875_c400_193	RAC875_c400_193
BS00065139_51	BS00065139_51
tplb0024i15_1754	tplb0024i15_1754
wsnp_Ex_c7447_12751589	wsnp_Ex_c7447_12751589
BS00063302_51	BS00063302_51
RAC875_c8271_1352	RAC875_c8271_1352
BS00063928_51	BS00063928_51
Tdurum_contig11896_550	Tdurum_contig11896_550
Tdurum_contig75938_1546	Tdurum_contig75938_1546
Tdurum_contig10362_555	Tdurum_contig10362_555
Excalibur_c34765_1023	Excalibur_c34765_1023
BS00093078_51	BS00093078_51
RAC875_c839_352	RAC875_c839_352
BS00095568_51	BS00095568_51
BS00065217_51	BS00065217_51
BS00099794_51	BS00099794_51
IACX8074	IACX8074
Ku_c16636_347	Ku_c16636_347
Ra_c69552_1419	Ra_c69552_1419
Tdurum_contig47550_699	Tdurum_contig47550_699
RAC875_c64377_732	RAC875_c64377_732
BS00021680_51	BS00021680_51
Tdurum_contig94450_255	Tdurum_contig94450_255
wsnp_Ex_c1412_2711077	wsnp_Ex_c1412_2711077
wsnp_Ku_c23096_32987510	wsnp_Ku_c23096_32987510
BS00055866_51	BS00055866_51
Excalibur_rep_c72368_68	Excalibur_rep_c72368_68
tplb0043k02_463	tplb0043k02_463
Kukri_rep_c102001_420	Kukri_rep_c102001_420
Tdurum_contig55429_147	Tdurum_contig55429_147
Kukri_c147_1620	Kukri_c147_1620
Excalibur_c44818_109	Excalibur_c44818_109
BS00023071_51	BS00023071_51
wsnp_Ex_c6378_11086366	wsnp_Ex_c6378_11086366
IAAV8952	IAAV8952
Kukri_c9133_2211	Kukri_c9133_2211
Kukri_c4412_383	Kukri_c4412_383
Excalibur_c50665_1323	Excalibur_c50665_1323
IAAV2855	IAAV2855
Kukri_c5357_323	Kukri_c5357_323
wsnp_Ex_c7447_12752449	wsnp_Ex_c7447_12752449
Tdurum_contig53772_362	Tdurum_contig53772_362
BS00066305_51	BS00066305_51
IACX4461	IACX4461
BobWhite_c8218_162	BobWhite_c8218_162
RAC875_c113582_346	RAC875_c113582_346
BS00022916_51	BS00022916_51
Tdurum_contig8158_269	Tdurum_contig8158_269
Tdurum_contig42749_3287	Tdurum_contig42749_3287
BS00023006_51	BS00023006_51
IACX2234	IACX2234
wsnp_Ex_c194_381656	wsnp_Ex_c194_381656
Excalibur_c33470_175	Excalibur_c33470_175
Kukri_c8533_1398	Kukri_c8533_1398
wsnp_Ex_rep_c107911_91350866	wsnp_Ex_rep_c107911_91350866
BS00105846_51	BS00105846_51
BS00072791_51	BS00072791_51
Tdurum_contig93330_656	Tdurum_contig93330_656
wsnp_Ex_c18384_27213023	wsnp_Ex_c18384_27213023
BS00096498_51	BS00096498_51
Tdurum_contig42797_2922	Tdurum_contig42797_2922
Kukri_c30490_328	Kukri_c30490_328
Kukri_c92979_195	Kukri_c92979_195
Kukri_c25512_53	Kukri_c25512_53
BS00063512_51	BS00063512_51
RAC875_c16391_426	RAC875_c16391_426
wsnp_Ex_c27644_36826484	wsnp_Ex_c27644_36826484
BS00022505_51	BS00022505_51
Tdurum_contig31102_299	Tdurum_contig31102_299
BS00024107_51	BS00024107_51
Tdurum_contig10036_1614	Tdurum_contig10036_1614
BS00022851_51	BS00022851_51
RAC875_c8888_802	RAC875_c8888_802
Excalibur_c581_947	Excalibur_c581_947
Kukri_rep_c69810_502	Kukri_rep_c69810_502
BS00011695_51	BS00011695_51
RAC875_rep_c106876_558	RAC875_rep_c106876_558
Ku_c11813_215	Ku_c11813_215
IACX1240	IACX1240
Tdurum_contig13117_1316	Tdurum_contig13117_1316
tplb0043a07_880	tplb0043a07_880
Tdurum_contig32775_78	Tdurum_contig32775_78
wsnp_Ex_c32284_40970312	wsnp_Ex_c32284_40970312
Tdurum_contig18557_228	Tdurum_contig18557_228
Tdurum_contig56874_562	Tdurum_contig56874_562
Ex_c2725_1442	Ex_c2725_1442
BobWhite_c48071_144	BobWhite_c48071_144
BS00087451_51	BS00087451_51
wsnp_Ex_c27176_36393952	wsnp_Ex_c27176_36393952
Tdurum_contig87938_342	Tdurum_contig87938_342
Kukri_c49015_1606	Kukri_c49015_1606
JD_c3116_778	JD_c3116_778
BS00048610_51	BS00048610_51
RAC875_c30138_595	RAC875_c30138_595
RAC875_c55891_659	RAC875_c55891_659
BS00110121_51	BS00110121_51
Kukri_rep_c103359_233	Kukri_rep_c103359_233
IAAV2147	IAAV2147
Kukri_c13188_256	Kukri_c13188_256
Excalibur_c21898_1423	Excalibur_c21898_1423
tplb0034e16_1165	tplb0034e16_1165
Tdurum_contig13879_352	Tdurum_contig13879_352
BS00022482_51	BS00022482_51
wsnp_Ex_c39616_46871127	wsnp_Ex_c39616_46871127
wsnp_Ex_c852_1657319	wsnp_Ex_c852_1657319
Excalibur_c32726_125	Excalibur_c32726_125
RAC875_c47427_75	RAC875_c47427_75
BS00110104_51	BS00110104_51
RAC875_s110519_303	RAC875_s110519_303
CAP8_c818_370	CAP8_c818_370
Tdurum_contig30517_174	Tdurum_contig30517_174
Tdurum_contig93532_89	Tdurum_contig93532_89
wsnp_Ex_rep_c67036_65492436	wsnp_Ex_rep_c67036_65492436
Ra_c25590_1406	Ra_c25590_1406
IAAV5863	IAAV5863
wsnp_Ex_c7585_12957020	wsnp_Ex_c7585_12957020
wsnp_Ex_c25782_35041189	wsnp_Ex_c25782_35041189
wsnp_Ra_c19335_28504388	wsnp_Ra_c19335_28504388
Tdurum_contig9874_391	Tdurum_contig9874_391
BS00040743_51	BS00040743_51
BS00064349_51	BS00064349_51
wsnp_BE446672B_Ta_2_1	wsnp_BE446672B_Ta_2_1
CAP12_c1129_220	CAP12_c1129_220
wsnp_Ex_c21198_30327016	wsnp_Ex_c21198_30327016
wsnp_Ra_c19148_28288923	wsnp_Ra_c19148_28288923
wsnp_JD_c11014_11565501	wsnp_JD_c11014_11565501
Tdurum_contig47253_1624	Tdurum_contig47253_1624
wsnp_BG606586B_Ta_2_13	wsnp_BG606586B_Ta_2_13
Kukri_c14968_674	Kukri_c14968_674
Excalibur_c60931_1260	Excalibur_c60931_1260
wsnp_Ex_c23235_32471767	wsnp_Ex_c23235_32471767
Jagger_c7235_96	Jagger_c7235_96
BS00022176_51	BS00022176_51
wsnp_Ex_c1597_3045682	wsnp_Ex_c1597_3045682
BS00101500_51	BS00101500_51
tplb0048b10_1365	tplb0048b10_1365
Tdurum_contig68980_317	Tdurum_contig68980_317
Kukri_c29655_194	Kukri_c29655_194
BS00022902_51	BS00022902_51
Excalibur_c48379_461	Excalibur_c48379_461
RFL_Contig5937_1677	RFL_Contig5937_1677
CAP8_c5043_190	CAP8_c5043_190
RAC875_c32848_578	RAC875_c32848_578
RAC875_c826_839	RAC875_c826_839
BobWhite_c14304_687	BobWhite_c14304_687
BobWhite_c28635_785	BobWhite_c28635_785
Kukri_c42522_155	Kukri_c42522_155
BS00067769_51	BS00067769_51
BS00105833_51	BS00105833_51
Kukri_rep_c102102_273	Kukri_rep_c102102_273
RAC875_c95548_156	RAC875_c95548_156
Kukri_c37738_417	Kukri_c37738_417
BobWhite_c14158_112	BobWhite_c14158_112
RAC875_c62171_386	RAC875_c62171_386
wsnp_Ku_c41261_49287074	wsnp_Ku_c41261_49287074
RAC875_c46093_492	RAC875_c46093_492
wsnp_RFL_Contig2220_1597321	wsnp_RFL_Contig2220_1597321
wsnp_Ex_c5296_9365847	wsnp_Ex_c5296_9365847
Tdurum_contig49651_227	Tdurum_contig49651_227
Kukri_c8143_355	Kukri_c8143_355
BS00037246_51	BS00037246_51
BobWhite_c4236_410	BobWhite_c4236_410
BS00022625_51	BS00022625_51
Tdurum_contig41945_748	Tdurum_contig41945_748
BobWhite_c22266_315	BobWhite_c22266_315
BS00105606_51	BS00105606_51
BobWhite_rep_c57575_65	BobWhite_rep_c57575_65
BS00062724_51	BS00062724_51
BS00110231_51	BS00110231_51
RFL_Contig785_535	RFL_Contig785_535
Tdurum_contig15015_883	Tdurum_contig15015_883
wsnp_Ra_c8484_14372815	wsnp_Ra_c8484_14372815
BS00060686_51	BS00060686_51
wsnp_Ra_c8484_14372772	wsnp_Ra_c8484_14372772
BS00022249_51	BS00022249_51
Kukri_c79308_278	Kukri_c79308_278
Excalibur_c63885_115	Excalibur_c63885_115
RFL_Contig4977_2333	RFL_Contig4977_2333
BS00068083_51	BS00068083_51
IACX9290	IACX9290
Tdurum_contig65853_242	Tdurum_contig65853_242
BS00077498_51	BS00077498_51
CAP11_rep_c5039_201	CAP11_rep_c5039_201
BS00011596_51	BS00011596_51
BS00022180_51	BS00022180_51
BS00089031_51	BS00089031_51
Kukri_c38105_452	Kukri_c38105_452
Excalibur_c55186_351	Excalibur_c55186_351
Excalibur_c95327_51	Excalibur_c95327_51
RFL_Contig4140_1135	RFL_Contig4140_1135
wsnp_Ex_rep_c101231_86636951	wsnp_Ex_rep_c101231_86636951
Ku_c31363_2165	Ku_c31363_2165
BS00083060_51	BS00083060_51
BobWhite_c2844_569	BobWhite_c2844_569
D_contig12192_450	D_contig12192_450
Kukri_c33670_506	Kukri_c33670_506
BS00051105_51	BS00051105_51
BS00067003_51	BS00067003_51
Kukri_c9752_793	Kukri_c9752_793
BS00003839_51	BS00003839_51
BS00021877_51	BS00021877_51
wsnp_BE637864B_Ta_1_1	wsnp_BE637864B_Ta_1_1
RFL_Contig5706_1294	RFL_Contig5706_1294
BS00069723_51	BS00069723_51
IACX11320	IACX11320
Tdurum_contig30517_310	Tdurum_contig30517_310
Ku_c8310_865	Ku_c8310_865
Kukri_c7770_176	Kukri_c7770_176
wsnp_BG274294B_Ta_2_3	wsnp_BG274294B_Ta_2_3
tplb0023b14_704	tplb0023b14_704
BS00066847_51	BS00011451_51	BS00066847_51	BS00086679_51
BS00031658_51	Excalibur_c5958_1270	BS00031658_51	Excalibur_c5958_1398
Kukri_c29121_654	RAC875_c4135_1028	wsnp_Ex_c3831_6966926	Kukri_c29121_654
wsnp_Ex_c1358_2600929	wsnp_Ex_c1358_2600929	wsnp_Ex_c1358_2602235
BS00022768_51	BS00082503_51	BS00022768_51
Kukri_c46169_294	Kukri_c46169_294	CAP8_c1305_148
IACX11290	IACX11290
RAC875_c3604_1527	RAC875_c3604_1527
BS00000721_51	BS00000721_51
RAC875_c87321_108	RAC875_c87321_108
BS00003816_51	BS00003816_51
IAAV2840	IAAV2840
wsnp_Ex_c1318_2519998	wsnp_Ex_c1318_2519998
wsnp_Ex_rep_c66423_64641115	wsnp_Ex_rep_c66423_64641115
wsnp_JD_c8173_9207415	wsnp_JD_c8173_9207415
BS00023049_51	BS00023049_51
D_GDS7LZN02IXNP1_255	D_GDS7LZN02IXNP1_255
RAC875_rep_c105196_532	RAC875_rep_c105196_532
tplb0061f07_1411	tplb0061f07_1411
wsnp_Ku_c7266_12551048	wsnp_Ku_c7266_12551048
wsnp_JD_c12333_12595897	wsnp_JD_c12333_12595897
Kukri_c6051_640	Kukri_c6051_640
CAP12_c2978_93	CAP12_c2978_93
BobWhite_c10977_834	BobWhite_c10977_834
RAC875_c54260_127	RAC875_c54260_127
wsnp_Ex_c35886_43950102	wsnp_Ex_c35886_43950102
RAC875_c82888_83	RAC875_c82888_83
D_contig13475_402	D_contig13475_402
Excalibur_c16851_142	Excalibur_c16851_142
Ku_c12842_664	Ku_c12842_664
BS00021702_51	BS00021702_51
tplb0044p22_2257	tplb0044p22_2257
wsnp_Ex_c12447_19847242	wsnp_Ex_c12447_19847242
wsnp_Ex_c27290_36498462	wsnp_Ex_c27290_36498462
wsnp_Ex_rep_c101500_86856679	wsnp_Ex_rep_c101500_86856679
RAC875_c35846_671	RAC875_c35846_671
BS00065722_51	BS00065722_51
BS00093390_51	BS00093390_51
RFL_Contig3622_1217	RFL_Contig3622_1217
Excalibur_c16662_300	Excalibur_c16662_300
BS00095225_51	BS00095225_51
wsnp_Ex_c27290_36498531	wsnp_Ex_c27290_36498531
wsnp_Ex_c1085_2078944	wsnp_Ex_c1085_2078944
BS00087783_51	BS00087783_51
wsnp_Ku_c2624_4986980	wsnp_Ku_c2624_4986980
wsnp_Ku_c5560_9851459	wsnp_Ku_c5560_9851459
Kukri_c36351_64	Kukri_c36351_64
IAAV868	IAAV868
BS00107837_51	BS00107837_51
tplb0044p22_2330	tplb0044p22_2330
Excalibur_c55959_651	Excalibur_c55959_651
IAAV7473	IAAV7473
wsnp_Ex_rep_c69024_67924125	wsnp_Ex_rep_c69024_67924125
wsnp_CAP11_c1043_618449	wsnp_CAP11_c1043_618449
wsnp_Ex_rep_c101500_86856089	wsnp_Ex_rep_c101500_86856089
wsnp_Ex_c8188_13842273	wsnp_Ex_c8188_13842273
IAAV1917	IAAV1917
RAC875_c49612_102	RAC875_c49612_102
BS00108305_51	BS00108305_51
RAC875_c10925_1887	RAC875_c10925_1887
CAP11_c3464_68	CAP11_c3464_68
wsnp_Ex_c41048_47969948	wsnp_Ex_c41048_47969948
D_F1BEJMU01DOR77_203	D_F1BEJMU01DOR77_203
RAC875_c43831_91	RAC875_c43831_91
Excalibur_c23473_451	Excalibur_c23473_451
CAP8_c2401_433	CAP8_c2401_433
Excalibur_c23155_327	Excalibur_c23155_327
Kukri_c20844_116	Kukri_c20844_116
wsnp_Ex_c25974_35235456	wsnp_Ex_c25974_35235456
BS00074817_51	BS00074817_51
wsnp_BE637971D_Ta_2_3	wsnp_BE637971D_Ta_2_3
D_F5XZDLF01A85DT_301	D_F5XZDLF01A85DT_301
Excalibur_c8188_693	Excalibur_c8188_693
BS00066446_51	BS00066446_51
wsnp_Ex_c15396_23659859	wsnp_Ex_c15396_23659859
BS00022178_51	BS00022178_51
RAC875_c20883_693	RAC875_c20883_693
Excalibur_c19237_895	Excalibur_c19237_895
Kukri_c9693_1890	Kukri_c9693_1890
wsnp_Ku_c5560_9853214	wsnp_Ku_c5560_9853214
BS00093275_51	BS00093275_51
Excalibur_c8188_243	Excalibur_c8188_243
RFL_Contig1338_2062	RFL_Contig1338_2062
BS00058554_51	BS00058554_51
RAC875_c2070_566	RAC875_c2070_566
BobWhite_c1715_887	BobWhite_c1715_887
D_contig16934_681	D_contig16934_681
BS00087086_51	BS00087086_51
Excalibur_c15692_532	Excalibur_c15692_532
D_contig06122_208	D_contig06122_208
wsnp_BE424100D_Ta_1_1	wsnp_BE424100D_Ta_1_1
BS00051826_51	BS00051826_51
IAAV5841	IAAV5841
Excalibur_c3260_989	Excalibur_c3260_989
Kukri_c26168_713	Kukri_c26168_713
D_GA8KES401EYUM8_190	D_GA8KES401EYUM8_190
wsnp_Ku_c3682_6786230	wsnp_Ku_c3682_6786230
IAAV7745	IAAV7745
Excalibur_c5892_1129	Excalibur_c5892_1129
RFL_Contig3481_1669	RFL_Contig3481_1669
CAP11_c3218_126	CAP11_c3218_126
BS00063511_51	BS00063511_51
D_contig14507_369	D_contig14507_369
Excalibur_c12703_766	Excalibur_c12703_766
wsnp_Ra_c1020_2062200	wsnp_Ra_c1020_2062200
Excalibur_c48317_242	Excalibur_c48317_242
Tdurum_contig46389_1540	Tdurum_contig46389_1540
BobWhite_c28133_87	BobWhite_c28133_87
RAC875_c17951_108	RAC875_c17951_108
wsnp_CAP12_c633_339740	wsnp_CAP12_c633_339740
D_GB5Y7FA02HBLTO_213	D_GB5Y7FA02HBLTO_213
wsnp_Ex_c18665_27541568	wsnp_Ex_c18665_27541568
BS00079095_51	BS00079095_51
wsnp_Ex_c2918_5381441	wsnp_Ex_c2918_5381441
BS00075001_51	BS00075001_51
Tdurum_contig11756_458	Tdurum_contig11756_458
Excalibur_c4876_832	Excalibur_c4876_832
Kukri_c837_436	Kukri_c837_436
Excalibur_c54055_694	Excalibur_c54055_694
Ra_c21676_178	Ra_c21676_178
Kukri_c33670_261	Kukri_c33670_261
BobWhite_c6998_365	BobWhite_c6998_365
IAAV7510	IAAV7510
wsnp_Ex_c1969_3705930	wsnp_Ex_c1969_3705930
BS00066188_51	BS00066188_51
Excalibur_c50856_63	Excalibur_c50856_63
D_GBF1XID01DNWRS_378	D_GBF1XID01DNWRS_378
BS00036189_51	BS00036189_51
D_GB5Y7FA02I369B_378	D_GB5Y7FA02I369B_378
JD_c3737_285	JD_c3737_285
wsnp_BE586140D_Ta_2_2	wsnp_BE586140D_Ta_2_2
D_GBUVHFX01ANH44_230	D_GBUVHFX01ANH44_230
BobWhite_c12426_84	IACX6178	RAC875_c47161_100	IACX11417	wsnp_RFL_Contig1951_1127302	RAC875_c26214_505	CAP12_c259_307	Kukri_c23195_266	RAC875_c829_1143	BobWhite_c12426_84
BS00030165_51	BS00030165_51	Kukri_rep_c68300_216	BobWhite_c17783_174
Excalibur_c25599_358	Excalibur_c18324_390	Excalibur_c25599_358	Kukri_c31776_1621
tplb0021g21_595	CAP8_c3129_381	tplb0021g21_595
Excalibur_rep_c69149_1588	wsnp_Ku_c2838_5354231	Excalibur_rep_c69149_1588
Excalibur_c47535_389	Excalibur_c28017_641	Excalibur_c47535_389
wsnp_Ex_c2887_5330426	wsnp_Ex_c2887_5330426
wsnp_Ku_c16358_25225060	wsnp_Ku_c16358_25225060
Tdurum_contig53038_714	Tdurum_contig53038_714
BS00021739_51	BS00021739_51
Excalibur_rep_c67619_217	Excalibur_rep_c67619_217
BS00074780_51	BS00074780_51
wsnp_Ex_c60588_60977198	wsnp_Ex_c60588_60977198
wsnp_Ex_rep_c67264_65795361	wsnp_Ex_rep_c67264_65795361
wsnp_Ex_c10555_17236072	wsnp_Ex_c10555_17236072
RFL_Contig3780_644	RFL_Contig3780_644
wsnp_Ra_c32271_41304469	wsnp_Ra_c32271_41304469
BS00024921_51	BS00024921_51
RAC875_c48703_189	RAC875_c48703_189
RAC875_c41194_218	RAC875_c41194_218
Kukri_c11327_977	Kukri_c11327_977
RAC875_rep_c88665_52	RAC875_rep_c88665_52
wsnp_Ex_c3695_6740339	wsnp_Ex_c3695_6740339
BobWhite_c13373_250	BobWhite_c13373_250
BobWhite_c5178_188	BobWhite_c5178_188
BobWhite_c1611_1685	BobWhite_c1611_1685
wsnp_Ex_rep_c101866_87158671	wsnp_Ex_rep_c101866_87158671
Excalibur_c42110_210	Excalibur_c42110_210
wsnp_Ex_c2772_5130007	wsnp_Ex_c2772_5130007
Tdurum_contig61938_424	Tdurum_contig61938_424
Excalibur_c42110_66	Excalibur_c42110_66
Ku_c8927_2075	Ku_c8927_2075
BS00077769_51	BS00077769_51
wsnp_JD_c16948_15934352	wsnp_JD_c16948_15934352
Tdurum_contig33398_106	Tdurum_contig33398_106
RAC875_c41731_321	RAC875_c41731_321
RFL_Contig174_406	RFL_Contig174_406
BS00070005_51	BS00070005_51
BobWhite_c11022_78	BobWhite_c11022_78
Tdurum_contig56511_144	Tdurum_contig56511_144
BS00040336_51	BS00040336_51
BS00025880_51	BS00025880_51
RAC875_c17787_274	RAC875_c17787_274
RAC875_c21906_247	RAC875_c21906_247
Excalibur_c18514_238	Excalibur_c18514_238
Ku_c59581_1412	Ku_c59581_1412
Kukri_c26697_366	Kukri_c26697_366
Excalibur_c61806_213	Excalibur_c61806_213
wsnp_Ex_rep_c103167_88182254	wsnp_Ex_rep_c103167_88182254
Kukri_c40121_373	Kukri_c40121_373
Excalibur_rep_c111743_194	Excalibur_rep_c111743_194
Kukri_c3024_1268	Kukri_c3024_1268
wsnp_Ex_c11827_18986376	wsnp_Ex_c11827_18986376
Tdurum_contig8350_350	Tdurum_contig8350_350
Kukri_rep_c73477_888	Kukri_rep_c73477_888
wsnp_Ex_c5740_10081171	wsnp_Ex_c5740_10081171
Excalibur_c4372_363	Excalibur_c4372_363
BS00030136_51	BS00030136_51
wsnp_Ex_c1782_3365844	wsnp_Ex_c1782_3365844
BobWhite_c28819_517	BobWhite_c28819_517
Excalibur_c7971_712	Excalibur_c7971_712
Kukri_c44231_1576	Kukri_c44231_1576
wsnp_CAP8_c2677_1394934	wsnp_CAP8_c2677_1394934
wsnp_Ex_rep_c66809_65185215	wsnp_Ex_rep_c66809_65185215
wsnp_Ku_c33374_42877546	wsnp_Ku_c33374_42877546
wsnp_Ex_c5412_9564346	wsnp_Ex_c5412_9564346
wsnp_Ku_c10418_17237935	wsnp_Ku_c10418_17237935
wsnp_Ex_rep_c70299_69243835	wsnp_Ex_rep_c70299_69243835
Kukri_c74165_204	Kukri_c74165_204
RAC875_c25848_122	RAC875_c25848_122
BS00083146_51	BS00083146_51
Excalibur_c8009_325	Excalibur_c8009_325
Excalibur_c37649_125	Excalibur_c37649_125
RAC875_c22328_1356	RAC875_c22328_1356
RFL_Contig927_1591	RFL_Contig927_1591
wsnp_JD_c15127_14676522	wsnp_JD_c15127_14676522
Ku_c13700_1196	Ku_c13700_1196
Tdurum_contig6086_269	Tdurum_contig6086_269
wsnp_JD_c18695_17091254	wsnp_JD_c18695_17091254
Tdurum_contig93884_223	Tdurum_contig93884_223
Kukri_c15308_173	Kukri_c15308_173
wsnp_Ex_c25057_34318425	wsnp_Ex_c25057_34318425
BS00036767_51	BS00036767_51
Tdurum_contig55610_784	Tdurum_contig55610_784
RAC875_c96033_191	RAC875_c96033_191
RAC875_rep_c107961_348	RAC875_rep_c107961_348
BS00029208_51	BS00029208_51
Ra_c42714_1137	Ra_c42714_1137
BS00066186_51	BS00066186_51
wsnp_Ex_c42720_49228237	wsnp_Ex_c42720_49228237
BobWhite_c26374_339	BobWhite_c26374_339
wsnp_BG314532A_Ta_2_1	wsnp_BG314532A_Ta_2_1
Excalibur_c28938_185	Excalibur_c28938_185
wsnp_Ex_c19516_28481857	wsnp_Ex_c19516_28481857
BS00093201_51	BS00093201_51
Tdurum_contig86183_221	Tdurum_contig86183_221
Kukri_c25632_86	Kukri_c25632_86
BS00029332_51	BS00029332_51
Ra_c71628_188	Ra_c71628_188
wsnp_Ex_c28204_37349164	wsnp_Ex_c28204_37349164
Excalibur_c1793_97	Excalibur_c1793_97
IAAV880	IAAV880
IAAV444	IAAV444
RFL_Contig2972_2819	RFL_Contig2972_2819
Excalibur_c4847_631	Excalibur_c4847_631
wsnp_Ex_rep_c101526_86881496	wsnp_Ex_rep_c101526_86881496
BS00035883_51	BS00035883_51
IAAV2065	IAAV2065
wsnp_Ex_c63909_62932437	wsnp_Ex_c63909_62932437
Ex_c5740_1133	Ex_c5740_1133
RAC875_c35807_1110	RAC875_c35807_1110
Tdurum_contig93508_295	Tdurum_contig93508_295
Kukri_c56203_965	Kukri_c56203_965
RFL_Contig2656_871	RFL_Contig2656_871
Kukri_rep_c83485_398	Kukri_rep_c83485_398
Kukri_c29170_702	Kukri_c29170_702
Tdurum_contig84245_154	Tdurum_contig84245_154
tplb0050m09_1890	tplb0050m09_1890
Ku_c10387_272	Ku_c10387_272
Excalibur_c16329_493	Excalibur_c16329_493
BS00062843_51	BS00062843_51
BS00039983_51	BS00039983_51
BS00067907_51	BS00067907_51
Tdurum_contig11803_850	Tdurum_contig11803_850
IAAV6102	IAAV6102
wsnp_Ex_c36242_44232305	wsnp_Ex_c36242_44232305
IAAV2376	IAAV2376
wsnp_Ex_c31900_40635609	wsnp_Ex_c31900_40635609
wsnp_RFL_Contig3790_4082085	wsnp_RFL_Contig3790_4082085
wsnp_Ku_c850_1758318	wsnp_Ku_c850_1758318
Tdurum_contig77522_310	Tdurum_contig77522_310
wsnp_Ra_c66636_64922359	wsnp_Ra_c66636_64922359
Ku_c57425_413	Ku_c57425_413
BS00024643_51	BS00024643_51
wsnp_Ex_c2033_3814035	wsnp_Ex_c2033_3814035
Ku_c69608_894	Ku_c69608_894
wsnp_BF201235A_Ta_2_4	wsnp_BF201235A_Ta_2_4
IAAV1698	IAAV1698
RAC875_c25986_82	RAC875_c25986_82
RAC875_rep_c88665_100	RAC875_rep_c88665_100
IACX636	IACX636
Tdurum_contig42153_5854	Tdurum_contig42153_5854
RAC875_c33037_578	RAC875_c33037_578
BS00065245_51	BS00065245_51
CAP12_c575_105	CAP12_c575_105
RAC875_c35688_178	RAC875_c35688_178
BS00057060_51	BS00057060_51
Excalibur_rep_c102052_721	Excalibur_rep_c102052_721
Excalibur_c20439_825	Excalibur_c20439_825
BS00096927_51	BS00096927_51
wsnp_Ex_rep_c68113_66877517	wsnp_Ex_rep_c68113_66877517
IAAV8933	IAAV8933
RAC875_c17628_867	RAC875_c17628_867
Kukri_c3882_2021	Kukri_c3882_2021
BS00022982_51	BS00022982_51
wsnp_Ex_c15325_23565935	wsnp_Ex_c15325_23565935
Excalibur_c32668_467	Excalibur_c32668_467
CAP11_c2194_115	CAP11_c2194_115
Kukri_c25978_561	Kukri_c25978_561
BS00107555_51	BS00107555_51
RAC875_c35200_230	RAC875_c35200_230
Excalibur_c12169_1088	Excalibur_c12169_1088
Tdurum_contig53038_684	Tdurum_contig53038_684
Ra_c22880_760	Ra_c22880_760
wsnp_CAP12_c901_472535	wsnp_CAP12_c901_472535
Kukri_rep_c74573_613	Kukri_rep_c74573_613
CAP11_c2293_200	CAP11_c2293_200
Kukri_c24852_466	Kukri_c24852_466
wsnp_Ex_c20370_29434410	wsnp_Ex_c20370_29434410
Ra_c58279_702	Ra_c58279_702
Kukri_c15489_626	Kukri_c15489_626
RAC875_rep_c73925_276	RAC875_rep_c73925_276
wsnp_Ra_c6586_11477949	wsnp_Ra_c6586_11477949
Kukri_c21008_657	Kukri_c21008_657
RAC875_rep_c119471_174	RAC875_rep_c119471_174
IAAV5706	IAAV5706
wsnp_Ex_rep_c80588_75758453	wsnp_Ex_rep_c80588_75758453
BS00096882_51	BS00096882_51
RAC875_c22328_490	RAC875_c22328_490
IACX2067	IACX2067
wsnp_Ku_c8927_15048149	wsnp_Ku_c8927_15048149
Tdurum_contig82404_354	Tdurum_contig82404_354
RFL_Contig2972_2285	RFL_Contig2972_2285
BS00110128_51	BS00110128_51
RAC875_c42648_115	RAC875_c42648_115
BS00068050_51	BS00068050_51
wsnp_Ex_c36049_44083089	wsnp_Ex_c36049_44083089
RAC875_c38018_278	RAC875_c38018_278
Kukri_c57491_156	Kukri_c57491_156
BS00062732_51	BS00062732_51
Kukri_c7193_5892	Kukri_c7193_5892
RFL_Contig4517_1276	RFL_Contig4517_1276
Tdurum_contig10579_790	Tdurum_contig10579_790
BobWhite_c26803_89	BobWhite_c26803_89
BS00065001_51	BS00065001_51
wsnp_BE403597A_Ta_2_1	wsnp_BE403597A_Ta_2_1
Tdurum_contig11803_306	Tdurum_contig11803_306
wsnp_BG263521A_Ta_2_2	wsnp_BG263521A_Ta_2_2
Excalibur_c41125_360	Excalibur_c41125_360
BS00000209_51	BS00000209_51
BS00039422_51	BS00039422_51
RAC875_c4015_2175	RAC875_c4015_2175
Ra_c70418_147	Ra_c70418_147
RAC875_rep_c69619_78	RAC875_rep_c69619_78
Excalibur_c44487_642	Excalibur_c44487_642
Tdurum_contig8350_243	Tdurum_contig8350_243
Excalibur_c11437_75	Excalibur_c11437_75
BobWhite_c15773_166	BobWhite_c15773_166
Tdurum_contig63071_67	Tdurum_contig63071_67
Tdurum_contig42153_7329	Tdurum_contig42153_7329
Tdurum_contig42423_1963	Tdurum_contig42423_1963
Ex_c721_2127	Ex_c721_2127
BS00070004_51	BS00070004_51
BobWhite_c23953_312	BobWhite_c23953_312
BS00090940_51	BS00090940_51
BS00076693_51	BS00076693_51
Ra_c58279_684	Ra_c58279_684
wsnp_BE445431A_Td_2_1	wsnp_BE445431A_Td_2_1
wsnp_Ex_c59373_60260876	wsnp_Ex_c59373_60260876
wsnp_Ex_rep_c66358_64543218	wsnp_Ex_rep_c66358_64543218
Ex_c19516_3687	Ex_c19516_3687
Kukri_c9713_1999	Kukri_c9713_1999
wsnp_Ex_c22862_32074455	wsnp_Ex_c22862_32074455
Tdurum_contig14482_1073	Tdurum_contig14482_1073
tplb0025l18_1788	tplb0025l18_1788
RFL_Contig5277_888	RFL_Contig5277_888
Kukri_c1728_1876	Kukri_c1728_1876
Tdurum_contig86243_288	Tdurum_contig86243_288
BS00075524_51	BS00075524_51
CAP12_rep_c6956_169	CAP12_rep_c6956_169
Excalibur_c72359_56	Excalibur_c72359_56
Excalibur_c74304_642	Excalibur_c74304_642
RAC875_c1757_530	RAC875_c1757_530
wsnp_BE498730A_Ta_2_2	wsnp_BE498730A_Ta_2_2
wsnp_Ex_c2137_4014383	wsnp_Ex_c2137_4014383
Excalibur_rep_c86807_132	Excalibur_rep_c86807_132
BS00041816_51	BS00041816_51
wsnp_Ku_c23598_33524490	wsnp_Ku_c23598_33524490
Tdurum_contig49145_914	Tdurum_contig49145_914
Excalibur_c50934_159	Excalibur_c50934_159
RAC875_c52458_454	RAC875_c52458_454
IAAV2654	IAAV2654
BS00110587_51	BS00110587_51
BobWhite_c17403_635	BobWhite_c17403_635
BobWhite_c31163_694	BobWhite_c31163_694
wsnp_Ex_c905_1748920	wsnp_Ex_c905_1748920
BS00011539_51	BS00011539_51
Excalibur_c34964_326	Excalibur_c34964_326
wsnp_JD_c12088_12411845	wsnp_JD_c12088_12411845
Tdurum_contig42423_2448	Tdurum_contig42423_2448
BS00022813_51	BS00022813_51
Tdurum_contig52350_296	Tdurum_contig52350_296
RFL_Contig1863_250	RFL_Contig1863_250
RAC875_c96399_610	RAC875_c96399_610
wsnp_be471201A_Ta_1_1	wsnp_be471201A_Ta_1_1
RAC875_c992_718	RAC875_c992_718
Kukri_c52608_142	Kukri_c52608_142
Excalibur_c15733_252	Excalibur_c15733_252
BS00085765_51	BS00085765_51
RAC875_c24517_558	RAC875_c24517_558
wsnp_Ex_rep_c66982_65424063	wsnp_Ex_rep_c66982_65424063
Kukri_c3688_407	Kukri_c3688_407
BS00049644_51	BS00049644_51
BS00064813_51	BS00064813_51
BS00081506_51	BS00081506_51
wsnp_Ku_c3688_6797159	wsnp_Ku_c3688_6797159
wsnp_Ex_c2337_4379619	wsnp_Ex_c2337_4379619
wsnp_Ex_rep_c66615_64916114	wsnp_Ex_rep_c66615_64916114
BS00032606_51	BS00032606_51
BS00067806_51	BS00067806_51
wsnp_Ex_rep_c66358_64543401	wsnp_Ex_rep_c66358_64543401
BS00004724_51	BS00004724_51
RAC875_c9523_328	RAC875_c9523_328
wsnp_Ex_c2137_4014287	wsnp_Ex_c2137_4014287
RAC875_c19904_308	RAC875_c19904_308
wsnp_Ku_c16547_25454123	wsnp_Ku_c16547_25454123
CAP12_c6044_69	CAP12_c6044_69
wsnp_Ku_c15567_24224486	wsnp_Ku_c15567_24224486
BS00087932_51	BS00087932_51
Tdurum_contig45580_1717	Tdurum_contig45580_1717
RAC875_c69068_71	RAC875_c69068_71
Tdurum_contig15512_429	Tdurum_contig15512_429
Excalibur_c62106_387	Excalibur_c62106_387
BobWhite_c4517_120	BobWhite_c4517_120
wsnp_Ex_rep_c70299_69243401	wsnp_Ex_rep_c70299_69243401
Excalibur_c6808_959	Excalibur_c6808_959
Kukri_rep_c104727_91	Kukri_rep_c104727_91
BobWhite_rep_c64680_305	BobWhite_rep_c64680_305
Ku_c269_2643	Ku_c269_2643
RAC875_c42847_141	RAC875_c42847_141
Kukri_c40204_141	Kukri_c40204_141
BS00091830_51	BS00091830_51
RAC875_rep_c70093_1079	RAC875_rep_c70093_1079
BobWhite_c14476_80	BobWhite_c14476_80
wsnp_CAP11_rep_c8768_3788007	wsnp_CAP11_rep_c8768_3788007
Ra_c34214_1320	Ra_c34214_1320
wsnp_Ex_c2138_4015881	wsnp_Ex_c2138_4015881
RAC875_c14944_555	RAC875_c14944_555
wsnp_Ex_c19556_28530243	wsnp_Ex_c19556_28530243
Tdurum_contig11803_475	Tdurum_contig11803_475
BS00079443_51	BS00079443_51
Excalibur_c12980_2392	Excalibur_c12980_2392
Tdurum_contig56321_232	Tdurum_contig56321_232
Tdurum_contig42282_10323	Tdurum_contig42282_10323
BobWhite_rep_c62964_873	BobWhite_rep_c62964_873
BS00023202_51	BS00023202_51
Excalibur_c52319_257	Excalibur_c52319_257
wsnp_Ex_c63909_62932893	wsnp_Ex_c63909_62932893
Tdurum_contig48302_532	Tdurum_contig48302_532
Kukri_c45015_145	Kukri_c45015_145
wsnp_Ex_c11950_19164191	wsnp_Ex_c11950_19164191
RFL_Contig5122_974	RFL_Contig5122_974
Ku_c35823_743	Ku_c35823_743
RAC875_c63975_307	RAC875_c63975_307
Tdurum_contig52350_902	Tdurum_contig52350_902
wsnp_Ku_c1292_2572053	wsnp_Ku_c1292_2572053
RAC875_c1706_1888	RAC875_c1706_1888
BS00039406_51	BS00039406_51
Tdurum_contig42423_1536	Tdurum_contig42423_1536
BS00091763_51	BS00091763_51
IAAV7086	IAAV7086
BS00040337_51	BS00040337_51
BS00003867_51	BS00003867_51
RAC875_c27530_860	RAC875_c27530_860
CAP8_rep_c8022_270	CAP8_rep_c8022_270
Excalibur_c11947_746	Excalibur_c11947_746
Excalibur_c92241_336	Excalibur_c92241_336
wsnp_Ex_rep_c69124_68035485	wsnp_Ex_rep_c69124_68035485
BS00107804_51	BS00107804_51
wsnp_Ex_c59095_60108185	wsnp_Ex_c59095_60108185
BS00065366_51	BS00065366_51
RAC875_c18698_550	RAC875_c18698_550
IACX6028	IACX6028
RAC875_rep_c69987_930	RAC875_rep_c69987_930
Tdurum_contig30451_88	Tdurum_contig30451_88
Tdurum_contig44062_733	Tdurum_contig44062_733
IAAV5232	IAAV5232
BS00089497_51	BS00089497_51
Kukri_c29034_867	Kukri_c29034_867
RAC875_c24364_307	RAC875_c24364_307
IACX5800	IACX5800
Ra_c2655_504	Ra_c2655_504
Ex_c721_2374	Ex_c721_2374
wsnp_Ex_c10084_16572374	wsnp_Ex_c10084_16572374
Tdurum_contig9731_121	Tdurum_contig9731_121
wsnp_Ex_c19556_28530231	wsnp_Ex_c19556_28530231
Kukri_c40035_258	Kukri_c40035_258
Ra_c13247_528	Ra_c13247_528
Ku_c33884_267	Ku_c33884_267
IAAV3791	IAAV3791
wsnp_Ex_c42815_49298013	wsnp_Ex_c42815_49298013
BS00022666_51	BS00022666_51
RAC875_rep_c69619_145	RAC875_rep_c69619_145
wsnp_JD_rep_c48914_33168544	wsnp_JD_rep_c48914_33168544
wsnp_BE406351A_Ta_2_2	wsnp_BE406351A_Ta_2_2
BobWhite_c16923_64	BobWhite_c16923_64
wsnp_Ex_c12219_19526749	wsnp_Ex_c12219_19526749
Tdurum_contig50720_482	Tdurum_contig50720_482
wsnp_Ex_rep_c66615_64916512	wsnp_Ex_rep_c66615_64916512
wsnp_Ex_c15740_24096817	wsnp_Ex_c15740_24096817
Tdurum_contig82812_213	Tdurum_contig82812_213
RAC875_rep_c78744_228	RAC875_rep_c78744_228
Excalibur_c91176_326	Excalibur_c91176_326
wsnp_Ex_c5412_9564478	wsnp_Ex_c5412_9564478
Ra_c3750_1082	Ra_c3750_1082
BobWhite_rep_c64766_352	BobWhite_rep_c64766_352
Ku_c23118_149	Ku_c23118_149
Kukri_rep_c104611_210	Kukri_rep_c104611_210
RAC875_c13116_541	RAC875_c13116_541
IAAV691	IAAV691
Excalibur_c6808_541	Excalibur_c6808_541
RAC875_c51459_311	RAC875_c51459_311
BobWhite_c28819_733	BobWhite_c28819_733
RAC875_c34757_180	RAC875_c34757_180
RAC875_c33809_158	RAC875_c33809_158
Tdurum_contig44328_448	Tdurum_contig44328_448
Jagger_c4026_328	Jagger_c4026_328
BS00064905_51	BS00064905_51
Excalibur_c3171_416	Excalibur_c3171_416
Kukri_c4027_151	Kukri_c4027_151
Excalibur_c12177_285	Excalibur_c12177_285
BS00021706_51	BS00021706_51
Excalibur_rep_c105284_110	Excalibur_rep_c105284_110
IACX3245	IACX3245
BS00022487_51	BS00022487_51
CAP7_c4056_108	CAP7_c4056_108
BobWhite_c5096_156	BobWhite_c5096_156
Tdurum_contig47258_1039	Tdurum_contig47258_1039
Jagger_c9554_114	Jagger_c9554_114
RAC875_rep_c111906_144	RAC875_rep_c111906_144
BS00057059_51	BS00057059_51
BS00041707_51	BS00041707_51
BS00022409_51	BS00022409_51
Kukri_c53501_305	Kukri_c53501_305
wsnp_Ex_rep_c108004_91402649	wsnp_Ex_rep_c108004_91402649
BS00077768_51	BS00077768_51
wsnp_JD_c2578_3489735	wsnp_JD_c2578_3489735
RAC875_c35688_382	RAC875_c35688_382
wsnp_Ex_c15822_24204224	wsnp_Ex_c15822_24204224
RAC875_c35521_185	RAC875_c35521_185
BS00063368_51	BS00063368_51
RAC875_c1043_258	RAC875_c1043_258
RAC875_c3397_1492	RAC875_c3397_1492
RAC875_c76533_442	Tdurum_contig1653_190	RAC875_c76533_442	BS00038218_51
BS00067337_51	BS00067337_51	Kukri_c36879_83	Excalibur_c12135_100
IAAV2784	IAAV3789	RAC875_c31252_173	IAAV2784
wsnp_Ex_c269_518324	Ku_c4042_576	wsnp_Ex_c269_518324
RAC875_c35438_474	RAC875_c35438_474	Kukri_rep_c85389_715
Kukri_c498_1817	BS00094172_51	Kukri_c498_1817
BS00070001_51	BS00070001_51	IAAV980
wsnp_Ex_c12675_20144479	BS00100118_51	wsnp_Ex_c12675_20144479
BS00065418_51	RAC875_rep_c118376_304	BS00065418_51
Kukri_c44_1704	Kukri_c44_1704	RAC875_rep_c99492_65
RFL_Contig337_1645	Tdurum_contig54925_415	RFL_Contig337_1645
BS00103461_51	BS00038217_51	BS00103461_51
wsnp_Ku_c12037_19549078	Ex_c2510_477	wsnp_Ku_c12037_19549078
IACX6223	IACX6223	RAC875_c86069_65
Ra_c6728_590	Ra_c6728_590	wsnp_Ex_c6537_11338763
wsnp_Ex_c269_517710	Ra_c27275_627	wsnp_Ex_c269_517710
RAC875_c57353_245	RFL_Contig385_761	RAC875_c57353_245
Kukri_c18754_67	BobWhite_c5191_362	Kukri_c18754_67
BS00009060_51	BS00009060_51
BS00063236_51	BS00063236_51
BS00084668_51	BS00084668_51
Ra_c2110_1660	Ra_c2110_1660
Kukri_c16758_443	Kukri_c16758_443
BS00031814_51	BS00031814_51
Kukri_c31059_130	Kukri_c31059_130
RAC875_rep_c72435_90	RAC875_rep_c72435_90
IAAV5226	IAAV5226
Kukri_c28478_750	Kukri_c28478_750
Kukri_rep_c68903_708	Kukri_rep_c68903_708
Excalibur_c1353_1364	Excalibur_c1353_1364
IAAV8040	IAAV8040
BS00080318_51	BS00080318_51
Kukri_c9387_372	Kukri_c9387_372
Ra_c4397_542	Ra_c4397_542
IAAV6424	IAAV6424
Excalibur_c49875_479	Excalibur_c49875_479
BobWhite_c8253_397	BobWhite_c8253_397
BobWhite_c17047_268	BobWhite_c17047_268
wsnp_JD_c640_960796	wsnp_JD_c640_960796
Kukri_rep_c107572_121	Kukri_rep_c107572_121
Excalibur_rep_c108662_132	Excalibur_rep_c108662_132
BS00069756_51	BS00069756_51
BS00065105_51	BS00065105_51
wsnp_Ku_c12022_19520410	wsnp_Ku_c12022_19520410
wsnp_Ra_c1660_3275687	wsnp_Ra_c1660_3275687
RAC875_rep_c71112_400	RAC875_rep_c71112_400
BobWhite_c36072_272	BobWhite_c36072_272
IACX6309	IACX6309
IAAV5743	IAAV5743
wsnp_BE497494B_Ta_2_1	wsnp_BE497494B_Ta_2_1
Kukri_c12117_134	Kukri_c12117_134
IAAV3165	IAAV3165
wsnp_Ra_rep_c74497_72390803	wsnp_Ra_rep_c74497_72390803
wsnp_Ku_c31_62657	wsnp_Ku_c31_62657
BS00043103_51	BS00043103_51
BS00068181_51	BS00068181_51
Kukri_c12368_82	Kukri_c12368_82
BS00083078_51	BS00083078_51
RAC875_c66695_560	RAC875_c66695_560
BobWhite_c5852_103	BobWhite_c5852_103
BS00079621_51	BS00079621_51
BS00072839_51	BS00072839_51
Kukri_rep_c103261_918	Kukri_rep_c103261_918
Kukri_c18459_2622	Kukri_c18459_2622
wsnp_Ra_c4321_7860456	wsnp_Ra_c4321_7860456
Excalibur_c65341_303	Excalibur_c65341_303
Ku_c7740_879	Ku_c7740_879
Kukri_c26474_540	Kukri_c26474_540
Excalibur_c65466_714	Excalibur_c65466_714
wsnp_Ex_c51461_55394646	wsnp_Ex_c51461_55394646
Ra_c68109_376	Ra_c68109_376
Excalibur_c5438_274	Excalibur_c5438_274
BobWhite_c2822_228	BobWhite_c2822_228
Tdurum_contig10208_447	Tdurum_contig10208_447
RAC875_c17455_152	RAC875_c17455_152
wsnp_Ku_c2486_4751695	wsnp_Ku_c2486_4751695
IACX6340	IACX6340
RAC875_rep_c115433_378	RAC875_rep_c115433_378
BS00064851_51	BS00064851_51
Excalibur_c46590_363	Excalibur_c46590_363
Ex_c52711_584	Ex_c52711_584
Ex_c67202_741	Ex_c67202_741
Excalibur_c42146_338	Excalibur_c42146_338
CAP7_c16_483	CAP7_c16_483
wsnp_Ex_c38739_46195930	wsnp_Ex_c38739_46195930
BS00106695_51	BS00106695_51
RAC875_c4465_549	RAC875_c4465_549
IAAV1502	IAAV1502
wsnp_Ku_c4042_7375053	wsnp_Ku_c4042_7375053
BobWhite_c7274_333	BobWhite_c7274_333
wsnp_Ex_c9729_16071358	wsnp_Ex_c9729_16071358
RAC875_c14775_1048	RAC875_c14775_1048
Kukri_rep_c97239_133	Kukri_rep_c97239_133
Excalibur_c584_726	Excalibur_c584_726
RAC875_c31214_58	RAC875_c31214_58
Excalibur_rep_c101263_892	Excalibur_rep_c101263_892
wsnp_Ex_c7003_12065828	wsnp_Ex_c7003_12065828
BobWhite_c30622_180	BobWhite_c30622_180
wsnp_Ex_c1962_3696265	wsnp_Ex_c1962_3696265
Kukri_c57014_168	Kukri_c57014_168
wsnp_Ku_rep_c73313_72887199	wsnp_Ku_rep_c73313_72887199
wsnp_JD_c3732_4781170	wsnp_JD_c3732_4781170
RAC875_c26460_807	RAC875_c26460_807
wsnp_JD_c1236_1789566	wsnp_JD_c1236_1789566
wsnp_Ex_c22423_31615798	wsnp_Ex_c22423_31615798
BobWhite_c948_52	BobWhite_c948_52
CAP12_c2472_60	CAP12_c2472_60
Excalibur_c37753_655	Excalibur_c37753_655
wsnp_Ex_c1873_3531947	wsnp_Ex_c1873_3531947
Kukri_c7339_113	Kukri_c7339_113
BS00065264_51	BS00065264_51
Tdurum_contig68666_570	Tdurum_contig68666_570
wsnp_Ex_c1996_3754394	wsnp_Ex_c1996_3754394
BobWhite_c662_148	BobWhite_c662_148
RAC875_c52566_644	RAC875_c52566_644
BS00003404_51	BS00003404_51
Ra_c4051_1010	Ra_c4051_1010
RAC875_c3947_441	RAC875_c3947_441
wsnp_RFL_Contig1418_565105	wsnp_RFL_Contig1418_565105
wsnp_RFL_Contig3917_4326857	wsnp_RFL_Contig3917_4326857
RAC875_c4203_382	RAC875_c4203_382
Excalibur_c71500_231	Excalibur_c71500_231
RAC875_rep_c112807_403	RAC875_rep_c112807_403
BobWhite_c41676_137	BobWhite_c41676_137
Kukri_c11318_591	Kukri_c11318_591
Kukri_c59939_94	Kukri_c59939_94
IACX8602	IACX8602
Kukri_c62277_80	Kukri_c62277_80
Excalibur_c74925_338	Excalibur_c74925_338
Kukri_c84629_315	Kukri_c84629_315
BS00070900_51	BS00070900_51
Tdurum_contig82393_581	Tdurum_contig82393_581
wsnp_Ra_c10712_17572884	wsnp_Ra_c10712_17572884
Excalibur_c48871_625	Excalibur_c48871_625
Ku_c34562_480	Ku_c34562_480
BS00034245_51	BS00034245_51
IACX5850	IACX5850
wsnp_Ex_c56027_58308093	wsnp_Ex_c56027_58308093
Excalibur_c23723_141	Excalibur_c23723_141
wsnp_Ex_c5123_9089025	wsnp_Ex_c5123_9089025
wsnp_Ex_c922_1775246	wsnp_Ex_c922_1775246
BS00066545_51	BS00066545_51
wsnp_JD_rep_c64505_41132927	wsnp_JD_rep_c64505_41132927
IAAV3100	IAAV3100
BS00091068_51	BS00091068_51
Tdurum_contig10048_61	Tdurum_contig10048_61
Tdurum_contig54784_485	Tdurum_contig54784_485
wsnp_Ex_c2203_4129271	wsnp_Ex_c2203_4129271
RAC875_rep_c109975_192	RAC875_rep_c109975_192
CAP12_s9114_61	CAP12_s9114_61
RAC875_c1858_2693	RAC875_c1858_2693
BobWhite_c5072_107	BobWhite_c5072_107
BS00100981_51	BS00100981_51
Kukri_rep_c68903_301	Kukri_rep_c68903_301
RAC875_c63545_85	RAC875_c63545_85
RAC875_c15649_1101	RAC875_c15649_1101
Kukri_rep_c104422_192	Kukri_rep_c104422_192
RAC875_c6538_123	RAC875_c6538_123
tplb0034e07_1869	tplb0034e07_1869
tplb0034e07_718	tplb0034e07_718
wsnp_Ex_rep_c102216_87433489	wsnp_Ex_rep_c102216_87433489
wsnp_Ex_c7246_12443506	wsnp_Ex_c7246_12443506
RAC875_c10132_462	RAC875_c10132_462
Jagger_c4412_265	Jagger_c4412_265
wsnp_Ex_rep_c67543_66165372	wsnp_Ex_rep_c67543_66165372
Kukri_c67546_342	Kukri_c67546_342
CAP7_c1933_170	CAP7_c1933_170
Kukri_c5497_312	Kukri_c5497_312
CAP7_c4827_53	CAP7_c4827_53
wsnp_Ku_c48_103915	wsnp_Ku_c48_103915
wsnp_Ex_c21092_30220342	wsnp_Ex_c21092_30220342
Kukri_c40204_617	Kukri_c40204_617
Excalibur_c29417_400	Excalibur_c29417_400
BS00009882_51	BS00009882_51
BobWhite_c47357_535	BobWhite_c47357_535
BobWhite_c8113_532	BobWhite_c8113_532
RAC875_c95948_614	RAC875_c95948_614
D_contig25212_98	D_contig25212_98
Jagger_c10188_98	Jagger_c10188_98
Kukri_c40621_513	Kukri_c40621_513
Tdurum_contig18858_324	Tdurum_contig18858_324
Excalibur_c2656_3198	Excalibur_c2656_3198
BobWhite_c2988_493	BobWhite_c2988_493
tplb0045o20_1168	tplb0045o20_1168
Excalibur_c15031_73	Excalibur_c15031_73
wsnp_CAP11_c3947_1866837	wsnp_CAP11_c3947_1866837
Jagger_c7688_98	Jagger_c7688_98
Kukri_c37311_136	Kukri_c37311_136
Tdurum_contig7144_602	Tdurum_contig7144_602
BS00010098_51	BS00010098_51
wsnp_Ex_c45094_50985067	wsnp_Ex_c45094_50985067
wsnp_Ra_c1501_2991585	wsnp_Ra_c1501_2991585
Kukri_c16760_1427	Kukri_c16760_1427
wsnp_Ex_c10838_17631243	wsnp_Ex_c10838_17631243
IAAV2480	IAAV2480
BobWhite_rep_c64068_241	BobWhite_rep_c64068_241
wsnp_Ex_c7203_12370983	wsnp_Ex_c7203_12370983
BS00100939_51	BS00100939_51
Excalibur_c21752_768	Excalibur_c21752_768
IACX8446	IACX8446
Tdurum_contig12459_491	Tdurum_contig12459_491
Excalibur_c46143_143	Excalibur_c46143_143
tplb0040e02_1293	tplb0040e02_1293
BobWhite_c12144_216	BobWhite_c12144_216
IAAV539	IAAV539
wsnp_CAP7_rep_c12606_5316797	wsnp_CAP7_rep_c12606_5316797
RAC875_rep_c106596_127	RAC875_rep_c106596_127
RFL_Contig2815_1305	RFL_Contig2815_1305
wsnp_Ex_c11748_18884081	wsnp_Ex_c11748_18884081
BobWhite_c2423_99	BobWhite_c2423_99
wsnp_Ex_c7776_13247365	wsnp_Ex_c7776_13247365
Excalibur_rep_c107769_116	Excalibur_rep_c107769_116
wsnp_Ex_c25043_34305764	wsnp_Ex_c25043_34305764
Excalibur_c105074_293	Excalibur_c105074_293
BS00004224_51	BS00004224_51
BS00022805_51	BS00022805_51
BobWhite_c21827_104	BobWhite_c21827_104
BobWhite_rep_c50458_213	BobWhite_rep_c50458_213
RAC875_c26415_350	RAC875_c26415_350
Excalibur_c35074_257	Excalibur_c35074_257
RAC875_rep_c109207_706	RAC875_rep_c109207_706
BS00093993_51	BS00093993_51
IACX2158	IACX2158
Tdurum_contig54925_225	Tdurum_contig54925_225
Tdurum_contig30930_184	Tdurum_contig30930_184
Ra_c105904_187	Ra_c105904_187
BS00083497_51	BS00083497_51
Ex_c16948_754	Ex_c16948_754
wsnp_Ex_c5619_9884202	wsnp_Ex_c5619_9884202
BS00022417_51	BS00022417_51
Excalibur_c2484_2113	Excalibur_c2484_2113
Kukri_c34553_89	Kukri_c34553_89
BS00092273_51	BS00092273_51
Tdurum_contig77602_931	Tdurum_contig77602_931
BobWhite_c11059_169	BobWhite_c11059_169
wsnp_Ra_c46023_52004149	wsnp_Ra_c46023_52004149
Tdurum_contig10048_447	Tdurum_contig10048_447
Excalibur_c33525_279	Excalibur_c33525_279
BS00037278_51	BS00037278_51
RAC875_c5577_1682	RAC875_c5577_1682
Excalibur_c34937_710	Excalibur_c34937_710
Excalibur_c31864_713	Excalibur_c31864_713
RFL_Contig356_812	RFL_Contig356_812
Ku_c12037_482	Ku_c12037_482
BS00011047_51	BS00011047_51
RAC875_c5080_915	RAC875_c5080_915
Excalibur_rep_c106698_235	Excalibur_rep_c106698_235
Kukri_c30847_551	Kukri_c30847_551
Excalibur_rep_c108225_302	Excalibur_rep_c108225_302
IAAV6156	IAAV6156
BS00022940_51	BS00022940_51
wsnp_BF473744B_Ta_2_2	wsnp_BF473744B_Ta_2_2
wsnp_Ra_c16822_25566950	wsnp_Ra_c16822_25566950
Tdurum_contig13653_255	Tdurum_contig13653_255
RAC875_c50422_299	RAC875_c50422_299
BS00063577_51	BS00063577_51
Tdurum_contig49928_424	Tdurum_contig49928_424
CAP12_c2565_239	CAP12_c2565_239
Tdurum_contig71365_233	Tdurum_contig71365_233
RFL_Contig3713_316	RFL_Contig3713_316
BobWhite_rep_c64049_232	BobWhite_rep_c64049_232
Excalibur_c100910_239	Excalibur_c100910_239
wsnp_Ra_c58860_60407020	wsnp_Ra_c58860_60407020
wsnp_RFL_Contig3802_4108582	wsnp_RFL_Contig3802_4108582
Tdurum_contig12831_69	Tdurum_contig12831_69
RAC875_c3302_1411	RAC875_c3302_1411
Excalibur_c2819_1773	Excalibur_c2819_1773
wsnp_Ex_rep_c101906_87187119	wsnp_Ex_rep_c101906_87187119
RFL_Contig2751_1562	RFL_Contig2751_1562
IAAV7841	IAAV7841
BS00022949_51	BS00022949_51
wsnp_BE490267A_Ta_2_1	wsnp_BE490267A_Ta_2_1
wsnp_Ex_c10596_17293192	wsnp_Ex_c10596_17293192
wsnp_JD_c30_49876	wsnp_JD_c30_49876
Excalibur_c18966_1008	Excalibur_c18966_1008
BS00077131_51	BS00077131_51
Excalibur_c73922_55	Excalibur_c73922_55
Excalibur_c22315_894	Excalibur_c22315_894
Kukri_rep_c94009_116	Kukri_rep_c94009_116
RFL_Contig5495_563	RFL_Contig5495_563
Kukri_c52356_96	Kukri_c52356_96
BS00110319_51	BS00110319_51
Excalibur_c94383_157	Excalibur_c94383_157
Kukri_c26288_419	Kukri_c26288_419
Ku_c5725_892	Ku_c5725_892
RAC875_c62831_255	RAC875_c62831_255
Excalibur_c76665_98	Excalibur_c76665_98
BobWhite_c5191_563	BobWhite_c5191_563
BobWhite_c7145_355	BobWhite_c7145_355
BS00046165_51	BS00046165_51
Excalibur_rep_c107890_89	Excalibur_rep_c107890_89
IAAV1798	IAAV1798
Ra_c71978_532	Ra_c71978_532
wsnp_BE499478B_Ta_2_1	wsnp_BE499478B_Ta_2_1
wsnp_Ex_c5123_9087869	wsnp_Ex_c5123_9087869
wsnp_Ex_c10596_17293363	wsnp_Ex_c10596_17293363
Excalibur_c2157_173	Excalibur_c2157_173
Excalibur_c40976_111	Excalibur_c40976_111
BobWhite_c24069_257	BobWhite_c24069_257
BS00026432_51	BS00026432_51
BS00110442_51	BS00110442_51
Excalibur_c80601_308	Excalibur_c80601_308
RAC875_c7827_218	RAC875_c7827_218
Excalibur_rep_c106124_239	Excalibur_rep_c106124_239
Excalibur_c36280_764	Excalibur_c36280_764
BobWhite_rep_c64679_73	BobWhite_rep_c64679_73
Kukri_c32980_552	Kukri_c32980_552
Tdurum_contig26542_457	Tdurum_contig26542_457
BS00022295_51	BS00022295_51
wsnp_Ra_rep_c106119_89961852	wsnp_Ra_rep_c106119_89961852
wsnp_CAP8_c630_456418	wsnp_CAP8_c630_456418
wsnp_CAP7_c1592_791887	wsnp_CAP7_c1592_791887
BobWhite_c9690_94	BobWhite_c9690_94
Kukri_c5711_112	Kukri_c5711_112
Excalibur_c20050_133	Excalibur_c20050_133
BS00010055_51	BS00010055_51
Excalibur_c47996_509	Excalibur_c47996_509
wsnp_BE399688B_Ta_2_1	wsnp_BE399688B_Ta_2_1
RFL_Contig5031_526	RFL_Contig5031_526
IAAV5350	IAAV5350
BS00092869_51	BS00092869_51
Excalibur_c15696_1280	Excalibur_c15696_1280
Ra_c111671_555	Ra_c111671_555
Excalibur_c18417_285	Excalibur_c18417_285
Excalibur_c2819_2310	Excalibur_c2819_2310
BS00065327_51	BS00065327_51
RAC875_c17459_566	RAC875_c17459_566
Excalibur_c1883_340	Excalibur_c1883_340
BS00081189_51	BS00081189_51
Excalibur_c25921_230	Excalibur_c25921_230
CAP7_c3814_303	CAP7_c3814_303
wsnp_Ex_c3764_6853627	wsnp_Ex_c3764_6853627
Ra_c491_902	Ra_c491_902
BS00010988_51	BS00010988_51
BS00047070_51	BS00047070_51
Kukri_c3501_1175	Kukri_c3501_1175
wsnp_Ku_c4962_8872507	wsnp_Ku_c4962_8872507
Ra_c2110_494	Ra_c2110_494
wsnp_Ex_c62844_62315607	wsnp_Ex_c62844_62315607
wsnp_JD_c42879_30043973	wsnp_JD_c42879_30043973
RAC875_c32503_134	RAC875_c32503_134
Kukri_c49010_266	Kukri_c49010_266
Ku_c63748_1264	Ku_c63748_1264
Kukri_c55909_1109	Kukri_c55909_1109
BS00079213_51	BS00079213_51
Kukri_rep_c69267_496	Kukri_rep_c69267_496
Kukri_c94792_127	Kukri_c94792_127
Kukri_c30847_344	Kukri_c30847_344
BobWhite_c5852_685	BobWhite_c5852_685
Excalibur_c3762_715	Excalibur_c3762_715
IACX5726	IACX5726
tplb0031k24_254	tplb0031k24_254
RAC875_c57938_94	RAC875_c57938_94
RAC875_c65882_668	RAC875_c65882_668
Kukri_c74521_181	Kukri_c74521_181
RAC875_c38003_164	RAC875_c38003_164
RAC875_rep_c113555_122	RAC875_rep_c113555_122
Excalibur_c14201_111	Excalibur_c14201_111
wsnp_Ex_c34303_42642389	wsnp_Ex_c34303_42642389
tplb0045o20_699	tplb0045o20_699
BobWhite_c6166_319	BobWhite_c6166_319
wsnp_BG263521B_Ta_2_1	wsnp_BG263521B_Ta_2_1
RAC875_c22429_249	RAC875_c22429_249
Excalibur_c26527_82	Excalibur_c26527_82
BS00011276_51	BS00011276_51
Excalibur_c43482_141	Excalibur_c43482_141
RAC875_c5673_1209	RAC875_c5673_1209
Kukri_c10017_833	Kukri_c10017_833
Tdurum_contig5691_596	Tdurum_contig5691_596
IAAV717	IAAV717
Tdurum_contig54634_815	Tdurum_contig54634_815
BS00046164_51	BS00046164_51
RAC875_c16993_196	RAC875_c16993_196
wsnp_Ra_c14112_22155451	wsnp_Ra_c14112_22155451
Excalibur_c40056_59	Excalibur_c40056_59
RAC875_rep_c112008_519	RAC875_rep_c112008_519
BobWhite_c10238_127	BobWhite_c10238_127
RAC875_rep_c106400_276	RAC875_rep_c106400_276
BobWhite_c31129_60	BobWhite_c31129_60
Kukri_c9507_95	Kukri_c9507_95
wsnp_Ex_c9248_15372536	wsnp_Ex_c9248_15372536
BobWhite_c12157_747	BobWhite_c12157_747
Kukri_rep_c69803_82	Kukri_rep_c69803_82
BS00083998_51	BS00083998_51
BS00016650_51	BS00016650_51
wsnp_Ex_c741_1456698	wsnp_Ex_c741_1456698
wsnp_JD_rep_c67103_42432235	wsnp_JD_rep_c67103_42432235
BS00029342_51	BS00029342_51
BS00022422_51	BS00022422_51
wsnp_JD_c8085_9129899	wsnp_JD_c8085_9129899
RAC875_c37540_565	RAC875_c37540_565
RAC875_c17720_501	RAC875_c17720_501
IAAV1401	IAAV1401
RAC875_c34512_493	RAC875_c34512_493
Excalibur_c16144_185	Excalibur_c16144_185
BS00009807_51	BS00009807_51
tplb0030f06_593	tplb0030f06_593
BS00059896_51	BS00059896_51
Excalibur_c95944_641	Excalibur_c95944_641
wsnp_Ex_c5123_9088111	wsnp_Ex_c5123_9088111
Excalibur_c10637_515	Excalibur_c10637_515
wsnp_Ex_rep_c72511_70872203	wsnp_Ex_rep_c72511_70872203
BS00023068_51	BS00023068_51
Kukri_rep_c101529_1199	Kukri_rep_c101529_1199
BobWhite_c7786_376	BobWhite_c7786_376
BS00075410_51	BS00075410_51
RAC875_c16752_283	RAC875_c16752_283
RFL_Contig4718_1269	RFL_Contig4718_1269
BS00043099_51	BS00043099_51
RAC875_c1226_652	RAC875_c1226_652
Excalibur_c40976_87	Excalibur_c40976_87
wsnp_JD_c12346_12606967	wsnp_JD_c12346_12606967
Tdurum_contig54925_202	Tdurum_contig54925_202
Kukri_rep_c103893_875	Kukri_rep_c103893_875
wsnp_Ex_c55735_58127324	wsnp_Ex_c55735_58127324
RFL_Contig2612_826	RFL_Contig2612_826
Excalibur_c7051_1027	Excalibur_c7051_1027
Kukri_c97631_275	Kukri_c97631_275
Excalibur_c3506_610	Excalibur_c3506_610
Excalibur_c48404_59	Excalibur_c48404_59
BobWhite_c32938_264	BobWhite_c32938_264
Excalibur_c56550_71	Excalibur_c56550_71
Kukri_c46621_143	Kukri_c46621_143
BS00064528_51	BS00064528_51
Kukri_c53810_137	Kukri_c53810_137
BS00010012_51	BS00010012_51
Ra_c105904_1191	Ra_c105904_1191
tplb0042a21_1091	tplb0042a21_1091
Kukri_c42244_809	Kukri_c42244_809
RAC875_c29913_139	RAC875_c29913_139
tplb0054d13_2445	tplb0054d13_2445
IAAV1101	IAAV1101
RAC875_c21868_792	RAC875_c21868_792
wsnp_Ex_c22946_32163010	wsnp_Ex_c22946_32163010
BobWhite_c41535_52	BobWhite_c41535_52
BS00080967_51	BS00080967_51
Kukri_c48787_108	Kukri_c48787_108
BS00004413_51	BS00004413_51
wsnp_Ex_rep_c67561_66188180	wsnp_Ex_rep_c67561_66188180
BobWhite_c12911_788	BobWhite_c12911_788
RAC875_c98387_130	RAC875_c98387_130
wsnp_Ku_c27759_37702654	wsnp_Ku_c27759_37702654
BS00022950_51	BS00022950_51
Excalibur_c58566_284	Excalibur_c58566_284
RAC875_c79857_301	RAC875_c79857_301
Kukri_c40953_658	Kukri_c40953_658
BS00012071_51	BS00012071_51
BS00046166_51	BS00046166_51
RAC875_c103094_120	RAC875_c103094_120
CAP11_c2941_210	CAP11_c2941_210
Ex_c55735_1012	Ex_c55735_1012
Tdurum_contig80351_311	Tdurum_contig80351_311
wsnp_Ex_rep_c103381_88353000	wsnp_Ex_rep_c103381_88353000
wsnp_Ex_rep_c66551_64836327	wsnp_Ex_rep_c66551_64836327
CAP11_c1820_244	CAP11_c1820_244
Kukri_c32700_104	Kukri_c32700_104
Kukri_c49784_56	Kukri_c49784_56
Kukri_c834_259	Kukri_c834_259
Tdurum_contig83066_276	Tdurum_contig83066_276
RAC875_c87052_193	RAC875_c87052_193
BS00071690_51	BS00071690_51
Kukri_c3701_392	Kukri_c3701_392
Kukri_c10869_1591	Kukri_c10869_1591
BS00077914_51	BS00077914_51
BS00012036_51	BS00012036_51
IAAV5802	IAAV5802
IACX1412	IACX1412
BobWhite_c38001_528	BobWhite_c38001_528
RAC875_rep_c83950_222	RAC875_rep_c83950_222
CAP8_rep_c8162_101	CAP8_rep_c8162_101
BS00009247_51	BS00009247_51
wsnp_Ex_c163_321026	wsnp_Ex_c163_321026
Kukri_c27631_1329	Kukri_c27631_1329
Kukri_rep_c68124_672	Kukri_rep_c68124_672
RAC875_c29937_325	RAC875_c29937_325
RAC875_c18463_156	RAC875_c18463_156
Excalibur_c53516_119	Excalibur_c53516_119
Kukri_rep_c69177_180	Kukri_rep_c69177_180
BobWhite_c33464_133	BobWhite_c33464_133
RAC875_c4465_81	RAC875_c4465_81
Kukri_c9387_112	Kukri_c9387_112
RAC875_c30797_179	RAC875_c30797_179
RFL_Contig2577_584	RFL_Contig2577_584
Tdurum_contig10108_246	Tdurum_contig10108_246
BobWhite_c18540_97	BobWhite_c18540_97
RFL_Contig4856_71	RFL_Contig4856_71
BS00022657_51	BS00022657_51
BS00011039_51	BS00011039_51
wsnp_Ex_c19371_28311667	wsnp_Ex_c19371_28311667
Excalibur_c13239_85	Excalibur_c13239_85
wsnp_Ex_rep_c70571_69488416	wsnp_Ex_rep_c70571_69488416
BobWhite_rep_c61602_139	BobWhite_rep_c61602_139
Excalibur_c16646_1254	Excalibur_c16646_1254
wsnp_BF291736B_Ta_1_1	wsnp_BF291736B_Ta_1_1
RAC875_c26469_480	RAC875_c26469_480
Kukri_c6973_344	Kukri_c6973_344
Kukri_c17_1246	Kukri_c17_1246
wsnp_Ex_c25445_34710489	wsnp_Ex_c25445_34710489
wsnp_Ex_c51352_55323092	wsnp_Ex_c51352_55323092
wsnp_JD_c4699_5834958	wsnp_JD_c4699_5834958
RAC875_c27297_2153	RAC875_c27297_2153
BobWhite_c11397_231	BobWhite_c11397_231
Excalibur_c12675_1147	Excalibur_c12675_1147
Excalibur_c7963_1722	Excalibur_c7963_1722
Excalibur_rep_c83640_791	Excalibur_rep_c83640_791
IAAV6765	IAAV6765
Kukri_c67546_279	Kukri_c67546_279
BobWhite_c23790_98	BobWhite_c23790_98
Excalibur_c7449_587	Excalibur_c7449_587
tplb0048g05_866	tplb0048g05_866
RAC875_c34516_316	RAC875_c34516_316
BS00100563_51	BS00100563_51
IAAV6288	IAAV6288
IACX8470	IACX8470
BS00046601_51	BS00046601_51
BS00066719_51	BS00066719_51
IAAV5331	IAAV5331
Tdurum_contig30201_63	Tdurum_contig30201_63
RFL_Contig4849_702	RFL_Contig4849_702
RAC875_c36614_344	RAC875_c36614_344
wsnp_Ku_c18923_28319203	wsnp_Ku_c18923_28319203
wsnp_Ex_c7738_13195349	wsnp_Ex_c7738_13195349
BS00066119_51	BS00066119_51
Kukri_rep_c106290_204	Kukri_rep_c106290_204
Excalibur_c9580_1142	Excalibur_c9580_1142
Excalibur_rep_c68985_110	Excalibur_rep_c68985_110
RAC875_c34512_685	RAC875_c34512_685
RFL_Contig1385_326	RFL_Contig1385_326
Kukri_c49784_86	Kukri_c49784_86
BS00104667_51	BS00104667_51
BS00079013_51	BS00079013_51
Excalibur_c21220_88	Excalibur_c21220_88
RAC875_c30936_411	RAC875_c30936_411
wsnp_JG_c609_370792	wsnp_JG_c609_370792
BobWhite_c13525_262	BobWhite_c13525_262
RFL_Contig1483_1765	RFL_Contig1483_1765
wsnp_Ex_c15646_23969140	wsnp_Ex_c15646_23969140
BS00067280_51	BS00067280_51
RAC875_c8197_810	RAC875_c8197_810
tplb0024l03_910	tplb0024l03_910
Kukri_c1460_1032	Kukri_c1460_1032
RAC875_c15396_90	RAC875_c15396_90
wsnp_Ex_c17700_26446810	wsnp_Ex_c17700_26446810
Kukri_c75902_132	Kukri_c75902_132
BS00063365_51	BS00063365_51
RAC875_s109189_188	RAC875_s109189_188
BobWhite_c18672_757	BobWhite_c18672_757
BS00068310_51	BS00068310_51
JD_c2156_2040	JD_c2156_2040
Tdurum_contig52627_496	Tdurum_contig52627_496
Excalibur_c42928_135	Excalibur_c42928_135
Tdurum_contig31911_195	Tdurum_contig31911_195
wsnp_Ex_c24711_33964543	wsnp_Ex_c24711_33964543
IACX8828	IACX8828
tplb0042o21_419	tplb0042o21_419
wsnp_Ex_c15089_23270614	wsnp_Ex_c15089_23270614
RAC875_c31328_381	RAC875_c31328_381
wsnp_JD_c30_49073	wsnp_JD_c30_49073
Excalibur_c7366_1926	Excalibur_c7366_1926
Tdurum_contig42112_2432	Tdurum_contig42112_2432
RAC875_c37837_889	RAC875_c37837_889
Excalibur_c65830_82	Excalibur_c65830_82
BS00037345_51	BS00037345_51
RAC875_c609_362	RAC875_c609_362
Kukri_c96357_134	Kukri_c96357_134
RAC875_c37540_583	RAC875_c37540_583
Kukri_rep_c107245_634	Kukri_rep_c107245_634
RFL_Contig3172_1752	RFL_Contig3172_1752
wsnp_JD_c47318_32176833	wsnp_JD_c47318_32176833
Ku_c23446_2209	Ku_c23446_2209
BS00110490_51	BS00110490_51
Excalibur_rep_c77221_93	Excalibur_rep_c77221_93
Kukri_c34353_821	Kukri_c34353_821
Excalibur_c30167_243	Excalibur_c30167_243
wsnp_JD_c12687_12877994	wsnp_JD_c12687_12877994
BobWhite_c19945_341	BobWhite_c19945_341
wsnp_BF202681B_Ta_2_2	wsnp_BF202681B_Ta_2_2
RAC875_rep_c118667_79	RAC875_rep_c118667_79
BS00072840_51	BS00072840_51
Ra_c6700_406	Ra_c6700_406
Excalibur_c5193_64	Excalibur_c5193_64
[truncated: 4,973 more rows]
