# Supplementary material for: Haplotype-tagged SNPs improve genomic prediction accuracy for Fusarium head blight resistance and yield-related traits in wheat
Source: Theor Appl Genet. 2023 Apr 3;136(4):92. doi: 10.1007/s00122-023-04352-8 (PMC10068637; doi:10.1007/s00122-023-04352-8)
Supplement: Supplementary file 6 — Supplementary file6 (ZIP 14628 KB) [file 122_2023_4352_MOESM6_ESM.zip]

Archive with 60 entries (60 files):
- FHB/1-GWAS-FHB.csv
- FHB/1-ManhattanPlot-FHB.pdf
- FHB/1-QQ-Plot-FHB.pdf
- FHB/2-GWAS-FHB.csv
- FHB/2-ManhattanPlot-FHB.pdf
- FHB/2-QQ-Plot-FHB.pdf
- FHB/3-GWAS-FHB.csv
- FHB/3-ManhattanPlot-FHB.pdf
- FHB/3-QQ-Plot-FHB.pdf
- FHB/4-GWAS-FHB.csv
- FHB/4-ManhattanPlot-FHB.pdf
- FHB/4-QQ-Plot-FHB.pdf
- FHB/5-GWAS-FHB.csv
- FHB/5-ManhattanPlot-FHB.pdf
- FHB/5-QQ-Plot-FHB.pdf
- FLA/1-GWAS-FLA.csv
- FLA/1-Plot.Genomewise-FLA.pdf
- FLA/1-QQ-Plot-FLA.pdf
- FLA/2-GWAS-FLA.csv
- FLA/2-Plot.Genomewise-FLA.pdf
- FLA/2-QQ-Plot-FLA.pdf
- FLA/3-GWAS-FLA.csv
- FLA/3-Plot.Genomewise-FLA.pdf
- FLA/3-QQ-Plot-FLA.pdf
- FLA/4-GWAS-FLA.csv
- FLA/4-Plot.Genomewise-FLA.pdf
- FLA/4-QQ-Plot-FLA.pdf
- FLA/5-GWAS-FLA.csv
- FLA/5-Plot.Genomewise-FLA.pdf
- FLA/5-QQ-Plot-SPW.pdf
- SPL/1-GWAS-SPL.csv
- SPL/1-Manhattan.Plot-SPL.pdf
- SPL/1-QQ-Plot-SPL.pdf
- SPL/2-GWAS-SPL.csv
- SPL/2-Manhattan.Plot-SPL.pdf
- SPL/2-QQ-Plot-SPL.pdf
- SPL/3-GWAS-SPL.csv
- SPL/3-Manhattan.Plot-SPL.pdf
- SPL/3-QQ-Plot-SPL.pdf
- SPL/4-GWAS-SPL.csv
- SPL/4-Manhattan.Plot-SPL.pdf
- SPL/4-QQ-Plot-SPL.pdf
- SPL/5-GWAS-SPL.csv
- SPL/5-Manhattan.Plot-SPL.pdf
- SPL/5-QQ-Plot-SPL.pdf
- SPW/1-GWAS-SPW.csv
- SPW/1-Manhattan.Plot-SPW.pdf
- SPW/1-QQ-Plot-SPW.pdf
- SPW/2-GWAS-SPW.csv
- SPW/2-Manhattan.Plot-SPW.pdf
- SPW/2-QQ-Plot-SPW.pdf
- SPW/3-GWAS-SPW.csv
- SPW/3-Manhattan.Plot-SPW.pdf
- SPW/3-QQ-Plot-SPW.pdf
- SPW/4-GWAS-SPW.csv
- SPW/4-Manhattan.Plot-SPW.pdf
- SPW/4-QQ-Plot-SPW.pdf
- SPW/5-GWAS-SPW.csv
- SPW/5-Manhattan.Plot-SPW.pdf
- SPW/5-QQ-Plot-SPW.pdf
