# Supplementary material for: Haplotype-tagged SNPs improve genomic prediction accuracy for Fusarium head blight resistance and yield-related traits in wheat
Source: Theor Appl Genet. 2023 Apr 3;136(4):92. doi: 10.1007/s00122-023-04352-8 (PMC10068637; doi:10.1007/s00122-023-04352-8)
Supplement: Supplementary file 6 — Supplementary file6 (ZIP 14628 KB) [file 122_2023_4352_MOESM6_ESM.zip › FHB/1-GWAS-FHB.csv]

SNP	Chromosome	Position	P.value	maf	effect
BobWhite_c41676_137	2B	110	8.22E-08	0.341013825	14.68123088
BS00021873_51	5A	39	6.35E-06	0.435483871	11.13857303
RAC875_c52124_90	7A	122	4.75E-05	0.299539171	11.2503269
tplb0024k14_1812	6A	48	5.99E-05	0.251152074	12.56144506
BS00065529_51	7A	178	7.07E-05	0.400921659	-9.765040305
wsnp_Ex_rep_c68023_66768770	5B	56	0.000109754	0.198156682	12.14325796
wsnp_Ex_c2723_5047696	3B	14	0.000316841	0.396313364	9.311841749
Tdurum_contig25513_123	5B	90	0.000378587	0.235023041	-9.987302516
BS00091002_51	3A	114	0.00054933	0.283410138	8.908422211
Excalibur_c33267_538	7B	160	0.000607632	0.119815668	-13.58427896
RAC875_rep_c74170_236	5A	14	0.000629541	0.3640553	9.948982556
BS00064052_51	1B	123	0.000670162	0.405529954	-8.692316104
BS00023993_51	7A	130	0.000779514	0.30875576	10.91631941
Excalibur_c12215_352	1A	65	0.001028376	0.048387097	18.71322752
wsnp_Ex_c1319_2522992	6B	65	0.001127466	0.170506912	-12.13242488
RAC875_c12733_1509	7A	228	0.001176353	0.119815668	14.7900514
BS00077891_51	7A	140	0.001331244	0.170506912	11.60843579
RAC875_c88279_291	6B	65	0.001347865	0.175115207	-11.87488259
Kukri_c44940_117	6B	65	0.001458929	0.149769585	-12.66205253
wsnp_Ex_c5075_9013594	6B	65	0.001508965	0.16359447	-12.204941
BS00003955_51	6B	65	0.001508965	0.16359447	12.204941
BS00064654_51	6B	65	0.001508965	0.16359447	12.204941
wsnp_Ex_c1319_2522682	6B	65	0.001508965	0.16359447	12.204941
IAAV6131	7A	59	0.002079402	0.414746544	-8.924380566
BobWhite_c42349_99	5A	115	0.002334868	0.158986175	-12.14650023
BS00075731_51	7A	232	0.002587222	0.117511521	-13.99527814
Kukri_c11530_92	7A	232	0.002587222	0.117511521	13.99527814
RAC875_c26400_88	6B	65	0.002729606	0.16359447	-11.6696633
Excalibur_c83451_218	6B	65	0.00291142	0.165898618	11.43017333
wsnp_BF291478B_Ta_2_1	6B	65	0.00291142	0.165898618	11.43017333
wsnp_Ra_rep_c73725_71801179	6B	65	0.00291142	0.165898618	11.43017333
BS00021716_51	4A	12	0.003165145	0.30875576	7.184635766
BobWhite_c34920_228	6B	65	0.003177641	0.168202765	11.18823582
RAC875_rep_c75639_706	6B	65	0.003177641	0.168202765	11.18823582
Tdurum_contig15235_951	6B	65	0.003177641	0.168202765	11.18823582
wsnp_Ex_rep_c68480_67305954	6B	65	0.003177641	0.168202765	11.18823582
wsnp_Ra_c16850_25605248	6B	65	0.003177641	0.168202765	11.18823582
wsnp_Ra_c54050_57499377	6B	65	0.003177641	0.168202765	11.18823582
Kukri_c27172_757	6B	65	0.003721366	0.17281106	11.00684822
Tdurum_contig19057_245	6B	66	0.004161517	0.165898618	-10.85570939
wsnp_Ex_c16243_24699942	6B	65	0.004339758	0.17281106	10.74257666
IAAV4514	6B	65	0.004611338	0.177419355	10.76490329
BS00067873_51	6B	65	0.004664712	0.175115207	10.73616016
Kukri_c41694_285	6B	65	0.004746185	0.165898618	-10.66530411
IACX4889	6B	66	0.004806873	0.158986175	-10.89731301
Ku_c19185_1569	2D	137	0.005016176	0.223502304	-9.397522203
RAC875_c45791_450	6B	65	0.005253221	0.170506912	10.66056468
RAC875_rep_c81781_202	6B	66	0.005739754	0.126728111	-11.68510636
Kukri_c3983_670	6B	65	0.006238571	0.170506912	10.26703354
BS00083578_51	7B	134	0.008132059	0.140552995	8.080427848
CAP8_rep_c4852_130	5A	111	0.008524436	0.195852535	-9.456221012
BS00070626_51	7A	136	0.008531926	0.16359447	-9.653323036
Ra_c8394_1381	7A	136	0.008663142	0.175115207	9.443454736
wsnp_Ex_c19717_28713417	1A	37	0.009039281	0.202764977	8.647402098
wsnp_Ex_c8715_14590273	3B	77	0.009423293	0.288018433	8.669361411
Ex_c69054_723	6A	134	0.009861368	0.324884793	6.863880906
RFL_Contig2814_604	7A	228	0.00994294	0.142857143	-10.99224845
Kukri_rep_c117022_97	3D	1	0.010034454	0.085253456	-13.44410946
wsnp_Ex_c55340_57883276	6A	72	0.010120004	0.329493088	-8.108206243
wsnp_Ex_c25300_34566908	6A	72	0.010120004	0.329493088	8.108206243
BS00090940_51	2A	102	0.010138225	0.458525346	-7.403316857
BS00063809_51	4A	62	0.011021966	0.470046083	7.294243429
IAAV1460	6B	66	0.011072817	0.170506912	9.744876036
Tdurum_contig56661_291	3B	73	0.011091425	0.209677419	9.190430625
Excalibur_c15332_1194	3B	73	0.011180878	0.248847926	-8.14995272
wsnp_JD_c7795_8867843	6D	134	0.011326257	0.320276498	5.577015572
wsnp_Ku_rep_c72821_72480395	3B	72	0.011393091	0.241935484	-8.27016927
Tdurum_contig45580_1717	2A	102	0.011441923	0.33640553	-7.709517079
wsnp_Ku_c44716_51926415	3A	95	0.011862042	0.423963134	-7.700689159
RAC875_c8752_1079	7B	159	0.012108629	0.131336406	-10.84703214
wsnp_Ra_c12773_20367106	7A	228	0.012108629	0.131336406	10.84703214
wsnp_Ex_c54655_57455562	5A	111	0.012847717	0.112903226	11.43767091
Excalibur_c28938_185	2A	106	0.012915938	0.34562212	-7.540064158
RAC875_c35723_106	7A	145	0.013139489	0.138248848	10.45094644
BS00063625_51	6D	117	0.013189688	0.297235023	-7.60145629
wsnp_Ex_c20370_29434410	2A	102	0.013473243	0.357142857	7.511533458
Excalibur_c44485_362	7A	59	0.013697063	0.253456221	-8.194693874
wsnp_BE498730A_Ta_2_2	2A	102	0.013743982	0.32718894	-7.549170567
BS00107069_51	4A	62	0.013931521	0.251152074	-6.212699645
RAC875_rep_c71684_51	4A	151	0.014112756	0.080645161	-12.63176293
wsnp_Ku_c1552_3060297	7A	139	0.014187024	0.17281106	8.835744719
BobWhite_rep_c64680_305	2A	102	0.014458859	0.463133641	7.004953556
BS00005860_51	5B	116	0.014535951	0.237327189	8.522858377
Excalibur_c59337_101	6B	66	0.014966202	0.101382488	11.25464719
Ex_c721_2374	2A	102	0.015535959	0.352534562	7.400052353
wsnp_CAP11_c1137_665073	6A	85	0.015581646	0.398617512	-6.93461135
Tdurum_contig93884_223	2A	102	0.015706716	0.463133641	6.99897382
Excalibur_c50934_159	2A	102	0.01677921	0.359447005	7.275468994
RFL_Contig4421_1490	3B	72	0.016869937	0.057603687	-14.82316423
Excalibur_c6808_541	2A	102	0.017085417	0.288018433	7.534882619
Tdurum_contig44062_733	2A	106	0.017327001	0.343317972	-7.322068244
IACX2067	2A	102	0.017382137	0.292626728	7.506116407
IAAV3946	7A	130	0.017795693	0.082949309	12.54498025
BS00107555_51	2A	106	0.017870172	0.352534562	-7.213289326
Tdurum_contig56511_144	2A	106	0.018074782	0.338709677	7.341628683
BS00039935_51	4B	6	0.018904441	0.430875576	6.743779453
wsnp_Ku_c18534_27848426	6A	72	0.018922855	0.311059908	-7.437368188
BS00067619_51	6A	72	0.018922855	0.311059908	7.437368188
RAC875_c17628_867	2A	102	0.019082346	0.341013825	-7.116143713
wsnp_Ex_c2609_4852360	3B	73	0.019547765	0.239631336	7.948603313
Kukri_c38732_246	6B	59	0.019860061	0.165898618	-8.867221452
RAC875_c1499_568	7A	232	0.02012299	0.085253456	12.07180212
BS00096498_51	1B	107	0.020837097	0.493087558	6.563676749
Ex_c721_2127	2A	102	0.021121011	0.350230415	7.060790834
RAC875_c25986_82	2A	102	0.021183946	0.350230415	7.032535978
RAC875_c39200_260	6A	72	0.021435798	0.313364055	-7.241304171
wsnp_Ex_c32765_41369642	6A	72	0.021435798	0.313364055	-7.241304171
wsnp_Ex_c14975_23127669	6A	72	0.021435798	0.313364055	7.241304171
Excalibur_c6808_959	2A	106	0.02180774	0.285714286	7.36779913
Excalibur_c49875_479	2B	145	0.021902763	0.122119816	9.761568736
BS00074780_51	2A	106	0.022081134	0.35483871	-6.977360652
BS00036397_51	6A	85	0.022303534	0.368663594	-6.90524325
Tdurum_contig46717_2021	7A	228	0.022333637	0.103686636	-10.98559759
Excalibur_c44694_414	6A	72	0.022385928	0.311059908	-7.243705173
BS00047070_51	2B	115	0.022974646	0.322580645	15.60073879
wsnp_Ra_c3766_6947263	6B	59	0.023513291	0.170506912	8.62249062
Ra_c956_2318	7A	228	0.023720768	0.087557604	11.78917956
Ku_c9822_828	3B	73	0.023765272	0.193548387	8.702324931
Kukri_c38732_225	6B	59	0.024293854	0.17281106	8.586069414
Excalibur_rep_c69170_425	4A	151	0.024307868	0.059907834	-12.77552284
RAC875_c4965_1523	4A	151	0.024307868	0.059907834	12.77552284
Jagger_c7235_96	1B	107	0.024697397	0.493087558	-6.424543782
RAC875_c18195_741	5A	64	0.02470434	0.444700461	7.045121559
BobWhite_c14476_80	2A	102	0.025439512	0.350230415	-6.847245962
IAAV6287	7A	139	0.02553172	0.216589862	-7.94661701
Ra_c9061_2115	3B	73	0.025605205	0.198156682	-8.448173229
Kukri_c14902_1112	2D	50	0.025634747	0.158986175	8.866779482
IACX2961	1B	107	0.025766066	0.488479263	-6.360020875
Kukri_c45412_177	7A	130	0.025772825	0.202764977	7.695750565
Kukri_c29034_867	2A	106	0.026123333	0.350230415	-6.803053994
Kukri_c6091_327	4A	151	0.02639887	0.064516129	-12.29033064
BS00048757_51	3A	60	0.026439647	0.495391705	6.33418299
Excalibur_c56550_71	2B	145	0.027208489	0.211981567	8.376645627
wsnp_BF201102A_Ta_2_1	5A	35	0.027316064	0.463133641	-6.208636322
Kukri_c19216_123	4A	67	0.027398725	0.200460829	8.385174282
CAP11_c3138_241	7A	118	0.027498233	0.361751152	6.679091586
BobWhite_c42198_254	6B	66	0.027759853	0.103686636	10.13058159
BobWhite_c24364_73	3B	86	0.027915841	0.110599078	-9.831301375
wsnp_Ex_c19082_27999258	6B	47	0.028083128	0.497695853	6.169276845
wsnp_Ex_c558_1105911	7A	131	0.028401987	0.306451613	-7.118029894
wsnp_Ex_c7291_12517871	3B	73	0.028953965	0.193548387	-8.302983742
BS00110528_51	7B	145	0.029473577	0.479262673	6.455459077
IAAV5729	3A	61	0.029570062	0.366359447	-6.463925421
IAAV2376	2A	102	0.029577324	0.297235023	6.898975175
wsnp_Ex_c9502_15748251	6A	85	0.029837741	0.380184332	-6.351552155
wsnp_Ex_rep_c69838_68799256	7A	128	0.029862665	0.089861751	-10.76370357
BS00077448_51	6A	85	0.030296874	0.387096774	6.200680531
tplb0043h23_1346	1A	38	0.030296945	0.479262673	-6.043914204
IACX5912	3B	72	0.030471069	0.200460829	8.118522242
Tdurum_contig10036_741	1B	112	0.030826545	0.19124424	7.814060894
RFL_Contig5037_1482	6B	85	0.031151336	0.320276498	6.436622011
RFL_Contig4591_1759	3D	1	0.031229522	0.069124424	-12.37545217
Excalibur_c74304_642	2A	106	0.032156666	0.32718894	6.707772192
Ex_c67202_741	2B	153	0.032262377	0.290322581	-7.095113269
RAC875_c57939_78	1A	31	0.032344006	0.18202765	-8.093323859
Tdurum_contig10036_977	1B	114	0.03237845	0.195852535	7.630854409
Tdurum_contig49145_914	2A	143	0.032538263	0.412442396	-6.365270698
Tdurum_contig42418_2618	6A	136	0.03260063	0.412442396	-7.52503737
wsnp_Ex_c99215_85409445	6A	72	0.033114076	0.301843318	6.809526114
Kukri_c28165_906	3A	83	0.033331732	0.165898618	8.251213787
wsnp_Ex_c16175_24619793	4A	67	0.03339221	0.198156682	8.133892047
wsnp_Ku_c93664_84327484	3B	71	0.033496785	0.1359447	9.029738086
BS00039936_51	4B	6	0.033575861	0.449308756	-6.082990222
wsnp_Ex_c11578_18655261	6A	85	0.033612592	0.389400922	6.106024733
BS00022249_51	1B	105	0.033668457	0.460829493	-6.040218689
BS00023847_51	6A	71	0.033687527	0.400921659	6.323301001
RFL_Contig2277_1527	4B	36	0.034301314	0.096774194	-9.968476642
CAP11_c2293_200	2A	54	0.034330679	0.117511521	-9.135596263
wsnp_BE490147A_Ta_2_1	6A	85	0.034345244	0.384792627	6.156375032
wsnp_Ex_c9502_15748469	6A	85	0.034345244	0.384792627	6.156375032
Tdurum_contig9835_664	6A	85	0.034774678	0.382488479	-6.151064881
wsnp_CAP11_c303_253438	6A	85	0.034774678	0.382488479	6.151064881
wsnp_Ex_c15377_23637176	1A	142	0.035173812	0.255760369	-6.960637101
Kukri_c19338_413	6A	71	0.035176897	0.451612903	6.605482397
BS00023673_51	7A	128	0.035292329	0.211981567	-7.200217945
wsnp_CAP8_c4597_2237727	6A	85	0.035316304	0.384792627	6.038526747
Tdurum_contig49187_356	5A	56	0.035346245	0.479262673	6.348468766
wsnp_Ex_rep_c66433_64662690	6A	71	0.035464844	0.400921659	6.267610273
Tdurum_contig83113_134	1A	38	0.035499979	0.419354839	-6.13794493
Excalibur_c40202_114	4A	67	0.03608806	0.198156682	-7.983887965
Excalibur_c8658_335	4A	67	0.03608806	0.198156682	-7.983887965
IAAV3480	4A	67	0.03608806	0.198156682	7.983887965
IACX636	2A	106	0.036144759	0.341013825	6.473484397
Tdurum_contig17712_115	5A	69	0.036208467	0.122119816	-8.973847646
BS00011869_51	3B	71	0.036335717	0.138248848	-8.861228276
Tdurum_contig63071_67	2A	144	0.036528604	0.177419355	-8.122308769
wsnp_Ra_c20189_29442564	7A	134	0.037283615	0.34562212	-6.503827666
RAC875_c232_1895	5A	53	0.037445322	0.31797235	-6.154823078
Tdurum_contig41902_1524	4B	50	0.037676185	0.453917051	-5.877482749
Tdurum_contig81516_69	6A	85	0.038261208	0.391705069	-5.947940074
BS00071736_51	7A	228	0.038388896	0.089861751	10.78693573
IAAV1401	2B	116	0.038478922	0.403225806	-11.58410258
Tdurum_contig10036_1044	1B	112	0.038595248	0.193548387	-7.494224732
IAAV1683	1B	114	0.038595248	0.193548387	7.494224732
Tdurum_contig93532_89	1B	114	0.038738406	0.195852535	-7.46103814
Excalibur_c2484_2113	2B	116	0.038752071	0.331797235	-15.72025534
RAC875_rep_c77127_256	4A	151	0.039254668	0.087557604	10.75740527
BS00032623_51	7A	59	0.039425829	0.221198157	7.243774808
BobWhite_c37325_92	3A	34	0.039655384	0.046082949	14.31993847
wsnp_Ex_c24927_34181611	6B	76	0.040109248	0.15437788	-7.77926175
BS00022424_51	3A	141	0.040377906	0.087557604	10.14588208
Excalibur_c15335_197	6B	66	0.040436242	0.198156682	7.457307765
Excalibur_c34765_1023	1B	112	0.040436487	0.198156682	7.313436986
BS00071732_51	6A	85	0.040472137	0.400921659	-5.813893026
wsnp_Ex_c13953_21831752	4A	151	0.04051854	0.062211982	-11.60696815
IAAV444	2A	104	0.040622867	0.062211982	11.73297478
BobWhite_c2027_84	1B	112	0.040702676	0.202764977	7.224260702
Kukri_c30159_573	1B	112	0.040702676	0.202764977	7.224260702
Tdurum_contig77234_467	6B	66	0.041054263	0.19124424	-7.497734041
wsnp_Ex_rep_c67786_66472676	3A	110	0.041494974	0.105990783	-9.251574057
wsnp_Ex_c25057_34318425	2A	104	0.041605671	0.064516129	11.53099703
Kukri_c2700_1137	6A	85	0.041632751	0.382488479	-5.862263937
BS00043082_51	2D	47	0.042153788	0.283410138	6.535958741
RAC875_c16644_491	7A	50	0.042254762	0.188940092	-7.400954419
IACX8002	5A	56	0.042506572	0.467741935	5.944969086
wsnp_Ex_c10087_16579529	6A	71	0.042684946	0.405529954	6.054150938
IAAV3697	4A	40	0.042908689	0.122119816	-8.966849959
Tdurum_contig42638_531	4A	151	0.04324817	0.066820276	11.17534178
Tdurum_contig98106_715	6B	66	0.043774095	0.087557604	9.81445091
Excalibur_c23462_677	6B	65	0.043821016	0.301843318	-6.181584642
IAAV3132	4A	67	0.043957651	0.195852535	7.684022557
wsnp_RFL_Contig4307_5006558	5A	20	0.044264675	0.292626728	-6.448506065
BS00067117_51	3D	4	0.044281105	0.244239631	-6.847032018
Excalibur_rep_c79414_306	4B	37	0.044354228	0.3640553	5.844296209
Tdurum_contig10036_1614	1B	114	0.044571599	0.188940092	-7.376037631
wsnp_Ex_c11348_18326787	6A	85	0.044764289	0.403225806	5.715357408
wsnp_Ex_c11348_18327861	6A	85	0.044764289	0.403225806	5.715357408
Kukri_c35480_647	5B	69	0.044938066	0.304147465	6.458622048
BobWhite_c18540_97	2B	119	0.045057171	0.403225806	-11.264137
wsnp_Ex_c27644_36826484	1B	90	0.045078465	0.267281106	6.61369812
Excalibur_c19078_210	4B	53	0.045271171	0.122119816	8.948654372
Kukri_c8148_2719	6A	85	0.04533039	0.400921659	5.708118218
wsnp_Ex_c16295_24772702	5A	111	0.045353355	0.108294931	-9.480778103
Kukri_c50527_241	3D	4	0.045465829	0.246543779	-6.765781398
RAC875_c63822_185	7A	56	0.045656488	0.248847926	-6.678282348
RFL_Contig2531_987	4A	144	0.045931172	0.463133641	5.650911805
RAC875_c26887_562	6B	66	0.046251009	0.052995392	-12.92955931
tplb0055o21_1994	6A	136	0.046279009	0.260368664	6.638588215
Excalibur_rep_c92855_977	6B	66	0.046489061	0.389400922	-5.700313475
Kukri_c63447_148	3B	80	0.046520327	0.105990783	-8.989248922
wsnp_Ku_c21021_30712963	6A	85	0.046636961	0.396313364	5.738318858
RAC875_c14309_317	6B	76	0.047072579	0.156682028	7.522044783
wsnp_RFL_Contig2073_1317762	3B	73	0.047074667	0.198156682	7.459173045
tplb0021a17_853	6B	86	0.047090624	0.35483871	6.148411739
Excalibur_c4847_631	2A	106	0.047505223	0.299539171	6.296915953
Kukri_rep_c105243_341	6B	66	0.04808248	0.18202765	7.551464255
BS00021780_51	1A	156	0.048274209	0.228110599	6.682679104
Excalibur_c581_1220	1B	98	0.048274996	0.221198157	7.04758033
wsnp_Ra_c63822_63288359	7A	56	0.04846559	0.251152074	-6.624676414
CAP12_c1587_142	7B	145	0.048479627	0.470046083	-5.90133316
RAC875_c39401_502	1A	104	0.049228111	0.214285714	-7.003625508
wsnp_RFL_Contig2747_2479869	6B	76	0.050326554	0.041474654	-14.24710699
Kukri_c56955_282	6B	76	0.050326554	0.041474654	14.24710699
IAAV5917	7D	134	0.051633546	0.412442396	5.476224272
IAAV6043	7A	118	0.052575498	0.488479263	-6.000104031
BobWhite_c44404_312	7B	44	0.052607127	0.202764977	6.957467493
IAAV5743	2B	157	0.052633861	0.046082949	12.95490029
wsnp_Ex_c14192_22135384	6A	71	0.052735385	0.407834101	5.785985521
Tdurum_contig10036_474	1B	112	0.05287588	0.198156682	6.834845451
Excalibur_c60134_182	7A	56	0.05310091	0.253456221	-6.478922365
Excalibur_c22998_621	6B	67	0.053280556	0.387096774	-5.50416416
Kukri_rep_c89183_282	3A	15	0.053301858	0.368663594	-4.485134766
wsnp_Ex_rep_c66433_64661643	6A	71	0.053434024	0.398617512	-5.725522048
BobWhite_c948_52	2B	96	0.053467736	0.124423963	8.434093897
wsnp_Ex_c1997_3755945	1A	87	0.053566655	0.221198157	6.949446275
BS00108577_51	3D	4	0.053572455	0.248847926	-6.467607998
Tdurum_contig67399_676	4B	36	0.05449811	0.276497696	6.202999218
IACX3059	5B	69	0.054803556	0.288018433	-6.334124718
RAC875_c16644_1722	7A	50	0.054867868	0.205069124	7.047520553
BS00022049_51	7A	130	0.055040355	0.202764977	-6.640861055
Kukri_c18459_2622	2B	110	0.05513667	0.400921659	10.61153668
RAC875_c48456_444	6B	66	0.05574068	0.368663594	5.566296956
BS00065956_51	3A	61	0.056071459	0.486175115	-5.348108378
Tdurum_contig65853_242	1B	104	0.056450614	0.474654378	-5.494983985
Kukri_c6386_2065	7A	91	0.056567455	0.165898618	-7.161971236
Tdurum_contig61492_684	1A	43	0.056672376	0.419354839	-5.658072814
BobWhite_rep_c64768_264	7B	63	0.05691391	0.124423963	-8.068748272
wsnp_Ex_c2137_4014287	2A	150	0.057294236	0.230414747	6.615264819
Excalibur_c35713_106	6B	47	0.057475431	0.479262673	5.32482488
Kukri_rep_c79716_389	7B	151	0.057830659	0.281105991	-6.320356366
Tdurum_contig54967_581	6B	59	0.05789969	0.168202765	7.22898088
RAC875_c29907_115	5B	20	0.058124139	0.260368664	5.989302371
BS00090866_51	4A	101	0.058141762	0.274193548	5.965298185
RFL_Contig1118_1073	1A	43	0.05838558	0.248847926	-6.266296159
IAAV4781	3A	85	0.05846608	0.320276498	5.995079988
CAP12_c1503_76	2D	26	0.059000526	0.087557604	-9.287943696
wsnp_Ex_c9343_15514687	1A	137	0.059493357	0.138248848	-7.870750181
RAC875_c62831_255	2B	32	0.059636856	0.046082949	13.38683411
RAC875_c42700_264	1A	14	0.059808384	0.49078341	-5.380003614
BS00101512_51	4A	109	0.060057437	0.069124424	10.35394248
Excalibur_c7034_692	4A	109	0.060057437	0.069124424	10.35394248
CAP8_c5043_351	3D	4	0.060168568	0.237327189	-6.363688342
BobWhite_rep_c64068_241	2B	144	0.0602658	0.1359447	8.334721423
Ku_c8310_865	1B	90	0.060523773	0.195852535	-6.800989077
wsnp_Ex_rep_c67471_66073969	5B	39	0.060718291	0.331797235	5.584443057
Excalibur_c37115_306	3B	78	0.061389006	0.140552995	-7.588415535
Ku_c172_840	3B	78	0.061389006	0.140552995	7.588415535
Kukri_c17997_389	6B	57	0.061763025	0.223502304	6.391392069
BobWhite_c5917_529	5A	42	0.062107	0.059907834	10.89539681
JD_c2691_2947	6B	65	0.063031144	0.264976959	6.382323741
RAC875_c89088_79	5B	69	0.063267033	0.288018433	-6.091511198
wsnp_Ex_c7252_12453079	1A	37	0.063392729	0.225806452	6.029989119
wsnp_BE445348B_Ta_2_1	3B	73	0.063399721	0.052995392	11.87475833
Kukri_rep_c77459_316	5A	56	0.063405703	0.474654378	5.582454388
Ex_c23426_1546	5B	39	0.063531807	0.33640553	-5.510973558
Excalibur_c34964_326	2A	113	0.063532351	0.366359447	5.785419997
Tdurum_contig15512_429	2A	106	0.063931107	0.35483871	5.649447898
Excalibur_c1310_414	7A	55	0.064332695	0.131336406	7.827887053
RAC875_c51455_182	5D	67	0.064471507	0.255760369	6.157003862
Kukri_c3501_1175	2B	157	0.064582595	0.101382488	-8.765690745
IAAV7544	7B	63	0.064624799	0.110599078	-8.350793363
Excalibur_c79041_63	5B	63	0.064844753	0.290322581	-6.044890736
BS00066891_51	4A	110	0.064875846	0.059907834	-10.97710888
Excalibur_c25390_2483	6A	138	0.064922808	0.435483871	6.323236566
wsnp_Ex_rep_c66389_64588992	1B	80	0.065182207	0.087557604	9.680504057
Tdurum_contig75819_3136	7A	51	0.065226091	0.179723502	7.001046784
wsnp_Ex_c22089_31270950	6A	72	0.065401586	0.320276498	5.767706361
wsnp_Ku_c9583_16038698	6A	72	0.065401586	0.320276498	5.767706361
Kukri_c58155_786	1A	83	0.065541102	0.230414747	6.078708891
BS00010115_51	4B	37	0.065632552	0.359447005	-5.351431222
BS00022409_51	2A	143	0.065835684	0.193548387	6.853025718
Tdurum_contig50625_2342	4B	37	0.066001937	0.361751152	-5.356427136
Tdurum_contig6086_269	2A	143	0.066256965	0.198156682	-6.788261517
Excalibur_c6057_281	6A	72	0.066799601	0.324884793	-5.696822885
Kukri_c55196_445	7A	128	0.06689855	0.096774194	8.850090064
JD_c8888_741	6A	71	0.067123119	0.403225806	-5.407766866
IACX8602	2B	153	0.067155385	0.209677419	6.51163056
Excalibur_c25239_283	3A	60	0.067313195	0.493087558	5.129465573
Kukri_c48418_149	7B	150	0.067938407	0.285714286	-6.011241175
BS00055211_51	3A	21	0.068099618	0.430875576	-5.326118778
Excalibur_c99745_169	6B	47	0.068393154	0.48156682	-5.091773477
RAC875_rep_c105861_454	6A	137	0.068472118	0.274193548	-6.028095211
Kukri_rep_c101179_404	7A	42	0.068661293	0.398617512	5.078300303
BS00009531_51	5A	56	0.068956559	0.430875576	-5.242449094
RAC875_c16391_426	1B	82	0.06913332	0.133640553	7.649802661
BS00046976_51	7A	118	0.069562446	0.458525346	-5.672281082
Kukri_c10751_1031	3A	130	0.069570286	0.49078341	4.988357495
Kukri_c10751_264	3A	130	0.069570286	0.49078341	4.988357495
IAAV3519	3B	80	0.069572138	0.129032258	7.671504786
BS00059422_51	1A	20	0.069579706	0.248847926	6.190580234
Kukri_c10377_112	6B	33	0.069805951	0.324884793	-5.488097109
Ku_c22523_598	5B	147	0.069910432	0.255760369	5.761422335
RAC875_c48687_681	6A	141	0.070101843	0.444700461	-6.286644165
Tdurum_contig43874_1129	5A	49	0.070896038	0.334101382	5.623591069
wsnp_Ex_c36242_44232305	2A	102	0.070953498	0.292626728	5.844786537
wsnp_Ku_rep_c113718_96236830	7A	136	0.071084461	0.389400922	5.412482778
wsnp_CAP7_c1839_908011	6A	71	0.071088177	0.398617512	-5.318472681
RAC875_c28637_1004	6A	71	0.071088177	0.398617512	5.318472681
Tdurum_contig10108_246	2B	132	0.071418347	0.198156682	7.645821174
IAAV8042	5A	99	0.071661524	0.232718894	-6.246206299
BS00034334_51	3A	82	0.071725668	0.283410138	5.992423704
Ex_c1583_1688	5B	56	0.072177794	0.200460829	-41.15152841
wsnp_Ex_rep_c66903_65319487	5B	56	0.072177794	0.200460829	-41.15152841
RAC875_c36363_222	4A	145	0.072357172	0.152073733	7.147929388
BS00074183_51	6B	47	0.072473328	0.47235023	5.007339293
RAC875_rep_c73850_589	6A	71	0.072481613	0.400921659	-5.298308121
BS00083511_51	5B	69	0.072484826	0.301843318	5.742865959
RAC875_rep_c73318_362	6A	72	0.072636241	0.278801843	-5.873267459
BS00010616_51	7B	58	0.073098024	0.403225806	-5.673329783
BS00021706_51	2A	47	0.073250042	0.209677419	6.255405025
Excalibur_c65272_341	4A	164	0.073364233	0.069124424	-9.709246035
wsnp_Ex_c14192_22135363	6A	71	0.073455479	0.405529954	-5.323325791
BobWhite_c47103_205	5B	56	0.073494072	0.200460829	-71.52971246
wsnp_CAP7_c1839_907899	6A	71	0.073495009	0.400921659	5.286977775
BS00022202_51	7A	140	0.073616275	0.251152074	5.67436203
Excalibur_rep_c68458_1536	7A	68	0.07377895	0.31797235	-5.240499523
RAC875_rep_c76630_63	5B	69	0.074099085	0.391705069	5.468459944
wsnp_Ku_c2486_4751695	2B	42	0.074234476	0.232718894	-6.178486281
RAC875_c93959_96	6A	118	0.074299374	0.092165899	-8.655936336
wsnp_Ku_c44760_51961180	7A	148	0.074350344	0.188940092	6.90795192
wsnp_Ex_c39304_46634878	6B	63	0.074580523	0.281105991	5.535093851
RFL_Contig3591_1832	3B	35	0.074612205	0.221198157	6.171214938
IAAV5331	2B	96	0.074613178	0.131336406	-7.593501152
RAC875_c14852_2171	6B	60	0.074683313	0.35483871	-5.185085962
wsnp_Ex_c22089_31269531	6A	72	0.075213242	0.32718894	5.544285447
Excalibur_c47452_183	5B	1	0.075579241	0.170506912	-6.533045817
wsnp_Ku_c854_1768346	7B	99	0.075609431	0.414746544	-5.452342678
RFL_Contig3780_644	2A	113	0.075824827	0.440092166	-5.182774941
RAC875_c4632_1681	6A	72	0.076153713	0.278801843	-5.829533701
RFL_Contig5917_2433	2D	45	0.076177084	0.292626728	5.673655169
RFL_Contig5_632	3B	44	0.076190461	0.142857143	-7.085537878
IACX7746	4B	37	0.076424579	0.375576037	5.157622553
BS00046166_51	2B	110	0.076930141	0.410138249	9.436945153
IAAV2002	5B	69	0.076975407	0.267281106	-6.009642768
wsnp_Ex_c8011_13584847	6B	43	0.076977551	0.343317972	-5.364239717
wsnp_BG604404B_Ta_2_2	4B	104	0.077242219	0.105990783	8.35608077
wsnp_Ex_c12141_19415226	6A	71	0.077242516	0.405529954	-5.234855619
Excalibur_c12169_1088	2A	102	0.077243323	0.320276498	-5.31452406
RAC875_c26487_118	6B	66	0.077486482	0.384792627	-5.057371313
BS00063368_51	2A	150	0.077583883	0.186635945	-6.81955867
RAC875_rep_c116173_605	5B	30	0.078305794	0.152073733	-7.137374772
Excalibur_c16961_85	6B	64	0.078771614	0.048387097	-12.3258031
JD_c19177_1284	7A	118	0.078841706	0.451612903	5.456851737
wsnp_JD_c12088_12411845	2A	106	0.078939355	0.211981567	-5.960467491
wsnp_CAP12_c901_472535	2A	106	0.078939355	0.211981567	5.960467491
BS00062843_51	2A	99	0.079256416	0.35483871	-5.254953901
Tdurum_contig29484_628	1A	43	0.07934896	0.456221198	-5.062010377
Ra_c13247_528	2A	113	0.079420687	0.430875576	-5.11551287
wsnp_JD_c16245_15468917	3B	81	0.080025846	0.062211982	9.943823512
BS00072791_51	1B	106	0.080330763	0.400921659	-5.122132748
BS00023068_51	2B	21	0.080510844	0.375576037	5.06397478
wsnp_CAP11_c1506_840951	5A	98	0.080563605	0.230414747	6.235699631
Excalibur_c58520_78	5B	29	0.08058096	0.368663594	-5.442266085
Kukri_c33550_601	4B	104	0.080723629	0.108294931	8.242684159
wsnp_Ku_rep_c70220_69775367	5B	69	0.080729088	0.384792627	-5.397782687
BS00110128_51	2A	142	0.080764647	0.304147465	5.544230671
BS00021999_51	6A	72	0.081092091	0.32718894	5.436208931
RAC875_c14944_555	2A	75	0.081196516	0.221198157	5.923566434
Tdurum_contig47253_1624	1B	100	0.081261153	0.103686636	-8.544879814
Excalibur_c56240_200	3A	110	0.081542256	0.101382488	8.047625105
RAC875_c24504_119	3B	100	0.08182135	0.14516129	6.834725692
BS00110587_51	2A	113	0.081977932	0.435483871	5.095141948
Tdurum_contig41945_748	1B	100	0.082123468	0.105990783	8.839311017
wsnp_Ra_c6586_11477949	2A	150	0.082132894	0.223502304	-6.116963725
RFL_Contig5693_646	6A	43	0.082442413	0.117511521	8.334301281
Kukri_c15308_173	2A	99	0.08245689	0.214285714	-5.903708592
Kukri_rep_c104727_91	2A	99	0.08245689	0.214285714	-5.903708592
wsnp_Ex_rep_c68113_66877517	2A	99	0.08245689	0.214285714	-5.903708592
RAC875_rep_c70093_1079	2A	106	0.08245689	0.214285714	5.903708592
wsnp_CAP11_rep_c8768_3788007	2A	99	0.08245689	0.214285714	5.903708592
wsnp_Ex_c15325_23565935	2A	99	0.08245689	0.214285714	5.903708592
Tdurum_contig62593_410	6A	26	0.082652122	0.073732719	8.988272607
RAC875_c26469_480	2B	77	0.082798429	0.124423963	-7.322136967
RFL_Contig1863_250	2A	26	0.082949236	0.184331797	-6.777107368
Kukri_c78348_266	6B	76	0.083076714	0.069124424	9.408469212
Excalibur_rep_c102974_175	3A	82	0.083388617	0.271889401	5.748791318
Tdurum_contig15285_588	7A	50	0.083655504	0.092165899	8.511969708
BS00070695_51	1A	150	0.083850382	0.290322581	5.793325626
wsnp_Ex_c16295_24772663	5A	111	0.084036219	0.105990783	8.250717666
CAP7_rep_c8019_110	6A	48	0.084324622	0.235023041	6.199342833
Kukri_rep_c74178_178	3B	63	0.084427257	0.161290323	-6.749247862
RAC875_c5799_224	3B	46	0.084456462	0.419354839	-5.358699683
IAAV6777	6A	136	0.08515969	0.451612903	-5.963794313
tplb0035d20_506	4B	40	0.085888966	0.479262673	4.821627478
Excalibur_rep_c84475_162	6B	65	0.085996767	0.292626728	5.361927941
Kukri_rep_c68300_216	2A	143	0.086038607	0.200460829	6.326640403
wsnp_Ku_c8497_14429303	7B	59	0.086067618	0.149769585	-7.479924348
tplb0043a07_880	1B	110	0.086098696	0.292626728	5.517505673
Jagger_c522_55	3B	81	0.08617423	0.110599078	-8.233949114
wsnp_Ku_c7890_13513783	5A	32	0.086320173	0.3640553	-5.15410989
BS00065863_51	4A	30	0.086395512	0.294930876	-5.416719814
Tdurum_contig46030_580	3B	100	0.086558986	0.313364055	5.29569687
BS00077432_51	1A	84	0.086745535	0.170506912	-6.564695841
Tdurum_contig54784_485	2B	116	0.08683067	0.389400922	-10.59515611
Tdurum_contig31218_279	4A	154	0.087191566	0.124423963	7.541170632
wsnp_Ex_c5072_9006666	4A	164	0.087632605	0.122119816	7.526878986
Excalibur_rep_c110501_525	3A	130	0.087915561	0.493087558	-4.698634904
Excalibur_c11980_619	1B	114	0.088027753	0.184331797	6.328184275
Excalibur_c14222_179	6A	47	0.088053521	0.497695853	5.942093199
Excalibur_c56240_176	3A	110	0.088258206	0.32718894	5.235651361
wsnp_Ex_c8962_14947544	5B	32	0.088869712	0.19124424	6.55238791
BS00003761_51	1A	43	0.089185694	0.338709677	5.16677344
BS00046977_51	7A	118	0.089296228	0.458525346	-5.280673793
RFL_Contig3621_947	4A	154	0.08938005	0.117511521	-7.526461562
Kukri_c10869_1591	2B	145	0.090163037	0.202764977	-6.590170441
BS00063365_51	2B	115	0.090272116	0.403225806	9.301535629
Excalibur_c3698_739	7B	134	0.09075701	0.384792627	5.110358359
IAAV6818	5B	69	0.090929565	0.394009217	-5.162264593
RAC875_c52809_168	5B	69	0.090929565	0.394009217	-5.162264593
RAC875_c7486_1667	5B	69	0.090929565	0.394009217	-5.162264593
BobWhite_c10126_263	5B	69	0.090929565	0.394009217	5.162264593
Excalibur_c35797_615	5B	69	0.090929565	0.394009217	5.162264593
wsnp_Ex_c18654_27528399	5B	69	0.090929565	0.394009217	5.162264593
wsnp_Ex_c2526_4715978	5A	100	0.09103845	0.447004608	-5.052572758
RAC875_c3361_2093	7B	99	0.091133599	0.423963134	-5.189625573
Tdurum_contig23504_196	7B	98	0.091133599	0.423963134	-5.189625573
BS00081680_51	1A	37	0.091168655	0.47235023	-4.963836576
RFL_Contig5787_2311	5A	115	0.091180239	0.410138249	4.8473652
Ku_c19745_892	7A	213	0.09118235	0.391705069	-4.987231625
RAC875_c31973_225	6A	72	0.09142627	0.283410138	5.478446947
Excalibur_c60530_113	3A	21	0.091505103	0.216589862	-5.589709974
BS00022520_51	5B	71	0.091531022	0.299539171	5.457819924
wsnp_Ex_rep_c66980_65419811	1A	66	0.091632351	0.195852535	7.365891927
Ra_c2279_730	5D	195	0.09164752	0.129032258	7.120166859
RAC875_c38018_278	2A	110	0.092003545	0.347926267	-5.194921797
Excalibur_c15744_322	6B	1	0.09201148	0.313364055	5.614761975
Kukri_rep_c69378_1842	5A	16	0.092275049	0.412442396	5.175949966
wsnp_Ex_c11350_18330107	7A	130	0.092321502	0.096774194	8.094998769
Excalibur_c105074_293	2B	110	0.092434281	0.34562212	-19.6434828
wsnp_Ex_c7071_12171222	7A	164	0.092595222	0.483870968	4.932249401
Tdurum_contig93663_457	7A	51	0.092771132	0.18202765	6.171335529
BS00078400_51	7A	62	0.092871111	0.076036866	-9.609819711
Excalibur_c8919_345	2B	157	0.092994022	0.105990783	7.712089413
Ku_c31046_525	3B	72	0.093545666	0.188940092	6.61780609
BS00063973_51	5A	98	0.093628279	0.228110599	-5.879731566
Excalibur_c57482_473	3D	5	0.093751204	0.16359447	-6.87015283
IACX18883	1A	75	0.093848196	0.5	-4.705202664
RAC875_c34516_316	2B	77	0.094029697	0.430875576	4.925681714
wsnp_Ex_c17185_25829084	6A	85	0.094062346	0.112903226	-7.373270094
Excalibur_c30648_924	6B	10	0.094169071	0.142857143	-6.756357384
BS00003730_51	7A	213	0.09429595	0.062211982	-9.553760575
Tdurum_contig97505_172	7A	213	0.094714751	0.458525346	4.797722722
BobWhite_c11059_169	2B	72	0.09485738	0.089861751	8.656832106
BobWhite_c17783_174	2A	143	0.094982028	0.202764977	6.084524209
RAC875_c17185_90	7A	51	0.095791714	0.186635945	-6.186885035
Tdurum_contig54860_525	7A	51	0.095791714	0.186635945	-6.186885035
Excalibur_c8168_226	5B	147	0.09600759	0.258064516	-5.297036294
wsnp_Ex_c54655_57455110	5A	111	0.096309484	0.101382488	-8.017279974
wsnp_Ku_c42416_50159250	5A	98	0.097020048	0.214285714	-6.090430711
wsnp_Ex_c49211_53875600	5A	65	0.097388374	0.271889401	5.576367175
Ku_c35629_568	6B	65	0.09805226	0.306451613	-5.084316026
wsnp_Ex_c16446_24946990	6B	65	0.09805226	0.306451613	5.084316026
BS00070005_51	2A	113	0.098431672	0.433179724	-4.787428649
RFL_Contig4956_2526	7A	127	0.098596228	0.057603687	-10.00519484
Tdurum_contig86183_221	2A	143	0.099237242	0.200460829	6.058148053
RAC875_c7110_2706	6B	65	0.099673095	0.304147465	-5.092374189
Tdurum_contig14947_611	4A	67	0.099751161	0.193548387	-6.285698593
RAC875_rep_c76650_164	4D	34	0.099956922	0.119815668	7.513336271
Kukri_c1214_474	5D	195	0.100156783	0.156682028	-6.394716212
BobWhite_rep_c63943_76	5A	73	0.100503849	0.306451613	-5.005204193
Kukri_c28968_130	7A	213	0.100848357	0.426267281	4.611041718
Kukri_c65301_127	5B	69	0.101122058	0.394009217	4.997772868
IAAV6078	5B	69	0.101467644	0.382488479	5.047300747
BobWhite_c2568_115	6A	85	0.101767425	0.117511521	-7.157134993
Excalibur_c20597_509	6A	17	0.101851267	0.398617512	4.639172832
BS00021660_51	5A	43	0.101908433	0.170506912	6.200207624
Excalibur_rep_c69004_1653	3D	4	0.101973143	0.232718894	-5.673087626
Excalibur_c74858_243	5B	15	0.102053272	0.467741935	-4.622058641
BS00037357_51	4A	68	0.102569259	0.193548387	6.325195034
BS00068310_51	2B	114	0.102668023	0.412442396	8.396124663
BS00058272_51	3B	80	0.102870416	0.218894009	5.728324128
BobWhite_rep_c64679_73	2B	110	0.103068958	0.412442396	-8.68315659
wsnp_Ex_c13352_21044607	6B	44	0.103110611	0.361751152	4.98000713
BobWhite_c7070_196	5B	69	0.103813845	0.396313364	-4.941689794
BS00066903_51	5B	72	0.103813845	0.396313364	-4.941689794
BS00068200_51	5B	69	0.103813845	0.396313364	-4.941689794
IAAV8416	5B	69	0.103813845	0.396313364	-4.941689794
RAC875_c35715_718	5B	68	0.103813845	0.396313364	-4.941689794
RAC875_c42356_237	5B	63	0.103813845	0.396313364	-4.941689794
wsnp_CAP12_c303_168418	5B	69	0.103813845	0.396313364	-4.941689794
wsnp_Ra_c24619_34168104	5B	69	0.103813845	0.396313364	-4.941689794
BobWhite_rep_c50822_462	5B	70	0.103813845	0.396313364	4.941689794
CAP7_c2695_75	5B	69	0.103813845	0.396313364	4.941689794
BS00049977_51	3A	131	0.103944781	0.476958525	4.511821521
BS00022431_51	4B	50	0.104584709	0.465437788	-4.588662244
Tdurum_contig67656_387	1B	100	0.104733323	0.115207373	7.846495144
Kukri_rep_c107435_940	5A	43	0.105088335	0.175115207	6.116358367
BobWhite_c10448_80	7B	58	0.105204167	0.152073733	7.055139675
RAC875_c19259_1902	5A	142	0.105220631	0.110599078	7.511319129
Ex_c5759_628	1A	71	0.105381769	0.158986175	-6.084673723
BS00023028_51	3A	157	0.10556575	0.285714286	-5.217365557
Tdurum_contig97611_150	6A	19	0.105594114	0.437788018	-4.740760681
Kukri_c65194_111	6B	64	0.105660588	0.046082949	11.31081095
Excalibur_c28850_166	5B	69	0.105692702	0.396313364	4.925909936
Tdurum_contig11613_329	7A	55	0.105809407	0.158986175	6.327779158
wsnp_Ku_c18538_27857915	3B	66	0.105878391	0.122119816	6.916713303
BS00020459_51	3A	130	0.105929728	0.262672811	-5.158282753
Excalibur_c8009_325	2A	142	0.106575828	0.198156682	5.932380439
Excalibur_rep_c67473_264	5B	68	0.106759516	0.096774194	-8.935496112
Tdurum_contig76997_462	6B	75	0.106777058	0.069124424	-8.75740548
BS00079321_51	5B	116	0.106797594	0.297235023	5.27329502
BS00080967_51	2B	109	0.106873609	0.417050691	8.142054493
Tdurum_contig10580_316	6A	22	0.106970759	0.435483871	4.755081505
Excalibur_c24829_189	3A	157	0.107515297	0.292626728	5.098000162
Excalibur_c47250_726	3B	80	0.107896351	0.216589862	-5.631556661
D_GDRF1KQ02JPR1A_106	7D	115	0.107955523	0.087557604	7.786202743
tplb0030f06_593	2B	146	0.108014139	0.228110599	-5.438651442
Tdurum_contig5486_1406	6B	50	0.108074602	0.108294931	-7.228404762
wsnp_Ex_rep_c67635_66292308	3A	16	0.108810998	0.488479263	4.891486747
RAC875_rep_c100803_217	4A	144	0.108853169	0.186635945	5.890913256
wsnp_Ex_c9343_15514531	1A	137	0.10896489	0.142857143	-6.615070278
BS00022480_51	6B	92	0.109554085	0.248847926	5.4344287
wsnp_Ex_c41150_48040078	7A	107	0.109696206	0.283410138	5.188229289
wsnp_Ex_c4063_7344449	3B	60	0.110250974	0.126728111	-6.705643992
wsnp_Ex_rep_c67394_65974276	5A	43	0.110277583	0.175115207	5.951192938
RFL_Contig5418_347	3B	70	0.110453074	0.062211982	9.263795617
RAC875_rep_c106596_127	2B	42	0.111086938	0.18202765	-6.251474345
BS00064536_51	1A	43	0.1114355	0.398617512	-4.749706779
wsnp_BF485168B_Ta_2_1	1B	77	0.111588028	0.16359447	5.982830805
Tdurum_contig54957_525	6A	19	0.111723697	0.430875576	4.705219811
Excalibur_c94383_157	2B	157	0.111817213	0.214285714	-5.404934
wsnp_Ex_c5657_9942445	3B	62	0.111873381	0.14516129	6.200801063
wsnp_Ku_c14875_23320708	3B	81	0.112061821	0.48156682	-4.759589909
RFL_Contig5898_807	7B	143	0.11230675	0.184331797	-5.778443365
BS00003350_51	7B	91	0.112422197	0.382488479	-4.692853615
wsnp_Ex_c15475_23756906	3A	130	0.112786618	0.5	4.353723902
wsnp_Ex_c8267_13954978	6B	65	0.112802991	0.311059908	4.881926392
BobWhite_c36944_167	5B	69	0.112935619	0.394009217	-4.79734215
Excalibur_c4261_1098	6D	135	0.113450613	0.237327189	-6.972929173
RAC875_rep_c81239_73	6A	71	0.113502707	0.260368664	5.260392037
CAP11_c3827_198	6A	74	0.114223268	0.239631336	-5.304891263
wsnp_JD_c5591_6743599	6B	65	0.114379877	0.313364055	-4.877258497
wsnp_Ku_c33374_42877546	2A	20	0.114459402	0.131336406	6.523685552
BS00021939_51	5A	49	0.114498302	0.453917051	4.837181395
Excalibur_rep_c102052_721	2A	118	0.114758436	0.343317972	4.884251445
BS00022754_51	5A	98	0.115356362	0.216589862	5.684019208
BS00064679_51	1A	71	0.11538204	0.382488479	4.659074618
BobWhite_c6094_447	5B	69	0.115401347	0.403225806	4.810838696
wsnp_Ex_c32905_41484291	7B	160	0.115701873	0.244239631	-5.31697406
BS00062715_51	1A	71	0.115783587	0.16359447	-5.821413415
Excalibur_c5977_440	3B	71	0.115903674	0.066820276	8.800968988
RAC875_c35521_185	2A	113	0.115930758	0.437788018	-4.561033138
wsnp_CAP11_c923_558715	5A	111	0.115978659	0.103686636	-7.539860869
RAC875_c55872_149	5A	111	0.115978659	0.103686636	7.539860869
BS00066783_51	4B	105	0.116204167	0.115207373	-7.100603314
wsnp_Ex_c6739_11646407	4B	40	0.116442789	0.470046083	-4.419895082
BS00080317_51	6B	65	0.116838787	0.294930876	-4.939056551
wsnp_Ex_c5334_9427658	6B	65	0.116887702	0.306451613	4.844685003
wsnp_Ex_c12219_19526749	2A	102	0.117045626	0.112903226	7.007749204
Excalibur_rep_c111743_194	2A	99	0.117245545	0.49078341	-4.354787121
tplb0024l08_1395	7A	130	0.117548831	0.456221198	-4.56892226
RAC875_c10932_1697	7B	59	0.117643795	0.14516129	-6.942105699
Tdurum_contig54776_1396	4A	164	0.117664907	0.223502304	-5.47864076
Jagger_c3991_101	5B	63	0.117679066	0.094470046	-8.753231107
BS00003726_51	7B	59	0.117698989	0.142857143	-6.946529186
RFL_Contig4162_1757	5B	71	0.117759092	0.391705069	-4.672625195
Ex_c32540_659	4B	73	0.117770238	0.147465438	-6.361857205
RFL_Contig2459_2314	4B	73	0.117770238	0.147465438	-6.361857205
Ku_c33858_325	4B	73	0.117770238	0.147465438	6.361857205
Ex_c5594_2818	5B	69	0.118541245	0.103686636	-8.478116264
Excalibur_c20260_137	5A	75	0.118541245	0.103686636	8.478116264
Tdurum_contig44938_2966	6B	70	0.118905428	0.17281106	-6.123738758
BS00010403_51	6B	26	0.118968578	0.31797235	-4.920850476
Tdurum_contig42125_5972	6A	85	0.118976119	0.119815668	-6.666514471
wsnp_Ex_c902_1745108	6A	85	0.118976119	0.119815668	6.666514471
wsnp_BG607308A_Ta_2_2	5A	100	0.119061723	0.343317972	-4.707013531
BobWhite_rep_c62964_873	2A	102	0.119293707	0.064516129	9.184444103
wsnp_JD_c10602_11238420	3B	74	0.120094706	0.17281106	6.752168535
BobWhite_c26569_190	1A	112	0.120321706	0.322580645	4.712097197
Tdurum_contig45588_730	5B	143	0.120332442	0.186635945	5.869521477
Kukri_c57965_109	5A	70	0.120660277	0.398617512	4.669153295
RAC875_c41604_1001	6B	65	0.120679296	0.315668203	4.794148045
BS00039749_51	1A	46	0.121326415	0.396313364	4.7933645
JD_c63005_896	5B	58	0.121411774	0.285714286	-4.956016087
RAC875_rep_c69987_930	2A	113	0.122072541	0.428571429	-4.436613313
IAAV4916	1A	71	0.122240564	0.380184332	-4.554817182
Tdurum_contig54957_624	3D	143	0.122422451	0.421658986	-4.568276123
wsnp_Ku_rep_c70220_69775205	5B	71	0.122520018	0.391705069	4.669171369
IAAV5730	1A	71	0.122530332	0.158986175	-5.84484377
Kukri_c15489_626	2A	102	0.122531583	0.048387097	-9.958076917
wsnp_Ex_rep_c66615_64916512	2A	104	0.122531583	0.048387097	9.958076917
BS00073879_51	6B	59	0.12262081	0.347926267	4.529544335
BobWhite_c12428_371	3A	152	0.122766944	0.105990783	-7.574790653
wsnp_Ex_rep_c66615_64916114	2A	104	0.12291672	0.050691244	-9.824110167
Ra_c71628_188	2A	104	0.12291672	0.050691244	9.824110167
Excalibur_c2433_324	5B	51	0.1234371	0.161290323	-6.860998286
RAC875_c85550_73	1A	156	0.123565387	0.267281106	-4.81730353
wsnp_Ex_c4728_8444212	6B	26	0.123801854	0.168202765	5.927117968
RAC875_c37871_249	6B	1	0.124100221	0.334101382	-5.012333673
wsnp_Ex_rep_c102478_87635370	3A	82	0.124488208	0.375576037	-4.562147615
Excalibur_c9846_458	5B	68	0.124536969	0.092165899	-8.498862634
BS00079127_51	6B	65	0.125085691	0.304147465	4.74577959
wsnp_Ex_c56443_58561683	6D	87	0.125168702	0.465437788	4.325157991
RAC875_c62171_386	1B	90	0.125213387	0.241935484	-5.28039831
Ra_c7973_1185	4A	43	0.125586605	0.064516129	-8.642473562
RAC875_c22201_461	7A	136	0.125647629	0.49078341	4.403395777
RAC875_c27959_117	5B	69	0.125960972	0.394009217	-4.656175492
BS00023161_51	5B	48	0.126142968	0.129032258	-6.806500739
BS00021718_51	2D	45	0.126452684	0.285714286	-4.943212193
Excalibur_c13094_523	7D	135	0.126927158	0.239631336	-4.986772581
BS00003088_51	5A	115	0.127033883	0.347926267	-4.654378618
tplb0028p23_691	3B	51	0.127623099	0.221198157	5.614929089
Excalibur_c20486_268	7A	128	0.127995206	0.419354839	4.309421024
BobWhite_c66315_505	1A	156	0.12855453	0.338709677	-4.667957708
wsnp_Ex_c46670_52108070	1A	156	0.12855453	0.338709677	-4.667957708
Kukri_c8594_203	4B	40	0.128593787	0.476958525	4.312222448
BS00096604_51	4B	71	0.128687254	0.14516129	-6.263534938
Excalibur_c48379_461	1B	77	0.128842444	0.331797235	-4.482818321
BS00066230_51	3A	16	0.129914397	0.5	-4.637518779
Excalibur_c7823_397	6B	65	0.130353962	0.30875576	-4.656248161
wsnp_Ex_c1725_3267186	6B	65	0.130353962	0.30875576	-4.656248161
wsnp_Ex_c8843_14783989	6B	65	0.130353962	0.30875576	-4.656248161
wsnp_Ra_c11600_18784716	6B	65	0.130353962	0.30875576	-4.656248161
wsnp_Ra_c11942_19247669	6B	65	0.130353962	0.30875576	-4.656248161
BS00026203_51	6B	65	0.130353962	0.30875576	4.656248161
Jagger_c556_473	6B	65	0.130353962	0.30875576	4.656248161
wsnp_Ex_rep_c66381_64576423	6B	65	0.130353962	0.30875576	4.656248161
wsnp_JD_c2691_3617481	6B	65	0.130353962	0.30875576	4.656248161
wsnp_Ra_c27839_37354085	6B	65	0.130353962	0.30875576	4.656248161
Kukri_c21818_519	3B	71	0.130465669	0.237327189	-5.077423605
wsnp_Ku_c21818_31604716	3B	71	0.130465669	0.237327189	5.077423605
wsnp_Ku_c4078_7436510	3B	71	0.130465669	0.237327189	5.077423605
BobWhite_c14323_288	5B	71	0.130781862	0.096774194	8.194861417
Kukri_c3866_1768	4A	164	0.131061981	0.129032258	-6.49329952
Tdurum_contig43538_1306	6B	5	0.131175764	0.396313364	4.446026921
Jagger_c5280_407	1A	88	0.13126442	0.396313364	-4.448015948
Excalibur_c12875_864	3A	16	0.13140275	0.488479263	-4.573698906
Kukri_c35975_593	7B	153	0.131753569	0.428571429	-4.432701222
wsnp_Ku_c14202_22436656	5B	69	0.131897275	0.391705069	-4.560243385
Excalibur_rep_c69170_438	4A	151	0.132102181	0.170506912	-5.578071595
BS00063631_51	6B	65	0.13214959	0.311059908	-4.650804407
Ra_c26497_381	6B	65	0.13214959	0.311059908	-4.650804407
wsnp_Ex_c31900_40635609	2A	104	0.132541303	0.052995392	-9.237178006
Ku_c59581_1412	2A	104	0.132541303	0.052995392	9.237178006
wsnp_Ex_rep_c66809_65185215	2A	104	0.132541303	0.052995392	9.237178006
Kukri_c55096_140	6B	65	0.132611055	0.306451613	-4.658804935
RAC875_rep_c70966_253	3B	63	0.132808878	0.161290323	5.825411588
wsnp_Ku_c20701_30355248	5B	49	0.132811834	0.131336406	-6.65813461
BS00070900_51	2B	39	0.132896565	0.112903226	-6.885569644
wsnp_Ex_c1880_3545329	5A	105	0.133303377	0.47235023	4.287417551
wsnp_Ku_c2317_4448102	4A	68	0.133402792	0.179723502	6.022342625
Tdurum_contig44888_837	1A	14	0.133850382	0.463133641	4.334249048
wsnp_CAP11_rep_c4151_1963100	5A	53	0.133882302	0.315668203	4.675434289
wsnp_Ex_c16551_25061550	5A	23	0.135090089	0.158986175	-5.922948094
wsnp_Ex_c5072_9006966	4A	164	0.135173621	0.225806452	5.196550605
wsnp_Ex_c5547_9774195	3B	71	0.135433331	0.186635945	-5.906147688
CAP11_c2941_210	2B	131	0.136222976	0.285714286	6.284777643
Excalibur_rep_c106362_961	7A	213	0.136633839	0.057603687	-9.49964528
BS00110940_51	7A	60	0.136730473	0.205069124	5.176920761
Excalibur_c25599_358	2A	26	0.136746403	0.412442396	4.188524799
wsnp_Ex_c1482_2835474	7A	136	0.136836239	0.433179724	-4.548308955
BS00056278_51	6B	65	0.136994235	0.306451613	-4.615592578
BobWhite_c10610_149	4A	100	0.137150547	0.405529954	-4.443663409
Excalibur_rep_c115600_289	3B	136	0.137205583	0.078341014	-8.045841435
Kukri_c21008_657	2A	151	0.137650162	0.33640553	-4.851541094
BS00000747_51	7A	50	0.137882251	0.30875576	4.738407715
IAAV3552	1A	71	0.137904226	0.382488479	4.379681446
Excalibur_c24825_539	6A	122	0.138366859	0.094470046	-7.238829367
Ra_c2322_174	1A	71	0.138882694	0.387096774	-4.359646654
Jagger_c8039_67	3A	26	0.139249386	0.423963134	4.600541812
RAC875_c22383_248	3D	1	0.13942341	0.168202765	-5.526096903
wsnp_Ex_c702_1382859	6B	26	0.139429082	0.168202765	-5.680431017
RAC875_c4800_255	4A	151	0.13952296	0.170506912	-5.467482682
RAC875_c4465_549	2B	114	0.139556263	0.311059908	9.694765827
RAC875_c90029_92	6B	65	0.139675749	0.30875576	4.575516928
CAP12_c259_307	2A	47	0.139961532	0.414746544	-4.172112797
wsnp_Ku_c16295_25149034	7B	97	0.14064572	0.414746544	-4.583430212
Excalibur_c9580_1142	2B	107	0.140700547	0.052995392	-9.296682065
RFL_Contig4517_1276	2A	110	0.140884181	0.343317972	-4.527603991
Excalibur_c24041_794	1A	71	0.141184551	0.156682028	-5.579346575
Kukri_c8395_1352	1B	142	0.141312937	0.400921659	4.364419919
RAC875_c47161_100	2A	47	0.141690976	0.417050691	4.153003496
RAC875_c829_1143	2A	26	0.141690976	0.417050691	4.153003496
RAC875_c67063_703	7A	125	0.142091658	0.115207373	-6.598216765
RAC875_c27696_2299	7A	139	0.142265503	0.476958525	4.182832875
wsnp_Ex_c6961_12000176	7A	209	0.142348308	0.129032258	-6.200968918
Tdurum_contig29090_280	5B	132	0.142663009	0.087557604	-7.936118158
Ku_c32537_241	6B	65	0.14269254	0.313364055	-4.469799333
BS00068106_51	6A	71	0.142941391	0.105990783	6.730565478
Kukri_c2800_103	6B	65	0.143157186	0.304147465	-4.484381983
BobWhite_c23946_75	6B	65	0.143157186	0.304147465	4.484381983
Tdurum_contig76559_124	4B	37	0.143230464	0.306451613	-4.451090594
Tdurum_contig84962_266	7B	62	0.143317256	0.115207373	6.378896502
Kukri_rep_c69177_180	2B	29	0.143588426	0.048387097	-9.953084615
Ku_c69999_111	6A	85	0.143828823	0.433179724	-4.126276306
BS00069368_51	6B	65	0.143891447	0.313364055	-4.466171617
wsnp_Ex_c5270_9324025	7B	77	0.144019653	0.253456221	5.190337724
Tdurum_contig62357_527	7A	135	0.144286624	0.387096774	4.28064639
BS00022292_51	6A	43	0.144410849	0.082949309	7.57214144
Excalibur_c12482_901	6A	44	0.144410849	0.082949309	7.57214144
IACX5772	6A	43	0.144410849	0.082949309	7.57214144
IAAV5117	4B	71	0.144784894	0.142857143	-6.033419898
IACX8300	1A	71	0.144786374	0.384792627	-4.248156277
RAC875_c65227_99	6B	62	0.144817134	0.320276498	-4.608859136
BobWhite_rep_c64944_264	3B	73	0.145150794	0.221198157	-5.054058605
IAAV4613	3B	71	0.145456458	0.230414747	-5.052499057
BS00021739_51	2A	106	0.145576119	0.414746544	4.243954437
wsnp_Ex_rep_c102070_87317290	5A	61	0.145727839	0.276497696	-4.725378317
CAP11_c1661_59	7A	51	0.145737662	0.18202765	-5.410598598
RAC875_c95993_265	3B	69	0.145927551	0.244239631	-4.927442551
Excalibur_c46601_265	7A	42	0.146571959	0.311059908	-4.563664136
BS00012023_51	6A	44	0.146699269	0.085253456	7.501202714
Excalibur_c23748_452	6A	41	0.146699269	0.085253456	7.501202714
Tdurum_contig42823_1811	6A	43	0.146699269	0.085253456	7.501202714
wsnp_Ex_c11621_18716254	6A	43	0.146699269	0.085253456	7.501202714
wsnp_Ku_c7458_12842353	6A	43	0.146699269	0.085253456	7.501202714
RAC875_c15109_106	3A	131	0.146702118	0.474654378	-4.03796582
BS00091302_51	7B	59	0.147439078	0.147465438	6.342703804
BobWhite_c7786_376	2B	96	0.147529762	0.211981567	-4.969349699
Tdurum_contig97942_51	5B	181	0.147645051	0.350230415	-4.15843951
RAC875_c27548_234	7B	93	0.147739506	0.110599078	-6.463867561
wsnp_Ex_c238_460841	3B	69	0.147870063	0.264976959	-4.802213123
BobWhite_c47168_598	4A	144	0.148008008	0.35483871	-4.233517522
Excalibur_c46904_84	4A	151	0.14843593	0.168202765	5.375882534
IACX5724	4A	151	0.14843593	0.168202765	5.375882534
Kukri_c15823_196	5B	178	0.148490798	0.451612903	4.325751948
RAC875_c2787_470	3B	60	0.148491182	0.131336406	6.054705763
BS00031200_51	1A	71	0.148541071	0.391705069	-4.224286008
IAAV4074	5B	51	0.14893328	0.158986175	6.427055262
BS00076948_51	5A	115	0.149130028	0.19124424	-5.075362507
BS00022772_51	6B	65	0.149143205	0.244239631	-5.563154364
wsnp_BE443187B_Ta_2_1	5B	51	0.149165175	0.126728111	6.515942761
BS00032082_51	5B	147	0.149443529	0.262672811	4.571902789
wsnp_Ku_c3953_7233359	5A	111	0.149959351	0.105990783	-6.857956985
Kukri_rep_c103845_165	2D	45	0.150092571	0.274193548	4.572690538
Tdurum_contig52086_129	1B	159	0.150170642	0.230414747	-4.804490217
RAC875_rep_c73925_276	2A	106	0.150293924	0.412442396	4.196819334
RFL_Contig2160_617	1B	57	0.150394624	0.131336406	-5.902143824
wsnp_Ku_c30921_40705731	1A	71	0.150395715	0.389400922	4.19848778
Ex_c5759_663	1A	71	0.150476939	0.16359447	-5.400027319
D_contig59199_227	3D	5	0.150850598	0.237327189	-4.913397811
IAAV2086	7A	98	0.151079401	0.244239631	4.780479136
BS00039406_51	2A	113	0.151309588	0.460829493	-4.289684829
wsnp_Ex_c19371_28311667	2B	39	0.15137504	0.205069124	5.166921007
BS00041742_51	3A	152	0.151392653	0.099078341	7.127711358
Ra_c9427_300	7A	107	0.151708796	0.285714286	4.581338559
Excalibur_c58066_180	3B	60	0.151729925	0.129032258	-6.007980431
RAC875_c7158_687	3B	117	0.151856543	0.223502304	4.910506675
Excalibur_rep_c68583_1067	3B	63	0.151860532	0.158986175	5.552879935
CAP12_c1816_325	7B	46	0.151989071	0.175115207	5.645142565
Excalibur_c2819_2310	2B	114	0.152221037	0.315668203	-9.064364445
RAC875_c64377_732	1B	130	0.152510588	0.216589862	5.432054953
wsnp_Ex_c25573_34834321	3B	81	0.152696749	0.089861751	7.253859099
wsnp_Ex_c7362_12622736	4B	47	0.152804141	0.33640553	4.370428159
Kukri_c29170_702	2A	125	0.153263497	0.200460829	5.218449679
wsnp_CAP11_rep_c4157_1965583	3A	34	0.153452127	0.426267281	4.120195968
RAC875_c3141_214	3D	4	0.153782634	0.129032258	6.009243352
wsnp_Ex_c1398_2677127	6B	65	0.154092942	0.315668203	4.408604578
BS00022364_51	4B	74	0.154136794	0.435483871	4.093439525
RAC875_c35720_229	3B	82	0.154273555	0.237327189	-4.806754489
RAC875_c35720_456	3B	82	0.154273555	0.237327189	-4.806754489
Tdurum_contig61492_458	1A	43	0.154484534	0.370967742	4.258252714
Tdurum_contig7459_1061	5B	131	0.154731633	0.262672811	6.227240669
BobWhite_c44460_821	1B	131	0.155437018	0.214285714	-5.418168867
Tdurum_contig50536_603	7A	42	0.15587796	0.311059908	4.494226043
RAC875_rep_c73201_205	2D	45	0.155982642	0.271889401	4.515772808
Ku_c1575_338	3B	81	0.156347147	0.205069124	-5.079938499
Kukri_c9073_1450	5B	62	0.156487627	0.35483871	-4.234560774
RAC875_c51781_795	3D	4	0.156631589	0.269585253	4.813352779
wsnp_BE497618A_Ta_1_1	4A	49	0.156680359	0.050691244	8.916952805
Kukri_rep_c68107_833	7B	90	0.157083683	0.474654378	4.238506303
Tdurum_contig77759_52	7A	60	0.157389554	0.301843318	4.41585397
wsnp_BE444644A_Ta_2_1	5A	27	0.157497807	0.407834101	4.376189748
RAC875_c16419_585	5D	205	0.157621437	0.322580645	-4.306736016
RFL_Contig1820_846	7D	114	0.157747209	0.085253456	-6.89634489
Excalibur_c52165_93	5A	20	0.157770931	0.447004608	-4.401830519
Kukri_rep_c83485_398	2A	98	0.157960958	0.479262673	3.980414763
RAC875_c34515_86	5D	189	0.158226847	0.274193548	4.551428192
wsnp_JD_c6544_7697578	1A	87	0.158407127	0.400921659	-4.156290332
wsnp_Ex_c1997_3757721	1A	88	0.158407127	0.400921659	4.156290332
BS00011109_51	2D	54	0.158758291	0.271889401	-4.628199665
IAAV6833	7A	98	0.159301262	0.258064516	-4.581375677
Kukri_c39994_227	7A	98	0.159301262	0.258064516	-4.581375677
RFL_Contig5162_345	7A	98	0.159301262	0.258064516	-4.581375677
Excalibur_rep_c110278_62	3A	142	0.159587419	0.101382488	6.428038291
BS00079443_51	2A	106	0.159614307	0.410138249	4.091315015
BS00055768_51	6B	1	0.15969952	0.294930876	-4.58644619
BS00055769_51	6B	1	0.15969952	0.294930876	-4.58644619
BobWhite_c3902_210	3B	14	0.159767566	0.47235023	-4.11407425
Tdurum_contig48302_532	2A	99	0.159844131	0.453917051	3.949851296
IACX11794	7D	26	0.159941115	0.1359447	-5.870246872
Kukri_c6266_260	5A	97	0.160131911	0.260368664	4.790897099
wsnp_BE426418A_Ta_2_1	3A	161	0.160132616	0.152073733	-5.615644869
RFL_Contig2432_953	3D	142	0.160212795	0.140552995	5.967648403
wsnp_Ra_c2930_5550811	7D	114	0.16038108	0.082949309	-6.876513841
RAC875_c10636_525	7D	114	0.16038108	0.082949309	6.876513841
RFL_Contig1820_712	7D	114	0.16038108	0.082949309	6.876513841
wsnp_Ra_c2930_5550871	7D	114	0.16038108	0.082949309	6.876513841
wsnp_Ra_c13949_21928888	6B	57	0.160424163	0.373271889	-4.083749983
Tdurum_contig10172_176	5B	62	0.160995034	0.350230415	-4.193290271
Tdurum_contig77275_259	5B	62	0.160995034	0.350230415	4.193290271
wsnp_Ra_c26091_35652620	5B	62	0.160995034	0.350230415	4.193290271
Tdurum_contig16896_426	4A	136	0.161048184	0.30875576	4.402454003
BobWhite_c25163_178	4A	153	0.161270078	0.264976959	4.648699374
wsnp_Ex_c62351_62025689	5A	43	0.161999208	0.177419355	5.277900567
CAP12_c1468_114	3B	125	0.162010784	0.276497696	4.4680881
RAC875_c31214_58	2B	157	0.162302475	0.347926267	4.241069298
Tdurum_contig59467_433	7A	213	0.162505212	0.440092166	3.938228675
BS00066271_51	1B	21	0.162716169	0.057603687	-8.578762467
Tdurum_contig6121_947	6B	60	0.162873434	0.343317972	4.108064073
wsnp_Ex_c1011_1931797	6A	44	0.162908318	0.080645161	7.56639234
Kukri_c23195_266	2A	26	0.163043925	0.428571429	3.968140979
wsnp_BE426418A_Ta_2_2	3A	161	0.163385488	0.165898618	5.388534194
wsnp_Ex_c15475_23757972	3A	132	0.163453057	0.251152074	-4.509024383
JD_c5000_410	5A	67	0.163627828	0.195852535	-5.050192857
Excalibur_c9846_1720	5A	67	0.163627828	0.195852535	5.050192857
RAC875_c101391_521	5A	67	0.163627828	0.195852535	5.050192857
RAC875_c34971_137	7A	50	0.163692998	0.311059908	-4.424109576
Tdurum_contig61970_499	6B	57	0.163781858	0.16359447	5.486600074
wsnp_BM140362A_Ta_2_2	1A	84	0.164122471	0.361751152	-4.124054458
BS00086717_51	3B	63	0.164761592	0.142857143	-5.486279743
BS00022512_51	3B	80	0.164999807	0.283410138	-4.49288508
BS00064344_51	7B	56	0.165107445	0.352534562	4.415169129
wsnp_BG606586B_Ta_2_13	1B	76	0.16512504	0.31797235	-4.099750424
wsnp_Ex_c5177_9174930	7A	136	0.165300532	0.486175115	4.011200974
Ra_c23848_305	4A	69	0.165654664	0.177419355	-5.577689313
BS00036767_51	2A	98	0.16568027	0.483870968	3.898589745
wsnp_Ku_c17161_26193672	7B	91	0.165899358	0.140552995	-5.587132514
IAAV622	6A	82	0.166260891	0.338709677	-4.128302687
BobWhite_c8571_699	6B	65	0.166404123	0.3640553	4.060497349
IACX5670	2D	45	0.166485587	0.283410138	4.466318283
RFL_Contig5917_3026	2D	45	0.166485587	0.283410138	4.466318283
wsnp_Ex_c20250_29303152	3A	138	0.166648189	0.419354839	4.26125692
Kukri_rep_c102102_273	1B	130	0.166857796	0.223502304	5.205791464
BobWhite_c5564_86	5A	43	0.166903588	0.17281106	-5.186035927
wsnp_Ex_c43454_49770425	1A	71	0.166939198	0.156682028	5.21428347
CAP7_c3950_160	7B	155	0.166983351	0.094470046	-9.562881022
Excalibur_c37649_125	2A	98	0.167044819	0.49078341	-3.846639506
Tdurum_contig47309_600	7A	42	0.167078526	0.30875576	4.349886377
IAAV8147	1A	71	0.167155141	0.152073733	5.296527221
IAAV51	3B	63	0.167265299	0.14516129	-5.356922675
RAC875_rep_c86950_103	3B	60	0.167345549	0.131336406	-5.746806898
BS00110130_51	1A	103	0.167570774	0.202764977	-5.058630548
wsnp_Ku_c35839_44981841	6B	57	0.167694308	0.161290323	-5.491812879
BobWhite_c24484_240	5B	182	0.16782495	0.101382488	6.586193261
RAC875_c16251_618	3B	136	0.168203831	0.105990783	-6.719772883
Kukri_rep_c103261_918	2B	29	0.168259589	0.052995392	-9.031513855
BobWhite_c44947_277	1A	154	0.168307528	0.460829493	-3.903715119
BobWhite_c19155_246	5A	67	0.168831	0.198156682	-4.979520312
IACX1947	5B	147	0.169127232	0.253456221	-4.372140706
BobWhite_c47168_289	4A	144	0.169162585	0.269585253	4.395605088
Kukri_rep_c104877_2166	5A	59	0.169215295	0.115207373	-6.03119509
BS00065422_51	3D	1	0.169495754	0.170506912	5.087599557
Tdurum_contig5691_596	2B	110	0.169557956	0.405529954	7.579216065
Kukri_c26576_329	2D	45	0.169719859	0.271889401	4.369140197
wsnp_BQ167580B_Ta_2_1	3B	80	0.169934858	0.214285714	-4.845277132
wsnp_Ex_rep_c71217_70021470	7A	130	0.170051183	0.124423963	-5.878006875
Excalibur_c8931_432	7B	98	0.170217653	0.301843318	4.227313788
BS00046772_51	5A	43	0.170546967	0.062211982	7.986218964
CAP8_c909_312	5B	29	0.170593297	0.082949309	-7.459572499
IACX6178	2A	47	0.170670602	0.417050691	3.894227087
wsnp_Ex_c39221_46569987	7A	125	0.170710843	0.119815668	-6.122687875
Excalibur_c431_1130	6A	13	0.17085683	0.419354839	3.892081671
wsnp_Ku_c18227_27490539	1B	101	0.171069202	0.347926267	-4.142328145
Tdurum_contig43538_1812	6B	5	0.171117705	0.405529954	-3.979649605
IAAV3646	7B	68	0.171127195	0.071428571	8.333344807
wsnp_JD_c7325_8422075	3B	63	0.171335303	0.147465438	5.297273346
RAC875_c67063_984	7A	125	0.171733125	0.117511521	-6.060929647
Tdurum_contig87938_342	1B	76	0.172090897	0.274193548	-4.27565469
Kukri_c4310_489	3B	70	0.172811666	0.193548387	-5.17381311
wsnp_Ex_c23122_32350412	6B	65	0.172833579	0.311059908	-4.17848934
wsnp_JD_c25092_21024578	6A	79	0.172833579	0.311059908	-4.17848934
RAC875_c7827_218	2B	93	0.17302594	0.281105991	-4.246681708
wsnp_Ex_c53442_56678505	7A	178	0.173154878	0.218894009	4.685535155
wsnp_Ku_rep_c71909_71634013	1A	71	0.173558481	0.387096774	3.999732156
IAAV1930	1A	143	0.173616997	0.3640553	-4.113781983
RFL_Contig3563_1130	4B	68	0.173726425	0.156682028	-5.569991692
Excalibur_c15733_252	2A	99	0.173800847	0.479262673	-3.83535316
RAC875_c8888_802	1B	76	0.173824379	0.267281106	-4.265004808
Excalibur_c18641_1849	3B	66	0.174399289	0.147465438	5.389305847
wsnp_Ex_c790_1554988	5A	98	0.174839531	0.264976959	4.54905127
D_contig25212_98	2B	90	0.174955434	0.285714286	4.388065046
wsnp_Ku_c11052_18135847	3A	82	0.175093945	0.373271889	-4.021999635
RAC875_c13610_1599	6B	1	0.175118694	0.341013825	-4.398775819
Tdurum_contig82812_213	2A	99	0.175345367	0.476958525	-3.753694363
RAC875_c18736_133	4B	74	0.175523266	0.495391705	3.789285857
BS00023071_51	1B	95	0.175900656	0.175115207	-4.916449508
Excalibur_c44818_109	1B	95	0.175900656	0.175115207	-4.916449508
Kukri_c13978_132	1B	95	0.175900656	0.175115207	4.916449508
Ku_c269_2643	2A	75	0.175961261	0.073732719	-7.27580251
BS00063624_51	3B	99	0.176010501	0.49078341	3.84747878
wsnp_JD_c5659_6814240	1B	74	0.176042105	0.124423963	5.846323973
Ku_c46571_2583	3B	80	0.176091965	0.255760369	-4.384332157
Ku_c10813_1122	1A	87	0.17616115	0.426267281	-3.93507526
wsnp_Ex_c11813_18968198	7D	139	0.17624938	0.290322581	-4.253111831
wsnp_JD_c3867_4934646	5A	53	0.176320342	0.311059908	-4.24035449
RAC875_c23654_214	6B	113	0.176393048	0.400921659	-3.842571721
Excalibur_rep_c66942_58	3B	82	0.176412928	0.460829493	3.828911379
BobWhite_c26082_239	5B	171	0.177406248	0.119815668	5.94855328
wsnp_Ex_c28429_37553452	4A	31	0.177457304	0.267281106	4.624708975
BS00010849_51	3B	28	0.177487109	0.165898618	5.240245858
BobWhite_c8428_346	1A	71	0.177530723	0.152073733	5.138670864
Tdurum_contig102328_129	7B	77	0.177628524	0.168202765	-5.243342169
Kukri_c49033_52	5A	120	0.178216731	0.140552995	5.760674287
wsnp_CAP11_c710_458019	1A	24	0.178498813	0.211981567	4.675403058
wsnp_Ex_rep_c67099_65575038	4A	164	0.179112932	0.218894009	4.754834122
BS00023074_51	3B	63	0.179509104	0.149769585	-5.141582299
IAAV6100	1A	142	0.179680237	0.290322581	4.317554333
Excalibur_c5193_64	2B	155	0.17968031	0.188940092	-4.99314711
Kukri_rep_c94009_116	2B	96	0.179720236	0.149769585	-5.307431074
Excalibur_c30151_528	7A	50	0.1799356	0.320276498	-4.191925226
BS00070004_51	2A	113	0.180204175	0.426267281	-3.937048963
Excalibur_c96134_182	6B	5	0.180446276	0.440092166	3.793909555
wsnp_Ex_c24474_33721784	4A	70	0.180618266	0.442396313	-3.852642375
IACX2540	5A	99	0.18097769	0.31797235	-4.187665197
BS00039492_51	5B	63	0.181294917	0.297235023	4.178801306
BS00068863_51	7A	42	0.181505071	0.375576037	-4.012763696
wsnp_Ex_c2615_4862266	5B	58	0.182150062	0.30875576	-4.108981584
RFL_Contig5122_974	2A	150	0.182167321	0.352534562	-4.198395809
JD_c5418_941	6B	57	0.183827699	0.16359447	-5.23755078
Kukri_rep_c117390_70	6B	57	0.183827699	0.16359447	-5.23755078
RAC875_c982_710	6B	57	0.183827699	0.16359447	-5.23755078
RAC875_rep_c111557_801	6B	57	0.183827699	0.16359447	-5.23755078
RAC875_rep_c71306_97	6B	57	0.183827699	0.16359447	-5.23755078
RAC875_rep_c75251_505	6B	57	0.183827699	0.16359447	-5.23755078
Tdurum_contig32619_202	6B	57	0.183827699	0.16359447	-5.23755078
Tdurum_contig61970_835	6B	57	0.183827699	0.16359447	-5.23755078
BobWhite_c5418_82	6B	57	0.183827699	0.16359447	5.23755078
RAC875_c33609_381	6B	57	0.183827699	0.16359447	5.23755078
Tdurum_contig62040_1253	6B	57	0.183827699	0.16359447	5.23755078
Tdurum_contig62040_1487	6B	57	0.183827699	0.16359447	5.23755078
wsnp_Ex_c19602_28584250	6B	57	0.183827699	0.16359447	5.23755078
RAC875_c43871_154	3D	1	0.183838246	0.17281106	4.928236045
CAP11_c3591_72	5A	67	0.183976793	0.198156682	-4.820080294
tplb0057e06_1607	6A	37	0.184420776	0.175115207	-4.852017822
RAC875_c2253_238	6A	37	0.184420776	0.175115207	4.852017822
wsnp_Ex_c3930_7127883	7B	153	0.184858503	0.440092166	-4.069661707
Tdurum_contig29162_378	6B	26	0.185356946	0.30875576	4.176638384
BS00089942_51	7B	90	0.185570658	0.421658986	3.914572987
wsnp_Ex_rep_c103381_88353000	2B	153	0.185806369	0.3640553	3.992357402
RAC875_c32848_578	1B	90	0.186082029	0.248847926	4.484438099
BS00062892_51	4B	74	0.186120389	0.435483871	3.697165695
wsnp_CAP11_c78_114341	7A	136	0.186139286	0.366359447	4.142488311
Kukri_c31776_1621	2A	26	0.18616611	0.414746544	3.729597719
Kukri_c3044_221	6B	57	0.186282033	0.161290323	5.254949418
IACX10924	1A	71	0.186420886	0.377880184	-3.873101463
BS00010780_51	6A	85	0.186892877	0.122119816	-5.690562873
wsnp_Ku_c22358_32187765	6A	85	0.186892877	0.122119816	5.690562873
Kukri_c29154_977	7A	52	0.186934762	0.304147465	4.154473006
Tdurum_contig42479_3800	1A	38	0.187068156	0.195852535	4.802845662
wsnp_Ex_c52557_56115459	3B	81	0.187550457	0.099078341	6.386722229
Excalibur_c96134_152	6B	5	0.187745378	0.433179724	-3.76413528
RAC875_c27207_380	6B	57	0.187747657	0.165898618	5.190307645
Tdurum_contig81911_179	7B	99	0.187935024	0.3640553	4.017057302
Kukri_c39223_831	1B	110	0.188279827	0.16359447	5.01786222
Kukri_c66626_288	7A	97	0.188375279	0.497695853	-3.717354409
wsnp_Ex_c9470_15701734	6B	65	0.188388171	0.30875576	4.048232386
Kukri_c3044_188	6B	57	0.188581284	0.158986175	-5.178472357
Kukri_c26279_503	6B	65	0.189148134	0.304147465	4.053243118
RAC875_rep_c115090_51	3D	1	0.189296924	0.175115207	4.86177133
wsnp_Ku_c12399_20037334	4B	7	0.189353826	0.244239631	4.208275791
Excalibur_c53632_204	7A	128	0.18956411	0.297235023	-4.319499179
BobWhite_c14495_230	4A	140	0.18958282	0.292626728	4.189260629
RAC875_c18200_929	4B	74	0.189989645	0.458525346	3.714664615
Ex_c12057_797	7B	77	0.190509929	0.161290323	5.242480196
RAC875_c2253_1255	6A	37	0.190753421	0.170506912	-4.831183634
BS00070539_51	7A	126	0.190841632	0.248847926	-5.339617361
D_GBUVHFX02JKG4A_54	2D	22	0.190885697	0.080645161	6.602937321
IAAV3944	6D	135	0.191716914	0.285714286	-6.50564651
Ex_c7086_154	6D	135	0.191716914	0.285714286	6.50564651
Kukri_c45015_145	2A	102	0.191985562	0.105990783	5.940521215
RAC875_s110519_303	1B	76	0.192021217	0.281105991	-4.064329445
CAP12_c2615_128	3D	131	0.192272354	0.122119816	5.661634487
BobWhite_c15075_708	3B	136	0.192479497	0.101382488	-6.389647114
BS00093990_51	2D	12	0.192557145	0.419354839	-3.691355266
BS00022532_51	2D	9	0.192557145	0.419354839	3.691355266
RAC875_c26214_505	2A	47	0.192557145	0.419354839	3.691355266
IACX11047	7B	134	0.192588366	0.366359447	-4.562878051
IACX11443	7B	134	0.192588366	0.366359447	4.56287805
BS00074855_51	5A	99	0.193065778	0.207373272	4.849290212
BobWhite_c28090_175	3B	38	0.193401436	0.085253456	6.814851539
wsnp_Ex_rep_c102044_87297599	6B	60	0.193937753	0.380184332	-3.818690164
Excalibur_c4789_2748	6D	9	0.193997574	0.225806452	4.351982003
wsnp_Ex_c47152_52446529	5B	60	0.194201066	0.297235023	-4.00339439
wsnp_Ku_c29780_39658445	5B	58	0.194201066	0.297235023	4.00339439
RAC875_rep_c106238_237	6B	110	0.194434072	0.391705069	-3.716181904
CAP11_c3942_361	2D	45	0.194708179	0.278801843	-4.118556757
BS00022761_51	5A	68	0.195322838	0.17281106	-4.906703458
Excalibur_c581_947	1B	99	0.195396571	0.170506912	5.283511904
BS00049730_51	7B	143	0.195535827	0.301843318	4.157310855
Excalibur_c9210_168	5A	75	0.195981394	0.235023041	4.360469697
Ra_c64515_242	1A	87	0.196473342	0.453917051	-3.754439648
BS00022110_51	5A	49	0.197085239	0.497695853	-3.880844177
RAC875_rep_c111720_149	5B	63	0.197126124	0.373271889	-3.870305863
wsnp_Ex_c6209_10838852	5A	16	0.197134641	0.241935484	4.369580109
BS00096853_51	6A	22	0.197216925	0.451612903	3.824957255
wsnp_Ex_c14586_22625563	6B	65	0.197486201	0.311059908	3.966274099
wsnp_Ex_c44510_50547245	6B	70	0.197511121	0.495391705	-3.556378867
wsnp_Ex_c60588_60977198	2A	104	0.197791513	0.069124424	-7.29845889
wsnp_Ex_rep_c101866_87158671	2A	102	0.197791513	0.069124424	-7.29845889
wsnp_Ex_c1782_3365844	2A	102	0.197791513	0.069124424	7.29845889
wsnp_Ex_rep_c69124_68035485	2A	104	0.197791513	0.069124424	7.29845889
wsnp_RFL_Contig2606_2264492	5D	61	0.197808186	0.421658986	4.062322621
Tdurum_contig46583_1275	4A	151	0.19787379	0.195852535	-4.616339448
wsnp_Ex_rep_c66409_64618153	6B	65	0.198289263	0.306451613	3.970991741
IACX2883	5B	58	0.198616153	0.288018433	4.057235446
BS00087144_51	4B	71	0.198673742	0.101382488	-6.382672607
BobWhite_c14365_59	3B	73	0.198717857	0.315668203	3.971408268
BS00011624_51	6B	62	0.199397145	0.384792627	4.082187163
BS00016650_51	2B	109	0.199521896	0.357142857	5.963482602
Kukri_c559_193	1B	76	0.199625024	0.271889401	-4.010807516
wsnp_JD_c11014_11565501	1B	76	0.199625024	0.271889401	-4.010807516
Excalibur_c62106_387	2A	151	0.199954688	0.359447005	-4.038598674
wsnp_Ex_rep_c70036_68988728	6B	96	0.200267546	0.216589862	-4.458681407
CAP7_c3885_73	1A	71	0.200296569	0.380184332	-3.735588776
Ra_c68109_376	2B	108	0.200306157	0.099078341	-6.2353204
wsnp_Ex_rep_c101703_87021883	6B	65	0.200426896	0.306451613	3.956293267
BS00063990_51	6A	60	0.200472198	0.267281106	-4.296461433
BS00065264_51	2B	173	0.200624728	0.419354839	3.743227877
RAC875_c35688_382	2A	150	0.200735258	0.35483871	-4.013782715
RAC875_c6798_467	1A	104	0.201142894	0.33640553	3.983733224
IACX3190	3B	70	0.201452677	0.288018433	-4.082616181
Excalibur_c52319_257	2A	150	0.201600423	0.361751152	4.176932667
BS00068435_51	5A	123	0.201607852	0.368663594	3.773561964
BS00022090_51	4B	62	0.201774858	0.460829493	3.729855127
BobWhite_c5095_634	3B	70	0.201861367	0.290322581	-4.097118718
BS00063608_51	6B	60	0.201960142	0.377880184	3.750522889
wsnp_Ex_c5268_9320618	7B	134	0.202126481	0.350230415	-4.006732703
Tdurum_contig8448_363	7B	164	0.202437528	0.414746544	4.123094648
wsnp_JG_c402_268605	5B	49	0.202487226	0.16359447	-5.402055428
RAC875_c54701_277	6B	62	0.202816131	0.370967742	3.718058152
wsnp_Ex_rep_c67561_66188180	2B	110	0.203268643	0.101382488	-6.182143875
BS00074083_51	7B	58	0.203505131	0.375576037	3.891930861
Ra_c105904_187	2B	160	0.203598428	0.133640553	-5.230250318
BS00011596_51	1B	107	0.20388846	0.126728111	5.423951703
wsnp_Ku_c19456_28944589	3A	113	0.204001477	0.115207373	-6.177171466
wsnp_Ex_c14202_22145805	3A	113	0.204001477	0.115207373	6.177171466
wsnp_RFL_Contig2771_2524880	4A	30	0.204096612	0.278801843	-4.038732983
RAC875_c34888_65	1A	35	0.204112489	0.338709677	-3.937280112
BS00024107_51	1B	159	0.204240896	0.313364055	3.965278465
BS00084314_51	6B	58	0.204363384	0.087557604	6.109144334
BS00068173_51	5B	68	0.204605439	0.391705069	-3.863097147
BS00009807_51	2B	72	0.204734115	0.073732719	-6.954249902
IAAV3165	2B	72	0.204734115	0.073732719	-6.954249902
Kukri_c59939_94	2B	72	0.204734115	0.073732719	-6.954249902
wsnp_Ex_c10596_17293363	2B	72	0.204734115	0.073732719	-6.954249902
Kukri_c11318_591	2B	72	0.204734115	0.073732719	6.954249902
wsnp_Ra_c40910_48252997	7A	136	0.204808297	0.435483871	3.912400679
BS00022299_51	5A	125	0.205088334	0.31797235	-3.877102135
Excalibur_c16355_712	7A	51	0.205235235	0.105990783	-5.927829779
BobWhite_c2027_215	1B	114	0.205343143	0.142857143	-5.25970399
Tdurum_contig43538_1687	6B	5	0.205430949	0.435483871	-3.622383119
wsnp_Ex_c42653_49180603	7A	114	0.205457397	0.352534562	-4.151734363
wsnp_BG314532A_Ta_2_1	2A	99	0.205521151	0.474654378	3.539334028
BS00082760_51	6B	65	0.205707035	0.311059908	3.921109055
BS00067983_51	6B	92	0.205734659	0.5	3.540658899
Kukri_c33486_128	2D	51	0.205796003	0.156682028	4.934026455
wsnp_Ex_rep_c106111_90308719	1A	27	0.205830023	0.117511521	5.410544674
wsnp_Ra_c5131_9153817	5B	68	0.206355653	0.382488479	3.817766577
RAC875_rep_c111494_195	1B	131	0.206502027	0.228110599	-4.671501411
wsnp_Ex_c8364_14095508	1A	71	0.206835389	0.149769585	-4.834687604
BobWhite_c40305_243	3B	81	0.206939855	0.124423963	-5.452206489
Excalibur_c38785_222	3B	81	0.206939855	0.124423963	-5.452206489
RAC875_c17269_645	3B	81	0.206939855	0.124423963	-5.452206489
wsnp_Ku_c31407_41142340	3B	81	0.206939855	0.124423963	-5.452206489
wsnp_Ex_c12781_20280445	3B	81	0.206939855	0.124423963	5.452206489
Kukri_rep_c109167_89	4A	100	0.206976956	0.248847926	4.166510171
wsnp_Ku_c20783_30448706	4A	137	0.207228962	0.188940092	4.700771775
RAC875_c55774_126	7A	35	0.207342791	0.458525346	4.093676968
RAC875_c76367_523	3A	24	0.207621271	0.193548387	-4.516236388
RAC875_c77648_367	3A	24	0.207621271	0.193548387	4.516236388
Tdurum_contig43263_243	3B	62	0.208380628	0.14516129	-4.963866685
wsnp_Ex_c4031_7293125	5B	68	0.208439536	0.387096774	3.855544605
RAC875_c13949_923	6B	57	0.208514013	0.375576037	3.652739097
Tdurum_contig12551_233	5B	77	0.208893802	0.255760369	-4.182113895
wsnp_Ra_c2730_5189836	6B	58	0.208912837	0.5	-3.521520466
BS00063801_51	6B	67	0.209293113	0.050691244	-7.850996142
Excalibur_c53981_77	6A	85	0.209655008	0.126728111	-5.277879794
RAC875_c826_839	1B	58	0.209950575	0.433179724	-3.576494391
D_GA8KES401DISTP_65	6D	135	0.210183118	0.288018433	-6.186811195
Kukri_c14072_188	3B	70	0.210499655	0.253456221	4.175741293
Tdurum_contig62040_1247	6B	57	0.210585765	0.161290323	4.919755878
BobWhite_c16987_106	5B	72	0.210648381	0.126728111	6.118571457
Kukri_c17_1246	2B	157	0.210943704	0.214285714	4.488052479
wsnp_Ku_c23598_33524490	2A	17	0.210948113	0.467741935	-3.52470858
tplb0031m13_1902	4A	71	0.211156126	0.198156682	-4.561402758
BS00091519_51	5B	1	0.211429268	0.246543779	-4.490107361
wsnp_Ex_c31955_40681185	7A	216	0.211687767	0.17281106	-4.814099483
RAC875_rep_c88665_100	2A	47	0.211804144	0.30875576	-3.805753994
RAC875_rep_c88665_52	2A	47	0.211804144	0.30875576	-3.805753994
Excalibur_c30378_344	5D	200	0.212555976	0.458525346	-3.694209889
Kukri_c23958_187	3B	63	0.212564792	0.161290323	-4.818115705
BS00089954_51	3B	70	0.212625797	0.285714286	4.028591741
IAAV1523	3A	153	0.212877439	0.202764977	-4.292384208
wsnp_Ex_c97184_84339976	5B	133	0.212920066	0.253456221	4.125691975
RAC875_c19099_434	5B	69	0.213068503	0.195852535	-4.858205453
Tdurum_contig14046_364	6B	67	0.213441214	0.17281106	-4.593201515
BS00025017_51	5D	200	0.213639013	0.32718894	3.731974243
BS00075368_51	5D	200	0.213639013	0.32718894	3.731974243
Tdurum_contig8350_243	2A	151	0.214013236	0.361751152	3.924769177
wsnp_Ex_c11106_18003332	7B	55	0.214047516	0.389400922	3.840720352
tplb0058p02_2806	7B	134	0.214298933	0.366359447	3.782215112
RAC875_c10194_673	3A	120	0.214441975	0.391705069	3.636315423
Excalibur_c2578_1966	3A	85	0.214514427	0.460829493	3.630000524
Excalibur_c7706_1936	3B	60	0.214820883	0.126728111	-5.214684456
RAC875_rep_c72758_122	3B	60	0.214820883	0.126728111	5.214684456
wsnp_Ex_c4063_7344641	3B	60	0.214820883	0.126728111	5.214684456
wsnp_BE424246B_Ta_2_2	3B	80	0.215329501	0.223502304	-4.362821741
BS00037246_51	1B	142	0.215479948	0.368663594	3.813907189
BobWhite_c5235_710	7A	148	0.215706179	0.269585253	3.950379901
wsnp_Ex_c6059_10615895	7A	136	0.216022492	0.428571429	3.84511195
BS00093889_51	3A	166	0.216046739	0.239631336	-4.244300865
wsnp_BE497740B_Ta_2_2	3B	82	0.216063006	0.460829493	3.526058125
wsnp_RFL_Contig3790_4082085	2A	26	0.21608132	0.304147465	-3.815360738
RAC875_c34939_963	7B	171	0.216472213	0.377880184	3.989034504
wsnp_Ku_rep_c72700_72370664	3B	72	0.216758702	0.394009217	-3.622588053
wsnp_Ex_c18196_27006489	1A	70	0.216889591	0.126728111	-5.238651592
RAC875_rep_c69356_504	7A	213	0.216964617	0.269585253	3.937511944
wsnp_Ex_c2137_4014383	2A	150	0.217070986	0.31797235	3.93785106
IAAV4582	7B	145	0.217105444	0.193548387	4.558321903
Ra_c10284_405	3D	70	0.217169603	0.35483871	-3.761640015
Tdurum_contig45714_546	6B	57	0.217178838	0.156682028	-4.947960809
BS00005265_51	3B	72	0.217312565	0.19124424	-4.517662886
wsnp_Ex_c12887_20427158	3B	72	0.217312565	0.19124424	-4.517662886
RAC875_c5673_1209	2B	137	0.217440861	0.165898618	4.65292441
wsnp_Ex_c6354_11053460	7A	178	0.217924429	0.209677419	4.361002743
BobWhite_c28058_232	7B	134	0.218117762	0.228110599	4.382256685
BS00046261_51	6A	134	0.218357361	0.290322581	-9.239388179
Excalibur_c1353_1364	2B	110	0.218387042	0.269585253	7.164140673
RAC875_c19904_308	2A	135	0.218457807	0.456221198	-3.474008084
BS00039983_51	2A	99	0.218463269	0.476958525	-3.428487321
RFL_Contig583_419	4B	74	0.218484266	0.460829493	3.47456623
Excalibur_c24354_465	3A	144	0.218527191	0.294930876	-4.0672248
BS00022738_51	1A	38	0.218663013	0.271889401	4.176303958
Excalibur_c9617_292	7A	136	0.218717947	0.442396313	-3.789853794
Excalibur_c65341_303	2B	114	0.21876123	0.239631336	6.002241309
wsnp_Ex_c31149_39976103	6A	55	0.219177324	0.331797235	4.180690574
BobWhite_c22370_352	3B	50	0.219394358	0.414746544	-3.713625021
BS00022861_51	3B	107	0.219803181	0.375576037	-3.831779415
RAC875_c13_1458	5A	45	0.220296425	0.274193548	-3.953025772
RAC875_c31133_77	3B	135	0.220450747	0.412442396	3.398331861
Excalibur_c63730_660	3B	66	0.220818557	0.207373272	4.310416291
Excalibur_c7044_243	6A	43	0.221005844	0.200460829	4.266107984
BobWhite_c12426_84	2A	26	0.221342415	0.419354839	3.462135859
Excalibur_c18324_390	2A	26	0.221342415	0.419354839	3.462135859
Kukri_c27673_289	2B	29	0.221459099	0.057603687	7.85908304
BobWhite_c20692_123	5B	68	0.221601561	0.403225806	-3.655362406
RAC875_rep_c72293_349	7D	26	0.221711386	0.15437788	-4.82247164
Excalibur_rep_c103091_266	3A	84	0.22180717	0.267281106	4.001711965
Excalibur_c15095_852	3B	125	0.221841493	0.394009217	-3.510813001
Excalibur_c12332_161	5A	67	0.222093983	0.186635945	-4.56412518
RAC875_c12879_176	6B	65	0.222332623	0.384792627	3.517020529
RAC875_c79857_301	2B	90	0.222539387	0.064516129	6.975117512
wsnp_Ku_c17161_26193994	7B	91	0.222623991	0.14516129	4.835914779
RAC875_c691_1486	6A	85	0.222791291	0.119815668	-5.224260346
Excalibur_rep_c70674_83	1B	112	0.222982855	0.30875576	-3.768809525
wsnp_Ex_c3365_6183009	1A	70	0.223818529	0.124423963	-5.238382579
Tdurum_contig55841_351	3A	154	0.223934467	0.444700461	-3.598619113
Tdurum_contig11756_264	1A	38	0.224079033	0.294930876	3.983904603
Tdurum_contig11756_458	1D	45	0.224079033	0.294930876	3.983904603
Kukri_c855_2107	7A	209	0.224185232	0.122119816	5.317092937
BobWhite_c8076_154	7A	98	0.224561255	0.255760369	3.960202976
BS00066144_51	5D	103	0.224856521	0.133640553	5.106570602
BS00064638_51	1A	85	0.225274527	0.350230415	3.664827199
wsnp_RFL_Contig4236_4881643	7B	90	0.225517701	0.375576037	3.571301358
Excalibur_c25566_1000	3B	6	0.225546457	0.426267281	-3.556822911
IAAV6961	7A	209	0.225842767	0.119815668	5.332384966
Excalibur_c3795_198	6B	61	0.226425452	0.382488479	-3.54466269
wsnp_Ex_c5690_9994305	4A	41	0.226615712	0.105990783	6.570307681
Ra_c70829_369	7A	163	0.226623123	0.433179724	3.680911316
BS00049942_51	6B	66	0.226661349	0.426267281	-3.441557308
Excalibur_c41125_360	2A	120	0.226973237	0.19124424	4.4147694
RAC875_c22627_315	6A	24	0.227018367	0.103686636	-5.545692505
wsnp_Ra_c2730_5190365	6B	58	0.227261843	0.497695853	3.389696673
wsnp_RFL_Contig1951_1127302	2A	47	0.227527969	0.421658986	-3.417133242
wsnp_Ex_c5334_9427824	6B	66	0.227871078	0.299539171	3.739126712
RAC875_c22831_356	7A	232	0.228337195	0.092165899	-6.025469825
wsnp_Ex_rep_c101231_86636951	1B	82	0.228406028	0.112903226	-5.358983278
wsnp_Ku_c14275_22535576	5A	56	0.22865352	0.188940092	-4.387353179
BS00077768_51	2A	140	0.228698037	0.228110599	4.001204526
IACX11417	2A	47	0.228746372	0.423963134	3.421527324
wsnp_JD_c2623_3541255	3B	63	0.228833513	0.301843318	-3.753368061
wsnp_Ex_c64005_62986957	3B	82	0.229074718	0.096774194	5.788655265
wsnp_Ku_c46762_53407442	3A	173	0.229159996	0.389400922	3.688248744
Kukri_c17942_239	5D	187	0.229227465	0.218894009	-4.228941435
Kukri_c74599_85	7A	46	0.229347848	0.384792627	-3.586820254
RAC875_c14926_589	1A	53	0.229635432	0.186635945	-4.341505907
wsnp_Ku_c40218_48484410	3A	84	0.229746293	0.283410138	-4.058155975
wsnp_Ra_c16278_24893033	3A	84	0.229746293	0.283410138	4.058155975
wsnp_Ex_c38198_45786860	6B	65	0.229844646	0.375576037	3.498507077
BobWhite_c4256_213	4B	104	0.229845274	0.099078341	5.988290926
BS00024215_51	7B	57	0.230338444	0.099078341	5.734804573
D_GCE8AKX02J2BYY_249	5D	187	0.230490207	0.216589862	4.137678535
wsnp_Ex_c16551_25061517	5A	23	0.230831652	0.165898618	4.648047845
Excalibur_c7338_563	7B	134	0.230933451	0.380184332	4.02757973
CAP7_c5481_96	5B	29	0.230947436	0.096774194	6.128711811
BS00048489_51	3A	24	0.231017292	0.165898618	-4.541704128
IACX6007	5B	49	0.231279921	0.165898618	5.068332024
RAC875_c60563_531	2D	45	0.231392273	0.292626728	-3.797835315
wsnp_Ku_c5693_10079343	7A	209	0.23143242	0.331797235	-3.591248377
RFL_Contig1622_923	6A	27	0.231480717	0.329493088	-3.637937159
wsnp_Ex_c8400_14157060	7B	134	0.231666382	0.230414747	-4.150804432
IAAV2077	5B	71	0.231800314	0.391705069	-3.625622242
D_F5XZDLF02G9H4M_286	4A	110	0.232156819	0.417050691	3.53451283
wsnp_Ra_c2078_4037878	4B	6	0.232208624	0.161290323	4.628067375
Kukri_c50603_164	6B	66	0.232232495	0.421658986	-3.404793175
BS00062691_51	4B	62	0.232338274	0.470046083	-3.4659697
Kukri_c31822_568	6B	61	0.232686872	0.380184332	3.479192933
Jagger_c9554_114	2A	125	0.232825736	0.403225806	3.535103363
BobWhite_c46501_92	1A	38	0.23288169	0.299539171	3.916626697
BS00093975_51	3A	24	0.233097116	0.188940092	-4.306986007
RAC875_c32379_216	1A	111	0.233218409	0.230414747	4.239428161
RAC875_c16536_80	5B	120	0.23327245	0.34562212	-3.603531255
Kukri_c2118_264	3B	60	0.233648663	0.126728111	-5.02838859
BobWhite_c4399_447	7A	136	0.233823436	0.087557604	6.163640606
BS00099534_51	5A	17	0.233834047	0.211981567	4.095258262
wsnp_BE586140D_Ta_2_2	1D	68	0.234481438	0.228110599	-4.225723643
Kukri_c27309_590	2D	22	0.234547555	0.14516129	-4.815299278
Kukri_c27648_350	4A	135	0.235175728	0.165898618	4.678989986
wsnp_Ex_c53170_56501500	5B	133	0.235295239	0.241935484	-3.922666573
BobWhite_c39214_164	5B	133	0.235295239	0.241935484	3.922666572
BS00065053_51	1B	44	0.235625953	0.179723502	-4.251346048
Kukri_rep_c81206_235	1A	70	0.236443369	0.122119816	-5.118255226
RAC875_c53095_51	1A	70	0.236443369	0.122119816	-5.118255226
BS00063063_51	1A	70	0.236443369	0.122119816	5.118255226
BS00043103_51	2B	96	0.236578754	0.320276498	-3.773261475
Kukri_rep_c101472_574	7B	54	0.236659875	0.105990783	-5.401740449
wsnp_Ex_c26740_35969367	4A	106	0.236684188	0.260368664	3.865677247
wsnp_Ku_c35386_44598937	5A	61	0.236855496	0.304147465	-3.523689336
Ra_c105904_1191	2B	160	0.237075703	0.138248848	4.808836853
wsnp_Ex_c37749_45436366	6D	82	0.237634074	0.147465438	4.745844978
Excalibur_rep_c90454_251	6A	134	0.238383507	0.276497696	-7.611108719
wsnp_Ex_c24443_33688235	4A	49	0.238588856	0.382488479	3.472681755
Kukri_c49927_151	3A	138	0.238743052	0.241935484	3.939297675
BS00022459_51	3A	138	0.239331989	0.281105991	3.684049001
wsnp_Ex_c10644_17356566	5B	60	0.239356187	0.094470046	-7.872728525
Excalibur_c9001_569	3B	66	0.239395363	0.218894009	4.007799592
BS00064660_51	5B	68	0.239638993	0.396313364	-3.551830418
BS00093122_51	5B	68	0.239638993	0.396313364	-3.551830418
IAAV6876	5B	68	0.239638993	0.396313364	-3.551830418
CAP7_c11553_123	5B	68	0.239638993	0.396313364	3.551830418
CAP7_c6223_318	5B	68	0.239638993	0.396313364	3.551830418
Excalibur_c36525_679	5B	68	0.239638993	0.396313364	3.551830418
Jagger_c6390_111	5B	68	0.239638993	0.396313364	3.551830418
Kukri_c22631_462	5B	71	0.239638993	0.396313364	3.551830418
RAC875_c97163_563	5B	68	0.239638993	0.396313364	3.551830418
wsnp_Ex_c25392_34658803	5B	68	0.239638993	0.396313364	3.551830418
wsnp_JD_c12186_12484832	5B	68	0.239638993	0.396313364	3.551830418
wsnp_Ku_c2185_4218722	5B	77	0.239778692	0.253456221	-3.938365884
wsnp_Ex_c10094_16590615	7A	130	0.240215003	0.244239631	3.812828029
Tdurum_contig50121_249	6B	33	0.240399933	0.235023041	-4.024667811
BS00095638_51	3D	83	0.240470973	0.131336406	-4.936756369
Kukri_c29640_92	2B	69	0.240552714	0.161290323	4.648011372
Tdurum_contig777_260	3A	21	0.240611967	0.357142857	3.442112187
BS00022798_51	3A	24	0.240662734	0.188940092	-4.197981455
BobWhite_c5461_338	3A	24	0.240662734	0.188940092	4.197981455
BS00077769_51	2A	140	0.240684985	0.223502304	3.930970039
BS00063099_51	5B	69	0.240832188	0.373271889	-3.546816832
RAC875_c98401_90	5B	69	0.240832188	0.373271889	-3.546816832
Excalibur_c560_180	5B	69	0.240832188	0.373271889	3.546816832
tplb0056h22_2113	5A	43	0.241036878	0.064516129	6.701462923
wsnp_Ex_c3025_5587183	6B	110	0.241116525	0.447004608	-3.264955864
Ku_c16895_793	7B	99	0.241220244	0.301843318	3.623482471
Tdurum_contig9731_121	2A	98	0.241766185	0.476958525	-3.29888386
Kukri_rep_c104648_439	6A	55	0.241803019	0.050691244	7.712077684
wsnp_BE405275A_Ta_1_1	4A	30	0.242018166	0.278801843	3.732367041
BS00102773_51	7A	97	0.242376426	0.49078341	3.320746767
RAC875_c8221_649	7B	141	0.242411024	0.382488479	-3.591113595
Excalibur_c3988_1660	4A	106	0.242441946	0.262672811	-3.785738371
Kukri_rep_c72756_155	5B	132	0.242529726	0.073732719	6.545594337
wsnp_Ra_c27733_37249132	5B	72	0.242606052	0.119815668	-5.321265737
wsnp_BE500291A_Ta_2_1	5A	16	0.242705736	0.449308756	3.656999403
Ra_c14852_1487	6B	61	0.242819953	0.377880184	3.436527889
Tdurum_contig8695_379	5B	18	0.243208055	0.276497696	-3.855788813
RAC875_c83401_115	4A	110	0.243254501	0.447004608	3.410702989
Kukri_c12079_204	3A	123	0.243304759	0.334101382	3.600120439
tplb0025i05_1836	6A	82	0.24333732	0.331797235	-3.504325037
BS00010130_51	1B	76	0.243349723	0.276497696	3.636781127
BS00084096_51	5B	107	0.24376567	0.046082949	-7.746938983
Kukri_c21787_283	4B	105	0.243893154	0.099078341	-5.719104812
BS00063549_51	7A	76	0.243921585	0.375576037	3.498460183
BobWhite_c7114_237	5A	8	0.244585479	0.428571429	-3.231141087
wsnp_Ra_rep_c106523_90273922	3A	34	0.244652909	0.440092166	-3.387612632
wsnp_BF473884A_Ta_1_3	7A	100	0.244791904	0.258064516	3.779709198
BobWhite_c47357_535	2B	114	0.245210246	0.315668203	-7.873868911
RAC875_c91464_170	5A	68	0.245385261	0.253456221	-3.749166509
RAC875_c34512_493	2B	19	0.245401931	0.476958525	3.604847354
Tdurum_contig13287_203	6A	41	0.246181066	0.202764977	4.004828456
wsnp_CAP12_c1960_972031	1A	85	0.246264069	0.260368664	-3.770413557
BS00073670_51	5A	84	0.246327764	0.288018433	2.25119753
Kukri_c45512_193	1A	102	0.246500442	0.209677419	-4.212697602
CAP7_c1933_170	2B	110	0.246624286	0.421658986	5.731917393
Tdurum_contig60114_525	4B	74	0.24692532	0.467741935	-3.264071571
Ku_c47744_1073	6B	66	0.247094142	0.3640553	-3.42805538
wsnp_Ra_c13_24540	5A	45	0.247127278	0.271889401	-3.739359629
RAC875_c19099_308	5B	69	0.247311287	0.200460829	4.453170063
wsnp_Ex_c28679_37784954	3A	188	0.247553096	0.48156682	-3.169076149
wsnp_Ex_c13783_21613564	1A	70	0.247820637	0.16359447	-4.671275997
wsnp_CAP11_rep_c8811_3803397	6A	71	0.248043192	0.288018433	3.649914129
JD_c107_683	1B	82	0.248309547	0.389400922	-3.4993181
BS00099804_51	7A	119	0.248504544	0.350230415	3.476240511
Tdurum_contig86202_175	5A	89	0.248684958	0.341013825	3.755900674
Excalibur_c19475_619	7A	42	0.248899124	0.483870968	3.214954956
wsnp_CAP11_rep_c4346_2050918	7A	212	0.248927396	0.301843318	-3.528133095
wsnp_JD_c42879_30043973	2B	67	0.248998143	0.170506912	4.384910334
BS00097481_51	3B	66	0.249053952	0.152073733	-4.557193993
BS00083918_51	6B	120	0.249057006	0.078341014	-6.320444935
wsnp_Ex_c1676_3185400	3B	81	0.24909259	0.493087558	3.444328063
BS00103275_51	6B	66	0.249137806	0.375576037	-3.297693446
wsnp_Ku_c51039_56457361	5A	67	0.249392034	0.18202765	4.313380349
wsnp_Ra_c16813_25556454	7A	136	0.249691032	0.428571429	3.551404288
Kukri_c23752_659	5B	72	0.249916085	0.387096774	-3.462186045
wsnp_JD_c9613_10432955	5B	71	0.249916085	0.387096774	3.462186045
BS00045568_51	1B	118	0.250079736	0.403225806	-3.47788215
BS00003867_51	2A	47	0.250088679	0.306451613	3.519163438
wsnp_Ex_c13949_21828493	3A	95	0.250249086	0.140552995	-4.752716318
Kukri_c57491_156	2A	104	0.250328883	0.050691244	-7.142765323
Ra_c22880_760	2A	104	0.250328883	0.050691244	7.142765323
BS00063174_51	6B	64	0.250428195	0.31797235	3.624888994
BS00063034_51	3B	80	0.250982784	0.184331797	-4.253875371
BS00044408_51	5A	89	0.25100909	0.16359447	4.249001536
BS00023151_51	5D	207	0.251109956	0.34562212	-3.742516686
RAC875_c75528_355	7A	113	0.251343466	0.239631336	-3.748495785
Excalibur_c62737_131	3B	70	0.251482532	0.253456221	3.882359035
wsnp_BE494474A_Ta_2_2	3A	88	0.251518089	0.260368664	3.742968853
Excalibur_c23921_738	4A	139	0.251596424	0.244239631	3.816952643
CAP11_c1820_244	2B	153	0.251766713	0.368663594	3.385298591
BS00011492_51	4B	74	0.25203769	0.470046083	-3.21619579
Tdurum_contig97939_64	7B	145	0.252660137	0.186635945	-4.239589919
Kukri_c87104_125	5B	121	0.252735539	0.433179724	-3.353903569
Jagger_c6106_119	5A	70	0.253270326	0.382488479	3.289315164
Kukri_c75754_239	5A	70	0.253270326	0.382488479	3.289315164
RAC875_rep_c76772_850	7A	126	0.253741447	0.170506912	4.273094742
IACX5879	5A	56	0.253877862	0.214285714	-4.039713258
RAC875_rep_c69619_78	2A	131	0.254059759	0.396313364	-3.513327485
wsnp_RFL_Contig2011_1216801	3A	89	0.254661306	0.467741935	3.254405004
Tdurum_contig10128_593	5A	42	0.254967356	0.066820276	6.443430483
wsnp_Ex_c2718_5038582	5A	43	0.254967356	0.066820276	6.443430483
Tdurum_contig28703_293	1B	9	0.255346778	0.142857143	4.544510008
RAC875_c36614_344	2B	107	0.255787198	0.133640553	-4.680170392
wsnp_Ex_c2181_4089639	1A	69	0.255815285	0.168202765	4.211463344
IAAV6957	7A	148	0.255824842	0.449308756	3.432925834
BS00010659_51	4B	71	0.25583669	0.140552995	4.722165728
Kukri_c89906_197	4B	71	0.25583669	0.140552995	4.722165728
RAC875_c2498_600	5A	53	0.256158966	0.115207373	5.551141675
Tdurum_contig12008_803	3B	10	0.256397076	0.152073733	4.370173052
BobWhite_rep_c66990_294	3B	80	0.256468846	0.115207373	4.951656444
BS00061387_51	5A	67	0.256795905	0.184331797	-4.235703367
RAC875_c61597_327	5A	67	0.256795905	0.184331797	-4.235703367
wsnp_JD_c5699_6859527	3A	89	0.25704425	0.463133641	3.259015667
Excalibur_c52196_235	6A	120	0.257276953	0.133640553	-4.893708811
wsnp_Ku_rep_c69533_68919669	7D	26	0.257565476	0.165898618	4.372720141
Kukri_c9507_142	6B	65	0.257682679	0.414746544	-3.232852342
wsnp_Ex_c3175_5864335	5B	177	0.258274614	0.437788018	3.164416639
wsnp_Ex_c21875_31045200	5B	134	0.258341312	0.108294931	5.274553592
wsnp_Ex_c8019_13598142	5B	134	0.258341312	0.108294931	5.274553592
BS00065543_51	5B	20	0.258662722	0.311059908	3.500011121
BS00074353_51	5D	200	0.25899363	0.322580645	3.378148015
RAC875_c16827_292	5B	37	0.259110105	0.092165899	5.613305625
BobWhite_c10402_140	3B	63	0.25915129	0.246543779	-3.798681239
RFL_Contig3687_972	6A	82	0.259326694	0.334101382	3.371323492
IACX6309	2B	115	0.259813669	0.331797235	4.854916474
BS00011235_51	5A	77	0.260059643	0.398617512	3.305354595
wsnp_Ex_c6961_11998812	7A	209	0.260441477	0.119815668	4.938978238
Ex_c16948_754	2B	115	0.260786395	0.30875576	-7.676083273
RAC875_c103094_120	2B	114	0.260786395	0.30875576	-7.676083273
IAAV1673	6B	58	0.260968622	0.497695853	-3.14425729
wsnp_Ra_c2730_5190076	6B	58	0.260968622	0.497695853	-3.14425729
wsnp_Ex_c51461_55394646	2B	96	0.261079855	0.188940092	4.160168181
Ex_c9556_2547	7A	136	0.261509372	0.488479263	-3.276863531
Kukri_c18148_1177	7B	159	0.261751636	0.19124424	-4.515975896
BS00033612_51	5B	30	0.262130721	0.186635945	4.51226493
Excalibur_c94546_61	3B	12	0.26213629	0.246543779	3.845081638
BS00093201_51	2A	123	0.26223699	0.359447005	3.278748403
wsnp_Ex_c698_1376989	6B	64	0.262377198	0.479262673	-3.173885988
BobWhite_c17750_568	6B	64	0.262377198	0.479262673	3.173885988
BS00093856_51	3D	25	0.262661722	0.14516129	-4.480030222
RAC875_c13116_541	2A	99	0.262812901	0.47235023	3.147299766
BS00062759_51	1A	144	0.262874485	0.315668203	3.411330034
tplb0032g12_1241	7A	203	0.263001915	0.30875576	-3.474932091
IAAV7352	1B	101	0.263084463	0.341013825	-3.436297785
RAC875_c62614_191	6A	83	0.263247169	0.338709677	3.351079969
RAC875_c21537_368	7B	93	0.263658427	0.064516129	6.918295931
BS00104279_51	4B	105	0.263763664	0.101382488	5.46153765
Kukri_rep_c101259_81	4B	105	0.263763664	0.101382488	5.46153765
wsnp_Ex_c4148_7494801	4B	105	0.263763664	0.101382488	5.46153765
Kukri_c12000_1447	1A	70	0.263802023	0.158986175	-4.618425634
BobWhite_c2988_493	2B	56	0.263826501	0.188940092	5.150755315
BS00095640_51	3D	83	0.263990212	0.129032258	-4.694863637
Kukri_c28160_2017	7B	147	0.264038833	0.267281106	-3.614537898
Ra_c69221_1167	5A	42	0.264136499	0.48156682	3.831688324
wsnp_RFL_Contig2805_2579582	7A	203	0.264219343	0.361751152	-3.348974429
BS00040283_51	7B	145	0.264251583	0.375576037	3.692717895
RAC875_c10122_113	6B	64	0.264304234	0.30875576	-3.564101827
Kukri_rep_c72558_961	2D	43	0.264307051	0.152073733	-4.513702093
RAC875_rep_c112646_106	6B	113	0.264351372	0.368663594	-3.232603337
Tdurum_contig569_263	6B	109	0.265255211	0.449308756	3.106665105
RAC875_c68978_220	6A	13	0.265309739	0.407834101	-3.171187209
Tdurum_contig10194_765	6A	85	0.265336369	0.124423963	4.681413907
Kukri_c21943_958	6B	58	0.265354484	0.495391705	-3.11783301
wsnp_Ex_rep_c67179_65674582	5A	32	0.265624943	0.396313364	3.165037926
Excalibur_c6714_246	5A	23	0.266032464	0.108294931	5.100759241
Kukri_c47825_138	1A	71	0.26606037	0.073732719	-6.061908274
BobWhite_c19346_434	7A	180	0.266095648	0.165898618	4.185568034
RAC875_c25848_122	2A	140	0.266525165	0.474654378	3.193113459
CAP7_c2649_283	7B	141	0.266703819	0.361751152	-3.486505471
wsnp_BE605194B_Ta_2_7	7B	103	0.266732724	0.465437788	-3.31128575
Kukri_c6973_344	2B	93	0.266844759	0.311059908	-3.434685842
wsnp_Ku_c20011_29589514	5A	89	0.266845883	0.168202765	-4.082397963
BS00064892_51	7A	76	0.267264946	0.384792627	3.313095298
BS00060838_51	6B	64	0.267376852	0.311059908	3.546735279
RAC875_c32923_95	7A	114	0.267411382	0.352534562	-3.564197298
wsnp_Ex_c18662_27538313	1A	70	0.267563661	0.105990783	-5.10865504
RAC875_c20883_693	1D	3	0.267574814	0.140552995	-4.743720817
BS00063744_51	7B	98	0.267587754	0.301843318	-3.433396848
BS00085589_51	6B	110	0.267703997	0.124423963	5.034287742
Kukri_c25377_365	6B	65	0.267770492	0.377880184	3.227255188
BobWhite_c478_1386	1A	71	0.267821107	0.391705069	-3.314224456
Tdurum_contig11733_825	4B	6	0.267895354	0.460829493	3.191073735
Jagger_c505_141	5B	49	0.268168197	0.168202765	4.63064
RAC875_rep_c105322_99	5B	49	0.268168197	0.168202765	4.63064
wsnp_Ex_c12119_19382820	5B	49	0.268168197	0.168202765	4.63064
wsnp_Ex_rep_c66696_65023462	5B	49	0.268168197	0.168202765	4.63064
Tdurum_contig59953_282	3B	107	0.268518569	0.375576037	-3.440261179
BobWhite_c14409_206	5D	196	0.268792793	0.442396313	3.221524011
IAAV8170	3A	113	0.269003974	0.115207373	-5.406817625
Excalibur_c23801_115	5B	183	0.269278937	0.092165899	-5.465900206
BS00066024_51	4B	72	0.269412216	0.211981567	-4.050059549
BS00021957_51	4A	121	0.269675893	0.366359447	-3.183469767
BS00015653_51	5A	53	0.269875719	0.380184332	3.171943353
RAC875_c35993_308	5A	56	0.270580231	0.398617512	-3.564825181
wsnp_JD_c3441_4455541	6A	45	0.270665417	0.313364055	-3.714342563
wsnp_Ex_c11246_18191331	3B	62	0.271338487	0.352534562	-3.390098804
IACX473	6A	104	0.271461611	0.082949309	-5.417846825
D_GA8KES401AVZF3_380	2D	51	0.271714415	0.299539171	3.702982901
BS00066226_51	6B	65	0.271866119	0.133640553	4.553821483
Excalibur_c37943_221	5A	89	0.271980625	0.170506912	-4.032921559
wsnp_Ex_c26771_35998435	6A	134	0.272292513	0.292626728	8.35898141
wsnp_BE399939A_Ta_2_1	5A	81	0.2723911	0.188940092	3.934075514
BS00049997_51	5B	129	0.272411461	0.214285714	-3.882539612
BS00022395_51	4A	122	0.272632642	0.391705069	-3.151552795
BS00110642_51	7D	27	0.273007279	0.186635945	-4.012873228
Kukri_c34453_332	4B	71	0.273867378	0.142857143	-4.5447337
wsnp_JD_c33645_25575463	4B	71	0.273867378	0.142857143	-4.5447337
BS00032203_51	4B	71	0.273867378	0.142857143	4.5447337
Kukri_rep_c79943_189	4B	71	0.273867378	0.142857143	4.5447337
Tdurum_contig55374_309	4B	71	0.273867378	0.142857143	4.5447337
wsnp_Ku_c5502_9765942	4B	71	0.273867378	0.142857143	4.5447337
RAC875_c3672_705	5D	200	0.274032487	0.453917051	3.273745504
RAC875_rep_c106439_1159	6A	48	0.274145145	0.398617512	3.328671807
IAAV2401	5B	144	0.274360214	0.16359447	-4.381594259
wsnp_Ex_c16577_25095267	7B	157	0.274371	0.152073733	-4.311838639
RAC875_c68849_153	6B	37	0.274406563	0.253456221	-3.571936584
wsnp_Ex_c56091_58346859	6B	37	0.274406563	0.253456221	3.571936584
BS00060666_51	3A	129	0.274714787	0.096774194	5.101438253
Kukri_c13345_481	3B	86	0.274714787	0.096774194	5.101438253
wsnp_Ex_c9248_15372536	2B	93	0.274803422	0.248847926	3.708802984
D_contig36176_338	7D	26	0.274920357	0.152073733	4.320563593
tplb0021g21_595	2A	150	0.275208403	0.347926267	-3.410837326
RAC875_c54392_94	5B	147	0.275292399	0.253456221	-3.45000556
wsnp_RFL_Contig4753_5709032	7B	77	0.275784312	0.223502304	3.906631724
BS00023055_51	7A	75	0.275859809	0.283410138	-3.569501676
IAAV6015	4D	86	0.275919544	0.059907834	-6.697219837
BobWhite_c13238_386	5A	56	0.276001033	0.195852535	3.918361488
BS00022950_51	2B	67	0.276074791	0.17281106	-4.089878513
Kukri_c26168_713	1D	3	0.276184643	0.142857143	-4.640229793
Ku_c47168_563	5A	57	0.276557984	0.059907834	6.27739098
wsnp_Ex_rep_c101906_87187119	2B	96	0.276587927	0.147465438	-4.377162508
Tdurum_contig14130_315	5B	11	0.276944453	0.311059908	3.493263474
RAC875_c62325_320	6A	41	0.277002538	0.267281106	3.520390911
wsnp_Ex_c8374_14111734	1A	70	0.277088994	0.126728111	4.689985938
IAAV5863	1B	115	0.277143536	0.285714286	-3.484160529
tplb0035a03_368	6A	84	0.27726259	0.105990783	-4.876272963
Tdurum_contig42858_1352	6A	85	0.27726259	0.105990783	4.876272963
Kukri_c38845_430	1B	61	0.277268172	0.165898618	-4.161769202
BS00010886_51	5B	68	0.277383993	0.377880184	-3.371163386
Tdurum_contig49187_601	5A	56	0.277401665	0.271889401	3.52322337
BobWhite_c11861_557	5B	68	0.277447662	0.387096774	-3.29254288
BS00078522_51	7A	130	0.277481966	0.140552995	4.332479489
Tdurum_contig50720_482	2A	151	0.278291556	0.357142857	-3.417150104
BobWhite_c16847_99	3B	66	0.279951911	0.211981567	-3.810273707
BS00037278_51	2B	96	0.280143596	0.347926267	-3.339993252
Excalibur_c1925_2569	5B	132	0.280418089	0.080645161	-5.968490994
RAC875_c48052_127	5B	132	0.280418089	0.080645161	-5.968490994
RAC875_rep_c109658_382	5B	132	0.280418089	0.080645161	-5.968490994
Excalibur_c92906_314	5B	132	0.280418089	0.080645161	5.968490994
Kukri_c55310_94	5B	132	0.280418089	0.080645161	5.968490994
RAC875_rep_c109658_211	5B	132	0.280418089	0.080645161	5.968490994
Ku_c12842_664	1D	45	0.280528057	0.138248848	4.427492542
BS00079440_51	2D	44	0.280592967	0.290322581	-3.363944778
Jagger_c2707_152	3B	66	0.28079695	0.211981567	3.792083045
Kukri_rep_c70103_146	3B	62	0.280814616	0.497695853	-3.141377291
wsnp_Ku_c14082_22272647	3A	123	0.280868437	0.129032258	-4.677255166
wsnp_JD_c2297_3138694	6B	26	0.28106816	0.158986175	4.300771972
RAC875_c6280_292	4A	127	0.281462277	0.082949309	5.760780289
wsnp_JD_c14769_14413046	4A	49	0.281764509	0.069124424	5.90457013
BS00110121_51	1B	44	0.281792206	0.34562212	-3.182320585
wsnp_Ex_rep_c69316_68246280	7B	145	0.28215057	0.080645161	5.648979529
IAAV9022	1A	70	0.282707641	0.124423963	-4.616496625
wsnp_BE518393A_Td_2_3	1A	70	0.282707641	0.124423963	-4.616496625
Excalibur_s107771_77	1A	70	0.282842725	0.147465438	-4.275760533
Excalibur_c24391_321	3B	46	0.283165247	0.430875576	-3.236334243
CAP8_c2448_355	1A	29	0.283233736	0.253456221	-3.416281198
Excalibur_c3948_1315	5B	20	0.283768009	0.076036866	-6.019394919
Tdurum_contig25432_1377	5B	20	0.283768009	0.076036866	-6.019394919
Kukri_rep_c109397_59	5B	6	0.283768009	0.076036866	6.019394919
BS00056823_51	1A	143	0.283954814	0.080645161	-5.48452642
Excalibur_c49743_97	3A	130	0.284600117	0.228110599	-3.72811863
BS00110292_51	3B	70	0.284772693	0.16359447	4.175998411
RAC875_c10194_910	3A	120	0.284929519	0.389400922	3.140499694
BS00071558_51	7A	136	0.285042516	0.31797235	3.347125114
RAC875_c1792_3457	5B	121	0.285112453	0.417050691	3.158527046
Kukri_c1214_2316	5B	178	0.285194003	0.313364055	3.186798038
Kukri_c1214_825	5B	178	0.285194003	0.313364055	3.186798038
BS00067003_51	1B	57	0.285214078	0.184331797	-3.789658949
IAAV2593	5B	123	0.28525548	0.221198157	-3.9640271
RAC875_rep_c83934_91	7A	213	0.285458597	0.47235023	-3.113316322
Excalibur_c73922_55	2B	108	0.28546612	0.105990783	-5.109523631
RFL_Contig876_422	3B	37	0.285794492	0.078341014	-5.673515923
RAC875_c35152_372	4B	63	0.285909145	0.479262673	-3.075050817
Ra_c58335_189	3B	13	0.286032708	0.430875576	3.92957672
BobWhite_c4482_73	1B	161	0.286567485	0.31797235	-3.277259187
BS00068485_51	7D	26	0.28669503	0.161290323	4.148688944
IACX9279	6B	63	0.287250814	0.474654378	2.988062886
wsnp_Ex_c25505_34771897	6B	60	0.287250814	0.474654378	2.988062886
Jagger_c6508_51	5B	40	0.287405709	0.198156682	-3.705458842
Jagger_c1077_98	6B	70	0.288147492	0.110599078	4.965687956
Tdurum_contig11988_459	3B	23	0.288402901	0.451612903	3.09089143
Jagger_c1423_102	6A	141	0.288446064	0.313364055	3.623800768
wsnp_Ex_rep_c66651_64963120	5B	49	0.288761327	0.170506912	-4.377985149
BS00102772_51	7A	97	0.2888822	0.495391705	-3.04312402
BS00021692_51	7A	97	0.2888822	0.495391705	3.04312402
Tdurum_contig51566_427	6A	128	0.289028229	0.055299539	-6.378831548
BS00066545_51	2B	100	0.28922537	0.246543779	3.55974201
wsnp_CAP11_c2596_1325540	1B	155	0.289418285	0.239631336	3.504161837
IAAV1698	2A	115	0.289948352	0.230414747	-3.618800986
BobWhite_c40424_143	4B	77	0.290316523	0.368663594	2.98586009
Tdurum_contig52079_1174	7B	136	0.290370117	0.435483871	3.460299467
Excalibur_c76665_98	2B	109	0.290387139	0.138248848	-4.928758446
BS00108784_51	7A	98	0.290617159	0.370967742	-3.254192151
BS00047242_51	5A	16	0.290753081	0.453917051	-11.68186292
BS00022537_51	5D	198	0.290995242	0.479262673	-3.045494634
BS00067775_51	4B	6	0.291081314	0.470046083	-2.970460239
BobWhite_rep_c52911_146	3D	143	0.291117609	0.078341014	-6.075028319
wsnp_Ex_c33455_41940691	5B	56	0.291348104	0.202764977	-29.86583104
wsnp_Ku_c17875_27051169	5B	56	0.291348104	0.202764977	-29.86583104
wsnp_Ex_rep_c68023_66768700	5B	56	0.291348104	0.202764977	29.86583104
RFL_Contig2815_1305	2B	141	0.29173132	0.223502304	3.67708713
RFL_Contig5508_1283	3B	14	0.291862587	0.463133641	-3.109458661
wsnp_Ex_rep_c68183_66958099	1A	70	0.291992788	0.124423963	-4.564359775
RAC875_c62223_86	3B	92	0.292097582	0.101382488	4.912994187
Ku_c63748_1264	2B	41	0.292118672	0.17281106	-4.095473554
Excalibur_c35074_257	2B	118	0.292141807	0.313364055	4.189743311
wsnp_Ex_c18669_27544717	6B	63	0.292479078	0.476958525	2.954944518
wsnp_CAP11_c68_106078	3A	131	0.292590334	0.495391705	-2.915749515
wsnp_CAP12_c15_9559	3A	131	0.292590334	0.495391705	-2.915749515
wsnp_Ku_c13325_21275440	6B	57	0.292716667	0.188940092	3.852690223
BS00095515_51	3B	107	0.292743996	0.359447005	3.355852418
RFL_Contig727_736	5A	52	0.293193204	0.198156682	4.097019136
Tdurum_contig82534_311	7B	140	0.293386608	0.440092166	3.208392543
Tdurum_contig93270_1008	5B	42	0.293438963	0.15437788	4.349224246
Tdurum_contig52695_388	5A	89	0.293821232	0.451612903	-3.169095962
BS00011330_51	7A	89	0.293828829	0.232718894	-3.667770722
RAC875_c5966_1854	3B	26	0.294066417	0.218894009	3.689374673
BS00028183_51	5B	51	0.294175426	0.184331797	-4.087190807
wsnp_Ku_c1876_3666308	6B	71	0.294814107	0.105990783	5.004655843
Excalibur_c14925_1747	7A	114	0.295158425	0.34562212	3.336091151
Excalibur_c91154_175	3A	88	0.295196835	0.479262673	-2.959625894
Tdurum_contig55097_601	5A	90	0.295443288	0.186635945	3.974465416
wsnp_Ex_c17476_26190830	5A	93	0.295716204	0.175115207	4.111218955
wsnp_BF201235A_Ta_2_4	2A	25	0.296089079	0.304147465	-3.190661552
Kukri_rep_c106490_583	4A	91	0.296147214	0.237327189	3.605216509
RAC875_rep_c109658_614	5B	132	0.296294051	0.078341014	5.793573409
IAAV2271	4B	40	0.296331008	0.168202765	-4.014238984
BS00065873_51	3B	135	0.296534633	0.474654378	-2.902998009
RAC875_rep_c109969_119	5A	93	0.296629329	0.15437788	-4.251392335
CAP8_rep_c3781_99	4A	119	0.296970491	0.34562212	-3.276584066
Kukri_c94493_273	5B	72	0.297074661	0.186635945	-3.965219924
Tdurum_contig54917_597	6D	40	0.297217742	0.433179724	2.967533201
Tdurum_contig9144_222	1B	171	0.297263839	0.267281106	-3.400523489
Excalibur_rep_c69865_157	6B	119	0.297527695	0.057603687	7.141399525
RAC875_c28819_281	5A	63	0.297840773	0.188940092	3.996063855
Excalibur_c48047_90	3A	101	0.297907514	0.223502304	3.798149139
Kukri_c50071_1084	7B	90	0.298193139	0.117511521	4.679592448
Excalibur_c12996_775	7A	136	0.298207228	0.251152074	-3.458683097
Excalibur_c36377_615	5B	71	0.298526752	0.131336406	-4.92592267
Excalibur_c7968_2218	5B	71	0.298526752	0.131336406	-4.92592267
IAAV942	7A	134	0.298564177	0.059907834	6.121075517
Excalibur_c43740_95	6D	135	0.298792777	0.281105991	-5.132089027
BS00022276_51	2D	18	0.29911077	0.352534562	3.153187823
Excalibur_c31499_732	7D	134	0.299252779	0.092165899	5.193987438
Excalibur_c71158_54	1A	27	0.29954707	0.255760369	-3.265761539
CAP11_c601_120	4B	58	0.299704231	0.449308756	-3.069378018
RAC875_c27160_307	4B	37	0.29997114	0.052995392	6.532145794
Tdurum_contig10677_529	7B	103	0.299996776	0.476958525	3.101205979
BS00064478_51	6B	119	0.300131988	0.205069124	4.612237515
wsnp_Ku_c11980_19464222	5B	41	0.30017566	0.147465438	4.245791085
Tdurum_contig63703_1143	6A	17	0.300273834	0.147465438	4.290934752
wsnp_Ex_c31017_39858962	5A	56	0.300288867	0.216589862	3.661918922
wsnp_Ku_c16358_25225060	2A	120	0.300409443	0.186635945	-3.777256893
BS00105606_51	1B	58	0.300411988	0.156682028	3.964514266
BS00023024_51	4B	105	0.300765276	0.16359447	3.99068451
wsnp_Ex_c361_707953	3A	177	0.300818766	0.193548387	-3.669321192
RAC875_c47003_445	7B	74	0.30082316	0.147465438	4.115687299
IACX9290	1B	134	0.301120666	0.324884793	-3.208464511
wsnp_Ex_c16551_25061395	5A	23	0.301152141	0.161290323	4.038191025
RAC875_c278_1801	5B	162	0.301168525	0.202764977	3.639265946
RFL_Contig2751_1562	2B	143	0.301413524	0.165898618	4.424583345
wsnp_Ex_c23383_32628864	6D	82	0.30150133	0.147465438	-4.176860827
wsnp_Ex_c3040_5615597	3B	81	0.301580128	0.119815668	4.544069407
wsnp_CAP7_c2282_1107112	5A	36	0.302249383	0.216589862	-3.642383964
Kukri_c67076_479	7A	130	0.302263256	0.124423963	-4.406755814
RAC875_c2340_616	3B	125	0.302399401	0.453917051	3.037622748
BS00071597_51	3B	125	0.302480543	0.398617512	-2.978147206
wsnp_Ex_rep_c102159_87386822	6B	58	0.302680225	0.493087558	2.88464427
BobWhite_c6633_179	5B	72	0.302855714	0.1359447	4.765239092
wsnp_JD_c5795_6955627	5B	71	0.302855714	0.1359447	4.765239092
RAC875_c31791_559	7B	140	0.302921938	0.294930876	3.40391553
RFL_Contig4069_2628	6A	141	0.303208199	0.202764977	3.819759173
IAAV539	2B	93	0.303819218	0.301843318	-3.159246174
Tdurum_contig99764_60	3B	125	0.303889354	0.400921659	-2.964370453
BS00074299_51	5A	89	0.303917204	0.343317972	3.287636179
BobWhite_c8266_582	4B	104	0.304039892	0.094470046	5.200396692
Excalibur_c15029_144	7B	74	0.304296751	0.152073733	-4.060022459
Excalibur_c60581_62	3A	107	0.304360223	0.400921659	3.105445761
wsnp_Ex_c4069_7355431	3B	60	0.304377594	0.237327189	3.49118784
wsnp_Ex_rep_c70174_69125822	3B	65	0.304642796	0.246543779	-3.356325812
RFL_Contig2471_119	3D	23	0.304790625	0.069124424	-5.615587841
RAC875_c18335_443	5B	70	0.305030549	0.161290323	4.362139664
wsnp_Ku_c24742_34711973	7A	130	0.30513761	0.133640553	4.155532971
RAC875_c15745_124	5A	8	0.305237242	0.421658986	2.867503309
RAC875_c22641_993	3B	80	0.305902486	0.078341014	5.300808028
BS00039218_51	3B	34	0.306522228	0.267281106	-3.160912036
Ra_c1726_1071	5B	69	0.30707674	0.177419355	-4.007779713
Excalibur_c8483_1308	3B	62	0.307101811	0.350230415	-3.143978145
Kukri_c1214_948	5B	178	0.307112123	0.30875576	3.061759483
Kukri_c42807_473	7A	136	0.307305679	0.069124424	-5.869281511
BS00065468_51	3A	78	0.307409607	0.276497696	3.377975188
Tdurum_contig75938_1546	1B	61	0.307448317	0.149769585	-4.030976512
Excalibur_c24639_398	7B	167	0.307570852	0.366359447	3.126775174
Excalibur_c4361_309	6B	64	0.307981981	0.474654378	-2.891906206
Ra_c10469_616	6B	63	0.307981981	0.474654378	-2.891906206
RAC875_c22101_656	6B	64	0.307981981	0.474654378	-2.891906206
wsnp_Ex_c43809_50018316	6B	63	0.307981981	0.474654378	-2.891906206
IAAV6675	6B	63	0.307981981	0.474654378	2.891906206
wsnp_Ex_c33813_42239400	6B	64	0.307981981	0.474654378	2.891906206
BobWhite_rep_c61602_139	2B	99	0.307999412	0.1359447	4.505926792
BS00066186_51	2A	83	0.308120823	0.398617512	2.854773184
RFL_Contig2971_282	1B	123	0.308161313	0.071428571	-5.796797328
BS00063823_51	5A	45	0.308198449	0.278801843	-3.288874034
RAC875_c42009_247	5B	70	0.308335032	0.156682028	-4.403895854
Ku_c20136_198	7B	77	0.308581284	0.218894009	-3.67366704
Kukri_c33640_640	3A	106	0.30862058	0.410138249	-3.084754673
BS00066549_51	1A	70	0.308822606	0.122119816	4.389281886
Tdurum_contig47317_100	7B	113	0.308901991	0.170506912	-3.859948189
BS00035732_51	7D	144	0.309012417	0.297235023	-3.078062426
Kukri_c48125_714	7D	144	0.309012417	0.297235023	3.078062426
D_contig79290_372	3D	95	0.309014619	0.103686636	4.795739432
BS00065481_51	5A	89	0.309034429	0.184331797	-3.605029782
wsnp_Ex_c14866_22995097	1A	71	0.3092284	0.184331797	3.658480428
wsnp_Ex_c8240_13914674	3A	47	0.309288981	0.170506912	3.743334699
BS00032830_51	3B	63	0.309324464	0.274193548	-3.210809099
Excalibur_c25991_184	7B	53	0.309446414	0.447004608	2.867146618
Excalibur_rep_c79404_164	7A	136	0.309471371	0.430875576	-3.12133267
Kukri_c46932_155	5B	71	0.309573315	0.133640553	4.761812477
BobWhite_c18408_199	3A	89	0.30979732	0.258064516	-3.358088264
BS00048031_51	3A	89	0.30979732	0.258064516	-3.358088264
Kukri_rep_c103857_458	5A	63	0.310115888	0.193548387	-3.891149078
RAC875_c49940_385	5A	63	0.310115888	0.193548387	-3.891149078
Ku_c101932_436	3B	71	0.310344472	0.200460829	3.656031206
Ra_c58279_684	2A	78	0.31037235	0.237327189	3.628355098
Ra_c58279_702	2A	78	0.31037235	0.237327189	3.628355098
wsnp_Ex_c5412_9564346	2A	77	0.31037235	0.237327189	3.628355098
RAC875_c12959_869	4B	40	0.310457612	0.170506912	-3.891259759
CAP11_rep_c8279_82	7D	112	0.310498431	0.414746544	-3.055611322
RAC875_c48025_483	4B	115	0.310516723	0.092165899	5.113385356
wsnp_Ku_c19251_28705893	7A	148	0.310532912	0.449308756	3.118372726
CAP7_c1155_57	5B	69	0.310824693	0.19124424	-3.825642586
BS00042014_51	5B	69	0.310824693	0.19124424	3.825642586
Excalibur_c2795_1518	5D	198	0.310990994	0.338709677	-2.948940271
Excalibur_rep_c69149_1588	2A	151	0.31111786	0.361751152	-3.225523114
Tdurum_contig97942_163	5B	181	0.311254334	0.329493088	-2.992793071
BS00040742_51	3B	88	0.31129215	0.073732719	5.272899245
wsnp_Ex_c8208_13870372	3B	88	0.31129215	0.073732719	5.272899245
BS00108055_51	3B	70	0.311388174	0.175115207	3.827432863
wsnp_Ex_c9722_16062937	1A	92	0.311425091	0.412442396	-3.010164327
wsnp_BE498985A_Ta_2_1	7B	103	0.311760758	0.479262673	-3.034942573
IACX5899	3A	113	0.311883638	0.188940092	3.716679438
RAC875_c6837_468	6B	49	0.311935536	0.382488479	-2.948928018
Tdurum_contig61938_424	2A	150	0.311955603	0.368663594	3.269829718
BS00059847_51	5B	177	0.312238896	0.414746544	2.847723497
BS00022747_51	7A	136	0.312261246	0.096774194	-5.047888358
wsnp_Ex_c44164_50292954	5A	93	0.312479701	0.175115207	-3.974240932
RAC875_c29455_79	6A	85	0.312606621	0.110599078	-4.454548364
BS00067748_51	3A	110	0.312621506	0.258064516	3.602692807
IAAV659	5B	70	0.313213056	0.161290323	-4.255139377
wsnp_Ex_c1603_3056226	6B	64	0.313366733	0.476958525	-2.859824641
D_GDS7LZN01CWBG5_74	7D	144	0.313449375	0.294930876	-3.054323428
BS00087279_51	3B	73	0.31361583	0.435483871	2.981966839
wsnp_Ex_c1427_2736441	1A	71	0.313745682	0.073732719	5.509841063
BS00076246_51	5A	89	0.313749592	0.33640553	3.292799225
Excalibur_c9370_966	4A	99	0.314274075	0.292626728	3.177960522
RFL_Contig4911_357	5B	11	0.314398362	0.306451613	-3.219558505
Tdurum_contig60165_722	5B	183	0.314583907	0.361751152	2.884592158
BS00066127_51	5A	45	0.314606527	0.274193548	3.243986183
wsnp_Ra_c32271_41304469	2A	123	0.314649083	0.398617512	2.98639092
wsnp_JD_c9902_10674725	3B	63	0.314707092	0.057603687	6.100020823
wsnp_Ku_c27286_37236472	7D	120	0.314719505	0.209677419	3.441308819
Excalibur_c50887_231	5B	44	0.314852552	0.078341014	5.106440966
Tdurum_contig10579_790	2A	106	0.315077049	0.400921659	2.861701929
RAC875_rep_c111778_387	7A	126	0.315365034	0.301843318	-3.46534229
BS00022436_51	4D	93	0.315380633	0.207373272	-3.666617816
Excalibur_c34937_710	2B	20	0.315715298	0.33640553	-2.992452434
Kukri_c4027_151	2A	120	0.315866626	0.198156682	3.589621797
wsnp_Ex_rep_c70593_69508988	1A	70	0.316182841	0.202764977	-3.526922972
Excalibur_c3959_118	6A	141	0.316195808	0.15437788	-3.845487678
JD_c12243_360	1B	64	0.316195808	0.15437788	3.845487678
D_contig03023_692	1B	161	0.31621065	0.306451613	3.09067693
Excalibur_rep_c102798_288	6B	80	0.316237698	0.267281106	-3.16417949
BS00034303_51	5A	46	0.316244868	0.177419355	-3.870943578
Ku_c34562_480	2B	72	0.316328892	0.165898618	-3.828758032
Kukri_c29396_58	7B	114	0.316508187	0.168202765	3.796664164
BS00083715_51	5B	11	0.316736858	0.306451613	3.195445744
wsnp_Ex_c2033_3814035	2A	75	0.31691956	0.101382488	-4.805749127
wsnp_Ku_c1205_2398925	4A	61	0.316993624	0.036866359	7.547498896
Tdurum_contig67161_99	7B	136	0.317064826	0.460829493	3.046153481
wsnp_Ex_c11697_18821490	1A	70	0.317323725	0.131336406	-4.225955343
wsnp_Ex_c17684_26426672	1A	70	0.317323725	0.131336406	-4.225955343
Excalibur_c17489_804	5B	145	0.317598972	0.3640553	-2.94342762
IAAV5294	5A	63	0.317633556	0.168202765	-3.836336708
Excalibur_c6567_845	5A	63	0.317724171	0.19124424	-3.81072741
BS00030581_51	3B	70	0.317905193	0.248847926	-3.395064635
wsnp_Ex_c45094_50985067	2B	93	0.317915763	0.17281106	3.878981637
wsnp_Ku_c6977_12078791	5A	92	0.318026629	0.179723502	-3.896469609
IAAV1120	4B	12	0.318083457	0.419354839	-2.917109612
wsnp_Ku_c663_1368085	3B	30	0.318129198	0.255760369	-3.241871481
BobWhite_c1488_504	1A	71	0.318638247	0.078341014	-5.349077364
wsnp_Ex_c7383_12655992	5A	56	0.318698538	0.209677419	-3.554511832
RAC875_c2787_1260	3B	60	0.318941514	0.124423963	-4.220254882
wsnp_Ex_c39592_46849607	5A	55	0.319046449	0.449308756	-2.925129869
BS00065934_51	3B	46	0.319449696	0.449308756	2.979760572
IACX8272	3B	70	0.319528127	0.251152074	-3.397049971
wsnp_JD_c1843_2562950	3B	70	0.319528127	0.251152074	3.397049971
Tdurum_contig52447_814	5B	58	0.319778804	0.207373272	-16.32615356
IAAV4188	5B	56	0.319778804	0.207373272	16.32615356
Kukri_c36351_64	1D	4	0.319843086	0.126728111	4.458989721
RAC875_c3427_734	3A	91	0.320191195	0.255760369	-3.295333212
BS00076530_51	6A	49	0.320196837	0.460829493	3.144691846
wsnp_Ku_c27759_37702654	2B	96	0.320199773	0.347926267	-3.073935211
Kukri_c47643_920	3A	91	0.320417091	0.161290323	3.711013572
Excalibur_c3730_2098	5B	26	0.320718671	0.357142857	3.162380912
wsnp_Ex_c1097_2105209	3B	63	0.32078124	0.152073733	3.818036089
Kukri_c53501_305	2A	163	0.321372014	0.170506912	-3.736013675
Kukri_c13136_1363	1A	53	0.321447148	0.17281106	3.782172723
wsnp_RFL_Contig1510_707132	7A	136	0.321451087	0.437788018	3.041209849
Tdurum_contig44206_1503	7B	160	0.321474301	0.394009217	-3.002693808
IAAV7086	2A	163	0.321505539	0.35483871	3.128492296
Excalibur_c5083_718	6B	80	0.321699188	0.269585253	3.112983794
BS00035883_51	2A	115	0.321760181	0.221198157	-3.457877381
wsnp_Ex_c18754_27630557	5A	92	0.32188817	0.177419355	-3.896154814
CAP11_c3209_76	5A	93	0.32188817	0.177419355	3.896154814
BS00065313_51	5A	63	0.321978655	0.313364055	-3.151518535
BS00062996_51	5A	27	0.322109681	0.34562212	3.174906246
Tdurum_contig31911_195	2B	108	0.322119841	0.057603687	5.943731675
Ra_c11042_1500	1A	70	0.322152874	0.131336406	-4.228329907
BS00103625_51	5B	41	0.322262867	0.248847926	3.282007059
RFL_Contig5031_526	2B	52	0.32239299	0.375576037	-3.153260524
Ra_c106922_266	4B	76	0.322585561	0.214285714	-3.381605886
Ku_c106533_550	1B	80	0.323062895	0.149769585	3.888202248
Kukri_c30535_58	3B	62	0.323173777	0.140552995	3.972251957
BS00109991_51	1A	104	0.323289945	0.359447005	-2.949493587
Ra_c69908_1877	1A	71	0.323473956	0.069124424	-5.537119589
RAC875_c17455_152	2B	114	0.323507254	0.117511521	-4.391475107
wsnp_JD_rep_c64505_41132927	2B	97	0.323508016	0.474654378	2.843334345
Kukri_rep_c69028_1398	3A	16	0.323527255	0.458525346	3.136176089
wsnp_RFL_Contig2402_1924907	5D	197	0.323814076	0.442396313	2.882537991
Tdurum_contig28053_218	3B	125	0.323905169	0.400921659	-2.840574288
Tdurum_contig75595_586	6A	41	0.324676555	0.276497696	-3.146492752
wsnp_Ex_rep_c67660_66321934	7A	134	0.324762335	0.278801843	-3.280824023
wsnp_Ku_c2119_4098330	6B	8	0.324779845	0.14516129	3.84226533
BobWhite_c2514_109	7B	151	0.324876212	0.322580645	3.00187104
BS00022522_51	7B	134	0.325066974	0.147465438	13.30580366
Kukri_rep_c72329_163	5A	64	0.325251323	0.198156682	3.648983518
BS00068083_51	1B	78	0.325583285	0.156682028	-3.817624722
wsnp_Ku_c2838_5354231	2A	150	0.325782049	0.361751152	-3.12208704
wsnp_Ex_c7965_13520238	1A	36	0.325792134	0.281105991	3.730506715
BS00064893_51	5D	200	0.325849695	0.322580645	2.949289179
wsnp_Ra_c6374_11143280	5B	143	0.326798092	0.112903226	4.535711389
BS00064077_51	3B	36	0.327051858	0.322580645	-2.905249664
Tdurum_contig9544_978	6A	49	0.327118969	0.447004608	-3.09151439
wsnp_Ex_c351_689415	7B	143	0.327297538	0.341013825	-3.309958472
Excalibur_rep_c101407_222	7A	114	0.327657731	0.338709677	-3.165551888
Excalibur_rep_c67198_530	1B	31	0.327789865	0.16359447	4.046874438
Excalibur_rep_c69275_346	6A	83	0.327858439	0.329493088	-2.965048766
Excalibur_c29205_537	3A	89	0.327981061	0.200460829	-3.688276778
wsnp_Ra_c6474_11298858	1A	70	0.328026829	0.129032258	-4.195165649
wsnp_Ex_c3747_6824863	1A	70	0.328026829	0.129032258	4.195165649
wsnp_Ex_c6934_11953178	1A	70	0.328026829	0.129032258	4.195165649
CAP12_c194_240	7B	171	0.328101824	0.347926267	2.972808689
Ra_c37920_342	4A	49	0.328422214	0.359447005	-2.900234721
Excalibur_c14401_743	4B	2	0.329037796	0.423963134	2.859000576
wsnp_BF473744B_Ta_2_2	2B	107	0.329061264	0.110599078	4.472907999
Kukri_c9522_622	5B	71	0.329428227	0.129032258	4.605023205
Excalibur_c94756_540	1B	58	0.329489683	0.205069124	-3.344126979
wsnp_Ku_rep_c70742_70379526	1B	58	0.329489683	0.205069124	3.344126979
wsnp_BE399688B_Ta_2_1	2B	93	0.329501472	0.253456221	3.318395209
BobWhite_rep_c62475_70	5B	71	0.329726102	0.124423963	-4.739918717
IAAV669	5A	116	0.330086293	0.288018433	2.989869707
wsnp_Ku_c6977_12078885	5A	93	0.33024092	0.175115207	3.825298927
Tdurum_contig83663_371	3A	91	0.330376131	0.158986175	-3.680006313
wsnp_BE490613A_Ta_2_1	3A	91	0.330376131	0.158986175	-3.680006313
BS00062425_51	7A	116	0.330401534	0.410138249	-2.857408006
wsnp_Ex_c10595_17291999	1A	71	0.330799473	0.066820276	-5.442767914
BS00084348_51	3A	21	0.330897782	0.059907834	6.27808776
BobWhite_c5457_1440	5A	63	0.330962167	0.195852535	-3.734402813
CAP11_c1048_99	7A	127	0.331018009	0.322580645	-3.122016137
BS00076693_51	2A	68	0.331135089	0.177419355	3.824022511
Kukri_c37311_136	2B	72	0.331214319	0.069124424	-5.405182503
Excalibur_c17039_436	2D	37	0.331482043	0.467741935	3.008048693
Jagger_c8121_167	5B	183	0.331982427	0.140552995	-3.949418761
wsnp_Ex_c22401_31592784	3B	62	0.332245633	0.370967742	2.997969159
Excalibur_c7963_1722	2B	69	0.33251829	0.168202765	-3.715380236
wsnp_Ex_c1482_2835665	7A	136	0.332784236	0.474654378	2.980176305
wsnp_Ex_c31570_40343841	5A	43	0.332877948	0.453917051	3.031498601
BS00066691_51	3D	142	0.333008245	0.142857143	-4.36400963
Excalibur_c20439_825	2A	149	0.333103861	0.211981567	3.360723888
BS00031746_51	7B	56	0.333350396	0.361751152	-3.083848208
Tdurum_contig31102_299	1B	74	0.333749206	0.218894009	3.330166108
BS00089894_51	1A	81	0.333956343	0.225806452	3.348079585
Excalibur_c20597_538	6A	12	0.334104123	0.387096774	-2.841489203
Kukri_c3009_1255	6A	12	0.334104123	0.387096774	2.841489203
wsnp_JD_c30422_23944042	3B	63	0.3344321	0.278801843	-3.041251559
BS00024643_51	2A	151	0.33472803	0.177419355	3.573710463
IACX8074	1B	134	0.334840416	0.32718894	-2.988589582
Excalibur_c40993_1129	1B	78	0.33498453	0.251152074	3.058716167
RAC875_rep_c106876_558	1B	87	0.335035054	0.428571429	2.867368646
wsnp_JD_c1236_1789566	2B	96	0.335078832	0.200460829	3.435631943
Kukri_c1568_889	3A	24	0.335429298	0.064516129	5.943930475
wsnp_BE605194B_Ta_2_1	7B	103	0.335675416	0.47235023	2.866397043
Ra_c105707_788	1A	81	0.335792793	0.225806452	-3.35713111
BS00069116_51	6B	94	0.335863307	0.269585253	2.988263567
Kukri_c7146_870	6A	4	0.336177024	0.221198157	3.275912529
Tdurum_contig63598_188	7A	126	0.336360178	0.292626728	3.300838874
wsnp_Ex_c10550_17231658	7B	90	0.336426268	0.119815668	4.114253919
Excalibur_c74925_338	2B	173	0.336707845	0.400921659	-2.897710234
IAAV3802	1B	84	0.336976509	0.140552995	-4.280580895
BS00066319_51	3A	104	0.337314563	0.248847926	-3.295776737
BobWhite_c20073_382	1B	161	0.337574598	0.30875576	-3.026970371
Ra_c11023_679	1A	75	0.337628167	0.080645161	5.025357957
Excalibur_s111479_146	6B	49	0.337678478	0.101382488	-4.369232548
Kukri_c32307_481	6B	49	0.337678478	0.101382488	-4.369232548
BS00065680_51	6B	49	0.337678478	0.101382488	4.369232548
RAC875_c10650_90	6B	49	0.337678478	0.101382488	4.369232548
wsnp_Ex_c19372_28313727	3B	62	0.337888455	0.35483871	2.963633078
BobWhite_c23903_443	5B	91	0.338086636	0.059907834	-5.607251484
RAC875_c36779_148	5B	90	0.338086636	0.059907834	-5.607251484
CAP8_c2401_433	1D	45	0.338342823	0.338709677	2.849811575
wsnp_Ex_c10596_17293192	2B	72	0.338376856	0.066820276	-5.398862962
BobWhite_c23736_153	5A	89	0.339078606	0.440092166	2.866498203
wsnp_BE403378B_Ta_2_1	4B	106	0.339266177	0.073732719	5.112343864
Kukri_c35661_63	6A	55	0.33943684	0.052995392	-6.27136251
BS00076093_51	6B	64	0.339504449	0.320276498	-3.023811151
BobWhite_c17879_519	3A	113	0.33958756	0.115207373	4.593786284
wsnp_Ex_c2185_4094843	5A	93	0.339697571	0.177419355	3.757561583
Ra_c17341_2122	7A	115	0.339777138	0.347926267	-3.08487092
Kukri_c1313_1158	1A	86	0.339990085	0.447004608	2.790208355
RAC875_c16281_195	3B	75	0.340068997	0.085253456	-4.95924098
RAC875_c16281_167	3B	77	0.340068997	0.085253456	4.95924098
BS00010144_51	5D	191	0.340083276	0.221198157	3.321269854
Tdurum_contig71365_233	2B	120	0.340880229	0.315668203	3.783516989
Tdurum_contig82534_237	7B	140	0.340886493	0.417050691	-2.856918588
wsnp_Ex_c14481_22485922	6B	25	0.340994568	0.156682028	3.833361165
BS00066647_51	7B	114	0.341360715	0.17281106	-3.61944321
wsnp_Ra_c20126_29372577	1A	71	0.341508803	0.071428571	5.201780552
wsnp_Ku_c39334_47795350	6A	13	0.341549872	0.138248848	4.094894437
Excalibur_rep_c106124_239	2B	93	0.341635694	0.170506912	3.68358467
IACX1412	2B	93	0.341635694	0.170506912	3.68358467
Tdurum_contig10861_942	7B	10	0.341810402	0.31797235	-2.942116461
Kukri_c38868_427	3D	113	0.341993891	0.19124424	-3.426371375
BobWhite_rep_c48835_225	6B	64	0.342113092	0.476958525	-2.684783868
Kukri_c13045_302	5D	69	0.342185443	0.108294931	4.242685006
BS00090253_51	6A	13	0.342529646	0.370967742	2.824907609
wsnp_Ex_c3201_5910642	1A	137	0.343016658	0.311059908	-3.083055578
Ku_c19745_1093	7A	211	0.343233262	0.152073733	-3.722900875
wsnp_Ex_c3988_7221220	4A	106	0.343502031	0.244239631	3.204372355
BS00010287_51	1A	70	0.344190952	0.129032258	4.042530792
RAC875_c2359_652	7A	176	0.34430832	0.048387097	-6.238533305
Kukri_c82145_51	5B	133	0.34433365	0.108294931	4.398361572
Kukri_c68006_282	3A	91	0.345007073	0.156682028	-3.583230572
BS00072839_51	2B	161	0.345025231	0.147465438	-3.881196105
BS00067590_51	6B	49	0.345090112	0.108294931	4.257576239
BobWhite_c30232_154	3A	91	0.34512849	0.147465438	3.644997468
RAC875_c5556_328	1B	75	0.345331908	0.165898618	3.766060391
BS00064369_51	4A	119	0.345333549	0.350230415	-3.021717438
BS00022666_51	2A	115	0.345561143	0.264976959	-3.036290844
RAC875_c14887_829	6B	110	0.345675837	0.133640553	-4.100126608
Excalibur_rep_c108293_345	4B	71	0.345753602	0.14516129	-3.818677805
wsnp_JD_c4413_5541190	3B	89	0.345993305	0.076036866	4.876612117
BS00079189_51	5A	16	0.346300056	0.421658986	-2.733752186
wsnp_Ex_c26285_35531618	4B	82	0.346603144	0.202764977	3.390064882
Kukri_c26517_691	7A	134	0.346730581	0.244239631	3.16067564
wsnp_BE489326B_Ta_2_1	3B	66	0.347781792	0.221198157	3.248405619
Kukri_c86812_193	5A	113	0.347787049	0.251152074	-3.088745896
Kukri_rep_c103359_233	1B	84	0.347860697	0.161290323	3.896028437
wsnp_Ex_c23235_32471767	1B	84	0.347860697	0.161290323	3.896028437
wsnp_Ex_c4666_8349206	5A	45	0.34818085	0.209677419	-3.483077083
BS00022045_51	7B	90	0.348221611	0.115207373	4.141563055
wsnp_Ex_c42653_49180485	7A	115	0.348336066	0.341013825	3.052998135
Excalibur_c18182_760	6B	64	0.348405007	0.474654378	2.633668447
wsnp_RFL_Contig3943_4376736	6B	63	0.348405007	0.474654378	2.633668447
RAC875_c24982_583	3B	125	0.348439781	0.391705069	-2.717828051
Kukri_c40353_179	7A	213	0.348470394	0.366359447	3.201806853
RFL_Contig2577_584	2B	115	0.348702896	0.299539171	-6.008040747
wsnp_Ex_c23795_33033010	5A	126	0.348940753	0.394009217	2.802795083
wsnp_Ex_c21450_30588044	1A	70	0.349299268	0.124423963	4.047173885
wsnp_BE443568A_Ta_2_1	3A	91	0.349465121	0.152073733	-3.577450697
BS00022882_51	3A	89	0.349465121	0.152073733	3.577450697
Ku_c25346_508	3B	72	0.349665368	0.228110599	3.458053836
Excalibur_c80941_665	6B	58	0.349773882	0.165898618	-3.613410364
Tdurum_contig76997_664	6B	76	0.350111146	0.161290323	-3.539939971
Ex_c9296_605	4B	74	0.350200957	0.073732719	-5.438511704
Tdurum_contig8028_870	4B	74	0.350578083	0.050691244	-6.090519797
wsnp_JD_rep_c67103_42432235	2B	104	0.350817715	0.283410138	3.079734123
Kukri_c49670_857	2D	43	0.350926055	0.241935484	-3.087664451
BS00080239_51	2D	45	0.350926055	0.241935484	3.087664451
RAC875_c23665_68	3B	135	0.351291637	0.423963134	-2.585653717
BS00092273_51	2B	93	0.351332468	0.251152074	3.160092336
Excalibur_c431_1323	6A	12	0.352118562	0.373271889	-2.76040838
wsnp_Ex_c431_848310	6A	12	0.352118562	0.373271889	2.76040838
wsnp_Ex_c2887_5330426	2A	98	0.352119328	0.267281106	3.121929942
BobWhite_c27193_217	5A	115	0.35212822	0.350230415	-2.845053816
IAAV3315	7A	136	0.352225503	0.30875576	-2.970240092
Ex_c5317_662	5A	67	0.352341504	0.179723502	-3.48864375
BS00066447_51	5A	93	0.352420846	0.17281106	-3.687057111
wsnp_RFL_Contig2265_1693968	5A	93	0.352420846	0.17281106	-3.687057111
Excalibur_c24051_502	5A	93	0.352420846	0.17281106	3.687057111
wsnp_Ex_rep_c101994_87256479	5A	93	0.352420846	0.17281106	3.687057111
Tdurum_contig42749_3287	1B	79	0.35268419	0.202764977	-3.286479091
RAC875_c40654_206	4A	120	0.352979477	0.382488479	2.689170277
Kukri_c27662_675	6B	110	0.353074052	0.129032258	-4.141656939
wsnp_Ku_c40084_48381107	5B	139	0.353913323	0.193548387	-3.26867262
BS00023140_51	6A	49	0.354164284	0.456221198	2.924819072
Excalibur_c3810_186	6B	63	0.354483196	0.47235023	-2.635247107
wsnp_Ex_rep_c70571_69488416	2B	81	0.354659336	0.350230415	-2.761404778
wsnp_Ku_c11665_18999583	2B	91	0.355003113	0.103686636	4.304567371
Excalibur_c15095_831	3B	125	0.355026655	0.403225806	-2.662771239
BS00037871_51	3B	125	0.355026655	0.403225806	2.662771239
Kukri_rep_c97239_133	2B	19	0.355099596	0.331797235	2.829094666
tplb0028p23_852	3B	51	0.355139167	0.320276498	-2.873056982
Kukri_c49506_396	4B	40	0.355380107	0.285714286	-2.999887799
BobWhite_rep_c65013_174	4A	49	0.355380493	0.361751152	2.748450426
Ra_c17685_927	1B	108	0.355429755	0.147465438	-3.788650551
Jagger_c5275_99	7A	98	0.355476481	0.329493088	2.901823062
Kukri_rep_c71778_644	7B	3	0.355524511	0.271889401	3.038083284
wsnp_BG606986A_Ta_2_1	1A	103	0.355569566	0.264976959	2.997844886
Ra_c29672_532	3B	81	0.355806092	0.105990783	-4.262366629
BS00063822_51	5A	45	0.356522782	0.278801843	2.959170151
Ku_c554_1239	7A	113	0.356566748	0.470046083	2.865243388
IAAV1650	5A	90	0.356949742	0.17281106	-3.525868395
[truncated: 4,422 more rows]
