# Supplementary material for: Haplotype-tagged SNPs improve genomic prediction accuracy for Fusarium head blight resistance and yield-related traits in wheat
Source: Theor Appl Genet. 2023 Apr 3;136(4):92. doi: 10.1007/s00122-023-04352-8 (PMC10068637; doi:10.1007/s00122-023-04352-8)
Supplement: Supplementary file 6 — Supplementary file6 (ZIP 14628 KB) [file 122_2023_4352_MOESM6_ESM.zip › FHB/2-GWAS-FHB.csv]

SNP	Chromosome	Position	P.value	maf	nobs	effect
wsnp_Ex_rep_c66409_64618153	6B	65	7.19E-05	0.338709677	217	-37.64019716
wsnp_Ex_c23122_32350412	6B	65	7.92E-05	0.338709677	217	38.78471901
wsnp_Ex_c5334_9427824	6B	66	8.12E-05	0.33640553	217	-37.27686752
BS00082760_51	6B	65	9.11E-05	0.33640553	217	-37.57473166
Kukri_c26279_503	6B	65	0.000152089	0.334101382	217	-37.27269928
wsnp_Ra_c11942_19247669	6B	65	0.000153644	0.338709677	217	36.90919368
wsnp_Ex_c1398_2677127	6B	65	0.00015802	0.338709677	217	-37.35860215
wsnp_Ex_rep_c66381_64576423	6B	65	0.000205394	0.338709677	217	-36.43410846
Kukri_c55096_140	6B	65	0.000209139	0.331797235	217	36.86123728
wsnp_JD_c25092_21024578	6A	79	0.000241342	0.33640553	217	35.60648435
BS00056278_51	6B	65	0.0002557	0.341013825	217	34.32945599
RAC875_c90029_92	6B	65	0.000276847	0.33640553	217	-35.29229487
RAC875_c41604_1001	6B	65	0.000279091	0.33640553	217	-36.45548343
wsnp_Ra_c11600_18784716	6B	65	0.000285158	0.33640553	217	35.94179397
Jagger_c556_473	6B	65	0.000285158	0.33640553	217	-35.94179397
wsnp_Ex_c9470_15701734	6B	65	0.000285158	0.33640553	217	-35.94179397
BS00063631_51	6B	65	0.000296316	0.334101382	217	36.33313106
BS00026203_51	6B	65	0.000296316	0.334101382	217	-36.33313106
wsnp_Ex_c8267_13954978	6B	65	0.000296316	0.334101382	217	-36.33313106
wsnp_JD_c2691_3617481	6B	65	0.000296316	0.334101382	217	-36.33313106
Ra_c26497_381	6B	65	0.000355632	0.334101382	217	34.90399461
BS00092859_51	4A	62	0.000468071	0.357142857	217	16.67339111
Excalibur_c7823_397	6B	65	0.000483377	0.331797235	217	34.45231632
wsnp_Ex_c8843_14783989	6B	65	0.000483377	0.331797235	217	34.45231632
wsnp_JD_c5591_6743599	6B	65	0.000483377	0.331797235	217	34.45231632
wsnp_Ra_c27839_37354085	6B	65	0.000483377	0.331797235	217	-34.45231632
wsnp_RFL_Contig3138_3094305	4A	62	0.000522753	0.350230415	217	16.94721568
wsnp_Ex_c14586_22625563	6B	65	0.000568232	0.341013825	217	-32.23305169
wsnp_Ex_c1725_3267186	6B	65	0.000631759	0.329493088	217	32.9415723
RAC875_c7110_2706	6B	65	0.000755082	0.331797235	217	32.50778927
wsnp_Ex_rep_c101703_87021883	6B	65	0.00078363	0.334101382	217	-32.81394703
wsnp_Ex_c5334_9427658	6B	65	0.000794088	0.331797235	217	-32.61681216
Kukri_c9507_142	6B	65	0.000817844	0.423963134	217	24.10986094
BS00079127_51	6B	65	0.000820954	0.331797235	217	-33.13166804
IAAV3697	4A	40	0.000885428	0.096774194	217	-24.87564242
BS00080317_51	6B	65	0.001283332	0.31797235	217	32.73668238
Ku_c35629_568	6B	65	0.001328205	0.334101382	217	31.13810744
Kukri_c2800_103	6B	65	0.001328205	0.334101382	217	31.13810744
BobWhite_c23946_75	6B	65	0.001328205	0.334101382	217	-31.13810744
Excalibur_c58393_329	4A	62	0.001375614	0.34562212	217	-15.43041444
wsnp_Ex_c26285_35532440	4B	82	0.001843121	0.209677419	217	-18.13006425
wsnp_Ex_c26285_35531618	4B	82	0.002025065	0.195852535	217	18.01294674
wsnp_Ex_c16446_24946990	6B	65	0.002077778	0.329493088	217	-29.77180481
BS00023068_51	2B	21	0.002157472	0.377880184	217	15.47035138
BS00037246_51	1B	142	0.002239257	0.384792627	217	15.10292411
Kukri_c8395_1352	1B	142	0.002307733	0.412442396	217	14.70168985
Ku_c32537_241	6B	65	0.002444957	0.33640553	217	27.33241268
wsnp_Ex_c351_689415	7B	143	0.003358201	0.352534562	217	-14.1820537
Tdurum_contig75595_586	6A	41	0.004001911	0.294930876	217	-15.74218144
BS00069368_51	6B	65	0.004530891	0.341013825	217	26.63378707
wsnp_Ex_c26285_35531324	4B	82	0.005015224	0.188940092	217	16.35156868
Kukri_rep_c104648_439	6A	55	0.005288341	0.059907834	217	24.23120077
Tdurum_contig13287_203	6A	41	0.005366625	0.218894009	217	15.68707845
Excalibur_rep_c66942_58	3B	82	0.005501116	0.447004608	217	11.83411189
Tdurum_contig46413_680	1A	29	0.005972029	0.255760369	217	15.54026233
Kukri_c100408_598	5B	116	0.006093003	0.052995392	217	-28.53714791
Kukri_c61725_545	6B	39	0.006454234	0.370967742	217	12.41041215
wsnp_BE497740B_Ta_2_2	3B	82	0.006527019	0.444700461	217	11.61186211
BS00082605_51	2D	42	0.006669748	0.156682028	217	-16.74162435
RAC875_c34617_143	6A	56	0.006877143	0.384792627	217	12.75763332
Kukri_c29410_63	5B	97	0.007110603	0.175115207	217	16.64474138
Excalibur_c7044_243	6A	43	0.007296292	0.214285714	217	15.20356405
BS00021873_51	5A	39	0.007352455	0.405529954	217	12.62799258
RAC875_c18200_929	4B	74	0.007474311	0.463133641	217	13.59512687
RAC875_c18736_133	4B	74	0.008454261	0.483870968	217	13.65100208
Ra_c7973_1185	4A	43	0.008468303	0.055299539	217	-23.64577548
Kukri_c35661_63	6A	55	0.008846817	0.062211982	217	-22.6613604
BS00003891_51	6B	39	0.008905409	0.3640553	217	-12.47156915
BS00110528_51	7B	145	0.008921224	0.483870968	217	12.02895262
wsnp_Ex_c97184_84339976	5B	133	0.008960495	0.297235023	217	13.11420026
BS00065418_51	2B	92	0.00976319	0.384792627	217	-16.35415511
Tdurum_contig97611_150	6A	19	0.00980613	0.414746544	217	-12.16743114
Tdurum_contig9612_971	6B	39	0.009876604	0.368663594	217	-12.27322179
RFL_Contig583_419	4B	74	0.010137175	0.463133641	217	13.03900327
Ku_c1191_2004	5B	45	0.010376051	0.460829493	217	13.37585674
Tdurum_contig43092_876	6B	39	0.010468126	0.463133641	217	-11.98597484
Tdurum_contig50845_82	1A	38	0.010685822	0.269585253	217	13.76547141
Tdurum_contig54957_624	3D	143	0.010720436	0.403225806	217	-12.25107148
RFL_Contig4939_885	6A	56	0.010793282	0.396313364	217	-11.99940841
RAC875_c25839_225	6D	83	0.011323993	0.142857143	217	15.94160658
Tdurum_contig100733_89	6A	37	0.011454128	0.301843318	217	-14.06935796
IAAV7418	6A	55	0.011613969	0.391705069	217	-11.79004343
D_GDRF1KQ02JPR1A_106	7D	115	0.011702995	0.082949309	217	18.97588152
BS00023126_51	1A	78	0.012640701	0.322580645	217	-12.79105457
JD_c2691_2947	6B	65	0.013172495	0.299539171	217	-22.07854803
RFL_Contig1622_923	6A	27	0.013199705	0.320276498	217	-12.22707814
RAC875_c6865_349	4B	68	0.013403417	0.115207373	217	-18.7151897
Ra_c17448_1214	6B	65	0.013431008	0.281105991	217	20.34704929
BS00024921_51	2A	132	0.013674059	0.283410138	217	11.85407323
Kukri_c322_1394	4B	68	0.013828733	0.085253456	217	21.54791871
RAC875_rep_c112646_106	6B	113	0.013919623	0.377880184	217	-12.82337747
Tdurum_contig54957_525	6A	19	0.01415033	0.414746544	217	11.65502896
BS00083578_51	7B	134	0.014171773	0.161290323	217	14.21050344
Excalibur_rep_c84475_162	6B	65	0.01422745	0.324884793	217	-22.55945628
Tdurum_contig10580_316	6A	22	0.01434904	0.414746544	217	11.66592171
RAC875_rep_c118376_304	2B	92	0.014364818	0.389400922	217	15.37770243
Excalibur_rep_c67198_530	1B	31	0.014377661	0.161290323	217	20.62645123
Excalibur_c3762_715	2B	108	0.01442768	0.119815668	217	18.1596016
BobWhite_c24484_240	5B	182	0.014513522	0.076036866	217	21.06234467
RAC875_rep_c115090_51	3D	1	0.014555305	0.168202765	217	14.08691154
CAP12_c1587_142	7B	145	0.014605689	0.479262673	217	-11.24645407
Kukri_rep_c68594_530	4D	54	0.014631581	0.410138249	217	-10.77125533
BS00065422_51	3D	1	0.014849268	0.158986175	217	14.20385803
wsnp_Ra_c48052_53424490	5B	130	0.015071115	0.179723502	217	15.9854269
Tdurum_contig102404_298	6A	56	0.015336928	0.394009217	217	11.33584729
RAC875_rep_c72491_171	6B	39	0.015384377	0.3640553	217	11.60008846
BS00003852_51	6B	39	0.015508236	0.366359447	217	-11.60910908
BS00090940_51	2A	102	0.015586284	0.414746544	217	-11.83035102
Tdurum_contig60165_722	5B	183	0.015661807	0.311059908	217	11.28542896
BS00065529_51	7A	178	0.015665837	0.382488479	217	-11.56655085
BS00057293_51	5A	16	0.016281164	0.407834101	217	-11.47837005
Kukri_rep_c79716_389	7B	151	0.01630152	0.264976959	217	-12.36756265
Excalibur_c23462_677	6B	65	0.016735054	0.324884793	217	22.40799018
wsnp_Ra_c5346_9501281	6A	122	0.016735365	0.370967742	217	10.86886673
RAC875_c22383_248	3D	1	0.017266759	0.158986175	217	-14.1085154
RAC875_c43871_154	3D	1	0.017441659	0.156682028	217	14.07331493
Kukri_c37241_513	6A	41	0.017491124	0.301843318	217	13.13863784
BS00111247_51	7B	163	0.017708	0.131336406	217	-15.85367146
RFL_Contig4591_1759	3D	1	0.017717588	0.057603687	217	-22.76577526
BS00085434_51	3B	95	0.017726467	0.099078341	217	-17.33756652
BS00056933_51	5A	20	0.017785337	0.414746544	217	11.19045813
wsnp_Ex_c539_1072859	4A	60	0.01811214	0.320276498	217	-11.88028159
RAC875_c8849_134	1B	63	0.018346996	0.218894009	217	16.13556988
Ex_c1583_1138	5B	56	0.018503399	0.205069124	217	13.28582229
Tdurum_contig92921_142	6A	45	0.018640215	0.396313364	217	11.22512697
CAP8_c5043_351	3D	4	0.018914423	0.221198157	217	-12.15911866
BS00108577_51	3D	4	0.019790825	0.230414747	217	-11.86647883
BobWhite_c47740_85	5B	42	0.019826601	0.382488479	217	-12.67763118
BS00067117_51	3D	4	0.020270241	0.218894009	217	-12.21463793
IAAV539	2B	93	0.020325932	0.271889401	217	-13.23628365
RAC875_c23654_214	6B	113	0.020738005	0.398617512	217	-11.65136314
wsnp_Ex_c14530_22548417	6B	57	0.020779314	0.244239631	217	16.1541114
Excalibur_rep_c69170_438	4A	151	0.020780832	0.16359447	217	-15.42278546
Tdurum_contig93884_223	2A	102	0.020981632	0.423963134	217	11.33609945
Tdurum_contig93330_656	1B	148	0.021052213	0.400921659	217	-11.00104899
wsnp_JD_c64_103934	4A	12	0.021115287	0.290322581	217	10.94616197
Excalibur_c56550_71	2B	145	0.021250127	0.216589862	217	13.15424669
Excalibur_c39390_303	6A	41	0.021336729	0.297235023	217	-12.79091561
Excalibur_rep_c69004_1653	3D	4	0.021627055	0.205069124	217	-12.53916704
BS00047242_51	5A	16	0.021664156	0.419354839	217	10.90063753
Excalibur_c34937_710	2B	20	0.021678273	0.324884793	217	-11.86611351
D_contig59199_227	3D	5	0.022079443	0.205069124	217	-12.5748409
RAC875_c8954_479	6B	57	0.022106633	0.1359447	217	18.14782159
wsnp_CAP8_rep_c3844_1896355	7A	212	0.022221247	0.267281106	217	13.70334143
BS00056932_51	5A	16	0.022273436	0.410138249	217	-10.88137531
wsnp_Ex_c2723_5047696	3B	14	0.022379951	0.375576037	217	11.09992678
wsnp_BE495143A_Ta_2_2	6A	100	0.022386212	0.071428571	217	-23.72514198
Tdurum_contig102404_127	6A	56	0.022429952	0.382488479	217	10.64308523
wsnp_Ku_c17618_26749729	6A	41	0.022557894	0.299539171	217	-12.62199673
BobWhite_rep_c64680_305	2A	102	0.0230952	0.419354839	217	10.98365561
BS00096853_51	6A	22	0.02310833	0.428571429	217	10.80962435
BS00007437_51	5B	45	0.023378997	0.384792627	217	-12.41918951
RAC875_c4800_255	4A	151	0.023707155	0.158986175	217	-15.30156196
Excalibur_c46904_84	4A	151	0.023707155	0.158986175	217	15.30156196
BS00059896_51	2B	109	0.023739388	0.055299539	217	-21.88339941
wsnp_Ex_c5619_9884202	2B	109	0.023739388	0.055299539	217	-21.88339941
Excalibur_c40976_87	2B	109	0.023739388	0.055299539	217	21.88339941
RAC875_c8197_810	2B	109	0.023739388	0.055299539	217	21.88339941
wsnp_Ra_c16080_24638622	1A	78	0.023942612	0.278801843	217	-12.25595578
RAC875_c35993_308	5A	56	0.024146794	0.421658986	217	-12.58206562
BS00011492_51	4B	74	0.024679554	0.48156682	217	-11.38812805
Tdurum_contig33428_272	6B	39	0.024973809	0.373271889	217	-10.73715978
IACX6023	6B	39	0.025035167	0.366359447	217	10.90423994
IACX13137	7A	213	0.025535198	0.246543779	217	12.57650341
wsnp_Ex_rep_c68023_66768770	5B	56	0.025851262	0.207373272	217	12.54133914
Kukri_c40735_318	7A	167	0.025980845	0.294930876	217	11.05496809
Kukri_rep_c71778_644	7B	3	0.026011795	0.276497696	217	10.40734684
Excalibur_c20392_1075	3B	84	0.026078163	0.158986175	217	13.5409923
BS00022364_51	4B	74	0.026154531	0.433179724	217	11.23703699
BS00062892_51	4B	74	0.026197671	0.456221198	217	11.60628123
BS00059454_51	4A	148	0.026572973	0.285714286	217	-13.16106955
Ex_c40520_1484	1B	63	0.026680838	0.119815668	217	-22.35221397
wsnp_Ex_c17185_25829084	6A	85	0.026883833	0.129032258	217	-15.61896554
Excalibur_c99745_169	6B	47	0.027084082	0.479262673	217	-10.8048249
Tdurum_contig60114_525	4B	74	0.027108158	0.479262673	217	-11.23413204
Tdurum_contig569_263	6B	109	0.027306592	0.465437788	217	11.53405092
Tdurum_contig46583_1275	4A	151	0.02762413	0.179723502	217	-14.62596058
wsnp_JD_c16245_15468917	3B	81	0.027629551	0.046082949	217	21.2796083
Tdurum_contig42125_5972	6A	85	0.027683543	0.133640553	217	-14.98053876
IAAV6156	2B	93	0.027960053	0.274193548	217	-12.41804424
Excalibur_c51720_84	7B	151	0.028055246	0.331797235	217	-10.92986723
BS00021877_51	1B	155	0.028292978	0.456221198	217	10.21466909
Kukri_c48418_149	7B	150	0.028677232	0.274193548	217	-10.9519739
wsnp_Ex_rep_c69760_68718561	5B	41	0.028691443	0.244239631	217	14.90724662
wsnp_BM140362A_Ta_2_2	1A	84	0.028776112	0.368663594	217	-10.48689214
BS00063368_51	2A	150	0.029564358	0.168202765	217	-17.11039414
BobWhite_c13839_78	6A	41	0.029672911	0.297235023	217	11.80160742
RFL_Contig5693_807	6B	39	0.030362345	0.370967742	217	10.33656217
BS00060596_51	2D	99	0.030503741	0.414746544	217	10.23972539
RAC875_c113582_346	1B	31	0.031068539	0.117511521	217	-22.23533148
Kukri_c13359_169	5B	182	0.031174765	0.331797235	217	10.26013695
Ku_c11706_149	1B	63	0.03120892	0.115207373	217	22.23401015
Kukri_c37212_1286	1A	27	0.031350604	0.170506912	217	-16.22022028
BS00087600_51	1A	78	0.031514565	0.301843318	217	11.29940998
Ra_c53208_433	5B	45	0.031539931	0.380184332	217	11.78614083
BS00038217_51	2B	84	0.031656108	0.320276498	217	-12.1985224
Tdurum_contig29823_203	6A	27	0.031665906	0.400921659	217	-10.26683665
wsnp_Ex_c28429_37553452	4A	31	0.03183277	0.292626728	217	10.76672557
RAC875_rep_c116173_605	5B	30	0.031888317	0.179723502	217	-13.15313195
Excalibur_c23801_115	5B	183	0.03199916	0.069124424	217	-19.74415787
BobWhite_c9690_94	2B	126	0.032000813	0.290322581	217	-13.1879116
BS00021716_51	4A	12	0.032011961	0.306451613	217	9.950926698
BS00035307_51	4A	12	0.032011961	0.306451613	217	-9.950926698
IACX5724	4A	151	0.032113845	0.156682028	217	14.63796944
RAC875_c17182_600	7B	3	0.032135129	0.276497696	217	-10.00424732
wsnp_Ex_c39221_46569987	7A	125	0.032341245	0.124423963	217	-15.28666166
BS00064528_51	2B	108	0.032438766	0.112903226	217	16.70320776
Excalibur_rep_c105674_99	7A	213	0.032487455	0.258064516	217	-11.78845193
BS00022212_51	3D	70	0.032667962	0.071428571	217	-17.0305854
RAC875_c3956_275	3B	12	0.032819619	0.49078341	217	10.67714245
Tdurum_contig28703_293	1B	9	0.033083328	0.138248848	217	18.88961825
BS00062644_51	7D	151	0.033104281	0.177419355	217	13.6868572
Kukri_c50527_241	3D	4	0.033534661	0.223502304	217	-11.09344889
Kukri_rep_c117022_97	3D	1	0.03361695	0.080645161	217	-17.24184501
BobWhite_rep_c64768_264	7B	63	0.033701226	0.117511521	217	-13.96760785
IAAV7544	7B	63	0.033929316	0.112903226	217	-14.22467414
IACX6496	5D	70	0.034020236	0.403225806	217	10.17348752
BS00083533_51	1B	63	0.034226484	0.115207373	217	-22.26608192
Kukri_c2332_1093	1B	64	0.034226484	0.115207373	217	22.26608192
BS00074120_51	7D	184	0.03441286	0.19124424	217	-12.1833048
BS00083706_51	3B	12	0.034783612	0.476958525	217	-10.30792828
CAP8_c2401_433	1D	45	0.034937545	0.359447005	217	9.714555417
BobWhite_c2568_115	6A	85	0.035109984	0.129032258	217	-15.1155301
RAC875_c10659_570	1B	63	0.035175565	0.115207373	217	-22.29136486
RAC875_c19425_903	6B	39	0.035184007	0.35483871	217	-10.15821601
wsnp_Ex_c741_1456698	2B	84	0.035227222	0.32718894	217	-11.71407233
IAAV2452	1B	63	0.035526834	0.117511521	217	-21.56016003
BS00074121_51	7D	183	0.035828262	0.205069124	217	-11.9847886
Excalibur_c3698_739	7B	134	0.035956202	0.377880184	217	9.429831207
Tdurum_contig32277_121	3B	94	0.036418743	0.131336406	217	-13.6476214
RAC875_rep_c106118_339	5A	39	0.03692255	0.426267281	217	-9.776861018
BobWhite_c12355_1548	7B	150	0.037334607	0.32718894	217	10.27499807
BS00063512_51	1B	161	0.03784787	0.152073733	217	-13.68636672
Excalibur_c53981_77	6A	85	0.037971977	0.140552995	217	-14.22658819
BS00067452_51	4D	79	0.038034503	0.442396313	217	-9.222507812
BS00010780_51	6A	85	0.038211928	0.129032258	217	-14.91656575
BS00022276_51	2D	18	0.038225498	0.366359447	217	10.53205282
RFL_Contig1820_712	7D	114	0.03851898	0.089861751	217	15.03635255
wsnp_Ex_c15377_23637176	1A	142	0.038633596	0.221198157	217	-11.59100045
wsnp_RFL_Contig2014_1222146	6B	57	0.03893074	0.440092166	217	-11.548545
Excalibur_c4789_2748	6D	9	0.039049083	0.221198157	217	12.27990539
wsnp_Ex_c2171_4072995	5A	148	0.039646852	0.216589862	217	12.50909307
wsnp_Ex_c2171_4073721	5A	148	0.039646852	0.216589862	217	-12.50909307
Tdurum_contig52332_94	1A	38	0.03965841	0.211981567	217	-12.01269584
BS00093740_51	1B	63	0.039716652	0.129032258	217	21.05900429
Kukri_c31059_130	2B	113	0.039868607	0.078341014	217	19.79661567
wsnp_Ex_c33455_41940691	5B	56	0.039998024	0.214285714	217	11.61154054
BS00049927_51	1B	63	0.040084164	0.158986175	217	-17.5582458
RFL_Contig2815_1305	2B	141	0.040577645	0.221198157	217	12.47833269
BS00074183_51	6B	47	0.040709875	0.470046083	217	9.957657825
Ku_c19185_1569	2D	137	0.040814998	0.211981567	217	-11.11034276
wsnp_CAP12_c720_382116	6D	23	0.04104253	0.089861751	217	-16.17459818
Excalibur_c20610_251	1B	63	0.041320581	0.115207373	217	21.32101581
wsnp_BE638137B_Ta_2_2	4B	115	0.041340422	0.126728111	217	13.84165451
BobWhite_c13654_447	1B	44	0.041343575	0.112903226	217	21.5867394
IAAV1312	1B	61	0.041343575	0.112903226	217	-21.5867394
Tdurum_contig9874_547	1B	63	0.041343575	0.112903226	217	-21.5867394
Excalibur_rep_c105674_315	7A	213	0.041408621	0.082949309	217	-15.88080998
RFL_Contig1820_846	7D	114	0.041439857	0.094470046	217	-14.50753419
RAC875_c32503_134	2B	95	0.041964317	0.35483871	217	-10.01190149
Tdurum_contig77275_259	5B	62	0.042397896	0.366359447	217	11.86005055
wsnp_Ra_c26091_35652620	5B	62	0.042397896	0.366359447	217	11.86005055
Kukri_c9073_1450	5B	62	0.042397896	0.366359447	217	-11.86005055
Tdurum_contig10172_176	5B	62	0.042397896	0.366359447	217	-11.86005055
wsnp_RFL_Contig2606_2264492	5D	61	0.042871102	0.380184332	217	10.03994977
RAC875_c57939_78	1A	31	0.042883597	0.19124424	217	-12.1178261
BobWhite_c9704_273	3A	78	0.042957554	0.255760369	217	-10.32424944
Tdurum_contig49187_356	5A	56	0.043188119	0.49078341	217	10.66605147
Kukri_c10869_1591	2B	145	0.043292254	0.202764977	217	-11.93380785
Kukri_c14902_1112	2D	50	0.043302813	0.175115207	217	11.77568705
Kukri_c58155_786	1A	83	0.043421806	0.230414747	217	10.39025822
wsnp_Ku_c17875_27051169	5B	56	0.043578076	0.211981567	217	11.39725294
wsnp_Ex_rep_c68023_66768700	5B	56	0.043578076	0.211981567	217	-11.39725294
RAC875_c67909_226	4A	148	0.043718135	0.285714286	217	-11.98443048
BobWhite_c47103_205	5B	56	0.043736324	0.209677419	217	11.35729985
wsnp_Ex_c902_1745108	6A	85	0.043739304	0.129032258	217	13.80298187
BS00011622_51	7A	213	0.044188025	0.239631336	217	-11.18435657
RAC875_c63067_283	1B	61	0.044228168	0.117511521	217	20.78413268
Excalibur_c94546_61	3B	12	0.044420008	0.228110599	217	11.35326799
wsnp_Ra_c2930_5550811	7D	114	0.044667583	0.094470046	217	-14.33069053
RAC875_c13920_836	6B	40	0.04484741	0.361751152	217	9.81469852
Ku_c12842_664	1D	45	0.044941501	0.124423963	217	15.81611185
CAP11_c59_418	3B	115	0.044995727	0.131336406	217	-12.95721099
wsnp_BE497618A_Ta_1_1	4A	49	0.04533088	0.069124424	217	18.90228643
BobWhite_c5872_65	6D	119	0.045360368	0.394009217	217	9.348689976
Kukri_c27648_350	4A	135	0.045508735	0.168202765	217	14.83420074
RAC875_c10636_525	7D	114	0.045564608	0.094470046	217	14.33496605
wsnp_Ex_c34011_42398664	6B	66	0.045759053	0.271889401	217	-15.78228895
RFL_Contig3811_3709	5B	49	0.045907148	0.260368664	217	-12.34290451
wsnp_Ex_c21875_31045200	5B	134	0.045937421	0.124423963	217	13.36876962
wsnp_Ex_c8019_13598142	5B	134	0.045937421	0.124423963	217	13.36876962
wsnp_Ex_c3764_6853627	2B	97	0.046017674	0.322580645	217	-9.840677248
RFL_Contig2578_862	3B	115	0.046209329	0.1359447	217	-12.87469999
wsnp_JD_rep_c64505_41132927	2B	97	0.046403467	0.493087558	217	10.2756909
Kukri_c30754_271	6D	134	0.046592402	0.34562212	217	9.478074879
Excalibur_c83056_83	6D	151	0.04688807	0.30875576	217	-9.649708475
Kukri_c6973_344	2B	93	0.047397511	0.278801843	217	-11.41555915
BS00022772_51	6B	65	0.047498094	0.251152074	217	14.50508993
RAC875_c16391_426	1B	82	0.047498116	0.110599078	217	14.06132173
BobWhite_c28058_232	7B	134	0.047640784	0.221198157	217	11.42170089
BS00022810_51	7B	145	0.047860497	0.456221198	217	-8.722529423
CAP8_rep_c8162_101	2B	112	0.048060366	0.050691244	217	-19.92617745
Excalibur_c40976_111	2B	109	0.048060366	0.050691244	217	-19.92617745
wsnp_Ku_c5756_10191339	1A	35	0.048249178	0.278801843	217	10.94621587
BobWhite_c12428_371	3A	152	0.048819832	0.133640553	217	-14.19641231
wsnp_Ex_c16491_24996576	6A	41	0.048894674	0.3640553	217	10.08137684
BS00056737_51	3B	116	0.048929338	0.138248848	217	-12.63326283
wsnp_CAP11_c59_99769	3B	115	0.048929338	0.138248848	217	-12.63326283
Tdurum_contig29090_280	5B	132	0.048985089	0.094470046	217	-16.46317743
wsnp_JD_c17128_16056425	7B	143	0.049060897	0.405529954	217	10.21887558
RAC875_c102223_220	1B	77	0.049144619	0.108294931	217	-15.313249
Tdurum_contig84962_266	7B	62	0.049195686	0.115207373	217	13.01060805
BS00011438_51	3B	19	0.049395206	0.297235023	217	-10.80792482
Tdurum_contig54925_415	2B	108	0.049477171	0.115207373	217	15.24248953
Kukri_c7146_870	6A	4	0.049612828	0.211981567	217	11.7445616
RAC875_c82385_209	6D	135	0.049709799	0.241935484	217	-10.9822106
Kukri_rep_c85536_598	4A	154	0.049729829	0.105990783	217	17.15040008
Excalibur_c24354_465	3A	144	0.049853079	0.315668203	217	-9.381060966
RAC875_c67063_703	7A	125	0.049902055	0.115207373	217	-14.22973757
BS00004903_51	1A	29	0.049943509	0.112903226	217	-20.67549346
RAC875_c60218_63	4D	84	0.049999288	0.228110599	217	-11.02881566
RAC875_c64292_78	6B	57	0.050118723	0.126728111	217	15.98053476
wsnp_Ex_c1880_3545329	5A	105	0.050292022	0.479262673	217	9.27250246
Kukri_rep_c68091_971	6B	119	0.050826447	0.239631336	217	-11.05597709
wsnp_Ra_c2930_5550871	7D	114	0.050968034	0.096774194	217	13.95521035
Kukri_c34845_242	3A	78	0.05105297	0.244239631	217	10.15157956
Ra_c71978_532	2B	107	0.051130286	0.108294931	217	15.31076149
tplb0021f14_1700	7B	103	0.051236613	0.437788018	217	9.71372146
BS00064478_51	6B	119	0.051714453	0.239631336	217	11.53367747
RAC875_c51455_182	5D	67	0.05195309	0.264976959	217	10.64182334
RAC875_c11702_1015	4A	153	0.051969646	0.082949309	217	-15.1698833
RAC875_c6798_467	1A	104	0.052041331	0.343317972	217	9.789992171
BS00022522_51	7B	134	0.052138918	0.175115207	217	-10.93018201
Kukri_c55780_296	7B	142	0.052211714	0.412442396	217	9.933477405
Excalibur_c74925_338	2B	173	0.052213132	0.430875576	217	-9.874579243
BS00066479_51	7B	134	0.052231872	0.281105991	217	9.414146797
D_GDS7LZN01DU929_63	6D	160	0.052432305	0.16359447	217	-12.97154997
BobWhite_c7145_355	2B	25	0.052560111	0.329493088	217	9.922572334
wsnp_RFL_Contig4236_4881643	7B	90	0.052648148	0.352534562	217	9.340190101
BS00104364_51	4B	75	0.052653671	0.387096774	217	-9.546228943
BS00031746_51	7B	56	0.05323289	0.389400922	217	-10.28203176
wsnp_Ex_c3025_5587183	6B	110	0.053364439	0.474654378	217	-9.9834001
BS00022466_51	4B	87	0.053443466	0.133640553	217	-12.07024437
BS00011010_51	6A	41	0.053728998	0.3640553	217	-9.893927336
wsnp_Ex_c11976_19193550	1B	63	0.054356133	0.112903226	217	20.64014056
Excalibur_c19078_210	4B	53	0.054636961	0.103686636	217	14.3294288
BS00067421_51	1A	78	0.054896556	0.16359447	217	12.34355734
wsnp_JD_c13903_13781269	1A	78	0.054896556	0.16359447	217	-12.34355734
BobWhite_c34798_184	6D	156	0.054896658	0.239631336	217	-10.76382893
Kukri_rep_c107983_607	6B	109	0.054896658	0.239631336	217	-10.76382893
IAAV7043	1B	63	0.054917444	0.117511521	217	19.48826101
IAAV7575	1B	63	0.054917444	0.117511521	217	19.48826101
BobWhite_c39214_164	5B	133	0.055164731	0.276497696	217	9.39478262
wsnp_Ex_c53170_56501500	5B	133	0.055164731	0.276497696	217	-9.39478262
BS00046263_51	6B	110	0.055529255	0.417050691	217	10.15722
RAC875_c30138_595	1B	8	0.055565725	0.110599078	217	20.61923476
wsnp_Ex_c5072_9006966	4A	164	0.055807925	0.225806452	217	11.61194781
Ex_c5168_849	6D	135	0.056164853	0.237327189	217	10.83316107
Tdurum_contig74813_560	6B	1	0.056374457	0.165898618	217	11.40709024
Excalibur_c43482_141	2B	84	0.056519387	0.32718894	217	10.43651218
BS00067742_51	1A	84	0.056531304	0.488479263	217	9.011835592
Excalibur_c22599_921	6D	134	0.056550787	0.341013825	217	-9.102932961
RAC875_c67063_984	7A	125	0.056568643	0.122119816	217	-13.81429799
BS00106545_51	4A	12	0.056626935	0.299539171	217	8.889569991
BobWhite_c4499_153	1A	55	0.05675642	0.17281106	217	11.89050735
IAAV8704	6B	39	0.056774017	0.352534562	217	9.108623188
Ex_c1583_1688	5B	56	0.056834782	0.209677419	217	10.77828922
wsnp_Ex_rep_c66903_65319487	5B	56	0.056834782	0.209677419	217	10.77828922
Excalibur_rep_c113950_132	1A	35	0.056959359	0.188940092	217	-11.63438717
RAC875_rep_c106238_237	6B	110	0.057497828	0.380184332	217	-9.658804273
RAC875_c37608_216	3B	64	0.057551156	0.258064516	217	13.40409109
IAAV5743	2B	157	0.057930833	0.041474654	217	18.92106879
wsnp_Ku_c22358_32187765	6A	85	0.058167503	0.133640553	217	13.47799429
BS00039118_51	7B	103	0.058739098	0.426267281	217	-9.717439543
RAC875_c691_1486	6A	85	0.058920341	0.131336406	217	-13.12566767
RAC875_c9770_123	1B	159	0.05937763	0.488479263	217	8.70855032
Tdurum_contig81911_179	7B	99	0.059459748	0.33640553	217	9.756240475
BS00106144_51	4B	75	0.059931127	0.359447005	217	9.638298945
BS00043099_51	2B	85	0.060102955	0.331797235	217	10.36339561
tplb0045o20_699	2B	87	0.060102955	0.331797235	217	10.36339561
wsnp_JD_c12687_12877994	2B	84	0.060102955	0.331797235	217	10.36339561
BS00079213_51	2B	84	0.060102955	0.331797235	217	-10.36339561
IAAV6100	1A	142	0.060255146	0.255760369	217	9.947770665
RAC875_c7804_236	6A	79	0.060671772	0.239631336	217	-10.9727445
Tdurum_contig14404_319	5B	126	0.060698427	0.426267281	217	12.7870369
Excalibur_c15844_1470	6A	79	0.060826458	0.255760369	217	10.94869393
BS00066413_51	4A	63	0.061013546	0.396313364	217	9.610715293
Kukri_c10751_1031	3A	130	0.061104484	0.447004608	217	8.783453323
Kukri_c10751_264	3A	130	0.061104484	0.447004608	217	8.783453323
RAC875_c28894_526	1B	63	0.061137353	0.085253456	217	-21.686636
Ex_c2171_2600	5A	148	0.061683552	0.205069124	217	-11.0679247
BS00031814_51	2B	97	0.061746602	0.357142857	217	-9.302128478
RAC875_c90431_275	1B	61	0.062104159	0.122119816	217	-18.64425121
RFL_Contig5787_2311	5A	115	0.062607264	0.389400922	217	8.431935803
Excalibur_c35713_106	6B	47	0.062976132	0.49078341	217	9.08996282
BS00071161_51	1B	44	0.062986483	0.175115207	217	13.02744867
D_GB5Y7FA02I369B_378	1D	38	0.063282724	0.34562212	217	8.866459044
wsnp_Ex_c8011_13584847	6B	43	0.063531717	0.320276498	217	-9.017911277
RAC875_rep_c70613_78	1B	31	0.063730053	0.112903226	217	19.42975181
wsnp_Ku_c16938_25916260	1B	44	0.063730053	0.112903226	217	19.42975181
BS00066271_51	1B	21	0.063939588	0.050691244	217	-19.19104478
Kukri_rep_c89183_282	3A	15	0.063993087	0.375576037	217	-8.900649586
BS00065633_51	6A	85	0.064105985	0.133640553	217	-12.76550323
Excalibur_c3948_1315	5B	20	0.064323554	0.076036866	217	18.56231907
Tdurum_contig25432_1218	5B	20	0.064323554	0.076036866	217	-18.56231907
BobWhite_c20453_589	7A	213	0.064333164	0.087557604	217	14.37601298
RFL_Contig5898_807	7B	143	0.064384101	0.205069124	217	-9.919828042
BobWhite_rep_c64068_241	2B	144	0.064575267	0.158986175	217	12.01373714
BobWhite_c35035_317	6A	136	0.065009193	0.375576037	217	-9.111833728
Kukri_c18017_1696	1A	94	0.065174007	0.456221198	217	-8.807033689
BS00062304_51	4B	111	0.065245226	0.073732719	217	15.79227034
wsnp_Ex_c19982_29009504	3B	64	0.065535921	0.297235023	217	-12.25421602
CAP12_rep_c3868_270	3B	6	0.065552147	0.161290323	217	11.67647109
wsnp_Ex_c33879_42293206	3B	115	0.065728072	0.138248848	217	11.65629735
Excalibur_c2618_1723	5B	179	0.065740096	0.30875576	217	8.772882143
RFL_Contig4421_1490	3B	72	0.066006142	0.073732719	217	-15.93655515
IAAV1930	1A	143	0.066006316	0.343317972	217	-9.454308707
BS00010988_51	2B	127	0.066132435	0.258064516	217	11.48149236
Tdurum_contig45588_730	5B	143	0.066450823	0.202764977	217	11.92578878
Tdurum_contig25432_1377	5B	20	0.066454076	0.078341014	217	18.12257745
wsnp_RFL_Contig1871_1020122	6A	85	0.066600307	0.103686636	217	-14.87782107
Excalibur_rep_c66939_849	4A	153	0.066687485	0.133640553	217	-14.99770441
Kukri_c46447_1738	7B	151	0.066804289	0.34562212	217	-8.909172133
Tdurum_contig52447_814	5B	58	0.066858123	0.216589862	217	10.41682125
IAAV4188	5B	56	0.066858123	0.216589862	217	-10.41682125
RAC875_c31493_120	2D	42	0.066957639	0.112903226	217	-12.57785396
Tdurum_contig17712_115	5A	69	0.067125268	0.14516129	217	-11.83575306
wsnp_Ra_rep_c116793_96612614	2D	51	0.067351739	0.161290323	217	11.31608901
JD_c8050_978	5B	45	0.067516069	0.207373272	217	14.18516834
Excalibur_rep_c108030_260	4D	84	0.067728594	0.322580645	217	9.073630173
RAC875_c4732_1521	7A	135	0.067844448	0.414746544	217	10.06313133
Tdurum_contig77234_467	6B	66	0.067881637	0.205069124	217	-12.404525
wsnp_Ex_c13031_20625900	4A	66	0.068151191	0.474654378	217	-8.499360401
wsnp_Ex_c7988_13555376	5B	45	0.068208993	0.338709677	217	9.879903501
BS00011061_51	6D	117	0.06841456	0.407834101	217	-8.59967447
BS00024215_51	7B	57	0.068501402	0.099078341	217	13.16121437
BS00094770_51	4D	80	0.068869696	0.387096774	217	-8.734266062
RAC875_c51781_795	3D	4	0.068954304	0.248847926	217	9.249132766
wsnp_Ku_c93664_84327484	3B	71	0.069372039	0.142857143	217	12.87420452
BS00079621_51	2B	108	0.069689378	0.069124424	217	17.63466893
BS00074962_51	1B	41	0.069909705	0.112903226	217	19.37322566
Tdurum_contig46389_1540	1D	178	0.069991494	0.122119816	217	-12.45747198
BS00074992_51	6A	41	0.070014414	0.456221198	217	8.727419558
BobWhite_c23416_168	6B	39	0.070239626	0.179723502	217	-11.34701321
RAC875_rep_c109658_614	5B	132	0.070420477	0.089861751	217	15.16415254
RAC875_c48766_224	7B	99	0.070819219	0.322580645	217	9.663929301
Tdurum_contig56431_637	6A	21	0.07115262	0.419354839	217	-8.861903648
BobWhite_c39153_131	1B	63	0.071256029	0.115207373	217	-18.78459105
Excalibur_c89515_95	1B	63	0.071256029	0.115207373	217	-18.78459105
Kukri_c17540_394	1B	63	0.071256029	0.115207373	217	-18.78459105
RAC875_c60360_389	1B	63	0.071256029	0.115207373	217	-18.78459105
Ku_c5960_496	1B	63	0.071256029	0.115207373	217	18.78459105
wsnp_Ex_c4942_8793029	6D	151	0.071462993	0.147465438	217	-12.33995743
wsnp_Ku_c10572_17445550	7B	76	0.072142378	0.357142857	217	-10.10028091
Kukri_c55310_94	5B	132	0.072200097	0.089861751	217	15.55166649
Kukri_c52356_96	2B	114	0.072320227	0.092165899	217	15.98335181
wsnp_Ex_c9729_16071358	2B	108	0.072456668	0.126728111	217	-12.71960142
Excalibur_c6714_246	5A	23	0.072753268	0.112903226	217	13.01156618
RAC875_c24285_1049	6D	156	0.072757172	0.158986175	217	11.80263316
wsnp_CAP7_c1592_791887	2B	116	0.073107966	0.290322581	217	11.53368211
Tdurum_contig48689_514	6B	49	0.07330789	0.207373272	217	11.12820756
wsnp_Ex_c45713_51429315	6B	117	0.073528821	0.216589862	217	10.71480547
BobWhite_c3714_659	6A	21	0.073692226	0.375576037	217	-9.079052692
wsnp_Ex_c2171_4072774	5A	148	0.073807888	0.216589862	217	10.96157587
Excalibur_c92906_314	5B	132	0.073813742	0.092165899	217	15.26610288
RAC875_rep_c109658_211	5B	132	0.073813742	0.092165899	217	15.26610288
Excalibur_c1925_2569	5B	132	0.073813742	0.092165899	217	-15.26610288
RAC875_c48052_127	5B	132	0.073813742	0.092165899	217	-15.26610288
RAC875_rep_c109658_382	5B	132	0.073813742	0.092165899	217	-15.26610288
BS00084370_51	7A	127	0.074003919	0.228110599	217	10.44969791
BS00091257_51	3B	141	0.074088037	0.311059908	217	9.69336036
Kukri_c82145_51	5B	133	0.07420798	0.124423963	217	11.72811927
BS00035732_51	7D	144	0.074372713	0.34562212	217	-8.959874127
Kukri_c29170_702	2A	125	0.074401891	0.205069124	217	10.28764755
RAC875_c3156_630	6D	156	0.074439031	0.156682028	217	-11.91368047
BS00093857_51	3D	83	0.074456362	0.059907834	217	-15.04090531
wsnp_CAP11_c78_114341	7A	136	0.074648305	0.361751152	217	10.17087314
wsnp_BE426418A_Ta_2_1	3A	161	0.075490398	0.149769585	217	-11.33505175
wsnp_BE426418A_Ta_2_2	3A	161	0.075768928	0.161290323	217	11.30791899
Tdurum_contig47476_495	4A	150	0.076122257	0.110599078	217	15.06652276
Tdurum_contig81113_395	4B	112	0.076842998	0.062211982	217	15.77072342
Tdurum_contig28353_1628	5B	119	0.076952037	0.331797235	217	-9.148176923
Excalibur_rep_c115600_289	3B	136	0.077287548	0.059907834	217	15.24890415
Tdurum_contig13287_703	6A	41	0.077333004	0.341013825	217	-9.167831338
IAAV8999	5B	41	0.078246654	0.428571429	217	9.226478325
Excalibur_c30975_133	3B	64	0.078388029	0.221198157	217	-10.90165704
RAC875_c3302_1411	2B	84	0.078414785	0.341013825	217	-9.803221819
IAAV5917	7D	134	0.078488669	0.403225806	217	7.592123972
Excalibur_c15335_197	6B	66	0.078648723	0.211981567	217	11.61599376
Excalibur_c49875_479	2B	145	0.078683406	0.1359447	217	11.62253858
Tdurum_contig42479_3800	1A	38	0.07877131	0.184331797	217	10.70073496
wsnp_Ex_c13352_21044607	6B	44	0.078824495	0.33640553	217	8.479610203
BS00036397_51	6A	85	0.07918168	0.3640553	217	-9.632219333
wsnp_Ex_c1597_3045682	1B	171	0.079632071	0.073732719	217	-13.6766048
Kukri_rep_c106477_365	7B	171	0.079815759	0.486175115	217	8.161453739
BS00074299_51	5A	89	0.079862254	0.324884793	217	9.137089518
Kukri_c30390_1731	6B	76	0.080020097	0.129032258	217	-11.51232789
Ra_c3470_1551	7B	73	0.080168194	0.080645161	217	14.85577827
Excalibur_c20277_483	3B	10	0.080286167	0.15437788	217	-9.966044243
CAP12_c2615_128	3D	131	0.080344884	0.119815668	217	-11.23537148
BS00110627_51	1A	104	0.080699722	0.377880184	217	8.539008179
Tdurum_contig41127_265	4A	127	0.080759533	0.184331797	217	12.86058528
RAC875_rep_c72879_435	2B	108	0.081390168	0.064516129	217	16.86936305
Tdurum_contig42092_348	5B	52	0.081495624	0.400921659	217	9.268746913
wsnp_Ex_c6548_11355524	5B	52	0.081495624	0.400921659	217	9.268746913
wsnp_CAP11_rep_c4300_2030261	6B	54	0.081550957	0.225806452	217	12.12462031
RAC875_c81616_116	5A	51	0.081605598	0.407834101	217	-8.398488226
Ex_c31468_763	6D	156	0.082157478	0.156682028	217	11.4976227
Kukri_rep_c107975_95	6D	156	0.082157478	0.156682028	217	-11.4976227
BS00038218_51	2B	84	0.082241327	0.343317972	217	9.655041446
RAC875_c32379_216	1A	111	0.082489933	0.244239631	217	9.769187924
RAC875_c55351_223	7A	45	0.082596145	0.31797235	217	8.748658705
Jagger_c5280_407	1A	88	0.082643168	0.366359447	217	-8.49535847
Ex_c64327_523	1B	44	0.083125024	0.110599078	217	-18.63863309
IAAV1624	1B	61	0.083125024	0.110599078	217	-18.63863309
IAAV2838	1A	51	0.083125024	0.110599078	217	-18.63863309
IAAV7611	1B	63	0.083125024	0.110599078	217	-18.63863309
Ku_c13532_1753	1B	61	0.083125024	0.110599078	217	-18.63863309
Kukri_c29582_126	1B	63	0.083125024	0.110599078	217	-18.63863309
Kukri_c51925_654	1B	61	0.083125024	0.110599078	217	-18.63863309
RAC875_c79370_378	1B	62	0.083125024	0.110599078	217	-18.63863309
RAC875_rep_c77710_180	1B	64	0.083125024	0.110599078	217	-18.63863309
Tdurum_contig42092_1047	1B	61	0.083125024	0.110599078	217	-18.63863309
Tdurum_contig44861_1253	1B	63	0.083125024	0.110599078	217	-18.63863309
Tdurum_contig9874_391	1B	44	0.083125024	0.110599078	217	-18.63863309
BS00005004_51	1B	44	0.083125024	0.110599078	217	18.63863309
Ku_c3695_1696	1B	61	0.083125024	0.110599078	217	18.63863309
RAC875_c21367_209	1B	44	0.083125024	0.110599078	217	18.63863309
RAC875_c37934_225	1A	46	0.083125024	0.110599078	217	18.63863309
RAC875_c4910_98	1B	63	0.083125024	0.110599078	217	18.63863309
RAC875_c51663_87	1B	51	0.083125024	0.110599078	217	18.63863309
Tdurum_contig100344_160	1B	63	0.083125024	0.110599078	217	18.63863309
Tdurum_contig11334_554	1B	63	0.083125024	0.110599078	217	18.63863309
Tdurum_contig13095_97	1B	64	0.083125024	0.110599078	217	18.63863309
Tdurum_contig56188_569	1B	53	0.083125024	0.110599078	217	18.63863309
tplb0055p02_1074	1B	61	0.083125024	0.110599078	217	18.63863309
wsnp_Ku_c28164_38103270	1B	31	0.083125024	0.110599078	217	18.63863309
BS00067499_51	3A	69	0.083543213	0.105990783	217	12.28918769
Kukri_c38845_821	1B	31	0.083544104	0.124423963	217	-15.7451778
BobWhite_c28295_256	1B	41	0.083544104	0.124423963	217	15.7451778
BS00083146_51	2A	93	0.083831163	0.444700461	217	-8.01283519
Tdurum_contig12899_342	3B	10	0.084001084	0.156682028	217	9.891213746
wsnp_Ku_c3081_5776947	4A	58	0.084011819	0.488479263	217	-8.499319831
RAC875_rep_c103556_427	6D	156	0.084122775	0.15437788	217	11.60241507
wsnp_Ex_c62371_62036044	6D	156	0.084122775	0.15437788	217	11.60241507
wsnp_BE497469B_Ta_2_1	3B	64	0.0843536	0.228110599	217	11.2614553
BS00022127_51	7B	9	0.084480129	0.320276498	217	-8.281688981
BS00064344_51	7B	56	0.084572171	0.368663594	217	9.118242296
Jagger_c6106_119	5A	70	0.084723108	0.428571429	217	7.833236961
BS00011869_51	3B	71	0.084943142	0.14516129	217	-12.14597152
wsnp_CAP8_c630_456418	2B	92	0.085398304	0.334101382	217	-11.27694826
IACX8470	2B	111	0.085449065	0.331797235	217	10.49309912
wsnp_Ex_rep_c66324_64493429	4A	66	0.085737678	0.476958525	217	8.045268888
Excalibur_c48404_59	2B	161	0.085823309	0.059907834	217	-17.72626458
wsnp_Ex_c15646_23969140	2B	161	0.085823309	0.059907834	217	-17.72626458
D_GDS7LZN01CWBG5_74	7D	144	0.086166132	0.34562212	217	-8.617631158
Jagger_c8121_167	5B	183	0.086350669	0.101382488	217	-12.6775515
Excalibur_c5193_64	2B	155	0.086545596	0.170506912	217	-10.21559032
Excalibur_c34069_487	3B	75	0.086557356	0.069124424	217	14.38288476
RAC875_c16281_167	3B	77	0.086557356	0.069124424	217	14.38288476
RAC875_c16281_195	3B	75	0.086557356	0.069124424	217	-14.38288476
Ra_c64515_242	1A	87	0.086693654	0.426267281	217	-8.665630826
BS00003350_51	7B	91	0.087414778	0.352534562	217	-8.242299041
Excalibur_c9000_209	3A	78	0.087441994	0.262672811	217	8.647418167
BS00067706_51	1B	63	0.087519279	0.117511521	217	17.40828419
Excalibur_c57482_473	3D	5	0.087642664	0.1359447	217	-10.92017369
IAAV3828	1B	63	0.088181344	0.124423963	217	16.61949578
tplb0035a03_368	6A	84	0.08835228	0.110599078	217	-13.01239188
Tdurum_contig42858_1352	6A	85	0.08835228	0.110599078	217	13.01239188
wsnp_RFL_Contig3917_4326857	2B	126	0.08859775	0.267281106	217	10.65742107
RAC875_c8752_1079	7B	159	0.088915419	0.16359447	217	-11.18772146
BS00068556_51	3B	92	0.089113482	0.264976959	217	-8.396884751
Excalibur_c96921_206	3A	142	0.089325169	0.274193548	217	-9.005112234
wsnp_Ex_c65985_64188864	5D	70	0.089442892	0.064516129	217	-14.37225219
wsnp_Ku_rep_c72922_72561803	5D	70	0.089442892	0.064516129	217	-14.37225219
Excalibur_rep_c91489_103	5B	45	0.089483545	0.207373272	217	13.18813753
wsnp_Ex_c19525_28494827	6B	117	0.089514733	0.193548387	217	-10.21990443
RAC875_c25738_168	6D	119	0.089533747	0.435483871	217	8.172856595
Excalibur_c13094_523	7D	135	0.089534473	0.223502304	217	-8.886945458
wsnp_RFL_Contig3739_3996324	5B	98	0.089564559	0.115207373	217	11.23334846
BS00023049_51	1D	134	0.089656524	0.262672811	217	9.839079203
IAAV6637	6D	160	0.08976373	0.15437788	217	11.38143433
BS00037002_51	6A	4	0.090115362	0.207373272	217	-10.45672417
BobWhite_c47040_185	6B	121	0.090197075	0.214285714	217	-10.79635033
BS00022993_51	5B	58	0.090518217	0.322580645	217	9.253291497
IACX3288	5B	57	0.090523869	0.428571429	217	-9.390967046
Excalibur_c29102_933	6D	156	0.090704424	0.152073733	217	-11.38633934
Excalibur_rep_c106362_961	7A	213	0.090835843	0.059907834	217	-16.36204382
wsnp_CAP8_c1594_914839	5B	43	0.090947824	0.200460829	217	12.98052503
RAC875_rep_c74170_236	5A	14	0.091150765	0.398617512	217	9.255780279
BS00041742_51	3A	152	0.091641425	0.131336406	217	12.20891624
Excalibur_c4699_215	5B	152	0.091876288	0.394009217	217	-8.316178683
BS00046264_51	6B	110	0.092020982	0.497695853	217	-8.826000364
wsnp_Ex_rep_c66331_64502558	3B	12	0.092533885	0.16359447	217	-9.917922308
wsnp_Ex_c13284_20948460	3B	143	0.093231341	0.33640553	217	-8.806293445
wsnp_Ra_c41135_48426638	3B	51	0.09331015	0.297235023	217	8.921390693
BS00028217_51	6B	57	0.093409093	0.232718894	217	10.37913665
BS00101408_51	7B	103	0.093534831	0.433179724	217	-9.002012391
wsnp_Ex_c15822_24204224	2A	93	0.093572876	0.433179724	217	7.686347927
Kukri_c20631_614	4D	85	0.09375349	0.384792627	217	-8.232580647
wsnp_Ex_c1482_2835474	7A	136	0.093783388	0.440092166	217	-8.75990036
RAC875_c13949_923	6B	57	0.094000052	0.368663594	217	-10.11459313
BS00064885_51	6B	75	0.094098035	0.14516129	217	10.32401746
BS00064886_51	6B	75	0.094098035	0.14516129	217	-10.32401746
wsnp_Ex_rep_c66893_65301351	3B	82	0.094227099	0.156682028	217	10.77304673
Ra_c4051_1010	2B	108	0.094665702	0.108294931	217	-13.24317446
RAC875_c14408_783	6A	77	0.094884589	0.398617512	217	9.929237931
BobWhite_c41676_137	2B	110	0.094953949	0.384792627	217	10.92806939
BS00077131_51	2B	111	0.095137124	0.419354839	217	-11.51624957
BS00090945_51	3B	68	0.095259783	0.267281106	217	-10.12987016
BS00082219_51	5A	118	0.095333609	0.304147465	217	-8.550771607
Kukri_c75754_239	5A	70	0.095802544	0.423963134	217	7.641912707
wsnp_BF201102A_Ta_2_1	5A	35	0.095891857	0.476958525	217	-7.236049395
IAAV3946	7A	130	0.096599237	0.082949309	217	13.38678917
BS00022169_51	7A	178	0.096635198	0.292626728	217	8.387466811
Kukri_c4581_737	5B	118	0.096655664	0.32718894	217	-8.641874003
BS00022032_51	6A	28	0.09692584	0.3640553	217	7.983187136
Excalibur_c9779_465	6A	26	0.096985103	0.078341014	217	-13.91245816
Kukri_rep_c101615_148	6A	26	0.096985103	0.078341014	217	-13.91245816
Kukri_c6364_1243	6A	26	0.096985103	0.078341014	217	13.91245816
wsnp_Ku_c33917_43336069	1A	101	0.097518223	0.479262673	217	-7.31173614
Kukri_c62467_362	3A	78	0.097534458	0.248847926	217	-8.579551162
BS00105606_51	1B	58	0.097548195	0.133640553	217	15.65861166
JD_c12243_360	1B	64	0.097548195	0.133640553	217	15.65861166
Excalibur_c3959_118	6A	141	0.097548195	0.133640553	217	-15.65861166
IACX3811	1B	41	0.097927107	0.152073733	217	9.885349616
Kukri_c12901_706	7B	99	0.098227227	0.324884793	217	-8.880698749
Excalibur_c16703_430	3B	125	0.098244761	0.375576037	217	-7.967692177
BS00020459_51	3A	130	0.098296397	0.299539171	217	-8.333372638
IAAV7221	4B	6	0.09841116	0.041474654	217	-17.23134785
Tdurum_contig54776_1396	4A	164	0.098412994	0.216589862	217	-10.038099
Tdurum_contig12008_803	3B	10	0.098565055	0.152073733	217	9.402948035
wsnp_JD_c7795_8867843	6D	134	0.098893475	0.315668203	217	7.98954397
BS00022180_51	1B	64	0.098907827	0.129032258	217	-13.96275509
wsnp_Ex_c6059_10615895	7A	136	0.098986603	0.440092166	217	8.744001913
RAC875_c16251_618	3B	136	0.099570407	0.089861751	217	12.63239726
IACX5833	6D	119	0.099630185	0.421658986	217	7.18554994
IAAV4194	1B	31	0.099637838	0.396313364	217	8.648975814
RAC875_rep_c69356_504	7A	213	0.099650076	0.288018433	217	-9.772587026
BS00102646_51	3B	12	0.099925135	0.161290323	217	9.5594924
Tdurum_contig86202_175	5A	89	0.099980611	0.322580645	217	8.645605083
wsnp_Ex_c5268_9320618	7B	134	0.100139571	0.31797235	217	-8.285180865
wsnp_Ex_c64005_62986957	3B	82	0.101098584	0.085253456	217	13.04949282
RAC875_c12733_1509	7A	228	0.101187538	0.131336406	217	12.05670982
RAC875_c95548_156	1B	78	0.101302106	0.119815668	217	11.53309089
wsnp_Ex_c1440_2764867	1B	78	0.101302106	0.119815668	217	11.53309089
BobWhite_c45118_495	3B	141	0.101499872	0.311059908	217	8.537297965
wsnp_Ex_c1997_3757721	1A	88	0.101952554	0.370967742	217	8.038794475
wsnp_JD_c6544_7697578	1A	87	0.101952554	0.370967742	217	-8.038794475
tplb0062k24_584	3D	4	0.102083909	0.1359447	217	-10.13327677
IACX18883	1A	75	0.10215266	0.486175115	217	-8.028709952
Tdurum_contig51922_676	1B	174	0.102403695	0.071428571	217	-13.02846917
BS00003697_51	6D	119	0.102744473	0.419354839	217	-7.164211812
CAP8_c6799_93	6D	156	0.103171163	0.152073733	217	-11.02382307
wsnp_JD_c2198_3021879	6D	160	0.103171163	0.152073733	217	-11.02382307
wsnp_Ex_rep_c101231_86636951	1B	82	0.103266029	0.099078341	217	-12.09889767
wsnp_Ex_c16569_25082817	3B	141	0.103391252	0.324884793	217	8.352588358
wsnp_CAP7_c2282_1107112	5A	36	0.104515891	0.198156682	217	-8.959370074
Ku_c16895_793	7B	99	0.104546394	0.281105991	217	8.459704758
D_GBUVHFX02FY8QG_158	5D	69	0.104727734	0.062211982	217	-14.18315382
RFL_Contig2814_604	7A	228	0.104994258	0.175115207	217	-10.53939381
CAP8_rep_c4453_136	3B	64	0.105090674	0.165898618	217	11.62563864
BS00022249_51	1B	105	0.105502417	0.465437788	217	-7.754047044
wsnp_Ex_c9779_16145653	6A	21	0.105585348	0.076036866	217	13.42023828
Excalibur_rep_c79404_164	7A	136	0.105616529	0.444700461	217	-8.506028131
wsnp_Ex_c12219_19526749	2A	102	0.105738329	0.133640553	217	10.18051932
RFL_Contig3841_1986	4A	137	0.10579702	0.19124424	217	11.24878348
RFL_Contig3841_2595	4A	137	0.10579702	0.19124424	217	11.24878348
BS00021972_51	7B	77	0.105901542	0.403225806	217	9.838945436
Tdurum_contig26727_187	3B	65	0.106364518	0.278801843	217	-11.35879851
wsnp_JD_rep_c67103_42432235	2B	104	0.106516898	0.294930876	217	8.259285783
RAC875_c30315_692	5D	69	0.106648459	0.059907834	217	-14.14888968
Tdurum_contig47476_528	4A	150	0.10762355	0.105990783	217	-13.71206726
Tdurum_contig75819_1471	4A	137	0.107634285	0.195852535	217	11.35777239
RAC875_c6538_123	2B	26	0.108007273	0.311059908	217	-8.97429504
IAAV2065	2A	184	0.108359042	0.073732719	217	-16.36094416
wsnp_Ex_c3964_7181151	2D	99	0.108359042	0.073732719	217	-16.36094416
BS00103461_51	2B	84	0.108468256	0.33640553	217	-8.961097442
RFL_Contig1457_465	5B	28	0.108907672	0.156682028	217	-9.758015144
RFL_Contig5137_602	5A	51	0.109100879	0.48156682	217	7.714983406
JD_c63005_896	5B	58	0.109136969	0.306451613	217	-8.557152025
Kukri_c22155_1010	1B	74	0.109399208	0.283410138	217	8.332879699
RAC875_c1706_1888	2A	151	0.109414318	0.193548387	217	-10.63036537
RAC875_c29455_79	6A	85	0.1098402	0.112903226	217	-11.80919049
Tdurum_contig82812_213	2A	99	0.110163266	0.470046083	217	-7.720684168
RAC875_c1148_1175	5B	150	0.110195571	0.398617512	217	-7.889125795
wsnp_Ra_c13949_21928888	6B	57	0.110207874	0.366359447	217	9.578834176
wsnp_Ex_c3119_5763762	4B	66	0.110233749	0.16359447	217	-11.08885193
BS00039641_51	4A	126	0.110411531	0.396313364	217	-7.665553609
BS00022211_51	2D	42	0.110732459	0.239631336	217	10.06889194
RAC875_c36922_829	3A	24	0.110905683	0.442396313	217	-7.705724222
Excalibur_c71602_591	5B	218	0.111139878	0.271889401	217	9.113519871
RAC875_c44064_222	5D	67	0.111256848	0.467741935	217	-7.7744735
wsnp_Ex_rep_c95506_83475785	5B	41	0.111268883	0.235023041	217	10.40110999
Excalibur_rep_c106283_82	6D	119	0.111384155	0.447004608	217	7.117088408
RAC875_c30397_887	6D	119	0.111384155	0.447004608	217	7.117088408
Kukri_c44369_131	1B	8	0.111465275	0.165898618	217	11.26126047
Kukri_c18148_1177	7B	159	0.111589833	0.193548387	217	-9.741127004
IAAV7384	6A	80	0.11194535	0.324884793	217	-8.904353398
Excalibur_c12177_285	2A	47	0.112477643	0.285714286	217	-7.918241997
IAAV4582	7B	145	0.112520444	0.184331797	217	10.31748061
D_GBF1XID01A16U2_148	5D	67	0.112565916	0.488479263	217	-7.698675911
RAC875_c7158_687	3B	117	0.112574028	0.262672811	217	-8.11710079
BS00076246_51	5A	89	0.112729711	0.31797235	217	8.320093052
CAP12_c1503_76	2D	26	0.113183429	0.105990783	217	-11.9602897
wsnp_Ra_c40910_48252997	7A	136	0.113192571	0.442396313	217	8.295382991
wsnp_Ex_c11860_19030807	7B	68	0.113336929	0.235023041	217	9.824617599
BS00077791_51	7A	136	0.114009397	0.391705069	217	8.456643319
Kukri_c48125_714	7D	144	0.114019126	0.347926267	217	7.920253929
RAC875_rep_c118655_110	7B	149	0.114030418	0.488479263	217	7.103177719
Excalibur_c6258_692	6D	160	0.114094492	0.16359447	217	10.44997462
BS00068106_51	6A	71	0.114558489	0.112903226	217	14.23196409
RAC875_c15807_669	4B	70	0.114688062	0.147465438	217	-11.2446971
RAC875_c13920_747	6B	39	0.114710447	0.357142857	217	7.660805952
Tdurum_contig1002_149	3B	64	0.114732222	0.274193548	217	11.11452267
Ku_c57425_413	2A	97	0.114890215	0.324884793	217	7.937939026
IAAV1698	2A	115	0.115165197	0.260368664	217	-8.441191419
Ra_c2110_494	2B	93	0.115335595	0.324884793	217	10.40364384
wsnp_Ra_c12773_20367106	7A	228	0.115729895	0.16359447	217	10.36455578
wsnp_Ex_rep_c66651_64963120	5B	49	0.116317652	0.19124424	217	9.586430937
IAAV5706	2A	178	0.117078847	0.479262673	217	-7.646113536
BS00061911_51	7A	220	0.117150897	0.343317972	217	-7.905599936
BS00105846_51	1B	29	0.117370875	0.449308756	217	-7.850665337
Excalibur_c95327_51	1B	44	0.117659348	0.117511521	217	-16.12594962
BS00021735_51	5B	118	0.117746488	0.320276498	217	8.225885461
Tdurum_contig61938_424	2A	150	0.117963569	0.400921659	217	7.992702401
BS00066319_51	3A	104	0.118229194	0.214285714	217	-8.293239889
Excalibur_s102388_276	6A	21	0.118410378	0.073732719	217	13.2654082
RAC875_c609_362	2B	27	0.118741822	0.260368664	217	-8.616729327
BS00089790_51	1B	111	0.118786823	0.073732719	217	-12.59315234
BobWhite_rep_c66990_294	3B	80	0.118994131	0.099078341	217	11.36399739
Ku_c69113_923	5B	45	0.119134752	0.193548387	217	12.13963617
wsnp_Ku_c39334_47795350	6A	13	0.119258766	0.168202765	217	10.41568257
BS00009331_51	6A	41	0.119368304	0.449308756	217	-7.481485571
Excalibur_c8931_432	7B	98	0.119451338	0.285714286	217	7.955163956
wsnp_Ex_c37749_45436366	6D	82	0.119695224	0.115207373	217	11.50738116
Excalibur_c28017_641	2A	109	0.119710706	0.085253456	217	12.0034742
Kukri_c16907_390	7B	77	0.119711382	0.403225806	217	9.48768491
RFL_Contig3841_3051	4A	137	0.119954713	0.195852535	217	-10.98777342
Kukri_c1214_474	5D	195	0.120161546	0.147465438	217	9.599388247
BobWhite_c15075_708	3B	136	0.120503464	0.087557604	217	12.02452508
Tdurum_contig51818_145	4B	66	0.121043247	0.14516129	217	-11.34438985
D_F5XZDLF02H192C_184	7D	23	0.12106038	0.269585253	217	-7.778393108
Ku_c1312_1194	1B	41	0.121219565	0.142857143	217	9.557551762
Kukri_c10239_2186	1A	78	0.121241703	0.158986175	217	-10.33267923
Excalibur_c48841_1380	3B	64	0.121273327	0.168202765	217	10.91272216
Excalibur_c24830_415	3B	64	0.121273327	0.168202765	217	-10.91272216
BS00091577_51	3B	64	0.121446369	0.288018433	217	-10.82879115
wsnp_Ra_c16813_25556454	7A	136	0.12159123	0.435483871	217	8.227799149
RAC875_c15649_1101	2B	91	0.121866775	0.341013825	217	-9.178328718
wsnp_Ex_c4752_8482625	4A	34	0.122114617	0.225806452	217	-8.008551946
CAP12_c2009_335	5B	45	0.122176641	0.200460829	217	-12.00603138
Kukri_c3024_1268	2A	115	0.122575599	0.057603687	217	13.99456216
BS00067337_51	2B	82	0.122768834	0.447004608	217	-7.742044575
Kukri_c38845_430	1B	61	0.122934434	0.140552995	217	-14.72295623
Excalibur_c16569_535	3B	141	0.123049674	0.324884793	217	7.896177123
IAAV3265	7D	144	0.123096069	0.35483871	217	-7.658326171
BS00011109_51	2D	54	0.12332744	0.253456221	217	-8.578378356
BS00063225_51	2D	42	0.123431419	0.142857143	217	9.647883735
BobWhite_rep_c49207_243	1A	75	0.123670146	0.320276498	217	8.007407137
RAC875_c16839_188	7B	56	0.123795234	0.184331797	217	10.12155058
BS00049570_51	3B	64	0.123829908	0.276497696	217	10.86026721
RAC875_c8755_314	3B	64	0.123829908	0.276497696	217	10.86026721
Tdurum_contig100212_141	3B	14	0.123979066	0.207373272	217	-8.679910449
RFL_Contig1622_1259	6A	25	0.124491112	0.237327189	217	8.775652995
Kukri_c8835_112	5A	37	0.124550833	0.200460829	217	-8.544115528
wsnp_Ex_c19134_28056012	5A	37	0.124550833	0.200460829	217	-8.544115528
BS00099700_51	5A	37	0.124550833	0.200460829	217	8.544115528
BobWhite_c4852_323	5B	40	0.124613678	0.449308756	217	8.081013774
Jagger_c505_141	5B	49	0.125203556	0.188940092	217	-9.349001688
RAC875_rep_c105322_99	5B	49	0.125203556	0.188940092	217	-9.349001688
wsnp_Ex_c12119_19382820	5B	49	0.125203556	0.188940092	217	-9.349001688
wsnp_Ex_rep_c66696_65023462	5B	49	0.125203556	0.188940092	217	-9.349001688
Excalibur_c33542_113	4A	138	0.125361954	0.16359447	217	12.07301041
BS00077789_51	6A	37	0.125448302	0.320276498	217	7.630329406
Tdurum_contig53138_302	6A	80	0.126396141	0.329493088	217	8.49126682
wsnp_Ex_rep_c68491_67318138	5D	184	0.126417462	0.451612903	217	6.812639669
BobWhite_c15773_166	2A	144	0.126549042	0.235023041	217	-8.939419153
Tdurum_contig25841_178	6A	48	0.126669518	0.447004608	217	-8.358701894
BS00059847_51	5B	177	0.12682193	0.380184332	217	6.984168612
BS00079029_51	3B	141	0.126851984	0.30875576	217	-8.185419734
BobWhite_c15647_606	5D	67	0.127016809	0.470046083	217	7.320003761
BS00022178_51	1D	134	0.127138975	0.267281106	217	-8.718669309
Ra_c7322_2294	5A	37	0.127552311	0.202764977	217	-8.459436662
wsnp_Ex_c25734_34995416	1A	76	0.12774916	0.322580645	217	7.959366612
Excalibur_c37393_75	5D	67	0.127973688	0.467741935	217	7.355517529
RAC875_c1215_1525	6A	48	0.128134008	0.463133641	217	-8.470407298
RAC875_c22641_993	3B	80	0.12830671	0.055299539	217	14.75185582
BobWhite_rep_c63943_76	5A	73	0.128315196	0.292626728	217	-8.035293421
wsnp_Ex_c13230_20872924	6A	27	0.12846852	0.253456221	217	8.609786202
Tdurum_contig5486_1406	6B	50	0.12859815	0.087557604	217	-12.04789056
Kukri_c1313_1158	1A	86	0.128769797	0.435483871	217	7.224563807
wsnp_BE604885A_Ta_2_1	3A	160	0.129241484	0.334101382	217	7.365757338
Excalibur_c18966_1008	2B	130	0.129257165	0.237327189	217	-9.70323498
Tdurum_contig52079_1174	7B	136	0.12929483	0.414746544	217	7.213206256
BS00023993_51	7A	130	0.129394245	0.31797235	217	8.11592079
wsnp_Ku_c17161_26193672	7B	91	0.12984845	0.112903226	217	-10.87864812
RAC875_c35720_229	3B	82	0.129964712	0.211981567	217	8.619882655
wsnp_Ex_c45348_51169164	6B	64	0.130460206	0.447004608	217	12.8368806
D_F1BEJMU02GB94Z_188	2D	9	0.130917762	0.343317972	217	-7.264893601
BS00022940_51	2B	92	0.131287421	0.283410138	217	9.008774982
Tdurum_contig1653_190	2B	84	0.131975777	0.334101382	217	8.379034739
Kukri_c40953_658	2B	91	0.132197116	0.3640553	217	10.08176401
Excalibur_c32608_500	1B	65	0.132333732	0.122119816	217	10.385179
wsnp_Ku_c31_62657	2B	81	0.132347457	0.398617512	217	7.431905883
Tdurum_contig100004_204	3B	92	0.132415845	0.283410138	217	7.353788846
Ku_c11813_215	1B	64	0.132663591	0.073732719	217	12.74028617
RAC875_rep_c77127_256	4A	151	0.132989435	0.085253456	217	12.25111507
wsnp_Ex_rep_c101500_86856679	1D	68	0.133376734	0.267281106	217	-7.594792314
Kukri_c78348_266	6B	76	0.13367031	0.078341014	217	12.59630635
Kukri_rep_c72553_368	5B	118	0.134181479	0.343317972	217	7.621430584
wsnp_JD_c3732_4781170	2B	81	0.134430469	0.497695853	217	-7.146163365
Excalibur_c53632_204	7A	128	0.134600833	0.311059908	217	-8.078711546
RAC875_c86270_269	5A	51	0.13460396	0.444700461	217	-7.050663758
Tdurum_contig15181_67	3B	64	0.134921527	0.281105991	217	10.58064471
Kukri_rep_c72756_155	5B	132	0.134941571	0.082949309	217	12.74552916
BS00040742_51	3B	88	0.135136848	0.085253456	217	10.86552384
wsnp_JD_c4413_5541190	3B	89	0.135136848	0.085253456	217	10.86552384
BS00022666_51	2A	115	0.135158544	0.285714286	217	-7.456662546
IACX7714	7D	136	0.135305014	0.096774194	217	12.0998965
RAC875_rep_c71684_51	4A	151	0.135714083	0.066820276	217	-12.88447141
Excalibur_c2827_227	4A	144	0.135890999	0.071428571	217	-13.16188915
wsnp_Ex_c5123_9087869	2B	114	0.136017299	0.223502304	217	-9.878255698
Excalibur_c12135_100	2B	82	0.136018979	0.444700461	217	-7.46760588
Tdurum_contig91865_242	3A	66	0.136152921	0.101382488	217	10.99723778
tplb0053o08_2004	1A	29	0.136242967	0.331797235	217	7.355927039
BS00065296_51	5A	16	0.136376842	0.476958525	217	-7.20544591
RAC875_c21086_130	3B	64	0.136547516	0.276497696	217	-10.0549231
wsnp_Ex_rep_c108004_91402649	2A	168	0.136617524	0.48156682	217	7.596666597
wsnp_Ku_c12503_20174234	4B	81	0.13675632	0.297235023	217	7.59622449
CAP7_c6528_99	6B	44	0.136901404	0.17281106	217	-9.494222694
Ku_c10813_1122	1A	87	0.137038822	0.403225806	217	-7.538481362
Excalibur_c25640_110	1B	174	0.137074683	0.239631336	217	8.632745094
BobWhite_c36070_89	6A	41	0.1372795	0.407834101	217	-7.465374489
RFL_Contig3172_1752	2B	113	0.137291872	0.391705069	217	-9.919409348
Excalibur_c56798_364	4A	164	0.138030703	0.085253456	217	11.58757722
CAP8_c1305_148	1D	45	0.138604485	0.290322581	217	8.595552306
Tdurum_contig46583_2203	4A	147	0.138673965	0.119815668	217	-12.42264853
wsnp_Ex_rep_c69631_68583202	5B	57	0.138917425	0.453917051	217	7.981714166
RFL_Contig3841_2433	4A	138	0.139440042	0.193548387	217	-10.42290905
RAC875_rep_c107515_508	6B	66	0.139649385	0.357142857	217	9.645608579
D_GA8KES401DISTP_65	6D	135	0.139720487	0.278801843	217	7.466316212
Ex_c66324_1151	4A	66	0.140083474	0.463133641	217	6.899537225
RAC875_c39401_502	1A	104	0.140274179	0.198156682	217	-9.830996118
wsnp_Ex_c13949_21828493	3A	95	0.140374532	0.1359447	217	-9.730961099
Excalibur_c58066_180	3B	60	0.14041198	0.103686636	217	-10.58281915
Jagger_c3839_60	3D	156	0.140677621	0.31797235	217	7.677340133
wsnp_Ex_c16045_24471413	5B	184	0.14069044	0.228110599	217	-8.301653466
wsnp_Ex_c5947_10431109	1B	65	0.140936951	0.117511521	217	10.29845492
Kukri_c36879_83	2B	83	0.140943895	0.444700461	217	-7.26733749
Excalibur_c23748_452	6A	41	0.141102316	0.101382488	217	11.95499026
RAC875_c35720_456	3B	82	0.141438136	0.209677419	217	8.386544982
Excalibur_c8486_419	7B	10	0.141749511	0.30875576	217	7.095452405
Excalibur_c7033_159	1A	78	0.141984465	0.14516129	217	10.03027318
BobWhite_c4399_447	7A	136	0.142049936	0.082949309	217	12.88297817
Ku_c19858_2078	5A	89	0.142231898	0.198156682	217	8.514668214
IAAV5505	3B	65	0.142251498	0.276497696	217	10.14175573
Kukri_c37029_761	3B	65	0.142251498	0.276497696	217	10.14175573
Kukri_rep_c105243_341	6B	66	0.142497602	0.198156682	217	10.27512765
BS00094480_51	5B	58	0.143195249	0.423963134	217	7.181256382
IAAV4590	5B	41	0.14323247	0.423963134	217	-7.639090287
wsnp_Ex_c27290_36498531	1D	87	0.143385766	0.258064516	217	-12.14814547
IACX6223	2B	82	0.143756823	0.435483871	217	-7.186661708
Excalibur_c6010_235	5A	39	0.144412644	0.497695853	217	-6.967681508
wsnp_Ex_c1302_2489542	5B	35	0.144538778	0.133640553	217	10.50513356
Kukri_s113060_116	5B	41	0.144618816	0.133640553	217	10.70756379
Kukri_c48199_102	4A	49	0.144689754	0.405529954	217	7.001396791
BS00063744_51	7B	98	0.144757276	0.283410138	217	-7.505770332
RAC875_rep_c77173_208	3B	64	0.145079379	0.276497696	217	-10.33035309
Kukri_c3882_2021	2A	47	0.145134164	0.281105991	217	7.382254146
BobWhite_c19919_516	4A	62	0.145290778	0.320276498	217	7.28334338
BS00078400_51	7A	62	0.145641771	0.066820276	217	-13.38983559
BS00022747_51	7A	136	0.145892748	0.094470046	217	-11.98151871
RAC875_c35807_1110	2A	177	0.146388753	0.202764977	217	8.671984261
IACX773	4B	60	0.146515649	0.373271889	217	-8.463542318
Ku_c43151_811	7A	217	0.146655508	0.403225806	217	7.684015049
Jagger_c9554_114	2A	125	0.146686723	0.410138249	217	7.17803629
RFL_Contig4977_2333	1B	76	0.147011256	0.133640553	217	-10.26392835
Kukri_rep_c101472_574	7B	54	0.147114057	0.105990783	217	-11.79948021
Excalibur_c1310_414	7A	55	0.147451392	0.140552995	217	9.206892315
wsnp_Ex_c10674_17400603	5B	57	0.147475607	0.329493088	217	-7.807325644
Ku_c8125_1049	6A	77	0.147693713	0.311059908	217	-8.974444188
BS00022395_51	4A	122	0.147734591	0.370967742	217	6.95559833
wsnp_Ex_c8208_13870372	3B	88	0.14778105	0.087557604	217	10.49189387
wsnp_be496863B_Ta_2_2	7B	60	0.147816847	0.085253456	217	13.89346591
BS00073670_51	5A	84	0.147940999	0.320276498	217	7.689835329
Tdurum_contig75595_1072	6A	41	0.147941294	0.447004608	217	6.984412163
BS00039983_51	2A	99	0.148132096	0.470046083	217	-7.040599642
Kukri_c9387_112	2B	93	0.148346655	0.324884793	217	-9.477079098
Kukri_c8343_228	6B	43	0.148891274	0.177419355	217	9.315827794
RFL_Contig1323_544	7D	23	0.14895661	0.274193548	217	-7.161035782
wsnp_Ku_c23012_32893918	1A	89	0.149354218	0.389400922	217	-7.09477696
wsnp_Ex_c17692_26437459	6A	77	0.149420684	0.31797235	217	-8.838432835
RAC875_c4015_2175	2A	87	0.14962496	0.092165899	217	11.19979944
wsnp_CAP11_c1137_665073	6A	85	0.149970671	0.400921659	217	-7.661130004
Kukri_c1192_825	6A	41	0.150025156	0.437788018	217	6.943852227
wsnp_JD_rep_c63108_40258378	6B	64	0.150089485	0.451612903	217	12.55856148
BobWhite_c47831_87	6B	64	0.150089485	0.451612903	217	-12.55856148
BS00110512_51	6A	134	0.150146275	0.387096774	217	7.101982992
wsnp_Ex_rep_c69838_68799256	7A	128	0.15015039	0.092165899	217	-10.93143178
Tdurum_contig28033_420	3B	65	0.150343534	0.274193548	217	9.865743007
wsnp_Ex_c8400_14157318	7B	134	0.150604297	0.338709677	217	-6.968022669
BS00072791_51	1B	106	0.150933509	0.391705069	217	-6.720090544
RAC875_c202_474	4B	96	0.150984782	0.087557604	217	-10.97353649
BS00073034_51	1B	61	0.151176515	0.124423963	217	-13.77938763
Excalibur_rep_c115510_314	5A	35	0.151460095	0.202764977	217	7.972534569
wsnp_Ex_rep_c69526_68472787	5A	36	0.151460095	0.202764977	217	-7.972534569
Excalibur_rep_c111743_194	2A	99	0.151558586	0.486175115	217	-6.834495638
wsnp_Ex_c22862_32074455	2A	104	0.15177654	0.444700461	217	7.181416961
RAC875_rep_c72220_143	2D	43	0.152168678	0.115207373	217	9.695925053
Excalibur_c1529_1644	3A	15	0.152282117	0.430875576	217	-7.025236393
RAC875_c27548_234	7B	93	0.152363151	0.085253456	217	-11.28576425
IACX6007	5B	49	0.152474752	0.186635945	217	-8.779232126
Kukri_c13912_1543	6D	156	0.152485935	0.149769585	217	9.706433215
RAC875_rep_c76772_850	7A	126	0.152716769	0.161290323	217	8.723636943
Kukri_rep_c95718_868	6A	127	0.152737722	0.140552995	217	-9.076242931
Ra_c69221_1167	5A	42	0.152795354	0.449308756	217	6.900557061
wsnp_Ra_rep_c69221_66574148	5A	42	0.152795354	0.449308756	217	6.900557061
BobWhite_c3564_81	7B	77	0.152879533	0.396313364	217	8.709566587
BS00022982_51	2A	66	0.152891111	0.435483871	217	-6.769616013
BS00049730_51	7B	143	0.152994036	0.313364055	217	6.999125427
wsnp_BE403378B_Ta_2_1	4B	106	0.153622157	0.050691244	217	13.80016093
BS00021660_51	5A	43	0.15399962	0.149769585	217	9.590669672
RAC875_c1227_1471	7A	136	0.15417833	0.156682028	217	9.267864723
BobWhite_c42716_71	1B	98	0.154442388	0.329493088	217	6.894254509
RAC875_c60161_145	7A	136	0.154444471	0.294930876	217	7.215151536
Kukri_c17_1246	2B	157	0.154612784	0.198156682	217	8.754958262
BS00110489_51	5B	45	0.154936857	0.198156682	217	-11.19150181
BS00003761_51	1A	43	0.155229194	0.32718894	217	-7.257749474
wsnp_Ex_c48257_53217539	5B	43	0.155398946	0.248847926	217	-9.24440979
BS00055769_51	6B	1	0.155491948	0.281105991	217	-7.209371927
Ra_c105707_788	1A	81	0.155592869	0.241935484	217	-7.787525159
Kukri_c40621_513	2B	108	0.155618942	0.105990783	217	10.83326358
RAC875_c23461_428	6B	82	0.156103936	0.396313364	217	-6.539445027
BobWhite_c23953_312	2A	104	0.156293279	0.447004608	217	-7.102642062
wsnp_BG263521A_Ta_2_2	2A	104	0.156293279	0.447004608	217	-7.102642062
wsnp_Ex_c5058_8981554	6B	63	0.156572821	0.426267281	217	12.15760563
wsnp_Ra_c57648_59682822	6B	63	0.156572821	0.426267281	217	-12.15760563
Kukri_rep_c69810_502	1B	71	0.156993352	0.076036866	217	-13.29476596
BS00060666_51	3A	129	0.157313122	0.108294931	217	10.25073106
Kukri_c7860_911	3B	140	0.158303582	0.147465438	217	-9.73135795
Tdurum_contig30201_63	2B	157	0.158304583	0.184331797	217	7.962597805
IAAV2401	5B	144	0.158374402	0.200460829	217	-8.527505943
wsnp_Ex_c45094_50985067	2B	93	0.158638695	0.170506912	217	8.380521617
BS00063378_51	6A	99	0.158754086	0.112903226	217	10.91160651
RAC875_c93959_96	6A	118	0.158780682	0.110599078	217	-10.32572795
Kukri_rep_c68903_708	2B	119	0.158874365	0.290322581	217	-9.07753139
Excalibur_rep_c111629_239	7B	77	0.159135272	0.394009217	217	8.57463013
wsnp_Ex_c23383_32628864	6D	82	0.159153559	0.110599078	217	-10.90015675
wsnp_CAP8_c2677_1394934	2A	106	0.159158589	0.087557604	217	-10.86048432
Excalibur_c47535_389	2A	109	0.159158589	0.087557604	217	10.86048432
Excalibur_c14273_1407	3B	64	0.159658014	0.281105991	217	-9.646995828
Tdurum_contig42015_2187	6A	48	0.159658517	0.456221198	217	-7.767785796
wsnp_Ku_c29102_39008953	3B	81	0.160069062	0.131336406	217	9.574360924
BS00055768_51	6B	1	0.16066894	0.285714286	217	-7.113447672
Tdurum_contig12926_687	5D	70	0.160912237	0.126728111	217	10.49125209
Tdurum_contig82393_581	2B	119	0.161417143	0.294930876	217	-9.041322921
wsnp_Ex_c8400_14157060	7B	134	0.161442591	0.218894009	217	-8.097937094
wsnp_Ex_c9248_15372536	2B	93	0.161454574	0.237327189	217	7.750806762
RAC875_c34516_316	2B	77	0.161514414	0.449308756	217	6.816924117
BS00075731_51	7A	232	0.161567511	0.131336406	217	-10.69555041
wsnp_Ku_c28820_38731047	2D	97	0.161619969	0.483870968	217	6.640160608
RAC875_c15518_236	2D	97	0.161619969	0.483870968	217	-6.640160608
RAC875_c4952_719	3A	48	0.161838585	0.115207373	217	-10.04671428
IAAV6043	7A	118	0.162532369	0.476958525	217	-7.302289294
BS00022913_51	6A	79	0.162557529	0.225806452	217	-8.91793116
RAC875_c83532_305	6A	77	0.162941003	0.311059908	217	-8.826920793
wsnp_CAP7_c254_138937	4A	137	0.162948171	0.195852535	217	9.835673174
RAC875_c1148_149	4A	95	0.162972346	0.410138249	217	6.859325085
Tdurum_contig97942_51	5B	181	0.163202085	0.347926267	217	-6.515719421
tplb0035h03_1251	7B	145	0.163274935	0.161290323	217	8.755727553
CAP7_c3847_204	1B	44	0.163518633	0.451612903	217	6.891365347
Excalibur_c40056_59	2B	91	0.163642608	0.057603687	217	12.67634113
wsnp_Ex_rep_c67394_65974276	5A	43	0.163771672	0.152073733	217	9.340029417
BobWhite_c5564_86	5A	43	0.163771672	0.152073733	217	-9.340029417
Excalibur_rep_c110501_525	3A	130	0.163926951	0.456221198	217	-6.707552855
Tdurum_contig61492_684	1A	43	0.164573324	0.410138249	217	6.777624097
Excalibur_c92241_336	2A	66	0.164631492	0.437788018	217	6.582707117
wsnp_BE498730A_Ta_2_2	2A	102	0.16466748	0.278801843	217	-7.818159577
CAP12_c1129_220	1B	76	0.165154871	0.133640553	217	9.667089556
wsnp_Ex_c21197_30325539	4A	49	0.165638415	0.412442396	217	-6.6882426
Kukri_c2827_439	5B	41	0.165766922	0.124423963	217	-10.34099984
RAC875_rep_c78744_228	2A	67	0.166133888	0.442396313	217	-6.482080662
BS00022009_51	7B	77	0.166280427	0.391705069	217	-8.671567972
JG_c3077_214	3A	78	0.166448816	0.271889401	217	-6.858571684
BS00109991_51	1A	104	0.166459078	0.35483871	217	-7.011550188
BS00089894_51	1A	81	0.166855543	0.241935484	217	7.526531486
Kukri_c45512_193	1A	102	0.166913059	0.239631336	217	-7.371004812
IAAV2784	2B	91	0.167021348	0.370967742	217	-8.841275381
wsnp_RFL_Contig1510_707132	7A	136	0.167123283	0.449308756	217	7.124059369
Tdurum_contig18858_324	2B	109	0.167256314	0.437788018	217	9.79283898
wsnp_Ex_rep_c70593_69508988	1A	70	0.167320783	0.186635945	217	-11.45425933
IACX14305	6A	77	0.168004368	0.313364055	217	8.395793944
Tdurum_contig56321_232	2A	152	0.168047429	0.338709677	217	-7.158352379
BS00029208_51	2A	26	0.168395263	0.384792627	217	6.49847037
Ex_c12134_939	6D	156	0.168740946	0.147465438	217	-9.467139658
BS00000006_51	5A	147	0.168857826	0.34562212	217	-7.65164149
BS00021780_51	1A	156	0.168859802	0.246543779	217	8.019420686
Excalibur_c9617_292	7A	136	0.16904694	0.451612903	217	-7.220216837
Tdurum_contig93100_149	4A	135	0.169725923	0.179723502	217	10.06285423
IAAV2376	2A	102	0.169798325	0.274193548	217	7.401759509
Kukri_rep_c109397_59	5B	6	0.169979529	0.080645161	217	-13.21943408
wsnp_Ex_c21633_30782312	6A	7	0.169982903	0.108294931	217	-11.24294729
IAAV2840	1D	87	0.170069305	0.255760369	217	11.26482299
RFL_Contig2432_953	3D	142	0.170393362	0.122119816	217	9.012038942
Kukri_c11530_92	7A	232	0.170423515	0.1359447	217	10.37271787
Excalibur_c3165_730	5B	115	0.170638647	0.403225806	217	6.692608621
Kukri_c17942_239	5D	187	0.170952449	0.262672811	217	-7.446878567
Kukri_c46169_294	1D	45	0.171164926	0.292626728	217	7.875628799
wsnp_Ex_c56091_58346859	6B	37	0.171169146	0.253456221	217	7.159240202
RAC875_c68849_153	6B	37	0.171169146	0.253456221	217	-7.159240202
BS00063302_51	1B	160	0.171191773	0.301843318	217	7.710690025
BS00093275_51	1D	180	0.171191773	0.301843318	217	7.710690025
BS00012036_51	2B	108	0.171243985	0.126728111	217	9.806367995
wsnp_Ex_c25974_35235456	1D	87	0.17126331	0.260368664	217	11.29393853
wsnp_Ku_c2624_4986980	1D	87	0.17126331	0.260368664	217	11.29393853
wsnp_Ex_c2117_3976893	1B	53	0.171320136	0.140552995	217	-11.9350856
wsnp_Ku_c5560_9851459	1D	90	0.172086978	0.258064516	217	11.14720703
Ku_c19745_892	7A	213	0.172274659	0.410138249	217	-6.72675102
BS00036189_51	1D	164	0.172383136	0.281105991	217	-7.835564906
Excalibur_c32726_125	1B	63	0.172390068	0.117511521	217	13.59824035
wsnp_Ra_c5088_9081927	1B	74	0.172406171	0.292626728	217	-7.170697006
RFL_Contig6053_3082	6A	126	0.172650774	0.138248848	217	8.764703089
BS00022292_51	6A	43	0.172726805	0.094470046	217	11.46917762
Excalibur_c12482_901	6A	44	0.172726805	0.094470046	217	11.46917762
IACX5772	6A	43	0.172726805	0.094470046	217	11.46917762
Tdurum_contig22364_380	7A	136	0.172726891	0.290322581	217	-7.638191981
Ku_c8310_865	1B	90	0.172798571	0.216589862	217	-9.445065943
BS00089497_51	2A	115	0.172859376	0.292626728	217	-6.711474333
BS00068710_51	5B	98	0.172927547	0.426267281	217	-7.484569977
RFL_Contig4956_2526	7A	127	0.172930269	0.052995392	217	-13.21079201
Kukri_c14968_674	1B	65	0.173547755	0.119815668	217	-13.46873339
Kukri_c19709_383	1B	63	0.173547755	0.119815668	217	13.46873339
Ex_c7086_154	6D	135	0.173654316	0.274193548	217	-6.910919085
IAAV3944	6D	135	0.173654316	0.274193548	217	6.910919085
JG_c3077_225	3A	78	0.173750276	0.262672811	217	-6.898968352
wsnp_Ex_c2615_4862266	5B	58	0.17402386	0.32718894	217	-7.052697065
RAC875_c62483_112	3B	135	0.174317167	0.357142857	217	-7.259363223
RAC875_rep_c104919_902	5B	118	0.174329864	0.366359447	217	6.769512929
BS00089181_51	7B	77	0.174370205	0.407834101	217	-8.422110389
Kukri_c36351_64	1D	4	0.174600199	0.149769585	217	8.262608836
wsnp_Ku_c557_1166684	1A	76	0.17470658	0.311059908	217	7.115252269
Tdurum_contig56661_291	3B	73	0.174876865	0.214285714	217	7.421745183
BS00063423_51	5B	50	0.175196783	0.207373272	217	-7.441228356
Tdurum_contig26727_267	3B	64	0.175197386	0.161290323	217	-10.02430026
wsnp_BF202681B_Ta_2_2	2B	93	0.175404683	0.31797235	217	-8.946927605
Tdurum_contig46717_2021	7A	228	0.175431711	0.129032258	217	-10.74752593
BobWhite_s66966_118	4A	127	0.175608988	0.184331797	217	9.742226214
BobWhite_c22370_352	3B	50	0.175942723	0.396313364	217	-6.976629935
RAC875_c8927_1434	5B	128	0.176084534	0.055299539	217	-13.92513262
Kukri_c15768_1383	7D	150	0.176260541	0.115207373	217	10.43489238
Kukri_c42807_473	7A	136	0.17627604	0.069124424	217	-11.65689696
wsnp_Ku_c18227_27490539	1B	101	0.176374873	0.306451613	217	-6.729481057
wsnp_BE403710B_Ta_2_1	4A	95	0.176408209	0.405529954	217	6.678914192
BobWhite_c30622_180	2B	82	0.176458956	0.444700461	217	6.7385623
wsnp_Ex_c15475_23756906	3A	130	0.176858497	0.456221198	217	6.333031475
Excalibur_c25566_1000	3B	6	0.177118122	0.423963134	217	6.113267743
Tdurum_contig28053_218	3B	125	0.17727245	0.3640553	217	6.63112287
wsnp_Ex_rep_c66255_64400455	1B	98	0.177286145	0.329493088	217	6.47587636
BobWhite_c8680_918	4A	135	0.177320015	0.175115207	217	-9.7714291
IACX8322	4A	127	0.177320015	0.175115207	217	-9.7714291
wsnp_Ex_c12431_19823475	5B	41	0.177421143	0.456221198	217	-7.074814313
BS00064548_51	6A	83	0.177580582	0.131336406	217	-9.275127145
tplb0021a17_853	6B	86	0.177609678	0.352534562	217	6.587228024
BS00040283_51	7B	145	0.177677862	0.403225806	217	6.218934356
BS00037871_51	3B	125	0.177787777	0.366359447	217	-6.644537986
Excalibur_c9563_1157	5B	147	0.177920672	0.442396313	217	6.575524718
BS00023673_51	7A	128	0.177944564	0.228110599	217	-7.719784482
wsnp_Ku_c44716_51926415	3A	95	0.178683679	0.428571429	217	-6.917047695
BS00046976_51	7A	118	0.178721981	0.458525346	217	-7.095437874
BS00096498_51	1B	107	0.178849097	0.476958525	217	6.173065813
Tdurum_contig49187_601	5A	56	0.179068303	0.246543779	217	7.321734075
RAC875_c7670_219	4A	127	0.179172637	0.177419355	217	-9.609797396
BS00000066_51	1B	74	0.179234592	0.237327189	217	7.668646151
BS00092273_51	2B	93	0.179273398	0.239631336	217	7.509276262
wsnp_BG314532A_Ta_2_1	2A	99	0.179534026	0.467741935	217	6.394802812
wsnp_BE445348B_Ta_2_1	3B	73	0.179614861	0.069124424	217	12.14487631
BS00048067_51	4A	134	0.179721249	0.179723502	217	9.735487331
BS00049977_51	3A	131	0.179758815	0.479262673	217	6.302836465
IACX2961	1B	107	0.179967825	0.465437788	217	-6.191915985
RAC875_c45016_79	3A	78	0.179993812	0.258064516	217	6.767631087
RFL_Contig3285_1009	5B	182	0.18000959	0.444700461	217	6.515922301
RAC875_c94534_75	1A	78	0.180227075	0.131336406	217	-9.544269538
Excalibur_c33525_279	2B	155	0.18023555	0.324884793	217	6.5534396
Excalibur_c28045_741	1B	96	0.180273998	0.198156682	217	8.103028347
IAAV3789	2B	91	0.18063737	0.368663594	217	8.707988635
RFL_Contig1385_326	2B	91	0.18063737	0.368663594	217	8.707988635
BobWhite_c5095_634	3B	70	0.181620324	0.301843318	217	-7.101723639
Kukri_c45609_882	3B	66	0.181648822	0.221198157	217	8.692734581
wsnp_Ex_c33461_41945399	7B	76	0.181791259	0.453917051	217	-7.019957226
wsnp_Ex_c1997_3755945	1A	87	0.181861025	0.209677419	217	7.934444891
wsnp_CAP11_rep_c4346_2050918	7A	212	0.18191477	0.306451613	217	7.632511566
Ex_c54863_29	7B	77	0.182006007	0.377880184	217	8.481108007
Excalibur_c41452_997	7B	77	0.182006007	0.377880184	217	-8.481108007
wsnp_Ex_rep_c109138_92064554	7B	77	0.182006007	0.377880184	217	-8.481108007
RAC875_c17861_199	7A	98	0.182056393	0.264976959	217	-8.42243641
IACX3190	3B	70	0.182394887	0.297235023	217	-7.114359604
tplb0045l08_298	6A	141	0.182617187	0.230414747	217	-8.191479325
Excalibur_c18417_285	2B	99	0.183060468	0.119815668	217	-8.641126567
RAC875_rep_c109975_192	2B	97	0.183060468	0.119815668	217	-8.641126567
wsnp_Ex_c2137_4014287	2A	150	0.183106254	0.200460829	217	8.33810952
Tdurum_contig10729_989	6B	121	0.183226692	0.246543779	217	8.048530395
Excalibur_rep_c72368_68	1B	98	0.183400809	0.331797235	217	6.334049457
Tdurum_contig12459_491	2B	108	0.18376394	0.089861751	217	11.68877098
Excalibur_c71500_231	2B	107	0.18376394	0.089861751	217	-11.68877098
wsnp_RFL_Contig4307_5006558	5A	20	0.18393691	0.33640553	217	-6.187716077
BS00101512_51	4A	109	0.184389251	0.052995392	217	12.65157942
BS00083998_51	2B	161	0.184705965	0.426267281	217	-6.361248531
Kukri_c45412_177	7A	130	0.184773973	0.225806452	217	7.532033647
Tdurum_contig45580_1717	2A	102	0.184778541	0.288018433	217	-7.408031486
wsnp_CAP11_c923_558715	5A	111	0.184824838	0.110599078	217	10.22268533
Jagger_c10188_98	2B	154	0.185313409	0.094470046	217	-10.41442251
Excalibur_c33267_538	7B	160	0.185653944	0.122119816	217	-9.287115843
JD_c19177_1284	7A	118	0.18577964	0.449308756	217	6.954302487
Excalibur_c34189_122	7A	211	0.186004513	0.228110599	217	7.712006883
RAC875_c61824_194	3B	145	0.186007817	0.30875576	217	7.396686608
BS00022049_51	7A	130	0.186149686	0.218894009	217	-7.589086997
RAC875_c23665_68	3B	135	0.186357327	0.410138249	217	-6.25648211
wsnp_Ex_c8019_13598348	5B	134	0.186436542	0.456221198	217	-6.134816724
RAC875_c43831_91	1D	90	0.18670696	0.260368664	217	11.0318788
RFL_Contig3622_1217	1D	87	0.18670696	0.260368664	217	11.0318788
BobWhite_c10977_834	1D	90	0.18670696	0.260368664	217	-11.0318788
RAC875_c54260_127	1D	87	0.18670696	0.260368664	217	-11.0318788
wsnp_Ex_c4331_7808746	4A	127	0.186831185	0.177419355	217	-9.842010744
RAC875_c40654_206	4A	120	0.187049256	0.361751152	217	-6.384113431
Kukri_c45015_145	2A	102	0.1872816	0.140552995	217	8.165650585
wsnp_Ex_c56443_58561683	6D	87	0.187465136	0.447004608	217	6.165380463
BS00094366_51	3A	78	0.187478654	0.260368664	217	-6.549736381
RAC875_c6701_291	1B	74	0.187720543	0.274193548	217	6.892652878
Kukri_c67546_279	2B	91	0.187909548	0.359447005	217	8.510344158
RAC875_c1757_530	2A	177	0.187948701	0.442396313	217	-6.505777504
RAC875_c4965_1523	4A	151	0.18829855	0.050691244	217	12.49213922
Excalibur_rep_c69170_425	4A	151	0.18829855	0.050691244	217	-12.49213922
Kukri_c6091_327	4A	151	0.18829855	0.050691244	217	-12.49213922
JD_c21248_511	4A	9	0.188471098	0.225806452	217	-6.674010102
RAC875_c5577_1682	2B	20	0.188545341	0.394009217	217	-6.251362575
BS00026456_51	1A	17	0.188597966	0.080645161	217	10.30774233
wsnp_JD_rep_c48914_33168544	2A	89	0.18864891	0.394009217	217	6.758542123
BS00064077_51	3B	36	0.188914442	0.341013825	217	-6.70247349
BS00009492_51	4A	60	0.188992633	0.486175115	217	6.631860663
wsnp_JG_c402_268605	5B	49	0.189200416	0.184331797	217	8.020670075
BS00010144_51	5D	191	0.189325306	0.262672811	217	7.086760935
BS00063160_51	3B	143	0.189361201	0.377880184	217	6.928021963
Kukri_c2700_1137	6A	85	0.189380755	0.380184332	217	-7.371342791
wsnp_Ex_c11621_18716254	6A	43	0.189417969	0.099078341	217	11.050673
wsnp_Ku_c7458_12842353	6A	43	0.189417969	0.099078341	217	11.050673
Tdurum_contig99764_60	3B	125	0.189702141	0.368663594	217	6.488825277
Kukri_c20611_293	7B	78	0.189728903	0.380184332	217	8.41066742
IAAV1798	2B	173	0.19011895	0.304147465	217	6.547788139
RAC875_c8890_148	7B	77	0.190157737	0.382488479	217	-8.331680427
wsnp_Ex_c38711_46173464	7B	77	0.190157737	0.382488479	217	8.331680427
IACX1412	2B	93	0.19065906	0.168202765	217	7.719347828
wsnp_BF483648B_Ta_2_1	7B	77	0.190979453	0.380184332	217	8.323100189
BS00036767_51	2A	98	0.191041197	0.48156682	217	6.242623591
wsnp_Ex_c22766_31972812	3A	88	0.191139669	0.124423963	217	-9.37202073
RFL_Contig2160_617	1B	57	0.191170856	0.110599078	217	-8.786539223
Jagger_c6508_51	5B	40	0.191341092	0.202764977	217	-9.308888375
wsnp_Ex_rep_c102011_87270703	6A	77	0.191511648	0.313364055	217	7.96708995
BS00049213_51	5B	117	0.19188457	0.366359447	217	-6.777683269
BS00010352_51	1B	64	0.191935029	0.142857143	217	8.495626299
wsnp_BF293181A_Ta_2_4	7A	136	0.191941922	0.101382488	217	10.88660359
Tdurum_contig61884_836	7B	148	0.192009212	0.218894009	217	-6.667012998
RAC875_c14354_934	6D	156	0.192067121	0.366359447	217	-6.12854693
BS00110130_51	1A	103	0.192233659	0.232718894	217	-7.031643128
wsnp_Ex_c6057_10611952	6B	55	0.192251057	0.488479263	217	8.725327663
IAAV8886	6B	57	0.192251057	0.488479263	217	-8.725327663
JG_c1889_344	5B	43	0.192317472	0.260368664	217	8.380051803
wsnp_Ex_c6354_11053460	7A	178	0.192539565	0.207373272	217	7.321382046
RAC875_c17373_848	3B	135	0.192870758	0.423963134	217	6.181054002
BS00035883_51	2A	115	0.193083308	0.251152074	217	-7.081506941
Tdurum_contig61934_60	6A	48	0.193254481	0.453917051	217	7.217896738
wsnp_CAP12_c1960_972031	1A	85	0.193354311	0.244239631	217	-7.395571706
IAAV4133	7D	135	0.193754654	0.094470046	217	10.44782973
Excalibur_c15733_252	2A	99	0.194004995	0.47235023	217	-6.122378251
RFL_Contig6053_2072	6A	126	0.194055414	0.1359447	217	8.405652365
BS00063769_51	5B	35	0.194308892	0.260368664	217	-7.580874427
BS00091002_51	3A	114	0.194366791	0.292626728	217	6.928463349
BS00108573_51	7B	77	0.194895074	0.451612903	217	6.896888963
wsnp_CAP11_rep_c4076_1926235	7B	103	0.194962717	0.294930876	217	7.033628228
wsnp_Ex_rep_c102070_87317290	5A	61	0.195153287	0.292626728	217	-7.190459458
Tdurum_contig52695_388	5A	89	0.195262156	0.421658986	217	-6.585205434
wsnp_CAP11_rep_c4027_1902057	7B	77	0.195324684	0.387096774	217	-8.267669736
wsnp_Ku_c55961_59662821	5D	191	0.195391906	0.232718894	217	-6.870653254
wsnp_Ex_c10644_17356566	5B	60	0.195468545	0.078341014	217	13.74238453
BobWhite_c2822_228	2B	161	0.195682253	0.260368664	217	6.749233228
RAC875_rep_c86950_103	3B	60	0.195767681	0.112903226	217	-9.011017518
Ex_c4206_502	1B	108	0.196265723	0.117511521	217	11.85301099
tplb0060h04_139	2D	83	0.196768856	0.297235023	217	-6.450375742
BS00003816_51	1D	116	0.197158571	0.228110599	217	7.651929814
wsnp_Ku_c29780_39658445	5B	58	0.197273538	0.315668203	217	6.808593569
wsnp_Ex_c47152_52446529	5B	60	0.197273538	0.315668203	217	-6.808593569
Kukri_c8148_2719	6A	85	0.197438182	0.400921659	217	6.731808798
wsnp_Ex_c11348_18326787	6A	85	0.197438182	0.400921659	217	6.731808798
wsnp_Ex_c11348_18327861	6A	85	0.197438182	0.400921659	217	6.731808798
Kukri_rep_c68903_301	2B	119	0.197572465	0.301843318	217	-8.109264696
Tdurum_contig10408_1548	3D	143	0.197720781	0.350230415	217	7.020217586
BS00089954_51	3B	70	0.198017134	0.292626728	217	6.91447993
Kukri_rep_c77459_316	5A	56	0.198175436	0.463133641	217	6.620348385
Kukri_c9520_288	5B	57	0.198219756	0.460829493	217	-6.621359263
Kukri_rep_c83485_398	2A	98	0.198378722	0.476958525	217	6.08999188
BS00056550_51	1A	24	0.198439945	0.338709677	217	-6.261946856
wsnp_RFL_Contig3759_4027999	6A	48	0.198669398	0.449308756	217	-7.139929565
wsnp_Ex_rep_c68671_67525179	7D	134	0.198830389	0.092165899	217	10.09755234
wsnp_Ex_c54211_57168122	5A	118	0.198887477	0.313364055	217	-6.552448246
BS00046165_51	2B	114	0.19889657	0.209677419	217	-8.646359925
wsnp_Ex_c33675_42124657	5B	95	0.19891897	0.387096774	217	-6.499248581
wsnp_Ra_c6586_11477949	2A	150	0.199087539	0.193548387	217	-8.248160011
CAP12_c3551_85	3B	88	0.199169439	0.080645161	217	9.519669378
RAC875_rep_c108445_772	6A	48	0.199192912	0.449308756	217	-7.159113558
BS00066278_51	1B	95	0.199248013	0.394009217	217	-7.196841751
wsnp_Ex_c12433_19827016	6B	82	0.199437859	0.147465438	217	9.036834931
BS00092630_51	7B	77	0.199506051	0.442396313	217	-6.852829431
RFL_Contig1488_671	3A	15	0.199622767	0.428571429	217	-6.2402044
Excalibur_c37649_125	2A	98	0.199695164	0.488479263	217	-6.021666006
BS00078784_51	5B	144	0.199907988	0.184331797	217	8.045919558
RAC875_c14887_829	6B	110	0.199909735	0.131336406	217	-9.170101771
BS00004224_51	2B	119	0.200031669	0.292626728	217	-8.274596798
IAAV2411	5B	35	0.200697463	0.223502304	217	-7.512393556
wsnp_Ra_rep_c106523_90273922	3A	34	0.200784313	0.495391705	217	-5.85166316
wsnp_Ex_rep_c101500_86856089	1D	68	0.200978298	0.255760369	217	6.516944561
wsnp_BE443187B_Ta_2_1	5B	51	0.201352106	0.117511521	217	-10.39311332
wsnp_Ku_c7229_12491877	2D	38	0.201407666	0.205069124	217	-7.991614775
Kukri_c1214_2316	5B	178	0.201459901	0.313364055	217	6.029514872
Kukri_c1214_825	5B	178	0.201459901	0.313364055	217	6.029514872
BS00094095_51	5A	37	0.20146975	0.313364055	217	-6.407243584
CAP12_rep_c6956_169	2A	115	0.201489138	0.115207373	217	-9.440955697
Ra_c700_2210	5A	63	0.201681441	0.207373272	217	-6.807207476
BS00007502_51	3A	78	0.201794576	0.269585253	217	-6.345608504
BS00021939_51	5A	49	0.201996743	0.435483871	217	6.560320875
BS00060015_51	5B	37	0.202018644	0.423963134	217	7.050573143
Excalibur_c43740_95	6D	135	0.202443209	0.271889401	217	6.453277121
RAC875_c10132_462	2B	115	0.202581595	0.103686636	217	9.712863927
RAC875_c17459_566	2B	114	0.202581595	0.103686636	217	9.712863927
tplb0024k14_829	6B	44	0.202630396	0.170506912	217	8.238687219
Kukri_c43981_300	7B	145	0.202677059	0.423963134	217	5.787394658
Tdurum_contig81516_69	6A	85	0.202682225	0.389400922	217	-6.912749967
RAC875_c37837_889	2B	82	0.202775253	0.453917051	217	-6.303386908
Excalibur_c18182_464	6B	64	0.203073691	0.453917051	217	-11.18362561
Kukri_c9387_372	2B	93	0.203537025	0.322580645	217	-8.335579812
Ra_c2110_1660	2B	93	0.203537025	0.322580645	217	-8.335579812
BS00012023_51	6A	44	0.203772088	0.096774194	217	10.75785099
Tdurum_contig42823_1811	6A	43	0.203772088	0.096774194	217	10.75785099
tplb0032i10_420	6A	77	0.203832636	0.288018433	217	-7.990598093
RAC875_c3141_214	3D	4	0.203959813	0.101382488	217	8.676469122
RAC875_c41114_390	5D	189	0.204197144	0.161290323	217	8.081312324
Tdurum_contig65853_242	1B	104	0.204497767	0.474654378	217	-6.181817259
RAC875_c27743_249	5B	118	0.20466548	0.334101382	217	6.597842442
Kukri_c2118_264	3B	60	0.205095708	0.108294931	217	-9.067560022
Tdurum_contig25770_308	6A	48	0.205133302	0.451612903	217	7.090381414
BobWhite_c15870_540	6A	48	0.205133302	0.451612903	217	-7.090381414
BS00020236_51	7A	226	0.205214484	0.253456221	217	-6.359496095
Kukri_c92979_195	1B	28	0.205241951	0.35483871	217	6.062308904
BobWhite_c836_422	5D	63	0.205385625	0.48156682	217	-6.146696043
Excalibur_c15095_831	3B	125	0.205512241	0.370967742	217	6.242064433
Kukri_rep_c74178_178	3B	63	0.205566647	0.1359447	217	-8.886807093
BS00093111_51	2D	7	0.205576621	0.384792627	217	-7.043827925
BobWhite_c10539_201	2D	78	0.205642041	0.129032258	217	-9.062116179
BS00022242_51	3B	54	0.205704843	0.168202765	217	7.514998189
wsnp_Ex_c27290_36498462	1D	87	0.206088043	0.255760369	217	10.48313032
Excalibur_c74858_243	5B	15	0.206210674	0.470046083	217	-5.424594979
Kukri_c29396_58	7B	114	0.206252038	0.19124424	217	7.281641141
Tdurum_contig47317_100	7B	113	0.206252038	0.19124424	217	-7.281641141
BS00066691_51	3D	142	0.206860192	0.124423963	217	-8.483872673
wsnp_Ex_rep_c67100_65576598	6D	156	0.206917406	0.140552995	217	8.838745234
wsnp_Ku_c38543_47157828	5A	139	0.20746151	0.32718894	217	-6.9422725
BS00029548_51	3B	66	0.207502284	0.221198157	217	-8.337331165
Excalibur_c18641_1849	3B	66	0.207628081	0.156682028	217	8.69422745
Tdurum_contig50121_249	6B	33	0.208111576	0.209677419	217	-6.923946075
Kukri_c39873_66	6A	13	0.208112813	0.32718894	217	6.739151778
BS00022299_51	5A	125	0.208892523	0.30875576	217	6.796223387
RAC875_c27160_307	4B	37	0.209034182	0.059907834	217	11.7472109
BS00071732_51	6A	85	0.209099213	0.398617512	217	-6.571812049
BS00100118_51	2B	147	0.209184909	0.241935484	217	6.722479426
BS00071041_51	3B	125	0.209244839	0.373271889	217	-6.170430177
Excalibur_c12169_1088	2A	102	0.209465149	0.292626728	217	-6.715083724
wsnp_Ex_c12675_20144479	2B	147	0.209666046	0.331797235	217	6.038491767
BS00065981_51	7B	96	0.209800125	0.124423963	217	-8.177321463
Excalibur_c52196_235	6A	120	0.209972938	0.161290323	217	-7.561517918
tplb0024l03_910	2B	115	0.210284055	0.133640553	217	-8.33685236
BobWhite_c44947_277	1A	154	0.210289514	0.474654378	217	-5.694472709
BS00066647_51	7B	114	0.21034088	0.19124424	217	-7.237988475
RFL_Contig4718_1269	2B	104	0.210369906	0.099078341	217	9.223804544
Excalibur_c31499_732	7D	134	0.2104953	0.076036866	217	11.44444978
Excalibur_c47209_87	4B	75	0.21061028	0.322580645	217	-6.472983618
CAP8_c9110_427	4D	81	0.210635684	0.202764977	217	-7.531057291
Tdurum_contig97939_64	7B	145	0.210656355	0.170506912	217	-8.031335231
Kukri_c21787_283	4B	105	0.210733808	0.087557604	217	-10.18263683
wsnp_CAP8_c4597_2237727	6A	85	0.210782753	0.387096774	217	6.864730303
wsnp_Ex_c11578_18655261	6A	85	0.210782753	0.387096774	217	6.864730303
wsnp_Ex_c5378_9504586	3B	69	0.211230423	0.200460829	217	7.333346854
BS00032112_51	1A	79	0.211452256	0.407834101	217	-5.928388487
Ku_c9822_828	3B	73	0.211498329	0.195852535	217	7.306062958
BobWhite_c31163_694	2A	143	0.211606664	0.31797235	217	-6.028577662
wsnp_Ex_c9502_15748251	6A	85	0.211671395	0.380184332	217	-6.985475884
wsnp_Ex_c10193_16730126	7B	101	0.211792053	0.324884793	217	6.830737986
Excalibur_c63483_991	3D	5	0.212012781	0.14516129	217	-7.95341653
wsnp_BE500291A_Ta_2_1	5A	16	0.212610351	0.495391705	217	5.962013799
JD_c947_819	5A	43	0.212960325	0.207373272	217	-8.987842929
IAAV1502	2B	140	0.213034974	0.352534562	217	-7.470922116
RAC875_rep_c106589_184	5B	212	0.213308884	0.073732719	217	-11.65389499
Excalibur_c20083_433	6B	70	0.21332904	0.407834101	217	-6.806440369
BS00033795_51	6A	79	0.21361626	0.235023041	217	7.776607788
Excalibur_c9580_1142	2B	107	0.213763791	0.057603687	217	-10.74167212
IAAV2324	1B	63	0.213830617	0.175115207	217	-10.43946291
RAC875_c38693_319	7B	167	0.213883197	0.149769585	217	-7.536563184
wsnp_Ku_c13952_22097856	1B	174	0.214071432	0.241935484	217	-7.110439008
IAAV6961	7A	209	0.214116651	0.115207373	217	-8.283312858
Kukri_c855_2107	7A	209	0.214116651	0.115207373	217	-8.283312858
wsnp_Ex_c9722_16062937	1A	92	0.214177978	0.421658986	217	-6.24850263
BS00022541_51	7A	136	0.214703735	0.094470046	217	-10.33633001
Excalibur_c24825_539	6A	122	0.214765895	0.103686636	217	-9.090732582
Tdurum_contig10729_734	6B	120	0.214817712	0.258064516	217	-6.985254893
BS00023072_51	5B	35	0.214821074	0.264976959	217	-7.13609675
wsnp_Ex_rep_c67625_66279491	3B	21	0.2148634	0.17281106	217	8.029015845
RAC875_c31133_77	3B	135	0.214921997	0.407834101	217	5.880567201
BS00066891_51	4A	110	0.21515321	0.041474654	217	-13.1389086
BobWhite_c11042_284	6B	57	0.216202971	0.223502304	217	7.579377261
wsnp_Ku_c707_1465395	7B	143	0.216245899	0.18202765	217	-7.753953198
RFL_Contig2751_1562	2B	143	0.216397686	0.175115207	217	8.472770166
wsnp_Ku_c14082_22272647	3A	123	0.216664178	0.105990783	217	-8.947826831
RAC875_c55214_932	3B	68	0.217130539	0.299539171	217	7.085657467
wsnp_Ra_c32271_41304469	2A	123	0.217295266	0.400921659	217	6.078177849
BS00085589_51	6B	110	0.217343306	0.119815668	217	9.127883906
BS00110292_51	3B	70	0.217918164	0.142857143	217	7.920417025
Excalibur_c10319_229	1B	64	0.217993763	0.138248848	217	8.057898048
Kukri_rep_c107572_121	2B	79	0.21803434	0.099078341	217	-9.069499089
Kukri_rep_c107435_940	5A	43	0.218479607	0.152073733	217	8.290995265
RAC875_c49370_327	4A	94	0.218584145	0.105990783	217	-9.720659139
IAAV8933	2A	151	0.218704766	0.082949309	217	-12.44247133
wsnp_Ex_c5690_9994334	4A	42	0.218889156	0.055299539	217	11.54433536
BS00097481_51	3B	66	0.219543014	0.161290323	217	-8.564088794
BS00025736_51	1B	57	0.219612326	0.129032258	217	-10.83456819
Kukri_c47342_73	1B	57	0.219612326	0.129032258	217	-10.83456819
Kukri_rep_c100936_449	1B	57	0.219612326	0.129032258	217	-10.83456819
Excalibur_c2578_1966	3A	85	0.219660995	0.447004608	217	5.578685085
wsnp_Ra_c14920_23225219	4A	30	0.219749583	0.467741935	217	5.930869519
wsnp_JD_c8173_9207415	1D	87	0.220097701	0.262672811	217	-10.18984392
wsnp_Ku_c17161_26193994	7B	91	0.220235115	0.117511521	217	8.622665363
BobWhite_rep_c55035_124	7B	145	0.220826558	0.423963134	217	-5.509970201
wsnp_Ex_c11003_17857759	7B	77	0.220976401	0.373271889	217	7.720249065
wsnp_Ku_c44483_51751682	5D	187	0.221508391	0.193548387	217	7.415049945
Excalibur_rep_c109856_92	5D	187	0.221508391	0.193548387	217	-7.415049945
BS00010557_51	7B	78	0.221757786	0.373271889	217	7.845225708
Excalibur_c7034_692	4A	109	0.221759697	0.055299539	217	11.23717311
wsnp_Ex_c16295_24772702	5A	111	0.221951976	0.112903226	217	9.400471637
wsnp_Ex_c16295_24772663	5A	111	0.221951976	0.112903226	217	-9.400471637
wsnp_Ex_c54655_57455562	5A	111	0.221951976	0.112903226	217	-9.400471637
RAC875_c13116_541	2A	99	0.222002479	0.465437788	217	5.848587306
BS00025084_51	6A	41	0.222168238	0.412442396	217	5.906293395
Kukri_c10377_112	6B	33	0.222261676	0.292626728	217	-5.844859389
BS00093036_51	6A	7	0.222373247	0.112903226	217	9.427916073
Excalibur_c4189_124	5B	117	0.222602697	0.419354839	217	-5.894885481
BS00010616_51	7B	58	0.222784026	0.451612903	217	-6.210782979
BS00086093_51	3B	135	0.222899055	0.400921659	217	-5.826827701
wsnp_Ex_c57982_59470152	1A	27	0.223044277	0.322580645	217	-5.887733998
BS00077448_51	6A	85	0.223224345	0.384792627	217	6.699610071
Ra_c58315_265	1A	76	0.223372797	0.320276498	217	-6.321270666
wsnp_Ex_c2580_4800027	3B	67	0.223515182	0.30875576	217	-6.880213416
D_contig77859_59	2D	42	0.223596336	0.115207373	217	8.133223437
BS00065468_51	3A	78	0.223996222	0.288018433	217	-6.100507803
BS00018740_51	5B	155	0.224412922	0.324884793	217	5.957932545
wsnp_BE399939A_Ta_2_1	5A	81	0.224662095	0.179723502	217	7.399931472
BS00041735_51	4A	56	0.224805815	0.334101382	217	-5.450936017
wsnp_CAP11_rep_c4157_1965583	3A	34	0.22489452	0.476958525	217	5.566522881
Kukri_c94033_432	4B	68	0.225039638	0.117511521	217	9.120346703
wsnp_Ex_c39304_46634878	6B	63	0.225088839	0.299539171	217	7.336133107
BS00022417_51	2B	91	0.225254664	0.334101382	217	-7.173229158
Jagger_c7235_96	1B	107	0.225335145	0.47235023	217	-5.68225789
RAC875_c31252_173	2B	91	0.22542083	0.3640553	217	-7.827451745
Excalibur_c95707_285	7A	152	0.225526641	0.433179724	217	6.115041848
Kukri_c15768_68	7D	150	0.22555145	0.115207373	217	-9.479457021
Kukri_c1460_1032	2B	108	0.22598613	0.108294931	217	-9.357361452
BS00078431_51	1B	71	0.226207214	0.064516129	217	12.04336438
IACX906	1B	95	0.226519523	0.400921659	217	6.859913332
wsnp_BE446672B_Ta_2_1	1B	171	0.226560623	0.251152074	217	-6.89024589
BS00064851_51	2B	97	0.226624112	0.124423963	217	7.738340152
RAC875_c41275_131	1A	76	0.226726895	0.322580645	217	6.256615351
RAC875_rep_c105494_293	7B	60	0.226918929	0.080645161	217	-11.9053875
BS00011235_51	5A	77	0.227064026	0.419354839	217	5.830068478
wsnp_Ex_rep_c67392_65972196	5B	43	0.227190182	0.198156682	217	9.460134024
wsnp_Ex_c26616_35855805	5B	43	0.227190182	0.198156682	217	-9.460134024
RAC875_c62550_470	1A	140	0.227330528	0.391705069	217	5.875488334
Kukri_rep_c106786_230	2D	12	0.228171231	0.211981567	217	6.338565507
Tdurum_contig10194_765	6A	85	0.228248975	0.1359447	217	8.706126476
Excalibur_c15095_852	3B	125	0.228360706	0.3640553	217	5.965610442
BS00065419_51	1A	48	0.228814757	0.410138249	217	5.690230721
wsnp_Ku_c5308_9450093	5B	21	0.228960924	0.177419355	217	7.242645003
BobWhite_c948_52	2B	96	0.228997257	0.112903226	217	9.047726172
RAC875_c2787_1260	3B	60	0.229083928	0.103686636	217	-8.59521615
Ra_c39588_830	6B	114	0.229319142	0.440092166	217	-6.309980951
wsnp_Ex_c53976_57027635	1B	74	0.229465058	0.290322581	217	-6.354705902
Excalibur_c113078_320	7A	178	0.229538538	0.278801843	217	6.48638557
Kukri_rep_c108378_52	5B	110	0.229701368	0.207373272	217	-6.460322986
IACX5912	3B	72	0.229710492	0.202764977	217	6.834918548
wsnp_Ku_c21021_30712963	6A	85	0.229888917	0.394009217	217	6.283913941
BobWhite_c26803_89	2A	26	0.229992406	0.338709677	217	6.549597825
BobWhite_c20051_53	4B	66	0.230223181	0.216589862	217	6.826623404
IACX2883	5B	58	0.230420886	0.306451613	217	6.415723221
wsnp_BE498323B_Ta_2_1	7B	76	0.230541398	0.453917051	217	-6.34997837
Excalibur_c37753_655	2B	126	0.230718622	0.260368664	217	-7.763139516
BS00048572_51	5B	47	0.230789476	0.205069124	217	8.243831215
BS00076033_51	4B	76	0.230868483	0.476958525	217	-6.118608027
Tdurum_contig28304_335	7B	103	0.230955046	0.299539171	217	6.576482057
wsnp_Ku_c40084_48381107	5B	139	0.231139613	0.200460829	217	-6.929385485
BS00110231_51	1B	97	0.23120748	0.329493088	217	-5.733276958
Excalibur_rep_c106124_239	2B	93	0.231281285	0.165898618	217	7.099034743
Ra_c9061_2115	3B	73	0.231404242	0.202764977	217	-6.806901692
Excalibur_s107771_77	1A	70	0.231475564	0.115207373	217	-9.481771596
tplb0042a21_1091	2B	161	0.231988319	0.264976959	217	-6.108568527
BS00027054_51	7B	103	0.232002684	0.288018433	217	-6.56034359
BS00027058_51	7B	103	0.232002684	0.288018433	217	-6.56034359
CAP8_c806_297	1A	70	0.232104056	0.126728111	217	-10.0625409
Tdurum_contig62286_271	4B	89	0.232204147	0.142857143	217	-7.502110275
RAC875_c10286_1247	3A	78	0.232310024	0.262672811	217	-6.069649637
JD_c20036_865	5A	63	0.232389973	0.161290323	217	6.784926694
Excalibur_c4847_631	2A	106	0.232784911	0.274193548	217	6.534802793
BS00032524_51	3A	78	0.232958829	0.267281106	217	5.954670037
IAAV2646	3A	78	0.232958829	0.267281106	217	5.954670037
RAC875_rep_c91134_949	2B	114	0.233443776	0.055299539	217	11.1355195
Excalibur_c1708_1975	6A	48	0.233451625	0.451612903	217	-6.536847739
RAC875_c2787_470	3B	60	0.233489032	0.110599078	217	8.404647023
wsnp_Ex_c2236_4189774	6A	126	0.233606914	0.126728111	217	-7.879208753
Tdurum_contig54925_202	2B	107	0.234204322	0.099078341	217	-10.42723997
RFL_Contig337_1645	2B	108	0.234204322	0.099078341	217	10.42723997
wsnp_be496863B_Ta_2_1	7B	60	0.234313356	0.087557604	217	11.8273469
wsnp_Ex_c17882_26646153	7B	60	0.234313356	0.087557604	217	-11.8273469
JG_c936_115	1A	29	0.234392842	0.488479263	217	-6.025960482
Tdurum_contig64407_297	6A	48	0.234501644	0.451612903	217	-6.611047393
Tdurum_contig9544_978	6A	49	0.234681857	0.456221198	217	6.416056745
BS00067698_51	2D	9	0.23476313	0.419354839	217	-5.629489324
Kukri_c8200_2456	4A	87	0.235045571	0.188940092	217	-7.166545656
Kukri_rep_c106490_1398	5D	187	0.235045571	0.188940092	217	-7.166545656
D_GB5Y7FA02JRQ1I_101	5D	187	0.235409073	0.19124424	217	-7.18882045
Tdurum_contig9731_121	2A	98	0.235461103	0.470046083	217	-5.633333389
wsnp_BF483640B_Ta_2_2	4B	27	0.235679657	0.17281106	217	6.770763508
Kukri_c77911_260	6A	74	0.23569182	0.223502304	217	-7.846868588
Tdurum_contig9503_575	6A	137	0.235843592	0.16359447	217	-8.300080065
Excalibur_c74304_642	2A	106	0.2361011	0.299539171	217	6.459419521
RAC875_c24982_583	3B	125	0.236220622	0.350230415	217	5.833144242
BS00064146_51	7B	103	0.236322837	0.297235023	217	-6.474919875
Kukri_c13345_481	3B	86	0.236351835	0.110599078	217	8.439816556
BS00023055_51	7A	75	0.236575151	0.285714286	217	-6.039584573
Tdurum_contig82404_354	2A	144	0.236742211	0.294930876	217	5.80922388
BS00099804_51	7A	119	0.236784052	0.347926267	217	6.264331357
wsnp_Ex_rep_c104125_88923836	3A	173	0.237069733	0.138248848	217	-7.719366269
wsnp_Ex_c31830_40573624	5A	37	0.237188149	0.184331797	217	-6.873580331
Excalibur_c20133_87	1A	70	0.237197383	0.133640553	217	9.819551719
Tdurum_contig10654_704	4A	147	0.237594085	0.177419355	217	-7.981128774
Tdurum_contig54784_485	2B	116	0.237719191	0.421658986	217	8.437770749
wsnp_BE590634B_Ta_2_5	1B	96	0.237938081	0.403225806	217	-6.591512759
BobWhite_rep_c49999_538	7A	213	0.238238073	0.297235023	217	-6.646956461
BS00104279_51	4B	105	0.238929689	0.089861751	217	9.586241581
Kukri_rep_c101259_81	4B	105	0.238929689	0.089861751	217	9.586241581
wsnp_Ex_c4148_7494801	4B	105	0.238929689	0.089861751	217	9.586241581
BS00067530_51	7B	101	0.239070043	0.3640553	217	-6.198653138
IAAV9053	5A	84	0.239166347	0.341013825	217	6.055838182
BobWhite_c23736_153	5A	89	0.239229869	0.410138249	217	5.992836947
RAC875_c82589_246	5B	183	0.239278791	0.239631336	217	-6.229739987
RAC875_c76533_442	2B	84	0.239283797	0.304147465	217	6.896674141
RAC875_c2464_274	3A	78	0.239386968	0.267281106	217	-5.85290761
BobWhite_c48071_144	1B	95	0.239500805	0.400921659	217	6.596462931
RFL_Contig2736_827	1B	96	0.239500805	0.400921659	217	6.596462931
wsnp_Ex_c3147_5816957	1B	96	0.239500805	0.400921659	217	6.596462931
wsnp_Ku_c56140_59771244	1B	96	0.239500805	0.400921659	217	6.596462931
Kukri_c19247_711	1B	95	0.239500805	0.400921659	217	-6.596462931
BS00022436_51	4D	93	0.2396296	0.211981567	217	6.854698767
Kukri_c67810_105	7B	76	0.239822151	0.177419355	217	8.291037443
Kukri_c102502_261	6A	27	0.239912088	0.288018433	217	-6.368409798
RAC875_c2545_1186	4B	90	0.240175809	0.055299539	217	-10.41209244
RAC875_c5129_280	6B	79	0.24042406	0.168202765	217	7.451706531
BS00109036_51	6B	79	0.24042406	0.168202765	217	-7.451706531
wsnp_Ex_c53442_56678505	7A	178	0.240512614	0.211981567	217	6.474494238
BS00030136_51	2A	185	0.241322846	0.338709677	217	5.270007483
BobWhite_c4256_213	4B	104	0.241526608	0.089861751	217	9.513884654
wsnp_Ex_rep_c70299_69243835	2A	141	0.241786084	0.202764977	217	-7.285856365
BobWhite_c17021_269	3B	21	0.2418596	0.179723502	217	-7.560350045
Excalibur_c2978_667	6A	26	0.242282743	0.315668203	217	6.210949623
wsnp_BE605194B_Ta_2_7	7B	103	0.242585733	0.419354839	217	-5.995238558
Excalibur_c14201_111	2B	119	0.242674705	0.299539171	217	-7.478759053
Kukri_c74409_199	4A	40	0.242876162	0.186635945	217	-6.215908414
RAC875_c14852_2171	6B	60	0.242886013	0.370967742	217	-7.641963143
Kukri_c26905_392	4B	105	0.243022793	0.156682028	217	7.17209948
Kukri_c82555_88	1A	57	0.243083409	0.17281106	217	-7.311792318
Excalibur_c19237_895	1D	87	0.24333428	0.260368664	217	-9.687615414
Tdurum_contig86243_288	2A	143	0.24340009	0.205069124	217	6.524959687
BS00066305_51	1B	159	0.243408607	0.297235023	217	6.485570743
BS00065390_51	5B	46	0.243747861	0.260368664	217	7.68471938
wsnp_Ex_c12909_20457407	5B	43	0.243747861	0.260368664	217	-7.68471938
RFL_Contig530_2305	1A	71	0.2438231	0.069124424	217	-10.39718684
wsnp_Ex_c40011_47158369	7A	135	0.243938794	0.119815668	217	-9.431295245
BS00064349_51	1B	95	0.243989645	0.394009217	217	6.613434895
CAP12_c1468_114	3B	125	0.244325895	0.299539171	217	-6.152167562
Tdurum_contig48302_532	2A	99	0.244362143	0.453917051	217	5.565090144
Excalibur_c52165_93	5A	20	0.244475509	0.49078341	217	-5.520853215
Ku_c1313_1673	1A	86	0.24448687	0.350230415	217	-6.022425035
wsnp_Ra_c67016_65144188	3B	102	0.244517228	0.064516129	217	-11.2086769
Excalibur_c6808_541	2A	102	0.245118101	0.255760369	217	6.563696988
Kukri_c34353_821	2B	95	0.245596129	0.31797235	217	-5.857260078
wsnp_Ex_c15475_23757972	3A	132	0.245842675	0.285714286	217	-6.023718929
wsnp_Ex_c25445_34710489	2B	26	0.246067787	0.334101382	217	-6.33616751
wsnp_Ex_rep_c68829_67704044	5A	51	0.246069759	0.463133641	217	-5.412349456
BobWhite_c15802_720	6A	22	0.246078913	0.30875576	217	6.18969444
Kukri_c10530_1044	5B	58	0.246427612	0.313364055	217	6.317807702
Kukri_c2164_1856	3B	144	0.246717357	0.377880184	217	-6.413168894
RAC875_c96033_191	2A	149	0.2467969	0.248847926	217	6.006614293
Kukri_c3582_87	1A	77	0.247020856	0.253456221	217	-6.381124596
BS00064632_51	6A	79	0.247618573	0.241935484	217	7.128238205
Excalibur_c49239_97	6A	79	0.247618573	0.241935484	217	7.128238205
wsnp_Ex_c1104_2118684	6A	79	0.247618573	0.241935484	217	7.128238205
BS00078715_51	6A	79	0.247618573	0.241935484	217	-7.128238205
wsnp_BE403421A_Ta_2_1	6A	79	0.247618573	0.241935484	217	-7.128238205
wsnp_Ku_c3354_6228863	6A	79	0.247618573	0.241935484	217	-7.128238205
CAP11_c1206_301	6A	79	0.248033815	0.235023041	217	-7.260053499
Kukri_c1281_515	6A	79	0.248149928	0.246543779	217	-7.083561584
RAC875_c13_1458	5A	45	0.248364485	0.258064516	217	-6.107863768
Ku_c4349_1791	5B	41	0.248442765	0.218894009	217	8.074570757
wsnp_Ra_c20189_29442564	7A	134	0.248454178	0.359447005	217	-5.468586613
BS00066661_51	6A	48	0.248479725	0.449308756	217	-6.47362429
wsnp_Ex_c50195_54565006	4B	71	0.248557463	0.149769585	217	8.900012077
RAC875_c2040_564	1B	44	0.248779099	0.315668203	217	-6.898267515
D_GBF1XID01DNWRS_378	1D	86	0.248951203	0.262672811	217	9.506350525
wsnp_Ku_c7266_12551048	1D	87	0.248951203	0.262672811	217	9.506350525
IAAV7745	1D	87	0.248951203	0.262672811	217	-9.506350525
tplb0050o09_895	3D	4	0.249041008	0.138248848	217	-7.510486723
Excalibur_c12376_569	1B	44	0.249340395	0.117511521	217	-11.79516636
IAAV3972	5B	42	0.249422795	0.200460829	217	-8.417249488
BobWhite_c38001_528	2B	115	0.249767502	0.140552995	217	-7.396213411
CAP7_c7296_88	7A	136	0.249836775	0.225806452	217	7.877814556
BS00023138_51	5A	142	0.250335777	0.322580645	217	6.421488523
wsnp_Ex_c54655_57455110	5A	111	0.250621559	0.105990783	217	8.936212648
BobWhite_c11397_231	2B	17	0.250689778	0.299539171	217	-5.927717084
Kukri_c38732_225	6B	59	0.250975003	0.177419355	217	11.02727034
wsnp_Ra_c3766_6947263	6B	59	0.250975003	0.177419355	217	11.02727034
BS00022045_51	7B	90	0.251274499	0.082949309	217	9.339541262
Kukri_c23591_522	3D	4	0.251554292	0.147465438	217	7.30290398
Kukri_rep_c69028_999	3D	4	0.251554292	0.147465438	217	-7.30290398
wsnp_Ex_c11658_18773086	7B	14	0.251637849	0.170506912	217	6.469107867
IACX5778	6B	65	0.251662196	0.283410138	217	7.842199534
tplb0047k12_1370	6A	79	0.251675338	0.241935484	217	7.161852483
RAC875_c62325_320	6A	41	0.251783138	0.264976959	217	5.781079429
RAC875_rep_c72758_122	3B	60	0.252168696	0.105990783	217	8.185456005
Excalibur_c7706_1936	3B	60	0.252168696	0.105990783	217	-8.185456005
Tdurum_contig82534_311	7B	140	0.252277482	0.442396313	217	5.505768296
BobWhite_c15802_72	6A	27	0.252367761	0.315668203	217	-6.065383385
Excalibur_c28938_185	2A	106	0.252473003	0.299539171	217	-6.206775386
Excalibur_c10637_515	2B	129	0.252701361	0.19124424	217	7.719878506
BS00021971_51	5B	95	0.252750694	0.449308756	217	-5.858701742
RAC875_c5556_328	1B	75	0.252821009	0.138248848	217	8.794099653
BS00024643_51	2A	151	0.25282275	0.17281106	217	7.875877492
BobWhite_c19647_159	6A	79	0.252844675	0.073732719	217	-10.1631836
wsnp_Ex_c4954_8813973	6A	79	0.252844675	0.073732719	217	-10.1631836
wsnp_Ku_c38451_47086066	6A	79	0.252844675	0.073732719	217	10.1631836
IACX7746	4B	37	0.252919048	0.391705069	217	5.894129719
Tdurum_contig76997_664	6B	76	0.253028905	0.17281106	217	-6.880231655
BS00107555_51	2A	106	0.253084153	0.315668203	217	-6.210251647
wsnp_Ex_rep_c67099_65575038	4A	164	0.253224658	0.223502304	217	7.061303314
wsnp_Ku_c20701_30355248	5B	49	0.253230321	0.119815668	217	9.330174002
BS00027006_51	1B	174	0.253467546	0.232718894	217	-6.492062752
RAC875_c1357_860	4B	75	0.253665945	0.1359447	217	8.685734571
BobWhite_c20689_427	4D	102	0.2537508	0.433179724	217	4.983422787
Tdurum_contig45550_570	4B	71	0.253826908	0.149769585	217	-8.609175539
tplb0055o21_1994	6A	136	0.253938468	0.267281106	217	6.680358081
Ex_c721_2374	2A	102	0.254136344	0.322580645	217	6.096845564
BS00063710_51	2D	41	0.254445596	0.361751152	217	5.531256003
Excalibur_c71158_54	1A	27	0.254663198	0.299539171	217	-5.644135821
wsnp_BE490147A_Ta_2_1	6A	85	0.254907272	0.382488479	217	6.318695657
wsnp_CAP11_c303_253438	6A	85	0.254907272	0.382488479	217	6.318695657
wsnp_Ex_c9502_15748469	6A	85	0.254907272	0.382488479	217	6.318695657
Tdurum_contig9835_664	6A	85	0.254907272	0.382488479	217	-6.318695657
RFL_Contig5871_1650	3A	110	0.254921994	0.264976959	217	6.395237441
Tdurum_contig61492_458	1A	43	0.255125469	0.352534562	217	-5.921895638
Kukri_c16758_443	2B	27	0.255196748	0.198156682	217	-6.414390958
BS00063208_51	7B	92	0.255414101	0.32718894	217	-5.749174895
BS00103625_51	5B	41	0.255452913	0.235023041	217	7.414423164
BS00031411_51	5B	57	0.2554589	0.417050691	217	-6.27864231
Tdurum_contig30930_184	2B	108	0.255668552	0.214285714	217	6.793306417
wsnp_Ex_rep_c67543_66165372	2B	108	0.255668552	0.214285714	217	-6.793306417
Excalibur_c33675_201	5B	95	0.255710603	0.331797235	217	-6.333003308
RAC875_c6649_642	6B	76	0.256041087	0.158986175	217	-7.219976597
wsnp_RFL_Contig3790_4082085	2A	26	0.256741079	0.297235023	217	-5.946496132
wsnp_Ku_c6065_10682577	7A	125	0.256899675	0.451612903	217	-6.117503359
IAAV942	7A	134	0.257059267	0.055299539	217	10.8350355
RAC875_c114809_130	7A	132	0.257059267	0.055299539	217	10.8350355
wsnp_Ra_c7969_13600474	7A	130	0.257059267	0.055299539	217	10.8350355
wsnp_Ex_c46274_51831129	7B	56	0.257303997	0.410138249	217	-5.977914467
RAC875_c47137_112	1B	61	0.257539488	0.126728111	217	-10.96465851
Excalibur_c32739_698	6B	79	0.257812682	0.170506912	217	-7.239232899
Kukri_c7633_724	5A	49	0.257876662	0.370967742	217	-6.030755532
Excalibur_c38928_307	6B	57	0.257975823	0.421658986	217	-8.658081103
D_contig78519_72	7D	23	0.258159083	0.248847926	217	5.775310929
BobWhite_c13977_91	6B	66	0.25824752	0.276497696	217	-7.148368991
BS00066226_51	6B	65	0.258608271	0.108294931	217	8.180820176
RAC875_rep_c88665_100	2A	47	0.25865612	0.304147465	217	-5.811086243
RAC875_rep_c88665_52	2A	47	0.25865612	0.304147465	217	-5.811086243
RAC875_c56516_786	3A	173	0.25866276	0.147465438	217	7.114160125
BS00034303_51	5A	46	0.258866219	0.156682028	217	-7.045099975
RAC875_c16536_80	5B	120	0.259129411	0.361751152	217	-5.667729734
BS00022949_51	2B	91	0.25933827	0.322580645	217	6.810407168
wsnp_Ex_c20370_29434410	2A	102	0.259354754	0.324884793	217	5.979099993
wsnp_Ex_c1318_2519998	1D	87	0.259670807	0.255760369	217	9.369292771
wsnp_Ex_c6961_11998812	7A	209	0.260288973	0.110599078	217	-7.664549347
Kukri_c29034_867	2A	106	0.260470704	0.313364055	217	-6.1238545
IACX8337	6A	48	0.260504953	0.447004608	217	-6.325974831
BS00087178_51	6A	79	0.260781002	0.244239631	217	-6.954560303
BS00045446_51	5B	43	0.261739869	0.258064516	217	-7.463368376
Ra_c68109_376	2B	108	0.261879381	0.099078341	217	9.436234784
BS00076693_51	2A	68	0.262204861	0.19124424	217	6.157865961
RAC875_rep_c90531_283	3A	130	0.262249937	0.329493088	217	-5.328019345
BS00098496_51	3B	66	0.262561812	0.276497696	217	7.768236058
RAC875_rep_c112807_403	2B	20	0.262567007	0.30875576	217	-5.678032867
BobWhite_c11539_336	5A	148	0.262870483	0.322580645	217	6.179123839
CAP7_c3916_256	3B	66	0.262874151	0.209677419	217	7.467857166
wsnp_Ex_c4148_7495656	4B	105	0.26292803	0.069124424	217	-10.3143886
D_GA8KES401AVZF3_380	2D	51	0.263125424	0.285714286	217	5.547832024
wsnp_Ex_rep_c110196_92676847	5B	20	0.263128981	0.200460829	217	-6.478375032
wsnp_Ku_c42539_50247333	7A	152	0.263451492	0.301843318	217	5.545293354
RAC875_c106584_747	6A	21	0.263812951	0.313364055	217	5.983621471
RAC875_c15109_106	3A	131	0.26400077	0.421658986	217	-5.452185006
BS00108020_51	5B	51	0.264187876	0.207373272	217	-6.03748821
RFL_Contig5495_563	2B	161	0.26441208	0.400921659	217	-5.432247447
Kukri_c33550_601	4B	104	0.264826544	0.094470046	217	8.696073287
IAAV6288	2B	129	0.265134325	0.195852535	217	-7.490591843
Kukri_c19883_629	4A	147	0.265339293	0.129032258	217	-7.860700125
CAP11_rep_c8279_82	7D	112	0.265523858	0.456221198	217	-5.278455994
RAC875_c21955_719	3B	66	0.265819899	0.274193548	217	-7.615618776
RFL_Contig3966_1511	3D	142	0.265881834	0.112903226	217	7.6749423
wsnp_Ex_c35_77935	7A	74	0.265932613	0.322580645	217	5.44639154
BS00039740_51	1B	83	0.26603831	0.470046083	217	-5.332722347
CAP7_c10038_214	7A	132	0.266343402	0.253456221	217	-6.06082148
RAC875_c35672_73	3B	135	0.266549622	0.430875576	217	5.249895223
wsnp_Ex_rep_c67660_66321934	7A	134	0.266560993	0.264976959	217	-6.125144434
IACX8002	5A	56	0.266754823	0.474654378	217	6.028744886
wsnp_JD_c20555_18262260	7A	153	0.266755922	0.428571429	217	5.455545539
wsnp_Ku_rep_c68953_68153061	7B	78	0.266877348	0.373271889	217	7.05720134
wsnp_Ex_c2181_4089639	1A	69	0.267338832	0.158986175	217	8.460846482
BobWhite_rep_c50145_387	5A	37	0.267635074	0.31797235	217	5.589350186
RFL_Contig3799_987	3B	66	0.267844266	0.124423963	217	7.393107265
wsnp_BE444644A_Ta_2_1	5A	27	0.268056097	0.456221198	217	5.213043132
BS00084314_51	6B	58	0.268147207	0.066820276	217	9.805124815
BS00046963_51	6B	59	0.268786636	0.400921659	217	-7.931323867
RAC875_c14309_317	6B	76	0.268929811	0.14516129	217	7.021678734
BS00067748_51	3A	110	0.269025803	0.258064516	217	6.231518986
Kukri_c13537_2069	3B	66	0.269214454	0.271889401	217	-7.501282284
wsnp_Ex_rep_c72011_70562321	1A	156	0.269248046	0.313364055	217	-5.46378999
wsnp_CAP12_c1101_569783	4B	76	0.269272279	0.456221198	217	-5.947469272
BS00086046_51	6A	79	0.269377901	0.239631336	217	6.892750599
RAC875_c38018_278	2A	110	0.26944631	0.350230415	217	-5.548186975
BobWhite_c8266_582	4B	104	0.269481223	0.087557604	217	9.006458354
BS00066446_51	1D	84	0.269842849	0.175115207	217	-7.475350624
Excalibur_rep_c88290_94	1A	70	0.269886528	0.158986175	217	-8.403724323
BS00012042_51	1A	103	0.269940838	0.216589862	217	6.031632643
RAC875_c3361_2093	7B	99	0.270030955	0.463133641	217	-5.698479578
Tdurum_contig23504_196	7B	98	0.270030955	0.463133641	217	-5.698479578
wsnp_Ku_c854_1768346	7B	99	0.270030955	0.463133641	217	-5.698479578
BobWhite_c6527_222	6A	3	0.270115525	0.479262673	217	5.445227996
wsnp_Ex_c51352_55323092	2B	97	0.270118894	0.18202765	217	-6.993618116
BS00010098_51	2B	129	0.270224644	0.221198157	217	-7.110358098
wsnp_Ku_c663_1368085	3B	30	0.270464314	0.239631336	217	6.558246941
BS00012014_51	2D	97	0.270857259	0.486175115	217	-5.183493765
Kukri_rep_c70389_57	7A	128	0.270902924	0.225806452	217	6.422817976
BS00003867_51	2A	47	0.271448778	0.299539171	217	5.702981419
wsnp_RFL_Contig3405_3533915	7B	76	0.271665892	0.115207373	217	8.999432219
Excalibur_c42413_442	2D	97	0.2716834	0.294930876	217	5.734587502
Kukri_c60966_261	6B	120	0.271806043	0.262672811	217	-6.307553252
Jagger_c522_55	3B	81	0.271917256	0.105990783	217	-8.181524982
wsnp_Ex_rep_c70174_69125822	3B	65	0.271925912	0.258064516	217	7.674294371
wsnp_JD_c14769_14413046	4A	49	0.27217749	0.073732719	217	9.682998491
Ra_c13247_528	2A	113	0.27226136	0.442396313	217	-5.300902663
IAAV3838	3B	72	0.272303766	0.290322581	217	-5.773130094
Tdurum_contig62941_85	6B	39	0.272640096	0.453917051	217	-4.898982612
RAC875_c4047_115	1B	137	0.272641767	0.357142857	217	-5.165633052
RAC875_c55872_149	5A	111	0.272737375	0.108294931	217	-8.53078379
BS00079095_51	1D	87	0.272749101	0.260368664	217	9.058935899
wsnp_RFL_Contig2073_1317762	3B	73	0.27278882	0.202764977	217	6.199436984
Tdurum_contig71499_211	5A	86	0.273001575	0.338709677	217	5.666997972
BS00023161_51	5B	48	0.273010505	0.117511521	217	8.877685605
wsnp_BE399688B_Ta_2_1	2B	93	0.273474503	0.235023041	217	6.253341855
Kukri_c36885_58	7A	45	0.273500172	0.239631336	217	5.945222867
Tdurum_contig50731_961	5B	129	0.273587004	0.306451613	217	-6.188800359
Excalibur_c14803_1088	3B	66	0.27364823	0.119815668	217	-7.38984777
wsnp_Ku_c6065_10682531	7A	125	0.273893941	0.453917051	217	-5.9249917
BS00083497_51	2B	110	0.274464622	0.269585253	217	5.683141891
wsnp_Ex_c4063_7344641	3B	60	0.274746765	0.108294931	217	7.723279444
Kukri_rep_c105330_552	7A	127	0.275000444	0.260368664	217	5.979504776
BS00074083_51	7B	58	0.275030508	0.405529954	217	5.851690972
BS00068390_51	5B	49	0.275167623	0.306451613	217	-7.195237516
BS00079989_51	3B	14	0.275189915	0.184331797	217	5.974386553
BobWhite_rep_c66032_270	1B	71	0.275396581	0.089861751	217	-9.089648957
wsnp_Ex_c2033_3814035	2A	75	0.275523193	0.122119816	217	7.705142578
BS00065873_51	3B	135	0.275701768	0.433179724	217	-5.086114719
BS00084159_51	3A	118	0.275824931	0.417050691	217	-5.066201497
BS00071597_51	3B	125	0.275877403	0.366359447	217	5.383493402
Ex_c5740_1133	2A	142	0.275893292	0.216589862	217	6.443276171
wsnp_CAP8_c7510_3461645	6B	66	0.275929447	0.267281106	217	7.47580949
wsnp_Ku_c1818_3557408	1A	17	0.276132176	0.398617512	217	5.108148061
Tdurum_contig15015_883	1B	96	0.276144437	0.403225806	217	-6.119642131
wsnp_Ex_c7266_12475249	5A	86	0.276335311	0.338709677	217	-5.624390157
BobWhite_c32938_264	2B	115	0.276460228	0.062211982	217	-10.11911294
RAC875_c99055_69	3A	174	0.276660648	0.264976959	217	-5.363496797
CAP11_c3827_198	6A	74	0.27727372	0.232718894	217	-6.996252806
IAAV3027	7A	136	0.277372754	0.465437788	217	-6.07542923
BS00076093_51	6B	64	0.277817343	0.320276498	217	8.624237095
BobWhite_c662_148	2B	93	0.277979561	0.161290323	217	6.991281333
wsnp_Ex_c658_1294003	5B	44	0.278039199	0.198156682	217	8.038521123
BS00021706_51	2A	47	0.278048981	0.216589862	217	5.897342251
wsnp_Ex_rep_c102216_87433489	2B	95	0.278240715	0.299539171	217	5.608750173
Kukri_c27673_289	2B	29	0.278433281	0.055299539	217	-10.50581024
RAC875_c27696_718	7A	136	0.278480666	0.142857143	217	6.969790594
Excalibur_c53111_215	7B	3	0.278494903	0.133640553	217	-6.723158171
Kukri_c50071_1084	7B	90	0.278710179	0.131336406	217	7.18663724
BS00000209_51	2A	144	0.279619772	0.458525346	217	4.93591239
RAC875_rep_c72470_124	3B	66	0.279726963	0.269585253	217	-7.295547916
RAC875_c63624_753	1B	41	0.279870241	0.165898618	217	6.309444838
wsnp_Ra_c47696_53184502	5B	118	0.279924877	0.347926267	217	5.5247693
wsnp_Ku_c16572_25480808	6A	27	0.280281707	0.313364055	217	-5.661723682
Tdurum_contig44062_733	2A	106	0.280766385	0.297235023	217	-6.063171045
IAAV2147	1B	44	0.280879736	0.140552995	217	8.184792271
IAAV1101	2B	82	0.281054784	0.458525346	217	5.388489176
Kukri_c42466_392	5A	45	0.28143681	0.198156682	217	6.185802108
wsnp_Ex_c15740_24096817	2A	66	0.281818869	0.188940092	217	5.927056513
BS00010993_51	6B	79	0.282043675	0.17281106	217	6.856453563
BobWhite_c3392_749	6B	79	0.282043675	0.17281106	217	-6.856453563
wsnp_Ex_c9145_15214903	3A	88	0.282192418	0.158986175	217	7.004288868
IACX1891	1B	96	0.282297039	0.400921659	217	-6.039923164
Kukri_c1214_948	5B	178	0.282505147	0.30875576	217	5.08525594
wsnp_Ex_c62844_62315607	2B	95	0.28348276	0.35483871	217	-5.417747806
BS00062823_51	6A	79	0.283507941	0.246543779	217	-6.492762558
BS00110490_51	2B	82	0.284045001	0.225806452	217	-5.906766679
wsnp_Ku_c42539_50247426	7A	152	0.28419582	0.262672811	217	-5.517821702
wsnp_BE590634B_Ta_2_1	1B	96	0.284287179	0.398617512	217	6.039312488
wsnp_Ex_c18965_27868480	6A	79	0.284349749	0.244239631	217	-6.645583116
IAAV3448	7B	71	0.284368518	0.34562212	217	7.191470834
BobWhite_c3902_210	3B	14	0.284404526	0.470046083	217	-5.208599823
BS00068485_51	7D	26	0.284582565	0.156682028	217	-6.787805706
wsnp_Ex_c1276_2445537	6B	74	0.284764203	0.387096774	217	5.786157841
wsnp_Ex_c10550_17231658	7B	90	0.285052679	0.094470046	217	8.277536571
Kukri_c44_1704	2B	80	0.285330884	0.467741935	217	-5.177651563
Tdurum_contig63071_67	2A	144	0.285422839	0.165898618	217	-8.124964912
RFL_Contig785_535	1B	165	0.28548906	0.347926267	217	5.228464606
BS00022396_51	1A	103	0.285811828	0.31797235	217	5.099436805
Ex_c721_2127	2A	102	0.285914345	0.320276498	217	5.740846683
Tdurum_contig13250_137	1B	131	0.286430689	0.059907834	217	-10.54534776
RFL_Contig2531_987	4A	144	0.286553136	0.476958525	217	5.218479918
D_contig36176_338	7D	26	0.286919784	0.147465438	217	-7.021952866
BS00011578_51	6A	141	0.2869771	0.324884793	217	5.497244903
Excalibur_c16197_748	3A	76	0.286990708	0.251152074	217	5.356663488
wsnp_JD_c12333_12595897	1D	164	0.287387201	0.30875576	217	5.257908472
RFL_Contig6074_1058	7A	178	0.287702725	0.099078341	217	8.001448332
BS00105833_51	1B	44	0.287752886	0.433179724	217	5.027108893
BS00056147_51	5B	48	0.287766347	0.271889401	217	6.424564021
Kukri_rep_c105119_190	5B	44	0.287773014	0.200460829	217	7.807444219
wsnp_Ex_c12909_20457660	5B	46	0.288144719	0.267281106	217	-6.824019816
D_contig52360_374	3D	4	0.288216734	0.147465438	217	6.71961907
Excalibur_c105074_293	2B	110	0.288253997	0.391705069	217	7.024053951
RAC875_c13325_109	6B	66	0.288529947	0.200460829	217	-6.266255004
BS00028183_51	5B	51	0.288641758	0.200460829	217	5.825812193
Excalibur_c37910_276	5B	153	0.288685603	0.31797235	217	5.361300547
wsnp_Ex_c24927_34181611	6B	76	0.288830494	0.14516129	217	-6.784060266
Tdurum_contig67399_676	4B	36	0.289005479	0.276497696	217	5.661663185
BS00046977_51	7A	118	0.289460083	0.458525346	217	-5.594989983
RAC875_s109189_188	2B	100	0.289627248	0.456221198	217	4.965271184
wsnp_CAP12_c2231_1090724	5B	147	0.289636744	0.274193548	217	-5.385875238
wsnp_Ra_c7112_12318340	7A	213	0.289764139	0.235023041	217	-6.113927103
Kukri_c16006_1996	5B	139	0.289794423	0.184331797	217	-6.214697115
wsnp_Ex_rep_c106072_90285324	6B	72	0.289817053	0.076036866	217	9.248865682
BS00022366_51	4B	105	0.289914533	0.073732719	217	9.359747418
IAAV2072	1A	75	0.290079478	0.419354839	217	-5.166756274
wsnp_Ex_c6142_10746442	7A	213	0.290202749	0.232718894	217	6.170325685
wsnp_Ex_c5744_10087758	6B	72	0.290218605	0.073732719	217	9.332904017
BobWhite_c22827_193	6B	72	0.290218605	0.073732719	217	-9.332904017
Excalibur_c89155_115	6B	72	0.290218605	0.073732719	217	-9.332904017
RAC875_c17628_867	2A	102	0.290385483	0.294930876	217	-5.852791897
RAC875_c37871_249	6B	1	0.290640395	0.361751152	217	-5.221637033
BS00047901_51	2D	9	0.290797865	0.389400922	217	-4.943817851
Excalibur_c9901_163	4B	89	0.290888427	0.1359447	217	6.634807986
Excalibur_c60530_113	3A	21	0.29105176	0.235023041	217	-5.64684433
Tdurum_contig62593_410	6A	26	0.291112676	0.066820276	217	9.304671986
Kukri_c49151_139	5B	49	0.291148192	0.493087558	217	5.60817969
BobWhite_c34125_183	1B	160	0.291269309	0.294930876	217	6.035276653
Excalibur_c48047_90	3A	101	0.29140668	0.246543779	217	-7.621375995
IAAV3851	3A	170	0.291490621	0.304147465	217	5.607901348
BS00029332_51	2A	117	0.292232424	0.391705069	217	-4.967557841
wsnp_Ku_rep_c69533_68919669	7D	26	0.292310853	0.156682028	217	-6.71866257
RAC875_c87052_193	2B	27	0.292655954	0.082949309	217	8.111192035
wsnp_BG604404B_Ta_2_2	4B	104	0.292681251	0.096774194	217	8.135913763
Ku_c5725_892	2B	78	0.292838055	0.110599078	217	7.216954214
Tdurum_contig46808_4106	6B	82	0.293376064	0.138248848	217	-7.600591638
Tdurum_contig56511_144	2A	106	0.293606495	0.292626728	217	5.951086203
RAC875_c25986_82	2A	102	0.293717471	0.313364055	217	5.70604407
BS00079189_51	5A	16	0.293895505	0.396313364	217	-5.029068369
Tdurum_contig8350_350	2A	151	0.293986512	0.444700461	217	5.436057601
IAAV8836	7B	144	0.294461457	0.101382488	217	-8.218147577
Tdurum_contig9144_222	1B	171	0.294632215	0.253456221	217	5.994627989
RAC875_c19111_628	7A	153	0.295043431	0.426267281	217	-5.158066486
Ku_c1575_338	3B	81	0.295047954	0.188940092	217	6.256087479
wsnp_BE605194B_Ta_2_1	7B	103	0.295097758	0.430875576	217	5.299939643
Ku_c67089_214	7D	96	0.295130791	0.131336406	217	7.213466068
IACX7841	5B	139	0.295214544	0.235023041	217	-5.771363832
wsnp_Ra_c1146_2307483	4B	81	0.295438144	0.198156682	217	6.017800371
BobWhite_c4729_243	7B	145	0.295555248	0.433179724	217	4.760853993
wsnp_Ku_c13952_22097895	1B	174	0.295579912	0.244239631	217	6.013697103
Kukri_c25215_124	1A	79	0.295674384	0.410138249	217	4.912103043
wsnp_Ex_c19582_28564743	7A	136	0.295909442	0.417050691	217	5.602436208
RFL_Contig2277_1527	4B	36	0.296123141	0.092165899	217	-7.664969789
wsnp_Ex_c4063_7344449	3B	60	0.296127082	0.105990783	217	-7.598927119
RAC875_c2340_616	3B	125	0.296621443	0.414746544	217	-5.164256741
RAC875_rep_c69917_755	3B	82	0.296864894	0.140552995	217	-7.209349672
wsnp_JD_c19925_17854742	7A	225	0.296880218	0.260368664	217	-5.303623945
wsnp_BE444644A_Ta_2_2	5A	43	0.297000188	0.117511521	217	-7.537744567
BS00063429_51	6B	1	0.297009568	0.414746544	217	4.933203709
Excalibur_c50934_159	2A	102	0.297094376	0.32718894	217	5.523062995
RAC875_rep_c92223_1022	6A	99	0.297099227	0.221198157	217	6.015963701
CAP7_c12162_251	1B	74	0.297206448	0.294930876	217	-5.48993074
BobWhite_c1633_643	6B	82	0.297284109	0.14516129	217	-7.263807667
Tdurum_contig5646_929	7A	33	0.297315523	0.493087558	217	4.929549027
Kukri_rep_c69378_1842	5A	16	0.297325843	0.458525346	217	5.005194541
Tdurum_contig45559_403	6B	80	0.297537379	0.230414747	217	-5.862936297
wsnp_Ex_c1246_2393978	4A	133	0.297542701	0.193548387	217	-7.491271362
wsnp_Ra_c22775_32274079	4A	133	0.297542701	0.193548387	217	-7.491271362
wsnp_Ex_c2459_4591587	5B	12	0.29765314	0.165898618	217	6.503093695
RAC875_c8254_594	6B	122	0.298018473	0.384792627	217	-4.787514503
Tdurum_contig31102_299	1B	74	0.298068422	0.251152074	217	-5.989438472
RAC875_c826_2186	1A	62	0.298080041	0.460829493	217	-4.96208713
wsnp_Ex_c26172_35422935	6B	66	0.298480018	0.264976959	217	-6.550403536
wsnp_Ex_c16963_25554152	5B	57	0.29857552	0.433179724	217	5.514556816
Tdurum_contig50473_889	1B	74	0.298618111	0.278801843	217	-5.612243022
wsnp_Ku_c8394_14267750	6A	79	0.298817197	0.246543779	217	-6.471282175
BS00021860_51	5A	142	0.298910185	0.32718894	217	-5.860121492
BS00011892_51	1B	160	0.299156263	0.306451613	217	-5.743112208
Tdurum_contig82190_124	5A	84	0.29944702	0.285714286	217	5.657612028
IAAV4641	3B	135	0.299707278	0.428571429	217	4.887331894
Kukri_c35975_593	7B	153	0.299800761	0.486175115	217	-5.160813449
Excalibur_c15332_1194	3B	73	0.29990062	0.271889401	217	-5.936313878
wsnp_Ku_c9583_16038698	6A	72	0.300061855	0.31797235	217	6.341561191
Tdurum_contig12123_1650	6B	114	0.300157915	0.105990783	217	-8.682504584
wsnp_Ex_c5123_9089025	2B	114	0.300201351	0.218894009	217	-7.143901374
wsnp_RFL_Contig3866_4228783	3A	86	0.300243192	0.15437788	217	7.395064265
wsnp_Ra_rep_c108218_91556581	6B	57	0.300286478	0.423963134	217	-8.024954321
wsnp_Ex_c6739_11646407	4B	40	0.300634744	0.453917051	217	-5.041583855
BS00093588_51	5D	125	0.300749972	0.246543779	217	5.744223868
BobWhite_c14476_80	2A	102	0.300795849	0.313364055	217	-5.658295217
Kukri_c24590_532	6B	65	0.300800995	0.440092166	217	6.062920907
Kukri_c5501_1515	5A	49	0.300825028	0.122119816	217	7.260353851
wsnp_BF473744B_Ta_2_2	2B	107	0.300959503	0.103686636	217	-8.351972235
RAC875_c7827_218	2B	93	0.300981632	0.244239631	217	-5.99930253
wsnp_Ex_rep_c66389_64588992	1B	80	0.301321451	0.082949309	217	7.939821967
IAAV5729	3A	61	0.301358054	0.375576037	217	-5.096803542
Excalibur_rep_c67048_452	3D	5	0.301368376	0.149769585	217	6.504965366
RAC875_rep_c69820_103	3D	5	0.301368376	0.149769585	217	6.504965366
D_GB5Y7FA02H01X6_191	3D	4	0.301368376	0.149769585	217	-6.504965366
Kukri_c88294_60	3D	5	0.301368376	0.149769585	217	-6.504965366
RAC875_c13610_1599	6B	1	0.301389787	0.361751152	217	-5.161136669
wsnp_Ra_c66636_64922359	2A	142	0.30152768	0.209677419	217	6.389824372
D_GCE8AKX02J2BYY_249	5D	187	0.301803071	0.253456221	217	5.633611543
BS00106695_51	2B	134	0.301834943	0.400921659	217	6.639452807
Excalibur_c72359_56	2A	150	0.302449376	0.258064516	217	-5.728733817
BS00076772_51	3A	148	0.30305309	0.467741935	217	4.597331621
Tdurum_contig97942_163	5B	181	0.303384753	0.334101382	217	-4.942241299
RAC875_c55270_272	6B	34	0.30368237	0.202764977	217	5.77426042
wsnp_Ex_c24711_33964543	2B	108	0.303692738	0.1359447	217	7.249099002
Tdurum_contig11114_335	3B	144	0.303807116	0.35483871	217	5.619918541
Kukri_c46526_103	5D	24	0.303855139	0.458525346	217	4.773181998
BS00002216_51	1A	75	0.303968333	0.417050691	217	5.027734267
Kukri_c3983_670	6B	65	0.304175283	0.188940092	217	-9.855816161
wsnp_BF201235A_Ta_2_4	2A	25	0.304182321	0.297235023	217	-5.309847212
BS00084703_51	4A	127	0.304237888	0.188940092	217	7.430033958
wsnp_Ex_c4815_8597139	6B	34	0.304640857	0.209677419	217	-5.555895342
Ku_c69608_894	2A	124	0.305296176	0.442396313	217	-4.828772027
Ku_c172_840	3B	78	0.305766499	0.14516129	217	6.846020075
D_contig06122_208	1D	87	0.305985368	0.276497696	217	7.921994634
BS00023024_51	4B	105	0.306162445	0.16359447	217	6.219697755
BobWhite_c47168_598	4A	144	0.306241948	0.35483871	217	-5.50695931
wsnp_Ku_c3929_7189422	7A	226	0.306284469	0.258064516	217	-5.154826893
wsnp_BE637971B_Ta_1_20	1B	41	0.306301021	0.175115207	217	-5.944443233
IAAV7352	1B	101	0.306324199	0.299539171	217	-5.157178378
BS00078982_51	1A	51	0.306361371	0.391705069	217	5.066370381
BS00074780_51	2A	106	0.306383512	0.315668203	217	-5.544015597
Kukri_c67546_342	2B	91	0.306426614	0.357142857	217	-6.660821161
JD_c3269_342	7B	77	0.306439864	0.334101382	217	-7.005822376
BobWhite_c3269_141	7B	77	0.306439864	0.334101382	217	7.005822376
RAC875_c24515_602	4B	89	0.306609535	0.131336406	217	6.587391707
wsnp_Ra_c8506_14401408	1B	62	0.30661898	0.437788018	217	5.001140918
BS00063458_51	7A	136	0.306727997	0.230414747	217	-6.963191615
wsnp_Ex_c62351_62025689	5A	43	0.306766588	0.15437788	217	6.909769072
BS00044311_51	6A	77	0.307125012	0.281105991	217	6.706816395
IACX2067	2A	102	0.307513149	0.260368664	217	5.721768633
wsnp_Ra_c13_24540	5A	45	0.307533204	0.264976959	217	-5.411542847
Jagger_c5046_63	6A	141	0.307765911	0.281105991	217	-6.052397219
Kukri_c13045_302	5D	69	0.307767969	0.124423963	217	-6.386229352
Excalibur_c11941_675	1A	51	0.307901439	0.380184332	217	-5.295546575
BobWhite_c27751_206	4B	78	0.307931314	0.403225806	217	5.104053144
BobWhite_c27751_95	4B	78	0.307931314	0.403225806	217	-5.104053144
Ku_c7740_879	2B	93	0.308042209	0.267281106	217	5.737035961
Ku_c24974_674	3B	91	0.308047257	0.396313364	217	-4.558514144
Kukri_rep_c97239_133	2B	19	0.308106977	0.350230415	217	5.233921906
wsnp_Ex_c6094_10663424	4A	127	0.308217928	0.188940092	217	-7.22161081
Kukri_rep_c69028_1398	3A	16	0.308805297	0.463133641	217	-4.832558493
Excalibur_c2157_173	2B	126	0.308932477	0.262672811	217	6.582084365
wsnp_JD_c18695_17091254	2A	98	0.309005039	0.483870968	217	-5.093414272
BS00086534_51	2D	97	0.309058092	0.193548387	217	6.949941815
Kukri_c40909_784	3B	66	0.30918662	0.110599078	217	-7.301162227
wsnp_Ex_c12063_19310114	1B	61	0.309269171	0.198156682	217	6.20045449
BS00036362_51	1B	75	0.309497717	0.306451613	217	-5.260777876
BS00084096_51	5B	107	0.309508539	0.055299539	217	-9.202002126
Tdurum_contig42638_531	4A	151	0.30971537	0.052995392	217	9.761836586
wsnp_Ex_c13953_21831752	4A	151	0.30971537	0.052995392	217	-9.761836586
Excalibur_c24639_398	7B	167	0.309880781	0.331797235	217	5.250606763
Ra_c2279_730	5D	195	0.310241734	0.115207373	217	-6.985405556
BS00009458_51	2D	96	0.310259917	0.479262673	217	4.806682681
BobWhite_rep_c63940_205	2D	92	0.310326588	0.085253456	217	-8.05086821
BS00030911_51	7A	128	0.31036726	0.235023041	217	5.543652114
Kukri_c36710_1007	7A	128	0.31036726	0.235023041	217	5.543652114
BobWhite_c24063_231	7A	128	0.31036726	0.235023041	217	-5.543652114
Excalibur_c6808_959	2A	106	0.310651107	0.255760369	217	5.799582142
Kukri_c42244_809	2B	97	0.311422031	0.177419355	217	-6.220888039
Tdurum_contig10677_529	7B	103	0.311710768	0.433179724	217	5.147909725
wsnp_BE498985A_Ta_2_1	7B	103	0.311710768	0.433179724	217	-5.147909725
wsnp_Ku_c4067_7419106	7B	70	0.312087991	0.435483871	217	-6.744081089
Tdurum_contig81797_369	4B	60	0.312157071	0.483870968	217	-5.052033859
Tdurum_contig11613_329	7A	55	0.312656688	0.165898618	217	6.278246102
wsnp_Ex_c2887_5330426	2A	98	0.312735097	0.241935484	217	5.799576795
BS00066165_51	1B	65	0.313133292	0.133640553	217	9.274676355
wsnp_Ex_c36242_44232305	2A	102	0.313622129	0.271889401	217	5.542190352
RAC875_c42700_264	1A	14	0.313815114	0.460829493	217	-4.940670566
wsnp_JG_c609_370792	2B	87	0.314184362	0.17281106	217	6.779860318
wsnp_Ku_c51703_56915288	1B	116	0.314593821	0.200460829	217	-5.246325428
wsnp_Ku_c18538_27857915	3B	66	0.314710433	0.115207373	217	-7.713543051
Tdurum_contig12326_232	7A	134	0.314775865	0.262672811	217	-6.695020219
RAC875_c35846_671	1D	93	0.314811333	0.442396313	217	6.950179776
BobWhite_s67148_292	6A	99	0.315353113	0.119815668	217	-7.398322445
RAC875_c3604_1527	1D	90	0.315688655	0.262672811	217	-8.224604173
wsnp_Ex_c18519_27369737	5B	41	0.3162868	0.223502304	217	6.968601608
wsnp_Ku_c15816_24541162	5A	63	0.316318988	0.269585253	217	5.002649571
Kukri_c52413_282	4B	46	0.316499383	0.32718894	217	-4.91261218
wsnp_Ra_c5210_9289264	5B	41	0.31678537	0.221198157	217	-7.055496921
wsnp_Ex_c5378_9505087	3B	69	0.317121137	0.19124424	217	-6.011536945
wsnp_Ex_rep_c66315_64480670	6B	72	0.31737565	0.255760369	217	-6.372456566
wsnp_Ra_c46591_52408053	6B	72	0.31737565	0.255760369	217	-6.372456566
BobWhite_c35443_249	6B	82	0.31755901	0.1359447	217	7.279824391
Excalibur_c92249_102	6B	82	0.31755901	0.1359447	217	7.279824391
BS00068181_51	2B	131	0.317569136	0.207373272	217	6.269761416
BobWhite_c37325_92	3A	34	0.3175796	0.064516129	217	8.660217429
RAC875_rep_c114236_188	2D	41	0.317595007	0.34562212	217	4.878902629
Excalibur_c15744_322	6B	1	0.317828509	0.331797235	217	5.018583341
BS00022487_51	2A	64	0.317877765	0.179723502	217	5.606647772
RAC875_c34512_493	2B	19	0.31822878	0.470046083	217	5.321251273
Tdurum_contig82605_187	3D	143	0.318229106	0.361751152	217	-4.789975214
Excalibur_c94962_57	3A	173	0.318344127	0.142857143	217	-6.396842714
RAC875_c38663_2179	4A	49	0.318458869	0.069124424	217	-9.272779471
wsnp_CAP7_c32_19340	4A	49	0.318458869	0.069124424	217	-9.272779471
wsnp_Ku_c61953_63254478	4A	49	0.318458869	0.069124424	217	-9.272779471
wsnp_Ra_c2078_4037878	4B	6	0.318726494	0.15437788	217	6.817730674
BobWhite_c26569_190	1A	112	0.319152225	0.34562212	217	5.088936892
wsnp_Ex_c5457_9632050	3B	69	0.319406711	0.274193548	217	5.712992618
BS00109560_51	5B	97	0.319641196	0.493087558	217	-5.157736209
Tdurum_contig5017_993	5B	128	0.319886031	0.066820276	217	-9.849000002
BS00065693_51	5A	49	0.319937555	0.370967742	217	5.385078599
Tdurum_contig54967_581	6B	59	0.320042869	0.177419355	217	9.679783928
Kukri_c48787_108	2B	100	0.32007399	0.389400922	217	4.935710795
BS00057323_51	7B	122	0.320324346	0.131336406	217	6.218524663
Tdurum_contig44888_837	1A	14	0.32056357	0.442396313	217	4.923141061
wsnp_Ku_c3953_7233359	5A	111	0.320765581	0.110599078	217	7.713796229
Kukri_c99107_143	7B	78	0.320930201	0.33640553	217	6.804219593
BS00110075_51	5A	77	0.321171619	0.237327189	217	-5.166365854
RAC875_c24504_119	3B	100	0.321617672	0.1359447	217	6.134898591
BS00060838_51	6B	64	0.32177628	0.31797235	217	-7.848273917
BS00093889_51	3A	166	0.321888003	0.239631336	217	5.430956666
Kukri_c25794_863	3B	72	0.322058095	0.267281106	217	-5.421828924
IACX5924	7B	96	0.322183959	0.129032258	217	-6.442250246
BS00022053_51	7B	96	0.322183959	0.129032258	217	6.442250246
BS00066873_51	7B	95	0.322183959	0.129032258	217	6.442250246
Tdurum_contig97814_355	7B	96	0.322183959	0.129032258	217	6.442250246
wsnp_BG606986A_Ta_2_1	1A	103	0.322520867	0.322580645	217	4.788105322
Tdurum_contig17697_771	7B	131	0.322561706	0.30875576	217	4.814277911
wsnp_Ex_c7776_13247365	2B	21	0.322606328	0.290322581	217	-5.007199758
BobWhite_c15653_484	6B	64	0.322861801	0.479262673	217	8.594462477
JD_c15653_302	6B	64	0.322861801	0.479262673	217	-8.594462477
wsnp_Ra_c10712_17572884	2B	27	0.32303921	0.087557604	217	7.451093601
RAC875_c839_352	1B	108	0.323828222	0.179723502	217	-6.289846435
wsnp_Ku_rep_c72821_72480395	3B	72	0.323878452	0.264976959	217	-5.751439064
wsnp_Ex_c1255_2411550	1A	155	0.324698953	0.241935484	217	5.010669952
Excalibur_c25948_366	5B	58	0.324703413	0.476958525	217	5.231952702
wsnp_Ex_c7291_12517871	3B	73	0.325154215	0.198156682	217	-5.594081951
wsnp_BE403214B_Ta_2_1	5B	160	0.325365267	0.115207373	217	6.863394518
Excalibur_rep_c106698_235	2B	157	0.325554905	0.085253456	217	7.45373556
Tdurum_contig47429_501	4B	6	0.325747237	0.389400922	217	-4.923448155
Excalibur_c18265_399	6A	141	0.325860496	0.34562212	217	-5.303825688
RAC875_c62223_86	3B	92	0.325951219	0.087557604	217	7.416779939
Tdurum_contig50954_394	3B	135	0.325992354	0.352534562	217	-5.196090478
BobWhite_c14304_687	1B	86	0.326179028	0.087557604	217	-8.118579658
BobWhite_c17385_55	6A	99	0.326179028	0.087557604	217	-8.118579658
wsnp_Ex_c4666_8349206	5A	45	0.326351167	0.195852535	217	-5.627293626
Kukri_c55196_445	7A	128	0.326431366	0.096774194	217	7.370990856
BS00023130_51	1A	20	0.326504233	0.264976959	217	5.387272634
wsnp_Ex_c6400_11123059	2D	38	0.327273703	0.405529954	217	-4.59893467
Ra_c6701_506	1B	74	0.327906049	0.294930876	217	5.175499104
RAC875_c79551_167	3A	118	0.327924148	0.297235023	217	5.188308867
BS00036851_51	5A	131	0.328020972	0.412442396	217	-4.474559839
Tdurum_contig6121_907	6B	66	0.328083562	0.17281106	217	6.556635101
[truncated: 4,422 more rows]
