# Supplementary material for: Haplotype-tagged SNPs improve genomic prediction accuracy for Fusarium head blight resistance and yield-related traits in wheat
Source: Theor Appl Genet. 2023 Apr 3;136(4):92. doi: 10.1007/s00122-023-04352-8 (PMC10068637; doi:10.1007/s00122-023-04352-8)
Supplement: Supplementary file 6 — Supplementary file6 (ZIP 14628 KB) [file 122_2023_4352_MOESM6_ESM.zip › FHB/3-GWAS-FHB.csv]

SNP	Chromosome	Position	P.value	maf	effect
RAC875_rep_c115090_51	3D	1	0.000175652	0.20412844	20.77624753
RAC875_c22383_248	3D	1	0.000190641	0.197247706	-20.92454953
RAC875_c43871_154	3D	1	0.000244831	0.190366972	20.72441913
BS00065422_51	3D	1	0.000249066	0.19266055	20.54881497
RAC875_c4800_255	4A	151	0.000746964	0.165137615	-22.78844562
Tdurum_contig60165_722	5B	183	0.000808888	0.362385321	15.62839143
Excalibur_rep_c69170_438	4A	151	0.000858887	0.167431193	-22.14543285
Excalibur_c46904_84	4A	151	0.001091691	0.162844037	21.96822457
Kukri_c27648_350	4A	135	0.001401796	0.160550459	23.15372767
IACX5724	4A	151	0.001521899	0.160550459	21.48715556
Kukri_rep_c104648_439	6A	55	0.001688535	0.064220183	27.07458002
BS00023068_51	2B	21	0.001752037	0.394495413	15.59814103
Tdurum_contig12008_803	3B	10	0.001758508	0.183486239	16.76560041
wsnp_Ex_c2723_5047696	3B	14	0.001953788	0.392201835	15.39961934
Ku_c22523_598	5B	147	0.002261031	0.259174312	16.51558043
Tdurum_contig46413_680	1A	29	0.002299556	0.229357798	16.4069994
Tdurum_contig12899_342	3B	10	0.002467203	0.197247706	16.06926557
Kukri_c35661_63	6A	55	0.002520302	0.066513761	-26.02693357
Kukri_c13359_169	5B	182	0.003071817	0.380733945	13.85280261
RAC875_c12733_1509	7A	228	0.003075369	0.121559633	20.80686653
wsnp_Ra_c41135_48426638	3B	51	0.003707586	0.282110092	14.85293835
wsnp_Ex_rep_c66331_64502558	3B	12	0.003712651	0.158256881	-17.90648448
Excalibur_c20277_483	3B	10	0.00371725	0.19266055	-15.43880619
RAC875_rep_c112646_106	6B	113	0.004159147	0.346330275	-13.31077274
Excalibur_rep_c69004_1653	3D	4	0.004160228	0.22706422	-15.86063934
Excalibur_c8168_226	5B	147	0.004216102	0.266055046	-15.57322655
Tdurum_contig46583_1275	4A	151	0.004226802	0.174311927	-18.36967391
tplb0021f14_1700	7B	103	0.004300837	0.444954128	14.1310414
Excalibur_c51720_84	7B	151	0.004337636	0.330275229	-13.83397506
Excalibur_rep_c66942_58	3B	82	0.004386087	0.447247706	12.27949126
RFL_Contig3841_1986	4A	137	0.004561716	0.178899083	18.94251437
RFL_Contig3841_2595	4A	137	0.004561716	0.178899083	18.94251437
BS00108577_51	3D	4	0.004687333	0.243119266	-14.84150919
RFL_Contig4591_1759	3D	1	0.004873078	0.071100917	-24.83995432
Tdurum_contig41127_265	4A	127	0.005002533	0.178899083	19.36048176
BS00055769_51	6B	1	0.005033866	0.266055046	-14.01576464
wsnp_BE497740B_Ta_2_2	3B	82	0.00503615	0.447247706	12.13771607
wsnp_RFL_Contig3138_3094305	4A	62	0.005045372	0.334862385	13.58035477
wsnp_CAP12_c720_382116	6D	23	0.005059324	0.087155963	-21.45249591
wsnp_Ku_c93664_84327484	3B	71	0.005139649	0.137614679	18.4543863
Excalibur_c58393_329	4A	62	0.005346615	0.330275229	-13.38233454
RAC875_c8752_1079	7B	159	0.005868199	0.144495413	-17.42929867
Tdurum_contig42479_3800	1A	38	0.00595855	0.181192661	16.17519195
BS00011869_51	3B	71	0.006235112	0.139908257	-18.00104242
BS00110130_51	1A	103	0.006243149	0.263761468	-13.96431941
RFL_Contig3841_2433	4A	138	0.006257466	0.185779817	-18.5894741
CAP12_rep_c3868_270	3B	6	0.006290073	0.199541284	15.35123018
RAC875_c62483_112	3B	135	0.00629338	0.371559633	-12.82291807
BS00055768_51	6B	1	0.006345185	0.270642202	-13.57741015
BS00067117_51	3D	4	0.006384791	0.233944954	-14.84485515
Tdurum_contig42125_5972	6A	85	0.006503479	0.114678899	-19.6728393
Excalibur_c3762_715	2B	108	0.00658275	0.107798165	20.50504591
RFL_Contig2814_604	7A	228	0.006623386	0.153669725	-17.05877485
BS00102646_51	3B	12	0.006635538	0.165137615	16.01989324
CAP8_c5043_351	3D	4	0.006644263	0.231651376	-14.59250113
Tdurum_contig75819_1471	4A	137	0.006697768	0.19266055	18.27091945
wsnp_Ex_c17185_25829084	6A	85	0.00680791	0.114678899	-19.54808728
Kukri_c46447_1738	7B	151	0.006849424	0.341743119	-12.98046234
RAC875_c3956_275	3B	12	0.007060318	0.495412844	13.57012804
BS00083706_51	3B	12	0.007108655	0.493119266	-13.34291374
IACX1947	5B	147	0.007188373	0.256880734	-14.63083215
BS00048067_51	4A	134	0.007463889	0.167431193	18.81037935
BS00075731_51	7A	232	0.007602438	0.119266055	-19.51253547
BS00110528_51	7B	145	0.007796506	0.493119266	12.40657011
BS00032082_51	5B	147	0.007813784	0.268348624	14.59647467
wsnp_Ra_c12773_20367106	7A	228	0.008295991	0.144495413	16.71056305
BobWhite_c12355_1548	7B	150	0.008315301	0.321100917	12.87441899
Kukri_c11530_92	7A	232	0.009200586	0.123853211	18.80111235
RAC875_c57939_78	1A	31	0.009312494	0.172018349	-15.30806831
BobWhite_c41676_137	2B	110	0.009320661	0.341743119	13.97788491
IAAV5743	2B	157	0.00934199	0.059633028	22.62506761
D_contig59199_227	3D	5	0.010115645	0.236238532	-14.1763854
wsnp_CAP7_c254_138937	4A	137	0.010223601	0.185779817	17.33102844
CAP8_c806_297	1A	70	0.011240669	0.149082569	-19.82806774
Tdurum_contig46717_2021	7A	228	0.011290708	0.112385321	-19.20463355
wsnp_Ex_c902_1745108	6A	85	0.011294877	0.110091743	18.45909912
Tdurum_contig93100_149	4A	135	0.011385124	0.176605505	17.82405689
Excalibur_c9676_163	1A	29	0.011416178	0.206422018	14.31015377
wsnp_Ex_c4331_7808746	4A	127	0.011542787	0.174311927	-17.99781208
RFL_Contig3841_3051	4A	137	0.01160086	0.190366972	-16.85747062
RAC875_c7670_219	4A	127	0.011605004	0.169724771	-17.40664616
Tdurum_contig50845_82	1A	38	0.011649783	0.259174312	13.41335787
wsnp_RFL_Contig1871_1020122	6A	85	0.011657763	0.096330275	-20.32593621
Kukri_c29410_63	5B	97	0.011732684	0.151376147	16.59527626
BobWhite_c2568_115	6A	85	0.01181424	0.110091743	-18.38526605
Excalibur_c94546_61	3B	12	0.011821174	0.222477064	13.10506297
BS00021873_51	5A	39	0.011946416	0.435779817	12.05271795
Kukri_c50527_241	3D	4	0.012183563	0.23853211	-13.51086247
wsnp_Ex_c351_689415	7B	143	0.012244404	0.30733945	-13.44777099
Kukri_c45512_193	1A	102	0.012334573	0.27293578	-12.71741298
Tdurum_contig46389_1540	1D	178	0.012390793	0.103211009	-18.84253837
Excalibur_s107771_77	1A	70	0.012463932	0.128440367	-18.18525939
Excalibur_c53981_77	6A	85	0.012615094	0.121559633	-17.4445376
RAC875_rep_c77127_256	4A	151	0.012918843	0.089449541	20.72429277
RAC875_c4965_1523	4A	151	0.013146704	0.055045872	23.92661024
Excalibur_rep_c69170_425	4A	151	0.013146704	0.055045872	-23.92661024
BS00010780_51	6A	85	0.013252038	0.110091743	-18.11567035
BS00092859_51	4A	62	0.013472424	0.344036697	11.64507918
BobWhite_c8680_918	4A	135	0.013730607	0.167431193	-17.2781839
Tdurum_contig50954_394	3B	135	0.013758639	0.366972477	-11.51543766
Excalibur_c2618_1723	5B	179	0.0139669	0.332568807	11.89793155
IAAV7544	7B	63	0.014110497	0.100917431	-17.83976992
wsnp_Ex_c539_1072859	4A	60	0.014120552	0.309633028	-12.3074101
RAC875_c6798_467	1A	104	0.014300112	0.346330275	11.74103317
RAC875_c93959_96	6A	118	0.014935844	0.105504587	-17.3781091
Kukri_c6091_327	4A	151	0.015063624	0.059633028	-22.61235732
Excalibur_c20133_87	1A	70	0.01532876	0.155963303	18.34448198
wsnp_Ex_c16045_24471413	5B	184	0.015601069	0.23853211	-13.3122309
RFL_Contig5898_807	7B	143	0.016143762	0.181192661	-13.22947887
BS00036397_51	6A	85	0.016200552	0.373853211	-12.61383706
CAP12_c1587_142	7B	145	0.016255779	0.486238532	-11.16725651
wsnp_JD_c64_103934	4A	12	0.016536086	0.282110092	11.36131337
Excalibur_c6714_246	5A	23	0.01670868	0.105504587	16.98475258
BS00031339_51	5B	184	0.016994117	0.22706422	-13.13606951
Tdurum_contig50954_1264	3B	51	0.01713071	0.369266055	-11.09655037
BS00024215_51	7B	57	0.01764099	0.089449541	18.35996607
Excalibur_c33542_113	4A	138	0.018000745	0.153669725	17.50921159
RFL_Contig5137_602	5A	51	0.018095086	0.481651376	11.01034831
BS00107069_51	4A	62	0.018320936	0.243119266	-12.20406217
wsnp_Ku_c33917_43336069	1A	101	0.018366313	0.431192661	-10.44709162
Kukri_c52356_96	2B	114	0.018573774	0.084862385	19.86239035
BS00059847_51	5B	177	0.018782591	0.401376147	10.54044285
IACX8322	4A	127	0.018867986	0.165137615	-16.51547358
BobWhite_s66966_118	4A	127	0.018928199	0.183486239	15.67655603
wsnp_Ex_c57982_59470152	1A	27	0.019417815	0.311926606	-10.99193398
RAC875_c23654_214	6B	113	0.01968672	0.385321101	-10.5570286
Excalibur_c3698_739	7B	134	0.019831722	0.410550459	10.8195637
wsnp_RFL_Contig2014_1222146	6B	57	0.019922225	0.408256881	-12.27398643
BS00049730_51	7B	143	0.019979202	0.266055046	11.72244951
Excalibur_c19078_210	4B	53	0.020119689	0.116972477	16.8614378
RAC875_rep_c71684_51	4A	151	0.020447284	0.071100917	-20.55769253
BS00063973_51	5A	98	0.020726251	0.231651376	-13.14911582
BS00056933_51	5A	20	0.020914463	0.440366972	10.86793799
wsnp_Ex_c4954_8813973	6A	79	0.02108809	0.073394495	-20.84865743
Tdurum_contig50954_1393	3B	51	0.02121296	0.371559633	10.72726172
BobWhite_rep_c63943_76	5A	73	0.021418911	0.291284404	-10.93540631
wsnp_Ex_c13953_21831752	4A	151	0.02187597	0.05733945	-22.37121442
Excalibur_c17489_804	5B	145	0.022139176	0.380733945	-11.66617125
wsnp_Ku_c20783_30448706	4A	137	0.02223317	0.183486239	14.85421506
wsnp_Ku_c22358_32187765	6A	85	0.022334087	0.114678899	16.33817383
wsnp_Ex_c14530_22548417	6B	57	0.022587266	0.256880734	15.6193802
BS00012042_51	1A	103	0.022667417	0.254587156	11.68430155
BobWhite_c948_52	2B	96	0.023300935	0.121559633	16.14361899
wsnp_Ex_c8715_14590273	3B	77	0.023389872	0.293577982	12.18092221
BS00057293_51	5A	16	0.023884007	0.435779817	-10.82026888
Excalibur_rep_c105674_315	7A	213	0.024096611	0.082568807	-17.26417327
Ku_c19185_1569	2D	137	0.024140898	0.224770642	-12.07269848
wsnp_Ku_c51703_56915288	1B	116	0.024158511	0.220183486	-11.87640004
RAC875_c691_1486	6A	85	0.024252895	0.112385321	-16.14334549
Tdurum_contig42638_531	4A	151	0.024434104	0.061926606	21.16185546
BS00003655_51	5B	126	0.024462804	0.401376147	-11.03722175
Tdurum_contig56661_291	3B	73	0.02451021	0.201834862	12.61782047
wsnp_BE399939A_Ta_2_1	5A	81	0.024690164	0.160550459	13.39566025
BobWhite_c24484_240	5B	182	0.024748452	0.103211009	16.96784127
Kukri_rep_c79716_389	7B	151	0.025147958	0.270642202	-11.51174427
RAC875_c48107_65	4A	60	0.02517945	0.426605505	10.4478742
BS00110512_51	6A	134	0.025344045	0.376146789	10.34271522
RAC875_c54392_94	5B	147	0.025774774	0.266055046	-11.8768975
wsnp_Ku_c5756_10191339	1A	35	0.025972588	0.254587156	11.93891429
BS00003866_51	4A	62	0.026012328	0.422018349	-10.45704165
BS00084703_51	4A	127	0.026128439	0.181192661	15.67011403
Tdurum_contig29090_280	5B	132	0.026462057	0.089449541	-18.61262939
Excalibur_c74925_338	2B	173	0.026524255	0.419724771	-11.76593374
wsnp_Ex_c1880_3545329	5A	105	0.026692477	0.467889908	10.98712532
IAAV6424	2B	113	0.026951654	0.151376147	-15.53810993
Excalibur_rep_c88290_94	1A	70	0.027165555	0.183486239	-16.32644681
wsnp_Ex_c3906_7086162	1A	70	0.027357627	0.052752294	-23.20241836
Tdurum_contig29823_203	6A	27	0.027818423	0.396788991	-10.72687142
BS00021716_51	4A	12	0.027885549	0.288990826	10.4013308
BS00022201_51	1A	70	0.02798115	0.169724771	16.44973237
BS00035732_51	7D	144	0.027997795	0.316513761	-10.61506159
BobWhite_c19647_159	6A	79	0.028120928	0.068807339	-20.1478447
BobWhite_c35035_317	6A	136	0.028137461	0.357798165	-10.21531495
Tdurum_contig74813_560	6B	1	0.028310164	0.133027523	13.68533569
RAC875_c232_1895	5A	53	0.028318019	0.337155963	-10.32624244
RAC875_c34617_143	6A	56	0.028533791	0.405963303	10.65905658
BobWhite_rep_c64768_264	7B	63	0.028537398	0.114678899	-14.99471398
BS00085589_51	6B	110	0.028695939	0.123853211	15.06339072
Excalibur_c4699_215	5B	152	0.029149569	0.403669725	-10.98850019
BS00110627_51	1A	104	0.029196583	0.376146789	10.22789072
Kukri_c47643_920	3A	91	0.029203866	0.149082569	13.21732827
Tdurum_contig83663_371	3A	91	0.029237592	0.146788991	-13.40381421
wsnp_BE490613A_Ta_2_1	3A	91	0.029237592	0.146788991	-13.40381421
BS00066479_51	7B	134	0.029248795	0.247706422	11.2368481
CAP8_c2448_355	1A	29	0.029638459	0.233944954	11.9435558
RFL_Contig4939_885	6A	56	0.029702712	0.412844037	-10.57902433
BS00035307_51	4A	12	0.030123324	0.293577982	-10.22126547
RAC875_rep_c106238_237	6B	110	0.030131686	0.369266055	-10.07444249
BS00102492_51	1A	71	0.030135408	0.172018349	-16.45364713
BS00022882_51	3A	89	0.030304241	0.139908257	13.60538538
wsnp_BE443568A_Ta_2_1	3A	91	0.030304241	0.139908257	-13.60538538
Kukri_c67586_306	7A	44	0.030554036	0.311926606	10.42432543
Excalibur_c71158_54	1A	27	0.03055903	0.282110092	-10.57362954
Kukri_rep_c117022_97	3D	1	0.03061632	0.089449541	-17.18434907
Tdurum_contig6121_907	6B	66	0.030691597	0.174311927	12.95279806
BS00101408_51	7B	103	0.03091959	0.424311927	-12.07083837
wsnp_Ex_c7988_13555376	5B	45	0.030970426	0.392201835	10.81341187
Ku_c11813_215	1B	64	0.030987315	0.071100917	19.50638752
Kukri_c68006_282	3A	91	0.031029627	0.144495413	-13.31492912
BobWhite_c30232_154	3A	91	0.03112893	0.135321101	13.62373971
Tdurum_contig45588_730	5B	143	0.031268588	0.183486239	13.30153333
wsnp_Ex_c2171_4072995	5A	148	0.03127277	0.201834862	12.28662914
BS00062892_51	4B	74	0.031326637	0.44266055	11.7926426
wsnp_Ex_c5072_9006966	4A	164	0.031566493	0.229357798	12.70105329
CAP7_c10772_156	6B	6	0.031613113	0.422018349	9.721530212
Excalibur_c1925_2569	5B	132	0.031765026	0.084862385	-18.20621303
RAC875_c48052_127	5B	132	0.031765026	0.084862385	-18.20621303
RAC875_rep_c109658_382	5B	132	0.031765026	0.084862385	-18.20621303
Excalibur_c92906_314	5B	132	0.031765026	0.084862385	18.20621303
RAC875_rep_c109658_211	5B	132	0.031765026	0.084862385	18.20621303
RAC875_c52195_324	3A	147	0.031766243	0.048165138	-21.98925799
RAC875_c11969_384	7A	44	0.031891475	0.259174312	10.64093053
CAP7_c915_121	3A	177	0.03218567	0.23853211	-11.44610241
RAC875_rep_c118655_110	7B	149	0.032433378	0.483944954	9.461303307
wsnp_BE638137B_Ta_2_2	4B	115	0.032459698	0.155963303	13.63417849
Kukri_c55310_94	5B	132	0.032623186	0.082568807	18.45425545
Kukri_c31059_130	2B	113	0.03262933	0.075688073	19.58287026
D_GDS7LZN01DU929_63	6D	160	0.032710008	0.176605505	-13.98161563
RAC875_rep_c109658_614	5B	132	0.032822164	0.082568807	17.96619063
wsnp_Ku_c3081_5776947	4A	58	0.032922317	0.46559633	-10.14784854
RAC875_c3156_630	6D	156	0.033003427	0.165137615	-13.93935261
wsnp_BE605194B_Ta_2_7	7B	103	0.033177857	0.449541284	-11.03895009
BS00082605_51	2D	42	0.033444451	0.146788991	-13.40600132
wsnp_Ex_c5619_9884202	2B	109	0.034167225	0.04587156	-21.69625121
RFL_Contig1284_640	5A	83	0.034189201	0.311926606	10.63907036
BobWhite_c20909_243	4A	62	0.034295386	0.438073394	9.808879517
Ku_c1191_2004	5B	45	0.034361349	0.497706422	10.26024703
wsnp_Ku_rep_c72821_72480395	3B	72	0.034505422	0.27293578	-11.17591168
Excalibur_c18265_399	6A	141	0.034651654	0.330275229	-10.93431329
BobWhite_c9690_94	2B	126	0.034891593	0.279816514	-11.53597597
Kukri_rep_c85536_598	4A	154	0.035080505	0.105504587	18.48606443
Tdurum_contig47476_495	4A	150	0.035080505	0.105504587	18.48606443
BS00039118_51	7B	103	0.035101007	0.412844037	-11.46475651
BS00056932_51	5A	16	0.035649474	0.435779817	-10.01201692
Ku_c172_840	3B	78	0.035683583	0.139908257	13.39178521
wsnp_Ex_c4942_8793029	6D	151	0.036037775	0.160550459	-14.00884887
Tdurum_contig47476_528	4A	150	0.036135603	0.103211009	-18.77036466
Tdurum_contig569_263	6B	109	0.036544757	0.44266055	9.939903898
Tdurum_contig52079_1174	7B	136	0.036659172	0.456422018	9.633285328
BS00039641_51	4A	126	0.036761514	0.344036697	-10.82321628
wsnp_CAP11_c1506_840951	5A	98	0.037311732	0.229357798	11.95252691
BS00073670_51	5A	84	0.037411027	0.321100917	10.96554944
IACX5912	3B	72	0.037678578	0.188073394	12.2437726
RFL_Contig2160_617	1B	57	0.037729679	0.121559633	-13.65826825
Excalibur_c15332_1194	3B	73	0.037778379	0.282110092	-10.84248096
Ku_c9822_828	3B	73	0.038150962	0.185779817	12.37415695
Excalibur_c9580_1142	2B	107	0.038165067	0.055045872	-18.77191637
D_GDS7LZN01CWBG5_74	7D	144	0.038167529	0.309633028	-9.934746595
IAAV7418	6A	55	0.038460334	0.412844037	-10.07298186
RAC875_c48202_231	7A	42	0.038645809	0.30733945	-10.03660331
Kukri_c48418_149	7B	150	0.038738745	0.282110092	-10.44537462
BS00063458_51	7A	136	0.038796508	0.233944954	-12.18700741
RAC875_c14887_829	6B	110	0.038845913	0.135321101	-13.62479533
wsnp_Ex_c2171_4072774	5A	148	0.040201492	0.20412844	11.76166228
RAC875_c81616_116	5A	51	0.040442129	0.417431193	-9.736545897
wsnp_Ra_c22775_32274079	4A	133	0.040723477	0.183486239	-14.21111727
wsnp_Ku_c38451_47086066	6A	79	0.040741985	0.077981651	18.02490376
Excalibur_c24354_465	3A	144	0.040862924	0.334862385	-9.904553598
Excalibur_rep_c106362_961	7A	213	0.040870056	0.066513761	-18.08226414
Kukri_c40735_318	7A	167	0.040886822	0.298165138	10.01761392
IAAV5331	2B	96	0.04088804	0.128440367	-14.13085069
RAC875_c82589_246	5B	183	0.041263287	0.263761468	-10.4970289
IAAV444	2A	104	0.041268947	0.061926606	18.14867968
wsnp_Ex_c12618_20079758	6B	56	0.041744221	0.071100917	-18.54106271
Excalibur_c23801_115	5B	183	0.041965421	0.091743119	-16.1886746
Excalibur_c105074_293	2B	110	0.041987677	0.344036697	10.97375527
wsnp_BE494474A_Ta_2_2	3A	88	0.042087682	0.240825688	11.0532403
wsnp_Ex_c97184_84339976	5B	133	0.042530945	0.293577982	10.44783179
RAC875_c1148_1175	5B	150	0.042627459	0.405963303	-10.27284619
RAC875_c24285_1049	6D	156	0.042701756	0.169724771	13.10819714
BS00022754_51	5A	98	0.042859109	0.220183486	11.78138862
Kukri_c22155_1010	1B	74	0.042941459	0.311926606	10.62312549
tplb0053o08_2004	1A	29	0.043128145	0.302752294	9.715885071
wsnp_Ex_c21875_31045200	5B	134	0.043195678	0.116972477	14.20954332
wsnp_Ex_c8019_13598142	5B	134	0.043195678	0.116972477	14.20954332
BS00074855_51	5A	99	0.04320874	0.211009174	11.91214379
BS00022276_51	2D	18	0.043296521	0.337155963	10.71321521
wsnp_Ex_c1894_3575749	3A	120	0.043339941	0.330275229	-9.503246628
Ra_c9061_2115	3B	73	0.043341731	0.188073394	-11.96299796
Excalibur_c65272_341	4A	164	0.043369795	0.064220183	-18.79063562
IACX7921	1A	70	0.043652301	0.146788991	16.11187849
BobWhite_c20453_589	7A	213	0.044148557	0.087155963	15.26190676
wsnp_Ex_c17692_26437459	6A	77	0.044198964	0.309633028	-11.34567373
BS00011109_51	2D	54	0.044804618	0.256880734	-11.28101118
Jagger_c10188_98	2B	154	0.045165866	0.116972477	-15.87162629
Tdurum_contig81911_179	7B	99	0.045186179	0.371559633	9.906971747
Tdurum_contig77551_589	3B	51	0.045636897	0.483944954	9.01996518
Kukri_c12817_59	3B	51	0.045636897	0.483944954	-9.01996518
IACX10924	1A	71	0.045726063	0.362385321	-10.04014917
Ku_c8125_1049	6A	77	0.046319278	0.305045872	-11.34104481
BS00106545_51	4A	12	0.046417761	0.286697248	9.430925185
wsnp_Ku_c42416_50159250	5A	98	0.046539599	0.21559633	-11.75823393
IAAV3552	1A	71	0.046599378	0.366972477	10.1171992
Tdurum_contig84962_266	7B	62	0.046804076	0.105504587	13.95602054
wsnp_Ex_c1246_2393978	4A	133	0.04681115	0.190366972	-13.78412284
BS00039498_51	3A	123	0.046964357	0.197247706	-11.17698524
IAAV4916	1A	71	0.047322676	0.366972477	-9.981141865
Tdurum_contig74815_1274	7A	42	0.047369552	0.316513761	-9.658723863
BS00046264_51	6B	110	0.047444729	0.481651376	-9.603593435
BS00064679_51	1A	71	0.047505757	0.366972477	10.14664242
Tdurum_contig47833_484	5B	125	0.047601035	0.417431193	-9.624520271
IACX8300	1A	71	0.047670987	0.366972477	-9.813670307
wsnp_CAP11_c1137_665073	6A	85	0.047875131	0.405963303	-9.940692073
Tdurum_contig14404_319	5B	126	0.047955145	0.389908257	10.6543617
Tdurum_contig102404_298	6A	56	0.04807956	0.415137615	9.642821496
Excalibur_c5193_64	2B	155	0.048223888	0.201834862	-11.83092535
wsnp_Ex_c6563_11378915	1A	102	0.04842523	0.263761468	10.36083858
Excalibur_c57482_473	3D	5	0.048652261	0.158256881	-12.18016786
RAC875_c48766_224	7B	99	0.048731457	0.346330275	10.04525682
Kukri_rep_c72756_155	5B	132	0.048939107	0.073394495	17.0817187
wsnp_Ex_c25057_34318425	2A	104	0.049155879	0.064220183	17.40045212
BS00106008_51	3A	177	0.049241547	0.201834862	11.36865784
RAC875_c83532_305	6A	77	0.049447397	0.305045872	-11.19244085
Tdurum_contig13250_137	1B	131	0.049473513	0.059633028	-21.16523052
Ex_c31468_763	6D	156	0.049491054	0.167431193	12.69944463
Tdurum_contig42858_1352	6A	85	0.049612437	0.116972477	14.44851493
tplb0035a03_368	6A	84	0.049612437	0.116972477	-14.44851493
RAC875_rep_c74170_236	5A	14	0.049702796	0.392201835	10.20563895
wsnp_Ku_rep_c71909_71634013	1A	71	0.049857707	0.371559633	9.683441973
wsnp_Ex_rep_c66893_65301351	3B	82	0.049949829	0.176605505	12.45118192
wsnp_RFL_Contig2073_1317762	3B	73	0.049983233	0.188073394	11.46817842
wsnp_Ex_c33012_41567026	4A	153	0.050118723	0.236238532	-11.09875718
BS00047242_51	5A	16	0.050271066	0.447247706	9.409888242
BS00064528_51	2B	108	0.050316076	0.105504587	15.33070039
Kukri_c5861_360	1B	59	0.050379674	0.493119266	-9.13808427
RFL_Contig529_963	1B	61	0.050379674	0.493119266	-9.13808427
wsnp_Ex_c13031_20625900	4A	66	0.050539177	0.48853211	-9.023817901
BS00063300_51	3A	110	0.050789558	0.350917431	-9.266765743
wsnp_Ex_rep_c69760_68718561	5B	41	0.051110606	0.256880734	12.02196981
BS00022902_51	1B	59	0.051424414	0.5	-9.130477039
RAC875_rep_c103556_427	6D	156	0.051467843	0.165137615	12.72940585
wsnp_Ex_c62371_62036044	6D	156	0.051467843	0.165137615	12.72940585
CAP8_c6799_93	6D	156	0.051467843	0.165137615	-12.72940585
Ex_c12134_939	6D	156	0.051467843	0.165137615	-12.72940585
wsnp_JD_c2198_3021879	6D	160	0.051467843	0.165137615	-12.72940585
IAAV6637	6D	160	0.051680421	0.165137615	12.70521816
Kukri_c48125_714	7D	144	0.051957335	0.318807339	9.263445336
D_GB5Y7FA02I369B_378	1D	38	0.05222294	0.353211009	9.293434406
Excalibur_rep_c110429_536	7B	166	0.05229109	0.19266055	-11.30775831
BS00109991_51	1A	104	0.052764643	0.353211009	-9.221308086
Excalibur_c24391_321	3B	46	0.053068298	0.387614679	8.842734494
BS00063429_51	6B	1	0.053167682	0.408256881	8.93966515
IAAV6288	2B	129	0.05339686	0.178899083	-13.12495509
BobWhite_c28058_232	7B	134	0.053637243	0.22706422	10.94425124
BobWhite_rep_c66990_294	3B	80	0.053926986	0.114678899	13.74583293
BS00067337_51	2B	82	0.054409541	0.451834862	-9.255691021
IACX8470	2B	111	0.054496574	0.300458716	10.56181322
RAC875_c5673_1209	2B	137	0.054646718	0.176605505	11.72021834
Tdurum_contig102404_127	6A	56	0.054746991	0.403669725	9.283225562
RAC875_c5129_280	6B	79	0.05486165	0.181192661	12.00979096
BS00109036_51	6B	79	0.05486165	0.181192661	-12.00979096
wsnp_Ex_c12341_19693570	3A	123	0.055159103	0.201834862	-10.81289549
IACX14305	6A	77	0.055586468	0.305045872	10.77285168
RAC875_rep_c106118_339	5A	39	0.055622264	0.456422018	-9.240582466
BS00030136_51	2A	185	0.0561613	0.355504587	9.003873627
Excalibur_c10637_515	2B	129	0.056220587	0.176605505	13.09565936
Excalibur_c29102_933	6D	156	0.056493975	0.162844037	-12.45838975
wsnp_Ex_c5058_8981554	6B	63	0.056502067	0.415137615	14.01971371
RAC875_c3141_214	3D	4	0.056654217	0.119266055	12.55550521
BS00059896_51	2B	109	0.056967389	0.048165138	-19.26655061
CAP8_rep_c8162_101	2B	112	0.056967389	0.048165138	-19.26655061
Excalibur_c40976_111	2B	109	0.056967389	0.048165138	-19.26655061
Excalibur_c40976_87	2B	109	0.056967389	0.048165138	19.26655061
RAC875_c8197_810	2B	109	0.056967389	0.048165138	19.26655061
BS00085434_51	3B	95	0.056990233	0.112385321	-13.73808451
BS00111247_51	7B	163	0.057168202	0.167431193	-11.90583834
tplb0032i10_420	6A	77	0.057373051	0.286697248	-10.82377972
wsnp_BE498985A_Ta_2_1	7B	103	0.057588729	0.463302752	-9.897735491
Ex_c2171_2600	5A	148	0.057633679	0.190366972	-10.84403461
wsnp_Ex_c19207_28125072	4A	70	0.057641163	0.089449541	15.03200549
RAC875_c1148_149	4A	95	0.057809976	0.422018349	9.60869801
wsnp_BE426418A_Ta_2_2	3A	161	0.058046202	0.160550459	11.44662863
wsnp_RFL_Contig3739_3996324	5B	98	0.058073122	0.110091743	13.19548127
Kukri_c8148_2719	6A	85	0.058105804	0.412844037	9.538365769
Tdurum_contig10677_529	7B	103	0.058210011	0.461009174	9.894057182
BS00083578_51	7B	134	0.058246835	0.123853211	13.26426136
wsnp_BE403710B_Ta_2_1	4A	95	0.058265123	0.415137615	9.613605542
Ra_c956_2318	7A	228	0.058405075	0.082568807	16.55118123
RAC875_c3427_734	3A	91	0.058569556	0.236238532	-10.44343081
BS00065529_51	7A	178	0.058631798	0.401376147	-8.886921503
wsnp_Ku_c21818_31604716	3B	71	0.058642392	0.256880734	10.34243992
Kukri_c21818_519	3B	71	0.058642392	0.256880734	-10.34243992
IACX906	1B	95	0.05898392	0.385321101	9.908737775
Excalibur_c58066_180	3B	60	0.059264356	0.091743119	-14.17176132
RAC875_c29455_79	6A	85	0.059473657	0.114678899	-13.89298454
wsnp_Ex_rep_c102011_87270703	6A	77	0.059499839	0.305045872	10.63689588
wsnp_JD_c16245_15468917	3B	81	0.059602092	0.071100917	16.49983983
BS00079989_51	3B	14	0.059859519	0.211009174	10.1118875
BS00084895_51	1B	116	0.060021196	0.206422018	-10.36838637
Kukri_c13912_1543	6D	156	0.060105149	0.162844037	12.40381862
Kukri_c7633_724	5A	49	0.060330844	0.339449541	-9.902881381
CAP7_c3885_73	1A	71	0.060507867	0.364678899	-9.340038293
BS00066413_51	4A	63	0.060794884	0.366972477	9.153670895
Kukri_c27662_675	6B	110	0.060885089	0.128440367	-12.74001965
BS00077131_51	2B	111	0.061151489	0.387614679	-9.974332936
wsnp_Ex_rep_c66324_64493429	4A	66	0.061278772	0.490825688	8.641968563
RFL_Contig876_422	3B	37	0.061617389	0.068807339	-15.70559347
Excalibur_c32739_698	6B	79	0.061872355	0.183486239	-11.78138781
Tdurum_contig61938_424	2A	150	0.061970431	0.415137615	9.08788034
Ra_c2322_174	1A	71	0.062101636	0.371559633	-9.356286257
RAC875_c35993_308	5A	56	0.062157127	0.433486239	-10.31308276
wsnp_Ku_c3684_6789632	5A	89	0.062378442	0.162844037	10.95343817
BS00009060_51	2B	129	0.062469492	0.158256881	-13.14474764
wsnp_Ku_c4078_7436510	3B	71	0.062619202	0.254587156	10.20376657
Kukri_c20631_614	4D	85	0.062827462	0.444954128	-8.357737684
Kukri_c14902_1112	2D	50	0.062946877	0.185779817	11.07648656
Tdurum_contig32277_121	3B	94	0.063008298	0.142201835	-12.30536318
wsnp_Ex_c790_1554988	5A	98	0.06324011	0.279816514	10.30988027
Excalibur_c18966_1008	2B	130	0.063364869	0.21559633	-11.84644397
wsnp_Ex_c7291_12517871	3B	73	0.063472496	0.183486239	-11.00420715
wsnp_Ku_c21021_30712963	6A	85	0.06379097	0.405963303	9.390790234
wsnp_Ex_rep_c95506_83475785	5B	41	0.063848979	0.259174312	11.03576879
Kukri_c12901_706	7B	99	0.063862178	0.348623853	-9.48552231
Excalibur_c34937_710	2B	20	0.063898531	0.355504587	-9.401255851
RAC875_c6701_291	1B	74	0.064132577	0.300458716	9.840685628
wsnp_Ex_c11348_18326787	6A	85	0.064219396	0.415137615	9.272121017
wsnp_Ex_c11348_18327861	6A	85	0.064219396	0.415137615	9.272121017
BS00071732_51	6A	85	0.064219396	0.415137615	-9.272121017
RAC875_c86270_269	5A	51	0.064308856	0.461009174	-8.42955572
Excalibur_c12135_100	2B	82	0.064823173	0.451834862	-8.826457699
Ra_c34214_1320	2A	102	0.065541092	0.428899083	8.754706216
BS00041816_51	2A	102	0.065541092	0.428899083	-8.754706216
RAC875_c15003_377	3A	123	0.065577186	0.185779817	10.69336991
wsnp_RFL_Contig3917_4326857	2B	126	0.06560016	0.254587156	9.918418356
Excalibur_c9868_1206	5B	126	0.065815639	0.433486239	-8.961206176
Kukri_c494_1413	6A	141	0.066067237	0.327981651	9.406390516
Tdurum_contig54784_485	2B	116	0.066068279	0.376146789	10.02778675
Tdurum_contig49187_356	5A	56	0.066379696	0.497706422	9.493322158
Kukri_c50071_1084	7B	90	0.066508669	0.142201835	11.75484605
Excalibur_c39808_453	3A	123	0.066559455	0.188073394	10.6600641
Excalibur_c56550_71	2B	145	0.066655412	0.224770642	10.27654594
wsnp_BE605194B_Ta_2_1	7B	103	0.066713144	0.45412844	9.530987397
wsnp_BE590634B_Ta_2_5	1B	96	0.066736857	0.383027523	-9.542466436
Tdurum_contig10194_765	6A	85	0.06692993	0.139908257	12.90670347
Kukri_c82145_51	5B	133	0.067017209	0.112385321	13.05458887
Tdurum_contig54776_1396	4A	164	0.067186268	0.217889908	-10.95369818
wsnp_Ex_rep_c98716_85135069	6A	141	0.067271932	0.472477064	8.618257325
IAAV3488	3A	91	0.067419138	0.094036697	-14.25950513
Excalibur_rep_c113950_132	1A	35	0.067736532	0.155963303	-11.17356268
wsnp_Ex_c14733_22819625	1A	70	0.067916511	0.142201835	14.94269908
Kukri_rep_c107975_95	6D	156	0.068201989	0.169724771	-11.66159958
Excalibur_c6258_692	6D	160	0.068617938	0.174311927	11.75165943
wsnp_BE426418A_Ta_2_1	3A	161	0.068638247	0.153669725	-11.2016582
Tdurum_contig15260_650	7A	42	0.068887288	0.318807339	8.714938727
wsnp_CAP11_c78_114341	7A	136	0.069079188	0.366972477	8.714418688
Kukri_c6266_260	5A	97	0.069125932	0.275229358	10.1652475
BobWhite_c3902_210	3B	14	0.069828643	0.481651376	-9.207065435
Tdurum_contig54925_415	2B	108	0.069954203	0.112385321	13.86676415
Tdurum_contig44206_1503	7B	160	0.070203298	0.428899083	-8.811458853
wsnp_BF478737A_Ta_2_1	1A	70	0.070318668	0.146788991	-14.88233513
wsnp_CAP7_c3472_1623955	1A	102	0.070710051	0.316513761	8.988898949
wsnp_Ex_c3025_5587183	6B	110	0.070772868	0.45412844	-8.578659508
BS00095638_51	3D	83	0.070879856	0.130733945	-12.74774297
BobWhite_c48071_144	1B	95	0.070973365	0.383027523	9.408474052
Kukri_c19247_711	1B	95	0.070973365	0.383027523	-9.408474052
BS00011492_51	4B	74	0.071084673	0.474770642	-9.639249675
BS00060666_51	3A	129	0.071262457	0.107798165	13.62797417
wsnp_Ex_c2171_4073721	5A	148	0.071350751	0.197247706	-10.24089114
Excalibur_c3165_730	5B	115	0.071545592	0.424311927	8.553332319
wsnp_Ex_c13878_21738866	1B	123	0.071550213	0.087155963	-14.57061884
RAC875_c18736_133	4B	74	0.071633413	0.495412844	9.812569887
RAC875_c6280_292	4A	127	0.071745681	0.073394495	17.68980191
wsnp_Ex_rep_c76495_73453891	6A	141	0.071803857	0.479357798	8.636729481
Tdurum_contig18858_324	2B	109	0.071966512	0.392201835	9.760026447
Kukri_c8465_54	3A	123	0.072035179	0.190366972	-10.4794875
BS00095640_51	3D	83	0.072731492	0.128440367	-12.52193306
BS00010993_51	6B	79	0.072806288	0.185779817	11.30021183
BobWhite_c3392_749	6B	79	0.072806288	0.185779817	-11.30021183
Excalibur_c37115_306	3B	78	0.072929819	0.144495413	-11.32380295
Kukri_c17_1246	2B	157	0.073135703	0.220183486	10.74307446
Excalibur_c4789_2748	6D	9	0.073153651	0.23853211	9.578325944
RAC875_rep_c72879_435	2B	108	0.073486499	0.075688073	15.76377525
IACX6223	2B	82	0.073659518	0.44266055	-8.495923377
Excalibur_c34964_326	2A	113	0.073975276	0.369266055	8.510505292
BS00060596_51	2D	99	0.074499721	0.392201835	8.379187333
wsnp_Ex_c25043_34305764	2B	173	0.074781376	0.162844037	10.34676825
wsnp_Ex_c14866_22995097	1A	71	0.074782035	0.172018349	10.95626263
RAC875_c23461_428	6B	82	0.074871563	0.380733945	-8.227591632
RAC875_c16391_426	1B	82	0.074908906	0.137614679	11.59809092
Kukri_c18017_1696	1A	94	0.07498778	0.444954128	-8.099422951
RAC875_c51781_795	3D	4	0.075180022	0.270642202	9.492389144
BobWhite_c10539_201	2D	78	0.075330697	0.110091743	-13.18950593
RFL_Contig2736_827	1B	96	0.07557347	0.378440367	9.304581812
wsnp_Ex_c3147_5816957	1B	96	0.07557347	0.378440367	9.304581812
wsnp_Ku_c56140_59771244	1B	96	0.07557347	0.378440367	9.304581812
wsnp_Ex_c39304_46634878	6B	63	0.075681358	0.28440367	10.50322252
wsnp_Ex_c26285_35532440	4B	82	0.076026483	0.222477064	-9.569871522
BS00066319_51	3A	104	0.076132821	0.217889908	-10.13195589
BS00059454_51	4A	148	0.076336067	0.293577982	-9.486876846
RAC875_c31493_120	2D	42	0.076394672	0.107798165	-12.72280334
BS00047797_51	4D	94	0.076459004	0.199541284	11.29266848
wsnp_Ex_c5334_9427824	6B	66	0.076703238	0.293577982	-12.43875592
Excalibur_c57766_92	1A	70	0.076800807	0.121559633	15.03495142
RFL_Contig1622_923	6A	27	0.077319451	0.298165138	-8.976645518
wsnp_Ex_c9502_15748251	6A	85	0.077383635	0.383027523	-9.329022637
Tdurum_contig15015_883	1B	96	0.077394718	0.383027523	-9.222327923
RAC875_rep_c109969_119	5A	93	0.077475841	0.144495413	-10.96961952
wsnp_Ra_c57648_59682822	6B	63	0.077535885	0.412844037	-13.05159013
Kukri_c49151_139	5B	49	0.077767422	0.481651376	8.491460022
BS00106144_51	4B	75	0.078026359	0.378440367	9.219977334
BS00079621_51	2B	108	0.078076456	0.071100917	15.77473218
Kukri_c2700_1137	6A	85	0.078317163	0.387614679	-9.117653323
BS00022480_51	6B	92	0.078482876	0.222477064	9.162653829
BobWhite_c9704_273	3A	78	0.078483858	0.256880734	-9.769777434
BobWhite_c18408_199	3A	89	0.078829154	0.231651376	-9.711371149
Kukri_rep_c77459_316	5A	56	0.078853229	0.44266055	9.193946882
BS00048757_51	3A	60	0.078856107	0.48853211	8.202356954
BS00064349_51	1B	95	0.079028854	0.371559633	9.293625379
Kukri_c48936_107	5D	207	0.079214482	0.316513761	8.472718554
Ra_c69221_1167	5A	42	0.079485881	0.495412844	8.350192967
RAC875_c8954_479	6B	57	0.079550633	0.158256881	12.28007173
IAAV1698	2A	115	0.079748695	0.231651376	-9.602284126
wsnp_Ex_c64005_62986957	3B	82	0.080001444	0.098623853	14.11812587
RAC875_c31299_1215	6B	110	0.080026904	0.103211009	-13.08376218
Kukri_c36879_83	2B	83	0.080278489	0.447247706	-8.27640527
wsnp_CAP8_c4597_2237727	6A	85	0.08042736	0.387614679	9.07020114
BS00082460_51	6A	137	0.080442314	0.275229358	-9.029557308
Tdurum_contig100212_141	3B	14	0.080550252	0.224770642	-9.4663604
IACX1891	1B	96	0.080629882	0.380733945	-9.099300773
RAC875_c14408_783	6A	77	0.080779517	0.422018349	10.02621393
BS00065956_51	3A	61	0.08079286	0.47706422	-8.098154677
BS00022045_51	7B	90	0.080841892	0.096330275	13.4676389
RAC875_c106584_747	6A	21	0.081193866	0.318807339	9.041433033
wsnp_Ex_c1988_3742022	6D	25	0.081307998	0.408256881	-7.777858517
RFL_Contig4421_1490	3B	72	0.081416421	0.073394495	-15.28719104
BobWhite_c11495_120	5B	112	0.081476813	0.470183486	8.595288812
Excalibur_c33267_538	7B	160	0.081890252	0.144495413	-11.36804632
Excalibur_c100270_78	6B	37	0.081933154	0.277522936	8.772770159
BS00031200_51	1A	71	0.082268964	0.373853211	-8.624064683
RAC875_c16993_196	2B	154	0.082442759	0.112385321	14.26694003
BobWhite_c17047_268	2B	18	0.082755861	0.293577982	-8.990128804
RAC875_c79857_301	2B	90	0.08282733	0.073394495	15.46186693
wsnp_Ex_c39221_46569987	7A	125	0.083000922	0.100917431	-13.48235112
RAC875_rep_c78007_394	7B	134	0.083161048	0.479357798	7.519995655
RAC875_c51455_182	5D	67	0.083510052	0.282110092	9.700789642
RAC875_c23338_792	6A	141	0.083746221	0.268348624	9.060058844
wsnp_Ku_c14875_23320708	3B	81	0.083833502	0.474770642	-8.444490034
Excalibur_c47209_87	4B	75	0.083905934	0.334862385	-8.253458257
BS00048031_51	3A	89	0.084152448	0.236238532	-9.548609513
Tdurum_contig60114_525	4B	74	0.084781368	0.470183486	-9.282359585
IAAV3519	3B	80	0.085712249	0.135321101	10.92092574
wsnp_BG606986A_Ta_2_1	1A	103	0.085904141	0.330275229	8.513454187
Tdurum_contig61884_836	7B	148	0.086041319	0.21559633	-9.125302562
BobWhite_c28090_175	3B	38	0.086055795	0.073394495	14.32937681
Kukri_c32885_145	1A	71	0.087129451	0.084862385	-14.27362607
RAC875_c10194_673	3A	120	0.087745614	0.392201835	7.815904306
BobWhite_c15802_720	6A	22	0.088149287	0.316513761	8.863197286
Excalibur_c25239_283	3A	60	0.088175235	0.472477064	8.072809175
Kukri_c3243_1065	3B	103	0.088631179	0.052752294	-19.03092914
RAC875_c17861_199	7A	98	0.088727821	0.26146789	-9.782561983
Excalibur_c71602_591	5B	218	0.088992207	0.275229358	8.914798465
BS00066278_51	1B	95	0.089076745	0.373853211	-8.920763245
Excalibur_c31216_744	7A	136	0.089968836	0.052752294	17.74142443
RAC875_c67063_703	7A	125	0.090143506	0.096330275	-13.37451843
wsnp_Ex_c26285_35531618	4B	82	0.090550742	0.208715596	9.36266279
RAC875_c10194_910	3A	120	0.090603924	0.387614679	7.711777584
wsnp_Ku_c29102_39008953	3B	81	0.09078691	0.149082569	11.32740134
wsnp_Ex_rep_c68829_67704044	5A	51	0.090892581	0.493119266	-7.650342441
wsnp_BE590634B_Ta_2_1	1B	96	0.090959102	0.376146789	8.858363987
BS00010988_51	2B	127	0.091012865	0.23853211	10.27814426
IACX5985	4D	93	0.091296363	0.213302752	9.948055958
wsnp_Ra_c5088_9081927	1B	74	0.091655519	0.316513761	-8.989120446
BS00080239_51	2D	45	0.091729608	0.279816514	8.946296345
Kukri_rep_c89183_282	3A	15	0.091827541	0.373853211	-7.976235426
BS00105833_51	1B	44	0.091963561	0.458715596	7.98216986
Excalibur_c13094_523	7D	135	0.092373437	0.222477064	-8.898904253
wsnp_Ex_rep_c68491_67318138	5D	184	0.092484622	0.456422018	8.176117294
BobWhite_rep_c64068_241	2B	144	0.092491011	0.153669725	11.25786309
BS00071736_51	7A	228	0.09269817	0.087155963	14.45209719
IAAV1410	3A	123	0.093006812	0.151376147	-10.30466785
BS00065693_51	5A	49	0.093180458	0.337155963	9.002426679
Excalibur_c47452_183	5B	1	0.093282681	0.199541284	-9.628004023
Tdurum_contig11988_459	3B	23	0.09391406	0.45412844	8.68526917
Excalibur_c8030_2139	5A	84	0.093947172	0.458715596	7.395186175
IAAV3697	4A	40	0.093954677	0.098623853	-12.67759603
BS00065633_51	6A	85	0.094048475	0.119266055	-11.81139757
Tdurum_contig50731_961	5B	129	0.094063403	0.291284404	-8.561800094
Kukri_c102502_261	6A	27	0.094147461	0.293577982	-8.962606637
CAP7_c7296_88	7A	136	0.094155708	0.236238532	10.09736513
BS00077448_51	6A	85	0.09480781	0.392201835	8.640024285
wsnp_Ex_c11578_18655261	6A	85	0.09480781	0.392201835	8.640024285
Tdurum_contig81516_69	6A	85	0.09480781	0.392201835	-8.640024285
BobWhite_c30622_180	2B	82	0.094872986	0.444954128	7.826244021
BobWhite_c47168_598	4A	144	0.09531694	0.337155963	-8.256835647
Excalibur_c48404_59	2B	161	0.095822173	0.068807339	-16.93482981
wsnp_Ex_c15646_23969140	2B	161	0.095822173	0.068807339	-16.93482981
wsnp_RFL_Contig4307_5006558	5A	20	0.095922595	0.286697248	-8.550123264
IAAV4194	1B	31	0.09609193	0.385321101	8.723511673
Tdurum_contig10362_555	1B	95	0.096253995	0.371559633	-8.76447253
Kukri_c34845_242	3A	78	0.096555749	0.247706422	9.322666962
wsnp_BF483640B_Ta_2_2	4B	27	0.096567593	0.169724771	9.798630595
Excalibur_rep_c108030_260	4D	84	0.096732457	0.366972477	8.004364921
BS00022436_51	4D	93	0.096886439	0.183486239	10.15789207
RFL_Contig3811_3709	5B	49	0.096969153	0.26146789	-9.163336693
wsnp_Ku_c30921_40705731	1A	71	0.097135885	0.373853211	8.326994501
Excalibur_c60530_113	3A	21	0.097262651	0.21559633	-9.088735889
BS00093857_51	3D	83	0.097400431	0.059633028	-14.99422255
BS00021706_51	2A	47	0.097486788	0.220183486	9.558166864
BS00022249_51	1B	105	0.097915183	0.46559633	-7.89500758
Tdurum_contig42092_348	5B	52	0.098139742	0.408256881	8.159526146
wsnp_Ex_c6548_11355524	5B	52	0.098139742	0.408256881	8.159526146
wsnp_CAP11_c303_253438	6A	85	0.09866122	0.385321101	8.694708012
Tdurum_contig9835_664	6A	85	0.09866122	0.385321101	-8.694708012
Kukri_c26517_691	7A	134	0.099045714	0.22706422	-9.151097332
BS00065934_51	3B	46	0.099177886	0.46559633	-7.795312508
BobWhite_c8253_397	2B	109	0.099398064	0.135321101	12.27886022
BS00030571_51	4B	75	0.099454922	0.470183486	-7.895064903
Tdurum_contig31131_198	5B	49	0.099494487	0.463302752	7.886343142
wsnp_BF201102A_Ta_2_1	5A	35	0.099732634	0.474770642	-7.058501735
wsnp_Ex_c2582_4804223	5B	96	0.09988307	0.373853211	-8.50451691
Excalibur_rep_c67198_530	1B	31	0.100112289	0.151376147	14.06372568
Kukri_rep_c71778_644	7B	3	0.100487342	0.288990826	7.9868906
wsnp_Ex_c7252_12453079	1A	37	0.100513684	0.21559633	8.560438665
Tdurum_contig7992_605	4A	127	0.100562755	0.194954128	-11.13887114
RAC875_c38693_319	7B	167	0.100940724	0.158256881	-9.60274334
RFL_Contig3607_648	7B	171	0.101251521	0.224770642	9.774227949
BS00064478_51	6B	119	0.10131573	0.217889908	9.738319819
BS00023151_51	5D	207	0.101360513	0.357798165	-8.710181351
BobWhite_c34798_184	6D	156	0.101438498	0.268348624	-8.721483331
BobWhite_c24364_73	3B	86	0.101554825	0.123853211	-11.45708274
IACX2961	1B	107	0.101662248	0.486238532	-7.658008039
Tdurum_contig70639_196	6B	65	0.101676501	0.350917431	11.44121667
Tdurum_contig41945_748	1B	100	0.101808606	0.116972477	11.69905356
BobWhite_c20689_427	4D	102	0.101848099	0.419724771	7.383092446
RAC875_c60563_531	2D	45	0.101945318	0.311926606	-9.101589636
Kukri_c40621_513	2B	108	0.101965514	0.100917431	12.98080892
RAC875_c19259_1902	5A	142	0.102230478	0.107798165	11.60310428
Ra_c272_1632	1A	71	0.10242888	0.071100917	14.39021263
RAC875_rep_c72758_122	3B	60	0.102501869	0.094036697	12.27647406
Excalibur_c7706_1936	3B	60	0.102501869	0.094036697	-12.27647406
wsnp_Ex_c2325_4355706	6A	141	0.102599163	0.277522936	-8.442620207
wsnp_Ex_c21633_30782312	6A	7	0.102793306	0.121559633	-12.52033006
BobWhite_c15653_484	6B	64	0.102964582	0.458715596	11.48771401
Excalibur_rep_c115510_314	5A	35	0.103001767	0.211009174	8.777701445
wsnp_CAP7_c2282_1107112	5A	36	0.103001767	0.211009174	-8.777701445
wsnp_Ex_rep_c69526_68472787	5A	36	0.103001767	0.211009174	-8.777701445
RFL_Contig5787_2311	5A	115	0.103429666	0.399082569	7.552669829
Kukri_rep_c108378_52	5B	110	0.10362293	0.188073394	-9.344988863
Kukri_c32700_104	2B	105	0.103794209	0.121559633	11.09322289
IAAV7414	1A	70	0.10403423	0.103211009	14.36413598
Ex_c66324_1151	4A	66	0.104306538	0.474770642	7.536349867
Kukri_rep_c106477_365	7B	171	0.104476594	0.5	7.263719756
Tdurum_contig52332_94	1A	38	0.10470356	0.201834862	-9.224697031
RAC875_c76528_296	7B	155	0.104924291	0.183486239	-9.744074922
wsnp_Ex_c7266_12475249	5A	86	0.10508436	0.341743119	-8.259605496
BobWhite_c47740_85	5B	42	0.105200612	0.387614679	-8.293688947
wsnp_Ex_c13949_21828493	3A	95	0.105231977	0.139908257	-10.74683399
Excalibur_c2978_667	6A	26	0.10539202	0.323394495	8.327419745
Tdurum_contig67656_387	1B	100	0.105523563	0.126146789	11.33460067
BS00003350_51	7B	91	0.106049068	0.355504587	-8.59593443
RAC875_c67063_984	7A	125	0.106127819	0.100917431	-12.62384686
BobWhite_c15802_72	6A	27	0.106268573	0.323394495	-8.285475651
Tdurum_contig10362_328	1B	95	0.106284977	0.366972477	8.556463155
BS00007437_51	5B	45	0.10647301	0.392201835	-8.296909244
BS00110121_51	1B	44	0.106721704	0.362385321	-7.999032477
BS00099986_51	5B	147	0.106742291	0.399082569	-8.157127604
Ra_c53208_433	5B	45	0.106900092	0.385321101	8.234984216
RFL_Contig5031_526	2B	52	0.107199905	0.373853211	-8.050172281
Excalibur_c30648_924	6B	10	0.107528912	0.162844037	-9.337301493
wsnp_RFL_Contig4236_4881643	7B	90	0.107788973	0.346330275	8.567467444
BS00065418_51	2B	92	0.107881016	0.401376147	-9.031406357
Kukri_c13345_481	3B	86	0.108083883	0.110091743	11.9461517
BobWhite_c478_1386	1A	71	0.108103762	0.373853211	-8.173199836
wsnp_BE490147A_Ta_2_1	6A	85	0.108270076	0.387614679	8.411114975
wsnp_Ex_c9502_15748469	6A	85	0.108270076	0.387614679	8.411114975
Kukri_c28117_583	5B	49	0.108586291	0.474770642	-7.788360778
JD_c19177_1284	7A	118	0.108604838	0.470183486	7.920563911
BS00093856_51	3D	25	0.108615182	0.144495413	-10.33993422
JG_c1889_344	5B	43	0.108759302	0.291284404	8.814740677
Tdurum_contig47429_501	4B	6	0.108782214	0.383027523	-7.782697466
BS00066456_51	7B	164	0.109600504	0.194954128	-9.805211264
wsnp_Ex_rep_c67100_65576598	6D	156	0.110231887	0.146788991	10.46805235
D_GBUVHFX02FY8QG_158	5D	69	0.110252578	0.059633028	-15.10425842
BS00056737_51	3B	116	0.110518133	0.139908257	-10.56064706
Excalibur_c26172_359	6B	66	0.110541829	0.291284404	9.146308027
wsnp_Ra_c14498_22667649	6B	66	0.110541829	0.291284404	9.146308027
RAC875_c55214_932	3B	68	0.110918357	0.291284404	9.189519948
tplb0026o15_1634	4B	74	0.111292602	0.087155963	-12.46641986
BobWhite_c13977_91	6B	66	0.11144304	0.288990826	-9.035615403
wsnp_RFL_Contig3854_4205716	7B	70	0.111513609	0.282110092	9.742871681
RAC875_c2787_1260	3B	60	0.111596279	0.089449541	-12.06046108
BS00046976_51	7A	118	0.111609905	0.47706422	-7.912348883
BS00077791_51	7A	136	0.11176871	0.383027523	7.555415848
Ex_c42133_630	4D	93	0.111786198	0.208715596	-9.368823849
BS00022226_51	6B	64	0.111966587	0.461009174	-11.20086871
wsnp_Ex_c53976_57027635	1B	74	0.112263632	0.321100917	-8.492639723
BS00048794_51	4B	75	0.112290628	0.467889908	-7.596246947
Kukri_c33550_601	4B	104	0.112365792	0.110091743	11.29177211
wsnp_JD_c7795_8867843	6D	134	0.112580884	0.337155963	7.8259694
wsnp_Ex_c6094_10663424	4A	127	0.113754735	0.183486239	-10.66410377
Tdurum_contig48658_802	5B	49	0.113933914	0.47706422	-7.727225575
CAP12_rep_c6956_169	2A	115	0.114163003	0.116972477	-11.41617238
JD_c8050_978	5B	45	0.114383103	0.22706422	10.51212575
Kukri_c7860_911	3B	140	0.114512661	0.128440367	-10.77892887
wsnp_Ex_c4063_7344641	3B	60	0.114533233	0.096330275	11.79200114
IAAV7221	4B	6	0.114658907	0.055045872	-15.4727569
Ku_c12842_664	1D	45	0.114843161	0.137614679	11.37560563
Kukri_c86812_193	5A	113	0.115310283	0.256880734	-7.759923443
wsnp_Ex_c7203_12370983	2B	110	0.115825357	0.100917431	11.67588239
wsnp_Ex_c1676_3185400	3B	81	0.115951183	0.497706422	7.725145352
wsnp_Ex_c42133_48794975	4D	93	0.11595468	0.211009174	-9.266361927
BS00068013_51	4D	93	0.116192304	0.206422018	-9.294536526
Tdurum_contig93330_656	1B	148	0.116310361	0.385321101	-7.549953537
BS00096498_51	1B	107	0.116384659	0.493119266	7.320133091
wsnp_JD_c9040_9947841	7B	69	0.116402039	0.291284404	-9.68519072
RFL_Contig1323_544	7D	23	0.116458427	0.275229358	-8.019892811
wsnp_Ra_c5346_9501281	6A	122	0.11712372	0.348623853	7.38183576
Tdurum_contig44635_759	5B	96	0.11771573	0.376146789	8.071255688
RAC875_c103988_92	5B	96	0.11771573	0.376146789	-8.071255688
RAC875_c37837_889	2B	82	0.117956586	0.456422018	-7.411219469
wsnp_Ex_c15822_24204224	2A	93	0.118047488	0.435779817	6.84245213
wsnp_BE403214B_Ta_2_1	5B	160	0.118288349	0.123853211	10.39829298
RAC875_c5744_115	7B	165	0.118432795	0.470183486	7.101521291
IAAV9053	5A	84	0.118612751	0.348623853	7.950974581
BS00099700_51	5A	37	0.118666868	0.197247706	8.603593526
Kukri_c8835_112	5A	37	0.118666868	0.197247706	-8.603593526
wsnp_Ex_c19134_28056012	5A	37	0.118666868	0.197247706	-8.603593526
Tdurum_contig31139_143	4B	36	0.118707043	0.415137615	7.886136339
Tdurum_contig71499_211	5A	86	0.118798201	0.344036697	7.89042678
BS00063160_51	3B	143	0.118913245	0.403669725	7.734547183
Ex_c1583_1138	5B	56	0.119163307	0.197247706	8.685189986
wsnp_Ku_c39334_47795350	6A	13	0.119543023	0.153669725	11.10119287
BobWhite_rep_c64049_232	2B	109	0.11986777	0.142201835	-11.6339979
Excalibur_c1529_1644	3A	15	0.119944213	0.433486239	-7.346577432
RAC875_c4732_1521	7A	135	0.120021063	0.394495413	7.41811636
BS00067421_51	1A	78	0.120207893	0.153669725	10.64934292
wsnp_JD_c13903_13781269	1A	78	0.120207893	0.153669725	-10.64934292
RAC875_c17182_600	7B	3	0.120225213	0.286697248	-7.511535563
wsnp_Ex_c8885_14842394	1A	70	0.120306089	0.084862385	-12.71081447
Tdurum_contig49928_424	2B	27	0.120329362	0.438073394	6.989513454
wsnp_Ex_c33455_41940691	5B	56	0.120402944	0.197247706	8.662272729
RFL_Contig5508_1283	3B	14	0.1207087	0.47706422	-8.204984227
RAC875_rep_c107228_92	5A	84	0.120824011	0.447247706	-6.996042075
RAC875_c64292_78	6B	57	0.120993763	0.142201835	11.35309864
Ra_c3470_1551	7B	73	0.121033223	0.059633028	14.20351901
RAC875_c46007_340	2D	43	0.121206189	0.275229358	-8.244192601
Excalibur_c24593_1217	7A	42	0.121375725	0.121559633	-10.85209859
BS00022747_51	7A	136	0.121491488	0.100917431	-11.89340936
Jagger_c9554_114	2A	125	0.121617046	0.44266055	7.262299729
Tdurum_contig42643_194	6A	141	0.121786051	0.279816514	-7.872459139
RFL_Contig4718_1269	2B	104	0.122192298	0.100917431	11.17118761
wsnp_BM140362A_Ta_2_2	1A	84	0.12220208	0.360091743	-7.71511841
Kukri_c2118_264	3B	60	0.122318664	0.094036697	-11.65524852
BS00068181_51	2B	131	0.122517206	0.183486239	9.838475235
BS00009789_51	5B	49	0.122652758	0.474770642	7.273975512
Tdurum_contig52015_870	7A	35	0.12325405	0.25	7.988987754
wsnp_Ex_c22766_31972812	3A	88	0.123401498	0.135321101	-9.707412535
RAC875_c8849_134	1B	63	0.123576993	0.22706422	10.19668371
wsnp_Ku_c10362_17156084	3A	25	0.123862887	0.263761468	7.482466849
CAP12_c1503_76	2D	26	0.12411633	0.089449541	-12.37584867
RAC875_c67909_226	4A	148	0.124238571	0.29587156	-8.266230696
BS00083146_51	2A	93	0.124250271	0.447247706	-6.754398026
BobWhite_c10832_1131	6A	141	0.124349148	0.479357798	7.342935438
Tdurum_contig70819_393	6A	141	0.124352885	0.286697248	7.790288532
BobWhite_c47103_205	5B	56	0.124416376	0.19266055	8.574656327
wsnp_Ex_rep_c68023_66768770	5B	56	0.124416376	0.19266055	8.574656327
wsnp_Ex_c1482_2835474	7A	136	0.124712151	0.444954128	-7.302403155
BobWhite_c32938_264	2B	115	0.12477288	0.050458716	-15.14978403
IAAV5729	3A	61	0.124801468	0.373853211	-7.570733077
Kukri_c7146_870	6A	4	0.124864852	0.229357798	8.464426784
wsnp_Ex_c13721_21532196	7A	136	0.124894168	0.233944954	8.765374874
wsnp_BE497820B_Ta_2_1	5B	49	0.125047683	0.479357798	7.302710677
JD_c23336_253	3B	23	0.12518616	0.25	-8.345664064
IACX378	4D	93	0.12527059	0.217889908	-8.90144325
Kukri_c26576_329	2D	45	0.125425952	0.28440367	8.507290913
RAC875_c15942_571	1B	61	0.125500541	0.247706422	9.160927314
RAC875_rep_c116173_605	5B	30	0.125825529	0.172018349	-9.899871106
BS00103275_51	6B	66	0.12596511	0.387614679	-7.262580687
Excalibur_c9563_1157	5B	147	0.12607283	0.440366972	7.567556175
Tdurum_contig57753_138	3A	86	0.126389966	0.084862385	13.43089204
RAC875_c34939_467	7B	159	0.126497899	0.201834862	-9.454652404
BobWhite_c43135_397	6B	1	0.126820881	0.463302752	-6.923957316
BS00049565_51	6B	64	0.127129347	0.46559633	10.72332032
Ku_c2606_779	6B	64	0.127129347	0.46559633	10.72332032
RAC875_rep_c118376_304	2B	92	0.127200993	0.405963303	8.502009431
Ra_c64515_242	1A	87	0.127680339	0.435779817	-7.626879661
BS00049927_51	1B	63	0.127691189	0.165137615	-12.38189337
BS00003088_51	5A	115	0.127691376	0.348623853	-6.776708144
tplb0062k24_584	3D	4	0.127852632	0.133027523	-9.946606893
wsnp_Ex_c12219_19526749	2A	102	0.127946692	0.137614679	9.83291596
Ex_c1583_1688	5B	56	0.128433324	0.194954128	8.480577948
Tdurum_contig52447_814	5B	58	0.128433324	0.194954128	8.480577948
wsnp_Ex_rep_c66903_65319487	5B	56	0.128433324	0.194954128	8.480577948
wsnp_Ku_c17875_27051169	5B	56	0.128433324	0.194954128	8.480577948
IAAV4188	5B	56	0.128433324	0.194954128	-8.480577948
wsnp_Ex_rep_c68023_66768700	5B	56	0.128433324	0.194954128	-8.480577948
RFL_Contig2815_1305	2B	141	0.128913485	0.229357798	8.488462128
RAC875_c2498_837	5A	53	0.128919619	0.160550459	10.8521842
BobWhite_c34650_141	5A	53	0.128919619	0.160550459	-10.8521842
BS00093993_51	2B	108	0.12895735	0.293577982	7.72743263
wsnp_Ex_c48257_53217539	5B	43	0.128963355	0.279816514	-8.557496062
Tdurum_contig69079_300	5A	53	0.128979126	0.162844037	10.51078708
wsnp_Ex_c48922_53681502	4B	78	0.129424062	0.20412844	8.377759911
Kukri_c30439_2407	2D	6	0.129778361	0.311926606	-7.046290564
Excalibur_c2484_2113	2B	116	0.129810743	0.316513761	8.635875907
IACX3811	1B	41	0.130013206	0.128440367	9.543807167
BS00093036_51	6A	7	0.130023142	0.121559633	11.08070012
Kukri_c10869_1591	2B	145	0.130455345	0.211009174	-8.801239227
BS00011962_51	6A	141	0.131371123	0.334862385	7.598796363
BS00000006_51	5A	147	0.13142482	0.321100917	-7.543685648
Ex_c40520_1484	1B	63	0.131519592	0.126146789	-13.33411866
wsnp_CAP11_c1815_982483	1A	111	0.131585166	0.20412844	8.500398356
tplb0048g05_866	2B	114	0.131764339	0.256880734	8.563484554
Ra_c7322_2294	5A	37	0.131824282	0.201834862	-8.293986244
RAC875_c2787_470	3B	60	0.132142054	0.100917431	11.05619948
Tdurum_contig41902_1524	4B	50	0.132566556	0.44266055	-6.991904123
CAP7_c12162_251	1B	74	0.132692346	0.325688073	-8.023076441
D_GDEEGVY01C7BQU_446	4D	94	0.132793722	0.19266055	-9.602424601
Kukri_c49670_857	2D	43	0.132861621	0.286697248	-7.949064395
Kukri_rep_c97239_133	2B	19	0.132954828	0.334862385	7.396331148
RAC875_c14852_2171	6B	60	0.1330133	0.346330275	-9.041314704
BS00065390_51	5B	46	0.133383776	0.291284404	8.234098958
wsnp_Ex_c12909_20457407	5B	43	0.133383776	0.291284404	-8.234098958
Tdurum_contig47253_1624	1B	100	0.133835465	0.112385321	-10.73525651
Kukri_c62467_362	3A	78	0.133961935	0.25	-8.386630455
Kukri_rep_c103845_165	2D	45	0.134016094	0.288990826	8.329521622
wsnp_Ku_rep_c72700_72370664	3B	72	0.134095103	0.440366972	-6.822452925
BS00056258_51	3B	52	0.134095922	0.282110092	7.76421763
Excalibur_c53632_204	7A	128	0.13410338	0.309633028	-7.436533429
wsnp_Ex_c38198_45786860	6B	65	0.134192254	0.366972477	10.44635887
RAC875_c18200_929	4B	74	0.134316442	0.461009174	7.879524359
BS00040283_51	7B	145	0.134614848	0.410550459	7.063217204
Ku_c1312_1194	1B	41	0.134741323	0.123853211	9.580875731
IAAV539	2B	93	0.13499556	0.291284404	-8.40102048
Excalibur_rep_c66939_849	4A	153	0.135255147	0.121559633	-12.17150105
Kukri_c8395_1352	1B	142	0.135259343	0.415137615	7.22307146
wsnp_Ex_c1988_3742291	6B	1	0.135265275	0.412844037	6.788645083
RAC875_rep_c112818_870	5B	126	0.135433112	0.169724771	-9.491325264
BS00094770_51	4D	80	0.135601846	0.438073394	-6.709476018
wsnp_Ra_c40910_48252997	7A	136	0.135687928	0.444954128	7.136284245
BS00022178_51	1D	134	0.136060587	0.28440367	-8.243719153
D_GDS7LZN02F0W89_230	4D	93	0.136481731	0.201834862	8.905495218
IACX3288	5B	57	0.136520228	0.419724771	-7.039959792
Excalibur_c2827_227	4A	144	0.136615216	0.073394495	-13.3545394
tplb0024k14_1812	6A	48	0.136755741	0.224770642	7.989789751
Jagger_c7235_96	1B	107	0.137064584	0.493119266	-7.059308031
Kukri_c45951_367	5B	129	0.137230745	0.20412844	8.700354493
RAC875_c85550_73	1A	156	0.13726039	0.259174312	7.539570447
BS00010098_51	2B	129	0.137426942	0.21559633	-9.258016008
IAAV2452	1B	63	0.137564423	0.121559633	-13.33009249
BS00091002_51	3A	114	0.137566425	0.288990826	7.797832467
wsnp_Ku_c18227_27490539	1B	101	0.13756994	0.311926606	-7.41575482
wsnp_JD_rep_c63108_40258378	6B	64	0.138006889	0.440366972	10.49059606
Ra_c23771_496	3A	123	0.13808454	0.259174312	-7.46435063
IAAV6100	1A	142	0.13842872	0.288990826	7.771670875
RAC875_rep_c69917_755	3B	82	0.138499916	0.139908257	-10.3642908
wsnp_Ex_c4124_7455032	6B	72	0.138681285	0.130733945	11.25752085
CAP11_c59_418	3B	115	0.138735229	0.137614679	-9.803466884
tplb0035h03_1251	7B	145	0.138739111	0.167431193	9.430134032
BS00078085_51	1A	111	0.138959911	0.20412844	-8.341724354
Ku_c11706_149	1B	63	0.138998492	0.119266055	13.52753812
Kukri_c66671_183	6A	141	0.139314698	0.263761468	7.757202488
Excalibur_c3730_546	5B	26	0.13953423	0.316513761	-7.61384085
BS00110292_51	3B	70	0.13967287	0.139908257	9.601671383
Ra_c4051_1010	2B	108	0.139733563	0.103211009	-11.84833009
wsnp_Ex_c8400_14157060	7B	134	0.139842164	0.231651376	-8.464901026
BS00075410_51	2B	99	0.140036616	0.133027523	9.40717674
RFL_Contig2531_987	4A	144	0.140090438	0.463302752	7.189313689
BS00022212_51	3D	70	0.14012525	0.05733945	-13.23268509
wsnp_BE497469B_Ta_2_1	3B	64	0.140225246	0.240825688	8.693952045
Tdurum_contig29112_483	4B	78	0.140273314	0.206422018	8.166792467
Ku_c22026_1410	6B	64	0.14039792	0.467889908	10.29947318
Tdurum_contig13245_119	4A	144	0.140525263	0.412844037	-6.609104408
Tdurum_contig76559_124	4B	37	0.140574326	0.332568807	7.914866389
BS00110442_51	2B	87	0.14070327	0.158256881	-9.491628013
wsnp_Ex_rep_c66900_65314012	5A	53	0.140808442	0.155963303	-10.71853759
BS00022838_51	5A	124	0.141069015	0.259174312	-7.825150143
BobWhite_c43557_103	7B	171	0.141079739	0.208715596	9.055027551
Ra_c105707_788	1A	81	0.141409503	0.22706422	-8.390700719
Ku_c31363_2165	1B	31	0.141499287	0.266055046	-8.524951257
BobWhite_c3721_224	3B	102	0.141745888	0.055045872	-15.94569034
Kukri_c3243_1016	3B	103	0.141745888	0.055045872	-15.94569034
Ra_c8960_147	3B	103	0.141745888	0.055045872	-15.94569034
Tdurum_contig60330_126	3B	103	0.141745888	0.055045872	-15.94569034
Ra_c6701_506	1B	74	0.141981532	0.323394495	7.853864785
BS00035883_51	2A	115	0.142067968	0.224770642	-8.227851302
wsnp_Ra_rep_c69221_66574148	5A	42	0.142168331	0.490825688	6.968200766
Excalibur_c37753_655	2B	126	0.142499802	0.247706422	-8.125821323
wsnp_Ku_c17161_26193672	7B	91	0.142637292	0.133027523	-9.807829192
wsnp_Ex_c16551_25061550	5A	23	0.142694031	0.151376147	-8.989022982
BS00106571_51	4D	94	0.142810669	0.197247706	-9.345042888
RAC875_c54764_319	7A	35	0.142882366	0.279816514	7.256710593
Excalibur_c9000_209	3A	78	0.142958498	0.263761468	8.105154695
RFL_Contig5314_1147	6A	104	0.143000201	0.350917431	7.196693206
Tdurum_contig6121_947	6B	60	0.143345471	0.341743119	8.991787583
Excalibur_c2819_1773	2B	114	0.143512135	0.298165138	-8.276739318
Tdurum_contig57742_400	5A	53	0.143772738	0.139908257	10.8485582
RAC875_c22641_993	3B	80	0.143868383	0.073394495	12.98827115
wsnp_Ku_c28820_38731047	2D	97	0.143883947	0.447247706	7.235509244
RAC875_c16419_585	5D	205	0.144346427	0.270642202	-7.2518528
BS00045446_51	5B	43	0.144462674	0.288990826	-8.106061807
Kukri_c38845_821	1B	31	0.144688679	0.123853211	-12.72176537
BobWhite_c28295_256	1B	41	0.144688679	0.123853211	12.72176537
BS00079440_51	2D	44	0.144795266	0.30733945	-7.969818827
Excalibur_c49875_479	2B	145	0.144947701	0.123853211	9.464850953
Excalibur_c3969_1208	3A	146	0.145060844	0.077981651	13.00578072
RAC875_c12879_176	6B	65	0.145074457	0.378440367	10.07991076
CAP12_c2565_239	2B	99	0.1450881	0.128440367	-9.343897611
tplb0040e02_1293	2B	99	0.1450881	0.128440367	-9.343897611
RAC875_c8927_1434	5B	128	0.145109817	0.055045872	-13.48189857
BS00022772_51	6B	65	0.145556184	0.254587156	9.65264037
CAP11_c2683_177	6B	65	0.145908936	0.362385321	-9.709476018
BobWhite_c4399_447	7A	136	0.145912185	0.087155963	11.71655793
Kukri_c46169_294	1D	45	0.146109915	0.309633028	7.843131291
IAAV2401	5B	144	0.146161812	0.19266055	-8.869256907
D_contig52360_374	3D	4	0.146280017	0.155963303	9.25698663
BS00068390_51	5B	49	0.14631279	0.321100917	-7.593178639
BobWhite_c42102_237	3A	88	0.14648714	0.064220183	-13.21247395
Ku_c28597_514	3A	88	0.14648714	0.064220183	-13.21247395
RAC875_c11672_1240	3A	88	0.14648714	0.064220183	-13.21247395
Tdurum_contig59782_86	3A	88	0.14648714	0.064220183	-13.21247395
wsnp_Ex_c12948_20511479	3A	88	0.14648714	0.064220183	-13.21247395
Ex_c5759_628	1A	71	0.146681973	0.155963303	-9.440960622
Kukri_c27433_1819	5B	151	0.146775702	0.48853211	6.845422448
BS00090945_51	3B	68	0.147041945	0.266055046	-8.57216583
IAAV1364	1B	64	0.147114596	0.385321101	-7.417551222
RAC875_c49329_81	6A	141	0.147198063	0.47706422	6.817792279
wsnp_Ex_c51461_55394646	2B	96	0.147462079	0.176605505	9.171696593
Tdurum_contig10172_176	5B	62	0.147517076	0.371559633	-8.192346512
Tdurum_contig77275_259	5B	62	0.147517076	0.371559633	8.192346512
wsnp_Ra_c26091_35652620	5B	62	0.147517076	0.371559633	8.192346512
RAC875_rep_c72220_143	2D	43	0.147541353	0.112385321	10.10710372
BobWhite_c47831_87	6B	64	0.147579785	0.433486239	-10.32669599
wsnp_Ex_c44164_50292954	5A	93	0.147881327	0.167431193	-8.721724211
wsnp_Ex_c29368_38408543	6A	77	0.147886616	0.298165138	-8.149784107
BS00064002_51	4D	94	0.148028249	0.19266055	-9.369660414
Excalibur_c37910_276	5B	153	0.148036272	0.362385321	6.998336579
Excalibur_c28045_741	1B	96	0.148171916	0.21559633	8.181343797
wsnp_Ra_c7280_12576178	3A	88	0.148269731	0.061926606	13.5286951
IACX6496	5D	70	0.148310754	0.419724771	6.895984462
wsnp_Ex_c12909_20457660	5B	46	0.148540509	0.298165138	-7.790089767
BS00022396_51	1A	103	0.148729065	0.323394495	7.085614461
IAAV5370	3A	123	0.148847468	0.243119266	7.41965039
BS00023049_51	1D	134	0.148957735	0.27293578	8.289144658
IAAV6156	2B	93	0.149129762	0.291284404	-8.105094081
wsnp_Ku_c4299_7814936	7A	42	0.149349387	0.100917431	10.81361704
BS00105995_51	3B	69	0.149410224	0.19266055	8.129094647
RFL_Contig2578_862	3B	115	0.149564654	0.139908257	-9.541237146
IAAV4582	7B	145	0.149725298	0.176605505	8.893624717
BobWhite_c31129_60	2B	79	0.149806089	0.139908257	9.156678836
Tdurum_contig47317_100	7B	113	0.149817478	0.206422018	-8.572809984
BS00072157_51	4A	100	0.149971371	0.169724771	8.995675436
BS00023138_51	5A	142	0.149972996	0.302752294	7.224740988
wsnp_CAP7_c1592_791887	2B	116	0.150275371	0.26146789	7.849465099
Excalibur_c30975_133	3B	64	0.15078997	0.233944954	-8.263987724
IAAV5065	4D	93	0.150833305	0.222477064	8.3495725
RAC875_c39401_502	1A	104	0.151009271	0.206422018	-9.572654217
BS00022522_51	7B	134	0.151042578	0.135321101	-9.407986708
Kukri_c18148_1177	7B	159	0.151047253	0.217889908	-8.729374561
IAAV3851	3A	170	0.151211932	0.316513761	7.856793257
wsnp_Ku_c4342_7887834	4A	67	0.151240638	0.240825688	-7.428000429
BobWhite_c8202_245	5A	35	0.151387222	0.424311927	-6.674978831
BS00046263_51	6B	110	0.151482213	0.401376147	7.276910127
Tdurum_contig51566_427	6A	128	0.151587021	0.061926606	-12.8894489
Kukri_c37212_1286	1A	27	0.151592087	0.178899083	-10.00397373
RAC875_c27431_212	6B	66	0.151775148	0.288990826	8.236792872
wsnp_Ex_c4789_8550135	6D	9	0.151822745	0.399082569	-6.673833833
wsnp_Ex_rep_c69631_68583202	5B	57	0.151859766	0.440366972	6.926226023
wsnp_RFL_Contig1548_762547	5B	129	0.151960502	0.318807339	-7.315222393
BS00022666_51	2A	115	0.152027588	0.266055046	-7.259795347
BS00078784_51	5B	144	0.15204831	0.176605505	8.988700936
BS00103682_51	4D	93	0.152207639	0.217889908	-8.426115635
Kukri_c4210_240	4D	93	0.152207639	0.217889908	-8.426115635
Excalibur_c13709_2568	3A	88	0.152241503	0.059633028	-13.78447352
wsnp_Ex_c2203_4129271	2B	114	0.152353203	0.29587156	-8.042670843
Tdurum_contig10987_800	5A	53	0.152639807	0.169724771	9.945525705
wsnp_JD_c9510_10342089	5A	53	0.152639807	0.169724771	9.945525705
Kukri_c29150_143	1A	29	0.152721302	0.341743119	6.995185135
wsnp_Ku_c38543_47157828	5A	139	0.152962833	0.305045872	-7.103670524
BS00022211_51	2D	42	0.153587927	0.22706422	8.793800118
Tdurum_contig10729_989	6B	121	0.15360508	0.254587156	8.954107469
wsnp_Ex_rep_c67099_65575038	4A	164	0.153842064	0.231651376	8.451030437
BS00028217_51	6B	57	0.153992722	0.20412844	8.451537658
wsnp_Ex_c5216_9235964	1A	78	0.154192738	0.481651376	7.603706265
Tdurum_contig82534_311	7B	140	0.154260243	0.428899083	6.822706387
RFL_Contig583_419	4B	74	0.154283312	0.461009174	7.473778255
RAC875_c27548_234	7B	93	0.154285746	0.107798165	-10.37821674
Tdurum_contig10729_734	6B	120	0.154305994	0.247706422	-8.589260565
RAC875_c15807_669	4B	70	0.155060701	0.103211009	-10.08051957
wsnp_Ex_c18499_27344859	1A	137	0.15519048	0.298165138	7.44365423
CAP11_c3942_361	2D	45	0.15527968	0.293577982	-7.894700951
CAP12_c1085_283	1B	134	0.155310408	0.064220183	13.96058512
BS00094095_51	5A	37	0.155355149	0.357798165	-7.005358625
Kukri_c30754_271	6D	134	0.155401269	0.369266055	6.831070751
RAC875_c7827_218	2B	93	0.155550853	0.252293578	-7.821572194
BS00021972_51	7B	77	0.156221455	0.415137615	7.950984431
Kukri_c29396_58	7B	114	0.156245749	0.20412844	8.421458519
CAP11_c2984_419	1A	70	0.156273193	0.119266055	12.7318954
BS00023114_51	1A	137	0.156633714	0.288990826	7.541043774
BS00095510_51	1A	111	0.156719217	0.208715596	-8.002339503
Ku_c10813_1122	1A	87	0.156846136	0.412844037	-7.102438402
RAC875_c34512_685	2B	19	0.157120602	0.399082569	-7.250948522
Kukri_c78348_266	6B	76	0.157125774	0.073394495	11.79053896
Excalibur_c24829_189	3A	157	0.157346073	0.300458716	6.846548852
Tdurum_contig83087_104	6A	141	0.15751981	0.470183486	-6.728163374
Kukri_rep_c74178_178	3B	63	0.157544092	0.183486239	-9.10682235
RAC875_c1499_568	7A	232	0.157930219	0.080275229	12.46924013
BS00063801_51	6B	67	0.158080756	0.077981651	-12.7010032
wsnp_Ex_c4063_7344449	3B	60	0.158286704	0.094036697	-10.70427521
Tdurum_contig46583_2203	4A	147	0.158295776	0.110091743	-11.65399249
wsnp_Ex_c6057_10611952	6B	55	0.158366579	0.481651376	8.376861771
IAAV8886	6B	57	0.158366579	0.481651376	-8.376861771
Kukri_c834_259	2B	115	0.158506004	0.293577982	-8.055673362
BS00024921_51	2A	132	0.158821587	0.259174312	6.937237094
Excalibur_c29205_537	3A	89	0.159002028	0.172018349	-9.66783828
wsnp_Ex_c10550_17231658	7B	90	0.159047898	0.112385321	10.11278309
Excalibur_c17032_261	5B	151	0.159117592	0.449541284	-6.478176217
wsnp_Ra_c19660_28866961	5B	151	0.159117592	0.449541284	-6.478176217
BS00089400_51	3A	86	0.159353176	0.080275229	-12.5999918
Tdurum_contig697_73	3A	86	0.159353176	0.080275229	-12.5999918
BS00022364_51	4B	74	0.15953587	0.435779817	7.439177196
Jagger_c505_141	5B	49	0.159644753	0.194954128	-7.772055988
RAC875_rep_c105322_99	5B	49	0.159644753	0.194954128	-7.772055988
wsnp_Ex_c12119_19382820	5B	49	0.159644753	0.194954128	-7.772055988
wsnp_Ex_rep_c66696_65023462	5B	49	0.159644753	0.194954128	-7.772055988
wsnp_Ra_c32271_41304469	2A	123	0.159778491	0.435779817	6.609693226
Excalibur_c74858_243	5B	15	0.15978258	0.461009174	-6.065501412
wsnp_Ex_c9458_15679797	3A	88	0.160167568	0.059633028	-13.21471049
Tdurum_contig75811_1629	7A	35	0.160466274	0.279816514	-7.012183419
wsnp_JD_c29019_23208279	3B	82	0.160541598	0.183486239	8.055235316
wsnp_Ra_c132_291198	3A	124	0.160541598	0.183486239	-8.055235316
BS00095826_51	7A	33	0.160960779	0.275229358	6.935691642
Kukri_c97631_275	2B	110	0.160999776	0.162844037	8.352869559
IAAV7352	1B	101	0.161069294	0.311926606	-7.047638919
CAP8_c1305_148	1D	45	0.161191752	0.30733945	7.664505668
RAC875_c56040_216	4A	103	0.161297713	0.277522936	-7.026748206
wsnp_CAP11_c2309_1201554	3B	80	0.161449069	0.252293578	7.563012005
wsnp_Ex_c1153_2213588	6A	141	0.161526152	0.472477064	-6.693007014
Tdurum_contig54634_815	2B	52	0.16156661	0.362385321	-7.104318433
RAC875_rep_c86950_103	3B	60	0.161686538	0.100917431	-10.16398061
BS00031411_51	5B	57	0.162123914	0.396788991	-6.638241927
Tdurum_contig59339_428	6B	119	0.162193977	0.311926606	7.441598451
RAC875_c15518_236	2D	97	0.162195749	0.44266055	-6.990013112
RAC875_c113582_346	1B	31	0.162255204	0.121559633	-12.85365615
Ra_c14408_576	6A	77	0.162323388	0.291284404	7.76630211
wsnp_Ex_c15377_23637176	1A	142	0.162346698	0.266055046	-7.559670073
BS00036851_51	5A	131	0.162383829	0.401376147	-6.596552435
BS00079189_51	5A	16	0.162476678	0.438073394	-6.563270272
BobWhite_c39214_164	5B	133	0.162684726	0.277522936	7.088466651
wsnp_Ex_c53170_56501500	5B	133	0.162684726	0.277522936	-7.088466651
Kukri_c100408_598	5B	116	0.162946303	0.064220183	-13.3338919
BS00066271_51	1B	21	0.162968264	0.043577982	-14.80188083
BS00104364_51	4B	75	0.163065316	0.426605505	-7.025204979
BS00013563_51	5A	53	0.163386542	0.162844037	9.918129968
IAAV7575	1B	63	0.163813889	0.123853211	12.51773241
BS00110940_51	7A	60	0.163900981	0.208715596	7.762069173
Excalibur_c662_229	7A	35	0.163993906	0.270642202	6.984446204
BS00040814_51	6A	141	0.164150379	0.470183486	-6.616581518
Tdurum_contig43943_1165	1A	29	0.164512734	0.185779817	8.260627916
wsnp_Ex_rep_c101906_87187119	2B	96	0.164518032	0.149082569	-8.92966065
wsnp_Ex_rep_c66900_65314631	5A	53	0.164571961	0.151376147	10.29321926
wsnp_Ex_c16963_25554152	5B	57	0.164718289	0.410550459	6.690150401
Kukri_c39873_66	6A	13	0.164764233	0.318807339	6.935231927
RAC875_c62223_86	3B	92	0.164828489	0.082568807	10.72170366
BobWhite_c34689_116	7B	91	0.165102065	0.142201835	8.737665746
RAC875_c30315_692	5D	69	0.165192403	0.061926606	-12.7211688
wsnp_Ex_c65985_64188864	5D	70	0.165192403	0.061926606	-12.7211688
RAC875_c53864_310	3A	88	0.165238796	0.059633028	13.02141214
wsnp_Ex_c6059_10615895	7A	136	0.165296539	0.444954128	6.641800007
wsnp_Ku_c12037_19549078	2B	107	0.165302521	0.121559633	9.365147494
Excalibur_c22599_921	6D	134	0.165408484	0.357798165	-6.660869759
IACX18883	1A	75	0.165621664	0.481651376	-6.792788991
wsnp_CAP11_c59_99769	3B	115	0.16590613	0.142201835	-9.069297786
RAC875_c34512_493	2B	19	0.165970555	0.45412844	7.345513984
Kukri_rep_c101316_375	1A	71	0.166145056	0.103211009	10.87956948
IAAV3828	1B	63	0.166588785	0.128440367	11.87202042
BS00044311_51	6A	77	0.166871926	0.279816514	8.118403657
BS00089894_51	1A	81	0.166907843	0.229357798	7.743296135
BS00022551_51	1B	89	0.166955145	0.426605505	6.754774242
BS00066647_51	7B	114	0.167305548	0.20412844	-8.253340031
BS00027770_51	6B	98	0.167463551	0.087155963	10.07139122
JD_c15653_302	6B	64	0.167622004	0.45412844	-9.698132242
BS00063423_51	5B	50	0.167735833	0.224770642	-7.083571164
Kukri_c29170_702	2A	125	0.167761532	0.194954128	8.313333405
Tdurum_contig65853_242	1B	104	0.167849979	0.481651376	-6.768675213
wsnp_RFL_Contig3790_4082085	2A	26	0.168102273	0.305045872	-6.995750678
RAC875_c19660_1530	3D	91	0.168193296	0.447247706	-6.347379229
Tdurum_contig30082_197	6A	79	0.168324096	0.300458716	-7.723783681
BS00089497_51	2A	115	0.168559487	0.263761468	-6.977145933
wsnp_Ra_c6586_11477949	2A	150	0.168686067	0.194954128	-8.625325935
wsnp_Ex_c45094_50985067	2B	93	0.168741136	0.188073394	8.468245264
BobWhite_c13654_447	1B	44	0.168796711	0.116972477	12.72485887
Kukri_c2332_1093	1B	64	0.168796711	0.116972477	12.72485887
BS00083533_51	1B	63	0.168796711	0.116972477	-12.72485887
IAAV1312	1B	61	0.168796711	0.116972477	-12.72485887
RAC875_c13325_109	6B	66	0.168946397	0.233944954	-7.833066727
Kukri_c30461_857	1B	95	0.169488515	0.366972477	-7.245183585
wsnp_Ex_c26285_35531324	4B	82	0.169952293	0.197247706	7.696131914
Ku_c101046_1063	4B	78	0.17106445	0.211009174	7.491256082
Ra_c106922_1879	4B	78	0.17106445	0.211009174	-7.491256082
Ra_c106922_266	4B	76	0.17106445	0.211009174	-7.491256082
Ra_c106922_296	4B	78	0.17106445	0.211009174	-7.491256082
Ra_c106922_334	4B	78	0.17106445	0.211009174	-7.491256082
Tdurum_contig10137_89	4B	78	0.17106445	0.211009174	-7.491256082
BS00021860_51	5A	142	0.171280225	0.30733945	-6.89139378
wsnp_Ex_c17476_26190830	5A	93	0.171303736	0.167431193	8.262857871
RAC875_c15649_1101	2B	91	0.171353978	0.360091743	-7.614893705
Tdurum_contig75595_586	6A	41	0.171482163	0.311926606	-6.871776397
RAC875_c28819_281	5A	63	0.171541855	0.174311927	8.161688224
BobWhite_c10343_320	6A	141	0.171566909	0.47706422	-6.469814124
Kukri_c9073_1450	5B	62	0.17163704	0.376146789	-7.712575233
Tdurum_contig59585_656	3A	124	0.171678126	0.185779817	7.863184764
Excalibur_c83056_83	6D	151	0.171749234	0.332568807	-6.663757431
IAAV1930	1A	143	0.171964347	0.380733945	-6.97401961
RAC875_c62550_470	1A	140	0.172068415	0.431192661	6.668537948
BS00022431_51	4B	50	0.172113746	0.456422018	-6.286406567
wsnp_Ex_rep_c66357_64540369	3A	124	0.172114596	0.185779817	-7.81571568
BobWhite_c4852_323	5B	40	0.172214057	0.495412844	6.877071181
BS00004903_51	1A	29	0.172343918	0.116972477	-12.61401429
Ra_c13247_528	2A	113	0.172406374	0.435779817	-6.961175174
Kukri_c16907_390	7B	77	0.172770053	0.410550459	7.618978322
wsnp_Ra_c67016_65144188	3B	102	0.172781177	0.064220183	-13.81693737
RAC875_c79551_167	3A	118	0.173399712	0.298165138	7.066895862
Kukri_rep_c109167_89	4A	100	0.173476117	0.224770642	7.618773948
Kukri_c19883_629	4A	147	0.173581597	0.160550459	-9.177321637
wsnp_Ra_c1303_2598907	7A	136	0.173952032	0.21559633	7.862996043
wsnp_Ex_c2185_4094843	5A	93	0.173984777	0.169724771	8.181950555
BS00081724_51	4D	93	0.174298564	0.220183486	7.943910144
Kukri_rep_c101472_574	7B	54	0.174333093	0.105504587	-10.02212678
RAC875_c41315_157	5A	53	0.174512451	0.167431193	-9.465426218
wsnp_Ex_c9971_16412615	7A	189	0.174586748	0.412844037	-6.029418029
wsnp_BE445506B_Ta_2_1	7B	159	0.174604293	0.470183486	6.342701624
RAC875_c50928_292	7A	228	0.174834409	0.21559633	-7.759059944
Excalibur_c2157_173	2B	126	0.174980974	0.25	7.494449517
JD_c21248_511	4A	9	0.175169973	0.206422018	-7.358536382
wsnp_Ex_c6657_11523455	5D	207	0.175336646	0.330275229	-6.547445901
RAC875_rep_c73201_205	2D	45	0.175660973	0.293577982	7.474028608
Ra_c39588_830	6B	114	0.175944975	0.431192661	-6.521928915
IAAV7043	1B	63	0.176021329	0.121559633	12.15073761
Kukri_rep_c107572_121	2B	79	0.176191944	0.116972477	-9.300356311
wsnp_CAP8_c1594_914839	5B	43	0.176397633	0.217889908	9.027169388
BS00022009_51	7B	77	0.177512961	0.410550459	-7.638267993
BobWhite_c7786_376	2B	96	0.177537151	0.197247706	-8.000440781
Tdurum_contig9874_547	1B	63	0.177618619	0.119266055	-12.35471208
BobWhite_c662_148	2B	93	0.17769419	0.183486239	8.456385171
Kukri_c2164_1856	3B	144	0.17771596	0.403669725	-6.901792354
IAAV4105	3B	69	0.178386495	0.190366972	-7.392930175
Excalibur_rep_c91489_103	5B	45	0.178634553	0.222477064	9.11093959
Jagger_c522_55	3B	81	0.178669946	0.119266055	-10.26657027
Tdurum_contig23024_763	7A	136	0.178897812	0.447247706	6.141824314
Excalibur_rep_c105674_99	7A	213	0.178927409	0.23853211	-7.159426534
Tdurum_contig50473_889	1B	74	0.179157213	0.309633028	-7.337826466
RAC875_c63067_283	1B	61	0.179308083	0.119266055	12.23405013
wsnp_Ex_c3119_5763762	4B	66	0.179371411	0.19266055	-8.151752522
Kukri_c1313_1158	1A	86	0.179609082	0.444954128	6.269080597
RAC875_rep_c88665_100	2A	47	0.17971474	0.30733945	-6.775881518
RAC875_rep_c88665_52	2A	47	0.17971474	0.30733945	-6.775881518
wsnp_Ku_c6977_12078791	5A	92	0.179960128	0.172018349	-8.008169611
RAC875_c57353_245	2B	134	0.180546889	0.362385321	-7.421687391
BS00069829_51	1B	98	0.181022856	0.29587156	-7.265563304
wsnp_Ex_c31256_40071875	6B	72	0.181708784	0.128440367	-10.08888159
RAC875_c79944_269	5A	53	0.181804928	0.126146789	10.4571267
tplb0050o09_895	3D	4	0.181896481	0.149082569	-8.863140317
wsnp_Ex_c2580_4800027	3B	67	0.182248741	0.293577982	-7.719897768
wsnp_Ex_c5123_9087869	2B	114	0.182258684	0.213302752	-7.851562628
BS00064162_51	1B	95	0.182431325	0.064220183	11.73170661
wsnp_Ex_c3567_6526582	1A	70	0.182438506	0.100917431	11.99264515
wsnp_Ex_rep_c66409_64618153	6B	65	0.182438639	0.300458716	-9.399577685
Excalibur_c22998_621	6B	67	0.182665074	0.403669725	-6.467319564
RFL_Contig3424_931	4A	137	0.182715739	0.087155963	-12.23868036
Kukri_c23591_522	3D	4	0.182758318	0.160550459	8.569175712
Ku_c1313_1673	1A	86	0.182770591	0.350917431	-6.837699609
Kukri_c63259_151	3A	117	0.182876305	0.300458716	-6.919681692
Kukri_c10377_112	6B	33	0.183024026	0.277522936	-6.972249286
RAC875_c34939_86	7B	167	0.183112812	0.174311927	8.052734402
wsnp_BE403378B_Ta_2_1	4B	106	0.183127173	0.080275229	10.65492371
Kukri_c7827_1168	5D	207	0.183288082	0.332568807	6.447472226
wsnp_Ra_c4321_7860456	2B	41	0.183479599	0.167431193	7.905798176
Jagger_c6106_119	5A	70	0.183513972	0.387614679	6.097179894
wsnp_Ex_c8364_14095508	1A	71	0.183641132	0.142201835	-8.64058655
Tdurum_contig11896_550	1B	87	0.183671738	0.160550459	-10.84172405
BS00023337_51	3A	123	0.183810562	0.188073394	-7.624360532
BS00081610_51	3A	123	0.183810562	0.188073394	-7.624360532
wsnp_RFL_Contig1510_707132	7A	136	0.183903448	0.449541284	6.294795703
tplb0026a09_1444	5D	207	0.184584096	0.332568807	6.401644237
BobWhite_c42349_99	5A	115	0.184599677	0.176605505	-8.0821293
wsnp_JD_c1236_1789566	2B	96	0.184780876	0.188073394	8.129540503
Kukri_c58155_786	1A	83	0.184847047	0.229357798	7.205205721
Excalibur_rep_c67448_528	3B	33	0.184936829	0.266055046	6.838415618
BS00106641_51	1A	137	0.18555854	0.291284404	-7.092455727
BS00003867_51	2A	47	0.185565607	0.302752294	6.750525143
Ex_c5759_663	1A	71	0.185587751	0.158256881	-8.630551915
wsnp_Ex_c7193_12354542	5B	151	0.185592144	0.451834862	6.087294088
Tdurum_contig54957_624	3D	143	0.185684454	0.394495413	-6.31504847
Tdurum_contig12648_389	6B	119	0.185824254	0.314220183	-7.077650573
wsnp_Ex_rep_c66651_64963120	5B	49	0.186075075	0.199541284	7.28857498
Ra_c11042_1500	1A	70	0.186088707	0.119266055	11.61172433
wsnp_Ex_c9779_16145653	6A	21	0.186155464	0.066513761	11.87745254
wsnp_JD_c10602_11238420	3B	74	0.186408735	0.155963303	9.79082197
wsnp_Ex_c16551_25061395	5A	23	0.186542558	0.162844037	7.956518115
IACX11633	5A	53	0.186874944	0.158256881	9.512188705
wsnp_Ra_c57838_59796310	5A	53	0.186874944	0.158256881	9.512188705
Excalibur_rep_c74009_217	5A	53	0.186874944	0.158256881	-9.512188705
Kukri_c5460_1063	5A	53	0.186874944	0.158256881	-9.512188705
Kukri_c45876_157	6B	121	0.186896509	0.110091743	-10.63568607
BobWhite_c45091_53	6B	72	0.18759647	0.135321101	10.04047773
wsnp_CD454706B_Ta_1_1	6B	72	0.18759647	0.135321101	-10.04047773
Excalibur_c19475_619	7A	42	0.187614781	0.426605505	6.030385273
Kukri_c3501_1175	2B	157	0.18771299	0.112385321	-9.324849585
wsnp_Ex_c49211_53875600	5A	65	0.18779613	0.270642202	6.851985527
wsnp_JD_c3732_4781170	2B	81	0.188246192	0.493119266	-6.066386998
BS00079237_51	7A	35	0.188433404	0.275229358	-6.60095025
BS00026456_51	1A	17	0.188570705	0.073394495	11.56587187
Excalibur_c43740_95	6D	135	0.188644901	0.316513761	6.403661424
RAC875_c61824_194	3B	145	0.188712194	0.30733945	7.164143735
BS00065128_51	5B	111	0.18902919	0.401376147	-6.655842658
RAC875_c56516_786	3A	173	0.189383383	0.160550459	7.639412603
CAP12_c2009_335	5B	45	0.189803256	0.220183486	-8.964508017
Ku_c33858_325	4B	73	0.190732568	0.119266055	9.708257378
IACX6007	5B	49	0.190804202	0.19266055	-7.309508418
wsnp_JD_c47318_32176833	2B	107	0.19080842	0.383027523	6.471595698
Excalibur_c63483_991	3D	5	0.191038121	0.153669725	-8.557933431
RAC875_rep_c76047_63	1A	70	0.191368188	0.114678899	-11.03281437
RAC875_c1227_1471	7A	136	0.191550688	0.167431193	7.803567502
wsnp_BE445348B_Ta_2_1	3B	73	0.191793552	0.068807339	11.76531686
Ex_c16948_754	2B	115	0.191855742	0.288990826	7.462523692
wsnp_Ex_c21450_30588044	1A	70	0.191958221	0.110091743	-12.1045042
RAC875_c13410_2221	5B	218	0.191960239	0.332568807	6.289045367
Excalibur_c9617_292	7A	136	0.192199001	0.461009174	-6.150540481
BS00046977_51	7A	118	0.192329459	0.479357798	-6.51498773
BS00037400_51	3A	86	0.192339319	0.077981651	11.62125777
wsnp_Ku_c16572_25480808	6A	27	0.192403083	0.325688073	-6.607547081
wsnp_Ex_c29648_38653339	6A	141	0.192633537	0.302752294	-6.761243542
wsnp_BE497160D_Ta_2_1	4D	93	0.192935481	0.224770642	-7.599365471
BS00024643_51	2A	151	0.193171311	0.174311927	8.902528554
wsnp_Ex_c21930_31102685	3B	63	0.193338115	0.084862385	10.03211926
Excalibur_c31769_793	5A	93	0.19342339	0.165137615	7.862141269
BS00092845_51	6B	10	0.193499641	0.135321101	8.103514203
BS00102641_51	3B	81	0.19365596	0.495412844	6.322355131
wsnp_Ex_rep_c109274_92142043	6A	141	0.194286138	0.497706422	6.262870447
Jagger_c8121_167	5B	183	0.194304095	0.137614679	-8.602435711
wsnp_Ex_c1319_2522682	6B	65	0.195046582	0.176605505	11.34996766
wsnp_Ex_c5075_9013594	6B	65	0.195046582	0.176605505	-11.34996766
IAAV3167	5A	50	0.19526974	0.344036697	6.550257554
BS00078324_51	7A	136	0.195373647	0.440366972	-6.215853184
Excalibur_c16197_748	3A	76	0.195405159	0.263761468	7.000961861
RFL_Contig1488_671	3A	15	0.195426788	0.428899083	-6.09381477
IAAV8836	7B	144	0.195528281	0.100917431	-10.28666032
wsnp_Ex_rep_c68600_67448893	5B	111	0.195539857	0.481651376	-6.301895634
RFL_Contig3563_1130	4B	68	0.19554905	0.128440367	-9.472337452
Excalibur_c9779_465	6A	26	0.195720994	0.068807339	-11.67625313
Kukri_rep_c101615_148	6A	26	0.195720994	0.068807339	-11.67625313
Kukri_c6364_1243	6A	26	0.195720994	0.068807339	11.67625313
RAC875_c82385_209	6D	135	0.195854184	0.279816514	-6.784137988
Excalibur_c43482_141	2B	84	0.19586133	0.318807339	6.968171325
BS00109813_51	4B	75	0.195872159	0.167431193	-7.409363248
wsnp_Ex_c34011_42398362	6B	65	0.195993745	0.282110092	7.391348301
IAAV5730	1A	71	0.196099003	0.155963303	-8.499854259
BS00104432_51	5A	105	0.196250502	0.495412844	-5.983429599
BS00089790_51	1B	111	0.196311234	0.077981651	-10.8935869
wsnp_Ex_c6400_11123059	2D	38	0.196382765	0.369266055	-6.171899024
IACX5832	5A	27	0.19652426	0.25	6.903724205
CAP7_c3847_204	1B	44	0.19690908	0.451834862	6.122241534
BS00038217_51	2B	84	0.196913974	0.323394495	-6.995822403
BS00068245_51	6B	105	0.19707501	0.114678899	8.890893764
BS00062731_51	5B	105	0.197236193	0.428899083	-6.334943853
BS00100178_51	5A	53	0.197596982	0.160550459	9.344436719
BS00037246_51	1B	142	0.197736771	0.383027523	6.317357943
Ex_c32540_659	4B	73	0.197910074	0.116972477	-9.721014068
wsnp_Ex_rep_c101703_87021883	6B	65	0.198239556	0.29587156	-9.148483947
wsnp_Ex_c15852_24239968	1A	70	0.198754499	0.112385321	-11.59986652
Excalibur_c7449_587	2B	113	0.198759394	0.073394495	11.27004089
wsnp_Ku_c14082_22272647	3A	123	0.198815313	0.133027523	-8.927927569
Kukri_c7339_113	2B	20	0.199155981	0.194954128	-7.639341474
Tdurum_contig48689_514	6B	49	0.199345215	0.190366972	7.607543684
wsnp_Ex_rep_c104125_88923836	3A	173	0.199669502	0.151376147	-7.725516119
IAAV3646	7B	68	0.199883391	0.064220183	-15.75082819
wsnp_Ku_c707_1465395	7B	143	0.199968636	0.194954128	-7.726082654
CAP11_c3209_76	5A	93	0.200277155	0.169724771	7.724932444
wsnp_Ex_c18754_27630557	5A	92	0.200277155	0.169724771	-7.724932444
Tdurum_contig28703_293	1B	9	0.200359197	0.146788991	10.14632787
BS00071823_51	3A	91	0.200377428	0.183486239	8.488750376
wsnp_BE637864B_Ta_1_1	1B	62	0.200627245	0.467889908	6.658239812
Excalibur_c8931_432	7B	98	0.200884607	0.291284404	6.837971413
BobWhite_c47357_535	2B	114	0.20112887	0.29587156	7.254168263
BS00031073_51	5A	26	0.201200305	0.22706422	-6.883922455
D_GA8KES401DISTP_65	6D	135	0.201665553	0.321100917	6.208213945
RFL_Contig617_1357	5D	207	0.201678389	0.330275229	-6.155911955
wsnp_Ex_c1997_3757721	1A	88	0.201852979	0.392201835	6.34167679
wsnp_JD_c6544_7697578	1A	87	0.201852979	0.392201835	-6.34167679
wsnp_Ex_c698_1376989	6B	64	0.202354697	0.486238532	-9.003712074
wsnp_RFL_Contig2606_2264492	5D	61	0.202396811	0.392201835	6.304076558
Ex_c5740_1133	2A	142	0.202451504	0.23853211	7.245031299
wsnp_Ku_c854_1768346	7B	99	0.202712817	0.449541284	-6.653505562
D_F5XZDLF02H192C_184	7D	23	0.202742445	0.268348624	-6.596945341
wsnp_Ex_c741_1456698	2B	84	0.202748133	0.323394495	-6.833945936
BobWhite_c11512_157	5A	63	0.203130606	0.30733945	7.489767791
Kukri_rep_c68091_971	6B	119	0.203220759	0.277522936	-6.723707263
Tdurum_contig12941_1413	3B	69	0.203528594	0.194954128	6.933983086
RFL_Contig1863_250	2A	26	0.203553251	0.206422018	-7.944470274
JG_c3077_214	3A	78	0.203825236	0.275229358	-6.795450493
IACX1412	2B	93	0.204343665	0.185779817	7.782785215
BS00105846_51	1B	29	0.204663975	0.440366972	-6.22844804
RAC875_c51459_311	2A	151	0.204861168	0.169724771	8.684180932
Tdurum_contig97611_150	6A	19	0.20493506	0.405963303	-6.017476799
BobWhite_rep_c50145_387	5A	37	0.205411263	0.364678899	6.255219309
BS00072791_51	1B	106	0.205530791	0.399082569	-6.08259524
wsnp_Ku_c11690_19042937	6B	72	0.206331154	0.130733945	-9.623297615
RFL_Contig4251_851	6B	72	0.206494273	0.217889908	7.635528674
wsnp_Ex_c9750_16105678	6B	72	0.206494273	0.217889908	-7.635528674
IAAV8380	6A	141	0.206674077	0.169724771	8.024023649
IAAV3802	1B	84	0.206751538	0.153669725	-10.00842525
Kukri_c42622_417	7A	35	0.207061565	0.282110092	6.191085267
IAAV1101	2B	82	0.20720923	0.470183486	6.023926472
RAC875_rep_c72356_51	1B	64	0.207240238	0.389908257	6.404823702
wsnp_BF201235A_Ta_2_4	2A	25	0.207598279	0.300458716	-6.413405999
BS00034303_51	5A	46	0.207768771	0.201834862	-7.318056464
wsnp_Ra_c16813_25556454	7A	136	0.20790482	0.44266055	5.981376445
Excalibur_c6567_845	5A	63	0.208193654	0.176605505	-7.381139955
Kukri_c42807_473	7A	136	0.208596341	0.055045872	-11.87421869
BS00057487_51	6A	141	0.208639166	0.172018349	-8.013983664
wsnp_Ex_c16551_25061517	5A	23	0.20938326	0.160550459	7.560655173
Ra_c2139_968	5A	23	0.20938326	0.160550459	-7.560655173
BS00005265_51	3B	72	0.209564938	0.208715596	-8.086191804
wsnp_Ex_c12887_20427158	3B	72	0.209564938	0.208715596	-8.086191804
RAC875_c90431_275	1B	61	0.209712777	0.123853211	-11.22983894
D_GBB4FNX02FX302_98	3A	123	0.210074	0.183486239	-7.262700063
BobWhite_c11539_336	5A	148	0.210180723	0.298165138	6.276545945
RAC875_c30397_887	6D	119	0.210319381	0.422018349	5.528365176
Tdurum_contig51922_676	1B	174	0.210341025	0.064220183	-11.24769732
Kukri_c10751_1031	3A	130	0.210466854	0.474770642	5.9681436
Kukri_c10751_264	3A	130	0.210466854	0.474770642	5.9681436
RFL_Contig2971_282	1B	123	0.210647914	0.073394495	10.91453105
BobWhite_c39153_131	1B	63	0.210934018	0.119266055	-11.36319982
Excalibur_c89515_95	1B	63	0.210934018	0.119266055	-11.36319982
Kukri_c17540_394	1B	63	0.210934018	0.119266055	-11.36319982
RAC875_c60360_389	1B	63	0.210934018	0.119266055	-11.36319982
BS00067706_51	1B	63	0.210934018	0.119266055	11.36319982
Ku_c5960_496	1B	63	0.210934018	0.119266055	11.36319982
BS00064548_51	6A	83	0.21096612	0.112385321	-9.065625027
Tdurum_contig97939_64	7B	145	0.211007358	0.169724771	-7.826256175
wsnp_Ra_c39394_47110214	7B	135	0.211084425	0.405963303	-5.468933366
RFL_Contig2772_1693	5B	126	0.211323853	0.160550459	-8.082162469
Tdurum_contig30930_184	2B	108	0.211489921	0.176605505	7.91146795
wsnp_Ex_rep_c67543_66165372	2B	108	0.211489921	0.176605505	-7.91146795
wsnp_Ex_c11748_18884081	2B	114	0.212029181	0.26146789	-7.211179208
RAC875_c31670_389	5A	63	0.212101435	0.29587156	7.428562179
BS00066144_51	5D	103	0.21216931	0.151376147	7.798814599
BS00000066_51	1B	74	0.212443074	0.23853211	7.242136164
RFL_Contig2459_2314	4B	73	0.212488137	0.114678899	-9.44045813
BS00066916_51	5A	53	0.212795529	0.155963303	9.009958458
RAC875_c7291_388	5A	53	0.212795529	0.155963303	9.009958458
Tdurum_contig4567_172	5A	53	0.212795529	0.155963303	9.009958458
wsnp_Ex_c6314_10992814	5A	53	0.212795529	0.155963303	9.009958458
BobWhite_c34650_78	5A	53	0.212795529	0.155963303	-9.009958458
Ra_c66628_801	5A	53	0.212795529	0.155963303	-9.009958458
RAC875_c42037_363	5A	53	0.212795529	0.155963303	-9.009958458
RFL_Contig4500_912	5A	53	0.212795529	0.155963303	-9.009958458
Tdurum_contig4567_1290	5A	53	0.212795529	0.155963303	-9.009958458
IACX8602	2B	153	0.212869935	0.222477064	6.635167544
Excalibur_c41452_997	7B	77	0.213153356	0.401376147	-7.144029146
Tdurum_contig13653_255	2B	104	0.213968762	0.217889908	-6.98709094
Ku_c16895_793	7B	99	0.214038232	0.288990826	6.739928517
wsnp_Ex_c123_244117	3B	69	0.214451111	0.20412844	-6.914449154
BS00018764_51	3B	33	0.214477452	0.268348624	6.418198088
BS00096604_51	4B	71	0.214593001	0.116972477	-9.422200817
Excalibur_c20610_251	1B	63	0.214628983	0.116972477	11.48033828
wsnp_Ku_c16938_25916260	1B	44	0.214628983	0.116972477	11.48033828
BS00089181_51	7B	77	0.214781524	0.422018349	-7.03747098
BS00022409_51	2A	143	0.215160989	0.174311927	8.445287901
Kukri_c75754_239	5A	70	0.215343105	0.383027523	5.718877596
Excalibur_rep_c79404_164	7A	136	0.215649824	0.438073394	-5.918118584
RAC875_rep_c110526_324	7B	163	0.215771603	0.387614679	5.640828014
RAC875_c68120_285	5A	63	0.215814956	0.305045872	7.336020647
BS00069980_51	5A	53	0.215932565	0.167431193	-8.676732324
BobWhite_c10901_578	5A	53	0.215932565	0.167431193	8.676732324
BS00067797_51	5A	53	0.215932565	0.167431193	8.676732324
IAAV1417	5A	53	0.215932565	0.167431193	8.676732324
RAC875_c96862_121	5B	113	0.216046556	0.5	-6.011326
CAP7_c10038_214	7A	132	0.216253057	0.256880734	-6.321938174
Excalibur_c113078_320	7A	178	0.216389995	0.275229358	6.610163426
Excalibur_s102388_276	6A	21	0.21654929	0.064220183	11.45557231
BobWhite_c17750_568	6B	64	0.216698487	0.48853211	8.737218608
wsnp_Ex_c2137_4014287	2A	150	0.216699795	0.20412844	7.517026879
Excalibur_rep_c68985_110	2B	110	0.216879449	0.068807339	10.85121943
BobWhite_c14365_59	3B	73	0.217800963	0.302752294	6.848947417
Excalibur_c94962_57	3A	173	0.217918219	0.151376147	-7.371239823
wsnp_Ex_c11003_17857759	7B	77	0.218030453	0.385321101	6.898285317
RAC875_c10850_316	4B	36	0.218401737	0.399082569	6.062034851
CAP8_c2401_433	1D	45	0.21864457	0.350917431	5.699601445
Excalibur_c5561_1013	3A	91	0.218931679	0.153669725	-8.605999308
Tdurum_contig93508_295	2A	139	0.219295096	0.197247706	-6.554779526
BS00087471_51	7A	42	0.219386001	0.302752294	-5.904466391
Ra_c11529_647	5A	131	0.219560353	0.394495413	-5.690200986
IAAV3944	6D	135	0.219731566	0.318807339	5.982437175
Ex_c7086_154	6D	135	0.219731566	0.318807339	-5.982437175
RAC875_c3361_2093	7B	99	0.220022175	0.458715596	-6.34496751
Tdurum_contig23504_196	7B	98	0.220022175	0.458715596	-6.34496751
Excalibur_c24051_502	5A	93	0.220365115	0.165137615	7.453686903
BS00066447_51	5A	93	0.220365115	0.165137615	-7.453686903
wsnp_RFL_Contig2265_1693968	5A	93	0.220365115	0.165137615	-7.453686903
IAAV6043	7A	118	0.220559766	0.497706422	-6.092437215
Excalibur_c60581_62	3A	107	0.221068436	0.399082569	6.050404228
BS00063225_51	2D	42	0.22114009	0.142201835	7.649979903
wsnp_Ex_c29304_38355434	5B	104	0.221249538	0.428899083	-6.117826834
BS00058554_51	1D	90	0.221337837	0.348623853	-7.874362726
BobWhite_c11042_284	6B	57	0.221340642	0.194954128	7.3444936
RAC875_c4465_81	2B	114	0.221542383	0.302752294	6.850526071
Kukri_c19751_873	2B	108	0.221600121	0.279816514	-6.314734103
BS00066446_51	1D	84	0.221737899	0.167431193	-7.647472822
Ex_c5168_849	6D	135	0.222819058	0.275229358	6.462396096
BS00091068_51	2B	109	0.222869114	0.123853211	-8.128756477
tplb0032m13_1358	7A	43	0.222948523	0.339449541	-5.804217715
Excalibur_c47250_726	3B	80	0.22308968	0.220183486	-6.919196911
Kukri_c20611_293	7B	78	0.223328638	0.399082569	7.024584151
RAC875_c13949_923	6B	57	0.223620716	0.341743119	-7.167846991
Tdurum_contig20950_359	3B	69	0.224201537	0.211009174	-6.620302556
D_contig77859_59	2D	42	0.22427139	0.112385321	8.36063562
wsnp_CAP11_rep_c4027_1902057	7B	77	0.224843675	0.408256881	-7.0083079
BS00064227_51	3B	115	0.224880049	0.133027523	7.78253223
wsnp_Ex_rep_c67660_66321934	7A	134	0.225340258	0.26146789	-6.17588606
Excalibur_rep_c69840_85	7B	157	0.225372526	0.399082569	5.933028371
BobWhite_c45848_120	5B	110	0.225450983	0.463302752	6.052997618
Ra_c17448_1214	6B	65	0.225649453	0.247706422	8.380107734
RAC875_c35152_372	4B	63	0.225762102	0.486238532	-6.389739328
BS00022810_51	7B	145	0.225801876	0.451834862	-5.742992971
RAC875_rep_c108382_824	7B	167	0.226128137	0.29587156	-6.740098153
Kukri_c48750_1416	3B	62	0.226207191	0.050458716	-12.47888926
wsnp_BE497169B_Ta_2_2	3B	30	0.226313295	0.449541284	5.686853165
BS00108020_51	5B	51	0.226386167	0.213302752	-6.385214489
wsnp_Ex_c1597_3045682	1B	171	0.226399686	0.071100917	-10.14334851
wsnp_Ex_c10193_16730126	7B	101	0.226439147	0.346330275	6.396597798
wsnp_Ex_rep_c66615_64916512	2A	104	0.22666806	0.052752294	11.84372446
Kukri_c15489_626	2A	102	0.22666806	0.052752294	-11.84372446
wsnp_RFL_Contig2220_1597321	1B	92	0.226926464	0.240825688	-6.554013431
wsnp_Ku_c6977_12078885	5A	93	0.227208901	0.167431193	7.286076114
wsnp_Ex_c43454_49770425	1A	71	0.22741722	0.155963303	7.704286421
wsnp_Ex_rep_c67471_66073969	5B	39	0.227586373	0.323394495	6.356333841
BS00022824_51	1A	138	0.227649764	0.266055046	-6.794917229
Kukri_c34553_89	2B	140	0.22773999	0.268348624	6.756188597
Kukri_rep_c72329_163	5A	64	0.227920378	0.194954128	6.857578811
Ex_c54863_29	7B	77	0.22823772	0.399082569	6.909889628
wsnp_BF483648B_Ta_2_1	7B	77	0.22823772	0.399082569	6.909889628
wsnp_Ex_c38711_46173464	7B	77	0.22823772	0.399082569	6.909889628
RAC875_c8890_148	7B	77	0.22823772	0.399082569	-6.909889628
wsnp_Ex_rep_c109138_92064554	7B	77	0.22823772	0.399082569	-6.909889628
wsnp_Ex_c3136_5798185	5A	131	0.228342389	0.385321101	-5.614931828
RAC875_c12821_466	6A	141	0.228547611	0.357798165	-6.067233478
wsnp_Ra_c66636_64922359	2A	142	0.228863491	0.229357798	6.96329609
Tdurum_contig75819_1220	4A	137	0.229046485	0.087155963	11.35146925
BS00059887_51	3A	123	0.229058886	0.146788991	8.231062868
BS00052057_51	3B	87	0.229058886	0.146788991	-8.231062868
Excalibur_c35203_334	3B	87	0.229058886	0.146788991	-8.231062868
Kukri_c64639_120	3A	123	0.229058886	0.146788991	-8.231062868
BS00074992_51	6A	41	0.229126613	0.417431193	5.69923732
Tdurum_contig46954_406	7A	44	0.229255542	0.178899083	-7.089325874
BS00073034_51	1B	61	0.229708704	0.128440367	-10.17582334
BS00069899_51	2D	40	0.22981154	0.073394495	10.14941583
BS00063744_51	7B	98	0.229897596	0.288990826	-6.489786765
wsnp_Ku_c35090_44349446	5B	30	0.23057791	0.268348624	6.198714291
IAAV3265	7D	144	0.230741414	0.316513761	-6.102241118
BS00064269_51	4A	78	0.23088451	0.21559633	-6.963704803
wsnp_JG_c402_268605	5B	49	0.230892052	0.190366972	6.712643078
BobWhite_c47040_185	6B	121	0.230940939	0.222477064	-7.814262594
RAC875_c28894_526	1B	63	0.230971476	0.084862385	-13.35921551
BS00041735_51	4A	56	0.231023366	0.362385321	-5.318269962
wsnp_Ex_c5547_9774195	3B	71	0.231140171	0.181192661	-7.002673725
RAC875_c58159_989	3B	71	0.231225912	0.061926606	10.93728775
wsnp_Ex_c238_460841	3B	69	0.231277803	0.247706422	-6.215989599
Tdurum_contig49656_679	7B	149	0.231534514	0.479357798	-5.916783134
Jagger_c5280_407	1A	88	0.231702929	0.389908257	-5.95301741
Kukri_c3009_1374	6A	13	0.231879013	0.456422018	-6.095773532
IAAV8147	1A	71	0.231889736	0.151376147	7.828002702
wsnp_Ex_c11070_17950604	5B	129	0.231908868	0.252293578	6.513641285
wsnp_Ex_rep_c101231_86636951	1B	82	0.232055485	0.119266055	-8.332611291
BS00021877_51	1B	155	0.232183696	0.458715596	5.614211168
wsnp_Ex_c29648_38653281	6A	141	0.232320346	0.29587156	6.239990723
Jagger_c1077_98	6B	70	0.232401385	0.110091743	8.910224163
Kukri_rep_c68263_453	5A	53	0.232417663	0.190366972	-7.689723178
wsnp_Ex_c19717_28713417	1A	37	0.232574095	0.206422018	6.332996857
tplb0031i24_1212	7A	221	0.232605513	0.346330275	-5.961755236
Ku_c5725_892	2B	78	0.232723637	0.128440367	7.823570299
BS00064077_51	3B	36	0.23318687	0.330275229	-6.262391473
wsnp_Ex_c45348_51169164	6B	64	0.233450806	0.424311927	8.551915553
RAC875_c34516_316	2B	77	0.233569308	0.45412844	5.665019431
wsnp_Ex_c21592_30743513	1A	71	0.233979053	0.089449541	-9.611769584
BobWhite_rep_c64944_264	3B	73	0.23409189	0.224770642	-7.600455275
wsnp_Ex_rep_c101994_87256479	5A	93	0.234382622	0.167431193	7.22838142
Tdurum_contig54925_202	2B	107	0.23458568	0.100917431	-9.714005236
RAC875_c82493_67	3A	24	0.234639501	0.286697248	6.156554469
IAAV2147	1B	44	0.234680441	0.121559633	8.442121242
wsnp_Ku_rep_c72922_72561803	5D	70	0.234744026	0.064220183	-10.60288767
BS00079213_51	2B	84	0.23516449	0.325688073	-6.419969132
wsnp_Ex_c18665_27541568	1D	93	0.235165577	0.428899083	6.849427424
Tdurum_contig81608_63	7A	33	0.235200619	0.277522936	-5.955295267
Excalibur_c2598_2052	5A	64	0.235490699	0.341743119	-6.66722607
BS00067742_51	1A	84	0.23577594	0.481651376	5.555502944
wsnp_Ku_c3869_7094615	5B	52	0.236157123	0.369266055	-5.801616847
wsnp_Ex_c19770_28768859	6A	77	0.236369145	0.311926606	-6.546117119
BS00023126_51	1A	78	0.236821235	0.293577982	-6.696552451
Ku_c69113_923	5B	45	0.236828488	0.211009174	8.085553928
RAC875_c8145_1201	7B	134	0.237518084	0.185779817	-7.246900891
Tdurum_contig54957_525	6A	19	0.237531454	0.403669725	5.672195744
BS00060029_51	3A	129	0.237737349	0.348623853	-5.896977776
BS00062996_51	5A	27	0.237776187	0.369266055	5.820537326
wsnp_JD_rep_c64505_41132927	2B	97	0.238086242	0.486238532	5.406290304
Kukri_c3676_483	7B	162	0.23820519	0.279816514	6.556750242
BS00093740_51	1B	63	0.238237733	0.133027523	10.79523343
wsnp_Ex_c24474_33721784	4A	70	0.238259564	0.449541284	-5.702927078
BS00081132_51	7B	40	0.23836638	0.259174312	6.104156917
RFL_Contig4856_71	2B	109	0.238474661	0.121559633	7.918567152
BS00009531_51	5A	56	0.23852645	0.410550459	-5.751378089
BS00062691_51	4B	62	0.238577403	0.479357798	-6.243622918
RFL_Contig337_1645	2B	108	0.238580753	0.098623853	9.760760403
Ra_c3533_880	6A	122	0.23921308	0.142201835	7.824101411
wsnp_Ex_rep_c104859_89444355	4A	52	0.239386445	0.259174312	-6.640426881
RAC875_c58425_331	6B	9	0.239398451	0.458715596	-5.350582012
wsnp_Ra_c13949_21928888	6B	57	0.239455696	0.337155963	6.963228344
wsnp_Ex_c20352_29416468	6A	141	0.239564006	0.165137615	7.597627545
IACX5850	2B	105	0.239580361	0.160550459	7.173931196
Excalibur_rep_c104532_80	3B	33	0.239987755	0.275229358	-6.074317498
BS00048489_51	3A	24	0.240029967	0.176605505	-6.829908553
Excalibur_c52165_93	5A	20	0.240105931	0.428899083	-5.575822127
wsnp_Ku_c17161_26193994	7B	91	0.240267152	0.137614679	7.734073198
Excalibur_rep_c106124_239	2B	93	0.240268539	0.183486239	7.238249398
wsnp_Ex_c5378_9505087	3B	69	0.240587369	0.213302752	6.419180825
wsnp_Ex_c3136_5798236	5A	131	0.241036292	0.394495413	-5.467847923
BS00062715_51	1A	71	0.241537525	0.162844037	-7.484978375
BS00009458_51	2D	96	0.241549752	0.438073394	5.84698274
RAC875_c55270_272	6B	34	0.242020414	0.21559633	6.426705116
wsnp_Ex_rep_c70299_69243835	2A	141	0.24202348	0.222477064	-6.874712258
RAC875_rep_c78007_425	7B	135	0.242351409	0.392201835	-5.201454233
wsnp_Ex_c31955_40681185	7A	216	0.242570062	0.190366972	-6.391318672
BS00063302_51	1B	160	0.242676949	0.263761468	6.309801594
BS00093275_51	1D	180	0.242676949	0.263761468	6.309801594
BS00058272_51	3B	80	0.242757766	0.224770642	6.629631778
RAC875_c26415_350	2B	84	0.242859792	0.44266055	5.505869466
Excalibur_c12215_352	1A	65	0.242894739	0.059633028	10.5974803
Tdurum_contig5008_635	1A	65	0.242894739	0.059633028	-10.5974803
Kukri_rep_c68903_708	2B	119	0.24296642	0.263761468	-6.343930537
BS00029287_51	7B	95	0.243170159	0.100917431	8.370454484
BS00022417_51	2B	91	0.243174912	0.350917431	-6.514191825
Tdurum_contig52015_1320	7A	35	0.243596045	0.28440367	-5.840890435
BS00030430_51	3B	69	0.243734406	0.190366972	-6.378113342
Tdurum_contig59566_1534	3B	143	0.243859593	0.479357798	-5.710403045
Ra_c965_2702	3B	62	0.243935573	0.055045872	-12.00031269
BS00031923_51	7B	140	0.24414832	0.415137615	-5.620353797
Kukri_c63447_148	3B	80	0.244247856	0.114678899	-8.371970022
BS00078242_51	5A	53	0.244266569	0.165137615	8.185069194
IACX3154	5A	53	0.244266569	0.165137615	8.185069194
Kukri_c30875_283	5A	53	0.244266569	0.165137615	8.185069194
BobWhite_c46338_76	5A	53	0.244266569	0.165137615	-8.185069194
Excalibur_c63344_424	5A	53	0.244266569	0.165137615	-8.185069194
IACX12578	5A	53	0.244266569	0.165137615	-8.185069194
Kukri_c2621_610	5A	53	0.244266569	0.165137615	-8.185069194
Kukri_c75644_104	5A	53	0.244266569	0.165137615	-8.185069194
RAC875_c19105_498	5A	53	0.244266569	0.165137615	-8.185069194
RAC875_rep_c110032_448	5A	53	0.244266569	0.165137615	-8.185069194
wsnp_Ex_c28973_38050204	6A	141	0.244448608	0.305045872	-6.031406037
Excalibur_c17487_51	6A	141	0.244559619	0.29587156	-6.057066296
RAC875_c77648_367	3A	24	0.245656465	0.19266055	6.514353202
RAC875_c76367_523	3A	24	0.245656465	0.19266055	-6.514353202
RAC875_c60218_63	4D	84	0.245701337	0.208715596	-6.352731323
wsnp_Ku_rep_c68419_67400635	1A	70	0.245945832	0.112385321	-10.67656555
BS00022916_51	1B	61	0.24596712	0.309633028	6.062639869
BS00023152_51	5A	138	0.246005822	0.451834862	5.11434465
RAC875_c3302_1411	2B	84	0.246156405	0.344036697	-6.239882531
BS00003813_51	1A	70	0.246410623	0.114678899	10.81615262
Kukri_c23382_1431	1A	70	0.246410623	0.114678899	10.81615262
wsnp_Ex_c14202_22145805	3A	113	0.246500103	0.110091743	9.647153557
wsnp_Ku_c19456_28944589	3A	113	0.246500103	0.110091743	-9.647153557
BS00043099_51	2B	85	0.246566432	0.330275229	6.246699432
tplb0045o20_699	2B	87	0.246566432	0.330275229	6.246699432
wsnp_JD_c12687_12877994	2B	84	0.246566432	0.330275229	6.246699432
wsnp_Ex_c9722_16062937	1A	92	0.246617061	0.405963303	-5.669110903
RAC875_c35200_230	2A	151	0.246703191	0.172018349	-7.854338348
Excalibur_c47748_83	6B	64	0.246764612	0.213302752	-6.920575356
wsnp_Ex_c19647_28632894	5A	53	0.246861387	0.463302752	5.166293923
BS00011047_51	2B	134	0.246885557	0.357798165	6.522814781
BobWhite_rep_c63332_67	5A	125	0.246923542	0.282110092	5.918775741
RAC875_c30797_179	2B	134	0.246927788	0.158256881	7.617152973
Tdurum_contig68827_61	1A	30	0.247016321	0.318807339	-5.676928291
CAP11_c3138_241	7A	118	0.247066131	0.378440367	5.845598324
RAC875_rep_c109975_192	2B	97	0.247140374	0.149082569	-7.090849394
BobWhite_c8266_582	4B	104	0.247270444	0.098623853	8.562678184
RFL_Contig497_1114	3A	118	0.24772483	0.300458716	6.00696637
Tdurum_contig68637_256	1B	44	0.24777398	0.344036697	5.978539973
wsnp_Ex_c25782_35041189	1B	61	0.24785676	0.229357798	6.90246174
Ku_c43151_811	7A	217	0.248481766	0.392201835	5.747396604
Tdurum_contig57927_171	1A	114	0.248524179	0.188073394	6.981935976
wsnp_Ex_c31830_40573624	5A	37	0.248571368	0.183486239	-6.666470692
wsnp_Ra_c44756_51084202	5B	52	0.248868289	0.385321101	-5.848920969
Excalibur_rep_c72368_68	1B	98	0.248932722	0.348623853	5.944416562
wsnp_Ku_c44760_51961180	7A	148	0.249053408	0.155963303	-7.302202248
IAAV5117	4B	71	0.249068375	0.114678899	-8.824921177
wsnp_Ex_c12433_19827016	6B	82	0.249177257	0.126146789	8.207989913
BS00096853_51	6A	22	0.249188562	0.415137615	5.573570298
RAC875_c45016_79	3A	78	0.24934369	0.259174312	6.376021488
Excalibur_rep_c92855_977	6B	66	0.249350161	0.405963303	-5.55464552
Tdurum_contig10580_316	6A	22	0.249549018	0.405963303	5.553121563
wsnp_Ex_c9145_15214903	3A	88	0.249639032	0.167431193	7.1324252
BS00067584_51	2D	44	0.249668066	0.29587156	-6.315661922
BobWhite_c8428_346	1A	71	0.249916751	0.146788991	7.408576104
Tdurum_contig82473_67	5B	129	0.250058358	0.252293578	-6.155612273
D_GBUVHFX02JKG4A_54	2D	22	0.250099579	0.089449541	9.170209326
Ex_c102862_798	6B	57	0.250617266	0.410550459	-5.767068686
RAC875_rep_c106589_184	5B	212	0.250729342	0.071100917	-11.24487123
BS00109913_51	6A	141	0.250731639	0.298165138	5.983059294
RAC875_c42866_1323	7A	33	0.250742019	0.282110092	-5.664693556
IAAV717	2B	109	0.250829654	0.107798165	8.306102292
wsnp_Ex_c9248_15372536	2B	93	0.250856838	0.259174312	6.219591497
Kukri_c4599_482	3B	68	0.250978979	0.371559633	-5.917636049
wsnp_Ex_c7362_12622736	4B	47	0.251099792	0.311926606	5.803751476
Ku_c47168_563	5A	57	0.251149632	0.059633028	10.78726621
Excalibur_rep_c77221_93	2B	110	0.251629695	0.116972477	8.129125749
RFL_Contig5637_1008	1B	41	0.251666653	0.19266055	6.380328652
RAC875_c60161_145	7A	136	0.251827679	0.286697248	6.208721174
Ku_c31046_525	3B	72	0.252136062	0.181192661	6.758088774
Kukri_c18459_2622	2B	110	0.252186057	0.399082569	-6.186257475
Excalibur_c41125_360	2A	120	0.252890247	0.194954128	6.382221399
Kukri_rep_c69028_999	3D	4	0.253254502	0.162844037	-7.247416547
Tdurum_contig83079_133	1B	90	0.254619039	0.23853211	6.203748592
wsnp_Ex_rep_c66255_64400455	1B	98	0.254935927	0.346330275	5.904753394
BS00011695_51	1B	41	0.255033176	0.366972477	6.109415947
BS00009492_51	4A	60	0.255088425	0.456422018	5.600764993
wsnp_Ex_rep_c68193_66971396	3B	83	0.25512925	0.174311927	-7.127706293
BS00065481_51	5A	89	0.255222043	0.19266055	6.396511211
RFL_Contig4849_702	2B	99	0.255236533	0.229357798	-6.28918223
BS00108055_51	3B	70	0.255289583	0.149082569	7.36217338
Kukri_rep_c107983_607	6B	109	0.255355598	0.279816514	-5.944148451
Excalibur_c18417_285	2B	99	0.255380004	0.144495413	-7.005182544
wsnp_BE500291A_Ta_2_1	5A	16	0.255443663	0.435779817	5.375142749
Tdurum_contig5017_993	5B	128	0.255475611	0.05733945	-11.85860313
RAC875_c30011_426	5B	105	0.255812398	0.424311927	5.542992978
IAAV3791	2A	141	0.256140998	0.481651376	-5.103670873
wsnp_Ku_c9583_16038698	6A	72	0.256218351	0.332568807	6.714551104
BS00005004_51	1B	44	0.256415056	0.114678899	10.62486828
BS00074962_51	1B	41	0.256415056	0.114678899	10.62486828
Ku_c3695_1696	1B	61	0.256415056	0.114678899	10.62486828
RAC875_c21367_209	1B	44	0.256415056	0.114678899	10.62486828
RAC875_c37934_225	1A	46	0.256415056	0.114678899	10.62486828
RAC875_c4910_98	1B	63	0.256415056	0.114678899	10.62486828
RAC875_c51663_87	1B	51	0.256415056	0.114678899	10.62486828
Tdurum_contig100344_160	1B	63	0.256415056	0.114678899	10.62486828
Tdurum_contig13095_97	1B	64	0.256415056	0.114678899	10.62486828
Tdurum_contig56188_569	1B	53	0.256415056	0.114678899	10.62486828
tplb0055p02_1074	1B	61	0.256415056	0.114678899	10.62486828
wsnp_Ku_c28164_38103270	1B	31	0.256415056	0.114678899	10.62486828
Ex_c64327_523	1B	44	0.256415056	0.114678899	-10.62486828
IAAV1624	1B	61	0.256415056	0.114678899	-10.62486828
IAAV2838	1A	51	0.256415056	0.114678899	-10.62486828
IAAV7611	1B	63	0.256415056	0.114678899	-10.62486828
Ku_c13532_1753	1B	61	0.256415056	0.114678899	-10.62486828
Kukri_c29582_126	1B	63	0.256415056	0.114678899	-10.62486828
Kukri_c51925_654	1B	61	0.256415056	0.114678899	-10.62486828
RAC875_c79370_378	1B	62	0.256415056	0.114678899	-10.62486828
RAC875_rep_c77710_180	1B	64	0.256415056	0.114678899	-10.62486828
Tdurum_contig42092_1047	1B	61	0.256415056	0.114678899	-10.62486828
Tdurum_contig44861_1253	1B	63	0.256415056	0.114678899	-10.62486828
Tdurum_contig9874_391	1B	44	0.256415056	0.114678899	-10.62486828
Excalibur_c74304_642	2A	106	0.256442005	0.339449541	5.80586215
RAC875_c103094_120	2B	114	0.256758574	0.286697248	6.57783384
wsnp_Ex_c11827_18986376	2A	133	0.256881969	0.185779817	6.784732675
BS00046165_51	2B	114	0.257043899	0.194954128	-6.812267442
Tdurum_contig10861_942	7B	10	0.257075144	0.321100917	-5.831202999
CAP11_c896_88	4D	170	0.257498651	0.112385321	8.404286571
wsnp_Ex_rep_c66615_64916114	2A	104	0.257526187	0.055045872	-10.99880552
Ra_c71628_188	2A	104	0.257526187	0.055045872	10.99880552
Ra_c17685_927	1B	108	0.257748346	0.142201835	-7.710655248
Kukri_c63163_141	5A	63	0.257900126	0.300458716	-6.643644015
wsnp_Ex_c5457_9632050	3B	69	0.258289598	0.29587156	6.212919111
BS00103625_51	5B	41	0.258409275	0.288990826	6.458029045
RAC875_c42648_115	2A	125	0.258417851	0.399082569	-5.629059515
wsnp_Ra_c16264_24873670	3B	32	0.258450655	0.376146789	-5.246354606
wsnp_Ex_c27290_36498531	1D	87	0.258580635	0.263761468	-7.426100268
wsnp_Ex_c10955_17794520	4A	164	0.258837783	0.142201835	8.172485364
Kukri_c60966_261	6B	120	0.259025471	0.25	-6.667107687
BS00022090_51	4B	62	0.259479346	0.479357798	6.040154286
Kukri_c45015_145	2A	102	0.259491602	0.133027523	7.472979906
BS00066467_51	3B	71	0.259592168	0.155963303	7.542965764
RAC875_c65227_99	6B	62	0.259613561	0.314220183	-8.220387975
Tdurum_contig52015_1090	7A	35	0.259678061	0.288990826	5.635853599
BS00092273_51	2B	93	0.260266622	0.26146789	6.147736626
RAC875_rep_c70966_253	3B	63	0.260369124	0.185779817	7.233756274
Kukri_rep_c107771_588	1A	65	0.260388943	0.05733945	-10.30807414
Tdurum_contig51001_186	7A	33	0.260737496	0.263761468	-5.903339831
BS00022673_51	5B	116	0.261351234	0.461009174	-5.504664541
RAC875_c36922_829	3A	24	0.261420609	0.444954128	-5.330394057
RAC875_rep_c77197_202	6B	1	0.261530513	0.449541284	5.050709595
BS00065981_51	7B	96	0.261659448	0.100917431	-7.996404568
IACX13137	7A	213	0.2617015	0.22706422	6.054616376
BS00022180_51	1B	64	0.261721414	0.123853211	-9.709476332
BS00010115_51	4B	37	0.261768764	0.380733945	5.67555752
Tdurum_contig11077_122	1B	107	0.261964282	0.376146789	5.339398714
RAC875_rep_c70613_78	1B	31	0.262410018	0.119266055	10.26562827
Excalibur_c44487_642	2A	141	0.262454598	0.449541284	4.986789153
RAC875_c49370_327	4A	94	0.262610833	0.091743119	-8.434509525
Kukri_c7827_1309	5D	204	0.263112207	0.334862385	5.457505201
IAAV3924	3B	35	0.263118572	0.364678899	-5.480620241
RAC875_rep_c82061_78	3B	69	0.263390323	0.405963303	5.549292871
wsnp_Ex_c19982_29009504	3B	64	0.263670358	0.30733945	-6.509497311
BS00110489_51	5B	45	0.263709834	0.21559633	-7.629902228
wsnp_Ku_c31_62657	2B	81	0.263734837	0.383027523	5.284713622
BS00021923_51	2D	40	0.263797544	0.082568807	9.239924282
Tdurum_contig51818_145	4B	66	0.263866422	0.176605505	-7.098193412
CAP7_c6528_99	6B	44	0.264059734	0.169724771	-7.426188855
BS00037002_51	6A	4	0.264073132	0.224770642	-6.406807629
wsnp_Ex_c1319_2522992	6B	65	0.264128286	0.185779817	-9.25884444
BS00110587_51	2A	113	0.264353902	0.440366972	5.700742859
wsnp_Ex_c30239_39179460	7A	56	0.264756477	0.082568807	8.721986144
BS00022169_51	7A	178	0.264771786	0.305045872	5.421590438
BS00101512_51	4A	109	0.264936717	0.071100917	10.06986644
IAAV942	7A	134	0.265314861	0.050458716	10.94991987
BobWhite_c5872_65	6D	119	0.26540363	0.373853211	5.211515293
RAC875_c46980_148	7A	156	0.265897698	0.061926606	10.57340202
BS00022541_51	7A	136	0.266052245	0.100917431	-8.550845347
RAC875_c2040_564	1B	44	0.266077964	0.325688073	-6.526334419
BS00082760_51	6B	65	0.266182258	0.302752294	-7.92704376
IAAV4781	3A	85	0.266294093	0.291284404	5.994541769
BobWhite_rep_c48835_225	6B	64	0.266469637	0.486238532	-7.884007611
wsnp_Ku_c14958_23427256	5A	53	0.266819605	0.178899083	7.520272906
Tdurum_contig82534_237	7B	140	0.266931841	0.401376147	-5.274548337
CAP8_rep_c4453_136	3B	64	0.267068974	0.155963303	7.86378414
wsnp_Ex_c19602_28584250	6B	57	0.267129793	0.174311927	-9.239637773
wsnp_CAP11_c827_513472	7A	136	0.26724662	0.366972477	5.338882164
Tdurum_contig86202_175	5A	89	0.267322326	0.357798165	5.519381148
BobWhite_c4256_213	4B	104	0.267666498	0.100917431	8.216911054
Excalibur_c28759_914	6B	120	0.267789333	0.107798165	-8.971547869
RAC875_c37608_216	3B	64	0.267888135	0.27293578	6.721029016
BS00010287_51	1A	70	0.267890569	0.116972477	-10.31279266
D_GDRF1KQ02JPR1A_106	7D	115	0.267950751	0.082568807	8.686723266
BS00074299_51	5A	89	0.268069669	0.360091743	5.41348636
RAC875_c41169_68	7A	43	0.268347973	0.323394495	-5.365425758
wsnp_Ex_c3930_7127883	7B	153	0.268524943	0.449541284	5.411958
wsnp_Ex_rep_c68183_66958099	1A	70	0.268627919	0.112385321	10.30782018
BS00010514_51	2D	40	0.269128259	0.073394495	-9.385129493
BS00066545_51	2B	100	0.269153704	0.233944954	6.068295052
Jagger_c5915_58	5A	53	0.269333683	0.155963303	7.923853373
wsnp_Ex_c24594_33843836	5A	53	0.269333683	0.155963303	7.923853373
Jagger_c1611_158	5A	53	0.269333683	0.155963303	-7.923853373
Excalibur_rep_c106283_82	6D	119	0.269380902	0.426605505	4.877258138
RAC875_c6865_349	4B	68	0.269593988	0.098623853	-8.389127871
BS00096927_51	2A	150	0.270066199	0.444954128	-5.15998687
Ku_c20100_1746	7A	35	0.270137097	0.371559633	5.252326641
RAC875_rep_c76772_850	7A	126	0.27019978	0.142201835	7.105804688
wsnp_Ex_c18372_27196625	6B	72	0.270417187	0.45412844	-6.733139846
BS00080879_51	3A	101	0.270587766	0.5	-5.312588323
wsnp_Ex_c9483_15722127	3A	106	0.270587766	0.5	-5.312588323
RAC875_c30138_595	1B	8	0.27071028	0.112385321	10.51006618
RAC875_c10659_570	1B	63	0.270888243	0.123853211	-9.958747496
Kukri_c12079_204	3A	123	0.270960066	0.325688073	5.347460151
BS00065313_51	5A	63	0.271193198	0.311926606	-6.455721281
IAAV2324	1B	63	0.271338844	0.176605505	-7.663487806
RAC875_c102223_220	1B	77	0.271743968	0.114678899	-8.742092941
CAP11_c601_120	4B	58	0.272058205	0.426605505	5.549158779
BS00039492_51	5B	63	0.272269801	0.309633028	7.224730421
Excalibur_c7180_862	5A	49	0.272465994	0.137614679	-7.501532764
Tdurum_contig31102_299	1B	74	0.272803686	0.245412844	-6.459085993
BobWhite_c42716_71	1B	98	0.273082433	0.348623853	5.720711239
wsnp_Ku_c6825_11858665	3B	69	0.273201537	0.211009174	6.024565417
JG_c3077_225	3A	78	0.273316489	0.263761468	-6.102166635
JD_c42022_319	7A	126	0.273396639	0.073394495	-9.396672543
wsnp_Ku_c20011_29589514	5A	89	0.273762414	0.172018349	6.433622168
Excalibur_c7968_2218	5B	71	0.273906137	0.135321101	-9.613355352
BS00097939_51	3A	173	0.27400313	0.155963303	6.468634968
Jagger_c4026_328	2A	125	0.274234231	0.415137615	-5.407993971
wsnp_BQ167580B_Ta_2_1	3B	80	0.274372922	0.217889908	-6.126809295
RAC875_rep_c105861_454	6A	137	0.274512548	0.279816514	6.09112179
IACX1897	7B	134	0.274512907	0.135321101	7.124014353
wsnp_Ku_c35386_44598937	5A	61	0.274676107	0.316513761	-5.361200907
wsnp_Ex_rep_c70299_69243401	2A	141	0.274781148	0.217889908	6.444124837
Kukri_c25377_365	6B	65	0.274831223	0.369266055	7.644018428
wsnp_CAP7_c949_486485	7A	136	0.27494043	0.369266055	-5.24296062
Tdurum_contig42093_1170	7A	136	0.275040457	0.229357798	6.312894182
RAC875_c55351_223	7A	45	0.275277641	0.305045872	5.496643715
BobWhite_rep_c64680_305	2A	102	0.275490726	0.449541284	5.026157544
Excalibur_c32726_125	1B	63	0.275559357	0.123853211	9.488804532
Kukri_c19709_383	1B	63	0.275559357	0.123853211	9.488804532
Kukri_c14968_674	1B	65	0.275559357	0.123853211	-9.488804532
BobWhite_c4499_153	1A	55	0.275684118	0.183486239	6.821086644
wsnp_CAP11_rep_c4157_1965583	3A	34	0.27584672	0.472477064	5.330054466
BS00028183_51	5B	51	0.276295307	0.20412844	5.796549565
BobWhite_c17045_186	5A	118	0.276300724	0.254587156	-5.852677623
wsnp_Ex_c10910_17729008	6D	160	0.276407068	0.123853211	-7.420486473
BS00087144_51	4B	71	0.276422582	0.068807339	-9.802328386
CAP12_c2972_140	4A	119	0.276480203	0.371559633	5.248815936
BS00011795_51	6B	120	0.276498175	0.105504587	-9.056083157
RFL_Contig2432_953	3D	142	0.276949211	0.128440367	7.141717192
Kukri_c40149_436	7B	158	0.2769738	0.268348624	-5.759559581
RAC875_c1706_1888	2A	151	0.277137654	0.176605505	-6.825888552
wsnp_Ra_rep_c75740_73183118	3B	145	0.277199164	0.103211009	8.295408691
Tdurum_contig60509_232	1B	74	0.277213387	0.357798165	5.490064231
BS00076246_51	5A	89	0.277216489	0.353211009	5.400205448
Kukri_c63336_621	1B	109	0.27730527	0.490825688	4.751923444
Excalibur_rep_c109856_92	5D	187	0.277356792	0.176605505	-6.851540097
BS00023055_51	7A	75	0.27752165	0.259174312	-5.626902747
wsnp_Ku_c1876_3666308	6B	71	0.277666596	0.103211009	8.245366066
BS00066549_51	1A	70	0.277815986	0.110091743	-9.771793686
Excalibur_c4468_654	5B	26	0.277940627	0.339449541	5.457491942
wsnp_BF291478B_Ta_2_1	6B	65	0.27832799	0.178899083	9.684747641
Tdurum_contig52015_426	7A	35	0.278422408	0.293577982	5.300157487
wsnp_Ex_c4815_8597139	6B	34	0.27846449	0.224770642	-5.842546514
RAC875_c2044_170	3B	69	0.278625013	0.194954128	5.886968323
wsnp_Ex_c361_707953	3A	177	0.278734955	0.181192661	5.964765619
BS00069273_51	3B	115	0.278973178	0.137614679	-6.904815922
Excalibur_rep_c67473_264	5B	68	0.279423646	0.107798165	-10.87920421
RAC875_c34939_963	7B	171	0.279549238	0.376146789	-5.154759336
Kukri_rep_c69910_1153	1A	35	0.27972186	0.133027523	-7.309100405
wsnp_Ex_c33879_42293206	3B	115	0.279855955	0.137614679	7.127781351
Excalibur_rep_c111629_239	7B	77	0.280068212	0.401376147	5.973191049
RFL_Contig2577_584	2B	115	0.280123331	0.270642202	6.153745805
tplb0025h02_894	6D	134	0.280250844	0.137614679	-7.881459382
IACX486	7B	101	0.280344753	0.128440367	7.44404039
BS00084370_51	7A	127	0.280353766	0.231651376	6.073680872
BS00079321_51	5B	116	0.280396035	0.268348624	5.750136776
Excalibur_c12085_276	6A	13	0.280419729	0.380733945	-5.238678107
BS00030843_51	4B	63	0.280474888	0.360091743	5.646719873
Kukri_rep_c103359_233	1B	84	0.2807116	0.178899083	8.009086375
wsnp_Ex_c23235_32471767	1B	84	0.2807116	0.178899083	8.009086375
RAC875_c48456_444	6B	66	0.280833709	0.389908257	5.197084383
Kukri_rep_c104865_57	5D	207	0.280990713	0.339449541	5.209412535
Excalibur_c24041_794	1A	71	0.281096586	0.158256881	-7.026454209
Excalibur_c48841_1380	3B	64	0.281350925	0.155963303	7.522312575
Excalibur_c24830_415	3B	64	0.281350925	0.155963303	-7.522312575
IAAV7323	4B	6	0.281563304	0.165137615	-7.043499801
IAAV2065	2A	184	0.281909738	0.075688073	-10.43930106
wsnp_Ex_c3964_7181151	2D	99	0.281909738	0.075688073	-10.43930106
BS00093975_51	3A	24	0.282066716	0.188073394	-6.067643389
tplb0021a17_853	6B	86	0.282067063	0.371559633	5.29802594
wsnp_Ku_c3151_5892200	5B	160	0.2824118	0.486238532	4.933758233
BS00022667_51	1A	35	0.28330174	0.126146789	-7.372617396
IACX11320	1B	84	0.283653241	0.277522936	7.42521119
BS00065701_51	2D	42	0.28413382	0.080275229	-8.736562213
BS00094343_51	5A	61	0.284356325	0.288990826	5.233312941
Tdurum_contig45559_403	6B	80	0.284406856	0.22706422	-6.149689487
BobWhite_c13202_399	6B	122	0.284635655	0.135321101	7.549463391
Kukri_c42202_271	1B	90	0.284742355	0.240825688	-5.748987559
wsnp_RFL_Contig3866_4228783	3A	86	0.285034625	0.167431193	6.736626845
wsnp_BQ159467B_Ta_2_1	3B	69	0.285045856	0.194954128	-5.847959279
Excalibur_c7034_692	4A	109	0.285461919	0.073394495	9.352741041
RAC875_rep_c103893_601	2D	41	0.285716723	0.185779817	6.720763879
Kukri_c61725_545	6B	39	0.285812601	0.350917431	5.063134285
Kukri_c74960_427	5B	30	0.285868641	0.270642202	-5.481758708
wsnp_BG604404B_Ta_2_2	4B	104	0.286009883	0.100917431	7.819030827
BS00023028_51	3A	157	0.286154312	0.300458716	-5.343675784
RAC875_rep_c74271_414	5B	184	0.286363917	0.408256881	5.013318817
BS00024499_51	3B	110	0.286620429	0.353211009	4.994323978
Tdurum_contig29989_132	4B	63	0.286809387	0.415137615	-5.179857963
Kukri_c27172_757	6B	65	0.286887831	0.183486239	9.256086804
BS00049997_51	5B	129	0.286888081	0.233944954	-5.503874389
BS00064767_51	5B	52	0.287850511	0.383027523	-5.425841867
RFL_Contig5917_2433	2D	45	0.288090547	0.327981651	5.387932177
BobWhite_c5461_338	3A	24	0.288280393	0.188073394	5.948591986
BS00022798_51	3A	24	0.288280393	0.188073394	-5.948591986
wsnp_CAP8_c6680_3136899	6A	27	0.288547664	0.298165138	5.552694729
BS00080090_51	5A	53	0.288660753	0.155963303	-7.557711731
RAC875_c98387_130	2B	140	0.288662562	0.263761468	5.967576825
BobWhite_c25163_178	4A	153	0.288665921	0.259174312	5.890931727
Excalibur_c642_481	4B	75	0.288673391	0.339449541	4.947373201
wsnp_BE444644A_Ta_2_1	5A	27	0.288962106	0.410550459	5.069150963
wsnp_Ex_c23122_32350412	6B	65	0.288985961	0.302752294	7.62505838
RAC875_c818_1185	1B	115	0.289391351	0.206422018	6.217062683
BS00038218_51	2B	84	0.289904399	0.344036697	5.735280774
Kukri_rep_c101179_404	7A	42	0.289954157	0.401376147	4.71700917
Tdurum_contig50625_2342	4B	37	0.290232746	0.380733945	5.346020946
Tdurum_contig100733_89	6A	37	0.290261376	0.318807339	-5.382683477
RAC875_rep_c106588_205	7D	150	0.290267572	0.20412844	6.586076913
wsnp_Ra_rep_c105422_89367749	1A	70	0.290414655	0.116972477	9.855495879
Excalibur_c37943_221	5A	89	0.290580432	0.174311927	6.226325142
wsnp_Ex_c3764_6853627	2B	97	0.290829183	0.291284404	-5.246890057
RAC875_c31299_1302	6B	110	0.290896979	0.174311927	-7.391638924
Excalibur_c32630_104	5B	52	0.290976192	0.392201835	5.271599558
IACX6036	7B	54	0.291002073	0.495412844	5.373726321
Excalibur_c94383_157	2B	157	0.291044229	0.236238532	-5.496863678
wsnp_Ex_c8374_14111734	1A	70	0.291185805	0.114678899	-9.812397462
BS00004224_51	2B	119	0.291332816	0.266055046	-5.743044258
Tdurum_contig82393_581	2B	119	0.291332816	0.266055046	-5.743044258
Excalibur_rep_c102881_88	7A	181	0.291603979	0.321100917	-5.113046225
Kukri_rep_c72558_961	2D	43	0.29180924	0.174311927	-6.950714556
wsnp_Ex_c13230_20872924	6A	27	0.291839852	0.243119266	5.945219063
wsnp_Ku_c5308_9450093	5B	21	0.292103625	0.169724771	6.32034757
wsnp_Ex_c15708_24057812	6B	119	0.292357883	0.160550459	-6.832917984
BobWhite_c45118_495	3B	141	0.292584028	0.346330275	5.129910921
wsnp_Ex_c35_77935	7A	74	0.292772772	0.29587156	5.120277013
BS00067499_51	3A	69	0.292934286	0.084862385	8.277059161
IAAV1523	3A	153	0.29306617	0.245412844	-6.255288103
Kukri_c79905_731	6B	120	0.293077648	0.277522936	-5.862470565
BS00067028_51	5B	41	0.29330462	0.302752294	-5.946279187
wsnp_Ex_c12447_19847242	1D	93	0.293462572	0.426605505	5.890004089
BS00067627_51	1B	87	0.294050839	0.373853211	5.909587662
Kukri_c31822_568	6B	61	0.294098332	0.376146789	5.931972337
Tdurum_contig46611_1061	7A	134	0.294108649	0.080275229	-8.752162799
wsnp_Ex_c1398_2677127	6B	65	0.29431505	0.305045872	-7.653859746
Tdurum_contig93884_223	2A	102	0.294883818	0.456422018	4.881378599
BS00036189_51	1D	164	0.295031788	0.245412844	-5.863990428
Ra_c27465_564	4B	68	0.295119221	0.137614679	6.692530175
IAAV2855	1B	90	0.295377247	0.243119266	-5.654446202
Tdurum_contig92921_142	6A	45	0.295449192	0.376146789	5.22085426
Tdurum_contig43844_1266	5A	59	0.295472865	0.428899083	-4.631078965
BS00020236_51	7A	226	0.295547594	0.23853211	-5.414120064
D_GB5Y7FA02H01X6_191	3D	4	0.295571929	0.162844037	-6.734214191
BS00037103_51	5B	129	0.295884988	0.194954128	6.257194477
wsnp_Ex_c1782_3365844	2A	102	0.29592653	0.073394495	8.714754459
wsnp_Ex_rep_c101866_87158671	2A	102	0.29592653	0.073394495	-8.714754459
IACX5899	3A	113	0.29616894	0.199541284	6.616468228
wsnp_Ex_c7965_13520238	1A	36	0.296247268	0.305045872	6.412986881
BS00022422_51	2B	81	0.296699495	0.463302752	4.955222795
RAC875_c56907_274	7A	35	0.296713389	0.360091743	-4.896264923
wsnp_Ku_c18497_27803432	3A	101	0.296715934	0.495412844	5.067029602
RAC875_c26487_118	6B	66	0.29677125	0.401376147	-5.047478913
BS00062864_51	2D	42	0.296911781	0.075688073	8.771560977
BS00073229_51	2D	40	0.296911781	0.075688073	8.771560977
Kukri_c1016_2269	2D	40	0.296911781	0.075688073	8.771560977
Kukri_c4790_1174	2D	40	0.296911781	0.075688073	8.771560977
BS00070455_51	3B	34	0.296925186	0.394495413	5.238530766
Tdurum_contig5691_596	2B	110	0.2970207	0.399082569	-5.705398086
IAAV4613	3B	71	0.297125451	0.206422018	-5.8773447
wsnp_Ku_c44483_51751682	5D	187	0.297353465	0.174311927	6.565229142
BS00048754_51	3B	80	0.297387015	0.305045872	5.463146929
RAC875_c90169_393	1B	57	0.297440954	0.286697248	-5.737604779
tplb0030f06_593	2B	146	0.297541083	0.23853211	-5.821809462
Kukri_c26279_503	6B	65	0.297834879	0.29587156	-7.570486032
BS00090940_51	2A	102	0.297879161	0.444954128	-4.826285954
BS00022993_51	5B	58	0.297924892	0.325688073	5.170670684
BobWhite_c47168_289	4A	144	0.297951027	0.263761468	5.884035175
Kukri_rep_c68903_301	2B	119	0.298376725	0.275229358	-5.600738357
BobWhite_c41725_430	5B	40	0.298551083	0.293577982	-5.94253008
Kukri_c11106_292	6A	41	0.298660484	0.270642202	5.094334318
Excalibur_c24825_539	6A	122	0.298794191	0.105504587	-7.330650598
Kukri_c13188_256	1B	74	0.298857639	0.369266055	-5.233900188
wsnp_Ex_c13284_20948460	3B	143	0.298904344	0.357798165	-5.26789764
Ku_c956_1797	1B	84	0.299022636	0.25	-5.991361905
Kukri_c45412_177	7A	130	0.299073246	0.211009174	5.679895781
BS00010204_51	3A	85	0.299380379	0.197247706	-6.113009741
BS00062645_51	3A	85	0.299380379	0.197247706	-6.113009741
wsnp_Ku_rep_c69533_68919669	7D	26	0.299501775	0.169724771	-6.376542098
RFL_Contig2277_1527	4B	36	0.299874033	0.087155963	-8.319904206
wsnp_Ex_c591_1177097	1A	70	0.299991106	0.119266055	9.299343307
RAC875_c5577_1682	2B	20	0.300243368	0.408256881	-4.970563662
Tdurum_contig56431_637	6A	21	0.300349164	0.396788991	-5.153335115
wsnp_Ex_c7776_13247365	2B	21	0.300448105	0.263761468	-5.413890806
IAAV3173	2D	40	0.300452266	0.075688073	8.553621434
BS00056278_51	6B	65	0.300584815	0.305045872	7.310347307
IAAV9022	1A	70	0.300739289	0.110091743	9.261167635
wsnp_BE518393A_Td_2_3	1A	70	0.300739289	0.110091743	9.261167635
wsnp_Ku_rep_c104517_90964418	1A	70	0.30074084	0.119266055	9.212741234
BS00043082_51	2D	47	0.300744011	0.327981651	5.322285406
wsnp_Ex_c19647_28632659	5A	53	0.300780918	0.073394495	9.698959768
Ex_c28973_935	6A	141	0.300866024	0.305045872	5.332958651
RAC875_c16839_188	7B	56	0.300981999	0.185779817	6.646700168
RAC875_rep_c98040_163	1B	74	0.301063265	0.380733945	5.188757808
BobWhite_c11540_60	3B	67	0.301234918	0.174311927	-6.286858058
RFL_Contig3799_987	3B	66	0.301618197	0.119266055	7.505226612
BS00100563_51	2B	107	0.301627771	0.206422018	-6.116429678
wsnp_Ku_c16295_25149034	7B	97	0.3016643	0.449541284	-5.326559395
Tdurum_contig59566_4435	3B	143	0.301684379	0.472477064	5.007166376
Tdurum_contig8448_363	7B	164	0.301724782	0.415137615	-4.758659078
BS00003730_51	7A	213	0.301749617	0.080275229	-8.332161446
Tdurum_contig47552_957	4B	71	0.301951253	0.055045872	-9.721247804
Jagger_c3839_60	3D	156	0.301976807	0.300458716	5.652523604
wsnp_Ex_c17914_26681837	7D	139	0.302146852	0.415137615	-4.861152597
BobWhite_c34125_183	1B	160	0.302257848	0.254587156	5.602027126
wsnp_Ex_c31900_40635609	2A	104	0.302302734	0.05733945	-9.702880766
Ku_c59581_1412	2A	104	0.302302734	0.05733945	9.702880766
wsnp_Ex_rep_c66809_65185215	2A	104	0.302302734	0.05733945	9.702880766
wsnp_Ex_c1482_2835665	7A	136	0.302465761	0.486238532	4.994946659
BS00068310_51	2B	114	0.302488267	0.396788991	-5.460319595
Kukri_rep_c81206_235	1A	70	0.302553531	0.110091743	9.392043035
RAC875_c53095_51	1A	70	0.302553531	0.110091743	9.392043035
BS00063063_51	1A	70	0.302553531	0.110091743	-9.392043035
BobWhite_c26082_239	5B	171	0.302605635	0.119266055	8.039720425
wsnp_Ex_c23230_32466568	1B	84	0.302772435	0.176605505	7.77310433
IACX3152	5A	53	0.303203649	0.165137615	7.191624163
RFL_Contig3780_644	2A	113	0.303424592	0.44266055	-5.250093042
Kukri_c10711_632	6A	77	0.30342733	0.305045872	-5.689976385
wsnp_CAP11_c2142_1128735	6A	20	0.303489611	0.087155963	-8.095717084
CAP11_c6014_160	1A	70	0.303715937	0.100917431	8.031588051
wsnp_Ex_c9470_15701734	6B	65	0.303895284	0.300458716	-7.43817548
wsnp_CAP11_rep_c4300_2030261	6B	54	0.303947423	0.197247706	7.247153475
Kukri_c147_1620	1B	65	0.304001307	0.472477064	-5.371342769
Tdurum_contig9132_102	3B	69	0.304181128	0.197247706	-5.521015284
RAC875_c12805_908	6B	64	0.304187055	0.481651376	-7.239658768
BobWhite_c20051_53	4B	66	0.304660091	0.243119266	5.479287058
Tdurum_contig11700_1247	6B	57	0.304855605	0.433486239	-4.803413191
wsnp_Ex_c16551_25060833	5A	23	0.30488132	0.133027523	-6.797152895
Ku_c33884_267	2A	133	0.304889801	0.369266055	-4.894837668
BS00105308_51	4B	62	0.30531725	0.481651376	5.482031261
Excalibur_rep_c107769_116	2B	20	0.30534364	0.392201835	5.026321892
BS00025880_51	2A	144	0.305502176	0.135321101	6.70124695
Excalibur_c14999_712	3B	69	0.305797645	0.197247706	-5.56062818
Excalibur_c12177_285	2A	47	0.306496607	0.288990826	-4.921670353
wsnp_Ku_c5560_9851459	1D	90	0.306544926	0.266055046	6.765456974
wsnp_JG_c609_370792	2B	87	0.306702379	0.194954128	6.061019598
wsnp_Ex_c5740_10081171	2A	141	0.306727066	0.240825688	5.819255689
BS00021968_51	5A	124	0.306893384	0.332568807	5.206838525
RFL_Contig1622_1259	6A	25	0.306989432	0.213302752	5.891006819
Kukri_c33640_640	3A	106	0.307130058	0.408256881	-5.142003551
wsnp_Ra_rep_c106523_90273922	3A	34	0.307191697	0.48853211	-4.931027185
BS00070507_51	5B	52	0.307769236	0.360091743	5.230135035
wsnp_Ku_c6065_10682577	7A	125	0.307819436	0.419724771	-5.246060135
Tdurum_contig777_260	3A	21	0.307958549	0.399082569	4.83577996
BS00011061_51	6D	117	0.30796911	0.385321101	-4.785536
wsnp_Ex_c57094_58953404	5A	27	0.308572349	0.137614679	6.894490212
BS00001478_51	3A	101	0.30858435	0.497706422	4.898037471
BS00072993_51	3B	86	0.308741675	0.151376147	-6.843602886
wsnp_Ex_c5123_9089025	2B	114	0.309099676	0.208715596	-6.189655882
BS00010557_51	7B	78	0.309223905	0.392201835	5.834381538
BS00066691_51	3D	142	0.309224367	0.158256881	-6.484629425
BobWhite_rep_c51612_864	2D	41	0.309496408	0.181192661	6.583606707
[truncated: 4,422 more rows]
