# Supplementary material for: Haplotype-tagged SNPs improve genomic prediction accuracy for Fusarium head blight resistance and yield-related traits in wheat
Source: Theor Appl Genet. 2023 Apr 3;136(4):92. doi: 10.1007/s00122-023-04352-8 (PMC10068637; doi:10.1007/s00122-023-04352-8)
Supplement: Supplementary file 6 — Supplementary file6 (ZIP 14628 KB) [file 122_2023_4352_MOESM6_ESM.zip › FHB/4-GWAS-FHB.csv]

SNP	Chromosome	Position	P.value	maf	effect
BobWhite_c41676_137	2B	110	2.70E-05	0.383027523	18.88276634
Excalibur_c105074_293	2B	110	4.71E-05	0.385321101	18.18825789
Excalibur_c2484_2113	2B	116	8.81E-05	0.371559633	18.50264537
Tdurum_contig18858_324	2B	109	0.000203963	0.431192661	16.6339278
Tdurum_contig54784_485	2B	116	0.000214686	0.415137615	16.7036068
Tdurum_contig14404_319	5B	126	0.000233191	0.426605505	16.64467266
wsnp_Ex_c2203_4129271	2B	114	0.000233509	0.339449541	-17.53443014
BS00077131_51	2B	111	0.000264011	0.422018349	-16.35043733
Excalibur_c2819_1773	2B	114	0.000308175	0.344036697	-17.2196655
BobWhite_c47357_535	2B	114	0.000339151	0.339449541	17.10697654
Kukri_c834_259	2B	115	0.000414147	0.341743119	-16.95516213
RAC875_c4465_81	2B	114	0.000418097	0.344036697	16.73125081
Ex_c16948_754	2B	115	0.000603472	0.337155963	16.36431878
Excalibur_c53981_77	6A	85	0.000730711	0.130733945	-21.07608606
BS00047070_51	2B	115	0.000740014	0.353211009	-16.03584836
IACX8470	2B	111	0.00081911	0.332568807	16.42094618
BS00010780_51	6A	85	0.000841147	0.121559633	-21.41226569
RFL_Contig2577_584	2B	115	0.000882404	0.314220183	16.06673702
BobWhite_c9690_94	2B	126	0.001040774	0.279816514	-16.47404962
wsnp_Ex_c17185_25829084	6A	85	0.001063242	0.121559633	-20.79196644
wsnp_Ex_c11748_18884081	2B	114	0.001077141	0.309633028	-15.88802683
RAC875_c103094_120	2B	114	0.001087614	0.334862385	15.74517605
Tdurum_contig42125_5972	6A	85	0.001107822	0.123853211	-20.77865552
RAC875_c4465_549	2B	114	0.001116549	0.337155963	-15.46443792
wsnp_Ku_c22358_32187765	6A	85	0.0012117	0.126146789	20.51363487
BobWhite_c2568_115	6A	85	0.0012117	0.126146789	-20.51363487
RAC875_c691_1486	6A	85	0.001271506	0.126146789	-20.29106161
IAAV1401	2B	116	0.001375976	0.435779817	14.48271751
Kukri_c18459_2622	2B	110	0.001385018	0.431192661	-14.30413585
BS00046166_51	2B	110	0.001435617	0.44266055	-14.43707187
RAC875_rep_c115090_51	3D	1	0.001661076	0.208715596	16.5773168
RAC875_c22383_248	3D	1	0.001761711	0.197247706	-16.87208981
RAC875_c43871_154	3D	1	0.001772583	0.194954128	16.88084486
Excalibur_c2819_2310	2B	114	0.001773217	0.344036697	14.95876832
Tdurum_contig5691_596	2B	110	0.001773378	0.433486239	-14.23723834
BS00063365_51	2B	115	0.001883964	0.438073394	-14.00430729
wsnp_Ex_c902_1745108	6A	85	0.001900057	0.119266055	19.9862492
BS00065422_51	3D	1	0.001931483	0.197247706	16.62700424
BobWhite_rep_c64679_73	2B	110	0.002119164	0.444954128	13.92510557
BS00068310_51	2B	114	0.00219369	0.433486239	-13.71353002
BS00080967_51	2B	109	0.002519838	0.444954128	-13.50112138
CAP7_c1933_170	2B	110	0.002561875	0.451834862	-13.65657989
Kukri_rep_c104648_439	6A	55	0.002565339	0.055045872	27.42633053
RAC875_c12733_1509	7A	228	0.002631303	0.133027523	19.9311905
BobWhite_c18540_97	2B	119	0.002649128	0.435779817	13.59545032
wsnp_RFL_Contig3917_4326857	2B	126	0.002811667	0.266055046	14.77728823
wsnp_BE426418A_Ta_2_2	3A	161	0.002973573	0.178899083	16.06004064
wsnp_CAP7_c1592_791887	2B	116	0.003104653	0.277522936	14.5441887
Excalibur_c3762_715	2B	108	0.003173952	0.128440367	19.78933146
Tdurum_contig52079_1174	7B	136	0.003504346	0.440366972	12.48934236
Kukri_c35661_63	6A	55	0.003684155	0.05733945	-26.29451124
Tdurum_contig46389_1540	1D	178	0.003791347	0.135321101	-17.77782809
wsnp_BE426418A_Ta_2_1	3A	161	0.003935435	0.176605505	-15.68685883
Excalibur_rep_c106362_961	7A	213	0.003942564	0.048165138	-27.95013315
RAC875_c8752_1079	7B	159	0.003965912	0.153669725	-17.75754907
BobWhite_c10539_201	2D	78	0.004014703	0.128440367	-19.45206666
Excalibur_c23801_115	5B	183	0.004085592	0.077981651	-23.15567323
wsnp_JD_c47318_32176833	2B	107	0.004111122	0.415137615	12.68632957
RAC875_rep_c118655_110	7B	149	0.004530214	0.479357798	13.0420975
Excalibur_rep_c105674_315	7A	213	0.004579096	0.068807339	-23.21338904
Excalibur_s107771_77	1A	70	0.004758838	0.137614679	-18.00366909
wsnp_RFL_Contig1871_1020122	6A	85	0.004876941	0.100917431	-19.56647736
RFL_Contig4591_1759	3D	1	0.004971111	0.05733945	-25.52252489
RFL_Contig3811_3709	5B	49	0.005136713	0.263761468	-14.65097527
BS00062892_51	4B	74	0.005155623	0.45412844	13.4528912
wsnp_Ra_c12773_20367106	7A	228	0.005335806	0.153669725	17.16801732
BS00075731_51	7A	232	0.005349876	0.130733945	-18.9832505
Excalibur_c18966_1008	2B	130	0.005777167	0.236238532	-15.81520287
Kukri_c11530_92	7A	232	0.006106499	0.135321101	18.50962482
BobWhite_c24484_240	5B	182	0.006255419	0.084862385	21.73624946
IAAV6424	2B	113	0.006451763	0.172018349	-17.03166676
BS00065633_51	6A	85	0.006819087	0.130733945	-16.73898506
Excalibur_c2157_173	2B	126	0.006866818	0.259174312	13.63274909
Excalibur_c37753_655	2B	126	0.006866818	0.259174312	-13.63274909
RAC875_c32447_187	6B	73	0.006919149	0.334862385	-12.59516197
BS00010988_51	2B	127	0.007035379	0.266055046	14.65518503
RFL_Contig2814_604	7A	228	0.00723733	0.155963303	-16.55691116
wsnp_Ex_c2723_5047696	3B	14	0.007303784	0.353211009	12.75224549
Excalibur_c35074_257	2B	118	0.007382471	0.339449541	-12.53723989
tplb0048g05_866	2B	114	0.007435355	0.268348624	13.84708545
BS00023068_51	2B	21	0.007442937	0.346330275	12.93399482
Tdurum_contig46717_2021	7A	228	0.007504398	0.119266055	-19.39828273
IAAV3100	2B	116	0.007896721	0.30733945	13.18203757
BobWhite_c20453_589	7A	213	0.008151403	0.071100917	21.5228065
Kukri_c57014_168	2B	119	0.008289319	0.334862385	-12.43197959
BobWhite_rep_c65414_125	2D	80	0.008494758	0.353211009	12.12938913
Tdurum_contig71365_233	2B	120	0.008741415	0.334862385	-12.33477384
RFL_Contig3172_1752	2B	113	0.008926201	0.380733945	-12.04351918
BS00011492_51	4B	74	0.009379534	0.479357798	-12.52815674
Excalibur_c33267_538	7B	160	0.009382331	0.144495413	-16.17571596
BS00021873_51	5A	39	0.009902951	0.435779817	12.33470081
BS00022201_51	1A	70	0.009945522	0.174311927	15.67451334
Kukri_c10751_1031	3A	130	0.010359917	0.493119266	10.51994108
Kukri_c10751_264	3A	130	0.010359917	0.493119266	10.51994108
Kukri_rep_c68903_708	2B	119	0.01042591	0.279816514	-12.67172046
wsnp_Ex_rep_c66331_64502558	3B	12	0.010738707	0.188073394	-13.99076798
BS00073670_51	5A	84	0.011144717	0.314220183	12.29504277
Kukri_rep_c68903_301	2B	119	0.011199624	0.293577982	-12.54167582
BS00102492_51	1A	71	0.011294555	0.176605505	-15.56233627
Tdurum_contig82393_581	2B	119	0.011412624	0.28440367	-12.56518819
Jagger_c3839_60	3D	156	0.011427105	0.337155963	12.55544131
Kukri_c97631_275	2B	110	0.011799564	0.176605505	14.02177609
Tdurum_contig60114_525	4B	74	0.01195532	0.474770642	-12.19491049
BobWhite_rep_c64049_232	2B	109	0.012339248	0.165137615	-15.7199199
BS00111247_51	7B	163	0.012369231	0.167431193	-14.84395204
RAC875_c18736_133	4B	74	0.013060109	0.481651376	11.63835901
BS00063458_51	7A	136	0.013127908	0.256880734	-13.42727721
RFL_Contig5137_602	5A	51	0.013861537	0.497706422	10.7595153
Kukri_rep_c106598_114	4B	38	0.013981067	0.394495413	-10.57334004
wsnp_Ku_c33917_43336069	1A	101	0.014012227	0.467889908	-10.23363789
Tdurum_contig100212_141	3B	14	0.014146323	0.19266055	-13.10648866
Excalibur_rep_c69004_1653	3D	4	0.014316401	0.188073394	-13.44237855
BS00004224_51	2B	119	0.014333256	0.282110092	-12.16240135
CAP8_c806_297	1A	70	0.014524553	0.155963303	-15.38872029
wsnp_RFL_Contig2014_1222146	6B	57	0.01462002	0.438073394	-12.34226774
BS00036397_51	6A	85	0.014641542	0.348623853	-12.03379776
Kukri_c52356_96	2B	114	0.01513045	0.096330275	18.23122509
Kukri_rep_c79716_389	7B	151	0.015243011	0.279816514	-11.52646794
BobWhite_c8253_397	2B	109	0.015329673	0.158256881	15.30424663
BS00110528_51	7B	145	0.015350813	0.486238532	10.80328492
CAP7_c915_121	3A	177	0.015772429	0.22706422	-12.19424464
Tdurum_contig82534_311	7B	140	0.015819958	0.431192661	10.30103559
Tdurum_contig51566_427	6A	128	0.016296573	0.066513761	-19.96229458
Excalibur_c14201_111	2B	119	0.016383884	0.286697248	-11.89126133
BobWhite_c13525_262	2B	119	0.016396399	0.288990826	-11.60151237
RAC875_c18200_929	4B	74	0.016492924	0.456422018	11.30854056
Kukri_c40621_513	2B	108	0.016793798	0.119266055	16.60577194
BS00110512_51	6A	134	0.016890086	0.376146789	10.6646078
RAC875_rep_c78007_394	7B	134	0.016904628	0.474770642	10.33184004
CAP7_c7296_88	7A	136	0.017071277	0.254587156	13.19060352
Excalibur_c34937_710	2B	20	0.017191911	0.318807339	-11.61577699
wsnp_Ku_c51703_56915288	1B	116	0.017515473	0.19266055	-12.92771198
BS00108577_51	3D	4	0.018118087	0.206422018	-12.41501854
RFL_Contig583_419	4B	74	0.018151588	0.456422018	11.10905473
CAP8_c5043_351	3D	4	0.018341281	0.199541284	-12.6563735
BS00021877_51	1B	155	0.018437741	0.449541284	10.35102408
CAP12_rep_c6956_169	2A	115	0.018553225	0.121559633	-15.01470984
RAC875_c6798_467	1A	104	0.01879405	0.353211009	10.7210114
BS00056933_51	5A	20	0.01914714	0.44266055	11.08391562
BS00085434_51	3B	95	0.019556606	0.084862385	-17.72780811
Kukri_c84629_315	2B	114	0.019803142	0.362385321	-10.65077754
wsnp_Ex_c14530_22548417	6B	57	0.019906892	0.229357798	14.65916768
Tdurum_contig67399_676	4B	36	0.020074313	0.300458716	10.73951794
Excalibur_c20133_87	1A	70	0.020150583	0.160550459	14.31508053
RAC875_c81616_116	5A	51	0.020333513	0.401376147	-10.65681018
wsnp_Ex_c7266_12475249	5A	86	0.020575538	0.339449541	-10.74725824
BS00039935_51	4B	6	0.020740411	0.394495413	10.60242781
wsnp_Ex_c8715_14590273	3B	77	0.020895718	0.26146789	11.44980553
BS00031923_51	7B	140	0.020958995	0.417431193	-9.887761993
BS00106008_51	3A	177	0.020989366	0.206422018	12.26964236
Kukri_c31059_130	2B	113	0.021067546	0.080275229	18.81379525
Ku_c69608_894	2A	124	0.021238189	0.428899083	-9.779256276
tplb0024k14_1812	6A	48	0.021448095	0.254587156	11.5844357
Excalibur_c19078_210	4B	53	0.021495977	0.091743119	17.05964096
Ku_c1312_1194	1B	41	0.021829045	0.133027523	14.21343069
RAC875_rep_c72879_435	2B	108	0.021967809	0.080275229	18.34901401
wsnp_Ex_c15475_23756906	3A	130	0.022099627	0.497706422	9.426822648
BobWhite_c948_52	2B	96	0.022496924	0.126146789	14.5500746
BS00102646_51	3B	12	0.022501614	0.201834862	12.12205078
Tdurum_contig82534_237	7B	140	0.022531757	0.405963303	-9.661700564
wsnp_Ex_c5123_9088111	2B	114	0.022569553	0.222477064	11.89254865
Excalibur_c1353_1364	2B	110	0.022854862	0.300458716	-11.05761816
wsnp_Ku_c12037_19549078	2B	107	0.02286114	0.116972477	15.82956721
BS00022810_51	7B	145	0.022967487	0.451834862	-9.998617885
IACX10924	1A	71	0.023172421	0.346330275	-10.58644637
D_contig59199_227	3D	5	0.024259399	0.197247706	-12.21911103
BS00057293_51	5A	16	0.024461676	0.438073394	-10.85633963
Excalibur_rep_c88290_94	1A	70	0.024463058	0.188073394	-13.53717571
BS00067117_51	3D	4	0.024496806	0.194954128	-12.35344937
BS00110627_51	1A	104	0.024594374	0.385321101	9.942110895
Tdurum_contig12008_803	3B	10	0.024642023	0.183486239	12.12358132
RAC875_rep_c110526_324	7B	163	0.024997067	0.394495413	9.605728266
IACX6309	2B	115	0.025131763	0.360091743	-10.31502485
Jagger_c505_141	5B	49	0.025245737	0.199541284	-11.98513601
RAC875_rep_c105322_99	5B	49	0.025245737	0.199541284	-11.98513601
wsnp_Ex_c12119_19382820	5B	49	0.025245737	0.199541284	-11.98513601
wsnp_Ex_rep_c66696_65023462	5B	49	0.025245737	0.199541284	-11.98513601
CAP12_c1587_142	7B	145	0.025641986	0.493119266	-9.960666228
Ku_c172_840	3B	78	0.026310309	0.128440367	13.97324038
RAC875_c29913_139	2B	119	0.026739806	0.263761468	-11.10217781
Tdurum_contig71499_211	5A	86	0.026870445	0.339449541	10.27909973
IAAV4916	1A	71	0.026871134	0.353211009	-10.42032572
Ex_c1583_1138	5B	56	0.026909204	0.201834862	12.21256255
BS00049977_51	3A	131	0.02691517	0.483944954	9.103393494
RFL_Contig4856_71	2B	109	0.026932031	0.110091743	15.60185415
BS00107069_51	4A	62	0.026942122	0.243119266	-10.71319128
BS00079621_51	2B	108	0.027001827	0.080275229	17.97683121
RAC875_c76528_296	7B	155	0.027582358	0.197247706	-12.22394448
wsnp_Ex_c26285_35532440	4B	82	0.027746664	0.211009174	-11.31503498
IAAV9053	5A	84	0.027888154	0.344036697	10.21396433
BS00064548_51	6A	83	0.028045386	0.130733945	-13.63770432
IAAV3552	1A	71	0.028229588	0.353211009	10.41023761
Excalibur_c36280_764	2B	114	0.028237346	0.222477064	11.56009123
BS00039936_51	4B	6	0.028472301	0.412844037	-10.02873794
Excalibur_c95944_641	2B	119	0.02858684	0.268348624	10.92922816
BS00009060_51	2B	129	0.028959578	0.181192661	-13.5325657
wsnp_Ex_c39221_46569987	7A	125	0.029100223	0.121559633	-14.0539211
IACX6007	5B	49	0.029126798	0.197247706	-11.79235742
BS00049730_51	7B	143	0.029138608	0.30733945	10.27084435
BS00091068_51	2B	109	0.029143443	0.112385321	-15.24303144
BS00022364_51	4B	74	0.029525091	0.440366972	10.36186282
BS00064679_51	1A	71	0.029831156	0.353211009	10.39799958
RFL_Contig5898_807	7B	143	0.029865731	0.197247706	-11.25009607
Excalibur_rep_c110501_525	3A	130	0.029943999	0.495412844	-8.962487811
RAC875_c67063_703	7A	125	0.030317115	0.112385321	-14.40849326
Tdurum_contig12899_342	3B	10	0.03037829	0.197247706	11.56026643
RAC875_rep_c112646_106	6B	113	0.030462572	0.355504587	-9.552623542
Kukri_c40735_318	7A	167	0.030545125	0.29587156	10.04398038
D_GBUVHFX02FY8QG_158	5D	69	0.03088399	0.064220183	-18.71985222
BS00016650_51	2B	109	0.030958892	0.376146789	-9.696910401
BS00046164_51	2B	114	0.031057565	0.220183486	11.37126665
BS00068181_51	2B	131	0.03121663	0.206422018	12.05185936
Excalibur_c6714_246	5A	23	0.031564639	0.112385321	14.27749332
IACX8300	1A	71	0.03172413	0.350917431	-10.01036023
wsnp_Ex_c351_689415	7B	143	0.03194582	0.346330275	-10.30831903
wsnp_Ex_c5619_9884202	2B	109	0.032413086	0.059633028	-19.19150852
tplb0021f14_1700	7B	103	0.032458778	0.458715596	9.861457592
BS00064528_51	2B	108	0.032631358	0.121559633	14.23928265
Kukri_c48418_149	7B	150	0.032671751	0.291284404	-9.99177293
Kukri_c18017_1696	1A	94	0.032839965	0.440366972	-9.191242972
wsnp_CAP12_c720_382116	6D	23	0.032963328	0.098623853	-15.23198518
Tdurum_contig54925_415	2B	108	0.032990433	0.130733945	13.87737435
IACX2158	2B	114	0.032999889	0.22706422	11.08866608
IACX3811	1B	41	0.033005893	0.137614679	12.99014438
BS00056932_51	5A	16	0.03301734	0.438073394	-10.22975928
RAC875_rep_c106118_339	5A	39	0.033202724	0.458715596	-10.19229013
Excalibur_c53516_119	2B	68	0.033426493	0.309633028	-9.870043135
RAC875_c21868_792	2B	68	0.033426493	0.309633028	-9.870043135
RAC875_c67063_984	7A	125	0.033587582	0.119266055	-13.73046399
RAC875_c15109_106	3A	131	0.034383176	0.474770642	-8.817230161
IAAV1698	2A	115	0.034433478	0.263761468	-10.43247014
wsnp_JG_c402_268605	5B	49	0.035049218	0.194954128	11.40868223
wsnp_Ku_rep_c71909_71634013	1A	71	0.035148591	0.357798165	9.88408969
wsnp_Ex_c14866_22995097	1A	71	0.035357675	0.172018349	12.29125722
wsnp_Ex_rep_c66651_64963120	5B	49	0.035569674	0.20412844	11.22820448
BS00065327_51	2B	119	0.035709345	0.275229358	10.23748642
BS00080239_51	2D	45	0.036046375	0.256880734	10.57047239
Ra_c2322_174	1A	71	0.036165881	0.357798165	-9.897156293
RAC875_c5744_115	7B	165	0.037139075	0.461009174	9.003288766
CAP7_c3885_73	1A	71	0.037194045	0.353211009	-9.718121745
Tdurum_contig93330_656	1B	148	0.037242741	0.385321101	-9.145559362
wsnp_Ex_rep_c68023_66768770	5B	56	0.037248457	0.201834862	11.59647083
wsnp_Ex_c9722_16062937	1A	92	0.037642471	0.405963303	-9.221260517
Ku_c10813_1122	1A	87	0.037941616	0.401376147	-9.213340574
Ku_c1313_1673	1A	86	0.037989639	0.344036697	-9.336292673
BS00063809_51	4A	62	0.038154296	0.415137615	9.625410458
IAAV717	2B	109	0.038200571	0.105504587	15.06838276
Excalibur_c10637_515	2B	129	0.038356618	0.199541284	12.57015067
BS00067742_51	1A	84	0.038724483	0.456422018	9.195069368
Kukri_c50527_241	3D	4	0.038894988	0.197247706	-11.17640305
BS00022480_51	6B	92	0.038993544	0.240825688	10.25549856
Kukri_rep_c71778_644	7B	3	0.039058477	0.279816514	10.05893916
IAAV6288	2B	129	0.039242809	0.20412844	-12.4322951
BobWhite_c32938_264	2B	115	0.039460303	0.059633028	-18.53009396
BS00063214_51	3D	156	0.039467936	0.293577982	-10.32878804
wsnp_Ku_c39334_47795350	6A	13	0.040019884	0.181192661	12.26081375
RAC875_rep_c114561_587	6A	74	0.040114114	0.158256881	-12.76837371
RAC875_rep_c77127_256	4A	151	0.040302569	0.077981651	17.13912143
Kukri_rep_c106477_365	7B	171	0.040742305	0.48853211	8.835796932
Excalibur_c20277_483	3B	10	0.040778292	0.19266055	-10.95754422
BS00038217_51	2B	84	0.041171379	0.309633028	-10.12108201
IAAV3697	4A	40	0.041277401	0.123853211	-13.74446537
BobWhite_c35035_317	6A	136	0.04160433	0.417431193	-9.046948794
Kukri_c46447_1738	7B	151	0.041828351	0.327981651	-9.985592194
IAAV4781	3A	85	0.041935037	0.316513761	10.35381824
RAC875_c46007_340	2D	43	0.04223021	0.254587156	-10.26937493
Tdurum_contig13653_255	2B	104	0.042328573	0.211009174	-10.66775193
BS00084895_51	1B	116	0.042390089	0.181192661	-11.3482167
wsnp_Ku_c21021_30712963	6A	85	0.042468315	0.371559633	9.717223439
BobWhite_c3902_210	3B	14	0.04265477	0.449541284	-9.963815387
wsnp_Ex_c431_848310	6A	12	0.042670372	0.396788991	8.928655127
Excalibur_c431_1323	6A	12	0.042670372	0.396788991	-8.928655127
wsnp_Ex_c8364_14095508	1A	71	0.042833224	0.135321101	-12.85948941
Kukri_rep_c117022_97	3D	1	0.042907473	0.073394495	-16.45501123
wsnp_Ex_rep_c68491_67318138	5D	184	0.042910871	0.483944954	8.848831147
Excalibur_c51720_84	7B	151	0.04298462	0.318807339	-10.01547872
Tdurum_contig48689_514	6B	49	0.043043577	0.22706422	11.12797849
IAAV7414	1A	70	0.043081301	0.107798165	15.00720185
Kukri_c8395_1352	1B	142	0.043301623	0.403669725	8.926997741
Kukri_c50071_1084	7B	90	0.043339531	0.144495413	12.48694728
IACX7921	1A	70	0.043612979	0.155963303	12.74412692
tplb0035h03_1251	7B	145	0.044170533	0.162844037	11.66647839
Tdurum_contig67161_99	7B	136	0.044379106	0.447247706	8.596819663
wsnp_Ex_c26285_35531618	4B	82	0.04448468	0.197247706	10.81441226
RAC875_c9770_123	1B	159	0.044648496	0.479357798	8.580424361
wsnp_Ex_c26285_35531324	4B	82	0.045082677	0.178899083	10.90533418
Tdurum_contig13245_119	4A	144	0.045137684	0.412844037	-8.470208274
RAC875_c17182_600	7B	3	0.045212095	0.277522936	-9.716239344
BS00037246_51	1B	142	0.045434699	0.376146789	8.997859435
BS00047242_51	5A	16	0.045728413	0.451834862	9.617986484
Kukri_c8148_2719	6A	85	0.04582191	0.373853211	9.582038109
BS00059896_51	2B	109	0.046081834	0.061926606	-17.73782299
Excalibur_c40976_87	2B	109	0.046081834	0.061926606	17.73782299
RAC875_c8197_810	2B	109	0.046081834	0.061926606	17.73782299
wsnp_Ex_c33455_41940691	5B	56	0.046155058	0.206422018	11.08773522
Ra_c17685_927	1B	108	0.046490712	0.149082569	-12.36936625
Tdurum_contig51922_676	1B	174	0.046500099	0.080275229	-15.36276487
Kukri_c40909_784	3B	66	0.046521664	0.130733945	-12.7712854
wsnp_be496863B_Ta_2_2	7B	60	0.046788211	0.075688073	19.30938579
tplb0032i10_420	6A	77	0.046827899	0.293577982	-10.3139478
wsnp_BM140362A_Ta_2_2	1A	84	0.046877747	0.378440367	-8.857266542
BS00109991_51	1A	104	0.046977231	0.362385321	-8.996390202
Ex_c5759_628	1A	71	0.047000605	0.144495413	-12.32152602
RAC875_c30315_692	5D	69	0.047028451	0.066513761	-16.76590076
RFL_Contig3799_987	3B	66	0.047128922	0.153669725	11.98221053
Tdurum_contig8448_363	7B	164	0.047310079	0.417431193	-8.637914739
IAAV3791	2A	141	0.047375938	0.48853211	-8.515378887
Ra_c64515_242	1A	87	0.04754242	0.424311927	-8.767511318
Kukri_c29410_63	5B	97	0.04763676	0.151376147	12.82127987
RAC875_c86270_269	5A	51	0.047665188	0.458715596	-8.672727409
Kukri_c1313_1158	1A	86	0.047707745	0.431192661	8.605503484
wsnp_Ex_c12219_19526749	2A	102	0.048539498	0.139908257	11.78787972
Kukri_c33550_601	4B	104	0.048751145	0.100917431	14.20524161
BS00079189_51	5A	16	0.049391207	0.405963303	-9.339378882
BS00071732_51	6A	85	0.049859704	0.373853211	-9.351873077
BS00063423_51	5B	50	0.049901967	0.220183486	-10.0697674
wsnp_Ex_c7203_12370983	2B	110	0.049920706	0.107798165	14.15942312
wsnp_Ex_c11348_18326787	6A	85	0.049971529	0.376146789	9.375629178
wsnp_Ex_c11348_18327861	6A	85	0.049971529	0.376146789	9.375629178
BS00089790_51	1B	111	0.049975127	0.064220183	-16.71764666
BobWhite_c12355_1548	7B	150	0.0500808	0.311926606	9.687267111
Tdurum_contig75595_586	6A	41	0.050118723	0.300458716	-9.351841534
wsnp_Ex_c56027_58308093	2B	68	0.05051197	0.314220183	-9.0411792
BS00110130_51	1A	103	0.050517761	0.25	-10.14859096
BobWhite_c47103_205	5B	56	0.050543371	0.20412844	10.88744402
wsnp_Ku_c17875_27051169	5B	56	0.050543371	0.20412844	10.88744402
wsnp_Ex_rep_c68023_66768700	5B	56	0.050543371	0.20412844	-10.88744402
RAC875_c8954_479	6B	57	0.050684045	0.142201835	13.78420072
wsnp_Ku_c18227_27490539	1B	101	0.050733357	0.337155963	-9.074925332
Excalibur_c14803_1088	3B	66	0.05141959	0.146788991	-12.01410834
RAC875_rep_c109969_119	5A	93	0.051950166	0.128440367	-12.4138037
BobWhite_c24364_73	3B	86	0.052008239	0.105504587	-13.32191208
BobWhite_c478_1386	1A	71	0.052225539	0.366972477	-9.268090676
wsnp_Ex_c65985_64188864	5D	70	0.052272974	0.071100917	-15.80277738
Ra_c4051_1010	2B	108	0.052297718	0.123853211	-12.80992642
wsnp_Ku_c93664_84327484	3B	71	0.05229773	0.098623853	14.47049887
BS00011869_51	3B	71	0.05229773	0.098623853	-14.47049887
BS00031200_51	1A	71	0.052380742	0.357798165	-9.076709216
Ex_c5740_1133	2A	142	0.052491716	0.21559633	10.48613216
BobWhite_c28058_232	7B	134	0.052530358	0.224770642	10.31002825
BS00094095_51	5A	37	0.0528231	0.355504587	-9.547060481
RFL_Contig5508_1283	3B	14	0.053038551	0.438073394	-9.690482124
BS00063710_51	2D	41	0.053264789	0.364678899	8.548332749
Kukri_rep_c72558_961	2D	43	0.053604555	0.174311927	-11.86937277
Tdurum_contig11988_459	3B	23	0.053646705	0.422018349	9.617313332
BobWhite_c7786_376	2B	96	0.054308226	0.206422018	-9.980896057
Kukri_c49670_857	2D	43	0.054381117	0.263761468	-9.690693626
Excalibur_c34765_1023	1B	112	0.05443975	0.181192661	10.69620247
IAAV1683	1B	114	0.05443975	0.181192661	10.69620247
Tdurum_contig10036_741	1B	112	0.05443975	0.181192661	10.69620247
Tdurum_contig10036_977	1B	114	0.05443975	0.181192661	10.69620247
Tdurum_contig10036_1044	1B	112	0.05443975	0.181192661	-10.69620247
Tdurum_contig93532_89	1B	114	0.05443975	0.181192661	-10.69620247
Tdurum_contig31131_198	5B	49	0.054585071	0.461009174	8.278409956
Excalibur_c37115_306	3B	78	0.054963953	0.133027523	-11.90137711
Tdurum_contig48658_802	5B	49	0.055035615	0.470183486	-8.275151119
Kukri_c3009_1374	6A	13	0.055182505	0.428899083	-8.31755699
BS00011165_51	6A	13	0.055550568	0.392201835	-8.322027912
wsnp_Ex_c13949_21828493	3A	95	0.055833167	0.105504587	-13.01168877
Excalibur_c76665_98	2B	109	0.055896259	0.151376147	12.55944124
BS00007437_51	5B	45	0.05592246	0.389908257	-9.175703392
wsnp_BE490267A_Ta_2_1	2B	109	0.056062123	0.107798165	13.51550126
IAAV5350	2B	109	0.056262791	0.112385321	-13.57279371
Excalibur_c43482_141	2B	84	0.056452151	0.309633028	9.408451222
Excalibur_c2578_1966	3A	85	0.056518233	0.431192661	8.354494955
wsnp_JD_c16245_15468917	3B	81	0.056565829	0.061926606	16.40808652
BS00066719_51	2B	116	0.056663291	0.339449541	-8.718165945
wsnp_Ex_c29648_38653339	6A	141	0.056988661	0.318807339	-8.80890827
RAC875_c63624_753	1B	41	0.057435021	0.139908257	11.75843604
Ku_c1191_2004	5B	45	0.057545722	0.474770642	8.734469154
Ra_c53208_433	5B	45	0.05756295	0.385321101	9.085441511
Ex_c1583_1688	5B	56	0.058011171	0.201834862	10.54710352
wsnp_Ex_rep_c66903_65319487	5B	56	0.058011171	0.201834862	10.54710352
Kukri_c30439_2407	2D	6	0.058199681	0.357798165	-8.501966663
Kukri_c28117_583	5B	49	0.058539882	0.46559633	-8.143808164
wsnp_Ex_c12618_20079758	6B	56	0.058586867	0.066513761	-17.18647093
wsnp_CAP11_c68_106078	3A	131	0.058654065	0.48853211	-7.820521468
wsnp_CAP12_c15_9559	3A	131	0.058654065	0.48853211	-7.820521468
BobWhite_c47740_85	5B	42	0.059010185	0.385321101	-9.046622544
wsnp_Ku_c30921_40705731	1A	71	0.059155836	0.362385321	8.871910491
wsnp_Ex_c51461_55394646	2B	96	0.059472659	0.194954128	10.15604886
BS00070455_51	3B	34	0.059560543	0.435779817	8.94258603
wsnp_be496863B_Ta_2_1	7B	60	0.060116149	0.073394495	18.51976304
wsnp_Ex_c17882_26646153	7B	60	0.060116149	0.073394495	-18.51976304
IAAV5331	2B	96	0.060470648	0.135321101	-11.69386515
BobWhite_c8428_346	1A	71	0.060481495	0.142201835	11.85586652
RAC875_c8927_1434	5B	128	0.060540572	0.050458716	-18.26612179
wsnp_Ex_c5740_10081171	2A	141	0.060579109	0.213302752	10.22921651
BS00066271_51	1B	21	0.06122211	0.061926606	-16.94528714
IAAV5917	7D	134	0.06130973	0.410550459	8.074557167
wsnp_Ra_c66636_64922359	2A	142	0.061502833	0.201834862	10.40813417
BS00100563_51	2B	107	0.06156257	0.206422018	-10.04351654
wsnp_Ex_c14733_22819625	1A	70	0.062075019	0.151376147	11.99956303
Excalibur_c74925_338	2B	173	0.062257603	0.401376147	-8.974251827
wsnp_BE604885A_Ta_2_1	3A	160	0.06228641	0.346330275	8.464768712
BobWhite_rep_c50145_387	5A	37	0.062398363	0.362385321	9.21610464
IAAV3519	3B	80	0.062757771	0.130733945	11.69021866
IAAV8836	7B	144	0.063035707	0.114678899	-13.06093618
RAC875_rep_c76047_63	1A	70	0.063082715	0.116972477	-13.38307898
IAAV5730	1A	71	0.063509437	0.144495413	-11.73900408
wsnp_Ex_c2582_4804223	5B	96	0.063521144	0.401376147	-9.267560422
wsnp_Ex_rep_c68600_67448893	5B	111	0.063723447	0.486238532	-8.444813059
wsnp_BF483640B_Ta_2_2	4B	27	0.063822755	0.208715596	9.872854538
BS00067499_51	3A	69	0.064246968	0.105504587	12.65188795
BS00035883_51	2A	115	0.064479362	0.254587156	-9.30154537
Tdurum_contig61938_424	2A	150	0.06454194	0.392201835	8.377814643
Jagger_c5280_407	1A	88	0.064859446	0.373853211	-8.249652183
wsnp_BE497740B_Ta_2_2	3B	82	0.065031782	0.451834862	7.821420309
Tdurum_contig32277_121	3B	94	0.0650792	0.112385321	-12.51664644
Excalibur_rep_c66942_58	3B	82	0.065110505	0.449541284	7.802113491
Ku_c12037_482	2B	107	0.06511748	0.112385321	13.01073754
wsnp_BG262734A_Ta_2_3	3A	130	0.065176396	0.5	-7.653699936
Tdurum_contig60165_722	5B	183	0.065253307	0.348623853	8.573297124
wsnp_Ex_c741_1456698	2B	84	0.065522064	0.314220183	-9.099539924
wsnp_Ex_rep_c70299_69243835	2A	141	0.0655334	0.194954128	-10.38393318
RAC875_c68978_220	6A	13	0.065632892	0.399082569	-8.038371722
BS00101512_51	4A	109	0.065798518	0.052752294	17.60243927
Ex_c28973_935	6A	141	0.065848529	0.321100917	8.515641969
wsnp_Ex_c28973_38050756	6A	141	0.065848529	0.321100917	-8.515641969
Excalibur_c17487_51	6A	141	0.06588329	0.314220183	-8.457153481
RFL_Contig1323_544	7D	23	0.065981892	0.240825688	-9.658472632
RAC875_c48107_65	4A	60	0.066174627	0.438073394	8.247452115
Excalibur_c431_1130	6A	13	0.06658874	0.408256881	7.985547601
BS00022666_51	2A	115	0.066628732	0.270642202	-9.085299817
BS00010098_51	2B	129	0.06697133	0.229357798	-10.27981738
Tdurum_contig42858_1352	6A	85	0.067174908	0.112385321	12.24725846
tplb0035a03_368	6A	84	0.067174908	0.112385321	-12.24725846
BobWhite_c2027_84	1B	112	0.067350434	0.185779817	10.04761511
Kukri_c30159_573	1B	112	0.067350434	0.185779817	10.04761511
RAC875_c34617_143	6A	56	0.067630337	0.392201835	8.60089292
CAP11_c3138_241	7A	118	0.068024116	0.366972477	8.218809459
wsnp_Ex_c1997_3757721	1A	88	0.068066616	0.378440367	8.14844276
wsnp_JD_c6544_7697578	1A	87	0.068066616	0.378440367	-8.14844276
BS00067337_51	2B	82	0.068183421	0.447247706	-8.168341482
wsnp_Ku_c4042_7375053	2B	89	0.068229692	0.279816514	-8.70334433
Ra_c3470_1551	7B	73	0.068247725	0.073394495	15.02616106
wsnp_BE489326B_Ta_2_2	3B	66	0.068741308	0.114678899	-12.38196981
CAP11_c2984_419	1A	70	0.068898122	0.116972477	13.38092492
wsnp_Ex_c43454_49770425	1A	71	0.068916063	0.149082569	11.26135951
Tdurum_contig10036_1614	1B	114	0.069655136	0.178899083	-10.14085487
Excalibur_c44487_642	2A	141	0.069851437	0.463302752	7.79601128
BS00104667_51	2B	114	0.069976677	0.229357798	9.670826383
RAC875_c93959_96	6A	118	0.069989331	0.105504587	-12.44936022
BS00093993_51	2B	108	0.070090336	0.270642202	9.423080603
RAC875_c3956_275	3B	12	0.070219954	0.470183486	8.449952564
wsnp_Ex_c21875_31045200	5B	134	0.070438844	0.107798165	13.15390163
wsnp_Ex_c8019_13598142	5B	134	0.070438844	0.107798165	13.15390163
wsnp_Ex_rep_c68829_67704044	5A	51	0.070612933	0.483944954	-7.914653454
RFL_Contig4939_885	6A	56	0.070637763	0.394495413	-8.435834758
Tdurum_contig52447_814	5B	58	0.070709826	0.208715596	9.973415509
IAAV4188	5B	56	0.070709826	0.208715596	-9.973415509
Tdurum_contig55097_601	5A	90	0.070710748	0.19266055	9.772388771
Excalibur_c13094_523	7D	135	0.070808454	0.22706422	-9.43226186
Kukri_c3009_1255	6A	12	0.071209081	0.410550459	7.918266016
Excalibur_c20597_538	6A	12	0.071209081	0.410550459	-7.918266016
BS00079213_51	2B	84	0.071221045	0.316513761	-8.950577123
BS00083706_51	3B	12	0.071536957	0.456422018	-8.286269522
RAC875_c31560_141	2D	41	0.071901828	0.181192661	-11.1027402
BS00089497_51	2A	115	0.071932173	0.277522936	-8.815676048
Kukri_c67586_306	7A	44	0.071958222	0.339449541	8.153447966
BS00086093_51	3B	135	0.071962438	0.387614679	-8.086073596
Jagger_c8121_167	5B	183	0.072115501	0.119266055	-12.08642272
RFL_Contig2277_1527	4B	36	0.072414112	0.087155963	-13.36691134
BS00009789_51	5B	49	0.07251812	0.467889908	7.719151743
RAC875_c16391_426	1B	82	0.072520462	0.137614679	10.74738547
Ku_c4042_576	2B	89	0.072577817	0.277522936	8.534715518
RAC875_c19259_1902	5A	142	0.072654972	0.103211009	12.73615088
wsnp_Ex_c1597_3045682	1B	171	0.073091508	0.089449541	-13.17191436
Tdurum_contig11077_122	1B	107	0.073096004	0.364678899	8.202224902
BobWhite_rep_c66990_294	3B	80	0.073100255	0.121559633	11.41632403
Kukri_c46621_143	2B	89	0.073288409	0.275229358	-8.542342461
Ra_c4668_825	6A	12	0.073296809	0.387614679	-7.893406935
RAC875_c15396_90	2B	102	0.073500382	0.197247706	-9.635096036
Kukri_rep_c89183_282	3A	15	0.073775255	0.387614679	-8.055958755
wsnp_BF478737A_Ta_2_1	1A	70	0.073848225	0.158256881	-11.41486711
Tdurum_contig29823_203	6A	27	0.073949011	0.405963303	-8.1940695
wsnp_BE497820B_Ta_2_1	5B	49	0.073970728	0.474770642	7.719532117
wsnp_Ku_rep_c72922_72561803	5D	70	0.074100236	0.073394495	-14.22822955
Excalibur_c7044_243	6A	43	0.074104541	0.217889908	9.921570219
IAAV8147	1A	71	0.074134541	0.142201835	11.25168008
Tdurum_contig91865_242	3A	66	0.074345859	0.098623853	12.55775397
CAP8_rep_c8162_101	2B	112	0.074652542	0.05733945	-16.47050182
Excalibur_c40976_111	2B	109	0.074652542	0.05733945	-16.47050182
Kukri_c49151_139	5B	49	0.074997444	0.467889908	7.60094023
wsnp_JD_c3441_4455541	6A	45	0.075189393	0.376146789	-8.597756233
RAC875_c62483_112	3B	135	0.075423898	0.401376147	-7.848442909
Ex_c5759_663	1A	71	0.075462038	0.146788991	-11.24504499
IAAV6043	7A	118	0.075467183	0.470183486	-8.135122426
Ra_c106922_266	4B	76	0.075790383	0.220183486	-9.61511105
BS00043099_51	2B	85	0.076485714	0.321100917	8.753118458
tplb0045o20_699	2B	87	0.076485714	0.321100917	8.753118458
wsnp_JD_c12687_12877994	2B	84	0.076485714	0.321100917	8.753118458
wsnp_JD_c17128_16056425	7B	143	0.076489728	0.399082569	8.284043215
Tdurum_contig44635_759	5B	96	0.07668197	0.403669725	8.803123491
Excalibur_c9580_1142	2B	107	0.077393901	0.048165138	-17.40079879
wsnp_Ex_rep_c98716_85135069	6A	141	0.077455314	0.458715596	7.955081349
RAC875_c15807_669	4B	70	0.077475963	0.112385321	-11.89645582
wsnp_Ex_c28973_38050204	6A	141	0.0776719	0.316513761	-8.177304961
RAC875_c29455_79	6A	85	0.077908987	0.114678899	-11.71333749
wsnp_Ex_c269_517710	2B	89	0.07824434	0.27293578	8.378729575
wsnp_BE497494B_Ta_2_1	2B	89	0.07824434	0.27293578	-8.378729575
wsnp_CAP11_c3947_1866837	2B	89	0.07824434	0.27293578	-8.378729575
Excalibur_c11980_619	1B	114	0.078279245	0.158256881	10.32625728
RAC875_rep_c71684_51	4A	151	0.078320014	0.066513761	-14.88082126
RAC875_rep_c105494_293	7B	60	0.078391231	0.071100917	-17.52045518
Excalibur_c57766_92	1A	70	0.078538453	0.137614679	12.16578524
BobWhite_c26534_532	7B	141	0.07876225	0.408256881	-7.49375223
Jagger_c6106_119	5A	70	0.078784821	0.385321101	7.671707854
BS00066479_51	7B	134	0.078824706	0.268348624	8.68600922
Kukri_c40121_373	2A	116	0.078906279	0.165137615	9.911891594
wsnp_BE605194B_Ta_2_7	7B	103	0.079055964	0.45412844	-8.389077994
wsnp_Ex_c19647_28632894	5A	53	0.079161505	0.46559633	7.442487704
wsnp_Ex_c2171_4072995	5A	148	0.079165971	0.236238532	9.245897411
BS00068390_51	5B	49	0.079384805	0.314220183	-8.129950996
IAAV7418	6A	55	0.079823778	0.399082569	-8.189226828
RAC875_c52566_644	2B	89	0.079919184	0.240825688	8.749869175
BS00101408_51	7B	103	0.08012053	0.401376147	-9.007943877
BS00060666_51	3A	129	0.080252904	0.080275229	13.74305195
CAP12_c2472_60	2B	107	0.080392061	0.139908257	11.23560234
Kukri_c55780_296	7B	142	0.080472335	0.405963303	8.143458037
BS00003866_51	4A	62	0.080485893	0.435779817	-7.904286584
BobWhite_rep_c51612_864	2D	41	0.080492344	0.178899083	10.8350215
BS00109913_51	6A	141	0.080806597	0.316513761	8.083761451
wsnp_Ex_c29648_38653281	6A	141	0.080806597	0.316513761	8.083761451
Kukri_c63447_148	3B	80	0.081071901	0.100917431	-12.24373836
Excalibur_c14222_179	6A	47	0.081390732	0.456422018	7.929397295
wsnp_Ex_c10644_17356566	5B	60	0.081402659	0.080275229	18.47100912
BS00039118_51	7B	103	0.081403948	0.394495413	-8.60262792
Excalibur_c58393_329	4A	62	0.081563268	0.30733945	-7.848949103
IACX5670	2D	45	0.081754258	0.321100917	8.562255796
BobWhite_c11495_120	5B	112	0.081849446	0.456422018	8.00646806
BS00023993_51	7A	130	0.082028025	0.300458716	8.682215458
D_GDS7LZN01DU929_63	6D	160	0.08214921	0.190366972	-9.955866482
Tdurum_contig10194_765	6A	85	0.08242732	0.133027523	10.82009059
Excalibur_c60581_62	3A	107	0.082431217	0.419724771	7.958718085
RAC875_c102223_220	1B	77	0.082763066	0.114678899	-12.33159387
Tdurum_contig10036_474	1B	112	0.082880528	0.183486239	9.5520383
RAC875_rep_c114236_188	2D	41	0.083106418	0.348623853	7.778233643
RAC875_rep_c103893_601	2D	41	0.083224163	0.183486239	10.58443919
Tdurum_contig57753_138	3A	86	0.083304484	0.089449541	13.64697921
RAC875_c3302_1411	2B	84	0.083355277	0.332568807	-8.539971863
Ra_c956_2318	7A	228	0.08342094	0.094036697	13.91012344
wsnp_Ex_c163_321026	2B	67	0.083455986	0.279816514	8.560382253
wsnp_CAP11_c78_114341	7A	136	0.083613859	0.387614679	7.988224553
BS00003404_51	2B	89	0.083620653	0.275229358	8.226400637
wsnp_Ex_c7003_12065828	2B	98	0.083692895	0.19266055	9.746122423
Excalibur_c6258_692	6D	160	0.083703623	0.188073394	9.957806845
IAAV2480	2B	89	0.084043949	0.275229358	-8.228621826
wsnp_Ex_c13878_21738866	1B	123	0.084122705	0.064220183	-15.5054988
BS00084159_51	3A	118	0.084152703	0.385321101	-7.782296904
RAC875_c3156_630	6D	156	0.084210148	0.181192661	-9.982836019
wsnp_Ex_c269_518324	2B	89	0.08422407	0.279816514	8.238571449
BS00090253_51	6A	13	0.084242775	0.389908257	7.773466382
RAC875_rep_c76772_850	7A	126	0.08480819	0.160550459	9.842050285
BS00066319_51	3A	104	0.085051632	0.245412844	-9.261990517
Kukri_c45512_193	1A	102	0.085083946	0.254587156	-8.963193391
Excalibur_c12135_100	2B	82	0.08515226	0.44266055	-7.698104583
Excalibur_c7034_692	4A	109	0.085179464	0.055045872	15.96676288
wsnp_CAP11_c1137_665073	6A	85	0.085192922	0.366972477	-8.162249311
BS00100981_51	2B	129	0.085909415	0.183486239	10.02354918
wsnp_JG_c609_370792	2B	87	0.086081586	0.178899083	9.838963384
Excalibur_c20083_433	6B	70	0.086181835	0.399082569	-8.024724001
wsnp_Ex_rep_c76495_73453891	6A	141	0.086254851	0.46559633	7.815080414
D_GBF1XID01ETBRB_172	3D	153	0.086308491	0.211009174	-9.409983612
IACX2961	1B	107	0.086370352	0.486238532	-7.561696365
Tdurum_contig42495_389	3A	149	0.08644912	0.378440367	-7.700593614
RAC875_c64292_78	6B	57	0.086510933	0.126146789	12.61325589
RAC875_c103988_92	5B	96	0.086595138	0.405963303	-8.564066973
Tdurum_contig13287_203	6A	41	0.086807803	0.21559633	9.532558235
Ku_c22523_598	5B	147	0.087506697	0.27293578	9.142010039
wsnp_Ex_c6739_11646407	4B	40	0.087816426	0.458715596	-7.67384423
RAC875_c11969_384	7A	44	0.087860975	0.28440367	7.965946453
wsnp_Ex_rep_c101866_87158671	2A	102	0.087984322	0.082568807	-12.91851345
wsnp_Ex_c1782_3365844	2A	102	0.087984322	0.082568807	12.91851345
Tdurum_contig26542_457	2B	104	0.088051246	0.483944954	7.455740984
RFL_Contig5917_2433	2D	45	0.088116032	0.330275229	8.43971877
BS00066144_51	5D	103	0.088119367	0.146788991	10.44499245
wsnp_RFL_Contig3138_3094305	4A	62	0.08824763	0.311926606	7.730807043
wsnp_Ex_rep_c70299_69243401	2A	141	0.088286792	0.190366972	9.730087045
wsnp_Ex_c5058_8981554	6B	63	0.088448727	0.428899083	8.565754627
Kukri_c36879_83	2B	83	0.088478242	0.44266055	-7.514983172
wsnp_Ex_c3567_6526582	1A	70	0.088598184	0.105504587	13.29749066
IACX6496	5D	70	0.088688653	0.428899083	7.943255851
Excalibur_c47209_87	4B	75	0.088710064	0.339449541	-7.928299016
RAC875_c52566_551	2B	89	0.088785718	0.231651376	8.500129266
Excalibur_c24354_465	3A	144	0.08881638	0.339449541	-7.629658206
wsnp_Ex_c97184_84339976	5B	133	0.088860695	0.268348624	8.126202856
RAC875_c39401_502	1A	104	0.089050063	0.199541284	-10.17902313
RAC875_c57938_94	2B	99	0.089339505	0.256880734	8.133652346
BS00096498_51	1B	107	0.089345058	0.497706422	7.429415652
RFL_Contig5917_3026	2D	45	0.089404544	0.316513761	8.39157395
BS00021718_51	2D	45	0.089404544	0.316513761	-8.39157395
D_GDRF1KQ02JPR1A_106	7D	115	0.089610437	0.077981651	13.32818376
wsnp_Ex_c7738_13195349	2B	91	0.089795589	0.236238532	-8.495655797
CAP11_c2941_210	2B	131	0.089919772	0.314220183	-8.334370772
tplb0032m13_1358	7A	43	0.090235513	0.330275229	-7.731602754
Kukri_c29142_747	4A	91	0.090483299	0.229357798	-9.049768243
wsnp_JD_rep_c63108_40258378	6B	64	0.090543115	0.449541284	8.453434874
Tdurum_contig102404_127	6A	56	0.090907821	0.394495413	7.902560368
wsnp_BE424100D_Ta_1_1	1D	107	0.091054905	0.447247706	-7.517213149
wsnp_Ex_c4942_8793029	6D	151	0.091162394	0.176605505	-9.930768405
BobWhite_c15653_484	6B	64	0.091485448	0.486238532	8.895168291
BS00040814_51	6A	141	0.091683839	0.451834862	-7.746671207
wsnp_Ku_c18538_27857915	3B	66	0.091791902	0.116972477	-10.8991309
wsnp_Ra_c1146_2307483	4B	81	0.091893159	0.229357798	8.982170174
IAAV8380	6A	141	0.0919948	0.165137615	10.67160141
BS00057487_51	6A	141	0.0919948	0.165137615	-10.67160141
BS00064478_51	6B	119	0.092056596	0.217889908	9.439859601
BS00062715_51	1A	71	0.092210769	0.151376147	-10.3165504
IAAV7352	1B	101	0.092270497	0.330275229	-7.924912127
wsnp_JD_c1236_1789566	2B	96	0.092614859	0.20412844	8.922483012
BS00064269_51	4A	78	0.092616069	0.22706422	-8.909782242
wsnp_Ex_c1880_3545329	5A	105	0.092716456	0.449541284	7.438935672
Tdurum_contig102404_298	6A	56	0.093135727	0.401376147	7.859873414
RAC875_c19111_628	7A	153	0.093164549	0.444954128	-7.73277058
RAC875_c35438_474	2B	88	0.093202916	0.259174312	8.329301157
wsnp_Ex_c9971_16412615	7A	189	0.09330987	0.408256881	-7.24519591
wsnp_Ex_c1962_3696265	2B	66	0.093356335	0.149082569	9.965524569
wsnp_Ex_c9729_16071358	2B	108	0.093382247	0.146788991	-10.33831067
Excalibur_c3698_739	7B	134	0.093435542	0.405963303	7.672520973
Tdurum_contig29112_483	4B	78	0.093587518	0.208715596	9.312080133
wsnp_Ex_c8400_14157060	7B	134	0.093792828	0.23853211	-8.775448813
Tdurum_contig100733_89	6A	37	0.094317846	0.305045872	-7.994617409
Ex_c31468_763	6D	156	0.09458605	0.185779817	9.568521429
RAC875_c24285_1049	6D	156	0.09458605	0.185779817	9.568521429
wsnp_Ex_c48922_53681502	4B	78	0.094961678	0.213302752	9.06621325
wsnp_Ra_c41135_48426638	3B	51	0.095039644	0.259174312	8.465179537
Kukri_c34435_265	4A	91	0.095201703	0.22706422	-8.961438041
wsnp_Ex_c4954_8813973	6A	79	0.095361476	0.082568807	-12.85126438
BS00065946_51	2D	45	0.095935486	0.490825688	-7.339634445
Kukri_c7633_724	5A	49	0.095959814	0.348623853	-8.340014985
Ku_c101046_1063	4B	78	0.096221611	0.217889908	9.017069483
Ra_c106922_1879	4B	78	0.096221611	0.217889908	-9.017069483
Ra_c106922_296	4B	78	0.096221611	0.217889908	-9.017069483
Ra_c106922_334	4B	78	0.096221611	0.217889908	-9.017069483
Tdurum_contig84245_154	2A	143	0.09636835	0.190366972	8.851069735
BS00096882_51	2A	115	0.096382033	0.160550459	-9.608475939
BobWhite_c10343_320	6A	141	0.096731049	0.458715596	-7.597887928
wsnp_Ex_c2171_4072774	5A	148	0.097063221	0.233944954	8.715296374
RAC875_rep_c74170_236	5A	14	0.097250129	0.385321101	7.523916235
BS00022772_51	6B	65	0.097563264	0.222477064	9.771421349
IAAV4282	2D	45	0.097699668	0.493119266	7.255466535
RAC875_c76533_442	2B	84	0.097701708	0.316513761	8.330192267
BobWhite_c10614_157	6B	58	0.0978508	0.112385321	-11.26744863
IAAV8967	6B	57	0.0978508	0.112385321	-11.26744863
BS00022226_51	6B	64	0.098091543	0.48853211	-8.745775176
Excalibur_c20050_133	2B	69	0.098210093	0.316513761	7.56104455
IACX6223	2B	82	0.098694709	0.435779817	-7.393997597
wsnp_JD_c64_103934	4A	12	0.098850519	0.29587156	8.02826626
Tdurum_contig49928_424	2B	27	0.098954035	0.474770642	7.40265808
Kukri_rep_c85389_715	2B	86	0.098966601	0.25	8.180957713
Excalibur_c7449_587	2B	113	0.099002514	0.073394495	13.79444911
BS00063236_51	2B	131	0.099074087	0.137614679	10.51622167
wsnp_BE498985A_Ta_2_1	7B	103	0.099079166	0.472477064	-7.891400672
BS00056550_51	1A	24	0.099328684	0.323394495	-8.181016824
Jagger_c1077_98	6B	70	0.09950086	0.105504587	12.28605128
Excalibur_c31769_793	5A	93	0.099526674	0.137614679	10.43116565
wsnp_Ex_c17476_26190830	5A	93	0.099526674	0.137614679	10.43116565
wsnp_Ex_c44164_50292954	5A	93	0.099526674	0.137614679	-10.43116565
RAC875_rep_c103556_427	6D	156	0.09958732	0.183486239	9.521619974
wsnp_Ex_c62371_62036044	6D	156	0.09958732	0.183486239	9.521619974
wsnp_Ex_c698_1376989	6B	64	0.09961672	0.490825688	-8.71660434
Kukri_c75754_239	5A	70	0.100008925	0.380733945	7.213510237
RAC875_c41169_68	7A	43	0.100221856	0.314220183	-7.640104636
Tdurum_contig10677_529	7B	103	0.100695444	0.470183486	7.856993309
IACX18883	1A	75	0.100916787	0.486238532	-7.443653273
BobWhite_c47831_87	6B	64	0.100923856	0.44266055	-8.200509057
Excalibur_c80941_665	6B	58	0.101175861	0.162844037	9.7524065
Jagger_c7235_96	1B	107	0.101391178	0.48853211	-7.252442989
IAAV6637	6D	160	0.101644877	0.183486239	9.469035207
RAC875_c3141_214	3D	4	0.101687696	0.087155963	12.12784416
BobWhite_c8113_532	2B	97	0.101713333	0.183486239	-9.44889559
Tdurum_contig77275_259	5B	62	0.102437534	0.364678899	8.557653664
wsnp_Ra_c26091_35652620	5B	62	0.102437534	0.364678899	8.557653664
Tdurum_contig10172_176	5B	62	0.102437534	0.364678899	-8.557653664
wsnp_Ra_c39394_47110214	7B	135	0.102728578	0.428899083	-7.123733344
Excalibur_c24041_794	1A	71	0.103017415	0.146788991	-10.25854527
Tdurum_contig56321_232	2A	152	0.103071755	0.366972477	-7.329912134
Kukri_c14902_1112	2D	50	0.103264321	0.169724771	9.346903418
RAC875_c60563_531	2D	45	0.103406869	0.305045872	-8.5622345
RAC875_c33037_578	2A	141	0.103959743	0.231651376	-8.454361918
Tdurum_contig697_73	3A	86	0.103982117	0.087155963	-13.03151571
Excalibur_c65830_82	2B	99	0.104047382	0.254587156	7.768365143
wsnp_Ex_c6217_10848574	3A	86	0.104558454	0.052752294	15.41283813
D_GB5Y7FA02I369B_378	1D	38	0.104613032	0.385321101	7.195153738
BS00068106_51	6A	71	0.105476582	0.116972477	11.09576082
BS00020236_51	7A	226	0.105732872	0.229357798	-8.475201366
RAC875_c26896_339	2D	41	0.105934718	0.183486239	-10.05831913
BS00071736_51	7A	228	0.105960749	0.098623853	12.81236568
wsnp_Ex_c12447_19847242	1D	93	0.106147826	0.394495413	7.229976701
wsnp_Ex_c5123_9087869	2B	114	0.106486455	0.217889908	-8.809593697
BobWhite_c34689_116	7B	91	0.106500157	0.142201835	9.860545711
BS00082086_51	6B	57	0.106605767	0.112385321	-10.96680887
BobWhite_c17750_568	6B	64	0.106634488	0.48853211	8.569481136
Ra_c111671_555	2B	103	0.106795419	0.362385321	-7.073603437
BS00103461_51	2B	84	0.107499352	0.321100917	-7.987600303
BS00089400_51	3A	86	0.107535505	0.084862385	-12.91260744
RAC875_c6280_292	4A	127	0.107683715	0.068807339	14.10191683
Excalibur_c95707_285	7A	152	0.107940452	0.44266055	7.269577487
Excalibur_c29102_933	6D	156	0.108122512	0.181192661	-9.301903761
wsnp_JD_c20555_18262260	7A	153	0.108306825	0.44266055	7.373975217
Excalibur_c3988_1660	4A	106	0.108420596	0.286697248	-7.733388159
BobWhite_rep_c52911_146	3D	143	0.108608044	0.071100917	-13.80041837
BS00041735_51	4A	56	0.108797207	0.334862385	-7.083462201
RAC875_c17918_321	4A	68	0.108897679	0.151376147	-9.777502266
wsnp_BE605194B_Ta_2_1	7B	103	0.109030676	0.463302752	7.648444663
Kukri_c37241_513	6A	41	0.109288712	0.30733945	7.644750309
Excalibur_c39390_303	6A	41	0.109288712	0.30733945	-7.644750309
wsnp_Ku_c17618_26749729	6A	41	0.109288712	0.30733945	-7.644750309
Kukri_c86812_193	5A	113	0.10930025	0.259174312	-7.754602595
Kukri_rep_c108378_52	5B	110	0.109464587	0.194954128	-8.661744385
wsnp_CAP7_c2282_1107112	5A	36	0.109590699	0.233944954	-8.374095449
RAC875_c56516_786	3A	173	0.109607876	0.137614679	9.737135484
BS00063160_51	3B	143	0.10998012	0.399082569	7.336659444
BobWhite_rep_c64068_241	2B	144	0.110084898	0.172018349	10.15555114
IAAV1650	5A	90	0.110548358	0.178899083	-8.775449838
Excalibur_c37910_276	5B	153	0.110584984	0.318807339	7.695244781
Tdurum_contig54925_202	2B	107	0.110622003	0.110091743	-11.61192466
BS00071690_51	2B	82	0.110964496	0.27293578	-7.792790626
BS00011060_51	4A	40	0.111017588	0.213302752	8.334969693
Tdurum_contig10137_89	4B	78	0.111227681	0.213302752	-8.738977091
RAC875_c7804_236	6A	79	0.111329518	0.256880734	-8.049080128
wsnp_RFL_Contig3739_3996324	5B	98	0.111445731	0.112385321	10.83126948
IAAV6957	7A	148	0.111488484	0.463302752	-7.057824054
wsnp_Ra_c57648_59682822	6B	63	0.111875733	0.426605505	-8.007213551
Kukri_c16477_181	2D	40	0.111911705	0.167431193	9.855200167
wsnp_Ex_c20352_29416468	6A	141	0.112301083	0.165137615	10.12127972
wsnp_Ex_c5072_9006966	4A	164	0.112322399	0.208715596	8.518910419
Excalibur_c5624_1026	4A	91	0.112933711	0.224770642	-8.536896987
BobWhite_c2730_245	5D	157	0.113465406	0.378440367	6.936482507
BS00038218_51	2B	84	0.113811195	0.334862385	7.814663081
Ex_c2171_2600	5A	148	0.113962638	0.224770642	-8.379899639
D_contig25212_98	2B	90	0.114183539	0.325688073	7.848630321
CAP12_rep_c3868_270	3B	6	0.114201407	0.130733945	10.26402907
Kukri_c26576_329	2D	45	0.114266468	0.279816514	8.342317583
Kukri_c82145_51	5B	133	0.114273881	0.107798165	11.39155244
Excalibur_c4699_215	5B	152	0.114314704	0.383027523	-7.643547398
Kukri_rep_c107975_95	6D	156	0.114395509	0.188073394	-8.961158785
Ku_c2606_779	6B	64	0.114443549	0.493119266	8.369210572
Tdurum_contig74815_1274	7A	42	0.114490585	0.337155963	-7.262832919
Excalibur_c56550_71	2B	145	0.114843567	0.233944954	8.621324856
BS00024786_51	7A	110	0.115998671	0.45412844	7.456065897
RAC875_c23654_214	6B	113	0.116389916	0.401376147	-6.727204224
BobWhite_c13839_78	6A	41	0.116628032	0.302752294	7.503177882
RAC875_c34516_316	2B	77	0.116662478	0.417431193	7.583758776
RAC875_c51455_182	5D	67	0.116758509	0.279816514	7.658978102
Excalibur_rep_c72368_68	1B	98	0.116872033	0.305045872	7.412650954
BobWhite_rep_c62964_873	2A	102	0.117344614	0.080275229	12.13308241
BS00022813_51	2A	142	0.117835249	0.206422018	8.631122382
Tdurum_contig50954_394	3B	135	0.118110577	0.394495413	-6.864569015
RFL_Contig337_1645	2B	108	0.118422042	0.107798165	11.54064349
Kukri_c9073_1450	5B	62	0.118491537	0.369266055	-8.146052762
RAC875_rep_c78007_425	7B	135	0.118581932	0.415137615	-6.929377022
Tdurum_contig77602_931	2B	89	0.118942144	0.288990826	-7.418127217
Excalibur_rep_c67198_530	1B	31	0.118951835	0.151376147	11.82319509
wsnp_Ku_c14875_23320708	3B	81	0.119015707	0.467889908	-7.153217569
RAC875_c37837_889	2B	82	0.119126165	0.45412844	-6.897677301
tplb0043a07_880	1B	110	0.119844234	0.318807339	7.076027546
Kukri_rep_c95718_868	6A	127	0.119891811	0.135321101	-9.808595439
CAP8_c6799_93	6D	156	0.119929248	0.181192661	-9.036087795
wsnp_JD_c2198_3021879	6D	160	0.119929248	0.181192661	-9.036087795
RAC875_rep_c112818_870	5B	126	0.119940592	0.149082569	-9.569816965
JD_c19177_1284	7A	118	0.119999013	0.431192661	7.041316765
BobWhite_c39214_164	5B	133	0.120103655	0.25	7.685044035
wsnp_Ex_c53170_56501500	5B	133	0.120103655	0.25	-7.685044035
Excalibur_rep_c69170_438	4A	151	0.120948686	0.146788991	-9.468181556
Excalibur_c21220_88	2B	67	0.120995166	0.348623853	7.190504055
wsnp_Ex_c45348_51169164	6B	64	0.121066869	0.433486239	7.762940032
BS00043082_51	2D	47	0.121114279	0.323394495	7.63660696
BS00046976_51	7A	118	0.121323727	0.44266055	-7.051948953
wsnp_Ku_c23012_32893918	1A	89	0.121339075	0.424311927	-6.832127108
wsnp_Ex_rep_c66255_64400455	1B	98	0.121450792	0.302752294	7.384549842
CAP11_c3209_76	5A	93	0.121558977	0.139908257	9.799915287
Excalibur_c24051_502	5A	93	0.121558977	0.139908257	9.799915287
wsnp_Ex_c2185_4094843	5A	93	0.121558977	0.139908257	9.799915287
wsnp_Ku_c6977_12078885	5A	93	0.121558977	0.139908257	9.799915287
BS00066447_51	5A	93	0.121558977	0.139908257	-9.799915287
wsnp_Ex_c18754_27630557	5A	92	0.121558977	0.139908257	-9.799915287
wsnp_Ku_c6977_12078791	5A	92	0.121558977	0.139908257	-9.799915287
wsnp_RFL_Contig2265_1693968	5A	93	0.121558977	0.139908257	-9.799915287
RAC875_rep_c106238_237	6B	110	0.121562789	0.385321101	-6.743646068
BS00110442_51	2B	87	0.121945082	0.144495413	-9.377828616
Kukri_c13345_481	3B	86	0.121969977	0.082568807	11.89622175
wsnp_Ex_c9502_15748251	6A	85	0.122072718	0.353211009	-7.53066895
Ku_c22026_1410	6B	64	0.122196933	0.495412844	8.174596369
Tdurum_contig76559_124	4B	37	0.122276389	0.334862385	-7.075123523
Tdurum_contig15260_650	7A	42	0.12235944	0.348623853	6.97854076
RAC875_c1043_258	2A	151	0.122767266	0.185779817	8.646761867
wsnp_Ku_c24981_34948114	6B	67	0.123034872	0.172018349	9.17617101
BS00062843_51	2A	99	0.123096023	0.305045872	7.055874219
Kukri_rep_c69900_197	7B	134	0.123281111	0.433486239	-6.691001363
tplb0035d20_506	4B	40	0.123575482	0.47706422	6.940060726
BS00048572_51	5B	47	0.123768608	0.231651376	7.878647412
wsnp_Ex_c26740_35969367	4A	106	0.123951683	0.286697248	7.442571504
Kukri_c33640_640	3A	106	0.124262315	0.428899083	-7.110496916
BS00021716_51	4A	12	0.124291826	0.302752294	7.463305004
BobWhite_rep_c48835_225	6B	64	0.12453121	0.490825688	-8.136329052
wsnp_Ex_c18665_27541568	1D	93	0.124844668	0.389908257	6.918698519
Excalibur_c8168_226	5B	147	0.124899683	0.279816514	-8.284550959
Kukri_c2700_1137	6A	85	0.125211574	0.350917431	-7.39592546
Kukri_c74409_199	4A	40	0.125453452	0.185779817	-8.385962387
RAC875_c4965_1523	4A	151	0.125754359	0.055045872	13.99212466
Excalibur_rep_c69170_425	4A	151	0.125754359	0.055045872	-13.99212466
wsnp_Ex_c13953_21831752	4A	151	0.125754359	0.055045872	-13.99212466
wsnp_Ex_c20386_29451037	4A	40	0.125989394	0.206422018	-8.078981693
BobWhite_c42716_71	1B	98	0.126000713	0.305045872	7.309936122
BS00022409_51	2A	143	0.126425812	0.197247706	9.010302812
BS00056147_51	5B	48	0.126461001	0.302752294	7.398192469
Tdurum_contig17712_115	5A	69	0.126506916	0.130733945	-9.634116641
RAC875_c346_1226	7A	44	0.126513424	0.316513761	-7.153584486
BS00003350_51	7B	91	0.126712017	0.394495413	-7.347338413
Tdurum_contig97939_64	7B	145	0.127488174	0.19266055	-8.423654789
Kukri_c3866_1768	4A	164	0.127494154	0.128440367	-9.700858001
Tdurum_contig31218_279	4A	154	0.127494154	0.128440367	9.700858001
BS00072791_51	1B	106	0.127918648	0.401376147	-6.784468843
Excalibur_c3165_730	5B	115	0.12821868	0.401376147	7.085017294
Excalibur_c65272_341	4A	164	0.128879064	0.059633028	-13.38652294
Kukri_c6091_327	4A	151	0.128879064	0.059633028	-13.38652294
Tdurum_contig42638_531	4A	151	0.128879064	0.059633028	13.38652294
Tdurum_contig1653_190	2B	84	0.128934859	0.325688073	7.566808103
BS00011539_51	2A	151	0.129099073	0.197247706	8.411792
wsnp_Ex_rep_c101994_87256479	5A	93	0.129501233	0.142201835	9.610214869
BS00037400_51	3A	86	0.129506351	0.084862385	12.15917809
CAP12_rep_c4571_181	6B	67	0.129587399	0.149082569	-9.216618679
wsnp_Ex_c30689_39574415	6B	67	0.129587399	0.149082569	-9.216618679
wsnp_BE403214B_Ta_2_1	5B	160	0.13001348	0.128440367	9.786971329
BS00083578_51	7B	134	0.130351888	0.144495413	9.869888793
Kukri_c19751_873	2B	108	0.130761609	0.266055046	-8.001716755
BS00049565_51	6B	64	0.130853227	0.495412844	8.062571843
IAAV4582	7B	145	0.130905886	0.206422018	8.164590578
wsnp_Ex_c17692_26437459	6A	77	0.131083672	0.332568807	-7.808240677
RAC875_c46980_148	7A	156	0.131103608	0.061926606	13.22483331
BS00012036_51	2B	108	0.1312922	0.142201835	9.442078224
Kukri_c45015_145	2A	102	0.131361834	0.137614679	9.176206634
Kukri_rep_c103845_165	2D	45	0.13141578	0.282110092	7.981715855
wsnp_Ex_rep_c66982_65424063	2A	6	0.131415851	0.110091743	9.984922638
Excalibur_c31216_744	7A	136	0.131578502	0.061926606	13.28602759
wsnp_RFL_Contig4236_4881643	7B	90	0.131584136	0.383027523	7.283742891
BS00035307_51	4A	12	0.131670163	0.30733945	-7.296171625
BS00093889_51	3A	166	0.131725796	0.254587156	8.193631951
wsnp_Ku_c3929_7189422	7A	226	0.131938327	0.23853211	-7.784513891
IAAV5743	2B	157	0.131985107	0.050458716	14.37706929
Tdurum_contig5008_635	1A	65	0.132006612	0.052752294	-14.13461034
Excalibur_c12215_352	1A	65	0.132006612	0.052752294	14.13461034
BobWhite_c30622_180	2B	82	0.132306157	0.438073394	6.699491647
BobWhite_c15802_720	6A	22	0.132356236	0.325688073	7.595971903
Kukri_c29142_473	4A	91	0.132384962	0.233944954	8.006232687
tplb0033c09_1345	4A	91	0.132384962	0.233944954	8.006232687
Kukri_c29142_450	4A	91	0.132384962	0.233944954	-8.006232687
wsnp_Ku_c1292_2572053	2A	82	0.132514752	0.330275229	6.927267073
RAC875_c96033_191	2A	149	0.132578508	0.26146789	7.242035177
BS00062731_51	5B	105	0.132630261	0.451834862	-6.993869621
IACX486	7B	101	0.132752122	0.128440367	10.12665813
BobWhite_c13238_386	5A	56	0.133156843	0.181192661	8.500353492
wsnp_JD_rep_c67103_42432235	2B	104	0.133219268	0.275229358	-7.071966249
Kukri_c22155_1010	1B	74	0.133242021	0.293577982	7.082344037
Ku_c33858_325	4B	73	0.133368182	0.133027523	10.30094107
BS00036851_51	5A	131	0.133908028	0.419724771	-6.691150359
RFL_Contig4977_2333	1B	76	0.133988396	0.149082569	-9.268566488
wsnp_CAP8_c4597_2237727	6A	85	0.134431591	0.353211009	7.2365452
RAC875_c278_2934	4A	91	0.134906663	0.222477064	8.04856292
BS00104432_51	5A	105	0.135065701	0.47706422	-6.463227101
IAAV7013	3D	143	0.135148176	0.061926606	13.28357458
CAP12_c1129_220	1B	76	0.135163877	0.146788991	9.197886772
BobWhite_c20909_243	4A	62	0.135259774	0.447247706	6.682855741
RAC875_c4800_255	4A	151	0.135543218	0.144495413	-9.147940742
BS00022576_51	4B	63	0.13573806	0.316513761	-6.827845054
Excalibur_c57482_473	3D	5	0.135784985	0.135321101	-9.549266638
IAAV686	3D	143	0.13630941	0.05733945	13.42248865
wsnp_Ex_c2171_4073721	5A	148	0.137136947	0.231651376	-7.825822932
BobWhite_c19647_159	6A	79	0.137203784	0.077981651	-11.78870217
BS00028217_51	6B	57	0.137249338	0.25	7.983991913
wsnp_Ex_rep_c104125_88923836	3A	173	0.137265615	0.130733945	-9.301389751
RFL_Contig2772_1693	5B	126	0.137359696	0.144495413	-9.216163247
Ex_c32540_659	4B	73	0.137409967	0.130733945	-10.34104925
BS00048067_51	4A	134	0.137796867	0.142201835	10.04835948
Kukri_c13912_1543	6D	156	0.138038718	0.176605505	8.760624742
IAAV3924	3B	35	0.138155563	0.403669725	-6.5124854
JD_c15653_302	6B	64	0.138525681	0.481651376	-7.79898944
BS00052057_51	3B	87	0.138621718	0.110091743	-10.28612944
Excalibur_c35203_334	3B	87	0.138621718	0.110091743	-10.28612944
Kukri_c64639_120	3A	123	0.138621718	0.110091743	-10.28612944
BS00059887_51	3A	123	0.138621718	0.110091743	10.28612944
Excalibur_c9183_1397	7A	42	0.138686349	0.103211009	-10.58911442
wsnp_BF201102A_Ta_2_1	5A	35	0.138790635	0.493119266	-6.300697488
wsnp_Ku_c14275_22535576	5A	56	0.138794058	0.176605505	-8.448452618
RFL_Contig3841_1986	4A	137	0.138824111	0.151376147	9.627909976
RFL_Contig3841_2595	4A	137	0.138824111	0.151376147	9.627909976
BS00079440_51	2D	44	0.139071377	0.298165138	-7.744749696
Ku_c8125_1049	6A	77	0.139976638	0.325688073	-7.650465946
RAC875_c6701_291	1B	74	0.140090583	0.286697248	7.00411834
wsnp_Ex_c1676_3185400	3B	81	0.140202387	0.497706422	6.626963964
RAC875_c17373_848	3B	135	0.140223434	0.419724771	6.651732546
Excalibur_rep_c105674_99	7A	213	0.140281192	0.247706422	-7.878543987
Excalibur_c24593_1217	7A	42	0.140900556	0.110091743	-10.25441946
Excalibur_c25640_110	1B	174	0.141074405	0.266055046	7.44523748
wsnp_CAP11_c303_253438	6A	85	0.141305867	0.355504587	7.129902387
Tdurum_contig9835_664	6A	85	0.141305867	0.355504587	-7.129902387
Kukri_rep_c69267_496	2B	97	0.141723027	0.178899083	-8.565170505
BS00062644_51	7D	151	0.141837239	0.20412844	8.525186881
Ra_c71978_532	2B	107	0.141857276	0.126146789	9.848042155
wsnp_Ex_c2171_4074003	5A	148	0.141923685	0.103211009	10.28474512
wsnp_Ex_c3988_7221220	4A	106	0.142148541	0.263761468	7.329578292
Excalibur_c50856_63	1D	93	0.142273869	0.394495413	6.650469516
IAAV3167	5A	50	0.142499903	0.353211009	7.158065936
Excalibur_rep_c69840_85	7B	157	0.143061274	0.387614679	6.716955562
RAC875_rep_c108382_824	7B	167	0.14308966	0.293577982	-8.172995658
BobWhite_c28090_175	3B	38	0.143132059	0.075688073	12.54299866
RAC875_c48703_189	2A	1	0.143295123	0.449541284	6.667555651
BobWhite_c12144_216	2B	20	0.143474919	0.220183486	-7.927635985
BS00011010_51	6A	41	0.14358712	0.360091743	-6.712050179
CAP11_c3942_361	2D	45	0.143938371	0.286697248	-7.748365806
BS00099700_51	5A	37	0.144647278	0.222477064	7.813479582
Kukri_c8835_112	5A	37	0.144647278	0.222477064	-7.813479582
wsnp_Ex_c19134_28056012	5A	37	0.144647278	0.222477064	-7.813479582
RAC875_c106584_747	6A	21	0.14474292	0.327981651	7.387100198
Ku_c19745_892	7A	213	0.144763439	0.383027523	-6.524951222
wsnp_Ex_c5123_9089025	2B	114	0.145151064	0.211009174	-8.09725076
Excalibur_c20597_509	6A	17	0.145161836	0.383027523	6.376435185
wsnp_Ex_c6354_11053460	7A	178	0.145169143	0.231651376	7.523390392
Kukri_c63336_621	1B	109	0.145273718	0.490825688	6.185977394
wsnp_Ex_rep_c101906_87187119	2B	96	0.145335848	0.153669725	-8.57104082
Ex_c12134_939	6D	156	0.145726019	0.176605505	-8.561853204
BS00072993_51	3B	86	0.145810534	0.105504587	-10.28860178
wsnp_Ku_c1876_3666308	6B	71	0.145926736	0.098623853	11.06527043
Kukri_rep_c107771_588	1A	65	0.146084318	0.050458716	-13.78254571
BS00046165_51	2B	114	0.146416689	0.206422018	-8.157268314
RFL_Contig1820_712	7D	114	0.146470077	0.080275229	11.33662782
RAC875_c1148_1175	5B	150	0.146532129	0.385321101	-7.06910497
RAC875_rep_c112807_403	2B	20	0.146794976	0.314220183	-6.922412316
Excalibur_c46904_84	4A	151	0.146807898	0.142201835	8.908438265
RFL_Contig2459_2314	4B	73	0.146919326	0.128440367	-10.1163802
BS00079989_51	3B	14	0.147108636	0.229357798	7.540478184
Kukri_c2164_1856	3B	144	0.147263151	0.389908257	-6.932143465
wsnp_Ex_rep_c66893_65301351	3B	82	0.148206524	0.149082569	8.652231236
RAC875_rep_c73201_205	2D	45	0.148306598	0.28440367	7.608089155
Kukri_c53501_305	2A	163	0.148317311	0.135321101	-9.579515155
Excalibur_c11437_75	2A	102	0.148470051	0.330275229	6.568578426
Tdurum_contig97505_172	7A	213	0.14850857	0.474770642	6.649467196
BS00097939_51	3A	173	0.148680642	0.135321101	8.913198792
BS00110231_51	1B	97	0.148743292	0.305045872	-6.850911506
tplb0062k24_584	3D	4	0.148987626	0.119266055	-9.662196059
BS00023222_51	3A	149	0.149257894	0.337155963	-6.730878897
IACX1947	5B	147	0.149395	0.270642202	-7.791776962
wsnp_Ex_c24711_33964543	2B	108	0.149418744	0.151376147	8.78626493
Excalibur_c2598_2052	5A	64	0.149759676	0.316513761	-7.343191972
BS00096604_51	4B	71	0.14996866	0.130733945	-10.07344942
RAC875_c12805_908	6B	64	0.150003201	0.495412844	-7.609269081
BS00077448_51	6A	85	0.150160178	0.355504587	6.932546498
wsnp_Ex_c1630_3105100	5B	47	0.150337622	0.222477064	7.61615513
Excalibur_c94546_61	3B	12	0.150784457	0.201834862	7.879648777
wsnp_BE490147A_Ta_2_1	6A	85	0.151064409	0.357798165	6.935353666
wsnp_Ex_c11578_18655261	6A	85	0.151064409	0.357798165	6.935353666
wsnp_Ex_c9502_15748469	6A	85	0.151064409	0.357798165	6.935353666
RAC875_c51459_311	2A	151	0.151119913	0.142201835	9.646252818
Ku_c19185_1569	2D	137	0.151380554	0.243119266	-7.270761442
BS00074120_51	7D	184	0.151428145	0.194954128	-7.654141616
BS00024643_51	2A	151	0.151536543	0.146788991	9.476544225
Tdurum_contig10729_989	6B	121	0.151571286	0.266055046	8.559725248
Kukri_c27433_1819	5B	151	0.151849303	0.470183486	6.496025063
Kukri_c29142_1046	4A	91	0.152171884	0.229357798	7.60347017
RAC875_c83532_305	6A	77	0.15244514	0.325688073	-7.408497434
Tdurum_contig50954_1264	3B	51	0.152460326	0.401376147	-6.236063808
Kukri_c28478_750	2B	69	0.152464868	0.288990826	-6.789258757
BS00022256_51	3A	129	0.15290035	0.144495413	8.840620391
BS00024921_51	2A	132	0.153002826	0.325688073	6.54658322
Tdurum_contig69003_459	7A	42	0.15315173	0.107798165	10.03451411
BS00003655_51	5B	126	0.153345032	0.408256881	-6.372734763
wsnp_BG604404B_Ta_2_2	4B	104	0.153363938	0.096330275	10.51709919
Tdurum_contig13287_703	6A	41	0.153455635	0.344036697	-6.527386819
BS00030571_51	4B	75	0.153543383	0.438073394	-6.554760763
Excalibur_c24391_321	3B	46	0.153626489	0.394495413	6.347859641
RFL_Contig2432_953	3D	142	0.15364625	0.123853211	9.271112099
RAC875_c38018_278	2A	110	0.1536955	0.330275229	-6.721667282
BS00012042_51	1A	103	0.15430177	0.233944954	7.494061608
BS00077789_51	6A	37	0.154309779	0.291284404	6.708285814
Tdurum_contig81516_69	6A	85	0.154577348	0.360091743	-6.852652256
D_F5XZDLF02H192C_184	7D	23	0.154822814	0.247706422	-7.395370758
wsnp_Ex_rep_c69526_68472787	5A	36	0.155274276	0.23853211	-7.446429301
Excalibur_rep_c115510_314	5A	35	0.155274276	0.23853211	7.446429301
RAC875_c34939_963	7B	171	0.155347869	0.376146789	-6.620451043
wsnp_JD_c4699_5834958	2B	97	0.155488611	0.178899083	8.088206848
BS00063300_51	3A	110	0.155515169	0.344036697	-6.702281941
wsnp_Ex_rep_c109274_92142043	6A	141	0.155794186	0.486238532	6.528570009
Excalibur_c2171_2728	5A	148	0.156100142	0.105504587	9.884747432
wsnp_RFL_Contig3854_4205716	7B	70	0.156214017	0.270642202	8.355887145
BS00023126_51	1A	78	0.156283339	0.298165138	-6.87011663
IACX14305	6A	77	0.15647286	0.330275229	7.32823146
BS00021706_51	2A	47	0.156662572	0.21559633	7.674047989
BS00074121_51	7D	183	0.156864315	0.208715596	-7.428396132
BS00022403_51	3B	91	0.157132761	0.22706422	-7.122214454
IAAV3851	3A	170	0.157235341	0.291284404	7.377395697
Excalibur_c49875_479	2B	145	0.157472048	0.158256881	8.122292691
Excalibur_c16662_300	1D	68	0.157620966	0.353211009	6.78285457
wsnp_Ku_c8391_14261321	4A	111	0.158129816	0.46559633	6.618678836
BS00065693_51	5A	49	0.158717176	0.348623853	7.131571264
RAC875_rep_c71463_98	6B	106	0.158870687	0.27293578	-7.255844512
Ra_c13247_528	2A	113	0.15975499	0.444954128	-6.327090639
wsnp_Ra_c5088_9081927	1B	74	0.159781673	0.298165138	-6.588677051
wsnp_Ex_c29304_38355434	5B	104	0.159788961	0.456422018	-6.677585235
Kukri_c29358_277	2D	11	0.159803893	0.456422018	-6.20175467
Kukri_c8594_203	4B	40	0.1600476	0.472477064	6.338068598
IACX13137	7A	213	0.16026046	0.229357798	7.607151402
Excalibur_c48317_242	1D	93	0.160597828	0.385321101	6.395507988
BobWhite_c37325_92	3A	34	0.160606775	0.04587156	13.94764188
Tdurum_contig47622_234	4B	35	0.160634676	0.385321101	-6.115961086
D_GBUVHFX01ANH44_230	1D	68	0.161559874	0.353211009	-6.735710576
RAC875_c51781_795	3D	4	0.161671021	0.236238532	7.502257433
BS00077879_51	5A	36	0.161753678	0.401376147	-6.675343632
tplb0060h04_139	2D	83	0.16178249	0.263761468	-6.904508468
wsnp_Ku_c10418_17237935	2A	6	0.161793704	0.098623853	9.93565369
BS00066891_51	4A	110	0.162105435	0.04587156	-14.32799456
Kukri_c5497_312	2B	75	0.162155157	0.071100917	-11.61285184
BS00030136_51	2A	185	0.162282608	0.327981651	6.356001101
wsnp_Ex_rep_c66423_64641115	1D	93	0.162737499	0.385321101	-6.353777243
wsnp_Ex_c53442_56678505	7A	178	0.162806625	0.240825688	7.064693761
RAC875_c48202_231	7A	42	0.162846046	0.341743119	-6.40222439
RFL_Contig1820_846	7D	114	0.163065042	0.082568807	-10.67424328
wsnp_BE446672B_Ta_2_1	1B	171	0.16331373	0.279816514	-6.98803965
wsnp_Ku_c38451_47086066	6A	79	0.163512633	0.087155963	10.47470215
Excalibur_c94962_57	3A	173	0.163880987	0.133027523	-8.601856748
Tdurum_contig81113_395	4B	112	0.163981055	0.048165138	14.28051845
BS00029287_51	7B	95	0.164169314	0.107798165	9.878023846
BobWhite_c4499_153	1A	55	0.164237552	0.149082569	8.917934492
wsnp_RFL_Contig3943_4376736	6B	63	0.164402968	0.495412844	7.305076505
BS00022522_51	7B	134	0.164505917	0.146788991	-8.868137953
wsnp_Ku_c11665_18999583	2B	91	0.164587607	0.087155963	10.55388753
wsnp_Ex_c9483_15722127	3A	106	0.165100809	0.47706422	-6.051062931
CAP12_c2565_239	2B	99	0.16519259	0.112385321	-9.17765021
tplb0040e02_1293	2B	99	0.16519259	0.112385321	-9.17765021
Ra_c7322_2294	5A	37	0.165878813	0.22706422	-7.416518159
RFL_Contig6053_2072	6A	126	0.165937677	0.135321101	8.734646587
RFL_Contig6053_3082	6A	126	0.165937677	0.135321101	8.734646587
Kukri_c10869_1591	2B	145	0.166349523	0.220183486	-7.792022163
BS00096927_51	2A	150	0.166395369	0.474770642	-5.972932424
Kukri_c55885_110	5B	218	0.166881252	0.162844037	-9.151399623
RAC875_c31133_77	3B	135	0.167029737	0.401376147	6.101211844
RFL_Contig2971_282	1B	123	0.16707911	0.055045872	13.22998456
Excalibur_c23452_401	5B	178	0.167330405	0.380733945	6.348875295
BS00066456_51	7B	164	0.167387391	0.20412844	-8.101922014
wsnp_BE403710B_Ta_2_1	4A	95	0.167412029	0.394495413	6.739390826
RAC875_c1499_568	7A	232	0.168020485	0.089449541	11.10199593
wsnp_Ex_rep_c102011_87270703	6A	77	0.168132968	0.327981651	7.121562104
wsnp_Ra_c5346_9501281	6A	122	0.16818376	0.346330275	6.581410929
wsnp_JD_c9040_9947841	7B	69	0.168330987	0.28440367	-8.144474327
Excalibur_c1925_2569	5B	132	0.168548969	0.077981651	-11.94979529
RAC875_c48052_127	5B	132	0.168548969	0.077981651	-11.94979529
RAC875_rep_c109658_382	5B	132	0.168548969	0.077981651	-11.94979529
Excalibur_c92906_314	5B	132	0.168548969	0.077981651	11.94979529
RAC875_rep_c109658_211	5B	132	0.168548969	0.077981651	11.94979529
RAC875_rep_c109658_614	5B	132	0.168548969	0.077981651	11.94979529
RAC875_c30011_426	5B	105	0.168710985	0.451834862	6.334904464
BS00106144_51	4B	75	0.168714529	0.360091743	6.881800068
Excalibur_c53632_204	7A	128	0.169104385	0.316513761	-6.569876684
Tdurum_contig50954_1393	3B	51	0.169397628	0.403669725	6.004197775
BS00075410_51	2B	99	0.169495491	0.116972477	9.033448724
BobWhite_c12428_371	3A	152	0.170147985	0.126146789	-9.022543077
BS00076033_51	4B	76	0.170702361	0.45412844	-6.646595504
IACX5724	4A	151	0.170793761	0.139908257	8.432900039
BS00032082_51	5B	147	0.170801639	0.282110092	7.420581567
Kukri_c55310_94	5B	132	0.170826567	0.075688073	12.22605555
Kukri_rep_c107572_121	2B	79	0.170873954	0.128440367	-8.890214237
BS00046977_51	7A	118	0.170913749	0.447247706	-6.256153855
wsnp_Ex_c6563_11378915	1A	102	0.171364155	0.252293578	7.29496966
tplb0043k02_463	1B	108	0.171371809	0.144495413	8.519683719
BS00108062_51	5B	47	0.171381474	0.240825688	6.985738376
Kukri_c27648_350	4A	135	0.171712716	0.144495413	9.410567065
BobWhite_c9963_51	1B	140	0.171888926	0.412844037	6.196593341
Tdurum_contig55961_526	7B	134	0.171965514	0.403669725	-5.981938178
RAC875_c5080_915	2B	98	0.172063411	0.174311927	8.046924393
BobWhite_c4256_213	4B	104	0.172445996	0.096330275	10.21911877
RAC875_c31791_559	7B	140	0.17252526	0.27293578	-6.537845707
RAC875_c54764_319	7A	35	0.172824042	0.293577982	6.369235789
RAC875_c35200_230	2A	151	0.17294694	0.146788991	-9.189928947
IAAV3488	3A	91	0.172950393	0.103211009	-9.845104998
RAC875_c56040_216	4A	103	0.173426112	0.270642202	-6.838673453
BS00048794_51	4B	75	0.173564325	0.435779817	-6.239439746
wsnp_Ex_c64005_62986957	3B	82	0.173698768	0.098623853	9.914821767
wsnp_Ex_c1482_2835474	7A	136	0.173850439	0.461009174	-6.257402829
Ra_c27465_564	4B	68	0.173961153	0.119266055	8.950541749
Tdurum_contig29090_280	5B	132	0.174057759	0.077981651	-11.96232641
BS00065543_51	5B	20	0.174155041	0.29587156	6.789968179
CAP7_c2381_149	6A	71	0.174272971	0.190366972	7.79356036
BS00074992_51	6A	41	0.174306655	0.435779817	6.007300912
wsnp_Ex_rep_c67625_66279491	3B	21	0.174377254	0.167431193	8.196619321
IAAV5117	4B	71	0.174418657	0.128440367	-9.571684171
wsnp_Ex_c15852_24239968	1A	70	0.174448972	0.126146789	-9.749610024
BS00007684_51	4B	63	0.174553264	0.339449541	-6.036008827
BS00022551_51	1B	89	0.174723049	0.467889908	6.043913466
Tdurum_contig41127_265	4A	127	0.174754075	0.153669725	9.001224986
Excalibur_c18182_760	6B	64	0.174814835	0.493119266	7.152418896
BS00066847_51	1D	68	0.174850879	0.366972477	-6.485541836
BobWhite_c23953_312	2A	104	0.175134941	0.419724771	5.758879517
wsnp_BG263521A_Ta_2_2	2A	104	0.175134941	0.419724771	5.758879517
BS00068863_51	7A	42	0.175198207	0.389908257	5.966508959
IAAV3802	1B	84	0.175487301	0.172018349	-8.978190156
tplb0045p11_893	7A	148	0.175527035	0.410550459	-6.027751526
Kukri_c24590_532	6B	65	0.175794264	0.451834862	5.999687415
BS00095638_51	3D	83	0.17580567	0.105504587	-9.534115697
BS00095640_51	3D	83	0.17580567	0.105504587	-9.534115697
Tdurum_contig46954_406	7A	44	0.175894034	0.197247706	-7.320867935
wsnp_Ex_c15708_24057812	6B	119	0.17613048	0.158256881	-8.769088815
wsnp_CAP12_c633_339740	1D	68	0.176318104	0.277522936	-6.761741788
wsnp_Ex_c21633_30782312	6A	7	0.176574581	0.135321101	-9.652821947
RAC875_c14408_783	6A	77	0.176654401	0.412844037	7.126571716
wsnp_Ex_c10674_17400603	5B	57	0.176695678	0.332568807	-6.427049949
RAC875_c22641_993	3B	80	0.176928602	0.073394495	11.09498153
wsnp_Ex_rep_c69124_68035485	2A	104	0.177051086	0.080275229	10.49341658
wsnp_Ex_c60588_60977198	2A	104	0.177051086	0.080275229	-10.49341658
BS00049927_51	1B	63	0.177117913	0.158256881	-10.07793055
wsnp_Ex_c5155_9140608	5B	97	0.177332349	0.490825688	6.568293334
wsnp_Ex_c16491_24996576	6A	41	0.177385478	0.362385321	6.199791983
wsnp_Ex_c51352_55323092	2B	97	0.17752393	0.197247706	-7.675063294
Ku_c41677_924	2B	67	0.177557101	0.353211009	6.227823281
BobWhite_c26569_190	1A	112	0.177568906	0.334862385	5.987478007
BobWhite_c4852_323	5B	40	0.177877589	0.46559633	6.157678307
Excalibur_c4261_1098	6D	135	0.178354868	0.245412844	-6.942269276
BS00021919_51	3D	153	0.178492423	0.224770642	7.159574363
RAC875_c1148_149	4A	95	0.17850031	0.401376147	6.582285509
BS00106545_51	4A	12	0.178689857	0.300458716	6.541491478
BS00021702_51	1D	93	0.178861152	0.389908257	-6.102543541
wsnp_Ku_c4299_7814936	7A	42	0.179148836	0.103211009	9.806615731
wsnp_Ex_c14202_22145805	3A	113	0.179391205	0.119266055	10.09915041
wsnp_Ku_c19456_28944589	3A	113	0.179391205	0.119266055	-10.09915041
BS00009331_51	6A	41	0.179654756	0.422018349	-5.90094874
wsnp_Ku_c13952_22097856	1B	174	0.179709129	0.268348624	-6.720770219
wsnp_Ex_c3906_7086162	1A	70	0.1799088	0.066513761	-11.59455881
wsnp_BE494474A_Ta_2_2	3A	88	0.180150214	0.259174312	6.671377279
RAC875_c24504_119	3B	100	0.180184641	0.139908257	8.233824316
Ra_c27275_627	2B	89	0.180277001	0.286697248	6.358617184
BS00087043_51	5B	93	0.180639773	0.332568807	6.891311846
RAC875_c91986_410	5B	93	0.180639773	0.332568807	6.891311846
wsnp_Ku_c3294_6125586	5B	93	0.180639773	0.332568807	6.891311846
BS00099782_51	5B	93	0.180639773	0.332568807	-6.891311846
Excalibur_c56310_57	5B	93	0.180639773	0.332568807	-6.891311846
BobWhite_c11512_157	5A	63	0.180855497	0.298165138	6.985559835
Tdurum_contig54776_1396	4A	164	0.181163926	0.197247706	-7.25757238
BobWhite_c11042_284	6B	57	0.181182807	0.240825688	7.283249207
Kukri_c13359_169	5B	182	0.181259831	0.366972477	6.256379635
RAC875_c18698_550	2A	102	0.181380568	0.330275229	-6.05429492
Excalibur_c23748_452	6A	41	0.181388599	0.091743119	9.735024713
wsnp_Ex_rep_c67471_66073969	5B	39	0.181389024	0.286697248	6.421424714
BS00092859_51	4A	62	0.181642979	0.318807339	6.046881003
IAAV9022	1A	70	0.181672744	0.126146789	9.55908168
wsnp_BE518393A_Td_2_3	1A	70	0.181672744	0.126146789	9.55908168
Tdurum_contig777_260	3A	21	0.181913301	0.373853211	5.851875475
wsnp_Ex_c21450_30588044	1A	70	0.181972346	0.123853211	-9.691868959
RAC875_c17861_199	7A	98	0.182027292	0.217889908	-7.271935485
wsnp_Ra_c2930_5550811	7D	114	0.182209007	0.084862385	-10.16987944
CAP11_c896_88	4D	170	0.182349264	0.135321101	8.820107274
Ex_c102862_798	6B	57	0.182415746	0.44266055	-6.185711573
BobWhite_c5872_65	6D	119	0.182880838	0.380733945	5.984237904
Kukri_c7860_911	3B	140	0.18303909	0.139908257	-8.644129034
Excalibur_c2978_667	6A	26	0.183104022	0.330275229	6.747022015
Excalibur_c33923_592	5A	88	0.18316313	0.360091743	-5.921573814
BS00075746_51	4B	62	0.183481745	0.337155963	5.912176486
IAAV3868	4B	62	0.183481745	0.337155963	-5.912176486
RFL_Contig5787_2311	5A	115	0.18364819	0.392201835	5.849831047
Kukri_c1460_1032	2B	108	0.18398976	0.126146789	-8.968749526
BobWhite_c5917_529	5A	42	0.184239681	0.050458716	12.86970018
wsnp_Ex_c57094_58953404	5A	27	0.18426702	0.137614679	8.552282743
JD_c42022_319	7A	126	0.184745596	0.073394495	-10.98042409
wsnp_BE638137B_Ta_2_2	4B	115	0.184827973	0.144495413	8.901314109
BS00078400_51	7A	62	0.184903004	0.068807339	-11.42009296
Excalibur_c18417_285	2B	99	0.184947053	0.123853211	-8.470377246
BS00093036_51	6A	7	0.185336964	0.130733945	9.169942227
wsnp_Ku_c13052_20918857	4B	72	0.185518373	0.112385321	8.987922349
BS00003813_51	1A	70	0.185559594	0.126146789	9.600178234
Kukri_c23382_1431	1A	70	0.185559594	0.126146789	9.600178234
Kukri_rep_c81206_235	1A	70	0.185559594	0.126146789	9.600178234
RAC875_c53095_51	1A	70	0.185559594	0.126146789	9.600178234
wsnp_Ex_rep_c68183_66958099	1A	70	0.185559594	0.126146789	9.600178234
BS00063063_51	1A	70	0.185559594	0.126146789	-9.600178234
RFL_Contig3607_648	7B	171	0.185691566	0.22706422	7.756232558
Excalibur_c52517_464	4B	62	0.185798357	0.376146789	6.24113295
Excalibur_c12703_766	1D	68	0.186051892	0.27293578	-6.614523091
RAC875_c60218_63	4D	84	0.186389897	0.222477064	-7.15233473
wsnp_Ex_c29368_38408543	6A	77	0.1863936	0.30733945	-6.782643905
BS00027770_51	6B	98	0.186417496	0.082568807	9.975137757
RFL_Contig4517_1276	2A	110	0.186450285	0.323394495	-6.22046534
wsnp_Ex_rep_c69760_68718561	5B	41	0.186700372	0.224770642	7.658325745
Tdurum_contig569_263	6B	109	0.18670673	0.461009174	5.799698599
RFL_Contig3563_1130	4B	68	0.186741737	0.144495413	-8.95444921
RFL_Contig1622_923	6A	27	0.186749708	0.318807339	-6.388097139
Kukri_c60627_74	2D	41	0.186911571	0.44266055	-6.260260653
BobWhite_c15802_72	6A	27	0.187212228	0.330275229	-6.669452236
Kukri_c102502_261	6A	27	0.187431093	0.300458716	-6.74412997
Tdurum_contig45588_730	5B	143	0.187578005	0.20412844	7.87748357
BS00041816_51	2A	102	0.187725035	0.440366972	-5.759707676
Kukri_c47643_920	3A	91	0.187861472	0.172018349	7.368643843
Excalibur_c44731_1000	1A	70	0.187866488	0.087155963	-11.32285236
wsnp_Ex_c30239_39179460	7A	56	0.187958991	0.087155963	9.905063224
Excalibur_c6255_1119	1A	70	0.187989748	0.084862385	11.70587141
RAC875_c22101_656	6B	64	0.188318418	0.493119266	-6.97313428
wsnp_Ku_c6464_11320381	5B	49	0.188546486	0.321100917	-6.073520447
CAP11_c989_113	6A	71	0.188677362	0.178899083	-7.610009752
RAC875_rep_c109975_192	2B	97	0.188928206	0.128440367	-8.355553222
IAAV6675	6B	63	0.189039337	0.493119266	7.000779483
wsnp_Ex_c33813_42239400	6B	64	0.189039337	0.493119266	7.000779483
Excalibur_c4361_309	6B	64	0.189039337	0.493119266	-7.000779483
Ra_c10469_616	6B	63	0.189039337	0.493119266	-7.000779483
wsnp_Ex_c43809_50018316	6B	63	0.189039337	0.493119266	-7.000779483
BS00022292_51	6A	43	0.189041798	0.084862385	9.847517339
Excalibur_c12482_901	6A	44	0.189041798	0.084862385	9.847517339
IACX5772	6A	43	0.189041798	0.084862385	9.847517339
CAP12_c575_105	2A	150	0.190200757	0.470183486	-5.677955156
BS00110564_51	3A	129	0.190474733	0.153669725	-7.852944463
wsnp_JD_c19925_17854742	7A	225	0.190729042	0.243119266	-6.780334288
wsnp_Ex_rep_c101231_86636951	1B	82	0.191061421	0.119266055	-8.449564711
BobWhite_c17021_269	3B	21	0.191370713	0.172018349	-7.844741337
wsnp_Ra_rep_c106523_90273922	3A	34	0.191537742	0.438073394	-5.994910369
BS00001478_51	3A	101	0.191692415	0.474770642	5.683834176
Tdurum_contig56661_291	3B	73	0.191764365	0.220183486	6.676408867
Tdurum_contig10729_734	6B	120	0.191968617	0.26146789	-7.555144552
RAC875_c68120_285	5A	63	0.192210058	0.29587156	6.847054622
Kukri_c40149_436	7B	158	0.192410557	0.27293578	-6.642524507
IACX5912	3B	72	0.192445175	0.213302752	6.807523221
wsnp_Ex_c10718_17457870	6A	131	0.19263493	0.293577982	6.580929269
BS00063973_51	5A	98	0.192998297	0.220183486	-6.891856149
Excalibur_rep_c110429_536	7B	166	0.19324923	0.201834862	-7.364333359
BS00105791_51	4B	62	0.193336354	0.339449541	5.786869107
wsnp_RFL_Contig3802_4108582	2B	100	0.19350003	0.268348624	6.187184584
Kukri_rep_c106490_583	4A	91	0.193762063	0.217889908	-7.025836318
wsnp_Ex_c22862_32074455	2A	104	0.194005161	0.417431193	-5.536760829
BS00021728_51	1A	84	0.194984766	0.440366972	5.664911346
Excalibur_c92705_94	5A	99	0.195130945	0.463302752	-5.537873384
BS00046052_51	3B	63	0.195277054	0.201834862	7.330836882
BS00107804_51	2A	122	0.195615932	0.360091743	5.759481195
BS00033229_51	3D	144	0.195651653	0.064220183	-10.95627103
wsnp_JD_rep_c48755_32989025	7B	134	0.195712751	0.211009174	-7.187740429
BS00059847_51	5B	177	0.196075469	0.408256881	5.800945164
IAAV9044	3A	177	0.196143287	0.311926606	-5.912086233
BS00063625_51	6D	117	0.196246546	0.300458716	-6.482309094
BS00025880_51	2A	144	0.196383795	0.139908257	7.858178626
Tdurum_contig83663_371	3A	91	0.19639904	0.169724771	-7.304786086
wsnp_BE490613A_Ta_2_1	3A	91	0.19639904	0.169724771	-7.304786086
Tdurum_contig59467_433	7A	213	0.1964382	0.451834862	5.822593708
wsnp_Ex_c13230_20872924	6A	27	0.196475465	0.254587156	7.038214284
CAP7_c2649_283	7B	141	0.196732906	0.350917431	5.809943533
wsnp_JD_c2578_3489735	2A	135	0.197071704	0.100917431	9.523001851
IAAV5841	1D	93	0.197139456	0.396788991	5.931649804
BobWhite_c19346_434	7A	180	0.197576428	0.167431193	7.554587066
wsnp_Ex_c18196_27006489	1A	70	0.197581494	0.128440367	9.118772737
RAC875_c22387_117	5B	20	0.197582061	0.28440367	-6.367508473
RAC875_c10636_525	7D	114	0.197653562	0.084862385	9.845652444
BS00011061_51	6D	117	0.197677279	0.396788991	-5.753434426
Excalibur_c64855_328	1A	70	0.197804397	0.091743119	10.98930643
Ra_c11529_647	5A	131	0.197841837	0.415137615	-5.707507952
Ku_c956_1797	1B	84	0.197987677	0.236238532	-7.368324494
IAAV5507	3A	177	0.198054068	0.314220183	-5.834612382
IAAV5992	5B	105	0.198327333	0.472477064	6.107968548
BS00011039_51	2B	96	0.19870048	0.224770642	-6.529136509
BS00067584_51	2D	44	0.198710509	0.286697248	-6.745041078
BS00049793_51	5B	49	0.19909346	0.321100917	5.982702195
Excalibur_c24825_539	6A	122	0.199124768	0.110091743	-8.888739983
BS00023201_51	1A	22	0.199329661	0.311926606	-6.421405861
IACX4378	1A	78	0.199440578	0.318807339	-5.920456907
Kukri_c42244_809	2B	97	0.199625318	0.19266055	6.94687466
wsnp_Ex_c53976_57027635	1B	74	0.199920982	0.29587156	-6.067222432
wsnp_Ku_c19251_28705893	7A	148	0.199945764	0.481651376	-5.919805333
wsnp_JD_c3732_4781170	2B	81	0.199988301	0.490825688	-5.78980848
BS00011622_51	7A	213	0.200014867	0.229357798	-6.944574324
wsnp_BE497618A_Ta_1_1	4A	49	0.200175471	0.055045872	11.97191808
Tdurum_contig47552_957	4B	71	0.200218613	0.059633028	-11.27127447
Kukri_c85856_60	6B	106	0.200425139	0.321100917	-6.735579038
BS00102641_51	3B	81	0.200446705	0.490825688	5.704058338
BS00035732_51	7D	144	0.200742987	0.325688073	-5.998667046
IAAV5406	1A	78	0.200762073	0.30733945	5.929738485
Tdurum_contig102328_129	7B	77	0.200784267	0.151376147	7.885402111
Kukri_c25725_1921	6B	70	0.201216342	0.233944954	-6.469667607
wsnp_Ex_c5072_9006666	4A	164	0.201634466	0.119266055	8.416299942
RAC875_c25848_122	2A	140	0.201959532	0.479357798	-5.599357642
Ra_c69221_1167	5A	42	0.202141021	0.48853211	5.745531687
BobWhite_c8266_582	4B	104	0.202205574	0.091743119	9.698027326
IAAV7473	1D	93	0.202407348	0.378440367	5.834825646
wsnp_Ku_c3684_6789632	5A	89	0.20256971	0.153669725	7.446738456
BS00002484_51	1B	119	0.202668267	0.380733945	5.659360839
wsnp_Ex_c1603_3056226	6B	64	0.202802217	0.490825688	-6.802808532
wsnp_Ex_c3365_6183009	1A	70	0.203459101	0.128440367	9.212863843
BS00010287_51	1A	70	0.203459101	0.128440367	-9.212863843
BS00066549_51	1A	70	0.203459101	0.128440367	-9.212863843
wsnp_Ex_c8374_14111734	1A	70	0.203459101	0.128440367	-9.212863843
wsnp_Ku_rep_c68419_67400635	1A	70	0.203459101	0.128440367	-9.212863843
BS00049997_51	5B	129	0.203506106	0.25	-6.270876913
Ku_c9822_828	3B	73	0.203520215	0.206422018	6.75081898
RAC875_rep_c69917_755	3B	82	0.203614541	0.119266055	-8.323424269
wsnp_Ex_c28204_37349164	2A	108	0.204011395	0.403669725	5.689100054
BS00087696_51	5B	93	0.204172741	0.334862385	6.542580075
RAC875_c32320_88	5B	93	0.204172741	0.334862385	-6.542580075
RFL_Contig3841_2433	4A	138	0.204722849	0.158256881	-8.276510276
Tdurum_contig46366_913	5B	45	0.205070934	0.240825688	6.451598099
Ku_c46953_153	4A	68	0.205102443	0.160550459	7.727532444
Kukri_c21787_283	4B	105	0.205867358	0.089449541	-9.846724774
wsnp_Ku_c16116_24914991	5B	218	0.20605525	0.165137615	-8.280269832
Kukri_c3734_438	5B	218	0.20605525	0.165137615	8.280269832
Kukri_c46310_84	5B	218	0.20605525	0.165137615	8.280269832
wsnp_Ex_c2207_4136036	5B	218	0.20605525	0.165137615	8.280269832
wsnp_JD_c5861_7018974	7A	209	0.206502071	0.472477064	6.018283645
BS00092953_51	5B	49	0.206616265	0.327981651	-5.844146155
BS00029127_51	6A	130	0.206652333	0.055045872	-11.51726652
Tdurum_contig51566_561	6A	130	0.206652333	0.055045872	-11.51726652
wsnp_BE489894A_Ta_2_1	6A	130	0.206652333	0.055045872	-11.51726652
Excalibur_rep_c94584_98	6B	70	0.206759867	0.353211009	6.08058063
wsnp_Ku_c29102_39008953	3B	81	0.206824309	0.121559633	8.289288693
Excalibur_c11947_746	2A	98	0.207010145	0.206422018	-6.581943148
RAC875_c49329_81	6A	141	0.207104793	0.495412844	5.529731644
CAP11_c3464_68	1D	93	0.207315554	0.389908257	-5.703902388
Excalibur_c20392_1075	3B	84	0.207502123	0.183486239	7.12500364
BS00055866_51	1B	87	0.207701618	0.298165138	-6.378908438
wsnp_Ex_c31955_40681185	7A	216	0.207791274	0.181192661	-6.950280372
Kukri_c48936_107	5D	207	0.2079958	0.327981651	6.02013576
IAAV4163	4B	62	0.208055183	0.344036697	-5.55859906
wsnp_Ku_c18497_27803432	3A	101	0.20805538	0.474770642	5.505818491
wsnp_Ex_c24474_33721784	4A	70	0.208250694	0.467889908	-5.85785945
wsnp_Ex_c11621_18716254	6A	43	0.208452108	0.089449541	9.351574462
wsnp_Ku_c7458_12842353	6A	43	0.208452108	0.089449541	9.351574462
BS00022657_51	2B	91	0.208470336	0.353211009	5.83326215
BS00091302_51	7B	59	0.208584042	0.151376147	-8.112457352
BobWhite_rep_c55035_124	7B	145	0.208666925	0.431192661	-5.34546899
BS00087086_51	1D	68	0.208702266	0.275229358	-6.30241016
CAP7_c3950_160	7B	155	0.2088474	0.103211009	9.579188194
wsnp_RFL_Contig2073_1317762	3B	73	0.209096576	0.21559633	6.512839155
BS00046264_51	6B	110	0.209105201	0.497706422	-5.577410397
Excalibur_c58066_180	3B	60	0.209140384	0.121559633	-8.030809404
Kukri_c68006_282	3A	91	0.20931242	0.167431193	-7.11545792
Kukri_c74599_85	7A	46	0.209822933	0.399082569	5.443011628
Excalibur_c472_914	5A	86	0.209887751	0.353211009	-5.584191303
Ku_c24974_674	3B	91	0.209919328	0.426605505	-5.533156387
Ex_c40520_1484	1B	63	0.209991688	0.126146789	-10.03974727
Tdurum_contig63071_67	2A	144	0.210247977	0.165137615	-8.053306716
Kukri_c637_974	5B	218	0.21037349	0.153669725	-8.49020387
BS00021972_51	7B	77	0.210380208	0.440366972	5.806072571
wsnp_Ku_c5756_10191339	1A	35	0.210676364	0.254587156	6.144640815
Tdurum_contig86183_221	2A	143	0.210948543	0.206422018	7.209683641
Tdurum_contig47833_484	5B	125	0.211070788	0.405963303	-5.594722761
Excalibur_c1529_1644	3A	15	0.211289059	0.444954128	-5.769255748
Ra_c14408_576	6A	77	0.211831825	0.302752294	6.366603185
BS00010886_51	5B	68	0.211844896	0.401376147	-6.974054079
Excalibur_c60530_113	3A	21	0.211898336	0.197247706	-6.51552485
wsnp_CAP11_rep_c4157_1965583	3A	34	0.212788682	0.428899083	5.640210808
wsnp_Ex_c21092_30220342	2B	75	0.212960328	0.068807339	10.4132949
BobWhite_c41535_52	2B	75	0.212960328	0.068807339	-10.4132949
BobWhite_c30232_154	3A	91	0.213521851	0.162844037	7.14103973
BS00022882_51	3A	89	0.213521851	0.162844037	7.14103973
wsnp_BE443568A_Ta_2_1	3A	91	0.213521851	0.162844037	-7.14103973
BS00086679_51	1D	68	0.213964482	0.362385321	5.97077909
tplb0044p22_2330	1D	68	0.213964482	0.362385321	5.97077909
BS00011451_51	1D	68	0.213964482	0.362385321	-5.97077909
Tdurum_contig54967_581	6B	59	0.214274665	0.160550459	8.790060576
wsnp_Ex_c6400_11123059	2D	38	0.214578294	0.378440367	-5.527379729
tplb0026o15_1634	4B	74	0.214955089	0.091743119	-9.412467815
BS00075001_51	1D	90	0.215249515	0.385321101	-5.619599609
wsnp_Ku_c13952_22097895	1B	174	0.215376506	0.268348624	6.243052894
BS00066691_51	3D	142	0.215393526	0.139908257	-8.113584189
Kukri_c29170_702	2A	125	0.215394981	0.155963303	7.419542373
wsnp_Ex_c3136_5798185	5A	131	0.215460353	0.408256881	-5.480299122
BS00000445_51	3A	101	0.215515393	0.467889908	5.38197106
BS00077791_51	7A	136	0.215586982	0.410550459	5.725114166
Kukri_rep_c103359_233	1B	84	0.215860063	0.201834862	7.812828896
wsnp_Ex_c23235_32471767	1B	84	0.215860063	0.201834862	7.812828896
BS00022249_51	1B	105	0.215865755	0.481651376	-5.481767985
Tdurum_contig81911_179	7B	99	0.216562528	0.371559633	5.905694675
Kukri_c3024_1268	2A	115	0.216784523	0.059633028	11.17988393
BS00003088_51	5A	115	0.216857359	0.348623853	-5.53260737
Kukri_c52952_315	1A	78	0.217824616	0.302752294	-5.755437672
Tdurum_contig93508_295	2A	139	0.217955041	0.236238532	-6.235845629
RFL_Contig2531_987	4A	144	0.21840329	0.467889908	5.513194633
RAC875_rep_c90531_283	3A	130	0.218504002	0.321100917	-5.691427619
IACX5899	3A	113	0.218644604	0.208715596	7.169834772
RAC875_c32923_95	7A	114	0.218696792	0.346330275	6.176020735
RAC875_c3427_734	3A	91	0.218728864	0.254587156	-6.194720601
Tdurum_contig9144_222	1B	171	0.218802513	0.279816514	6.099348294
BobWhite_c9330_499	6B	44	0.21901476	0.357798165	-5.816631255
wsnp_Ku_c13043_20902807	1B	84	0.219294718	0.233944954	7.093582597
wsnp_Ra_c2930_5550871	7D	114	0.219312478	0.087155963	9.353658468
Kukri_c45412_177	7A	130	0.219338287	0.183486239	7.068213574
Tdurum_contig83066_276	2B	91	0.219338776	0.355504587	-5.691630377
RFL_Contig5037_1482	6B	85	0.21968014	0.314220183	6.100343071
RFL_Contig5314_1147	6A	104	0.219803982	0.332568807	5.815600587
Ku_c12842_664	1D	45	0.220050207	0.155963303	7.705021798
wsnp_JD_rep_c48914_33168544	2A	89	0.220082628	0.376146789	5.378538049
tplb0044p22_2257	1D	68	0.220427382	0.369266055	-5.821965968
wsnp_Ex_c3136_5798236	5A	131	0.220730652	0.415137615	-5.458342032
BS00026432_51	2B	131	0.220866731	0.151376147	-7.643173181
RAC875_c8221_649	7B	141	0.220878459	0.366972477	5.388649954
wsnp_Ex_c13284_20948460	3B	143	0.221008453	0.341743119	-5.771269942
Excalibur_c35611_446	2D	11	0.221170179	0.451834862	-5.413313893
wsnp_CAP7_c254_138937	4A	137	0.221226205	0.155963303	7.995285675
Tdurum_contig5017_993	5B	128	0.221391876	0.059633028	-12.84435796
BS00022838_51	5A	124	0.2218937	0.263761468	-6.316940252
wsnp_BF293181A_Ta_2_4	7A	136	0.22210138	0.105504587	9.801760952
BS00061179_51	3A	101	0.2222475	0.467889908	5.411727385
wsnp_Ex_c8884_14841846	3A	106	0.2222475	0.467889908	-5.411727385
BS00022993_51	5B	58	0.222277491	0.330275229	5.790233589
Ra_c9061_2115	3B	73	0.222464965	0.213302752	-6.384734407
wsnp_Ex_c7291_12517871	3B	73	0.222464965	0.213302752	-6.384734407
RAC875_c20161_821	5B	189	0.222559757	0.247706422	-6.093814415
wsnp_Ra_rep_c105422_89367749	1A	70	0.222728869	0.128440367	8.803934897
Kukri_rep_c69970_717	3A	111	0.222743983	0.220183486	6.737479542
RAC875_c96399_610	2A	150	0.222746307	0.178899083	-6.849029132
RAC875_c50928_292	7A	228	0.222828666	0.21559633	-7.024392549
BobWhite_c17783_174	2A	143	0.223076703	0.197247706	6.997383749
Kukri_c82555_88	1A	57	0.223179531	0.181192661	-7.288179138
RAC875_c7670_219	4A	127	0.223443361	0.146788991	-8.198629855
wsnp_Ex_c4124_7455032	6B	72	0.22344546	0.105504587	9.020507887
Ra_c6701_506	1B	74	0.223492131	0.300458716	5.759363079
wsnp_Ex_c12341_19693090	3A	123	0.223494795	0.282110092	-5.890872954
wsnp_Ex_c23230_32466568	1B	84	0.223541044	0.201834862	7.772181543
wsnp_Ra_c6586_11477949	2A	150	0.223729313	0.21559633	-7.192538305
Ra_c34214_1320	2A	102	0.223756	0.444954128	5.304660529
wsnp_Ku_rep_c104517_90964418	1A	70	0.223797395	0.130733945	8.576673891
BobWhite_c17045_186	5A	118	0.223910289	0.279816514	-5.937487175
Kukri_rep_c101179_404	7A	42	0.223928489	0.408256881	5.266807319
Tdurum_contig28490_463	4B	61	0.224019688	0.341743119	5.397557078
IAAV2452	1B	63	0.224107044	0.121559633	-9.846804227
Tdurum_contig47258_1039	2A	96	0.224240266	0.330275229	-5.548126309
BS00066545_51	2B	100	0.224325501	0.217889908	6.309003334
BobWhite_c31129_60	2B	79	0.224531483	0.151376147	7.165802009
Excalibur_c32608_500	1B	65	0.224569884	0.121559633	8.515923204
BobWhite_c10238_127	2B	90	0.225089634	0.291284404	5.736274913
BS00070001_51	2B	89	0.225089634	0.291284404	5.736274913
IAAV980	2B	89	0.225089634	0.291284404	5.736274913
CAP7_c12162_251	1B	74	0.225243216	0.300458716	-5.732645086
Excalibur_c49421_443	1A	78	0.225547162	0.305045872	-5.66870914
BS00083078_51	2B	90	0.225587149	0.29587156	5.742955226
BS00012023_51	6A	44	0.225770944	0.087155963	9.057293022
Tdurum_contig42823_1811	6A	43	0.225770944	0.087155963	9.057293022
RFL_Contig1060_2185	6A	141	0.226078901	0.399082569	5.336103883
Tdurum_contig77551_589	3B	51	0.226252457	0.497706422	5.397235436
Kukri_c12817_59	3B	51	0.226252457	0.497706422	-5.397235436
Tdurum_contig41902_1524	4B	50	0.226362523	0.463302752	-5.275328609
RAC875_c5673_1209	2B	137	0.226449681	0.169724771	7.006849966
BobWhite_c18408_199	3A	89	0.226474209	0.252293578	-6.053448186
wsnp_Ku_c21818_31604716	3B	71	0.227177462	0.194954128	6.928675274
Kukri_c21818_519	3B	71	0.227177462	0.194954128	-6.928675274
Excalibur_c65341_303	2B	114	0.227718272	0.263761468	-6.85274651
Tdurum_contig47429_501	4B	6	0.227786695	0.412844037	-5.602664141
wsnp_Ex_c19770_28768859	6A	77	0.227866153	0.314220183	-6.16292064
RAC875_c77648_367	3A	24	0.227975015	0.188073394	6.466727861
RAC875_c76367_523	3A	24	0.227975015	0.188073394	-6.466727861
BS00080879_51	3A	101	0.228118344	0.48853211	-5.25459276
Tdurum_contig10987_800	5A	53	0.228152357	0.169724771	8.524872353
wsnp_JD_c9510_10342089	5A	53	0.228152357	0.169724771	8.524872353
RAC875_rep_c85751_123	6B	72	0.228198475	0.162844037	-7.526160458
Excalibur_c14925_1747	7A	114	0.228668189	0.334862385	-6.065780021
RAC875_c46093_492	1B	109	0.229269604	0.48853211	-5.276560153
wsnp_Ra_c3766_6947263	6B	59	0.229318236	0.162844037	8.532593739
BobWhite_rep_c58252_112	7A	84	0.229504344	0.298165138	-5.680794838
Kukri_rep_c94009_116	2B	96	0.229706331	0.155963303	-6.91113628
RAC875_c52809_168	5B	69	0.230020896	0.412844037	-6.719210705
BS00022180_51	1B	64	0.230476492	0.133027523	-8.832241538
RAC875_c31670_389	5A	63	0.230653987	0.291284404	6.317407743
RAC875_c66200_288	7B	141	0.23085799	0.208715596	-6.265488246
wsnp_Ra_c6474_11298858	1A	70	0.230949079	0.130733945	8.642223609
wsnp_Ex_c3747_6824863	1A	70	0.230949079	0.130733945	-8.642223609
wsnp_Ex_c6934_11953178	1A	70	0.230949079	0.130733945	-8.642223609
Tdurum_contig93270_1008	5B	42	0.231085213	0.165137615	7.163256921
Tdurum_contig75595_1072	6A	41	0.231295924	0.415137615	5.275842593
RAC875_rep_c85751_72	6B	72	0.231334396	0.142201835	-7.881719697
RAC875_c1706_1888	2A	151	0.231698412	0.194954128	-6.463736729
Tdurum_contig75819_1471	4A	137	0.231700613	0.165137615	7.723392235
CAP7_c10772_156	6B	6	0.231730285	0.383027523	5.602876322
Kukri_c78348_266	6B	76	0.231936028	0.077981651	9.369283403
BS00089181_51	7B	77	0.232033064	0.447247706	-5.583739417
Ku_c11706_149	1B	63	0.232090979	0.119266055	9.898139732
RAC875_c91464_170	5A	68	0.232164838	0.23853211	-5.830505301
BS00073015_51	5B	96	0.232581378	0.419724771	5.937618237
Kukri_c1192_825	6A	41	0.233350178	0.410550459	5.235415081
RAC875_c27696_718	7A	136	0.233762177	0.162844037	7.366242915
Ra_c11042_1500	1A	70	0.233824958	0.130733945	8.519383523
BS00093856_51	3D	25	0.233872556	0.123853211	-7.726419227
wsnp_Ra_c40910_48252997	7A	136	0.234008457	0.463302752	5.565058791
IAAV8170	3A	113	0.234074536	0.121559633	-8.851666179
wsnp_Ra_c24619_34168104	5B	69	0.234516182	0.417431193	-6.539808567
Kukri_c13045_302	5D	69	0.234608856	0.139908257	-7.232614684
wsnp_Ex_c790_1554988	5A	98	0.234666081	0.254587156	6.099208899
Kukri_c35975_593	7B	153	0.234868747	0.481651376	-5.376893295
wsnp_Ex_c1141_2191485	3A	85	0.235014992	0.282110092	-6.268372936
BS00027006_51	1B	174	0.235053369	0.254587156	-6.101540265
IACX11320	1B	84	0.235072544	0.286697248	6.294672121
BS00108020_51	5B	51	0.235087236	0.206422018	-6.319818976
Kukri_rep_c72329_163	5A	64	0.23515862	0.181192661	6.583342396
IAAV2440	4B	62	0.235520776	0.334862385	-5.311884377
BS00070285_51	1B	118	0.235713968	0.373853211	5.309530957
Kukri_c39223_831	1B	110	0.235973068	0.142201835	7.243233402
BS00048117_51	1A	70	0.236194644	0.094036697	-10.21590867
wsnp_Ku_c3468_6420199	1A	70	0.236194644	0.094036697	-10.21590867
Kukri_rep_c72756_155	5B	132	0.236485209	0.068807339	10.88008034
CAP7_c3847_204	1B	44	0.236492094	0.415137615	5.631816705
Jagger_c522_55	3B	81	0.23654365	0.116972477	-8.320904214
Excalibur_c3810_186	6B	63	0.236552196	0.495412844	-6.317971855
BS00066468_51	7A	156	0.236588978	0.497706422	-5.613253577
Kukri_c63163_141	5A	63	0.236658609	0.291284404	-6.209096198
BS00104364_51	4B	75	0.236795082	0.394495413	-5.834092471
Ex_c12057_797	7B	77	0.236815241	0.151376147	-7.392087757
Excalibur_c13239_85	2B	88	0.237191324	0.357798165	-5.473727961
wsnp_CAP11_c1043_618449	1D	68	0.237202477	0.360091743	5.700747077
RAC875_c79857_301	2B	90	0.237240195	0.059633028	10.85280611
RAC875_c16839_188	7B	56	0.237306314	0.151376147	8.089704561
RAC875_c232_1895	5A	53	0.237382893	0.288990826	-5.527023051
wsnp_Ex_c3930_7127883	7B	153	0.23742075	0.458715596	5.487629859
wsnp_Ex_rep_c107911_91350866	1B	84	0.237696728	0.20412844	7.527006057
BS00022431_51	4B	50	0.237703657	0.479357798	-5.139055869
Tdurum_contig83087_104	6A	141	0.237852028	0.48853211	-5.246682561
IAAV6312	2D	42	0.238071704	0.472477064	6.088432589
RAC875_c11702_1015	4A	153	0.238100448	0.075688073	-9.363546002
wsnp_Ra_c16813_25556454	7A	136	0.238125987	0.458715596	5.489740819
BS00067744_51	5B	101	0.23815497	0.458715596	-5.531769997
wsnp_Ex_c3119_5763762	4B	66	0.238189699	0.176605505	-6.977122402
Kukri_c365_345	2D	101	0.238608351	0.178899083	6.498282886
IACX3288	5B	57	0.238852555	0.419724771	-5.368340892
RAC875_c5129_280	6B	79	0.239232695	0.165137615	7.082648609
BS00109036_51	6B	79	0.239232695	0.165137615	-7.082648609
wsnp_Ex_rep_c67671_66332423	2B	96	0.239269123	0.19266055	-6.790774208
BS00065313_51	5A	63	0.239518773	0.302752294	-6.157601184
RAC875_c10932_1697	7B	59	0.239635807	0.149082569	7.674044248
BS00093156_51	7A	136	0.239701743	0.144495413	7.959138009
Kukri_c59960_211	6B	73	0.239918258	0.183486239	6.683061466
BS00048031_51	3A	89	0.240170971	0.256880734	-5.884631342
BS00067436_51	1B	98	0.240198997	0.305045872	-6.097447131
BS00074230_51	7A	113	0.240339515	0.094036697	8.978835384
BobWhite_c2027_215	1B	114	0.240399735	0.130733945	-7.502417824
Excalibur_c28045_741	1B	96	0.240513344	0.206422018	6.307672822
wsnp_Ex_c7246_12443506	2B	91	0.240902543	0.353211009	-5.438828704
wsnp_Ku_c42539_50247426	7A	152	0.241200847	0.286697248	-5.644838631
Kukri_c3734_400	5B	218	0.241385716	0.167431193	-7.652727241
BS00078784_51	5B	144	0.241503628	0.181192661	7.004639059
Kukri_c52_225	5B	78	0.241568161	0.334862385	-6.137651758
BS00034303_51	5A	46	0.241627616	0.185779817	-6.945112431
RAC875_c34939_467	7B	159	0.241646068	0.201834862	-7.293004096
RAC875_c96862_121	5B	113	0.241705507	0.493119266	-5.378498656
D_contig73920_552	2D	40	0.242412981	0.19266055	-7.161017994
wsnp_Ex_c40815_47789152	4B	71	0.242613465	0.098623853	-8.293800313
tplb0034b12_591	4B	71	0.242613465	0.098623853	8.293800313
wsnp_Ku_c4078_7436510	3B	71	0.24285593	0.19266055	6.709001366
wsnp_BE445506B_Ta_2_1	7B	159	0.242919828	0.479357798	5.146525737
BS00099804_51	7A	119	0.242948775	0.316513761	5.490488636
Excalibur_c18182_464	6B	64	0.242950512	0.438073394	-5.871236071
BS00021660_51	5A	43	0.24301745	0.153669725	7.04095513
BS00066188_51	1D	93	0.243073792	0.385321101	5.23743785
wsnp_Ra_rep_c75740_73183118	3B	145	0.243180234	0.084862385	9.487047048
RAC875_c27160_307	4B	37	0.243519363	0.061926606	-10.44198039
RAC875_c4732_1521	7A	135	0.244013097	0.417431193	5.416747926
wsnp_Ex_c54453_57331510	4A	40	0.244176939	0.201834862	-6.152357677
Ex_c23426_1546	5B	39	0.244354764	0.286697248	-5.613881146
IAAV1101	2B	82	0.24469128	0.456422018	5.19764796
RAC875_rep_c109207_706	2B	79	0.24482984	0.119266055	7.619872275
BS00104279_51	4B	105	0.244865554	0.091743119	9.039286641
Kukri_rep_c101259_81	4B	105	0.244865554	0.091743119	9.039286641
wsnp_Ex_c4148_7494801	4B	105	0.244865554	0.091743119	9.039286641
BS00076693_51	2A	68	0.245071207	0.183486239	6.425031421
wsnp_Ku_c17161_26193672	7B	91	0.24524234	0.139908257	-7.132110271
RAC875_c7060_67	3A	15	0.245300961	0.165137615	-6.814005989
Tdurum_contig75811_1629	7A	35	0.245566389	0.30733945	-5.40273649
D_contig78519_72	7D	23	0.245908621	0.229357798	6.095960153
BobWhite_c1611_1685	2A	94	0.246228888	0.245412844	5.856739012
BS00065128_51	5B	111	0.246465021	0.385321101	-5.526130671
Tdurum_contig11700_1247	6B	57	0.246554348	0.458715596	-5.299325865
BobWhite_c45118_495	3B	141	0.246793145	0.311926606	5.401500159
Kukri_c47935_137	7D	136	0.2468076	0.066513761	-9.991123214
wsnp_Ex_c1153_2213588	6A	141	0.246834128	0.490825688	-5.149634164
wsnp_Ku_c23598_33524490	2A	17	0.246942426	0.483944954	-5.010053861
RAC875_c23665_68	3B	135	0.247117984	0.410550459	-5.136482071
BS00022747_51	7A	136	0.247162621	0.098623853	-8.48300111
RAC875_rep_c85751_268	6B	72	0.247520037	0.160550459	7.228817566
BobWhite_c22075_85	6B	72	0.247520037	0.160550459	-7.228817566
Tdurum_contig44173_572	6B	72	0.247520037	0.160550459	-7.228817566
Ku_c32100_105	6B	92	0.247546034	0.275229358	-5.799723106
BS00031411_51	5B	57	0.248024816	0.401376147	-5.291642644
BobWhite_c45848_120	5B	110	0.248367626	0.481651376	5.648769039
RFL_Contig4849_702	2B	99	0.24848791	0.21559633	-6.000413202
wsnp_Ex_c361_707953	3A	177	0.248703209	0.153669725	6.723418931
Kukri_c19883_629	4A	147	0.249409381	0.165137615	-6.958361772
BS00063744_51	7B	98	0.249766482	0.316513761	-5.725974439
Excalibur_c42146_338	2B	131	0.249773318	0.137614679	7.52583341
wsnp_Ex_c1097_2105209	3B	63	0.249912414	0.153669725	-6.717201952
wsnp_Ex_c2137_4014287	2A	150	0.249945679	0.222477064	6.633359829
Tdurum_contig12459_491	2B	108	0.249971886	0.105504587	8.556524027
BS00065873_51	3B	135	0.250236369	0.45412844	-5.13104927
BS00078413_51	1B	134	0.250266499	0.490825688	-5.007815219
BS00081506_51	2A	124	0.250382793	0.383027523	4.996730388
BS00068173_51	5B	68	0.250466232	0.412844037	-6.450848533
IAAV444	2A	104	0.250737438	0.061926606	10.07981474
RAC875_c14354_934	6D	156	0.250961361	0.376146789	-5.194117116
wsnp_CAP11_rep_c4076_1926235	7B	103	0.251255883	0.288990826	6.292566591
wsnp_Ex_c5457_9632050	3B	69	0.251288212	0.291284404	5.555556236
BS00065529_51	7A	178	0.251399887	0.369266055	-5.511142011
Kukri_c38732_225	6B	59	0.251580728	0.165137615	8.14363811
Kukri_c9468_831	5A	53	0.251588675	0.064220183	10.78214582
RFL_Contig4718_1269	2B	104	0.251671585	0.091743119	8.469748873
wsnp_Ex_c7934_13467335	7B	134	0.252059976	0.201834862	6.530929396
Kukri_c39873_66	6A	13	0.252103502	0.323394495	5.497053186
RFL_Contig3203_1971	1A	78	0.252226835	0.311926606	5.319787292
BS00025302_51	6B	64	0.25274822	0.493119266	6.117422579
Ku_c23446_2209	2B	91	0.253018482	0.357798165	-5.313877835
RAC875_rep_c113555_122	2B	88	0.253018482	0.357798165	-5.313877835
RFL_Contig3841_3051	4A	137	0.253398364	0.162844037	-7.390741047
RAC875_c28894_526	1B	63	0.25345087	0.087155963	-11.31261923
Ku_c6319_201	5A	53	0.253673946	0.371559633	-5.190781739
BobWhite_c11022_78	2A	11	0.253789664	0.366972477	-5.323024894
Kukri_c6266_260	5A	97	0.254057021	0.25	5.906765688
RAC875_c48766_224	7B	99	0.25427135	0.350917431	5.631848763
Kukri_c12901_706	7B	99	0.25427135	0.350917431	-5.631848763
BobWhite_c6998_365	1D	93	0.254280832	0.387614679	5.131715117
wsnp_CAP8_rep_c3844_1896355	7A	212	0.254293362	0.25	6.210893295
wsnp_Ku_rep_c70220_69775367	5B	69	0.254662332	0.405963303	-6.333960783
D_GB5Y7FA02HBLTO_213	1D	68	0.254709529	0.270642202	5.799428206
wsnp_Ex_c48375_53299028	1A	70	0.254972626	0.094036697	-9.981473847
Excalibur_c9868_1206	5B	126	0.255216317	0.431192661	-5.020851778
wsnp_Ex_c13031_20625900	4A	66	0.255244208	0.481651376	-5.116614131
RAC875_c37608_216	3B	64	0.256331632	0.252293578	5.573628743
wsnp_RFL_Contig4307_5006558	5A	20	0.256580125	0.325688073	-5.165576333
wsnp_Ra_c16080_24638622	1A	78	0.256942668	0.27293578	-5.533628436
Ra_c2895_591	1A	71	0.257102176	0.369266055	5.484350797
JD_c21248_511	4A	9	0.257533768	0.229357798	-6.07166365
BobWhite_c4729_243	7B	145	0.257683225	0.435779817	4.862254198
wsnp_Ex_c17684_26426672	1A	70	0.258013525	0.133027523	8.045992652
wsnp_Ra_c7847_13421750	1A	70	0.258013525	0.133027523	8.045992652
BS00055769_51	6B	1	0.258245671	0.311926606	-5.283459697
Kukri_c38732_246	6B	59	0.258707982	0.160550459	-8.029435993
BS00067775_51	4B	6	0.258784623	0.495412844	-4.814897259
BS00110587_51	2A	113	0.258833983	0.449541284	5.088840128
RAC875_c1357_860	4B	75	0.258882878	0.121559633	7.813357946
IAAV8042	5A	99	0.258988146	0.21559633	-6.11776379
BobWhite_c8680_918	4A	135	0.259043406	0.144495413	-7.680366873
wsnp_Ex_c32590_41222878	1A	86	0.2592342	0.405963303	4.88711516
Kukri_c4030_896	3A	15	0.259386533	0.158256881	6.733573076
RAC875_c33823_279	3D	84	0.259404179	0.486238532	-4.989654746
Tdurum_contig59339_428	6B	119	0.260117288	0.344036697	5.726868464
Kukri_rep_c104877_2166	5A	59	0.260191285	0.103211009	-7.8555087
RFL_Contig3841_2409	4A	137	0.260202623	0.080275229	9.321360098
wsnp_BE445431A_Td_2_1	2A	125	0.260713495	0.392201835	4.859465339
Kukri_rep_c68300_216	2A	143	0.260949092	0.19266055	6.566392314
Tdurum_contig6086_269	2A	143	0.260949092	0.19266055	-6.566392314
wsnp_BE403378B_Ta_2_1	4B	106	0.261122943	0.064220183	9.729044648
BobWhite_c8202_245	5A	35	0.261518517	0.424311927	-5.015072771
Ex_c23451_720	1A	70	0.261562044	0.096330275	-9.666303135
wsnp_Ex_c28165_37310070	1A	70	0.261562044	0.096330275	-9.666303135
wsnp_Ex_rep_c67763_66441222	1A	70	0.261562044	0.096330275	-9.666303135
IAAV7384	6A	80	0.261616562	0.337155963	-5.225474898
BS00076093_51	6B	64	0.262029509	0.337155963	5.53690471
wsnp_Ku_c11980_19464222	5B	41	0.262207529	0.160550459	6.72622114
tplb0021a17_853	6B	86	0.262599117	0.360091743	5.480459081
Ku_c16895_793	7B	99	0.262845421	0.318807339	5.566317443
Tdurum_contig12967_831	5A	50	0.263352064	0.183486239	-6.209258387
Tdurum_contig74813_560	6B	1	0.263365806	0.165137615	6.437818664
wsnp_Ex_c38198_45786860	6B	65	0.26350872	0.383027523	5.577046301
wsnp_CAP11_c2309_1201554	3B	80	0.263518774	0.231651376	5.648469489
BobWhite_c43557_103	7B	171	0.263731055	0.213302752	6.857219905
wsnp_Ex_c6059_10615895	7A	136	0.264024579	0.458715596	5.217338223
BS00044311_51	6A	77	0.264127141	0.291284404	5.857874257
Tdurum_contig14847_144	1B	41	0.264166463	0.153669725	6.713582162
BS00067682_51	7A	213	0.2643645	0.426605505	4.922015766
Excalibur_c34964_326	2A	113	0.264555844	0.360091743	5.08316618
Tdurum_contig11896_550	1B	87	0.264620994	0.167431193	-7.788394815
RAC875_c41315_157	5A	53	0.264800729	0.167431193	-7.929662193
Kukri_c33670_506	1B	55	0.264932487	0.194954128	-6.269051115
IAAV3946	7A	130	0.26505725	0.075688073	9.373953149
Kukri_c2332_1093	1B	64	0.265181198	0.119266055	9.328665253
BS00083533_51	1B	63	0.265181198	0.119266055	-9.328665253
wsnp_Ex_c12431_19823475	5B	41	0.265284578	0.474770642	-5.236552215
RAC875_rep_c76630_63	5B	69	0.265284835	0.415137615	6.184431976
Kukri_c17942_239	5D	187	0.265337083	0.20412844	-6.153363367
Kukri_c18148_1177	7B	159	0.265390891	0.208715596	-6.463800795
wsnp_Ex_c10193_16730126	7B	101	0.265542855	0.364678899	5.550448295
Kukri_c3501_1175	2B	157	0.266624248	0.110091743	-7.727374065
wsnp_Ex_rep_c67100_65576598	6D	156	0.267002433	0.155963303	6.731057346
Excalibur_c10568_826	6B	72	0.267023782	0.153669725	-7.090284842
Ra_c70829_369	7A	163	0.267288441	0.449541284	-5.061509775
BS00067627_51	1B	87	0.26754458	0.341743119	5.4490364
Excalibur_c9563_1157	5B	147	0.267562896	0.458715596	5.292759549
BS00074855_51	5A	99	0.268163656	0.20412844	6.064408811
BS00093975_51	3A	24	0.268168048	0.183486239	-6.004137088
Kukri_c16907_390	7B	77	0.268185915	0.438073394	5.131700247
wsnp_Ex_c7071_12171222	7A	164	0.268384646	0.48853211	-5.010815079
RAC875_c87321_108	1D	93	0.268471698	0.389908257	4.971996541
BobWhite_c20692_123	5B	68	0.268569204	0.424311927	-6.165092505
wsnp_Ku_c35090_44349446	5B	30	0.268605269	0.302752294	5.235637061
Kukri_c74960_427	5B	30	0.268605269	0.302752294	-5.235637061
D_contig12192_450	1B	123	0.268791327	0.04587156	-11.18498857
wsnp_Ex_c2236_4189774	6A	126	0.26908484	0.119266055	-7.372118984
Ku_c47168_563	5A	57	0.269520311	0.050458716	10.61761277
wsnp_Ex_c15944_24350833	3B	63	0.269838773	0.293577982	-5.098726335
wsnp_Ex_c14101_22012676	6B	67	0.269852567	0.139908257	-6.938221075
RAC875_c14852_2171	6B	60	0.269863509	0.378440367	-5.897222678
Excalibur_c20610_251	1B	63	0.269929481	0.119266055	9.105018927
Excalibur_c7180_862	5A	49	0.270024176	0.123853211	-7.474306905
RAC875_c24364_307	2A	163	0.270323036	0.252293578	-5.993623
wsnp_Ex_c591_1177097	1A	70	0.270586834	0.133027523	7.836763125
Excalibur_c32739_698	6B	79	0.27072414	0.167431193	-6.664084592
JD_c3737_285	1D	68	0.270725325	0.266055046	5.573460985
wsnp_Ex_c34597_42879718	6A	126	0.270786646	0.126146789	-7.26544231
BS00031073_51	5A	26	0.271209685	0.25	-5.580737078
BobWhite_c14291_666	5A	76	0.271236672	0.222477064	-5.714548675
BobWhite_c13654_447	1B	44	0.271356394	0.116972477	9.209495169
IAAV1312	1B	61	0.271356394	0.116972477	-9.209495169
CAP11_c3218_126	1D	68	0.271731115	0.270642202	5.54950189
CAP7_c7415_267	6B	73	0.271769499	0.181192661	6.341859112
Tdurum_contig8028_870	4B	74	0.271842144	0.064220183	9.591756471
Excalibur_c15844_1470	6A	79	0.271980552	0.279816514	5.520013265
Ra_c69552_1419	1B	41	0.272076462	0.279816514	-5.707628607
BobWhite_c13373_250	2A	19	0.272111696	0.48853211	-4.75206519
Excalibur_c17489_804	5B	145	0.272144101	0.371559633	-5.837854716
BS00087471_51	7A	42	0.272213695	0.334862385	-4.944079785
Ku_c5725_892	2B	78	0.272244568	0.137614679	6.826475717
BS00090945_51	3B	68	0.272340571	0.266055046	-5.402010109
IAAV4641	3B	135	0.27242415	0.428899083	4.898222259
wsnp_Ku_c35386_44598937	5A	61	0.272442153	0.316513761	-5.126413701
IAAV5756	1A	70	0.272962159	0.096330275	-9.397949006
Tdurum_contig93100_149	4A	135	0.272984355	0.153669725	7.366311091
wsnp_Ex_c4331_7808746	4A	127	0.272984355	0.153669725	-7.366311091
wsnp_Ex_c572_1138770	1A	71	0.273004841	0.373853211	5.32144999
Excalibur_c52196_235	6A	120	0.273161816	0.133027523	-7.102025377
BobWhite_c38001_528	2B	115	0.273203433	0.137614679	-6.817026303
Ku_c24324_850	5A	53	0.273285788	0.362385321	-4.996867031
Ra_c7973_1185	4A	43	0.273288279	0.077981651	-8.825314861
D_contig52360_374	3D	4	0.273695247	0.133027523	7.202427392
Kukri_c45876_157	6B	121	0.27405218	0.103211009	-8.483182632
wsnp_Ku_c16572_25480808	6A	27	0.27412753	0.330275229	-5.450574488
IAAV7043	1B	63	0.274134395	0.121559633	8.82900404
RAC875_c35846_671	1D	93	0.274200052	0.394495413	4.972356972
BS00095225_51	1D	68	0.274398711	0.268348624	-5.496671681
RAC875_c35672_73	3B	135	0.274543053	0.433486239	4.899446379
Tdurum_contig54785_216	5A	82	0.274980776	0.387614679	-4.848161707
Kukri_c57674_324	7A	113	0.275009941	0.47706422	4.951637157
Kukri_c2101_2358	7A	35	0.275075671	0.29587156	5.165805349
CAP7_c2695_75	5B	69	0.275163714	0.422018349	5.950441239
RAC875_c35715_718	5B	68	0.275163714	0.422018349	-5.950441239
BS00022798_51	3A	24	0.275245482	0.183486239	-5.87461309
BobWhite_c5461_338	3A	24	0.275245482	0.183486239	5.87461309
BS00068556_51	3B	92	0.275254718	0.254587156	-5.441055969
Kukri_c23591_522	3D	4	0.275430842	0.135321101	7.270179763
Excalibur_c7338_242	7B	134	0.275540213	0.330275229	5.110631302
BS00022009_51	7B	77	0.275566482	0.431192661	-5.149325451
wsnp_Ku_c7229_12491877	2D	38	0.275701202	0.197247706	-6.643851054
wsnp_BE637971B_Ta_1_20	1B	41	0.276130143	0.160550459	-6.526575321
RFL_Contig3780_644	2A	113	0.276222861	0.45412844	-4.91433407
BobWhite_c10832_1131	6A	141	0.276300058	0.493119266	4.865856727
CAP7_c10038_214	7A	132	0.276419379	0.252293578	-5.558650161
wsnp_Ex_c25057_34318425	2A	104	0.276741887	0.064220183	9.483019226
Tdurum_contig51087_573	7B	67	0.276952265	0.091743119	8.261475649
wsnp_Ex_c6537_11338763	2B	90	0.277022675	0.401376147	-4.97795629
Tdurum_contig83837_251	7A	141	0.277222843	0.311926606	5.13788418
Excalibur_c17456_428	2D	41	0.27737399	0.348623853	5.927907421
RFL_Contig3966_1511	3D	142	0.277965662	0.103211009	7.560162386
IAAV3828	1B	63	0.2780492	0.128440367	8.569295598
RAC875_c2787_1260	3B	60	0.278200505	0.121559633	-6.951418988
wsnp_Ex_c18499_27344859	1A	137	0.278224533	0.291284404	5.195750091
wsnp_Ku_rep_c69533_68919669	7D	26	0.278475647	0.162844037	-6.614947172
Kukri_c28160_2017	7B	147	0.278521436	0.282110092	5.260082228
Ku_c106533_550	1B	80	0.278706181	0.130733945	-6.813810697
BobWhite_c45091_53	6B	72	0.278820305	0.114678899	7.875826659
wsnp_CD454706B_Ta_1_1	6B	72	0.278820305	0.114678899	-7.875826659
RFL_Contig3424_931	4A	137	0.279137375	0.084862385	-8.736589157
RAC875_c27548_234	7B	93	0.279658793	0.114678899	-7.188138454
D_GDS7LZN01CWBG5_74	7D	144	0.279787871	0.321100917	-5.041945818
RAC875_c17787_274	2A	92	0.280005591	0.050458716	-10.5634035
RAC875_rep_c72758_122	3B	60	0.280393939	0.126146789	6.891107172
Excalibur_c7706_1936	3B	60	0.280393939	0.126146789	-6.891107172
wsnp_Ex_c4063_7344449	3B	60	0.280393939	0.126146789	-6.891107172
RAC875_c41114_390	5D	189	0.280404082	0.149082569	6.843497678
wsnp_RFL_Contig3336_3426054	3B	63	0.280592773	0.29587156	-4.964396458
Kukri_c40034_123	3B	73	0.280736728	0.114678899	-7.441380677
D_F5XZDLF02G9H4M_286	4A	110	0.280790188	0.419724771	4.937063847
wsnp_Ex_c5690_9994334	4A	42	0.280816231	0.075688073	8.909272026
BS00055768_51	6B	1	0.281630592	0.316513761	-5.014349651
Tdurum_contig9874_547	1B	63	0.281742755	0.119266055	-8.940778158
Kukri_rep_c73094_348	5D	72	0.281818463	0.105504587	-8.233973703
wsnp_Ex_rep_c66324_64493429	4A	66	0.282205264	0.479357798	4.832606215
CAP7_c11553_123	5B	68	0.282309051	0.417431193	5.996939368
Excalibur_c36525_679	5B	68	0.282309051	0.417431193	5.996939368
BS00093122_51	5B	68	0.282309051	0.417431193	-5.996939368
wsnp_Ex_rep_c67394_65974276	5A	43	0.283156027	0.151376147	6.481803994
Tdurum_contig8441_602	7A	114	0.283508729	0.346330275	-5.45116323
Tdurum_contig97520_902	6A	139	0.283539854	0.467889908	5.067007289
BS00093201_51	2A	123	0.283636166	0.376146789	4.683361251
RFL_Contig4235_707	1B	84	0.283849168	0.293577982	5.601293682
BS00063549_51	7A	76	0.284005831	0.396788991	-4.953955012
BobWhite_c15773_166	2A	144	0.284578117	0.231651376	-5.608715946
wsnp_Ex_c31256_40071875	6B	72	0.285217768	0.103211009	-7.912825542
wsnp_Ex_c21198_30327016	1B	84	0.285241566	0.208715596	6.654124805
Tdurum_contig8382_300	1A	58	0.285271453	0.105504587	-7.580100409
wsnp_RFL_Contig2220_1597321	1B	92	0.285411159	0.240825688	-5.384319056
IAAV7575	1B	63	0.285428735	0.123853211	8.643284005
Excalibur_c73922_55	2B	108	0.285534293	0.121559633	7.297518056
Excalibur_c20486_268	7A	128	0.285710009	0.440366972	4.696934732
Excalibur_c9149_1326	1B	84	0.28574009	0.305045872	-5.494797695
Kukri_c28968_130	7A	213	0.285892292	0.438073394	4.965057082
Kukri_c11106_292	6A	41	0.28593788	0.259174312	5.200119579
wsnp_Ex_rep_c66628_64934660	1A	78	0.286016572	0.314220183	-4.943887407
wsnp_Ex_c107075_90880218	4B	74	0.286068342	0.061926606	-9.33102873
BS00022366_51	4B	105	0.286360815	0.091743119	8.086050059
wsnp_JD_rep_c64505_41132927	2B	97	0.286522798	0.472477064	4.541130192
BS00023114_51	1A	137	0.286814718	0.277522936	5.206621185
BS00071823_51	3A	91	0.286959726	0.188073394	6.471374954
Tdurum_contig49187_356	5A	56	0.287252911	0.497706422	4.973519422
Kukri_c9133_2211	1B	85	0.287275714	0.240825688	6.073423187
BobWhite_c5235_710	7A	148	0.287624253	0.25	-5.528482352
BS00094237_51	1B	111	0.287796661	0.350917431	5.073724563
tplb0050o09_895	3D	4	0.287958259	0.126146789	-7.312451437
RAC875_c26469_480	2B	77	0.288391171	0.128440367	-6.760189
wsnp_Ex_c5947_10431109	1B	65	0.288440147	0.121559633	7.586914296
BS00087783_51	1D	68	0.288441295	0.364678899	-4.956349922
wsnp_be471201A_Ta_1_1	2A	116	0.288841546	0.121559633	-7.027125523
wsnp_Ex_c16569_25082817	3B	141	0.289012964	0.325688073	4.88879605
RAC875_c8752_705	7B	171	0.289221959	0.231651376	-5.990553437
BS00028183_51	5B	51	0.289294926	0.201834862	5.669664176
RAC875_rep_c111720_149	5B	63	0.289536089	0.408256881	-5.518302843
wsnp_Ex_c3025_5587183	6B	110	0.28969838	0.470183486	-4.68351457
wsnp_Ex_c5769_10136788	4B	71	0.289703024	0.110091743	-7.391699124
wsnp_Ex_c11374_18361760	1A	70	0.290000882	0.098623853	-8.786898498
wsnp_Ex_rep_c105244_89727666	1A	70	0.290000882	0.098623853	-8.786898498
Kukri_rep_c69660_52	6B	64	0.290130714	0.344036697	5.35641567
Kukri_c48750_1416	3B	62	0.290378879	0.059633028	-9.420306083
tplb0032g12_1241	7A	203	0.290429187	0.337155963	5.052820485
Kukri_c13978_132	1B	95	0.290672954	0.165137615	6.543166447
wsnp_Ex_rep_c102070_87317290	5A	61	0.29068565	0.27293578	-5.553049547
wsnp_CAP12_c1960_972031	1A	85	0.290864307	0.26146789	-5.262640964
RFL_Contig5693_646	6A	43	0.290897187	0.105504587	7.651142523
wsnp_CAP11_c287_244799	1B	84	0.291004196	0.240825688	-6.070459752
Tdurum_contig44206_1503	7B	160	0.291254637	0.417431193	-4.823140738
wsnp_Ku_c42539_50247333	7A	152	0.291390069	0.327981651	4.845955706
RAC875_c113582_346	1B	31	0.291465793	0.121559633	-8.740171832
RAC875_c69068_71	2A	104	0.29149134	0.259174312	-5.163252009
BS00034085_51	7A	140	0.291624662	0.440366972	-4.852883161
Kukri_c100408_598	5B	116	0.291977964	0.055045872	-9.89023856
Kukri_c3773_1450	3B	12	0.291999767	0.399082569	5.032091834
IAAV942	7A	134	0.292094931	0.050458716	10.23858042
BS00011510_51	4B	39	0.292151653	0.149082569	-6.360099696
wsnp_Ra_rep_c69221_66574148	5A	42	0.292360615	0.493119266	4.754501639
Excalibur_c47250_726	3B	80	0.29297335	0.201834862	-5.608010326
BS00022049_51	7A	130	0.2930924	0.181192661	-6.140871471
BS00094057_51	3A	21	0.29330407	0.174311927	-6.110941915
Kukri_c32700_104	2B	105	0.293338769	0.130733945	6.793361941
BS00044720_51	2D	42	0.293552267	0.474770642	5.368962119
wsnp_Ex_c3940_7144946	6B	70	0.293704282	0.233944954	-5.262798294
Ex_c19516_3687	2A	6	0.293716284	0.105504587	7.215689261
RAC875_c63067_283	1B	61	0.293738356	0.121559633	8.694850863
BS00089031_51	1B	86	0.293774573	0.403669725	-4.596306242
RAC875_c28819_281	5A	63	0.293870711	0.169724771	5.974719818
IACX8074	1B	134	0.294272263	0.293577982	4.962671945
BS00027054_51	7B	103	0.294614057	0.28440367	-5.840098565
wsnp_Ex_c2360_4422599	7A	126	0.294676328	0.394495413	-5.049724307
Kukri_c42622_417	7A	35	0.294709573	0.30733945	4.839660851
D_GCE8AKX02J2BYY_249	5D	187	0.294767755	0.201834862	5.696172813
RAC875_c12879_176	6B	65	0.294772685	0.394495413	5.206228606
IAAV5863	1B	115	0.295414156	0.266055046	-5.249302195
BobWhite_rep_c63278_349	1A	78	0.295588438	0.311926606	4.879019895
wsnp_Ex_c3764_6853627	2B	97	0.295764626	0.339449541	-4.947183757
RAC875_c25839_225	6D	83	0.296212848	0.169724771	5.936315727
Excalibur_c71500_231	2B	107	0.296363854	0.107798165	-7.726252576
wsnp_Ku_c11690_19042937	6B	72	0.296479689	0.110091743	-7.644500804
Excalibur_c29205_537	3A	89	0.297278477	0.181192661	-6.357498723
wsnp_Ex_c4069_7355431	3B	60	0.297325129	0.224770642	5.64079719
Excalibur_c63483_991	3D	5	0.297475039	0.128440367	-7.124824302
Excalibur_c19658_82	3A	15	0.297505122	0.167431193	6.123858744
wsnp_Ra_c2078_4037878	4B	6	0.297577647	0.162844037	6.043893873
BS00064892_51	7A	76	0.297821408	0.403669725	-4.784346795
wsnp_Ra_c39562_47242455	5B	110	0.298633114	0.472477064	-5.029473044
Ra_c17341_2119	7A	114	0.298961474	0.337155963	-5.368543378
BobWhite_rep_c50822_462	5B	70	0.299310019	0.412844037	5.815123391
Kukri_c57965_109	5A	70	0.299416228	0.424311927	5.660008931
BS00067421_51	1A	78	0.299509916	0.151376147	6.732623746
wsnp_JD_c13903_13781269	1A	78	0.299509916	0.151376147	-6.732623746
RAC875_c61824_194	3B	145	0.299589048	0.305045872	5.07557855
BS00083146_51	2A	93	0.299656898	0.470183486	-4.580350273
Kukri_c41797_393	5A	53	0.299740079	0.46559633	-4.413141195
BS00063990_51	6A	60	0.299748138	0.23853211	-5.348809034
RAC875_c3187_873	2D	94	0.29996583	0.236238532	-5.482953368
Ex_c4208_839	5A	89	0.300028031	0.30733945	-4.834815447
BobWhite_c10901_578	5A	53	0.300138752	0.167431193	7.380182927
BS00067797_51	5A	53	0.300138752	0.167431193	7.380182927
IAAV1417	5A	53	0.300138752	0.167431193	7.380182927
BS00069980_51	5A	53	0.300138752	0.167431193	-7.380182927
BS00067150_51	5A	99	0.300378613	0.121559633	7.007799272
BS00067163_51	3D	130	0.300378884	0.394495413	-4.689500167
BS00071161_51	1B	44	0.300406493	0.174311927	6.805379681
Ex_c801_820	1A	70	0.300455775	0.098623853	-8.864045571
IAAV2342	1A	70	0.300455775	0.098623853	8.864045571
Ku_c2449_578	1A	70	0.300455775	0.098623853	8.864045571
RAC875_c21620_1359	1A	70	0.300455775	0.098623853	8.864045571
Excalibur_rep_c79404_164	7A	136	0.300635201	0.458715596	-4.825441026
RFL_Contig3481_1669	1D	5	0.300642685	0.396788991	4.766840956
BS00039210_51	2D	41	0.300708071	0.337155963	-5.60219026
RAC875_c2370_250	6B	72	0.300951698	0.133027523	6.87820127
Tdurum_contig30640_263	6B	72	0.300951698	0.133027523	6.87820127
wsnp_Ex_c11348_18325887	6B	72	0.300951698	0.133027523	6.87820127
Ra_c26319_331	6B	72	0.300951698	0.133027523	-6.87820127
wsnp_BE399939A_Ta_2_1	5A	81	0.301204184	0.155963303	5.989447645
BS00022459_51	3A	138	0.30171189	0.275229358	4.90655104
Tdurum_contig54925_225	2B	108	0.30178056	0.091743119	8.208275789
wsnp_Ku_c19943_29512612	7A	156	0.301867634	0.073394495	-8.62687237
wsnp_Ku_c15567_24224486	2A	94	0.302020846	0.348623853	-4.675683482
RAC875_c32379_216	1A	111	0.302022587	0.254587156	5.601962207
Tdurum_contig604_356	1B	84	0.302050551	0.29587156	-5.354338554
wsnp_Ra_c13949_21928888	6B	57	0.302140871	0.369266055	5.485208147
wsnp_Ex_c4063_7344641	3B	60	0.302235812	0.128440367	6.573349271
IAAV2065	2A	184	0.302396752	0.075688073	-8.949176039
wsnp_Ex_c3964_7181151	2D	99	0.302396752	0.075688073	-8.949176039
wsnp_Ex_c39304_46634878	6B	63	0.302433953	0.298165138	5.271298888
Tdurum_contig53138_302	6A	80	0.30261561	0.341743119	4.785674822
RAC875_c85778_184	1A	70	0.302635657	0.135321101	-7.305100627
RAC875_rep_c110052_194	1A	70	0.302635657	0.135321101	-7.305100627
wsnp_Ex_c19730_28728245	1A	70	0.302635657	0.135321101	-7.305100627
wsnp_Ex_c11697_18821490	1A	70	0.302635657	0.135321101	7.305100627
Tdurum_contig65853_242	1B	104	0.30279371	0.490825688	-4.654843294
Tdurum_contig28304_335	7B	103	0.302823405	0.293577982	5.764608296
BS00034304_51	5A	46	0.302852416	0.211009174	-5.916448601
JD_c63005_896	5B	58	0.30297327	0.286697248	-5.27742455
wsnp_Ex_rep_c95506_83475785	5B	41	0.303025296	0.224770642	5.891687804
Kukri_c5501_1515	5A	49	0.303918687	0.128440367	6.871496264
wsnp_Ex_c5839_10246915	7A	213	0.304085764	0.293577982	4.797424016
wsnp_BQ167580B_Ta_2_1	3B	80	0.304311855	0.201834862	-5.480611127
BobWhite_c34650_141	5A	53	0.30438638	0.165137615	-7.373884004
RAC875_c2498_837	5A	53	0.30438638	0.165137615	7.373884004
IAAV2401	5B	144	0.304461506	0.188073394	-6.150886855
BS00058272_51	3B	80	0.304705677	0.206422018	5.478922223
BS00064227_51	3B	115	0.304728644	0.135321101	6.444485513
RAC875_c826_839	1B	58	0.304825283	0.422018349	-4.691317496
RAC875_c79944_269	5A	53	0.305162892	0.126146789	7.882004742
D_GA8KES402JVT1Y_74	3D	130	0.305318839	0.396788991	4.663808833
Excalibur_c13811_1086	4A	142	0.305523359	0.245412844	5.308377275
Kukri_c24852_466	2A	99	0.305528581	0.327981651	-4.76192275
Ex_c2510_477	2B	107	0.305760744	0.153669725	6.310273425
RAC875_c55214_932	3B	68	0.30580979	0.29587156	4.878903067
Kukri_c9693_1890	1D	68	0.305913447	0.362385321	4.772074793
Excalibur_c11605_156	5B	20	0.305920139	0.28440367	5.149383409
Tdurum_contig83079_133	1B	90	0.306029701	0.23853211	5.160426243
BobWhite_c34759_227	5B	97	0.306469894	0.435779817	-5.102184161
wsnp_Ex_c5769_10136243	4B	71	0.306601165	0.100917431	-7.253249979
Tdurum_contig50845_82	1A	38	0.306622404	0.27293578	4.893440423
BS00022754_51	5A	98	0.30670247	0.213302752	5.497168761
Kukri_c58054_59	3B	132	0.306805881	0.293577982	5.117545226
IACX9290	1B	134	0.306931906	0.291284404	4.832854259
Excalibur_c373_1347	7B	96	0.307001882	0.334862385	5.72139002
wsnp_Ku_c16022_24798741	7A	222	0.307037716	0.373853211	-4.750619073
BS00023071_51	1B	95	0.307352761	0.162844037	-6.304401506
Excalibur_c44818_109	1B	95	0.307352761	0.162844037	-6.304401506
RAC875_c27959_117	5B	69	0.307585404	0.419724771	-5.634343871
Excalibur_rep_c103091_266	3A	84	0.307832266	0.259174312	5.075728055
BS00022276_51	2D	18	0.307890935	0.357798165	5.431544698
BS00023673_51	7A	128	0.307907738	0.19266055	-5.884122537
wsnp_Ex_c2459_4591587	5B	12	0.307963374	0.149082569	6.144959914
Tdurum_contig42479_3800	1A	38	0.308011139	0.20412844	5.46409455
IAAV2077	5B	71	0.308445141	0.410550459	-5.770931978
Tdurum_contig69079_300	5A	53	0.308662152	0.176605505	6.871818231
Tdurum_contig13459_543	7D	215	0.308703827	0.371559633	5.154634659
BS00093740_51	1B	63	0.308765794	0.139908257	8.051796858
wsnp_Ku_c4342_7887834	4A	67	0.30887527	0.259174312	-4.886660059
Excalibur_c6567_845	5A	63	0.308993565	0.172018349	-5.765366667
BS00039492_51	5B	63	0.309089863	0.325688073	6.270337422
BS00022805_51	2B	129	0.309326236	0.110091743	6.871146094
BS00022466_51	4B	87	0.309547131	0.144495413	-6.189781543
Excalibur_c21727_851	4B	71	0.309660048	0.270642202	-4.926026788
BS00010993_51	6B	79	0.309818007	0.169724771	6.121869288
BobWhite_c3392_749	6B	79	0.309818007	0.169724771	-6.121869288
Kukri_c12000_1447	1A	70	0.309973582	0.151376147	7.553169551
Tdurum_contig11114_335	3B	144	0.310278636	0.387614679	4.939640859
wsnp_Ku_c31_62657	2B	81	0.310566657	0.396788991	4.655641911
wsnp_Ku_c3201_5970486	5B	75	0.310885794	0.300458716	-5.376180382
BS00062996_51	5A	27	0.310899011	0.366972477	4.930560533
BobWhite_c10448_80	7B	58	0.310998443	0.155963303	-6.508435077
wsnp_Ex_c22766_31972812	3A	88	0.311129452	0.153669725	-6.211831439
BS00037020_51	4B	74	0.311141378	0.144495413	-6.181752257
wsnp_Ex_c4148_7495656	4B	105	0.3112118	0.082568807	-8.118564914
Excalibur_c16569_535	3B	141	0.311729931	0.325688073	4.652716084
IAAV475	5B	105	0.312020308	0.458715596	4.752085661
RAC875_rep_c119471_174	2A	102	0.312022053	0.144495413	6.060609618
Kukri_c32885_145	1A	71	0.312139556	0.084862385	-8.108401207
BS00087144_51	4B	71	0.312332699	0.077981651	-8.414311733
BS00022512_51	3B	80	0.312485877	0.268348624	-4.931319496
wsnp_Ex_rep_c68193_66971396	3B	83	0.312626505	0.151376147	-6.014814867
wsnp_CAP11_c1815_982483	1A	111	0.313493611	0.185779817	5.626950425
BS00032623_51	7A	59	0.314028813	0.194954128	5.472869775
IACX473	6A	104	0.314340074	0.105504587	-6.893130397
BS00036878_51	6A	81	0.314589519	0.353211009	-4.648852334
IACX8322	4A	127	0.314597397	0.142201835	-6.85255236
BS00062724_51	1B	84	0.314777024	0.213302752	6.165126297
CAP8_c2014_192	5A	47	0.314973404	0.217889908	5.359255069
tplb0053a24_2232	3A	15	0.315088728	0.172018349	-5.856398523
Tdurum_contig54957_624	3D	143	0.315379766	0.401376147	-4.553244676
Excalibur_c8931_432	7B	98	0.315666182	0.318807339	4.995714452
Jagger_c6390_111	5B	68	0.315842427	0.415137615	5.670999023
Kukri_c22631_462	5B	71	0.315842427	0.415137615	5.670999023
wsnp_Ex_c25392_34658803	5B	68	0.315842427	0.415137615	5.670999023
wsnp_JD_c12186_12484832	5B	68	0.315842427	0.415137615	5.670999023
BS00064660_51	5B	68	0.315842427	0.415137615	-5.670999023
wsnp_Ex_c572_1138339	1A	71	0.316332473	0.378440367	4.868754357
IAAV7544	7B	63	0.316516261	0.105504587	-7.049889471
Kukri_c60966_261	6B	120	0.316710519	0.266055046	-5.78133508
Kukri_rep_c97239_133	2B	19	0.316750956	0.350917431	4.612423518
RAC875_c13949_923	6B	57	0.317153587	0.369266055	-5.279987488
Ku_c5960_496	1B	63	0.317180355	0.119266055	8.16011765
BobWhite_c39153_131	1B	63	0.317180355	0.119266055	-8.16011765
Excalibur_c89515_95	1B	63	0.317180355	0.119266055	-8.16011765
Kukri_c17540_394	1B	63	0.317180355	0.119266055	-8.16011765
RAC875_c60360_389	1B	63	0.317180355	0.119266055	-8.16011765
BS00070005_51	2A	113	0.317220629	0.447247706	-4.488336949
wsnp_Ku_c1818_3557408	1A	17	0.317333232	0.396788991	4.634331529
[truncated: 4,422 more rows]
