# Supplementary material for: Haplotype-tagged SNPs improve genomic prediction accuracy for Fusarium head blight resistance and yield-related traits in wheat
Source: Theor Appl Genet. 2023 Apr 3;136(4):92. doi: 10.1007/s00122-023-04352-8 (PMC10068637; doi:10.1007/s00122-023-04352-8)
Supplement: Supplementary file 6 — Supplementary file6 (ZIP 14628 KB) [file 122_2023_4352_MOESM6_ESM.zip › FHB/5-GWAS-FHB.csv]

SNP	Chromosome	Position	P.value	maf	effect
wsnp_Ex_c5334_9427824	6B	66	2.67E-05	0.316513761	-33.27148127
Tdurum_contig12008_803	3B	10	5.70E-05	0.137614679	22.3277541
Tdurum_contig12899_342	3B	10	8.60E-05	0.149082569	21.66428213
RAC875_rep_c115090_51	3D	1	0.000108864	0.172018349	20.95419513
Excalibur_c20277_483	3B	10	0.000125656	0.146788991	-21.23697682
RAC875_c22383_248	3D	1	0.000127901	0.160550459	-21.3822253
BS00065422_51	3D	1	0.000136236	0.162844037	21.00589849
wsnp_Ex_rep_c66409_64618153	6B	65	0.000138706	0.321100917	-31.43061717
RAC875_c43871_154	3D	1	0.000149518	0.158256881	21.04570942
BS00082760_51	6B	65	0.000287801	0.325688073	-30.31512383
wsnp_Ex_c23122_32350412	6B	65	0.000292217	0.325688073	30.65882115
Kukri_c26279_503	6B	65	0.000361528	0.318807339	-30.84195763
wsnp_Ex_rep_c101703_87021883	6B	65	0.000400381	0.318807339	-28.89249335
wsnp_Ra_c11942_19247669	6B	65	0.000483166	0.325688073	29.3502979
wsnp_Ex_c9470_15701734	6B	65	0.000505101	0.323394495	-29.65507265
BS00079989_51	3B	14	0.0005425	0.185779817	18.4639156
BS00056278_51	6B	65	0.000553011	0.325688073	28.38927054
wsnp_Ex_rep_c66381_64576423	6B	65	0.000678722	0.325688073	-29.25637296
RAC875_c90029_92	6B	65	0.000763443	0.321100917	-28.56679552
Excalibur_rep_c69004_1653	3D	4	0.000785778	0.20412844	-18.11012927
wsnp_JD_c25092_21024578	6A	79	0.000813395	0.323394495	28.0788047
Tdurum_contig60165_722	5B	183	0.000847415	0.325688073	15.31325828
Kukri_c55096_140	6B	65	0.000850337	0.318807339	28.8260892
wsnp_Ex_c14586_22625563	6B	65	0.00089307	0.325688073	-28.02359308
BS00063631_51	6B	65	0.000904713	0.323394495	28.90354593
wsnp_Ex_c1398_2677127	6B	65	0.000904713	0.323394495	-28.90354593
Ra_c26497_381	6B	65	0.000959963	0.323394495	28.70864704
wsnp_Ra_c11600_18784716	6B	65	0.000972341	0.323394495	28.10222917
Jagger_c556_473	6B	65	0.000972341	0.323394495	-28.10222917
BS00026203_51	6B	65	0.001078978	0.321100917	-28.19152886
wsnp_JD_c2691_3617481	6B	65	0.001078978	0.321100917	-28.19152886
RAC875_c41604_1001	6B	65	0.001224882	0.325688073	-28.32741268
wsnp_Ex_c8267_13954978	6B	65	0.001445989	0.323394495	-27.64085221
BS00108577_51	3D	4	0.001541696	0.229357798	-16.02960288
Excalibur_c7823_397	6B	65	0.001589435	0.318807339	26.92031495
wsnp_Ex_c8843_14783989	6B	65	0.001589435	0.318807339	26.92031495
wsnp_Ra_c27839_37354085	6B	65	0.001589435	0.318807339	-26.92031495
RAC875_c3141_214	3D	4	0.001785027	0.114678899	19.84247094
wsnp_JD_c5591_6743599	6B	65	0.001818852	0.323394495	26.98555391
wsnp_Ex_rep_c66331_64502558	3B	12	0.001827425	0.183486239	-17.21177417
wsnp_Ex_c1725_3267186	6B	65	0.00182829	0.316513761	25.98238576
BS00021873_51	5A	39	0.00208169	0.438073394	15.26454853
Kukri_c50527_241	3D	4	0.002124996	0.21559633	-16.06440673
RFL_Contig4591_1759	3D	1	0.002230129	0.066513761	-25.96072907
Kukri_c2800_103	6B	65	0.002395941	0.318807339	25.25352548
BobWhite_c23946_75	6B	65	0.002395941	0.318807339	-25.25352548
RAC875_c7110_2706	6B	65	0.002415461	0.318807339	26.09364518
wsnp_Ex_c5334_9427658	6B	65	0.002943248	0.318807339	-24.98049297
BS00079127_51	6B	65	0.003038803	0.314220183	-25.48886724
Kukri_c13359_169	5B	182	0.00327274	0.348623853	13.49753984
BS00067117_51	3D	4	0.003365033	0.220183486	-15.40862354
Ra_c17448_1214	6B	65	0.003603069	0.26146789	21.17047991
Ku_c35629_568	6B	65	0.003644833	0.321100917	24.3900059
D_contig59199_227	3D	5	0.003763726	0.217889908	-15.18585879
BS00023068_51	2B	21	0.003952924	0.380733945	13.67283791
Jagger_c9554_114	2A	125	0.004739993	0.424311927	13.18067374
RAC875_c3156_630	6D	156	0.005018681	0.160550459	-18.52063481
BS00065418_51	2B	92	0.005038628	0.401376147	-17.43774932
wsnp_Ku_c93664_84327484	3B	71	0.005050589	0.128440367	19.28056416
BS00102646_51	3B	12	0.005070771	0.183486239	15.60169327
Excalibur_c57482_473	3D	5	0.005112553	0.151376147	-16.91624496
wsnp_Ex_c1894_3575749	3A	120	0.005230208	0.316513761	-12.96202444
BS00110130_51	1A	103	0.005237136	0.236238532	-14.35717652
CAP8_c5043_351	3D	4	0.005323985	0.222477064	-14.42894379
wsnp_Ex_c16446_24946990	6B	65	0.005607015	0.316513761	-23.23833261
D_GDS7LZN01DU929_63	6D	160	0.005796371	0.169724771	-17.86602693
BS00080317_51	6B	65	0.005999474	0.309633028	24.04570551
BS00011869_51	3B	71	0.006048515	0.130733945	-18.79654956
wsnp_BE403378B_Ta_2_1	4B	106	0.006128648	0.061926606	22.54046213
BS00069368_51	6B	65	0.00630005	0.323394495	22.44525566
BS00056933_51	5A	20	0.006839286	0.447247706	13.19167935
RAC875_c24285_1049	6D	156	0.006945389	0.165137615	17.58095649
Ku_c32537_241	6B	65	0.007143594	0.318807339	22.24408371
BobWhite_c24484_240	5B	182	0.007253565	0.084862385	20.52464883
Tdurum_contig52079_1174	7B	136	0.008156519	0.422018349	12.01904472
wsnp_Ex_rep_c69760_68718561	5B	41	0.008202521	0.259174312	17.42884462
Ex_c31468_763	6D	156	0.008307499	0.162844037	17.11655229
wsnp_Ku_c3684_6789632	5A	89	0.008482791	0.146788991	14.86802586
IACX5778	6B	65	0.00856448	0.323394495	15.09932082
RAC875_rep_c103556_427	6D	156	0.008764373	0.160550459	17.21407223
wsnp_Ex_c62371_62036044	6D	156	0.008764373	0.160550459	17.21407223
RAC875_rep_c118376_304	2B	92	0.008819253	0.403669725	16.11817014
wsnp_Ra_c32271_41304469	2A	123	0.008864255	0.419724771	12.19927403
D_GBUVHFX02FY8QG_158	5D	69	0.009126907	0.059633028	-22.33493789
Excalibur_c17032_261	5B	151	0.009176065	0.467889908	-11.8983966
wsnp_Ra_c19660_28866961	5B	151	0.009176065	0.467889908	-11.8983966
wsnp_Ex_c5470_9657856	4A	68	0.009353437	0.387614679	11.53793856
BS00012042_51	1A	103	0.009432783	0.231651376	13.57084284
Excalibur_c23801_115	5B	183	0.0096062	0.073394495	-21.24504904
IAAV6637	6D	160	0.009860734	0.160550459	16.872661
Excalibur_c29102_933	6D	156	0.010318749	0.158256881	-16.82730475
RAC875_rep_c106118_339	5A	39	0.010459894	0.458715596	-12.57810383
BS00065529_51	7A	178	0.010486289	0.394495413	-11.45574466
BS00057293_51	5A	16	0.011131522	0.44266055	-12.81325075
wsnp_Ex_c1880_3545329	5A	105	0.01141026	0.456422018	11.59721121
RAC875_c19660_1530	3D	91	0.011419777	0.46559633	-11.57393165
BS00039641_51	4A	126	0.01156513	0.350917431	-11.93052401
wsnp_Ex_c7193_12354542	5B	151	0.011625597	0.470183486	11.52977369
CAP8_c6799_93	6D	156	0.011820863	0.158256881	-16.60304748
wsnp_Ex_c4942_8793029	6D	151	0.011820863	0.158256881	-16.60304748
wsnp_JD_c2198_3021879	6D	160	0.011820863	0.158256881	-16.60304748
Excalibur_c3762_715	2B	108	0.012560575	0.130733945	18.74642017
Kukri_c45512_193	1A	102	0.012707123	0.245412844	-12.79418444
RAC875_c30315_692	5D	69	0.012904775	0.061926606	-20.6415269
Kukri_rep_c107975_95	6D	156	0.012988176	0.165137615	-15.88743204
Excalibur_rep_c84475_162	6B	65	0.013090974	0.30733945	-19.73377324
Kukri_rep_c117022_97	3D	1	0.01310693	0.084862385	-18.76539925
wsnp_Ex_c65985_64188864	5D	70	0.013536462	0.066513761	-19.80440988
BS00101408_51	7B	103	0.013574526	0.431192661	-12.44178828
Kukri_c9507_142	6B	65	0.013587507	0.438073394	15.17123481
wsnp_BE426418A_Ta_2_2	3A	161	0.013894786	0.142201835	14.8264387
Ku_c10813_1122	1A	87	0.014424234	0.433486239	-11.07778168
wsnp_Ku_c33917_43336069	1A	101	0.014456655	0.438073394	-10.60915692
wsnp_Ex_c2723_5047696	3B	14	0.014509646	0.366972477	11.69883307
IAAV539	2B	93	0.014655954	0.263761468	-13.12918032
wsnp_Ex_c5619_9884202	2B	109	0.014785079	0.055045872	-22.10072552
Kukri_rep_c95718_868	6A	127	0.014807697	0.137614679	-15.32599029
wsnp_Ex_c26285_35532440	4B	82	0.014855024	0.231651376	-12.83494045
wsnp_BE426418A_Ta_2_1	3A	161	0.015452284	0.130733945	-14.84033727
BobWhite_c4499_153	1A	55	0.015646203	0.158256881	16.15807389
BS00083578_51	7B	134	0.015683197	0.146788991	14.65118303
BS00047242_51	5A	16	0.01643609	0.451834862	12.14296247
wsnp_Ku_c20011_29589514	5A	89	0.016501131	0.155963303	13.26272233
Excalibur_c2618_1723	5B	179	0.016516243	0.300458716	11.51380015
RAC875_rep_c112646_106	6B	113	0.016736575	0.353211009	-12.32224097
RFL_Contig6053_3082	6A	126	0.016826282	0.130733945	15.22168761
RAC875_c10194_910	3A	120	0.016994344	0.383027523	10.80669382
Excalibur_c6258_692	6D	160	0.016995402	0.167431193	15.44489209
Tdurum_contig50845_82	1A	38	0.017056683	0.270642202	13.19931742
wsnp_Ex_c351_689415	7B	143	0.017144838	0.325688073	-11.45066963
IAAV7384	6A	80	0.017213628	0.309633028	-13.64429215
BS00082605_51	2D	42	0.017310166	0.149082569	-14.21516068
BS00059847_51	5B	177	0.017730842	0.380733945	10.26015266
BS00056932_51	5A	16	0.017923869	0.44266055	-11.9184373
Ra_c64515_242	1A	87	0.017928412	0.456422018	-10.73978614
RAC875_c10194_673	3A	120	0.018125522	0.387614679	10.76731701
Kukri_c7633_724	5A	49	0.018191631	0.360091743	-12.31314363
BS00065481_51	5A	89	0.018244777	0.167431193	12.79347222
IAAV6156	2B	93	0.01830148	0.263761468	-12.62753604
Tdurum_contig53138_302	6A	80	0.018335125	0.311926606	13.28195435
RFL_Contig6053_2072	6A	126	0.018399305	0.128440367	15.06693472
Kukri_c13912_1543	6D	156	0.018477115	0.155963303	15.61102986
Kukri_c27433_1819	5B	151	0.019790464	0.46559633	10.45415626
Kukri_c48936_107	5D	207	0.020004246	0.305045872	10.74791179
BS00049730_51	7B	143	0.020061702	0.300458716	10.80081725
Kukri_rep_c104648_439	6A	55	0.020248383	0.04587156	22.69686608
Kukri_c35661_63	6A	55	0.020248383	0.04587156	-22.69686608
wsnp_Ex_c7988_13555376	5B	45	0.020560268	0.360091743	12.56019348
Jagger_c5280_407	1A	88	0.020643439	0.403669725	-10.16547518
CAP8_c1801_231	6B	65	0.021003323	0.327981651	13.32130862
Excalibur_c37943_221	5A	89	0.021188921	0.158256881	12.7693797
RAC875_c62483_112	3B	135	0.021623222	0.357798165	-11.96074056
Ku_c4349_1791	5B	41	0.022459852	0.233944954	15.15562323
IACX8470	2B	111	0.022463734	0.330275229	12.43861963
wsnp_RFL_Contig3138_3094305	4A	62	0.022504263	0.337155963	11.04328295
Ku_c1313_1673	1A	86	0.022882507	0.364678899	-10.57586919
Tdurum_contig29090_280	5B	132	0.022961639	0.100917431	-18.36039964
RAC875_c51781_795	3D	4	0.023088253	0.252293578	11.67703882
BS00063300_51	3A	110	0.023146676	0.364678899	-10.39608805
Ex_c12134_939	6D	156	0.023498119	0.153669725	-15.15088145
Excalibur_c74925_338	2B	173	0.023518418	0.433486239	-10.85002289
wsnp_Ex_c4789_8550135	6D	9	0.023606033	0.360091743	-10.28309892
wsnp_Ku_rep_c72922_72561803	5D	70	0.023666831	0.068807339	-17.68742535
wsnp_Ex_c34011_42398664	6B	66	0.023883119	0.252293578	-16.21884512
Ku_c1191_2004	5B	45	0.023941263	0.481651376	11.71125989
RFL_Contig5898_807	7B	143	0.024013389	0.178899083	-11.98690536
RAC875_rep_c107515_508	6B	66	0.024422885	0.339449541	14.67358325
Tdurum_contig50954_1264	3B	51	0.024475914	0.350917431	-11.55345884
BS00059896_51	2B	109	0.024514268	0.05733945	-20.18242845
Excalibur_c40976_87	2B	109	0.024514268	0.05733945	20.18242845
RAC875_c8197_810	2B	109	0.024514268	0.05733945	20.18242845
Tdurum_contig100733_89	6A	37	0.024531042	0.298165138	-11.87596588
RFL_Contig583_419	4B	74	0.024790318	0.428899083	11.69434638
BS00034303_51	5A	46	0.024901466	0.178899083	-13.10467152
BS00036397_51	6A	85	0.025142585	0.373853211	-11.01958768
Kukri_c40735_318	7A	167	0.025397328	0.286697248	10.33616874
Tdurum_contig50954_394	3B	135	0.025478722	0.348623853	-11.60822689
Tdurum_contig18858_324	2B	109	0.02575336	0.435779817	14.50633655
BS00044408_51	5A	89	0.026215094	0.151376147	-12.45376752
RFL_Contig3841_1986	4A	137	0.026352081	0.160550459	14.97590842
RFL_Contig3841_2595	4A	137	0.026352081	0.160550459	14.97590842
BS00031339_51	5B	184	0.026651274	0.217889908	-11.91817892
RAC875_c8752_1079	7B	159	0.026697704	0.160550459	-12.90673192
RAC875_c3956_275	3B	12	0.026861775	0.495412844	10.46195809
RAC875_c42648_115	2A	125	0.027023747	0.392201835	-10.60844504
BS00022810_51	7B	145	0.027153477	0.463302752	-9.719421326
BS00065693_51	5A	49	0.027222466	0.362385321	11.54659997
tplb0021f14_1700	7B	103	0.02811443	0.458715596	10.39151068
Excalibur_c15844_1470	6A	79	0.028215642	0.243119266	12.57946269
IAAV4781	3A	85	0.028285984	0.318807339	11.13946939
Tdurum_contig82534_311	7B	140	0.02828862	0.444954128	10.07167668
Kukri_c37241_513	6A	41	0.028514356	0.298165138	11.54846258
Tdurum_contig75595_586	6A	41	0.028646375	0.29587156	-11.43574881
RAC875_c34939_467	7B	159	0.028909214	0.208715596	-13.71695493
Excalibur_c39390_303	6A	41	0.02899705	0.293577982	-11.45016314
wsnp_Ex_c1997_3757721	1A	88	0.02904361	0.405963303	9.638375296
wsnp_JD_c6544_7697578	1A	87	0.02904361	0.405963303	-9.638375296
RAC875_c27548_234	7B	93	0.029092197	0.114678899	-15.23776425
RAC875_c16391_426	1B	82	0.029240034	0.105504587	15.05974874
wsnp_Ex_c24474_33721784	4A	70	0.029301129	0.44266055	-10.43058515
BS00011330_51	7A	89	0.029841894	0.275229358	-10.94329296
IAAV8065	6B	65	0.029844544	0.323394495	12.72562231
RAC875_c18200_929	4B	74	0.030545538	0.431192661	11.27203139
BS00083706_51	3B	12	0.030831074	0.479357798	-9.947886344
BS00066479_51	7B	134	0.031092054	0.259174312	10.54418043
Tdurum_contig54784_485	2B	116	0.031179543	0.419724771	13.88472715
Kukri_rep_c72756_155	5B	132	0.031194395	0.087155963	17.72800734
wsnp_CAP12_c1960_972031	1A	85	0.031466113	0.254587156	-11.29696495
Tdurum_contig14404_319	5B	126	0.031575938	0.428899083	13.99524647
BobWhite_c35035_317	6A	136	0.031655796	0.376146789	-10.19427132
BobWhite_rep_c66990_294	3B	80	0.031656859	0.100917431	14.81916166
Tdurum_contig81911_179	7B	99	0.031969641	0.376146789	10.25131667
CAP12_rep_c3868_270	3B	6	0.032048544	0.172018349	13.73586902
JD_c8050_978	5B	45	0.03227462	0.224770642	16.01130342
BS00022364_51	4B	74	0.032312978	0.405963303	11.13609301
BS00039118_51	7B	103	0.032377664	0.426605505	-10.51707224
Excalibur_c13094_523	7D	135	0.032729368	0.199541284	-11.38148219
Excalibur_c58393_329	4A	62	0.032855414	0.330275229	-10.19591204
JD_c2691_2947	6B	65	0.033126271	0.286697248	-17.4456079
wsnp_CAP11_c1815_982483	1A	111	0.033222573	0.181192661	11.77851223
Excalibur_c23462_677	6B	65	0.033342491	0.311926606	17.33184815
RAC875_c48766_224	7B	99	0.033377335	0.350917431	10.49981539
IAAV2161	6B	65	0.033512789	0.323394495	12.48784736
wsnp_Ku_c17618_26749729	6A	41	0.033580507	0.29587156	-11.1715
BS00103625_51	5B	41	0.033758699	0.25	13.33584549
BobWhite_c43557_103	7B	171	0.033848593	0.222477064	13.07558698
BS00011492_51	4B	74	0.033937653	0.493119266	-11.05468253
Tdurum_contig50954_1393	3B	51	0.034404964	0.353211009	10.87690693
Tdurum_contig46389_1540	1D	178	0.034881007	0.135321101	-15.04718255
RFL_Contig3841_2433	4A	138	0.035045054	0.167431193	-14.55337736
BS00026456_51	1A	17	0.035061579	0.066513761	18.38683517
JG_c1889_344	5B	43	0.035186546	0.268348624	12.77733659
BS00062892_51	4B	74	0.03557957	0.45412844	11.12389233
wsnp_Ra_c12773_20367106	7A	228	0.035671238	0.160550459	12.28503305
BS00092859_51	4A	62	0.035708696	0.355504587	9.667864725
tplb0035h03_1251	7B	145	0.03640939	0.181192661	11.76401052
wsnp_Ex_c26285_35531618	4B	82	0.036474878	0.21559633	11.08783994
BS00060596_51	2D	99	0.036699102	0.44266055	9.432940904
RFL_Contig4421_1490	3B	72	0.036766956	0.055045872	-18.95674525
tplb0031i24_1212	7A	221	0.036905311	0.337155963	-10.28469658
Excalibur_c33267_538	7B	160	0.037014831	0.139908257	-13.3797898
RAC875_c12733_1509	7A	228	0.037219934	0.137614679	13.15296626
BS00067028_51	5B	41	0.037265487	0.26146789	-12.96962626
Tdurum_contig77551_589	3B	51	0.037446121	0.438073394	10.17466994
Kukri_c12817_59	3B	51	0.037446121	0.438073394	-10.17466994
Kukri_c50071_1084	7B	90	0.037686849	0.135321101	13.04203277
BS00022522_51	7B	134	0.038444762	0.158256881	-12.03358223
Excalibur_rep_c66942_58	3B	82	0.038594822	0.447247706	8.750950321
Kukri_c22155_1010	1B	74	0.038740581	0.311926606	10.28513884
BS00078085_51	1A	111	0.039160013	0.181192661	-11.40629855
Kukri_c55310_94	5B	132	0.039599784	0.094036697	17.18695015
Excalibur_c1925_2569	5B	132	0.039847524	0.096330275	-16.89813807
RAC875_c48052_127	5B	132	0.039847524	0.096330275	-16.89813807
RAC875_rep_c109658_382	5B	132	0.039847524	0.096330275	-16.89813807
Excalibur_c92906_314	5B	132	0.039847524	0.096330275	16.89813807
RAC875_rep_c109658_211	5B	132	0.039847524	0.096330275	16.89813807
wsnp_BE403214B_Ta_2_1	5B	160	0.040053803	0.116972477	13.33384002
Ku_c22523_598	5B	147	0.040407498	0.26146789	10.46052505
Tdurum_contig46413_680	1A	29	0.040503461	0.268348624	10.69382015
Kukri_c27648_350	4A	135	0.040537025	0.151376147	14.75982009
RFL_Contig2814_604	7A	228	0.040598793	0.172018349	-11.85533551
wsnp_Ex_rep_c95506_83475785	5B	41	0.040655292	0.25	12.95246263
Jagger_c6106_119	5A	70	0.04083655	0.401376147	8.890094478
Excalibur_c3698_739	7B	134	0.041255615	0.405963303	9.017935252
wsnp_RFL_Contig2606_2264492	5D	61	0.04139901	0.424311927	9.618664919
wsnp_Ex_c2236_4189774	6A	126	0.041758406	0.126146789	-13.06688399
BS00073670_51	5A	84	0.041775133	0.318807339	10.01017473
BS00065390_51	5B	46	0.041815371	0.268348624	12.55091306
wsnp_Ex_c12909_20457407	5B	43	0.041815371	0.268348624	-12.55091306
Jagger_c8121_167	5B	183	0.041895603	0.107798165	-13.73241536
RAC875_rep_c109658_614	5B	132	0.041999806	0.094036697	16.46100166
Excalibur_c41125_360	2A	120	0.042019917	0.194954128	11.09043871
BobWhite_c13839_78	6A	41	0.042049367	0.293577982	10.59112792
IACX6496	5D	70	0.042172086	0.376146789	9.527150059
wsnp_BE497740B_Ta_2_2	3B	82	0.042244417	0.447247706	8.596125008
BS00041816_51	2A	102	0.042413101	0.426605505	-9.101433521
BS00031923_51	7B	140	0.042899378	0.433486239	-9.385734341
BS00111247_51	7B	163	0.043272148	0.144495413	-12.87528488
BS00095510_51	1A	111	0.043334233	0.185779817	-11.16957774
RFL_Contig3799_987	3B	66	0.043744192	0.149082569	12.92948816
BS00064478_51	6B	119	0.043929578	0.194954128	11.64648393
IAAV5743	2B	157	0.044166993	0.041284404	19.72027412
RAC875_c18736_133	4B	74	0.044375939	0.470183486	10.60523415
Kukri_c10377_112	6B	33	0.04440275	0.309633028	-9.489744673
wsnp_Ku_c51703_56915288	1B	116	0.044419789	0.229357798	-9.997701524
BS00065934_51	3B	46	0.044436723	0.463302752	-8.837328183
Tdurum_contig75819_1471	4A	137	0.044694899	0.172018349	13.76708247
Excalibur_c15335_197	6B	66	0.044818603	0.197247706	12.4402821
Kukri_rep_c68594_530	4D	54	0.045034928	0.394495413	-9.376415104
Tdurum_contig44206_1503	7B	160	0.045301699	0.387614679	-9.076577864
wsnp_Ex_c48257_53217539	5B	43	0.04564002	0.26146789	-12.26019437
RAC875_c4800_255	4A	151	0.046132253	0.133027523	-13.83479715
Kukri_rep_c85536_598	4A	154	0.046264672	0.091743119	16.18351846
wsnp_Ku_c17161_26193994	7B	91	0.046296561	0.144495413	13.07362806
wsnp_Ku_c17161_26193672	7B	91	0.046296561	0.144495413	-13.07362806
Kukri_c8148_2719	6A	85	0.046340741	0.405963303	9.629923154
RAC875_rep_c108382_824	7B	167	0.046433109	0.282110092	-11.2233367
BS00021706_51	2A	47	0.04648025	0.222477064	10.53459159
Excalibur_rep_c103091_266	3A	84	0.04674322	0.259174312	10.07555452
Kukri_c66626_288	7A	97	0.047180468	0.474770642	-9.587046763
wsnp_Ku_c21021_30712963	6A	85	0.047188061	0.399082569	9.672655249
RAC875_c39401_502	1A	104	0.047655082	0.201834862	-12.73240217
Tdurum_contig46583_1275	4A	151	0.047714265	0.146788991	-13.44469092
wsnp_BM140362A_Ta_2_2	1A	84	0.048058296	0.350917431	-9.140914858
CAP8_rep_c8162_101	2B	112	0.048113695	0.052752294	-18.58368801
Excalibur_c40976_111	2B	109	0.048113695	0.052752294	-18.58368801
wsnp_Ex_c12909_20457660	5B	46	0.048138685	0.275229358	-11.88824463
Kukri_c52356_96	2B	114	0.048216111	0.098623853	17.78495637
Excalibur_c48404_59	2B	161	0.04839982	0.064220183	-20.18873901
wsnp_Ex_c15646_23969140	2B	161	0.04839982	0.064220183	-20.18873901
Kukri_c12901_706	7B	99	0.048711284	0.353211009	-9.775552967
Tdurum_contig60114_525	4B	74	0.048808995	0.48853211	-10.38034362
Tdurum_contig42479_3800	1A	38	0.04890876	0.217889908	11.05683566
BobWhite_c41676_137	2B	110	0.049283697	0.378440367	12.27993932
wsnp_Ex_c12433_19827016	6B	82	0.04932634	0.160550459	12.82801382
wsnp_Ex_c19207_28125072	4A	70	0.049350294	0.089449541	15.10598685
wsnp_Ex_c24145_33394644	5D	205	0.049500115	0.288990826	9.287407564
Excalibur_c105074_293	2B	110	0.049853757	0.389908257	12.23121531
BS00084159_51	3A	118	0.049854772	0.408256881	-8.45466891
RFL_Contig3607_648	7B	171	0.049866048	0.233944954	11.77241704
wsnp_Ex_c539_1072859	4A	60	0.049934397	0.316513761	-9.626898864
wsnp_Ex_c7196_12357989	5B	151	0.050118723	0.451834862	-9.301443846
BS00045446_51	5B	43	0.050392665	0.266055046	-12.17355022
Kukri_c31059_130	2B	113	0.050793341	0.089449541	18.90381736
D_contig52360_374	3D	4	0.051045007	0.137614679	12.64683909
wsnp_CAP8_c1594_914839	5B	43	0.051108782	0.217889908	14.39418187
wsnp_Ex_c6563_11378915	1A	102	0.051153403	0.236238532	10.27177311
wsnp_CAP11_c78_114341	7A	136	0.051357506	0.383027523	10.28601007
wsnp_CAP7_c254_138937	4A	137	0.051467102	0.167431193	13.27528716
Excalibur_rep_c67198_530	1B	31	0.051601976	0.172018349	15.73370353
wsnp_Ex_c10910_17729008	6D	160	0.0525704	0.116972477	-13.43087787
Tdurum_contig569_263	6B	109	0.05277556	0.44266055	9.55892083
D_GB5Y7FA02I369B_378	1D	38	0.052823468	0.357798165	8.860482235
BS00022045_51	7B	90	0.05287191	0.110091743	14.0071065
wsnp_Ex_c6657_11523455	5D	207	0.052966413	0.325688073	-8.876132242
BobWhite_c41725_430	5B	40	0.052990096	0.252293578	-12.10884304
Kukri_c30754_271	6D	134	0.05339743	0.341743119	8.943055719
Jagger_c4026_328	2A	125	0.053522757	0.403669725	-9.413244615
RAC875_c7804_236	6A	79	0.0538916	0.233944954	-10.95187027
Excalibur_rep_c77221_93	2B	110	0.053939071	0.103211009	15.1204939
Excalibur_c14803_1088	3B	66	0.053988991	0.142201835	-12.58342213
Kukri_c75754_239	5A	70	0.05399722	0.396788991	8.452059215
Tdurum_contig82534_237	7B	140	0.054036992	0.419724771	-8.695579775
BobWhite_c34689_116	7B	91	0.054174946	0.128440367	12.01009089
Jagger_c10188_98	2B	154	0.054374977	0.094036697	-16.34447237
Kukri_c29410_63	5B	97	0.054525548	0.162844037	12.06909793
Ra_c34214_1320	2A	102	0.054726946	0.431192661	8.586957292
wsnp_CAP11_rep_c4300_2030261	6B	54	0.054775583	0.197247706	12.75091465
Kukri_c15823_196	5B	178	0.055396789	0.474770642	9.562282022
tplb0026a09_1444	5D	207	0.055416211	0.327981651	8.789662193
Tdurum_contig41902_1524	4B	50	0.055959349	0.447247706	-8.267422544
Tdurum_contig32277_121	3B	94	0.056172549	0.135321101	-12.280106
Excalibur_rep_c69170_438	4A	151	0.056397455	0.133027523	-13.086606
IAAV3646	7B	68	0.056734742	0.089449541	-20.01770335
Excalibur_c53632_204	7A	128	0.056779674	0.300458716	-9.339063706
BobWhite_c23416_168	6B	39	0.056969126	0.183486239	-11.19325144
Tdurum_contig47635_876	3B	34	0.05698978	0.123853211	11.61324592
RAC875_c91464_170	5A	68	0.057126752	0.233944954	-9.966822927
wsnp_Ex_c11348_18326787	6A	85	0.057212126	0.408256881	9.159104992
wsnp_Ex_c11348_18327861	6A	85	0.057212126	0.408256881	9.159104992
RFL_Contig3841_3051	4A	137	0.057352827	0.169724771	-12.9122189
wsnp_CAP8_c4597_2237727	6A	85	0.057503176	0.380733945	9.378784545
Tdurum_contig41127_265	4A	127	0.057683539	0.167431193	13.11083091
Excalibur_c24391_321	3B	46	0.057786126	0.387614679	8.407957591
Excalibur_c46904_84	4A	151	0.057824296	0.130733945	13.10864453
BS00091257_51	3B	141	0.057991995	0.311926606	9.781231013
BS00039498_51	3A	123	0.058079232	0.211009174	-10.20253274
wsnp_Ex_c19647_28632894	5A	53	0.05870637	0.444954128	8.515182406
IAAV1698	2A	115	0.058842812	0.236238532	-9.790980141
RAC875_c95150_286	4A	102	0.058912539	0.224770642	10.68509334
Kukri_rep_c105243_341	6B	66	0.058998186	0.174311927	12.50986647
RAC875_c6798_467	1A	104	0.059026882	0.321100917	8.985728077
BS00066413_51	4A	63	0.059035251	0.360091743	9.209923014
Excalibur_rep_c66939_849	4A	153	0.059093551	0.112385321	-14.70191791
BS00071732_51	6A	85	0.059158364	0.405963303	-9.093473546
BS00036878_51	6A	81	0.059176465	0.305045872	-10.88538995
Kukri_c7827_1168	5D	207	0.05918527	0.327981651	8.662774003
Ra_c4051_1010	2B	108	0.059341433	0.119266055	-14.1488602
wsnp_JD_c17128_16056425	7B	143	0.059370867	0.426605505	8.98245203
Excalibur_c2484_2113	2B	116	0.060031644	0.355504587	11.95190283
wsnp_CAP11_c1506_840951	5A	98	0.060220752	0.217889908	10.27541645
Excalibur_c22599_921	6D	134	0.060542877	0.330275229	-8.676717339
Kukri_c3501_1175	2B	157	0.060739282	0.094036697	-14.59016886
Tdurum_contig77234_467	6B	66	0.061142831	0.188073394	-11.99474198
Kukri_c1313_1158	1A	86	0.061718364	0.447247706	8.190190412
BS00099804_51	7A	119	0.062301168	0.327981651	9.473716868
wsnp_Ku_c16358_25225060	2A	120	0.062525052	0.190366972	-9.984634439
Kukri_c55780_296	7B	142	0.062893988	0.433486239	8.849929929
Tdurum_contig52332_94	1A	38	0.063145382	0.206422018	-11.6800826
RAC875_c31493_120	2D	42	0.063239084	0.107798165	-12.43161542
RAC875_c6701_291	1B	74	0.063418159	0.302752294	9.341253518
BS00085434_51	3B	95	0.063488551	0.107798165	-13.126425
BS00091002_51	3A	114	0.063552562	0.291284404	9.332772607
BS00022336_51	5B	20	0.063902744	0.27293578	8.974816582
BS00063973_51	5A	98	0.064054175	0.208715596	-10.17269512
wsnp_Ex_c16045_24471413	5B	184	0.064099774	0.233944954	-10.04242241
BobWhite_c13977_91	6B	66	0.0649036	0.305045872	-10.20379505
Ra_c11529_647	5A	131	0.064979505	0.422018349	-8.002013324
RAC875_c82888_83	1D	68	0.065039254	0.314220183	9.682191668
wsnp_Ex_rep_c67100_65576598	6D	156	0.065075775	0.133027523	12.28529324
BS00075731_51	7A	232	0.065355193	0.135321101	-12.09022853
Excalibur_c83056_83	6D	151	0.065563161	0.314220183	-8.559680667
Excalibur_c2578_1966	3A	85	0.065775673	0.422018349	8.089654754
BS00110587_51	2A	113	0.06583938	0.433486239	8.817371641
Ra_c13247_528	2A	113	0.06583938	0.433486239	-8.817371641
Excalibur_c9563_1157	5B	147	0.065904552	0.47706422	8.946655441
Ku_c19185_1569	2D	137	0.066008195	0.22706422	-9.432093315
Excalibur_c8168_226	5B	147	0.066129213	0.268348624	-9.414439702
BS00035883_51	2A	115	0.066180997	0.233944954	-9.576987075
Kukri_rep_c101472_574	7B	54	0.066278038	0.100917431	-14.5149518
BS00060666_51	3A	129	0.06638595	0.112385321	13.46382994
Excalibur_c51720_84	7B	151	0.06648172	0.327981651	-8.673730399
RAC875_c85550_73	1A	156	0.06663926	0.25	8.81674813
wsnp_Ex_c6057_10611952	6B	55	0.066887894	0.444954128	11.78187422
IAAV8886	6B	57	0.066887894	0.444954128	-11.78187422
wsnp_Ku_c32477_42087329	5B	41	0.067217759	0.268348624	-11.10864941
wsnp_Ex_c26285_35531324	4B	82	0.067240562	0.201834862	9.879951678
Kukri_c6973_344	2B	93	0.06733098	0.277522936	-9.70651177
RAC875_rep_c78007_394	7B	134	0.067731323	0.490825688	7.654126312
wsnp_Ex_c1482_2835474	7A	136	0.067953388	0.426605505	-8.727470271
Excalibur_c39808_453	3A	123	0.068055095	0.197247706	10.11785282
wsnp_JD_c13903_13781269	1A	78	0.06807435	0.149082569	-11.89727042
BS00067421_51	1A	78	0.06807435	0.149082569	11.89727042
RAC875_c38018_278	2A	110	0.068074665	0.332568807	-9.495733307
BS00036851_51	5A	131	0.068093577	0.422018349	-8.077705572
wsnp_Ku_c21818_31604716	3B	71	0.068736712	0.233944954	10.74841365
Kukri_c21818_519	3B	71	0.068736712	0.233944954	-10.74841365
RAC875_c13410_2221	5B	218	0.068949598	0.327981651	8.316948262
wsnp_Ku_c3151_5892200	5B	160	0.069110833	0.46559633	7.972487962
RAC875_c13_1458	5A	45	0.069213758	0.266055046	-8.999960721
wsnp_Ex_c13284_20948460	3B	143	0.069326518	0.337155963	-8.968568999
Kukri_c67586_306	7A	44	0.069426688	0.353211009	8.36250021
Excalibur_c95707_285	7A	152	0.069613115	0.415137615	8.266069077
wsnp_Ra_c13_24540	5A	45	0.069775079	0.270642202	-9.04678991
BobWhite_c9704_273	3A	78	0.069853512	0.286697248	-9.066378463
D_GDRF1KQ02JPR1A_106	7D	115	0.07005906	0.091743119	12.75117257
wsnp_Ku_c3081_5776947	4A	58	0.070097511	0.490825688	-8.620969274
wsnp_JD_c20555_18262260	7A	153	0.070488362	0.422018349	8.225195027
IACX6223	2B	82	0.07079694	0.415137615	-8.422284451
Kukri_c40909_784	3B	66	0.071105676	0.135321101	-12.14603751
RFL_Contig617_1357	5D	207	0.071295402	0.325688073	-8.255363232
RAC875_c15003_377	3A	123	0.071493348	0.194954128	10.00176247
RAC875_c82589_246	5B	183	0.071581639	0.245412844	-9.304073392
RAC875_c81616_116	5A	51	0.072044253	0.422018349	-8.336407397
RAC875_c57353_245	2B	134	0.072087267	0.376146789	-9.626342055
BS00074855_51	5A	99	0.072118259	0.194954128	10.18508619
Tdurum_contig46583_2203	4A	147	0.072411009	0.100917431	-14.09422858
Kukri_c11530_92	7A	232	0.072486487	0.139908257	11.66602992
BS00079029_51	3B	141	0.072890711	0.321100917	-8.860621869
Excalibur_c100270_78	6B	37	0.072949276	0.229357798	9.064889882
Tdurum_contig47476_528	4A	150	0.072994913	0.094036697	-14.36423427
wsnp_Ex_c10596_17293192	2B	72	0.073285472	0.080275229	14.73488939
wsnp_Ex_c12341_19693570	3A	123	0.073682595	0.21559633	-9.660752529
RAC875_c16281_195	3B	75	0.073901023	0.080275229	-14.12733319
RAC875_c16281_167	3B	77	0.073901023	0.080275229	14.12733319
RAC875_c57939_78	1A	31	0.074305794	0.199541284	-9.93507154
wsnp_CAP11_c303_253438	6A	85	0.07437605	0.378440367	8.974170702
Tdurum_contig9835_664	6A	85	0.07437605	0.378440367	-8.974170702
wsnp_Ex_c9502_15748251	6A	85	0.07437605	0.378440367	-8.974170702
wsnp_Ku_c4078_7436510	3B	71	0.074392496	0.231651376	10.59644112
BS00047797_51	4D	94	0.074804888	0.233944954	10.04963566
wsnp_Ku_c4342_7887834	4A	67	0.075170154	0.263761468	-8.227955002
RAC875_rep_c112818_870	5B	126	0.075342506	0.137614679	-11.97828445
Kukri_c7860_911	3B	140	0.075727909	0.139908257	-11.4546315
BS00059098_51	5A	93	0.075901996	0.231651376	9.022587437
BS00067337_51	2B	82	0.07610063	0.426605505	-8.279444508
Tdurum_contig47476_495	4A	150	0.076410733	0.096330275	13.94284296
RAC875_c50928_292	7A	228	0.076716464	0.229357798	-10.08310825
BS00100510_51	5A	94	0.076831598	0.217889908	-9.210166695
BobWhite_c1633_643	6B	82	0.076871843	0.158256881	-11.60847421
BS00078413_51	1B	134	0.076998799	0.470183486	-7.966715637
wsnp_Ex_c8011_13584847	6B	43	0.077066816	0.357798165	-8.575207657
BS00084703_51	4A	127	0.077122968	0.162844037	12.41905301
wsnp_Ku_c5756_10191339	1A	35	0.077347549	0.247706422	9.905931419
wsnp_RFL_Contig4307_5006558	5A	20	0.077503961	0.302752294	-9.005086167
BS00022666_51	2A	115	0.078105944	0.27293578	-8.353195485
BS00084895_51	1B	116	0.078497543	0.217889908	-9.059202008
wsnp_Ex_c3136_5798236	5A	131	0.078750519	0.422018349	-7.656265236
Tdurum_contig50121_249	6B	33	0.078803661	0.224770642	-9.26046562
wsnp_BE497820A_Ta_2_2	5A	50	0.078873792	0.080275229	15.42500531
Kukri_c4027_151	2A	120	0.079248964	0.20412844	9.378701109
RFL_Contig4517_1276	2A	110	0.079347884	0.332568807	-9.147964727
BS00046976_51	7A	118	0.079362146	0.424311927	-8.683737061
RFL_Contig3780_644	2A	113	0.079495616	0.438073394	-8.386955817
wsnp_Ex_c4666_8349206	5A	45	0.080649021	0.208715596	-9.461914066
BS00067499_51	3A	69	0.080680137	0.100917431	12.29911018
BS00070455_51	3B	34	0.080774171	0.399082569	8.042172189
Excalibur_c26172_359	6B	66	0.080859021	0.309633028	9.753963013
wsnp_Ra_c14498_22667649	6B	66	0.080859021	0.309633028	9.753963013
wsnp_Ra_c41135_48426638	3B	51	0.08088046	0.300458716	9.282905481
Tdurum_contig46717_2021	7A	228	0.081064831	0.123853211	-12.15389444
wsnp_CAP11_c1137_665073	6A	85	0.081423558	0.394495413	-8.450975206
wsnp_BE489326B_Ta_2_2	3B	66	0.081960994	0.114678899	-12.24172467
Kukri_c8465_54	3A	123	0.081970483	0.199541284	-9.69882414
Kukri_c44_1704	2B	80	0.082177048	0.44266055	-7.847731594
CAP7_c6528_99	6B	44	0.08234722	0.165137615	-11.05418115
Kukri_c34845_242	3A	78	0.082995645	0.279816514	8.779364454
IACX5724	4A	151	0.083087602	0.128440367	12.09569998
BS00022738_51	1A	38	0.08318895	0.277522936	-9.226524909
IACX906	1B	95	0.083209393	0.378440367	9.353319019
wsnp_Ex_c13352_21044607	6B	44	0.083272207	0.371559633	8.348876554
wsnp_Ex_c34597_42879718	6A	126	0.083292898	0.123853211	-11.21269363
BS00048067_51	4A	134	0.083316038	0.153669725	12.01521302
Kukri_c74165_204	2A	123	0.083509097	0.311926606	-8.120066241
RAC875_c28819_281	5A	63	0.083518271	0.165137615	10.71522793
Kukri_c86812_193	5A	113	0.083708996	0.28440367	-8.137366152
IACX2250	6A	81	0.083830153	0.327981651	10.23219225
Tdurum_contig81516_69	6A	85	0.083957515	0.387614679	-8.449803953
wsnp_Ex_c11578_18655261	6A	85	0.08404127	0.385321101	8.521361517
BS00070004_51	2A	113	0.084150691	0.428899083	-8.295498012
BS00110528_51	7B	145	0.08460798	0.493119266	7.621606704
Kukri_c37311_136	2B	72	0.085282512	0.082568807	13.88368681
RAC875_c23654_214	6B	113	0.085397491	0.399082569	-8.381172102
Ex_c25390_395	6D	122	0.085436193	0.169724771	10.46749727
wsnp_Ex_c25390_34654575	6D	122	0.085436193	0.169724771	10.46749727
wsnp_Ex_c10550_17231658	7B	90	0.085439423	0.123853211	12.09016684
Tdurum_contig42092_348	5B	52	0.085667722	0.399082569	8.535842056
wsnp_Ex_c6548_11355524	5B	52	0.085667722	0.399082569	8.535842056
BS00102773_51	7A	97	0.085951464	0.46559633	8.238680835
JD_c19177_1284	7A	118	0.086039583	0.412844037	8.392144005
tplb0050o09_895	3D	4	0.08617388	0.139908257	-11.20785272
BS00077448_51	6A	85	0.086417453	0.383027523	8.47083524
Kukri_c2700_1137	6A	85	0.086417453	0.383027523	-8.47083524
BobWhite_c28058_232	7B	134	0.08662547	0.229357798	9.491646067
wsnp_JD_c7795_8867843	6D	134	0.086911246	0.316513761	8.139500517
BobWhite_rep_c64049_232	2B	109	0.087021725	0.178899083	-11.8754732
BS00022431_51	4B	50	0.087240005	0.456422018	-7.317169292
BS00079321_51	5B	116	0.087242136	0.259174312	8.787285982
IACX1947	5B	147	0.087815546	0.259174312	-8.751479214
Excalibur_c94546_61	3B	12	0.08800699	0.25	9.263583554
BS00089497_51	2A	115	0.088801471	0.279816514	-7.943952108
BS00064528_51	2B	108	0.088952883	0.114678899	12.88657746
RAC875_c34968_514	5D	207	0.089293202	0.282110092	8.032229818
Kukri_rep_c104865_57	5D	207	0.089327645	0.334862385	7.783127037
IAAV6957	7A	148	0.089609337	0.481651376	-7.518231506
BS00068083_51	1B	78	0.089697108	0.128440367	-11.12940258
wsnp_Ex_c12219_19526749	2A	102	0.089701487	0.119266055	10.66436973
BS00066456_51	7B	164	0.089871134	0.19266055	-10.18178376
wsnp_Ex_c5058_8981554	6B	63	0.090015617	0.378440367	13.23690882
Ra_c23771_496	3A	123	0.090085557	0.259174312	-7.934950614
wsnp_Ex_c7266_12475249	5A	86	0.090208442	0.339449541	-8.090075256
RAC875_c38693_319	7B	167	0.090243326	0.149082569	-9.92512356
BS00063458_51	7A	136	0.090453131	0.23853211	-9.996391139
wsnp_Ra_c40910_48252997	7A	136	0.090558141	0.428899083	8.249703338
Kukri_c42466_392	5A	45	0.090656307	0.213302752	9.206598013
BobWhite_c32938_264	2B	115	0.090826367	0.050458716	-16.54385602
Excalibur_c24354_465	3A	144	0.090830722	0.314220183	-8.193373557
wsnp_BE490147A_Ta_2_1	6A	85	0.091005791	0.380733945	8.462071573
wsnp_Ex_c9502_15748469	6A	85	0.091005791	0.380733945	8.462071573
IACX1412	2B	93	0.091153446	0.176605505	10.1842838
wsnp_Ex_c45094_50985067	2B	93	0.091153446	0.176605505	10.1842838
Tdurum_contig54925_415	2B	108	0.091369924	0.121559633	12.71553288
BS00065981_51	7B	96	0.091504558	0.091743119	-11.79052529
Excalibur_c6567_845	5A	63	0.091524445	0.167431193	-10.10905593
wsnp_Ku_c14875_23320708	3B	81	0.091596535	0.493119266	-7.93047497
wsnp_Ku_c19251_28705893	7A	148	0.091668919	0.493119266	-7.786879049
CAP12_c2009_335	5B	45	0.091804017	0.217889908	-12.63424964
Excalibur_c33542_113	4A	138	0.091919696	0.135321101	12.67942929
wsnp_Ex_c7203_12370983	2B	110	0.091981054	0.107798165	12.63437909
Kukri_c7827_1309	5D	204	0.092216219	0.330275229	7.806966242
Tdurum_contig32579_121	6B	88	0.092267905	0.181192661	9.533302975
Excalibur_c34069_487	3B	75	0.092545629	0.077981651	13.34780748
IAAV6043	7A	118	0.092800238	0.451834862	-8.181674727
wsnp_Ex_c10193_16730126	7B	101	0.093302748	0.357798165	8.832907306
Ra_c22700_818	5A	83	0.09385678	0.149082569	-10.36921381
wsnp_Ex_c2171_4072995	5A	148	0.093985946	0.208715596	10.18719426
BS00103275_51	6B	66	0.094093879	0.392201835	-8.057047483
Kukri_c106476_350	7A	89	0.094094952	0.458715596	-8.279067441
BS00059454_51	4A	148	0.094207421	0.277522936	-9.039134006
Excalibur_c5958_1270	1D	68	0.094216123	0.428899083	-8.884050892
BS00023114_51	1A	137	0.094235875	0.282110092	8.32469035
Tdurum_contig93100_149	4A	135	0.094455713	0.162844037	11.71615457
BS00022422_51	2B	81	0.094591818	0.424311927	7.574800807
RAC875_c60161_145	7A	136	0.094680842	0.286697248	8.549984221
BS00022940_51	2B	92	0.094978553	0.270642202	9.81540612
wsnp_BE590634B_Ta_2_5	1B	96	0.095103692	0.376146789	-9.000878155
RAC875_c19111_628	7A	153	0.095363178	0.419724771	-7.600783882
Kukri_c46276_63	5B	20	0.095436432	0.300458716	7.973329315
wsnp_Ex_rep_c104859_89444355	4A	52	0.095878394	0.286697248	-8.639988317
wsnp_Ex_c4331_7808746	4A	127	0.095976476	0.160550459	-11.85565506
Excalibur_c12135_100	2B	82	0.096067337	0.422018349	-7.741123354
BS00032082_51	5B	147	0.096152438	0.270642202	8.654455787
IAAV3552	1A	71	0.096360804	0.362385321	9.557156904
RAC875_rep_c114561_587	6A	74	0.096375263	0.158256881	-11.58153744
wsnp_CAP7_c1592_791887	2B	116	0.096445422	0.291284404	9.763673924
BobWhite_c8253_397	2B	109	0.096647407	0.167431193	11.3758532
Excalibur_c7044_243	6A	43	0.09667227	0.220183486	8.96344402
JD_c947_819	5A	43	0.096936517	0.231651376	-11.19197564
Excalibur_rep_c91489_103	5B	45	0.097180913	0.220183486	12.52133715
Tdurum_contig91865_242	3A	66	0.097579125	0.094036697	12.1484935
wsnp_Ra_c5210_9289264	5B	41	0.098295091	0.236238532	-11.00042477
BS00034304_51	5A	46	0.098583073	0.206422018	-9.190172742
wsnp_Ex_rep_c101231_86636951	1B	82	0.099008813	0.082568807	-12.71293639
BS00012069_51	5D	205	0.099118346	0.277522936	7.773865132
BS00068390_51	5B	49	0.099344173	0.305045872	-9.476050853
Ex_c1583_1138	5B	56	0.09939125	0.19266055	9.210666719
Ku_c69113_923	5B	45	0.099528905	0.211009174	12.31113185
Kukri_c62467_362	3A	78	0.099744097	0.279816514	-8.323321281
RAC875_c94534_75	1A	78	0.099871021	0.126146789	-11.4972507
BS00023049_51	1D	134	0.100382947	0.266055046	8.939196052
Kukri_rep_c107245_634	2B	97	0.100464216	0.412844037	7.891686605
Excalibur_c52196_235	6A	120	0.100608615	0.151376147	-9.865007721
RAC875_c79551_167	3A	118	0.10077337	0.300458716	8.260740979
IACX5985	4D	93	0.100781012	0.243119266	8.781122192
IAAV2147	1B	44	0.10110139	0.110091743	12.41825375
wsnp_Ex_c15822_24204224	2A	93	0.101125709	0.456422018	7.277528055
BobWhite_c47740_85	5B	42	0.102436185	0.401376147	-8.719103353
Tdurum_contig43092_876	6B	39	0.103176028	0.461009174	-7.079665387
BobWhite_c45118_495	3B	141	0.103452078	0.332568807	7.904983329
BS00079440_51	2D	44	0.103578312	0.263761468	-8.961875749
IACX8300	1A	71	0.103657237	0.364678899	-8.986871925
wsnp_Ex_c6059_10615895	7A	136	0.103779556	0.424311927	8.070485203
BS00041735_51	4A	56	0.104073259	0.350917431	-6.779249553
RAC875_c60218_63	4D	84	0.10407592	0.23853211	-8.494818771
BS00070005_51	2A	113	0.104103408	0.433486239	-7.790259154
RAC875_c7670_219	4A	127	0.104391001	0.155963303	-11.06006965
BS00066319_51	3A	104	0.104434421	0.240825688	-8.518412373
BS00110489_51	5B	45	0.104507507	0.21559633	-12.18398285
RFL_Contig1820_846	7D	114	0.104656674	0.098623853	-11.08473006
RFL_Contig1820_712	7D	114	0.104701018	0.094036697	11.28218786
BS00059887_51	3A	123	0.104718044	0.160550459	10.65188767
BS00052057_51	3B	87	0.104718044	0.160550459	-10.65188767
Excalibur_c35203_334	3B	87	0.104718044	0.160550459	-10.65188767
Kukri_c64639_120	3A	123	0.104718044	0.160550459	-10.65188767
BobWhite_c12355_1548	7B	150	0.10474726	0.321100917	7.675793301
Ra_c53208_433	5B	45	0.104754878	0.399082569	8.68074933
RAC875_c27431_212	6B	66	0.105380883	0.305045872	9.052711929
BS00022127_51	7B	9	0.105429568	0.344036697	-7.574647537
Excalibur_c15332_1194	3B	73	0.105849347	0.247706422	-8.913128178
Kukri_c39873_66	6A	13	0.105980327	0.300458716	7.741480905
wsnp_Ex_c18519_27369737	5B	41	0.106006426	0.240825688	10.54660305
Tdurum_contig29823_203	6A	27	0.106067611	0.408256881	-8.010719209
wsnp_RFL_Contig1418_565105	2B	97	0.106266147	0.422018349	7.932811186
wsnp_Ra_c5088_9081927	1B	74	0.106442683	0.325688073	-8.128466858
RAC875_c23461_428	6B	82	0.106530889	0.378440367	-7.60156341
BS00066278_51	1B	95	0.106570215	0.364678899	-8.762202504
Tdurum_contig15015_883	1B	96	0.106740502	0.376146789	-8.738351784
Kukri_c23591_522	3D	4	0.106883063	0.144495413	10.43968557
Kukri_rep_c68903_708	2B	119	0.107144854	0.286697248	-9.431244086
Ra_c6700_406	2B	99	0.107170532	0.410550459	7.817911619
BobWhite_c4852_323	5B	40	0.107271962	0.458715596	8.738332584
wsnp_Ex_c16569_25082817	3B	141	0.107626514	0.341743119	7.781796831
RAC875_c58159_989	3B	71	0.107820836	0.052752294	14.9576981
Tdurum_contig46808_4106	6B	82	0.107829609	0.149082569	-10.85881494
IACX10924	1A	71	0.10795368	0.362385321	-9.102311632
IAAV5370	3A	123	0.108103555	0.245412844	7.688215913
wsnp_Ex_c7362_12622736	4B	47	0.108291979	0.314220183	8.488457132
wsnp_Ex_c9971_16412615	7A	189	0.108348837	0.433486239	-7.116796192
RFL_Contig876_422	3B	37	0.108451818	0.082568807	-12.0225711
Ex_c7227_53	4A	37	0.108762646	0.229357798	7.471684209
Tdurum_contig42125_5972	6A	85	0.108819296	0.096330275	-11.80395867
Kukri_c13345_481	3B	86	0.108978288	0.114678899	11.55609417
Kukri_c63259_151	3A	117	0.109090706	0.302752294	-8.067901852
wsnp_RFL_Contig4236_4881643	7B	90	0.109303992	0.344036697	8.089394406
Tdurum_contig13287_203	6A	41	0.109385887	0.222477064	8.59551453
Kukri_c7539_1065	6B	65	0.109574386	0.266055046	-10.02642616
Excalibur_c12177_285	2A	47	0.109588925	0.279816514	-7.491779851
BS00106641_51	1A	137	0.109628508	0.28440367	-8.002236616
BS00007437_51	5B	45	0.109747221	0.403669725	-8.574300252
Kukri_c36879_83	2B	83	0.109856562	0.422018349	-7.348496918
IAAV4916	1A	71	0.110330539	0.364678899	-9.06121028
wsnp_Ku_c4924_8816643	4A	66	0.110773134	0.089449541	11.90082552
RAC875_c5744_115	7B	165	0.111013162	0.461009174	6.82476317
wsnp_CAP12_c720_382116	6D	23	0.111023319	0.082568807	-12.30734724
BS00066127_51	5A	45	0.111182269	0.270642202	7.983259999
Tdurum_contig82393_581	2B	119	0.111364512	0.291284404	-9.34679399
wsnp_Ex_c26172_35422935	6B	66	0.111479275	0.245412844	-9.934729665
BobWhite_c48071_144	1B	95	0.111759775	0.376146789	8.514048712
Kukri_c19247_711	1B	95	0.111759775	0.376146789	-8.514048712
BobWhite_c28133_87	1D	68	0.1122078	0.298165138	-8.775145363
Kukri_c9468_831	5A	53	0.112717056	0.082568807	13.58009674
wsnp_Ex_c1246_2393978	4A	133	0.112889466	0.172018349	-10.95240365
wsnp_Ex_c8019_13598348	5B	134	0.113091794	0.461009174	-6.839199759
BS00030136_51	2A	185	0.113135168	0.318807339	7.052329108
Jagger_c6508_51	5B	40	0.113191131	0.220183486	-10.6717378
Excalibur_c38928_307	6B	57	0.113313687	0.373853211	-11.26932425
BS00079189_51	5A	16	0.113380993	0.44266055	-7.287211211
IAAV9053	5A	84	0.113667652	0.346330275	7.561404901
Tdurum_contig67161_99	7B	136	0.113958713	0.472477064	7.502046018
JD_c23336_253	3B	23	0.114095285	0.229357798	-8.390431496
BS00074817_51	1D	68	0.11412969	0.305045872	8.727575079
wsnp_Ra_c22775_32274079	4A	133	0.114453969	0.165137615	-10.87974264
Kukri_c5459_334	3A	85	0.114511116	0.080275229	-13.55758166
BS00022754_51	5A	98	0.114871123	0.199541284	8.840559617
BobWhite_c8680_918	4A	135	0.115162426	0.153669725	-10.9767966
IACX18883	1A	75	0.115248246	0.472477064	-7.364320447
Ex_c40520_1484	1B	63	0.115464746	0.135321101	-14.66395704
Kukri_c29560_455	5A	89	0.11556079	0.288990826	7.828569857
BS00011010_51	6A	41	0.115744271	0.355504587	-7.410632571
BS00067452_51	4D	79	0.116083226	0.444954128	-6.472718816
Kukri_rep_c72329_163	5A	64	0.116332817	0.176605505	9.368839686
wsnp_Ex_c17185_25829084	6A	85	0.116357343	0.091743119	-12.1301683
RAC875_rep_c99492_65	2B	80	0.116452486	0.44266055	-7.083052039
RAC875_c18195_741	5A	64	0.116707078	0.458715596	7.513225439
wsnp_CAP8_c630_456418	2B	92	0.116769142	0.355504587	-10.16585429
Tdurum_contig71499_211	5A	86	0.116772127	0.341743119	7.472493549
wsnp_Ex_c21092_30220342	2B	75	0.116798525	0.089449541	11.62294262
Kukri_c5497_312	2B	75	0.116798525	0.089449541	-11.62294262
BobWhite_s66966_118	4A	127	0.117014146	0.169724771	10.38453376
RFL_Contig2736_827	1B	96	0.117072933	0.371559633	8.504267337
wsnp_Ex_c3147_5816957	1B	96	0.117072933	0.371559633	8.504267337
wsnp_Ku_c56140_59771244	1B	96	0.117072933	0.371559633	8.504267337
RAC875_rep_c106238_237	6B	110	0.11728769	0.376146789	-7.683693842
wsnp_BE495143A_Ta_2_2	6A	100	0.117869536	0.075688073	-15.57043222
BS00110627_51	1A	104	0.117979985	0.344036697	7.329429144
Excalibur_c18966_1008	2B	130	0.118166888	0.222477064	-9.452393292
BS00022480_51	6B	92	0.118563925	0.220183486	8.448917264
Kukri_c20844_116	1D	68	0.118906502	0.300458716	-8.590958962
Ex_c42133_630	4D	93	0.118920271	0.23853211	-8.369220776
Excalibur_rep_c113950_132	1A	35	0.118942216	0.149082569	-10.33598416
Kukri_c100408_598	5B	116	0.118985065	0.050458716	-15.448258
Kukri_c45412_177	7A	130	0.119205756	0.206422018	8.515322727
BS00077131_51	2B	111	0.119283963	0.422018349	-9.948916895
BobWhite_c30622_180	2B	82	0.11939209	0.417431193	7.180004866
Tdurum_contig57753_138	3A	86	0.119793076	0.094036697	13.6998464
wsnp_Ex_c42133_48794975	4D	93	0.119865393	0.240825688	-8.37076143
Tdurum_contig92921_142	6A	45	0.119868151	0.394495413	7.075066228
Excalibur_rep_c105674_315	7A	213	0.120394808	0.068807339	-12.22987007
RAC875_rep_c109969_119	5A	93	0.120539438	0.153669725	-9.500115327
Kukri_c33550_601	4B	104	0.120628386	0.100917431	10.66092546
wsnp_Ku_c35090_44349446	5B	30	0.121193338	0.270642202	7.619371008
RAC875_c13_1965	5A	45	0.121344911	0.277522936	7.632241473
wsnp_Ex_c23102_32328852	7A	141	0.12154473	0.30733945	7.933289463
Tdurum_contig17712_115	5A	69	0.121710923	0.123853211	-9.90029464
Excalibur_c71158_54	1A	27	0.121778905	0.291284404	-7.508142954
wsnp_Ra_c2930_5550811	7D	114	0.121813588	0.098623853	-10.59733184
Kukri_c50603_164	6B	66	0.121952597	0.422018349	-7.580580688
IAAV5863	1B	115	0.122175593	0.275229358	7.538766662
BS00011047_51	2B	134	0.122273115	0.371559633	8.384372222
Kukri_rep_c68124_672	2B	97	0.122416548	0.422018349	-7.625871474
Tdurum_contig77275_259	5B	62	0.122420791	0.348623853	8.498709174
wsnp_Ra_c26091_35652620	5B	62	0.122420791	0.348623853	8.498709174
Tdurum_contig10172_176	5B	62	0.122420791	0.348623853	-8.498709174
RAC875_c113582_346	1B	31	0.122421433	0.137614679	-14.14600503
tplb0059i08_441	1A	156	0.122578162	0.28440367	-7.359851963
BobWhite_c34798_184	6D	156	0.122674882	0.240825688	-8.472620818
wsnp_Ex_c10955_17794520	4A	164	0.122966851	0.123853211	10.34760228
RFL_Contig1284_640	5A	83	0.123097275	0.298165138	7.254383398
Excalibur_rep_c106124_239	2B	93	0.12392969	0.174311927	9.31397161
BS00093740_51	1B	63	0.124007959	0.144495413	15.24631235
IACX1891	1B	96	0.124092815	0.373853211	-8.343694129
wsnp_RFL_Contig2220_1597321	1B	92	0.124806011	0.22706422	-8.466342785
BS00051826_51	1D	68	0.124819215	0.431192661	8.11670981
BS00031658_51	1D	73	0.124819215	0.431192661	-8.11670981
Excalibur_c5958_1398	1D	73	0.124819215	0.431192661	-8.11670981
RAC875_c17951_108	1D	68	0.124819215	0.431192661	-8.11670981
BS00109991_51	1A	104	0.124861075	0.325688073	-7.30887174
wsnp_Ku_rep_c72821_72480395	3B	72	0.125323706	0.240825688	-8.478618061
BS00056737_51	3B	116	0.125355443	0.151376147	-9.464669628
wsnp_Ex_c3025_5587183	6B	110	0.125365004	0.451834862	-7.540742809
IAAV8455	5B	151	0.125848039	0.497706422	7.103802337
BobWhite_c41847_333	5A	53	0.125995192	0.064220183	-13.7950428
Kukri_c2326_659	5A	53	0.125995192	0.064220183	-13.7950428
RFL_Contig2772_1693	5B	126	0.126075824	0.130733945	-10.59915277
RAC875_c818_1185	1B	115	0.126109762	0.213302752	8.403791215
BS00065722_51	1D	68	0.126283238	0.311926606	8.222647598
RAC875_rep_c74170_236	5A	14	0.126527587	0.408256881	7.907005765
BS00064679_51	1A	71	0.126690466	0.364678899	8.816472566
Kukri_c40121_373	2A	116	0.126992612	0.146788991	9.780411947
Excalibur_c9000_209	3A	78	0.127536384	0.293577982	7.615064102
BS00046264_51	6B	110	0.127625721	0.486238532	-7.53708565
RAC875_c13325_109	6B	66	0.127783922	0.243119266	-8.335545682
Kukri_c26905_392	4B	105	0.12810959	0.139908257	9.097895646
Kukri_s113060_116	5B	41	0.128607607	0.144495413	10.49694655
BS00066467_51	3B	71	0.128639794	0.128440367	10.46758701
Excalibur_rep_c69865_157	6B	119	0.128729059	0.075688073	14.66298996
BS00034147_51	4B	114	0.128787528	0.259174312	7.383967942
RAC875_rep_c72220_143	2D	43	0.128936287	0.112385321	9.893530072
BS00046165_51	2B	114	0.129016178	0.206422018	-9.155555646
RFL_Contig5031_526	2B	52	0.129112416	0.412844037	-6.999449168
BS00074120_51	7D	184	0.129125921	0.19266055	-8.369432464
BS00022178_51	1D	134	0.129235716	0.270642202	-7.934677519
BS00077791_51	7A	136	0.129237192	0.396788991	7.892063013
Kukri_c2332_1093	1B	64	0.129720306	0.133027523	14.37337984
BS00083533_51	1B	63	0.129720306	0.133027523	-14.37337984
IAAV4945	7A	113	0.130354419	0.5	7.075953848
Kukri_c46447_1738	7B	151	0.130357202	0.339449541	-7.04084642
BobWhite_c23790_98	2B	71	0.130792158	0.050458716	-14.64280964
IACX378	4D	93	0.131068934	0.247706422	-8.02038102
Kukri_c62277_80	2B	81	0.131131347	0.458715596	6.836053257
Kukri_c54152_242	5A	83	0.131218277	0.137614679	-9.462888068
Excalibur_c7033_159	1A	78	0.131227616	0.135321101	10.23387559
wsnp_JD_c64_103934	4A	12	0.131337511	0.334862385	6.456372083
Excalibur_c63483_991	3D	5	0.13147328	0.139908257	-10.04387688
RAC875_s109189_188	2B	100	0.131618315	0.389908257	6.983859223
wsnp_Ex_rep_c68023_66768770	5B	56	0.131734737	0.19266055	8.423342032
BobWhite_c4729_243	7B	145	0.131961578	0.44266055	6.455926988
RAC875_c76528_296	7B	155	0.132105914	0.197247706	-8.683648698
wsnp_Ra_rep_c108218_91556581	6B	57	0.132259973	0.378440367	-10.77165705
BS00106008_51	3A	177	0.132298226	0.197247706	8.680199378
wsnp_Ex_c1141_2191485	3A	85	0.132911454	0.266055046	-8.072753353
BS00003350_51	7B	91	0.132954367	0.353211009	-7.602251035
wsnp_Ex_c3136_5798185	5A	131	0.133060795	0.403669725	-6.531538933
wsnp_Ex_c14202_22145805	3A	113	0.133190223	0.133027523	11.22701352
wsnp_Ku_c19456_28944589	3A	113	0.133190223	0.133027523	-11.22701352
BS00027770_51	6B	98	0.133394019	0.073394495	11.33164996
BS00022436_51	4D	93	0.133453735	0.21559633	8.22597857
BS00034148_51	4B	114	0.133557343	0.355504587	6.743457913
BS00003867_51	2A	47	0.13373588	0.325688073	7.178503075
RAC875_c10636_525	7D	114	0.133883564	0.098623853	10.29448249
BobWhite_c9690_94	2B	126	0.133889138	0.29587156	-8.97259297
BS00083146_51	2A	93	0.133896895	0.467889908	-6.741260855
Kukri_c20631_614	4D	85	0.134330968	0.394495413	-7.035892991
RAC875_rep_c88665_100	2A	47	0.134333904	0.330275229	-7.122051108
RAC875_rep_c88665_52	2A	47	0.134333904	0.330275229	-7.122051108
wsnp_Ex_c34011_42398362	6B	65	0.13451271	0.300458716	8.3802934
BobWhite_rep_c55035_124	7B	145	0.135020314	0.444954128	-6.343978658
RAC875_c37837_889	2B	82	0.13510181	0.431192661	-6.865985317
BobWhite_c948_52	2B	96	0.135188182	0.103211009	11.00743668
RFL_Contig3271_810	7A	89	0.135284611	0.449541284	-7.391054452
tplb0021a17_853	6B	86	0.135341178	0.344036697	7.325546822
wsnp_Ex_c18499_27344859	1A	137	0.135394262	0.29587156	7.363855299
Kukri_c61725_545	6B	39	0.13540004	0.369266055	6.581542203
wsnp_Ku_c42416_50159250	5A	98	0.135784491	0.194954128	-8.539377491
Excalibur_c16569_535	3B	141	0.13592819	0.344036697	7.151648548
BS00078324_51	7A	136	0.136161142	0.426605505	-7.296692646
RAC875_c6865_349	4B	68	0.13616869	0.110091743	-10.62106072
RAC875_c67909_226	4A	148	0.1362401	0.282110092	-8.061758087
BS00068013_51	4D	93	0.136294051	0.236238532	-8.046419382
RAC875_c75528_355	7A	113	0.136458699	0.201834862	-7.579484274
wsnp_Ex_c23102_32328851	7A	141	0.136662993	0.316513761	7.692038568
Tdurum_contig8695_379	5B	18	0.136815821	0.288990826	7.180926937
CAP7_c3885_73	1A	71	0.136850968	0.362385321	-8.183170528
wsnp_Ex_c49211_53875600	5A	65	0.137133244	0.252293578	7.933568283
wsnp_Ex_c16491_24996576	6A	41	0.137147907	0.357798165	6.937023498
BS00074992_51	6A	41	0.137233762	0.410550459	6.769810057
BS00079621_51	2B	108	0.137451314	0.084862385	13.68364954
wsnp_Ex_rep_c68515_67349904	5A	45	0.137473908	0.21559633	8.075912461
Tdurum_contig28703_293	1B	9	0.137792472	0.146788991	12.79918637
BobWhite_c35443_249	6B	82	0.137878878	0.146788991	10.00300624
Tdurum_contig9874_547	1B	63	0.138262091	0.133027523	-13.90087289
BobWhite_c41535_52	2B	75	0.138453501	0.087155963	-11.03640184
CAP7_c7296_88	7A	136	0.13890347	0.236238532	8.910515061
Excalibur_c34937_710	2B	20	0.138935682	0.346330275	-7.182239452
wsnp_RFL_Contig3790_4082085	2A	26	0.139327667	0.323394495	-7.148860384
Kukri_c26517_691	7A	134	0.139331917	0.229357798	-8.043623419
RAC875_c93959_96	6A	118	0.139358043	0.100917431	-10.32976942
wsnp_Ex_c6217_10848574	3A	86	0.139626812	0.05733945	15.48291911
BS00033795_51	6A	79	0.139893014	0.217889908	9.448717532
wsnp_BE445348B_Ta_2_1	3B	73	0.139918732	0.050458716	14.11877352
BS00106571_51	4D	94	0.139937635	0.231651376	-8.342279937
Excalibur_c92249_102	6B	82	0.140592025	0.142201835	10.00603572
BS00077914_51	2B	65	0.140646932	0.055045872	-13.88360154
Kukri_rep_c109167_89	4A	100	0.140807937	0.229357798	8.028454629
BS00004224_51	2B	119	0.140826127	0.288990826	-8.63508933
RAC875_c34512_685	2B	19	0.140871637	0.394495413	-7.093355879
RAC875_c13_1589	5A	45	0.140907274	0.27293578	7.289440423
Excalibur_c2795_1518	5D	198	0.140962486	0.29587156	-6.918479889
RAC875_c57938_94	2B	99	0.141170201	0.217889908	7.314466322
BS00022403_51	3B	91	0.141617129	0.224770642	-7.581940281
IAAV3789	2B	91	0.141787672	0.387614679	9.419451754
BS00009807_51	2B	72	0.141794141	0.087155963	11.70170174
IAAV3165	2B	72	0.141794141	0.087155963	11.70170174
Kukri_c59939_94	2B	72	0.141794141	0.087155963	11.70170174
wsnp_Ex_c10596_17293363	2B	72	0.141794141	0.087155963	11.70170174
Kukri_c11318_591	2B	72	0.141794141	0.087155963	-11.70170174
RAC875_c2040_564	1B	44	0.141935484	0.321100917	-8.216888982
Excalibur_rep_c113131_624	6D	161	0.142009087	0.357798165	7.506391456
Excalibur_c12932_2102	1A	151	0.142141842	0.344036697	6.635761525
BS00064349_51	1B	95	0.142403686	0.364678899	8.050059973
BobWhite_c13654_447	1B	44	0.142475435	0.130733945	13.83968645
IAAV3828	1B	63	0.142475435	0.130733945	13.83968645
Ku_c11706_149	1B	63	0.142475435	0.130733945	13.83968645
IAAV1312	1B	61	0.142475435	0.130733945	-13.83968645
IAAV2452	1B	63	0.142475435	0.130733945	-13.83968645
Kukri_rep_c106477_365	7B	171	0.142650802	0.490825688	6.484834289
Kukri_c322_1394	4B	68	0.142841746	0.087155963	11.91171727
BS00000066_51	1B	74	0.142930291	0.254587156	8.333150635
CAP8_c2401_433	1D	45	0.143010077	0.341743119	6.65474817
wsnp_Ex_rep_c110800_93013978	6D	122	0.143158293	0.165137615	-9.253891209
RFL_Contig5137_602	5A	51	0.143412004	0.481651376	6.648428466
BS00003761_51	1A	43	0.143638451	0.330275229	-7.302647057
wsnp_Ex_c7830_13323473	5A	50	0.144141678	0.075688073	-12.72822833
Excalibur_c17489_804	5B	145	0.144349252	0.378440367	-7.201889343
Excalibur_c48379_461	1B	77	0.144353183	0.28440367	7.302114986
BS00110940_51	7A	60	0.144402405	0.199541284	7.989617267
Tdurum_contig10546_273	5A	46	0.144707222	0.25	-7.465636837
RAC875_c9523_328	2A	144	0.144820902	0.399082569	6.987694982
RAC875_c16993_196	2B	154	0.144890321	0.089449541	12.82251721
wsnp_BE497618A_Ta_1_1	4A	49	0.145074312	0.055045872	13.43917921
Kukri_c40953_658	2B	91	0.145251857	0.383027523	9.419819567
Excalibur_c373_1347	7B	96	0.145383345	0.344036697	7.515954783
Excalibur_rep_c67473_264	5B	68	0.145785969	0.096330275	-14.60692213
BS00110292_51	3B	70	0.145801151	0.165137615	9.035876641
BS00034245_51	2B	97	0.14580505	0.403669725	-7.070365467
BS00099986_51	5B	147	0.146207535	0.415137615	-7.4536602
RAC875_c48107_65	4A	60	0.146452693	0.412844037	6.7202233
BS00022660_51	6A	43	0.146659684	0.146788991	-8.912014134
RAC875_c63067_283	1B	61	0.146701267	0.135321101	13.58111101
wsnp_Ex_c14975_23127669	6A	72	0.146705016	0.275229358	-7.823836611
Excalibur_c31216_744	7A	136	0.146810344	0.043577982	14.67379172
wsnp_BF201235A_Ta_2_4	2A	25	0.146913051	0.323394495	-6.924066231
BobWhite_c7786_376	2B	96	0.146913206	0.172018349	-8.283447733
BobWhite_c15802_720	6A	22	0.146994135	0.316513761	7.629926346
wsnp_Ku_c20011_29589089	5A	89	0.147288444	0.277522936	-7.228153972
BobWhite_c36070_89	6A	41	0.147667365	0.360091743	-7.391536689
BS00023673_51	7A	128	0.147806323	0.21559633	-7.857539655
Excalibur_c8030_2139	5A	84	0.148055303	0.426605505	6.104701366
BS00062823_51	6A	79	0.148136795	0.231651376	-8.559152593
IAAV1101	2B	82	0.148255554	0.435779817	6.717515897
Tdurum_contig10608_1081	3B	14	0.148266182	0.357798165	6.590603764
Kukri_c38845_821	1B	31	0.148287461	0.142201835	-12.00441636
BobWhite_c28295_256	1B	41	0.148287461	0.142201835	12.00441636
RAC875_rep_c106700_77	5A	46	0.14856947	0.252293578	-7.365107061
tplb0040b02_681	7B	177	0.148742447	0.353211009	7.42113616
BS00022913_51	6A	79	0.148877684	0.211009174	-9.236302005
wsnp_Ra_c16813_25556454	7A	136	0.149142787	0.422018349	7.031540668
BS00072157_51	4A	100	0.149375477	0.144495413	8.880630794
wsnp_Ex_c8400_14157060	7B	134	0.14952052	0.229357798	-8.015086627
BS00063823_51	5A	45	0.149535737	0.270642202	-7.192035279
RAC875_c29540_1109	1A	84	0.149562541	0.167431193	8.905297859
Tdurum_contig97505_172	7A	213	0.14995237	0.447247706	7.070452922
CAP11_c59_418	3B	115	0.149965346	0.146788991	-8.849064184
wsnp_Ku_rep_c71909_71634013	1A	71	0.150016832	0.371559633	8.010190462
Tdurum_contig15260_650	7A	42	0.150082579	0.360091743	6.59339659
wsnp_Ra_c2930_5550871	7D	114	0.15025158	0.100917431	9.834326033
CAP12_c1587_142	7B	145	0.150268331	0.483944954	-6.382059422
Kukri_c8343_228	6B	43	0.150394744	0.174311927	9.147047686
Kukri_c51068_528	7A	126	0.150426759	0.341743119	6.474673464
Ra_c2322_174	1A	71	0.150667275	0.366972477	-8.098832944
BobWhite_c28819_733	2A	108	0.151218711	0.45412844	6.896465143
wsnp_BE590634B_Ta_2_1	1B	96	0.151255519	0.369266055	7.83644581
Excalibur_rep_c79404_164	7A	136	0.151282938	0.424311927	-6.921009716
BS00035256_51	5A	83	0.151314301	0.133027523	-9.049370069
BS00096882_51	2A	115	0.151459755	0.142201835	-9.373761418
Excalibur_rep_c110429_536	7B	166	0.151481308	0.197247706	-8.208402982
RAC875_rep_c72879_435	2B	108	0.151621116	0.084862385	12.94170824
IAAV3972	5B	42	0.151637736	0.211009174	-9.963525489
Tdurum_contig10677_529	7B	103	0.151874215	0.46559633	6.996751858
Kukri_c4204_1673	1A	151	0.151920665	0.341743119	6.47744073
wsnp_Ex_c18664_27540364	6D	9	0.15195537	0.188073394	8.135602209
Tdurum_contig697_73	3A	86	0.152649272	0.091743119	-12.9945193
Tdurum_contig31102_299	1B	74	0.152983429	0.270642202	-8.14214086
Excalibur_c9001_569	3B	66	0.153144578	0.220183486	8.212412855
BS00009060_51	2B	129	0.153171816	0.172018349	-9.702346834
Excalibur_c8931_432	7B	98	0.153267635	0.300458716	7.20645272
RAC875_c55347_506	6B	57	0.153640015	0.373853211	-9.904915954
Tdurum_contig93330_656	1B	148	0.153661255	0.380733945	-6.578250738
RFL_Contig3882_550	5A	53	0.154247218	0.064220183	13.01889185
D_GDS7LZN02F0W89_230	4D	93	0.15439307	0.231651376	7.80723541
RAC875_c21946_234	7A	130	0.154423184	0.332568807	6.412542732
BS00065076_51	6A	43	0.154688589	0.149082569	8.919012948
BS00064002_51	4D	94	0.154835465	0.22706422	-8.241257434
BobWhite_c28819_517	2A	108	0.154984326	0.458715596	-6.826264787
wsnp_BE605194B_Ta_2_7	7B	103	0.155094014	0.45412844	-6.995557446
Ra_c2110_494	2B	93	0.155094387	0.339449541	9.446994277
wsnp_Ex_c31149_39976103	6A	55	0.155166232	0.327981651	-7.855399997
wsnp_Ex_c1302_2489542	5B	35	0.155304456	0.142201835	9.646896421
BS00089400_51	3A	86	0.155384125	0.089449541	-12.80248278
BS00003852_51	6B	39	0.155399576	0.362385321	-6.406686328
Excalibur_c9969_98	5B	153	0.155426389	0.401376147	-6.524834661
wsnp_BE498985A_Ta_2_1	7B	103	0.155804453	0.467889908	-6.927253522
Ku_c24324_850	5A	53	0.155962498	0.371559633	-6.580820265
wsnp_Ex_c51461_55394646	2B	96	0.156085907	0.155963303	8.661546571
Excalibur_c92705_94	5A	99	0.156224797	0.440366972	-6.008009096
BS00003866_51	4A	62	0.156324565	0.410550459	-6.618859784
BS00024814_51	5B	147	0.156463792	0.29587156	7.405811307
Ra_c33743_472	5A	45	0.15647807	0.211009174	-7.833854547
Tdurum_contig45240_1309	5A	45	0.15647807	0.211009174	7.833854547
tplb0031i04_452	5A	45	0.15647807	0.211009174	7.833854547
wsnp_Ra_c57648_59682822	6B	63	0.156500206	0.376146789	-11.03647817
RAC875_c19259_1902	5A	142	0.156522063	0.103211009	9.569346882
wsnp_Ex_c5123_9089025	2B	114	0.156770719	0.220183486	-8.621918293
Ku_c6319_201	5A	53	0.156827662	0.380733945	-6.544770772
BS00110512_51	6A	134	0.156852848	0.380733945	6.283414725
Kukri_c11902_580	6D	161	0.157063325	0.348623853	-7.308397747
wsnp_JD_c16245_15468917	3B	81	0.157084793	0.061926606	11.9568554
RAC875_c2545_1186	4B	90	0.157226521	0.050458716	-12.96531497
BobWhite_c478_1386	1A	71	0.157602408	0.366972477	-7.985277093
wsnp_Ex_c11120_18022932	5A	89	0.157726769	0.275229358	6.999368126
BS00063822_51	5A	45	0.157803707	0.27293578	7.038307626
wsnp_Ra_c12183_19587379	5A	89	0.157869658	0.28440367	7.094605902
Excalibur_c8486_419	7B	10	0.157884363	0.334862385	6.660475646
Excalibur_c7180_862	5A	49	0.157979959	0.137614679	-9.345381114
Excalibur_c8919_345	2B	157	0.15800551	0.100917431	10.31027947
Tdurum_contig12926_687	5D	70	0.158066798	0.137614679	9.941749527
Tdurum_contig10362_555	1B	95	0.158077557	0.364678899	-7.637967136
Tdurum_contig11988_459	3B	23	0.158120047	0.440366972	7.09368311
Excalibur_c9617_292	7A	136	0.158375983	0.444954128	-6.940426403
wsnp_Ku_c12503_20174234	4B	81	0.158618978	0.293577982	6.871730991
wsnp_Ex_c18665_27541568	1D	93	0.158652939	0.408256881	8.393182707
IAAV6765	2B	97	0.158759055	0.408256881	6.918319012
BS00022747_51	7A	136	0.158771115	0.087155963	-11.19024516
BS00105606_51	1B	58	0.158965867	0.158256881	12.9830283
Ra_c105707_788	1A	81	0.1590011	0.229357798	-7.889397301
RFL_Contig3811_3709	5B	49	0.159094315	0.254587156	-7.699726915
BS00044360_51	6A	42	0.159139325	0.172018349	8.171020627
Excalibur_c6501_477	3A	85	0.159207536	0.089449541	11.59745914
RAC875_c49370_327	4A	94	0.159526717	0.084862385	-10.92483595
IACX8322	4A	127	0.159744761	0.151376147	-9.812099842
RAC875_c86270_269	5A	51	0.159763823	0.461009174	-6.344759923
BS00024619_51	7A	135	0.159870687	0.275229358	6.599096395
D_GB5Y7FA02H01X6_191	3D	4	0.160219629	0.144495413	-9.253649462
BobWhite_c46501_92	1A	38	0.160406361	0.298165138	-7.171379443
wsnp_BE605194B_Ta_2_1	7B	103	0.160868918	0.458715596	6.825647357
wsnp_Ex_c2171_4072774	5A	148	0.16087084	0.208715596	8.562524254
BS00023993_51	7A	130	0.160921323	0.316513761	7.020918374
Kukri_rep_c68903_301	2B	119	0.161086087	0.298165138	-8.095759884
BS00102772_51	7A	97	0.161185828	0.470183486	-6.801532778
Ex_c2171_2600	5A	148	0.161405012	0.197247706	-8.306917543
D_GDS7LZN02F4FP5_176	5D	204	0.161568922	0.291284404	-6.783024465
IACX5924	7B	96	0.161863201	0.096330275	-9.703076494
BS00022053_51	7B	96	0.161863201	0.096330275	9.703076494
BS00066873_51	7B	95	0.161863201	0.096330275	9.703076494
Tdurum_contig97814_355	7B	96	0.161863201	0.096330275	9.703076494
BS00074121_51	7D	183	0.162372852	0.20412844	-7.678182803
Kukri_c11106_292	6A	41	0.162425233	0.277522936	6.530033897
wsnp_Ex_rep_c68829_67704044	5A	51	0.162687249	0.486238532	-6.258982604
Excalibur_c59263_96	7A	130	0.16284864	0.330275229	6.312455411
wsnp_Ex_rep_c66980_65419811	1A	66	0.162945129	0.174311927	11.40987304
RAC875_c51455_182	5D	67	0.163019772	0.231651376	7.84691203
BS00022049_51	7A	130	0.163102866	0.208715596	-7.637426759
BS00065128_51	5B	111	0.16330761	0.399082569	-7.131804309
CAP11_c1206_301	6A	79	0.163547711	0.21559633	-8.980083447
IAAV5065	4D	93	0.16365142	0.252293578	7.430585009
Ra_c6701_506	1B	74	0.163768993	0.323394495	7.099213253
wsnp_RFL_Contig3802_4108582	2B	100	0.163783823	0.23853211	6.910798539
Kukri_c18017_1696	1A	94	0.163878365	0.458715596	-6.15324562
CAP7_c10038_214	7A	132	0.164223997	0.256880734	-6.82155963
Excalibur_c3959_118	6A	141	0.164338406	0.155963303	-12.87700886
JD_c12243_360	1B	64	0.164338406	0.155963303	12.87700886
wsnp_Ex_c26616_35855805	5B	43	0.164439668	0.21559633	-10.35542302
wsnp_Ex_rep_c67392_65972196	5B	43	0.164439668	0.21559633	10.35542302
RAC875_c54392_94	5B	147	0.164579667	0.270642202	-6.98514815
Kukri_c42202_271	1B	90	0.164588123	0.22706422	-7.579338466
tplb0024k14_829	6B	44	0.164956532	0.165137615	9.026181431
BobWhite_c19919_516	4A	62	0.165200092	0.29587156	6.719931455
BS00059416_51	3B	88	0.165427939	0.243119266	-6.866283462
Kukri_c2827_439	5B	41	0.165858986	0.135321101	-9.756852764
Tdurum_contig54634_815	2B	52	0.16616964	0.401376147	-6.420918467
Excalibur_c3165_730	5B	115	0.166298911	0.410550459	6.715329244
Tdurum_contig59339_428	6B	119	0.166348548	0.327981651	7.242771359
BS00046977_51	7A	118	0.166524146	0.426605505	-6.851560663
BS00061911_51	7A	220	0.166529691	0.355504587	-6.542761877
Ku_c47744_1073	6B	66	0.16657512	0.366972477	7.95706162
RAC875_c106584_747	6A	21	0.166943238	0.321100917	7.313508267
Kukri_c18459_2622	2B	110	0.167108047	0.433486239	-8.744269388
Tdurum_contig22364_380	7A	136	0.167191732	0.28440367	-7.349473129
IACX6214	3B	34	0.167254826	0.470183486	6.263725202
wsnp_JD_c29019_23208279	3B	82	0.167334646	0.194954128	7.433841561
wsnp_Ex_c33455_41940691	5B	56	0.167374261	0.199541284	7.770536876
Tdurum_contig54785_216	5A	82	0.16738735	0.376146789	-6.058408317
Excalibur_c431_1130	6A	13	0.167749643	0.440366972	6.167495326
BobWhite_c14323_288	5B	71	0.167778242	0.100917431	13.86409576
BS00037357_51	4A	68	0.167792341	0.197247706	8.087703613
IACX8074	1B	134	0.167919534	0.327981651	6.162967427
Kukri_c74960_427	5B	30	0.167941598	0.27293578	-6.738643657
Excalibur_c44694_414	6A	72	0.168166706	0.277522936	7.491562692
BS00103682_51	4D	93	0.168273005	0.247706422	-7.469302
Kukri_c4210_240	4D	93	0.168273005	0.247706422	-7.469302
wsnp_Ex_c9248_15372536	2B	93	0.168304381	0.26146789	7.771905683
wsnp_Ex_c57982_59470152	1A	27	0.168681549	0.323394495	-6.51542091
wsnp_Ex_c1145_2198295	6B	66	0.168760189	0.360091743	7.615565275
RAC875_c60563_531	2D	45	0.168773347	0.28440367	-7.686007177
RFL_Contig2578_862	3B	115	0.168782331	0.151376147	-8.476670696
wsnp_Ex_c19214_28132186	7A	136	0.168803099	0.240825688	7.749525035
Kukri_c3882_2021	2A	47	0.168827137	0.268348624	6.580315472
wsnp_Ex_c3119_5763762	4B	66	0.168924516	0.181192661	-8.629884545
Kukri_rep_c69028_999	3D	4	0.169017468	0.146788991	-8.734208381
Tdurum_contig10362_328	1B	95	0.169031496	0.360091743	7.498924964
RFL_Contig497_1114	3A	118	0.169050558	0.302752294	6.928060961
Excalibur_c37910_276	5B	153	0.169221734	0.341743119	6.519408877
Excalibur_rep_c108662_132	2B	111	0.169273304	0.114678899	11.30049116
wsnp_RFL_Contig3917_4326857	2B	126	0.16942423	0.27293578	8.26460569
CAP12_c2978_93	1D	68	0.169752839	0.309633028	7.43429296
Tdurum_contig16445_218	7A	97	0.170096239	0.440366972	6.879727888
BS00067584_51	2D	44	0.170135164	0.252293578	-7.588663153
RAC875_c37540_583	2B	139	0.170249223	0.419724771	-7.453602557
BS00004903_51	1A	29	0.170519801	0.130733945	-12.91936092
BS00072993_51	3B	86	0.170602979	0.160550459	-8.912036979
Excalibur_c14201_111	2B	119	0.170654798	0.29587156	-7.992626244
Tdurum_contig10729_989	6B	121	0.170826309	0.26146789	8.190133353
Tdurum_contig74815_1274	7A	42	0.170908783	0.348623853	-6.453905285
RAC875_c31252_173	2B	91	0.171115295	0.385321101	-8.593538422
IAAV1410	3A	123	0.171119338	0.165137615	-7.562656415
Tdurum_contig11756_264	1A	38	0.171658053	0.29587156	-6.997402613
Tdurum_contig11756_458	1D	45	0.171658053	0.29587156	-6.997402613
BS00067619_51	6A	72	0.171878673	0.275229358	-7.426137672
wsnp_Ex_c27176_36393952	1B	114	0.172104426	0.155963303	-7.661761717
RAC875_c14309_317	6B	76	0.172236037	0.165137615	7.963619771
RFL_Contig5787_2311	5A	115	0.172260218	0.394495413	6.108055978
IACX9290	1B	134	0.172479586	0.325688073	6.097559447
IAAV3697	4A	40	0.172677992	0.110091743	-9.323876034
tplb0044j06_689	5A	94	0.172895322	0.208715596	-7.411108182
Kukri_c37212_1286	1A	27	0.172940994	0.174311927	-10.75422638
BS00021728_51	1A	84	0.172957488	0.419724771	6.215445335
Tdurum_contig49656_679	7B	149	0.172959723	0.486238532	-6.464801281
BS00040283_51	7B	145	0.173055541	0.438073394	5.875245458
Kukri_c52608_142	2A	163	0.173212582	0.449541284	6.105375194
wsnp_Ex_rep_c104986_89538820	5B	41	0.173241489	0.233944954	8.895785519
wsnp_RFL_Contig1510_707132	7A	136	0.173515143	0.435779817	6.628071532
wsnp_Ex_c22423_31615798	2B	97	0.173516433	0.405963303	6.747536089
wsnp_Ex_c5072_9006966	4A	164	0.173614118	0.194954128	8.087078078
Excalibur_c17655_467	3A	114	0.173642927	0.19266055	-7.383368271
JG_c3077_214	3A	78	0.173930369	0.302752294	-6.635728133
IAAV2784	2B	91	0.173967078	0.385321101	-8.668022582
Kukri_c3773_1450	3B	12	0.174286935	0.410550459	6.333549228
CAP7_c12162_251	1B	74	0.174312137	0.325688073	-6.932253478
wsnp_Ex_c53976_57027635	1B	74	0.174312137	0.325688073	-6.932253478
BS00093390_51	1D	116	0.174321151	0.144495413	9.634567475
Excalibur_c20260_137	5A	75	0.174612281	0.112385321	12.66937052
RAC875_c35521_185	2A	113	0.17469541	0.428899083	-6.49319409
RAC875_c35723_106	7A	145	0.175128359	0.137614679	8.699137683
BS00092273_51	2B	93	0.175343889	0.263761468	7.729459766
wsnp_JD_rep_c63108_40258378	6B	64	0.175547635	0.408256881	10.34132051
Tdurum_contig47006_2711	1A	156	0.17557298	0.277522936	-6.452517053
Kukri_c9073_1450	5B	62	0.175820268	0.353211009	-7.426652796
BS00031200_51	1A	71	0.17590795	0.366972477	-7.534143196
Kukri_c48787_108	2B	100	0.175940783	0.357798165	6.434422623
wsnp_Ex_c1997_3755945	1A	87	0.176825225	0.231651376	7.203981066
BS00046166_51	2B	110	0.177148336	0.447247706	-8.932210692
Kukri_c8395_1352	1B	142	0.177401857	0.399082569	6.362006977
BS00024921_51	2A	132	0.177431339	0.29587156	6.284412488
BS00070507_51	5B	52	0.177521132	0.362385321	6.748216962
BS00056258_51	3B	52	0.177721934	0.286697248	6.833063736
RFL_Contig1385_326	2B	91	0.178316018	0.383027523	8.601535501
RAC875_rep_c118655_110	7B	149	0.178401314	0.495412844	5.885131947
BobWhite_c10539_201	2D	78	0.178682137	0.119266055	-9.396800014
Excalibur_c20610_251	1B	63	0.178828982	0.130733945	12.78493821
Excalibur_c53981_77	6A	85	0.178929719	0.096330275	-10.09408429
wsnp_Ex_c21875_31045200	5B	134	0.178995262	0.121559633	8.922032141
wsnp_Ex_c8019_13598142	5B	134	0.178995262	0.121559633	8.922032141
wsnp_CAP11_c59_99769	3B	115	0.179555777	0.153669725	-8.198288876
wsnp_Ex_c24927_34181611	6B	76	0.17978739	0.165137615	-7.919766188
BS00082412_51	7A	134	0.179942125	0.26146789	-6.387113675
BobWhite_c40633_308	5A	84	0.179976653	0.316513761	6.542589829
Kukri_c57674_324	7A	113	0.180041096	0.495412844	6.175780676
wsnp_Ex_c4480_8056013	6D	161	0.180246444	0.348623853	-6.904138832
Excalibur_c37753_655	2B	126	0.18058426	0.270642202	-8.121646153
RAC875_c5799_224	3B	46	0.180700606	0.387614679	6.178758219
Excalibur_c92555_283	5B	161	0.180724999	0.30733945	-6.48500262
BS00049942_51	6B	66	0.180916242	0.428899083	-6.594535677
wsnp_Ku_c17875_27051169	5B	56	0.181071908	0.197247706	7.529419021
wsnp_Ex_rep_c68023_66768700	5B	56	0.181071908	0.197247706	-7.529419021
wsnp_Ra_c67016_65144188	3B	102	0.181221907	0.066513761	-12.23377099
BS00003891_51	6B	39	0.181516927	0.362385321	-5.954259907
RAC875_c61824_194	3B	145	0.181517651	0.314220183	7.196976435
BobWhite_c47831_87	6B	64	0.181715125	0.401376147	-10.11612906
BS00023024_51	4B	105	0.181798793	0.151376147	7.791980666
RAC875_c79944_269	5A	53	0.182338409	0.133027523	10.32255912
Kukri_c9387_112	2B	93	0.182346061	0.339449541	-8.809570898
Ra_c2110_1660	2B	93	0.182346061	0.339449541	-8.809570898
Excalibur_c1208_72	5A	62	0.182423138	0.243119266	-6.60569924
BobWhite_c47103_205	5B	56	0.182623089	0.194954128	7.462957605
RAC875_c18058_1070	3A	123	0.182699728	0.075688073	11.61532153
BS00007429_51	7A	89	0.183338457	0.46559633	6.648679912
wsnp_Ex_rep_c67625_66279491	3B	21	0.183623279	0.174311927	8.135494693
Tdurum_contig10579_790	2A	106	0.183701074	0.44266055	-6.363690214
wsnp_Ex_c5123_9087869	2B	114	0.183878949	0.220183486	-7.999640637
wsnp_Ex_c15089_23270614	2B	97	0.184111517	0.405963303	6.493527742
Kukri_c26576_329	2D	45	0.184430254	0.25	7.486671833
wsnp_Ku_c10202_16937059	7A	136	0.18445374	0.199541284	8.064083456
Tdurum_contig100212_141	3B	14	0.184525853	0.208715596	-6.941856093
Kukri_c5501_1515	5A	49	0.184715995	0.142201835	8.719322403
BS00022032_51	6A	28	0.185027291	0.344036697	6.543751748
BS00069116_51	6B	94	0.185124795	0.268348624	6.329302912
RAC875_c30138_595	1B	8	0.1852518	0.128440367	12.73909454
BS00069829_51	1B	98	0.185645122	0.311926606	-6.993728597
RAC875_c3672_705	5D	200	0.185940584	0.483944954	6.460021415
RAC875_c8221_649	7B	141	0.186088213	0.376146789	6.112217374
wsnp_JD_c23511_20069005	5A	85	0.186206381	0.270642202	-6.492296644
Tdurum_contig55097_601	5A	90	0.186391507	0.174311927	7.611757088
BS00094343_51	5A	61	0.186568303	0.30733945	6.348670948
BobWhite_rep_c52979_181	6A	16	0.186657773	0.497706422	-6.020428115
Excalibur_c76665_98	2B	109	0.186797851	0.169724771	9.211453893
RFL_Contig5337_1453	5B	161	0.18681905	0.197247706	7.204056936
Tdurum_contig27973_306	5B	161	0.18681905	0.197247706	-7.204056936
wsnp_JD_c10602_11238420	3B	74	0.187054604	0.165137615	8.487444337
wsnp_Ex_c2171_4073721	5A	148	0.187098752	0.20412844	-7.970743867
wsnp_Ex_c2181_4089639	1A	69	0.187142933	0.181192661	10.03698143
CAP12_c1503_76	2D	26	0.187327316	0.096330275	-9.364022399
Jagger_c3991_101	5B	63	0.187798292	0.098623853	-13.28278136
wsnp_Ra_c132_291198	3A	124	0.188069678	0.197247706	-7.08754532
RAC875_c79857_301	2B	90	0.18807104	0.068807339	11.2804774
wsnp_Ex_c902_1745108	6A	85	0.188815752	0.091743119	9.784461538
wsnp_RFL_Contig1871_1020122	6A	85	0.18896853	0.071100917	-11.67313171
RAC875_rep_c118667_79	2B	109	0.188976578	0.110091743	-10.8758037
BS00009331_51	6A	41	0.188987843	0.410550459	-5.940517895
Excalibur_rep_c108030_260	4D	84	0.188996026	0.341743119	6.199773984
IAAV5331	2B	96	0.189349838	0.110091743	-9.526618724
RAC875_c15807_669	4B	70	0.189421338	0.110091743	-9.261826617
BobWhite_c3902_210	3B	14	0.1895405	0.479357798	-6.387391789
Excalibur_c19078_210	4B	53	0.189828762	0.107798165	9.524040646
BS00078715_51	6A	79	0.190030129	0.222477064	-8.30452213
wsnp_BE403421A_Ta_2_1	6A	79	0.190030129	0.222477064	-8.30452213
wsnp_Ex_c18965_27868480	6A	79	0.190030129	0.222477064	-8.30452213
wsnp_Ku_c3354_6228863	6A	79	0.190030129	0.222477064	-8.30452213
BS00064632_51	6A	79	0.190030129	0.222477064	8.30452213
Excalibur_c49239_97	6A	79	0.190030129	0.222477064	8.30452213
Kukri_c38882_391	6A	79	0.190030129	0.222477064	8.30452213
wsnp_Ex_c1104_2118684	6A	79	0.190030129	0.222477064	8.30452213
BS00080318_51	2B	132	0.190241466	0.355504587	7.031187786
Excalibur_c30378_344	5D	200	0.190247911	0.48853211	-6.420537409
RAC875_c32379_216	1A	111	0.190383169	0.240825688	7.497254733
BobWhite_rep_c63943_76	5A	73	0.190738926	0.318807339	-6.557607668
tplb0025i05_1836	6A	82	0.190893105	0.311926606	-6.364362353
RAC875_c34939_963	7B	171	0.19127293	0.387614679	-5.937803113
Kukri_c40621_513	2B	108	0.191306694	0.126146789	10.22180301
Excalibur_c3969_1208	3A	146	0.191390984	0.087155963	10.44514745
wsnp_Ku_c21275_31007309	5A	83	0.19162028	0.133027523	8.312789412
wsnp_RFL_Contig2014_1222146	6B	57	0.191746992	0.424311927	-6.854075037
D_contig77859_59	2D	42	0.191794244	0.112385321	8.394063753
Tdurum_contig83079_133	1B	90	0.191835949	0.220183486	7.199965243
IAAV8170	3A	113	0.191968124	0.133027523	-9.886445474
Kukri_rep_c103845_165	2D	45	0.192175878	0.252293578	7.334492106
RFL_Contig3687_972	6A	82	0.192231343	0.321100917	6.250701845
wsnp_Ex_rep_c67660_66321934	7A	134	0.192304943	0.268348624	-6.457145828
IAAV1650	5A	90	0.192556479	0.158256881	-7.464964439
BS00022212_51	3D	70	0.192733841	0.073394495	-10.25240146
Kukri_c67810_105	7B	76	0.193012874	0.213302752	8.658203304
Kukri_c82145_51	5B	133	0.193076376	0.126146789	8.483225838
wsnp_Ku_c6977_12078791	5A	92	0.193136015	0.176605505	-7.736444197
wsnp_JD_c9040_9947841	7B	69	0.193137848	0.298165138	-8.862596208
Tdurum_contig9612_971	6B	39	0.193720757	0.369266055	-5.780019456
Kukri_c67546_279	2B	91	0.194404688	0.378440367	8.019083932
RAC875_c45016_79	3A	78	0.194575477	0.286697248	6.454111458
tplb0047k12_1370	6A	79	0.194642265	0.222477064	8.29672587
BS00022180_51	1B	64	0.194876578	0.142201835	-10.49934347
tplb0045p11_893	7A	148	0.19492653	0.394495413	-5.927415298
Tdurum_contig28493_829	7A	35	0.194976352	0.325688073	-6.047260819
BS00094095_51	5A	37	0.195204662	0.360091743	-6.708850451
D_GDEEGVY01C7BQU_446	4D	94	0.195226138	0.229357798	-7.316749121
wsnp_BE497160D_Ta_2_1	4D	93	0.19536832	0.254587156	-6.924351073
RAC875_c25339_200	5A	84	0.195537225	0.316513761	-6.293210008
Tdurum_contig81113_395	4B	112	0.195883642	0.080275229	10.79335416
BS00037246_51	1B	142	0.195912213	0.371559633	6.10212137
BobWhite_c2568_115	6A	85	0.196344399	0.087155963	-10.43632823
BS00035732_51	7D	144	0.196369743	0.341743119	-6.3425053
RAC875_c15649_1101	2B	91	0.196400046	0.360091743	-7.523132519
wsnp_Ex_c30239_39179460	7A	56	0.196446407	0.073394495	10.88333867
Ex_c67202_741	2B	153	0.196691007	0.286697248	-6.954589654
wsnp_Ex_c658_1294003	5B	44	0.196763976	0.208715596	9.073315586
Excalibur_c47452_183	5B	1	0.196839776	0.20412844	-7.114456459
Kukri_c18754_67	2B	134	0.19691119	0.360091743	-7.13874209
Kukri_c47643_920	3A	91	0.196984039	0.149082569	7.912328945
Kukri_c68006_282	3A	91	0.196984039	0.149082569	-7.912328945
Tdurum_contig83663_371	3A	91	0.196984039	0.149082569	-7.912328945
wsnp_BE490613A_Ta_2_1	3A	91	0.196984039	0.149082569	-7.912328945
Kukri_c5967_586	5A	84	0.197280091	0.314220183	-6.274754658
Kukri_c40035_258	2A	99	0.19728302	0.311926606	6.163116437
BS00086046_51	6A	79	0.197364846	0.220183486	8.250401384
BS00081724_51	4D	93	0.198101793	0.25	6.93708297
BS00066468_51	7A	156	0.198121569	0.479357798	-5.827004129
tplb0042o21_419	2B	160	0.198353599	0.165137615	-7.229180298
BS00043103_51	2B	96	0.198508146	0.28440367	-6.728999855
Kukri_c87104_125	5B	121	0.19861343	0.444954128	-6.43219309
wsnp_BE446672B_Ta_2_1	1B	171	0.198660517	0.293577982	-6.36025532
BS00068331_51	5D	200	0.199013645	0.463302752	-6.322286963
wsnp_Ex_c1676_3185400	3B	81	0.199014745	0.481651376	6.133303185
wsnp_Ku_c13952_22097856	1B	174	0.19907879	0.286697248	-6.314645606
wsnp_Ex_c2185_4094843	5A	93	0.199170127	0.174311927	7.65220067
wsnp_Ex_c44164_50292954	5A	93	0.199170127	0.174311927	-7.65220067
Tdurum_contig5691_596	2B	110	0.199348868	0.438073394	-8.420737348
wsnp_BE443568A_Ta_2_1	3A	91	0.199518306	0.144495413	-8.053521521
BS00022882_51	3A	89	0.199518306	0.144495413	8.053521521
Excalibur_c47013_1503	1A	105	0.199633972	0.493119266	-6.879534983
wsnp_Ex_c35886_43950102	1D	116	0.199780715	0.139908257	8.926028909
BS00090940_51	2A	102	0.199850089	0.451834862	-5.860866366
BS00062304_51	4B	111	0.200246859	0.100917431	9.715918122
wsnp_Ex_c1146_2200823	7A	131	0.200475448	0.21559633	7.556100944
Excalibur_c65830_82	2B	99	0.200575138	0.22706422	6.333343838
BS00037400_51	3A	86	0.200833241	0.089449541	11.52082793
Ku_c16895_793	7B	99	0.200962355	0.298165138	6.542604564
BS00102641_51	3B	81	0.200986027	0.481651376	6.028221693
RFL_Contig3713_316	2B	138	0.201020198	0.353211009	6.742221267
RAC875_c17455_152	2B	114	0.201315475	0.153669725	8.37415904
BobWhite_c18136_441	6D	161	0.20181845	0.353211009	6.58632731
BS00046601_51	2B	134	0.201893975	0.422018349	7.039811547
BS00063744_51	7B	98	0.201975643	0.298165138	-6.465946607
wsnp_CAP7_c3472_1623955	1A	102	0.202385301	0.298165138	6.207441078
BobWhite_c20051_53	4B	66	0.203045863	0.220183486	6.802242329
BS00021716_51	4A	12	0.203101027	0.346330275	5.441044287
IAAV7544	7B	63	0.203336036	0.121559633	-8.25026982
RAC875_rep_c72491_171	6B	39	0.203364819	0.366972477	5.638486157
wsnp_Ex_rep_c66357_64540369	3A	124	0.203482434	0.199541284	-6.831731861
wsnp_BF202681B_Ta_2_2	2B	93	0.20355607	0.337155963	-8.459942226
RAC875_c5673_1209	2B	137	0.203556328	0.167431193	7.723998158
Excalibur_c35713_106	6B	47	0.203577985	0.48853211	6.347104755
Tdurum_contig12648_389	6B	119	0.20392679	0.330275229	-6.680830269
Kukri_c88294_60	3D	5	0.204058617	0.149082569	-8.078901897
Excalibur_rep_c67048_452	3D	5	0.204058617	0.149082569	8.078901897
RAC875_rep_c69820_103	3D	5	0.204058617	0.149082569	8.078901897
RAC875_c39200_260	6A	72	0.204092845	0.279816514	6.971874931
Excalibur_c2736_159	7A	136	0.204540663	0.229357798	7.163643288
Excalibur_c99745_169	6B	47	0.204635461	0.483944954	-6.380824379
RAC875_c8752_705	7B	171	0.204734219	0.243119266	-6.959441068
Kukri_c30390_1731	6B	76	0.205015521	0.128440367	-8.155715268
BobWhite_rep_c50145_387	5A	37	0.205109411	0.362385321	6.574085717
Excalibur_c9370_966	4A	99	0.205208578	0.259174312	6.879758497
BS00082180_51	7A	130	0.205230341	0.327981651	-5.801576854
BS00022475_51	7A	136	0.205230341	0.327981651	5.801576854
wsnp_Ex_c13230_20872924	6A	27	0.205233974	0.259174312	6.875003129
Tdurum_contig7992_605	4A	127	0.2053349	0.176605505	-8.599782073
RAC875_c11969_384	7A	44	0.205421032	0.300458716	6.124267883
wsnp_Ex_rep_c103892_88739043	3B	20	0.205439641	0.385321101	-5.779437743
wsnp_Ex_rep_c98716_85135069	6A	141	0.205636218	0.440366972	6.390060955
Tdurum_contig8448_363	7B	164	0.205762722	0.412844037	-5.452749256
wsnp_Ex_c55340_57883276	6A	72	0.205831118	0.29587156	7.264189616
wsnp_Ku_c18534_27848426	6A	72	0.206062784	0.277522936	6.986632521
BobWhite_c5191_362	2B	134	0.206181527	0.424311927	-6.954461705
BS00022698_51	1A	78	0.206554302	0.119266055	9.167788895
BS00087178_51	6A	79	0.206643429	0.224770642	-8.011076797
wsnp_Ku_c8394_14267750	6A	79	0.206643429	0.224770642	-8.011076797
wsnp_Ex_c99215_85409445	6A	72	0.206853091	0.268348624	-7.041955483
wsnp_Ex_c13721_21532196	7A	136	0.206911317	0.23853211	7.072887463
Tdurum_contig51818_145	4B	66	0.20699981	0.165137615	-8.439701362
BobWhite_c5457_1440	5A	63	0.20719043	0.176605505	-7.617072976
Kukri_rep_c103857_458	5A	63	0.20719043	0.176605505	-7.617072976
RAC875_c49940_385	5A	63	0.20719043	0.176605505	-7.617072976
BobWhite_c20453_589	7A	213	0.207455059	0.073394495	9.874881479
BS00009492_51	4A	60	0.207474114	0.483944954	6.049971304
Tdurum_contig49928_424	2B	27	0.207558895	0.451834862	5.489136068
Ku_c172_840	3B	78	0.207910239	0.135321101	8.21311179
BobWhite_c20909_243	4A	62	0.208142328	0.426605505	5.788592933
BS00089894_51	1A	81	0.208151138	0.231651376	6.949047833
RFL_Contig5450_993	1A	71	0.20821669	0.263761468	7.892486379
BobWhite_c17021_269	3B	21	0.208352085	0.181192661	-7.511635654
Kukri_c1281_515	6A	79	0.208515391	0.22706422	-7.894581427
Excalibur_c4699_215	5B	152	0.208698124	0.392201835	-6.288994287
Excalibur_c2978_667	6A	26	0.208732429	0.325688073	6.606252172
Ku_c766_2284	4A	37	0.209316781	0.206422018	-7.019755766
BobWhite_c30232_154	3A	91	0.209392298	0.139908257	7.810211012
BS00066015_51	7A	113	0.209799771	0.497706422	-5.776021107
Tdurum_contig13287_703	6A	41	0.209807941	0.334862385	-6.026186778
wsnp_BG606986A_Ta_2_1	1A	103	0.209810849	0.30733945	5.861110948
Kukri_rep_c69910_1153	1A	35	0.210073503	0.114678899	-9.328625374
Kukri_rep_c97239_133	2B	19	0.210148183	0.332568807	6.053485248
Excalibur_c1883_340	2B	134	0.210303918	0.426605505	6.940179807
Kukri_rep_c105119_190	5B	44	0.210380316	0.211009174	8.721658292
Excalibur_c16197_748	3A	76	0.211327131	0.291284404	6.029129309
Excalibur_c56240_176	3A	110	0.211778522	0.318807339	6.312839354
IAAV4595	4B	66	0.211910525	0.176605505	-8.491673542
wsnp_Ex_c23795_33033150	5A	126	0.212135206	0.412844037	5.803472956
Excalibur_c46600_919	3A	110	0.212338749	0.128440367	-8.962547269
IACX6007	5B	49	0.212540111	0.194954128	-6.960871272
Jagger_c505_141	5B	49	0.212540111	0.194954128	-6.960871272
RAC875_rep_c105322_99	5B	49	0.212540111	0.194954128	-6.960871272
wsnp_Ex_c12119_19382820	5B	49	0.212540111	0.194954128	-6.960871272
wsnp_Ex_rep_c66696_65023462	5B	49	0.212540111	0.194954128	-6.960871272
wsnp_JG_c402_268605	5B	49	0.212540111	0.194954128	6.960871272
RAC875_c41993_582	1A	108	0.212624985	0.350917431	6.496952862
D_GA8KES401DISTP_65	6D	135	0.212788959	0.28440367	6.083952931
Excalibur_c44485_362	7A	59	0.212828518	0.26146789	-6.646107166
IAAV622	6A	82	0.212957915	0.321100917	-6.010783517
Jagger_c7688_98	2B	134	0.213244321	0.355504587	-6.627647567
Excalibur_c32467_676	4B	76	0.213286546	0.268348624	6.45368987
BS00011935_51	5D	205	0.21335667	0.293577982	-6.054346535
RAC875_rep_c106876_558	1B	87	0.213406543	0.463302752	-6.246761237
wsnp_Ex_c1440_2764867	1B	78	0.213677191	0.089449541	9.801207812
wsnp_Ex_c24145_33394561	5D	205	0.21377939	0.277522936	5.867450241
BS00035307_51	4A	12	0.213810776	0.350917431	-5.300114679
wsnp_Ex_c4480_8056354	6D	161	0.214052587	0.350917431	-6.457106985
IAAV2855	1B	90	0.214104429	0.224770642	-6.806874648
BS00011695_51	1B	41	0.214356199	0.376146789	6.251370775
Ex_c1145_552	6B	66	0.214656725	0.362385321	-6.892490584
Tdurum_contig13245_119	4A	144	0.214713343	0.403669725	-5.992402306
Tdurum_contig56661_291	3B	73	0.215122726	0.23853211	6.844749709
Kukri_c9387_372	2B	93	0.215218086	0.341743119	-8.167979092
wsnp_Ex_rep_c76495_73453891	6A	141	0.215290321	0.44266055	6.339263045
RAC875_c62614_191	6A	83	0.215327925	0.327981651	5.983488983
BobWhite_c26534_532	7B	141	0.215889755	0.422018349	-5.633612547
wsnp_BE494474A_Ta_2_2	3A	88	0.21590387	0.236238532	6.970523274
RAC875_c3427_734	3A	91	0.21590387	0.236238532	-6.970523274
BobWhite_c8571_699	6B	65	0.216029888	0.366972477	-7.0569706
RAC875_c9770_123	1B	159	0.216770945	0.46559633	5.427906206
BS00021735_51	5B	118	0.21692348	0.339449541	6.274905209
Kukri_c4581_737	5B	118	0.217745974	0.348623853	-6.156802052
BobWhite_c40583_146	7A	126	0.217848844	0.337155963	5.601952296
Tdurum_contig59585_656	3A	124	0.218054187	0.199541284	6.665712355
BobWhite_c15802_72	6A	27	0.218095981	0.325688073	-6.45236564
wsnp_CAP8_rep_c3844_1896355	7A	212	0.218133846	0.26146789	6.919272743
RAC875_c31973_225	6A	72	0.218273762	0.277522936	-7.151060362
BobWhite_c5191_563	2B	134	0.218670781	0.422018349	-6.797896751
RAC875_c68978_220	6A	13	0.218695532	0.431192661	-5.516249225
wsnp_Ex_rep_c70593_69508988	1A	70	0.218844003	0.201834862	-10.8100074
Tdurum_contig61938_424	2A	150	0.218874816	0.380733945	5.778229442
wsnp_Ex_c2352_4405961	4A	102	0.218931577	0.217889908	-7.238076442
Kukri_c637_974	5B	218	0.218972281	0.169724771	-8.474111479
wsnp_Ex_c2017_3787478	7A	105	0.219229965	0.298165138	6.235793683
IAAV1401	2B	116	0.219749877	0.444954128	8.180582204
RAC875_c34512_493	2B	19	0.220679375	0.449541284	6.136403876
JG_c3077_225	3A	78	0.220975694	0.291284404	-6.149711579
IAAV8042	5A	99	0.221012921	0.25	-6.733298761
Excalibur_c25640_110	1B	174	0.221251073	0.282110092	6.076660843
RAC875_rep_c107228_92	5A	84	0.22127335	0.415137615	-5.278024829
Ex_c1583_1688	5B	56	0.221420616	0.194954128	6.896644451
wsnp_Ex_rep_c66903_65319487	5B	56	0.221420616	0.194954128	6.896644451
BS00045568_51	1B	118	0.221544971	0.394495413	5.679784246
wsnp_CAP7_c1321_664478	7A	148	0.221762968	0.254587156	-6.340905205
wsnp_Ku_c64203_64579087	5B	6	0.222585946	0.073394495	10.51795911
Tdurum_contig75595_1072	6A	41	0.222699937	0.408256881	5.505334565
BobWhite_c43731_313	5B	161	0.223143601	0.20412844	-6.604029012
RAC875_c69068_71	2A	104	0.223427128	0.28440367	-6.968115203
D_contig13475_402	1D	56	0.22345513	0.142201835	-7.411743558
wsnp_Ex_c22766_31972812	3A	88	0.223673283	0.133027523	-8.308693651
Kukri_c30439_2407	2D	6	0.22388222	0.348623853	-5.489373472
wsnp_Ex_c18754_27630557	5A	92	0.223911519	0.174311927	-7.350814366
CAP11_c3209_76	5A	93	0.223911519	0.174311927	7.350814366
wsnp_Ex_c17476_26190830	5A	93	0.223911519	0.174311927	7.350814366
wsnp_Ex_c97184_84339976	5B	133	0.224479257	0.28440367	5.843304178
BS00021692_51	7A	97	0.224574714	0.467889908	5.910955452
RAC875_rep_c73318_362	6A	72	0.224737627	0.27293578	7.078990703
wsnp_Ex_c21633_30782312	6A	7	0.22479768	0.130733945	-8.258101836
wsnp_Ex_c1934_3648624	3B	75	0.225053845	0.084862385	9.208903069
RFL_Contig2531_987	4A	144	0.225826455	0.463302752	5.649811979
RAC875_c17182_600	7B	3	0.225915366	0.293577982	-5.552209578
RAC875_c4632_1681	6A	72	0.2261545	0.27293578	7.07855632
Excalibur_c45297_316	5A	87	0.226340923	0.321100917	5.898576991
RFL_Contig385_761	2B	134	0.226803076	0.44266055	6.757913889
Ku_c30637_1294	6B	57	0.226805508	0.474770642	7.950770192
BS00092631_51	7A	136	0.227109848	0.21559633	-7.162825909
wsnp_BE403710B_Ta_2_1	4A	95	0.227130575	0.394495413	6.047875779
RAC875_c31133_77	3B	135	0.227284978	0.394495413	5.721655296
wsnp_Ku_c38543_47157828	5A	139	0.227470261	0.332568807	-6.362952645
BobWhite_c44460_821	1B	131	0.227558473	0.211009174	6.53525329
wsnp_JD_c1236_1789566	2B	96	0.227984356	0.165137615	7.294119534
IAAV8836	7B	144	0.228021992	0.091743119	-10.13065303
wsnp_Ex_rep_c67471_66073969	5B	39	0.228263695	0.309633028	5.97858046
RAC875_c24504_119	3B	100	0.228958174	0.130733945	7.501118368
wsnp_Ex_c14087_21997101	6A	85	0.22898547	0.48853211	5.77355253
RAC875_c4732_1521	7A	135	0.229170741	0.403669725	6.011584594
BS00009369_51	5A	84	0.229225165	0.373853211	5.485760991
BS00069756_51	2B	134	0.229413318	0.424311927	-6.643196084
Tdurum_contig42729_380	6A	57	0.229821999	0.094036697	-8.82840802
IAAV7349	6A	57	0.229821999	0.094036697	8.82840802
Tdurum_contig42729_433	6A	57	0.229821999	0.094036697	8.82840802
wsnp_Ku_c30921_40705731	1A	71	0.229881399	0.366972477	6.831739625
wsnp_BF474379A_Ta_2_2	7A	136	0.230521848	0.236238532	-6.686816481
RAC875_c55270_272	6B	34	0.230542197	0.190366972	6.448213732
RAC875_c82385_209	6D	135	0.230583003	0.252293578	-6.406826603
BS00074962_51	1B	41	0.230640748	0.130733945	11.57218495
wsnp_Ex_c35_77935	7A	74	0.230985773	0.323394495	5.737947019
CAP11_c3942_361	2D	45	0.230999338	0.259174312	-6.772716133
BS00010780_51	6A	85	0.231418216	0.087155963	-9.657567487
Tdurum_contig6121_907	6B	66	0.231867444	0.158256881	8.082132875
Excalibur_c9846_458	5B	68	0.231958473	0.091743119	-11.51107869
Excalibur_c22998_621	6B	67	0.232216468	0.412844037	-5.748214993
BS00089031_51	1B	86	0.23221934	0.417431193	-5.816340025
BS00065864_51	5B	161	0.23225961	0.300458716	-5.919373017
BS00020236_51	7A	226	0.2324018	0.23853211	-6.060465402
Ku_c1312_1194	1B	41	0.232456379	0.133027523	7.204294873
BS00090945_51	3B	68	0.232569792	0.27293578	-6.74417894
BS00008727_51	6B	66	0.232696702	0.371559633	-6.643646099
Tdurum_contig28353_1628	5B	119	0.232866085	0.353211009	-5.86687655
Tdurum_contig52447_814	5B	58	0.232977329	0.201834862	6.740030426
IAAV4188	5B	56	0.232977329	0.201834862	-6.740030426
Excalibur_c2157_173	2B	126	0.233038683	0.27293578	7.223522076
BS00023203_51	1A	109	0.233276362	0.355504587	-6.255784377
BS00021877_51	1B	155	0.234245359	0.474770642	5.161824955
Excalibur_rep_c69275_346	6A	83	0.234465379	0.316513761	-5.728419331
wsnp_Ex_c32765_41369642	6A	72	0.234511071	0.282110092	6.541408756
BS00065732_51	5B	20	0.234604065	0.107798165	8.063611698
BS00063423_51	5B	50	0.234734083	0.220183486	-5.951464955
BobWhite_c15653_484	6B	64	0.234886235	0.431192661	9.802701545
BS00022667_51	1A	35	0.234983249	0.110091743	-8.754541462
BS00023337_51	3A	123	0.235158006	0.201834862	-6.40992509
BS00081610_51	3A	123	0.235158006	0.201834862	-6.40992509
Kukri_rep_c89183_282	3A	15	0.235367303	0.360091743	-5.480751573
BS00010988_51	2B	127	0.23553985	0.25	6.899922797
Kukri_c46169_294	1D	45	0.235593211	0.29587156	6.193207874
RAC875_c48456_444	6B	66	0.235999061	0.394495413	5.70602247
Kukri_rep_c72558_961	2D	43	0.236124319	0.160550459	-7.651024643
wsnp_Ku_c23772_33711538	5A	53	0.236228841	0.059633028	-10.87213103
Kukri_rep_c72553_368	5B	118	0.236928603	0.364678899	5.790529633
Jagger_c1423_102	6A	141	0.237020808	0.291284404	6.121920624
Ra_c110766_321	1A	106	0.237125722	0.481651376	-6.300139401
BS00064767_51	5B	52	0.237341522	0.380733945	-5.899094486
IAAV958	3B	66	0.237652179	0.224770642	6.627857607
BobWhite_rep_c64679_73	2B	110	0.237746211	0.451834862	7.853729421
Kukri_c1192_825	6A	41	0.237812952	0.401376147	5.329246895
Kukri_rep_c71778_644	7B	3	0.237920057	0.298165138	5.402156751
Excalibur_rep_c107769_116	2B	20	0.238546091	0.373853211	5.440600786
BS00111120_51	7A	127	0.238550167	0.337155963	5.360992842
IACX8828	2B	134	0.240164956	0.415137615	-6.399066193
BS00080239_51	2D	45	0.240251649	0.224770642	6.241032156
RAC875_c64377_732	1B	130	0.240844189	0.21559633	-6.38597134
BS00011072_51	7A	124	0.240936534	0.240825688	6.276468286
Kukri_c12079_204	3A	123	0.241021617	0.334862385	5.328120067
wsnp_Ku_rep_c72700_72370664	3B	72	0.241163824	0.422018349	-5.382673729
RFL_Contig5508_1283	3B	14	0.241409924	0.458715596	-5.799144426
RAC875_c1227_1471	7A	136	0.241432595	0.139908257	7.150101077
RFL_Contig2160_617	1B	57	0.241593087	0.135321101	-7.121406956
BS00030571_51	4B	75	0.241665206	0.45412844	-5.570835914
Excalibur_c8314_405	3B	20	0.241774829	0.357798165	5.314005652
wsnp_Ex_c25300_34566908	6A	72	0.241805121	0.300458716	-6.65635585
Tdurum_contig32775_78	1B	112	0.241977247	0.142201835	-6.801448764
Ra_c17608_960	3B	14	0.242023087	0.383027523	-5.233350305
wsnp_Ra_c44756_51084202	5B	52	0.24202422	0.380733945	-5.849318792
BobWhite_c4399_447	7A	136	0.242213041	0.077981651	9.596738355
BobWhite_c7145_355	2B	25	0.242383658	0.325688073	5.712444955
wsnp_Ex_c5341_9443380	7A	124	0.24249508	0.254587156	6.241121874
D_GDS7LZN01CWBG5_74	7D	144	0.242640926	0.337155963	-5.664084989
Kukri_rep_c68091_971	6B	119	0.243210745	0.25	-6.285708587
RAC875_c28894_526	1B	63	0.24321459	0.091743119	-13.40664244
BS00104432_51	5A	105	0.243452884	0.458715596	-5.080815578
Tdurum_contig45618_1089	7A	232	0.243562958	0.169724771	-6.743197637
BS00067742_51	1A	84	0.243563839	0.495412844	5.282951141
BS00063225_51	2D	42	0.243642125	0.144495413	6.896383473
Excalibur_c10637_515	2B	129	0.244001236	0.183486239	7.813286972
Excalibur_c32726_125	1B	63	0.244210599	0.126146789	11.28018306
RAC875_c906_657	7B	168	0.244248886	0.256880734	6.227245311
wsnp_Ex_c53364_56625806	3A	87	0.244742764	0.449541284	5.372321825
IACX5726	2B	186	0.244766334	0.428899083	-6.403998704
wsnp_Ex_c13878_21738866	1B	123	0.244881269	0.087155963	-9.176255781
IACX7848	7A	161	0.245071697	0.245412844	5.997750339
IAAV5841	1D	93	0.245152031	0.415137615	7.126157798
IAAV6424	2B	113	0.245535859	0.165137615	-7.971100033
Kukri_c102502_261	6A	27	0.245545633	0.293577982	-6.313112369
RAC875_c10659_570	1B	63	0.245560081	0.135321101	-10.61823507
wsnp_Ku_c35386_44598937	5A	61	0.24569501	0.321100917	-5.301035581
Kukri_c43981_300	7B	145	0.24572989	0.431192661	5.049254964
Excalibur_c47990_159	7A	136	0.245737553	0.380733945	-5.146015399
wsnp_Ku_c1292_2572053	2A	82	0.245796062	0.337155963	5.784753454
RAC875_c16419_585	5D	205	0.24580211	0.291284404	-5.966963577
BS00108020_51	5B	51	0.245917373	0.224770642	-5.783387933
BS00055769_51	6B	1	0.246584684	0.279816514	-5.774076501
Kukri_rep_c102102_273	1B	130	0.246856282	0.222477064	-6.247687194
RAC875_c37871_249	6B	1	0.246896643	0.350917431	-5.738593753
Tdurum_contig10729_734	6B	120	0.246973751	0.26146789	-6.466454848
Tdurum_contig33428_272	6B	39	0.247025623	0.366972477	-5.207121296
Ku_c97015_209	6A	73	0.248070246	0.066513761	-11.60672515
wsnp_Ex_c11860_19030807	7B	68	0.248138778	0.199541284	7.373583982
Kukri_c39223_831	1B	110	0.248497511	0.162844037	-6.392762118
BobWhite_c11495_120	5B	112	0.248831966	0.47706422	5.811490557
RAC875_c8849_134	1B	63	0.249268954	0.229357798	7.143692424
IAAV7575	1B	63	0.249325568	0.130733945	11.16431317
Kukri_rep_c111991_498	1B	82	0.249382019	0.082568807	8.844706764
BS00022025_51	3B	81	0.249505595	0.5	5.246186496
BS00110442_51	2B	87	0.24952933	0.139908257	-7.510125867
wsnp_Ex_c39221_46569987	7A	125	0.249589217	0.130733945	-7.771454511
BS00005004_51	1B	44	0.249636684	0.128440367	11.05242896
IAAV7043	1B	63	0.249636684	0.128440367	11.05242896
Ku_c3695_1696	1B	61	0.249636684	0.128440367	11.05242896
Ku_c5960_496	1B	63	0.249636684	0.128440367	11.05242896
Kukri_c19709_383	1B	63	0.249636684	0.128440367	11.05242896
RAC875_c21367_209	1B	44	0.249636684	0.128440367	11.05242896
RAC875_c37934_225	1A	46	0.249636684	0.128440367	11.05242896
RAC875_c4910_98	1B	63	0.249636684	0.128440367	11.05242896
RAC875_c51663_87	1B	51	0.249636684	0.128440367	11.05242896
Tdurum_contig100344_160	1B	63	0.249636684	0.128440367	11.05242896
Tdurum_contig13095_97	1B	64	0.249636684	0.128440367	11.05242896
Tdurum_contig56188_569	1B	53	0.249636684	0.128440367	11.05242896
tplb0055p02_1074	1B	61	0.249636684	0.128440367	11.05242896
wsnp_Ku_c16938_25916260	1B	44	0.249636684	0.128440367	11.05242896
wsnp_Ku_c28164_38103270	1B	31	0.249636684	0.128440367	11.05242896
BobWhite_c39153_131	1B	63	0.249636684	0.128440367	-11.05242896
BS00073034_51	1B	61	0.249636684	0.128440367	-11.05242896
Ex_c64327_523	1B	44	0.249636684	0.128440367	-11.05242896
Excalibur_c89515_95	1B	63	0.249636684	0.128440367	-11.05242896
IAAV1624	1B	61	0.249636684	0.128440367	-11.05242896
IAAV2838	1A	51	0.249636684	0.128440367	-11.05242896
IAAV7611	1B	63	0.249636684	0.128440367	-11.05242896
Ku_c13532_1753	1B	61	0.249636684	0.128440367	-11.05242896
Kukri_c14968_674	1B	65	0.249636684	0.128440367	-11.05242896
Kukri_c17540_394	1B	63	0.249636684	0.128440367	-11.05242896
Kukri_c29582_126	1B	63	0.249636684	0.128440367	-11.05242896
Kukri_c51925_654	1B	61	0.249636684	0.128440367	-11.05242896
RAC875_c60360_389	1B	63	0.249636684	0.128440367	-11.05242896
RAC875_c79370_378	1B	62	0.249636684	0.128440367	-11.05242896
RAC875_rep_c77710_180	1B	64	0.249636684	0.128440367	-11.05242896
Tdurum_contig42092_1047	1B	61	0.249636684	0.128440367	-11.05242896
Tdurum_contig44861_1253	1B	63	0.249636684	0.128440367	-11.05242896
Tdurum_contig9874_391	1B	44	0.249636684	0.128440367	-11.05242896
Excalibur_c31769_793	5A	93	0.249712355	0.172018349	6.969211551
wsnp_BE604885A_Ta_2_1	3A	160	0.250230609	0.337155963	5.432870682
Tdurum_contig93884_223	2A	102	0.250283293	0.458715596	5.314421602
RAC875_c35993_308	5A	56	0.250290034	0.403669725	-5.998265747
BS00011795_51	6B	120	0.250481394	0.121559633	-8.908379007
Kukri_c45876_157	6B	121	0.250481394	0.121559633	-8.908379007
Excalibur_c9676_163	1A	29	0.250578121	0.247706422	6.314324848
wsnp_BF201102B_Ta_2_5	5B	20	0.250628355	0.233944954	-6.113248429
BS00074183_51	6B	47	0.250809994	0.472477064	5.723391928
Kukri_rep_c79716_389	7B	151	0.25103375	0.263761468	-5.751459564
wsnp_Ku_c12037_19549078	2B	107	0.25105209	0.126146789	8.078549638
BobWhite_c12428_371	3A	152	0.251058244	0.112385321	-8.478950785
Kukri_rep_c69660_52	6B	64	0.251133021	0.302752294	7.727336379
Tdurum_contig59467_433	7A	213	0.251321312	0.435779817	5.484300643
wsnp_Ku_c3201_5970486	5B	75	0.251421475	0.291284404	-6.440110199
IAAV6288	2B	129	0.251927958	0.188073394	-7.667100853
BobWhite_rep_c64768_264	7B	63	0.251932607	0.133027523	-7.184053041
IAAV5232	2A	151	0.252033558	0.22706422	8.096742765
wsnp_Ra_c10712_17572884	2B	27	0.252612826	0.098623853	8.030447476
Tdurum_contig85945_281	5B	123	0.25295055	0.139908257	7.7024991
RAC875_c1706_1888	2A	151	0.253102158	0.167431193	-7.26779368
RAC875_c64560_111	6A	76	0.253136149	0.364678899	6.323263902
BS00099053_51	4D	21	0.253284957	0.5	5.011491631
Tdurum_contig13117_1316	1B	86	0.253389061	0.463302752	-5.729861115
BobWhite_c26082_239	5B	171	0.253639918	0.123853211	8.684241866
BS00111294_51	3B	14	0.253939936	0.353211009	-5.370580782
IAAV1364	1B	64	0.254158541	0.408256881	-5.737476736
Kukri_rep_c73094_348	5D	72	0.254701736	0.103211009	-8.438332606
Tdurum_contig51566_427	6A	128	0.25479445	0.071100917	-8.760985564
BS00064536_51	1A	43	0.254884539	0.380733945	5.830645773
IAAV5469	5B	51	0.254894787	0.387614679	5.690020058
wsnp_Ex_rep_c75281_72691359	5B	51	0.254894787	0.387614679	5.690020058
Kukri_c45015_145	2A	102	0.254959086	0.116972477	7.282748649
Ra_c23848_305	4A	69	0.254962897	0.181192661	-6.980858472
BS00063365_51	2B	115	0.255074873	0.449541284	-7.284185892
BS00009531_51	5A	56	0.255545413	0.444954128	-5.123436424
BS00028183_51	5B	51	0.256186063	0.220183486	5.711085485
Excalibur_c60581_62	3A	107	0.256190577	0.408256881	5.245007217
tplb0053o08_2004	1A	29	0.256347069	0.346330275	5.398356332
Excalibur_c28759_914	6B	120	0.256487315	0.123853211	-8.590192628
IACX6023	6B	39	0.256764763	0.364678899	5.170496345
BobWhite_c28090_175	3B	38	0.256804777	0.075688073	9.023005868
BS00067746_51	7A	113	0.256894588	0.490825688	5.269029479
Ku_c13342_414	5B	46	0.25691954	0.389908257	-5.5085056
wsnp_Ex_c23795_33033010	5A	126	0.256923556	0.403669725	-5.253508509
RFL_Contig3172_1752	2B	113	0.256934108	0.380733945	-7.175389075
wsnp_Ku_c13952_22097895	1B	174	0.257035261	0.288990826	5.60770426
Excalibur_c13242_1178	3A	88	0.257065193	0.46559633	4.987187162
wsnp_RFL_Contig2011_1216801	3A	89	0.257239582	0.444954128	4.863687769
Kukri_rep_c94009_116	2B	96	0.257443073	0.126146789	-7.495522605
Excalibur_c32630_104	5B	52	0.2575287	0.392201835	5.528385844
wsnp_Ra_c1303_2598907	7A	136	0.258148629	0.217889908	6.525982727
Excalibur_rep_c102300_102	3B	92	0.258200427	0.25	-5.682830475
BobWhite_rep_c50066_63	5B	20	0.258802752	0.229357798	6.009473072
RAC875_c87052_193	2B	27	0.258825925	0.094036697	8.097115416
BS00048794_51	4B	75	0.259081224	0.451834862	-5.361537096
IACX3811	1B	41	0.259404082	0.142201835	6.596330527
RFL_Contig2277_1527	4B	36	0.259597416	0.096330275	-8.154687425
BS00022226_51	6B	64	0.259828131	0.433486239	-9.318867377
Kukri_c78348_266	6B	76	0.260166314	0.068807339	9.699602883
BobWhite_c22134_398	1A	109	0.260197168	0.21559633	-5.963209187
wsnp_Ex_c33012_41567026	4A	153	0.260377462	0.208715596	-6.332803068
RAC875_c1148_1175	5B	150	0.261583202	0.392201835	-5.63153474
wsnp_CAP7_c1321_664480	7A	148	0.26187696	0.252293578	-5.846103107
wsnp_Ex_c831_1625061	5B	11	0.261974809	0.139908257	-7.644248811
Kukri_c373_1588	6B	122	0.263241624	0.236238532	6.666598967
wsnp_Ex_c6094_10663424	4A	127	0.26326883	0.165137615	-7.509532318
IAAV1930	1A	143	0.263479738	0.346330275	-5.351274226
wsnp_Ex_rep_c69647_68598463	5A	87	0.26361183	0.309633028	-5.434860081
tplb0034e07_1869	2B	19	0.263653362	0.415137615	5.269837061
BS00009882_51	2B	134	0.263746908	0.426605505	6.211922678
BobWhite_c18408_199	3A	89	0.263871672	0.233944954	-6.352203627
D_F5XZDLF01A85DT_301	1D	61	0.263893199	0.495412844	-4.907389101
BS00003088_51	5A	115	0.263905317	0.355504587	-4.867925117
RAC875_c18002_58	6D	82	0.264010559	0.188073394	-6.321081672
BobWhite_c26569_190	1A	112	0.264235659	0.321100917	5.424168459
wsnp_Ku_c22358_32187765	6A	85	0.264486817	0.091743119	8.809080269
BS00090866_51	4A	101	0.264493789	0.247706422	5.775976519
wsnp_Ku_c6977_12078885	5A	93	0.264572807	0.172018349	6.781843551
BS00055768_51	6B	1	0.264769396	0.28440367	-5.521224468
wsnp_Ku_c31419_41152151	7B	56	0.264818192	0.483944954	-5.593305965
Kukri_c17_1246	2B	157	0.264986111	0.194954128	7.040492516
BS00048610_51	1B	77	0.265027574	0.100917431	-8.069235913
Kukri_c27631_1329	2B	138	0.265277176	0.353211009	5.98058312
RAC875_c15525_271	6D	134	0.26535881	0.137614679	7.3215263
IACX2540	5A	99	0.265405187	0.323394495	-5.805278338
BS00048031_51	3A	89	0.265433344	0.23853211	-6.363008897
RAC875_c14887_829	6B	110	0.265603422	0.142201835	-7.529994683
D_GBB4FNX02FX302_98	3A	123	0.265752477	0.197247706	-6.050574346
JD_c1187_1398	3A	87	0.26578055	0.194954128	6.432008595
BS00093036_51	6A	7	0.266144011	0.135321101	7.182555468
wsnp_be496863B_Ta_2_2	7B	60	0.266546877	0.087155963	10.09947179
Ra_c7721_225	6B	57	0.266797206	0.369266055	7.815445027
BS00071161_51	1B	44	0.267065059	0.178899083	8.233373929
Ku_c9822_828	3B	73	0.267103129	0.220183486	6.473004526
Excalibur_c1529_1644	3A	15	0.26729325	0.458715596	-5.242507693
Kukri_c16760_1427	2B	91	0.267304364	0.068807339	-9.075100402
BobWhite_c47168_598	4A	144	0.267307733	0.323394495	-5.532806361
IAAV3488	3A	91	0.26794927	0.107798165	-7.788320966
BS00022500_51	5A	49	0.268034201	0.137614679	7.291637557
D_contig26362_1277	6D	161	0.268216594	0.350917431	5.77585949
BS00027006_51	1B	174	0.268240165	0.27293578	-5.450507379
Tdurum_contig13879_352	1B	159	0.268296305	0.259174312	-5.459110707
CAP11_c2941_210	2B	131	0.268361657	0.286697248	6.361288446
Ku_c2606_779	6B	64	0.268816605	0.435779817	9.078443816
wsnp_Ex_c8715_14590273	3B	77	0.268843042	0.286697248	5.692749622
IAAV1502	2B	140	0.26901458	0.387614679	6.179521127
wsnp_Ex_c8409_14170476	3A	44	0.269333889	0.277522936	-5.430732437
wsnp_JD_rep_c64505_41132927	2B	97	0.26943852	0.5	5.359288402
Ex_c23426_1546	5B	39	0.269559304	0.318807339	-5.407305956
BS00076693_51	2A	68	0.269571161	0.181192661	5.887587561
wsnp_Ra_c39394_47110214	7B	135	0.269859184	0.433486239	-4.606956342
wsnp_Ra_c1501_2991585	2B	19	0.270068598	0.410550459	5.225604959
Excalibur_rep_c70658_301	3B	92	0.270241903	0.25	-5.530416065
BS00049927_51	1B	63	0.270539072	0.165137615	-9.29511272
wsnp_Ex_rep_c66651_64963120	5B	49	0.27099132	0.199541284	6.13061317
Excalibur_c113078_320	7A	178	0.271157029	0.279816514	5.4076482
RAC875_c232_1895	5A	53	0.271221537	0.316513761	-5.143079918
RAC875_rep_c103893_601	2D	41	0.271444796	0.176605505	6.784868485
Ra_c2964_2254	3B	81	0.271622133	0.497706422	-5.012611753
RAC875_c46980_148	7A	156	0.271720607	0.052752294	10.34282181
tplb0032m13_1358	7A	43	0.27197321	0.330275229	-5.719963829
Excalibur_c31864_713	2B	134	0.272122597	0.419724771	6.007539021
IAAV717	2B	109	0.27232654	0.119266055	8.003575646
BS00066447_51	5A	93	0.272365139	0.169724771	-6.6908446
wsnp_RFL_Contig2265_1693968	5A	93	0.272365139	0.169724771	-6.6908446
Excalibur_c24051_502	5A	93	0.272365139	0.169724771	6.6908446
IAAV7428	1B	115	0.272741824	0.266055046	-5.441120671
IAAV6015	4D	86	0.272936711	0.064220183	-8.969234275
RAC875_rep_c73201_205	2D	45	0.273010673	0.256880734	6.139455103
IACX3190	3B	70	0.273798645	0.323394495	-5.717375052
BS00000006_51	5A	147	0.273910047	0.346330275	-5.81573495
Kukri_c18148_1177	7B	159	0.274019153	0.172018349	-6.576931116
RAC875_c31328_381	2B	134	0.274066833	0.426605505	6.02439354
BobWhite_c3721_224	3B	102	0.274102408	0.059633028	-10.53447973
Kukri_c3243_1016	3B	103	0.274102408	0.059633028	-10.53447973
Kukri_c3243_1065	3B	103	0.274102408	0.059633028	-10.53447973
Ra_c8960_147	3B	103	0.274102408	0.059633028	-10.53447973
Tdurum_contig60330_126	3B	103	0.274102408	0.059633028	-10.53447973
IAAV3944	6D	135	0.2742199	0.279816514	5.354185955
Ex_c7086_154	6D	135	0.2742199	0.279816514	-5.354185955
CAP11_c3138_241	7A	118	0.274581908	0.353211009	5.551796185
wsnp_Ku_c850_1758318	2A	156	0.274865197	0.282110092	5.26443565
JD_c63005_896	5B	58	0.275052726	0.28440367	-5.973700956
Tdurum_contig55841_351	3A	154	0.275177248	0.447247706	-4.704499173
BS00060073_51	3B	71	0.275189761	0.135321101	-7.162987813
wsnp_Ku_c20783_30448706	4A	137	0.275229571	0.162844037	7.225901375
BS00094770_51	4D	80	0.27566827	0.387614679	-5.044053418
Kukri_c21787_283	4B	105	0.27571024	0.080275229	-8.290715348
RAC875_c691_1486	6A	85	0.275854948	0.089449541	-8.470951397
Ex_c5168_849	6D	135	0.27586582	0.247706422	5.894342034
CAP7_c2649_283	7B	141	0.275907332	0.357798165	5.224807892
Kukri_c52_225	5B	78	0.275969754	0.321100917	-5.844089929
RAC875_c10286_1247	3A	78	0.276309091	0.288990826	-5.477866689
BS00023028_51	3A	157	0.276430107	0.275229358	-5.181723993
IACX5786	7B	167	0.276720993	0.30733945	5.540142185
wsnp_CAP8_c6680_3136899	6A	27	0.276942728	0.298165138	5.646207544
wsnp_Ku_c2700_5121383	6A	85	0.27699462	0.486238532	5.2623561
wsnp_BE399939A_Ta_2_1	5A	81	0.277086403	0.197247706	5.880926212
RAC875_c5966_1854	3B	26	0.277152586	0.217889908	-6.088792807
Excalibur_c43740_95	6D	135	0.277417607	0.275229358	5.26592066
BS00065107_51	3B	77	0.277538479	0.05733945	-9.51915924
RAC875_c39926_313	3B	77	0.277538479	0.05733945	9.51915924
BS00067706_51	1B	63	0.277545022	0.130733945	10.36348642
tplb0024l03_910	2B	115	0.277733292	0.146788991	-6.939755443
RAC875_c48202_231	7A	42	0.277746709	0.350917431	-5.205777991
Jagger_c5859_114	5B	76	0.27783031	0.162844037	7.676013926
IACX6036	7B	54	0.278008399	0.483944954	5.431938834
Excalibur_c91154_175	3A	88	0.278027117	0.449541284	-4.598053933
Tdurum_contig11700_1247	6B	57	0.27846749	0.419724771	-6.0392112
Excalibur_rep_c109856_92	5D	187	0.278511294	0.158256881	-6.696615094
Kukri_rep_c103893_875	2B	65	0.279334071	0.064220183	-9.27570477
BobWhite_c18566_106	6B	1	0.279491041	0.394495413	5.216731987
RAC875_c1227_1098	7A	136	0.279585698	0.23853211	-6.098114591
wsnp_Ra_rep_c106523_90273922	3A	34	0.27964531	0.472477064	-4.995747334
BobWhite_rep_c64680_305	2A	102	0.280006517	0.45412844	4.900180656
Tdurum_contig50473_889	1B	74	0.280324531	0.309633028	-5.617149773
IAAV3791	2A	141	0.280343096	0.470183486	-4.779624879
BS00089954_51	3B	70	0.280490352	0.316513761	5.693519325
RAC875_c202_474	4B	96	0.280504502	0.084862385	-7.970295834
Excalibur_c7051_1027	2B	138	0.280669041	0.355504587	5.715573135
RAC875_c7158_687	3B	117	0.28074065	0.25	-5.465486983
BobWhite_c11059_169	2B	72	0.280908321	0.100917431	-8.289861419
BS00086093_51	3B	135	0.281429162	0.392201835	-5.01571635
wsnp_Ex_rep_c66982_65424063	2A	6	0.281757672	0.100917431	7.150854663
Excalibur_c97201_294	5B	44	0.282512039	0.206422018	-7.434459198
IACX473	6A	104	0.282546075	0.077981651	-8.232970912
BobWhite_c34650_141	5A	53	0.282755937	0.172018349	-7.953510661
RAC875_c2498_837	5A	53	0.282755937	0.172018349	7.953510661
wsnp_Ex_rep_c101994_87256479	5A	93	0.282804116	0.172018349	6.537605175
Excalibur_c65466_714	2B	134	0.283306923	0.422018349	-5.88182724
BS00039740_51	1B	83	0.283565604	0.467889908	-5.14984044
wsnp_Ku_c44760_51961180	7A	148	0.283910761	0.160550459	-6.246181684
wsnp_Ex_c33675_42124657	5B	95	0.284013023	0.392201835	-5.134164028
Ku_c8992_405	1A	107	0.284065133	0.483944954	5.898095867
BS00022824_51	1A	138	0.284246516	0.266055046	-5.71620152
BS00011109_51	2D	54	0.285007712	0.270642202	-5.730749789
wsnp_Ku_c8391_14261321	4A	111	0.285484201	0.46559633	5.547335176
Tdurum_contig70639_196	6B	65	0.285822351	0.325688073	7.446022711
RAC875_c4668_771	6A	13	0.285832276	0.174311927	6.181924631
Tdurum_contig62286_271	4B	89	0.286552056	0.162844037	-5.79176019
BS00034554_51	6B	94	0.287297783	0.240825688	-5.385861654
Kukri_c44369_131	1B	8	0.28742305	0.169724771	8.106169711
IACX5912	3B	72	0.287423278	0.224770642	6.139774219
wsnp_Ex_c4148_7495656	4B	105	0.287585336	0.064220183	-9.054018398
Kukri_c38845_430	1B	61	0.287756543	0.162844037	-9.717720566
RAC875_c1148_149	4A	95	0.288259991	0.403669725	5.28544676
Ku_c22026_1410	6B	64	0.288652253	0.438073394	8.591948394
BobWhite_c662_148	2B	93	0.288865867	0.169724771	6.412084584
RAC875_c27743_249	5B	118	0.288894982	0.353211009	5.338066126
wsnp_Ex_rep_c66900_65314012	5A	53	0.289197663	0.167431193	-7.981883504
Kukri_rep_c68107_833	7B	90	0.289378441	0.447247706	-4.736523964
Tdurum_contig57742_400	5A	53	0.289524868	0.146788991	7.988809869
BS00106144_51	4B	75	0.289543603	0.362385321	5.668756249
RAC875_c32639_395	5A	126	0.28970361	0.399082569	-4.953687099
wsnp_Ex_rep_c72011_70562321	1A	156	0.289736425	0.298165138	5.012064585
RAC875_c42009_247	5B	70	0.289907243	0.149082569	-8.67335006
wsnp_Ex_c11976_19193550	1B	63	0.290128829	0.135321101	10.4265724
CAP7_c1933_170	2B	110	0.290141135	0.458715596	-6.907540208
tplb0026o15_1634	4B	74	0.290738347	0.082568807	-8.520282558
wsnp_Ex_rep_c67878_66584488	6A	74	0.290795584	0.256880734	-5.677921185
BS00057060_51	2A	133	0.29081691	0.041284404	-10.6097431
BS00057059_51	2A	133	0.29081691	0.041284404	10.6097431
BS00067907_51	2A	133	0.29081691	0.041284404	10.6097431
Tdurum_contig5017_1015	5B	131	0.290984436	0.114678899	7.863214385
RAC875_c14064_308	7B	166	0.291159153	0.188073394	5.545179665
BS00040743_51	1B	92	0.291304017	0.20412844	-6.14734964
IAAV8999	5B	41	0.29188765	0.46559633	5.769396613
RAC875_c46007_340	2D	43	0.292017344	0.220183486	-5.627398127
BobWhite_c20692_123	5B	68	0.292198174	0.401376147	-7.813753496
RAC875_c13610_1599	6B	1	0.292369387	0.353211009	-5.243243226
RAC875_c34515_86	5D	189	0.293016724	0.28440367	5.600501493
wsnp_Ex_c19556_28530243	2A	74	0.293032009	0.472477064	-4.889963861
tplb0034e07_718	2B	17	0.293203424	0.410550459	-5.05549971
Excalibur_c80601_308	2B	115	0.293257481	0.144495413	6.812819318
wsnp_Ku_c2317_4448102	4A	68	0.293313196	0.181192661	6.490418992
CAP12_c2565_239	2B	99	0.293374344	0.116972477	-6.841500733
tplb0040e02_1293	2B	99	0.293374344	0.116972477	-6.841500733
Excalibur_rep_c102052_721	2A	118	0.293612341	0.376146789	4.823916196
Ra_c3533_880	6A	122	0.293714917	0.149082569	6.426011105
Kukri_rep_c105287_311	7D	208	0.293761683	0.123853211	-7.018391416
wsnp_Ex_c30264_39202224	6A	85	0.293891982	0.490825688	5.110068141
wsnp_Ra_c6586_11477949	2A	150	0.294225975	0.211009174	-5.997190372
wsnp_Ku_c10418_17237935	2A	6	0.294604291	0.096330275	7.187698008
IAAV7510	1D	61	0.294699308	0.46559633	4.644835409
wsnp_Ex_c19556_28530231	2A	74	0.295012057	0.449541284	-4.825327357
BS00039492_51	5B	63	0.295081749	0.305045872	6.550525715
wsnp_JD_rep_c67103_42432235	2B	104	0.295186398	0.29587156	5.365824794
Excalibur_c30035_368	6D	134	0.295296316	0.142201835	-6.751880604
tplb0025h02_894	6D	134	0.295296316	0.142201835	-6.751880604
BS00064885_51	6B	75	0.295376913	0.133027523	6.536412632
BS00064886_51	6B	75	0.295376913	0.133027523	-6.536412632
wsnp_JD_c12333_12595897	1D	164	0.295895193	0.291284404	-4.918159485
BS00062618_51	5B	152	0.295939191	0.135321101	6.520798683
BS00106545_51	4A	12	0.29605797	0.344036697	4.464788886
Excalibur_c9580_1142	2B	107	0.296109428	0.052752294	-9.203123034
BobWhite_c5095_634	3B	70	0.296528391	0.325688073	-5.401512167
wsnp_Ex_c38198_45786860	6B	65	0.296603259	0.348623853	7.25425219
BS00068245_51	6B	105	0.296697422	0.107798165	7.241370508
wsnp_Ku_c18923_28319203	2B	97	0.29698145	0.087155963	-7.267510861
Excalibur_rep_c92855_977	6B	66	0.297405357	0.415137615	-5.039716232
BS00023138_51	5A	142	0.29801193	0.327981651	5.561129243
BS00095416_51	4B	58	0.298057722	0.483944954	-5.494045829
BS00049793_51	5B	49	0.298184286	0.309633028	5.93642056
wsnp_Ex_c16963_25554152	5B	57	0.298472796	0.403669725	5.057531192
Excalibur_c12085_276	6A	13	0.298589878	0.362385321	-4.79045716
RAC875_c60758_585	5B	121	0.298965317	0.433486239	5.129180452
Tdurum_contig54957_624	3D	143	0.299351479	0.392201835	-4.859194
Excalibur_c6714_246	5A	23	0.299483993	0.103211009	7.418194663
wsnp_BE490267A_Ta_2_1	2B	109	0.299794304	0.126146789	6.96460957
Tdurum_contig61492_684	1A	43	0.300104936	0.410550459	4.80480926
Ra_c8937_191	7A	113	0.300129997	0.497706422	4.834865546
RAC875_c1226_652	2B	93	0.30030264	0.043577982	-10.34274924
Kukri_c15768_1383	7D	150	0.300359637	0.123853211	7.104458001
RAC875_c29099_1366	3D	5	0.300453024	0.169724771	-6.104879491
Ex_c5594_2818	5B	69	0.301511799	0.107798165	-9.898319648
wsnp_Ku_c330_683203	1A	153	0.301648718	0.231651376	-5.022562418
BS00022989_51	3A	110	0.301761818	0.252293578	-5.706405471
CAP8_c1305_148	1D	45	0.301769941	0.29587156	5.441755026
BobWhite_c17047_268	2B	18	0.301800685	0.291284404	-5.211162265
RAC875_c90431_275	1B	61	0.301986638	0.133027523	-9.998119125
tplb0062k24_584	3D	4	0.301995165	0.112385321	-6.947184804
wsnp_Ra_c18498_27571740	4B	71	0.302013898	0.266055046	5.370590473
RAC875_c18490_1903	6A	141	0.302103669	0.30733945	5.228842265
RAC875_c1792_3457	5B	121	0.302858074	0.438073394	5.067489726
BobWhite_c33464_133	2B	141	0.303038798	0.318807339	-5.761816318
Tdurum_contig36142_150	5A	84	0.303082909	0.309633028	5.021134314
wsnp_Ex_c19467_28423331	6B	58	0.303159548	0.392201835	-7.346707729
RAC875_rep_c70613_78	1B	31	0.303486728	0.130733945	9.740842917
wsnp_Ex_rep_c101757_87065169	5A	49	0.303598636	0.133027523	6.799925335
Kukri_c36747_195	5A	49	0.303598636	0.133027523	-6.799925335
wsnp_Ku_c3869_7094615	5B	52	0.303857474	0.360091743	-5.114520283
Excalibur_c13337_219	7A	113	0.303900261	0.497706422	-4.842688592
Tdurum_contig9144_222	1B	171	0.304782879	0.298165138	5.022671086
wsnp_Ex_c9145_15214903	3A	88	0.304932778	0.158256881	6.323345108
Kukri_c60966_261	6B	120	0.304966631	0.252293578	-5.931609633
Excalibur_c21688_724	6D	161	0.3054769	0.344036697	5.361428913
RAC875_rep_c69987_930	2A	113	0.305844527	0.422018349	-4.865761889
Excalibur_rep_c106362_961	7A	213	0.305879602	0.052752294	-9.584167883
Kukri_c36151_170	1B	25	0.305882843	0.176605505	-5.854340794
wsnp_Ex_c9729_16071358	2B	108	0.306088979	0.137614679	-7.073344889
RAC875_c95548_156	1B	78	0.306090869	0.091743119	7.857952734
Tdurum_contig10911_117	5B	58	0.306110117	0.146788991	-6.843397907
RAC875_c38003_164	2B	35	0.306165199	0.116972477	7.004429589
RAC875_c24515_602	4B	89	0.306446759	0.149082569	5.780616995
wsnp_CAP11_c2596_1325540	1B	155	0.30674303	0.245412844	-5.37296219
Kukri_c9262_401	6A	85	0.306858843	0.495412844	-4.799861005
Tdurum_contig52015_870	7A	35	0.30689058	0.293577982	5.016271289
wsnp_Ra_c27787_37299352	6D	87	0.307211135	0.146788991	6.051088666
Kukri_c49784_56	2B	169	0.307324489	0.438073394	4.518642865
RAC875_c31560_141	2D	41	0.307369831	0.169724771	-6.360510237
Kukri_c30535_58	3B	62	0.307528478	0.155963303	-6.043236309
Tdurum_contig9544_978	6A	49	0.307657385	0.431192661	5.221397919
Kukri_rep_c107983_607	6B	109	0.307762813	0.252293578	-5.426368865
BS00011276_51	2B	134	0.308698779	0.419724771	-5.480015168
BS00109319_51	7A	136	0.308764096	0.21559633	-6.072347835
wsnp_JD_c19925_17854742	7A	225	0.30880805	0.247706422	-5.196102853
Ra_c956_2318	7A	228	0.308928485	0.094036697	8.374758899
Kukri_c58950_69	7A	136	0.309005945	0.116972477	-8.328259426
RAC875_c39339_400	4B	114	0.309212884	0.206422018	5.284166206
BS00011438_51	3B	19	0.309795718	0.282110092	-5.037546278
Ex_c52711_584	2B	143	0.309936847	0.353211009	5.377421504
BS00026432_51	2B	131	0.310156626	0.135321101	7.430484971
IACX3415	6A	57	0.310162819	0.091743119	-7.362026374
BobWhite_c5178_188	2A	149	0.31044772	0.302752294	5.196025966
BS00075410_51	2B	99	0.310539274	0.121559633	6.553743696
Kukri_c48418_149	7B	150	0.310748225	0.27293578	-4.99965849
Excalibur_c58066_180	3B	60	0.310763744	0.105504587	-7.186172681
wsnp_Ex_c16551_25061550	5A	23	0.310854541	0.176605505	-6.136817713
wsnp_Ra_c13949_21928888	6B	57	0.310874908	0.355504587	5.596349397
CAP7_c915_121	3A	177	0.310878657	0.23853211	-5.459213678
wsnp_Ku_c16572_25480808	6A	27	0.310934762	0.325688073	-5.222321104
Ku_c3891_395	4A	37	0.311398241	0.197247706	5.768086755
Ku_c19745_1093	7A	211	0.311487104	0.142201835	7.329219022
wsnp_Ex_c7252_12453079	1A	37	0.311594121	0.233944954	5.181420617
Kukri_c7794_1247	6A	74	0.311753872	0.26146789	-5.405128924
wsnp_Ex_c35465_43610634	6A	74	0.311753872	0.26146789	-5.405128924
wsnp_Ex_c2033_3814035	2A	75	0.311840213	0.135321101	6.475447845
CAP11_c2683_177	6B	65	0.312429494	0.339449541	-6.74335007
wsnp_Ex_rep_c101866_87158671	2A	102	0.312446569	0.073394495	-7.865887498
wsnp_Ex_c1782_3365844	2A	102	0.312446569	0.073394495	7.865887498
IAAV4194	1B	31	0.312577209	0.362385321	5.452302118
Ra_c9061_2115	3B	73	0.312691195	0.22706422	-5.771427499
RAC875_c12879_176	6B	65	0.312724078	0.357798165	7.043710377
RAC875_rep_c78007_425	7B	135	0.312863873	0.426605505	-4.291239179
Tdurum_contig51922_676	1B	174	0.312953625	0.077981651	-7.555759345
wsnp_Ku_c28104_38042857	7A	230	0.313014297	0.360091743	4.784708571
BS00022396_51	1A	103	0.313169425	0.300458716	4.671250341
RAC875_c34231_812	4A	75	0.31317656	0.433486239	4.761204402
Kukri_c27717_316	1A	71	0.314138763	0.268348624	-6.212253758
Tdurum_contig10036_474	1B	112	0.314389381	0.183486239	-5.279426299
IAAV5350	2B	109	0.314472115	0.130733945	-6.998053625
BS00068082_51	5B	39	0.314561429	0.208715596	-7.455724728
RAC875_c28178_889	4A	37	0.314708476	0.201834862	5.691180649
BS00072151_51	3B	67	0.315425941	0.071100917	8.105722124
RAC875_c1215_1525	6A	48	0.31560637	0.447247706	-5.175790271
BobWhite_rep_c51612_864	2D	41	0.315852703	0.172018349	6.428033435
BS00104364_51	4B	75	0.315861168	0.415137615	-5.113070695
Excalibur_c11980_619	1B	114	0.31592761	0.160550459	-5.665748269
BS00093857_51	3D	83	0.315962238	0.059633028	-8.42237443
wsnp_Ku_c3450_6387847	6A	85	0.316014469	0.483944954	-4.96431325
RAC875_rep_c116173_605	5B	30	0.316587535	0.169724771	-6.057984882
BS00012036_51	2B	108	0.316592848	0.133027523	7.059530906
BS00022366_51	4B	105	0.31659649	0.073394495	8.011719318
wsnp_Ex_c7447_12752449	1B	78	0.317286082	0.103211009	7.289442295
wsnp_Ex_c7447_12751589	1B	79	0.317286082	0.103211009	-7.289442295
BS00066446_51	1D	84	0.317297331	0.165137615	-6.418888602
Tdurum_contig30201_63	2B	157	0.317339031	0.169724771	-5.595076299
BS00063160_51	3B	143	0.317558341	0.412844037	5.020697345
Tdurum_contig61884_836	7B	148	0.317700892	0.201834862	-5.117456582
Kukri_c33670_506	1B	55	0.318058015	0.183486239	-5.726940452
IAAV7221	4B	6	0.318292516	0.050458716	-9.240469179
Excalibur_rep_c88290_94	1A	70	0.318490367	0.172018349	-7.855689876
RAC875_c34994_183	6B	57	0.318576919	0.497706422	6.662396323
wsnp_Ku_c24742_34711973	7A	130	0.318622552	0.105504587	-6.386962505
Excalibur_c48317_242	1D	93	0.31871638	0.405963303	5.960896803
wsnp_Ex_c4815_8597139	6B	34	0.318955056	0.199541284	-5.243260224
BS00049565_51	6B	64	0.319142246	0.438073394	8.084883383
Tdurum_contig61492_458	1A	43	0.31926501	0.357798165	-5.016769613
RFL_Contig2206_1694	6B	95	0.31936455	0.286697248	-4.695207452
BobWhite_c13202_399	6B	122	0.319946033	0.149082569	6.58870288
RFL_Contig5495_563	2B	161	0.320122931	0.396788991	-4.643188294
wsnp_RFL_Contig3405_3533915	7B	76	0.320167742	0.133027523	7.565318151
Excalibur_c9901_163	4B	89	0.320406485	0.151376147	5.550787184
wsnp_Ex_c15377_23637176	1A	142	0.320430469	0.233944954	-5.245101894
wsnp_Ku_c3929_7189422	7A	226	0.320522116	0.245412844	-5.012610579
BobWhite_c18550_159	6B	58	0.320581725	0.392201835	-6.982382219
RAC875_c14171_664	6B	58	0.320581725	0.392201835	-6.982382219
Ex_c5902_360	5A	20	0.320595744	0.344036697	-4.911388996
RAC875_rep_c81239_73	6A	71	0.320651729	0.245412844	-5.679227785
wsnp_Ex_c19582_28564743	7A	136	0.320785745	0.412844037	4.991849637
wsnp_Ku_c6464_11320381	5B	49	0.321011587	0.30733945	-5.66634684
RAC875_c34617_143	6A	56	0.321013311	0.408256881	4.832005713
BS00022703_51	3A	110	0.321432982	0.259174312	5.471734015
wsnp_RFL_Contig4136_4696148	5A	43	0.321523765	0.139908257	-6.307633677
IAAV5171	6D	83	0.321821693	0.133027523	6.131752967
RAC875_c26896_339	2D	41	0.321973545	0.174311927	-6.329697314
Excalibur_c29205_537	3A	89	0.3221195	0.185779817	-6.406169126
wsnp_Ex_rep_c69631_68583202	5B	57	0.32328824	0.424311927	4.84883052
Excalibur_c18417_285	2B	99	0.323557144	0.133027523	-6.018988112
RFL_Contig1863_250	2A	26	0.323568639	0.21559633	-5.886962653
Ex_c102862_798	6B	57	0.323670207	0.394495413	-5.752767192
RFL_Contig5693_807	6B	39	0.323710883	0.369266055	4.400775403
wsnp_CAP8_c1007_643393	3A	113	0.323786334	0.128440367	-7.229373683
BobWhite_c5917_529	5A	42	0.323897224	0.041284404	10.06149704
Kukri_c45607_199	1A	35	0.324258849	0.144495413	6.64749608
Excalibur_c16703_430	3B	125	0.324356142	0.383027523	-4.768989933
IAAV7916	7A	113	0.324899731	0.48853211	4.621746643
RAC875_c54764_319	7A	35	0.325203575	0.321100917	4.668476773
Kukri_c75091_220	5A	126	0.325434902	0.396788991	-4.581030662
RAC875_c41169_68	7A	43	0.325773642	0.318807339	-5.114805371
Excalibur_c40993_1129	1B	78	0.326000031	0.22706422	-5.124856637
Kukri_rep_c101341_425	3B	14	0.326078874	0.30733945	4.949032261
Ku_c14907_456	6A	73	0.326174945	0.061926606	10.14299893
Excalibur_c37474_242	1A	71	0.326497014	0.266055046	-6.026844409
Kukri_c30417_305	6B	58	0.326807519	0.389908257	6.904230196
Kukri_c43406_2491	6B	58	0.326904692	0.389908257	-6.978258867
Ra_c14171_2765	6B	58	0.326904692	0.389908257	-6.978258867
wsnp_RFL_Contig3739_3996324	5B	98	0.326961517	0.096330275	6.977503638
IAAV4282	2D	45	0.327025847	0.467889908	4.307065805
wsnp_BF483640B_Ta_2_2	4B	27	0.327216462	0.197247706	5.238805215
CAP11_c2293_200	2A	54	0.32729176	0.126146789	-6.271227773
Ku_c12037_482	2B	107	0.327317947	0.126146789	6.914341412
BS00077879_51	5A	36	0.327350234	0.412844037	-4.96088723
Kukri_c30461_857	1B	95	0.327366537	0.360091743	-5.405095695
Kukri_c85856_60	6B	106	0.327378517	0.29587156	-5.033657056
RAC875_c52124_90	7A	122	0.327509284	0.247706422	5.275080577
BS00022256_51	3A	129	0.327590083	0.167431193	5.844538571
RAC875_c26415_350	2B	84	0.327704389	0.422018349	4.526811312
RAC875_c67063_703	7A	125	0.327722791	0.121559633	-6.730151474
BS00036362_51	1B	75	0.328071266	0.323394495	-4.860688823
wsnp_Ku_c44483_51751682	5D	187	0.328234144	0.155963303	6.027128861
IACX13137	7A	213	0.328310285	0.233944954	5.435262856
BS00031411_51	5B	57	0.328347764	0.389908257	-4.807473731
BobWhite_c47040_185	6B	121	0.328367132	0.21559633	-6.37585841
Kukri_rep_c71420_511	6B	58	0.328388859	0.467889908	6.461952023
[truncated: 4,422 more rows]
