# Supplementary material for: Haplotype-tagged SNPs improve genomic prediction accuracy for Fusarium head blight resistance and yield-related traits in wheat
Source: Theor Appl Genet. 2023 Apr 3;136(4):92. doi: 10.1007/s00122-023-04352-8 (PMC10068637; doi:10.1007/s00122-023-04352-8)
Supplement: Supplementary file 6 — Supplementary file6 (ZIP 14628 KB) [file 122_2023_4352_MOESM6_ESM.zip › FLA/1-GWAS-FLA.csv]

SNP	Chromosome	Position	P.value	maf	nobs	Rsquare.of.Model.without.SNP	Rsquare.of.Model.with.SNP	FDR_Adjusted_P-values	effect
RAC875_c12259_1892	6B	16	1.73648945979748e-05	0.221198156682028	217	NA	NA	0.0905559525451418	-0.0788409136555712
RFL_Contig5885_435	6B	17	2.82061836303198e-05	0.209677419354839	217	NA	NA	0.0905559525451418	0.0793025091767063
Kukri_c4310_489	3B	70	0.000714048152946475	0.193548387096774	217	NA	NA	0.901841835888566	0.0722047481629104
wsnp_RFL_Contig4753_5709032	7B	77	0.00115531941376151	0.223502304147465	217	NA	NA	0.901841835888566	-0.0684523008462818
BS00030581_51	3B	70	0.00125456838315382	0.248847926267281	217	NA	NA	0.901841835888566	0.0666966977707055
Ku_c20136_198	7B	77	0.0015374041282558	0.21889400921659	217	NA	NA	0.901841835888566	0.0666564206651739
IACX8272	3B	70	0.00164342306410795	0.251152073732719	217	NA	NA	0.901841835888566	0.0659018448157553
wsnp_JD_c1843_2562950	3B	70	0.00164342306412717	0.251152073732719	217	NA	NA	0.901841835888566	-0.0659018448157642
wsnp_JD_c3225_4227048	7A	136	0.00177100376867332	0.251152073732719	217	NA	NA	0.901841835888566	0.0555049568434454
Ex_c12057_797	7B	77	0.00182237629448213	0.161290322580645	217	NA	NA	0.901841835888566	-0.0778377888148114
wsnp_Ex_c2352_4405961	4A	102	0.00182834539670393	0.211981566820276	217	NA	NA	0.901841835888566	0.0615462755574621
Excalibur_c30648_924	6B	10	0.00198507672058147	0.142857142857143	217	NA	NA	0.901841835888566	0.0628324599409638
Tdurum_contig102328_129	7B	77	0.002142869023134	0.168202764976959	217	NA	NA	0.901841835888566	0.0739532138040708
wsnp_Ku_c46762_53407442	3A	173	0.00216469520205501	0.389400921658986	217	NA	NA	0.901841835888566	0.0502948571599982
Kukri_c14072_188	3B	70	0.0021704133990184	0.253456221198157	217	NA	NA	0.901841835888566	-0.0621866883299607
Kukri_c32803_150	3B	9	0.00232702043465805	0.463133640552995	217	NA	NA	0.901841835888566	0.0479496723857959
Excalibur_c62737_131	3B	70	0.00238768279241639	0.253456221198157	217	NA	NA	0.901841835888566	-0.0626938609273244
wsnp_Ex_c5270_9324025	7B	77	0.00300937598383858	0.253456221198157	217	NA	NA	0.947470870085412	-0.0612670218201607
BS00052423_51	3B	70	0.00306683177291846	0.285714285714286	217	NA	NA	0.947470870085412	-0.0591291647324486
RAC875_c95993_265	3B	69	0.00318111099077577	0.244239631336406	217	NA	NA	0.947470870085412	0.0599049597046637
BS00071424_51	7A	137	0.00320868230666699	0.297235023041475	217	NA	NA	0.947470870085412	-0.050097185209955
wsnp_CAP12_c1388_706924	6B	18	0.00395892223784586	0.324884792626728	217	NA	NA	0.947470870085412	0.0450660017948259
Kukri_c51296_438	7B	77	0.00416960974526209	0.211981566820276	217	NA	NA	0.947470870085412	0.0610375296593633
Ra_c965_2702	3B	62	0.00437941917982869	0.0552995391705069	217	NA	NA	0.947470870085412	0.0930210220941392
wsnp_Ex_c64847_63484965	6B	59	0.00457046312987209	0.442396313364055	217	NA	NA	0.947470870085412	0.0741320573402078
Ra_c700_2210	5A	63	0.00472214964600478	0.193548387096774	217	NA	NA	0.947470870085412	-0.0514940147715457
BS00021873_51	5A	39	0.00532995001558812	0.435483870967742	217	NA	NA	0.947470870085412	0.0445509784755833
wsnp_Ex_rep_c68175_66950387	6A	32	0.00552239262461772	0.195852534562212	217	NA	NA	0.947470870085412	0.049051137720177
BS00110627_51	1A	104	0.00605575693913244	0.373271889400922	217	NA	NA	0.947470870085412	0.0461068083830973
wsnp_Ku_rep_c72700_72370664	3B	72	0.00613028959803603	0.394009216589862	217	NA	NA	0.947470870085412	-0.0445327596504717
wsnp_Ex_c14733_22819625	1A	70	0.00640599202929187	0.145161290322581	217	NA	NA	0.947470870085412	0.0871469655899979
wsnp_Ex_c18662_27538313	1A	70	0.00656584659016545	0.105990783410138	217	NA	NA	0.947470870085412	0.0780370024319073
RAC875_rep_c106588_205	7D	150	0.00670083205954541	0.19815668202765	217	NA	NA	0.947470870085412	0.0544318820825502
BS00057293_51	5A	16	0.00689384889396179	0.444700460829493	217	NA	NA	0.947470870085412	-0.0434632992165849
wsnp_Ra_c6474_11298858	1A	70	0.00693390150012675	0.129032258064516	217	NA	NA	0.947470870085412	0.093626087319814
wsnp_Ex_c3747_6824863	1A	70	0.00693390150035389	0.129032258064516	217	NA	NA	0.947470870085412	-0.0936260873198762
wsnp_Ex_c6934_11953178	1A	70	0.00693390150035389	0.129032258064516	217	NA	NA	0.947470870085412	-0.0936260873198762
wsnp_Ex_c7908_13430703	2D	9	0.00708368783411971	0.460829493087558	217	NA	NA	0.947470870085412	0.0411512648896757
BS00022422_51	2B	81	0.00720002814513306	0.456221198156682	217	NA	NA	0.947470870085412	-0.0471994141232379
Ra_c37969_549	1B	75	0.00728430930998883	0.0921658986175116	217	NA	NA	0.947470870085412	-0.0702623176496786
Excalibur_c34625_281	1B	67	0.00728430931007975	0.0921658986175115	217	NA	NA	0.947470870085412	0.0702623176496724
Excalibur_c5218_75	1B	75	0.00728430931007975	0.0921658986175115	217	NA	NA	0.947470870085412	0.0702623176496724
Ra_c11042_1500	1A	70	0.00737437160475246	0.131336405529954	217	NA	NA	0.947470870085412	0.0854297206384853
BS00056933_51	5A	20	0.00769841357311291	0.442396313364055	217	NA	NA	0.947470870085412	0.0419166951064005
wsnp_Ex_c11697_18821490	1A	70	0.00770219128157842	0.131336405529954	217	NA	NA	0.947470870085412	0.088656926111911
wsnp_Ex_c17684_26426672	1A	70	0.00770219128157842	0.131336405529954	217	NA	NA	0.947470870085412	0.088656926111911
Kukri_c12000_1447	1A	70	0.00796382193308072	0.158986175115207	217	NA	NA	0.947470870085412	0.101907024196009
Ex_c24477_484	5B	69	0.00799234924563252	0.188940092165899	217	NA	NA	0.947470870085412	0.0689458430033767
BS00090945_51	3B	68	0.00828067913884659	0.278801843317972	217	NA	NA	0.947470870085412	0.0510644349563876
Excalibur_c96483_520	7A	136	0.00843255018715423	0.472350230414747	217	NA	NA	0.947470870085412	-0.0526954862536186
wsnp_Ku_rep_c68419_67400635	1A	70	0.00872119518083981	0.124423963133641	217	NA	NA	0.947470870085412	-0.0892602829537736
BS00047242_51	5A	16	0.00876961466602022	0.453917050691244	217	NA	NA	0.947470870085412	0.0429076605319239
BS00109991_51	1A	104	0.00878715291425544	0.359447004608295	217	NA	NA	0.947470870085412	-0.0455718529169049
Excalibur_rep_c88290_94	1A	70	0.0092609718842534	0.188940092165899	217	NA	NA	0.947470870085412	-0.0666209043978441
wsnp_Ex_c3096_5709369	3B	72	0.00940394967762612	0.345622119815668	217	NA	NA	0.947470870085412	-0.0437712555408067
RAC875_c85778_184	1A	70	0.00940825602263954	0.133640552995392	217	NA	NA	0.947470870085412	-0.0873626234175902
RAC875_rep_c110052_194	1A	70	0.00940825602263954	0.133640552995392	217	NA	NA	0.947470870085412	-0.0873626234175902
wsnp_Ex_c19730_28728245	1A	70	0.00940825602263954	0.133640552995392	217	NA	NA	0.947470870085412	-0.0873626234175902
BS00028874_51	1A	70	0.00940825602272142	0.133640552995392	217	NA	NA	0.947470870085412	0.0873626234175813
wsnp_Ku_rep_c104517_90964418	1A	70	0.00940825602272142	0.133640552995392	217	NA	NA	0.947470870085412	0.0873626234175813
wsnp_Ra_c7847_13421750	1A	70	0.00940825602272142	0.133640552995392	217	NA	NA	0.947470870085412	0.0873626234175813
IAAV9022	1A	70	0.00949333919253198	0.124423963133641	217	NA	NA	0.947470870085412	0.0860388649418251
wsnp_BE518393A_Td_2_3	1A	70	0.00949333919253198	0.124423963133641	217	NA	NA	0.947470870085412	0.0860388649418251
BS00066549_51	1A	70	0.00961916443524904	0.122119815668203	217	NA	NA	0.947470870085412	-0.084003345937063
wsnp_Ex_c8374_14111734	1A	70	0.00976565524889288	0.126728110599078	217	NA	NA	0.947470870085412	-0.0893627367919407
BS00022201_51	1A	70	0.00978731760627674	0.17741935483871	217	NA	NA	0.947470870085412	0.0697165473988921
Ra_c700_1024	5A	63	0.010143019145973	0.211981566820276	217	NA	NA	0.947470870085412	0.0470367290207294
RAC875_c95150_286	4A	102	0.0102357851334812	0.225806451612903	217	NA	NA	0.947470870085412	-0.0474884447733608
BS00056932_51	5A	16	0.0103100690657715	0.442396313364055	217	NA	NA	0.947470870085412	-0.0411260772214845
BS00102492_51	1A	71	0.010391542732723	0.17741935483871	217	NA	NA	0.947470870085412	-0.0691101089326764
wsnp_Ex_c15852_24239968	1A	70	0.0104766285276537	0.126728110599078	217	NA	NA	0.947470870085412	-0.0883337344144621
wsnp_Ex_c3365_6183009	1A	70	0.0107502717449199	0.124423963133641	217	NA	NA	0.950112648571361	0.0839936437905937
Kukri_c10239_2186	1A	78	0.0108017790602257	0.147465437788018	217	NA	NA	0.950112648571361	-0.0583468489456749
IACX1897	7B	134	0.0116030006736837	0.142857142857143	217	NA	NA	0.953118023219506	0.0574293506131056
wsnp_Ex_c18196_27006489	1A	70	0.0116097269503797	0.126728110599078	217	NA	NA	0.953118023219506	0.079913768031977
wsnp_Ex_rep_c68183_66958099	1A	70	0.011751372958925	0.124423963133641	217	NA	NA	0.953118023219506	0.0877625671492019
BS00010287_51	1A	70	0.0117638785497993	0.129032258064516	217	NA	NA	0.953118023219506	-0.0883505915770684
wsnp_Ex_c591_1177097	1A	70	0.0117987073831705	0.129032258064516	217	NA	NA	0.953118023219506	0.0829986622016907
Ra_c110766_321	1A	106	0.0126334665897953	0.5	217	NA	NA	0.953118023219506	0.0473462772125668
wsnp_BF202806B_Ta_2_1	7B	134	0.012729900411716	0.145161290322581	217	NA	NA	0.953118023219506	-0.0564612824878692
BS00063063_51	1A	70	0.0128844189284846	0.122119815668203	217	NA	NA	0.953118023219506	-0.0823872838505793
Kukri_rep_c81206_235	1A	70	0.0128844189287941	0.122119815668203	217	NA	NA	0.953118023219506	0.0823872838505633
RAC875_c53095_51	1A	70	0.0128844189287941	0.122119815668203	217	NA	NA	0.953118023219506	0.0823872838505633
CAP11_c2974_53	1B	74	0.0130198314173906	0.0967741935483871	217	NA	NA	0.953118023219506	0.0634492426886633
RAC875_rep_c106118_339	5A	39	0.013064380101874	0.451612903225806	217	NA	NA	0.953118023219506	-0.0402658604528892
IAAV2654	2A	81	0.0137103509611673	0.43778801843318	217	NA	NA	0.953118023219506	0.0365181734133095
BS00003813_51	1A	70	0.0140759812648276	0.126728110599078	217	NA	NA	0.953118023219506	0.0868057464503593
Kukri_c23382_1431	1A	70	0.0140759812648276	0.126728110599078	217	NA	NA	0.953118023219506	0.0868057464503593
wsnp_Ra_rep_c105422_89367749	1A	70	0.0140759812648276	0.126728110599078	217	NA	NA	0.953118023219506	0.0868057464503593
Ra_c4397_542	2B	93	0.0141001178792819	0.108294930875576	217	NA	NA	0.953118023219506	0.0668574831906179
IAAV3519	3B	80	0.014354059350957	0.129032258064516	217	NA	NA	0.953118023219506	0.0524804869719446
Ku_c11813_215	1B	64	0.0144322834046186	0.0737327188940092	217	NA	NA	0.953118023219506	0.0669667142335419
Tdurum_contig15238_972	6B	59	0.0147418645745363	0.447004608294931	217	NA	NA	0.953118023219506	-0.0641017279660545
Tdurum_contig11126_182	6B	59	0.0147418645747012	0.447004608294931	217	NA	NA	0.953118023219506	0.0641017279660048
wsnp_BF202806B_Ta_2_8	7B	134	0.0148022771490459	0.133640552995392	217	NA	NA	0.953118023219506	0.0546940600513786
wsnp_Ex_c19582_28564743	7A	136	0.0149894395338752	0.426267281105991	217	NA	NA	0.953118023219506	0.0478287122531071
wsnp_Ex_c238_460841	3B	69	0.0152046456633588	0.264976958525346	217	NA	NA	0.953118023219506	0.0497007142677859
BobWhite_c11540_60	3B	67	0.015319661795847	0.202764976958525	217	NA	NA	0.953118023219506	0.0479747213946204
BS00105308_51	4B	62	0.0154628486738253	0.472350230414747	217	NA	NA	0.953118023219506	-0.0432941222160252
Ku_c29856_132	7A	136	0.015520661604143	0.45852534562212	217	NA	NA	0.953118023219506	-0.0430730440123934
Tdurum_contig84962_266	7B	62	0.0157111051389898	0.115207373271889	217	NA	NA	0.953118023219506	0.0503401338192586
BobWhite_c15802_720	6A	22	0.0158974857211345	0.350230414746544	217	NA	NA	0.953118023219506	-0.0399440625464944
BS00077879_51	5A	36	0.0159719967106795	0.407834101382488	217	NA	NA	0.953118023219506	-0.0365197474102086
wsnp_BF478737A_Ta_2_1	1A	70	0.0160402732736554	0.149769585253456	217	NA	NA	0.953118023219506	-0.0742108846627261
D_F1BEJMU01A0OMY_356	2D	9	0.0162450462299942	0.440092165898617	217	NA	NA	0.953118023219506	-0.0363743386086997
Excalibur_c29625_222	3B	68	0.0164019014960497	0.375576036866359	217	NA	NA	0.953118023219506	-0.0423673574696579
wsnp_Ra_c16287_24905062	7A	136	0.0167339897683267	0.467741935483871	217	NA	NA	0.953118023219506	0.0489022496383296
wsnp_Ex_c21450_30588044	1A	70	0.016797619285141	0.124423963133641	217	NA	NA	0.953118023219506	-0.0773213705887272
RAC875_c35688_382	2A	150	0.0168317964046737	0.354838709677419	217	NA	NA	0.953118023219506	0.0482033848671435
RAC875_rep_c99492_65	2B	80	0.0169053042426269	0.472350230414747	217	NA	NA	0.953118023219506	0.0408341263033822
IACX7921	1A	70	0.0173109550180403	0.149769585253456	217	NA	NA	0.953118023219506	0.072246630127653
tplb0025l18_1788	2A	151	0.0174785483871043	0.370967741935484	217	NA	NA	0.953118023219506	0.0470743887381992
Ra_c26080_461	4B	55	0.0176808802373823	0.490783410138249	217	NA	NA	0.953118023219506	0.042218798186358
BS00067428_51	4B	62	0.0177003295737673	0.474654377880184	217	NA	NA	0.953118023219506	-0.0413047187848434
BS00066413_51	4A	63	0.0177200588306522	0.377880184331797	217	NA	NA	0.953118023219506	-0.041220221075152
wsnp_Ex_rep_c72011_70562321	1A	156	0.0182761513611928	0.324884792626728	217	NA	NA	0.953118023219506	-0.0376480011803091
Excalibur_c48379_461	1B	77	0.0185343099417404	0.331797235023041	217	NA	NA	0.953118023219506	-0.036323410595152
Kukri_c15603_1116	3B	70	0.0185876846006533	0.336405529953917	217	NA	NA	0.953118023219506	-0.0428448670823842
RAC875_c6798_467	1A	104	0.0191601081004143	0.336405529953917	217	NA	NA	0.953118023219506	0.0411679359393773
IACX4889	6B	66	0.0194785063755086	0.158986175115207	217	NA	NA	0.953118023219506	-0.0802524357255692
BS00036189_51	1D	164	0.0200960220116706	0.26036866359447	217	NA	NA	0.953118023219506	0.0416755707440197
Excalibur_c37115_306	3B	78	0.0203074289638308	0.140552995391705	217	NA	NA	0.953118023219506	-0.0483389957166187
Ku_c172_840	3B	78	0.0203074289639726	0.140552995391705	217	NA	NA	0.953118023219506	0.0483389957166196
Ku_c1312_1194	1B	41	0.0205064097948112	0.147465437788018	217	NA	NA	0.953118023219506	-0.0487410451381134
BS00089954_51	3B	70	0.0207125714635259	0.285714285714286	217	NA	NA	0.953118023219506	-0.0413814335611695
wsnp_Ku_c35386_44598937	5A	61	0.0211583468924772	0.304147465437788	217	NA	NA	0.953118023219506	0.0384938518960398
Kukri_c18274_1610	6B	58	0.0213408686691259	0.451612903225806	217	NA	NA	0.953118023219506	-0.0611371751185352
BobWhite_c8202_245	5A	35	0.0216746588407489	0.414746543778802	217	NA	NA	0.953118023219506	0.0363490161181659
JD_c23336_253	3B	23	0.0219969002080014	0.244239631336406	217	NA	NA	0.953118023219506	0.0383615764935232
Kukri_c1728_1876	2A	83	0.0221991439349557	0.442396313364055	217	NA	NA	0.953118023219506	0.0339355594196817
IAAV7544	7B	63	0.0224321113192338	0.110599078341014	217	NA	NA	0.953118023219506	-0.0491220107431012
Tdurum_contig8840_575	1B	123	0.0228714314844078	0.112903225806452	217	NA	NA	0.953118023219506	0.0513905288467082
IACX6223	2B	82	0.0229746167301984	0.440092165898618	217	NA	NA	0.953118023219506	0.0409699753058526
Kukri_c15768_68	7D	150	0.0232853964917079	0.122119815668203	217	NA	NA	0.953118023219506	0.0502391263547999
Excalibur_c12135_100	2B	82	0.0235427803188847	0.435483870967742	217	NA	NA	0.953118023219506	0.0429503393344266
BS00081120_51	5A	39	0.0240393194358689	0.175115207373272	217	NA	NA	0.953118023219506	0.0440037172620187
Excalibur_c31499_732	7D	134	0.0243526946495827	0.0921658986175116	217	NA	NA	0.953118023219506	-0.0667982676379921
BS00064905_51	2A	83	0.0247693731575561	0.447004608294931	217	NA	NA	0.953118023219506	0.0333880144792857
BS00066437_51	6B	59	0.0249964738908294	0.453917050691244	217	NA	NA	0.953118023219506	-0.0613321541282588
BS00058554_51	1D	90	0.0253290151992964	0.320276497695853	217	NA	NA	0.953118023219506	0.0575694021602366
Kukri_c15768_1383	7D	150	0.025497470453391	0.115207373271889	217	NA	NA	0.953118023219506	-0.0499712003537227
Excalibur_c6782_253	3B	6	0.0255048825621205	0.294930875576037	217	NA	NA	0.953118023219506	-0.0386887729431207
Ku_c8992_405	1A	107	0.0255627495132758	0.474654377880184	217	NA	NA	0.953118023219506	-0.0446186864642417
RAC875_c16251_618	3B	136	0.0256023861453374	0.105990783410138	217	NA	NA	0.953118023219506	-0.0531830639512219
wsnp_Ex_c8188_13842273	1D	89	0.025801378257075	0.320276497695853	217	NA	NA	0.953118023219506	-0.0590690415304724
RAC875_rep_c76047_63	1A	70	0.0259714592040557	0.110599078341014	217	NA	NA	0.953118023219506	-0.0646155753879896
BobWhite_c16847_99	3B	66	0.026033519866035	0.211981566820276	217	NA	NA	0.953118023219506	-0.0472504184649818
Kukri_c25512_53	1B	122	0.026712917403251	0.15668202764977	217	NA	NA	0.953118023219506	0.0460309882059322
Excalibur_c79041_63	5B	63	0.027084187152176	0.290322580645161	217	NA	NA	0.953118023219506	0.0583266655797985
RAC875_c89088_79	5B	69	0.027121119268767	0.288018433179724	217	NA	NA	0.953118023219506	0.0582177148063039
IAAV7414	1A	70	0.027194677609587	0.0967741935483871	217	NA	NA	0.953118023219506	0.0688869027836345
RAC875_c38003_164	2B	35	0.0275570032620423	0.124423963133641	217	NA	NA	0.953118023219506	-0.0488220929802416
BS00022920_51	1B	75	0.028149003391925	0.105990783410138	217	NA	NA	0.953118023219506	-0.0545698214777488
JD_c3116_778	1B	75	0.028149003391925	0.105990783410138	217	NA	NA	0.953118023219506	-0.0545698214777488
RAC875_rep_c119728_146	1B	75	0.0281490033921957	0.105990783410138	217	NA	NA	0.953118023219506	0.0545698214777319
Tdurum_contig81102_102	1B	75	0.0281490033921957	0.105990783410138	217	NA	NA	0.953118023219506	0.0545698214777319
Excalibur_c28045_741	1B	96	0.0283760723175407	0.211981566820276	217	NA	NA	0.953118023219506	0.0431194130055825
wsnp_Ex_rep_c69838_68799256	7A	128	0.0283945762798288	0.0898617511520737	217	NA	NA	0.953118023219506	0.0636085149602863
Excalibur_c20486_268	7A	128	0.028405050386185	0.419354838709677	217	NA	NA	0.953118023219506	0.0370976351548524
IAAV2342	1A	70	0.0284109599086196	0.0967741935483871	217	NA	NA	0.953118023219506	0.0721109857820856
Ku_c2449_578	1A	70	0.0284109599086196	0.0967741935483871	217	NA	NA	0.953118023219506	0.0721109857820856
RAC875_c21620_1359	1A	70	0.0284109599086196	0.0967741935483871	217	NA	NA	0.953118023219506	0.0721109857820856
Ex_c801_820	1A	70	0.0284109599090974	0.0967741935483871	217	NA	NA	0.953118023219506	-0.0721109857821318
RAC875_rep_c69619_78	2A	131	0.0284773060093135	0.396313364055299	217	NA	NA	0.953118023219506	0.0335125130259062
wsnp_Ku_c16572_25480808	6A	27	0.0284963973312006	0.359447004608295	217	NA	NA	0.953118023219506	0.0360317090111213
RAC875_rep_c83245_239	3B	68	0.0285702744480594	0.361751152073733	217	NA	NA	0.953118023219506	-0.0382776521413462
BS00065863_51	4A	30	0.0289413833552915	0.294930875576037	217	NA	NA	0.953118023219506	0.0336455964927245
RFL_Contig5871_1771	3B	75	0.0289962027343138	0.0576036866359447	217	NA	NA	0.953118023219506	-0.0649475771244568
Kukri_c21008_657	2A	151	0.02900353326504	0.336405529953917	217	NA	NA	0.953118023219506	0.0436706492410046
BS00030644_51	1A	70	0.0292138964171349	0.0990783410138248	217	NA	NA	0.953118023219506	-0.0690500208534814
wsnp_Ex_c44498_50537128	1A	70	0.0294184562040697	0.0967741935483871	217	NA	NA	0.953118023219506	-0.0662149911753573
wsnp_Ex_rep_c105244_89727666	1A	70	0.0294184562040697	0.0967741935483871	217	NA	NA	0.953118023219506	-0.0662149911753573
BS00039406_51	2A	113	0.0295172221122527	0.460829493087558	217	NA	NA	0.953118023219506	0.0389321703650864
BS00062759_51	1A	144	0.0295850474486306	0.315668202764977	217	NA	NA	0.953118023219506	-0.0349600263028691
Kukri_c44_1704	2B	80	0.0296750202192277	0.474654377880184	217	NA	NA	0.953118023219506	0.0365728634446967
Excalibur_c52165_93	5A	20	0.0297254432695911	0.447004608294931	217	NA	NA	0.953118023219506	-0.0400693433701598
RAC875_c14171_664	6B	58	0.0297961018356586	0.423963133640553	217	NA	NA	0.953118023219506	-0.0575383820956894
Ex_c801_555	1A	70	0.0300343679055246	0.0990783410138249	217	NA	NA	0.953118023219506	0.0656210195081925
Excalibur_c6714_246	5A	23	0.0301879932755285	0.108294930875576	217	NA	NA	0.953118023219506	0.049845529862425
Jagger_c2707_152	3B	66	0.0302710388756981	0.211981566820276	217	NA	NA	0.953118023219506	0.0457360085552097
Excalibur_rep_c69149_1588	2A	151	0.0303047444579268	0.361751152073733	217	NA	NA	0.953118023219506	0.0436426152145764
wsnp_CAP11_rep_c4346_2050918	7A	212	0.0306149160120981	0.30184331797235	217	NA	NA	0.953118023219506	0.0393555566556145
Kukri_rep_c100676_151	6B	58	0.0309366581834114	0.235023041474654	217	NA	NA	0.953118023219506	-0.0492450581717527
BS00022049_51	7A	130	0.0309536397767682	0.202764976958525	217	NA	NA	0.953118023219506	0.0405618576094779
wsnp_BE500291A_Ta_2_1	5A	16	0.0309798671953712	0.449308755760369	217	NA	NA	0.953118023219506	0.0407058818137092
wsnp_Ra_c50264_54965028	6B	58	0.0310613529252972	0.419354838709677	217	NA	NA	0.953118023219506	-0.0568349545327891
BS00022090_51	4B	62	0.0310873401752286	0.460829493087558	217	NA	NA	0.953118023219506	-0.039296403649784
wsnp_Ex_c38995_46393506	7B	67	0.0318156175112197	0.253456221198157	217	NA	NA	0.953118023219506	0.0422962063910557
IAAV3027	7A	136	0.031816429577935	0.463133640552995	217	NA	NA	0.953118023219506	-0.044696808073855
Kukri_c36879_83	2B	83	0.0318382286628941	0.440092165898618	217	NA	NA	0.953118023219506	0.0403914667897922
wsnp_BF485168B_Ta_2_1	1B	77	0.0320928223981634	0.163594470046083	217	NA	NA	0.953118023219506	0.0416353708002397
BS00056823_51	1A	143	0.0323245221203166	0.0806451612903226	217	NA	NA	0.953118023219506	-0.0580119720332863
BS00077791_51	7A	136	0.0323703036021502	0.375576036866359	217	NA	NA	0.953118023219506	0.0443281266379856
IACX3059	5B	69	0.0325158197358945	0.288018433179724	217	NA	NA	0.953118023219506	0.0567767348413852
IAAV3946	7A	130	0.0326755540195238	0.0829493087557604	217	NA	NA	0.953118023219506	-0.0626225825397473
BS00072157_51	4A	100	0.0328335992831897	0.175115207373272	217	NA	NA	0.953118023219506	-0.040396477761842
BS00064039_51	3A	93	0.0333221508410953	0.0875576036866359	217	NA	NA	0.953118023219506	0.0543866249582683
wsnp_JD_c12333_12595897	1D	164	0.0334734838981446	0.317972350230415	217	NA	NA	0.953118023219506	0.0334787919720689
D_GB5Y7FA02I369B_378	1D	38	0.0335001108974943	0.359447004608295	217	NA	NA	0.953118023219506	0.0332179571944451
BS00022276_51	2D	18	0.0336379146209726	0.352534562211982	217	NA	NA	0.953118023219506	-0.0368853230566994
CAP11_c601_120	4B	58	0.0337189362223218	0.449308755760369	217	NA	NA	0.953118023219506	0.036134188805212
Kukri_c40909_784	3B	66	0.0337238089874503	0.131336405529954	217	NA	NA	0.953118023219506	-0.0526892909653878
Kukri_c16006_1996	5B	139	0.0340140032848235	0.17741935483871	217	NA	NA	0.953118023219506	-0.0384660425956449
IACX3190	3B	70	0.0343910074561921	0.288018433179724	217	NA	NA	0.953118023219506	0.0372529016056813
RAC875_c2202_1097	1A	70	0.0345869066858162	0.101382488479263	217	NA	NA	0.953118023219506	-0.0676562194310719
wsnp_Ex_c11374_18361760	1A	70	0.0345869066858162	0.101382488479263	217	NA	NA	0.953118023219506	-0.0676562194310719
wsnp_Ex_rep_c66318_64485410	1A	70	0.0345869066858162	0.101382488479263	217	NA	NA	0.953118023219506	-0.0676562194310719
wsnp_Ex_c16378_24870688	3B	77	0.034756810194318	0.0599078341013825	217	NA	NA	0.953118023219506	0.0635116580127177
wsnp_Ex_c8386_14127329	3B	20	0.0348877673316443	0.45852534562212	217	NA	NA	0.953118023219506	-0.0357532611890168
Kukri_rep_c117029_125	1A	84	0.0351480573623047	0.248847926267281	217	NA	NA	0.953118023219506	-0.0383963555230871
BobWhite_c18550_159	6B	58	0.0351576291766143	0.421658986175115	217	NA	NA	0.953118023219506	-0.0563031021706948
Kukri_c43406_2491	6B	58	0.0351576291766143	0.421658986175115	217	NA	NA	0.953118023219506	-0.0563031021706948
Ra_c14171_2765	6B	58	0.0351576291766143	0.421658986175115	217	NA	NA	0.953118023219506	-0.0563031021706948
wsnp_Ex_c19467_28423331	6B	58	0.0351576291766143	0.421658986175115	217	NA	NA	0.953118023219506	-0.0563031021706948
Kukri_c94493_273	5B	72	0.0351850364894655	0.186635944700461	217	NA	NA	0.953118023219506	0.0585002328733637
wsnp_BE403710B_Ta_2_1	4A	95	0.0352203156997005	0.430875576036866	217	NA	NA	0.953118023219506	-0.0321891647128059
Ex_c23451_720	1A	70	0.035328774612955	0.0944700460829493	217	NA	NA	0.953118023219506	-0.0696816494058083
wsnp_Ex_c28165_37310070	1A	70	0.035328774612955	0.0944700460829493	217	NA	NA	0.953118023219506	-0.0696816494058083
wsnp_Ex_rep_c67763_66441222	1A	70	0.035328774612955	0.0944700460829493	217	NA	NA	0.953118023219506	-0.0696816494058083
tplb0059i08_441	1A	156	0.0355867231341384	0.315668202764977	217	NA	NA	0.953118023219506	0.0348693385255121
CAP11_c2984_419	1A	70	0.0356222385703362	0.110599078341014	217	NA	NA	0.953118023219506	0.0670892444852855
RAC875_c106584_747	6A	21	0.0360165015667643	0.354838709677419	217	NA	NA	0.953118023219506	-0.0349760504786261
RAC875_c3604_1527	1D	90	0.0360622916604053	0.267281105990783	217	NA	NA	0.953118023219506	0.0620167624480814
IAAV6731	1B	75	0.036193224666984	0.0852534562211982	217	NA	NA	0.953118023219506	-0.0564113114677696
RFL_Contig174_406	2A	6	0.0364007203192893	0.412442396313364	217	NA	NA	0.953118023219506	-0.0328275977038874
BS00059847_51	5B	177	0.0364747778421396	0.414746543778802	217	NA	NA	0.953118023219506	0.0314011537598038
Tdurum_contig8350_243	2A	151	0.0366782310383248	0.361751152073733	217	NA	NA	0.953118023219506	-0.042034960662173
IAAV3838	3B	72	0.0368568474726535	0.297235023041475	217	NA	NA	0.953118023219506	0.0333145085027633
BS00094095_51	5A	37	0.0371233977315835	0.359447004608295	217	NA	NA	0.953118023219506	-0.0315610295977446
Tdurum_contig22364_380	7A	136	0.0372657765129604	0.276497695852535	217	NA	NA	0.953118023219506	-0.0451669930752701
Excalibur_s107771_77	1A	70	0.0378942845162564	0.147465437788018	217	NA	NA	0.953118023219506	-0.0544898028384964
wsnp_Ku_c40084_48381107	5B	139	0.038456614226367	0.193548387096774	217	NA	NA	0.953118023219506	-0.0364850363685321
wsnp_Ku_c13311_21255891	3B	72	0.0384621045353677	0.276497695852535	217	NA	NA	0.953118023219506	-0.0329896755819643
Kukri_c55196_445	7A	128	0.0385636497023557	0.0967741935483871	217	NA	NA	0.953118023219506	-0.0580630367775052
RAC875_c5556_328	1B	75	0.0389814970695621	0.165898617511521	217	NA	NA	0.953118023219506	-0.0468506910735105
Kukri_c4074_463	3B	68	0.0390800663011786	0.255760368663594	217	NA	NA	0.953118023219506	0.0405133058154163
RAC875_c39926_313	3B	77	0.0391619441035378	0.0576036866359447	217	NA	NA	0.953118023219506	-0.0693399568536819
BS00065107_51	3B	77	0.0391619441035942	0.0576036866359447	217	NA	NA	0.953118023219506	0.0693399568536623
wsnp_Ex_c1934_3648624	3B	75	0.0395213368649718	0.0898617511520737	217	NA	NA	0.953118023219506	-0.0556134295175781
Excalibur_c62106_387	2A	151	0.0398401958094749	0.359447004608295	217	NA	NA	0.953118023219506	0.0416559373999625
BobWhite_c43731_313	5B	161	0.0398989586363781	0.191244239631336	217	NA	NA	0.953118023219506	0.0387459892969808
RFL_Contig5122_974	2A	150	0.0400209806593853	0.352534562211982	217	NA	NA	0.953118023219506	0.0413568536488036
BobWhite_c3902_175	3B	20	0.0401294095505808	0.449308755760369	217	NA	NA	0.953118023219506	0.0345247608739516
IAAV5756	1A	70	0.0402842606676528	0.0990783410138248	217	NA	NA	0.953118023219506	-0.0683838684963263
Tdurum_contig82378_264	4B	56	0.0404040279922912	0.463133640552995	217	NA	NA	0.953118023219506	0.0365889079214341
Kukri_c3983_670	6B	65	0.0407937278271711	0.170506912442396	217	NA	NA	0.953118023219506	0.0692868437029031
wsnp_Ku_c3468_6420199	1A	70	0.0410893558100126	0.0921658986175116	217	NA	NA	0.953118023219506	-0.068154378465735
Excalibur_c8188_693	1D	90	0.0411032669517234	0.315668202764977	217	NA	NA	0.953118023219506	-0.0537141718178979
D_GDRF1KQ02JPR1A_106	7D	115	0.0412135839391991	0.0875576036866359	217	NA	NA	0.953118023219506	-0.050436709497645
BS00023126_51	1A	78	0.0415225991662231	0.299539170506912	217	NA	NA	0.953118023219506	-0.0371971096869075
Excalibur_c64855_328	1A	70	0.0417026347557137	0.0898617511520737	217	NA	NA	0.953118023219506	0.064826593595023
BS00048117_51	1A	70	0.0417026347562169	0.0898617511520737	217	NA	NA	0.953118023219506	-0.0648265935950221
Tdurum_contig48689_514	6B	49	0.0420129922024175	0.228110599078341	217	NA	NA	0.953118023219506	-0.0420484539589445
Ra_c1726_1071	5B	69	0.0420352836942449	0.17741935483871	217	NA	NA	0.953118023219506	0.0555079543120129
BobWhite_c5095_634	3B	70	0.0420970020394731	0.290322580645161	217	NA	NA	0.953118023219506	0.0360305920726613
wsnp_Ku_c15816_24541162	5A	63	0.042108398051019	0.248847926267281	217	NA	NA	0.953118023219506	0.0363223211598251
wsnp_CAP8_rep_c3844_1896355	7A	212	0.0422402749259882	0.26036866359447	217	NA	NA	0.953118023219506	0.0376078138645504
BS00108020_51	5B	51	0.0422618710262462	0.195852534562212	217	NA	NA	0.953118023219506	0.0398671651620566
Tdurum_contig82378_561	4B	56	0.0427440737046965	0.460829493087558	217	NA	NA	0.953118023219506	-0.0361443097720855
Tdurum_contig47550_699	1B	83	0.0428067827916755	0.396313364055299	217	NA	NA	0.953118023219506	-0.033614473538119
Tdurum_contig43874_1129	5A	49	0.0428531554726342	0.334101382488479	217	NA	NA	0.953118023219506	0.0383381078923701
BobWhite_c26374_339	2A	74	0.0429467470080262	0.433179723502304	217	NA	NA	0.953118023219506	0.0306072000279443
wsnp_BE443187A_Ta_2_3	5A	50	0.0429983670121534	0.205069124423963	217	NA	NA	0.953118023219506	0.0377698266952837
wsnp_CAP11_c78_114341	7A	136	0.0431060427594721	0.366359447004608	217	NA	NA	0.953118023219506	0.044936450052079
BobWhite_c34920_228	6B	65	0.0433246349844337	0.168202764976959	217	NA	NA	0.953118023219506	0.0701346409290853
RAC875_rep_c75639_706	6B	65	0.0433246349844337	0.168202764976959	217	NA	NA	0.953118023219506	0.0701346409290853
Tdurum_contig15235_951	6B	65	0.0433246349844337	0.168202764976959	217	NA	NA	0.953118023219506	0.0701346409290853
wsnp_Ex_rep_c68480_67305954	6B	65	0.0433246349844337	0.168202764976959	217	NA	NA	0.953118023219506	0.0701346409290853
wsnp_Ra_c16850_25605248	6B	65	0.0433246349844337	0.168202764976959	217	NA	NA	0.953118023219506	0.0701346409290853
wsnp_Ra_c54050_57499377	6B	65	0.0433246349844337	0.168202764976959	217	NA	NA	0.953118023219506	0.0701346409290853
IACX3811	1B	41	0.0437774053869105	0.15668202764977	217	NA	NA	0.953118023219506	-0.0414070926279457
Kukri_c78348_266	6B	76	0.043880037076797	0.0691244239631336	217	NA	NA	0.953118023219506	0.0516142737581435
BS00108019_51	5B	51	0.0443798632724628	0.186635944700461	217	NA	NA	0.953118023219506	-0.0389235161817609
Tdurum_contig14482_1073	2A	151	0.0445338749585347	0.357142857142857	217	NA	NA	0.953118023219506	0.0406137469246381
wsnp_Ex_rep_c66351_64532511	7B	67	0.0446364974644104	0.26036866359447	217	NA	NA	0.953118023219506	-0.0390567527229599
RFL_Contig5337_1453	5B	161	0.0446671086693029	0.186635944700461	217	NA	NA	0.953118023219506	-0.0385042301425482
RAC875_c13610_1599	6B	1	0.0447628072542197	0.341013824884793	217	NA	NA	0.953118023219506	-0.0307102312287846
IAAV1460	6B	66	0.0448210706642669	0.170506912442396	217	NA	NA	0.953118023219506	0.0639816873550973
Tdurum_contig12899_342	3B	10	0.0448219808470842	0.163594470046083	217	NA	NA	0.953118023219506	-0.0364211245533124
wsnp_Ku_c5308_9450093	5B	21	0.0448531260032393	0.188940092165899	217	NA	NA	0.953118023219506	0.0352679293798106
BS00065693_51	5A	49	0.0449708304142255	0.373271889400922	217	NA	NA	0.953118023219506	-0.0336305559229935
JD_c3269_342	7B	77	0.0449717071583828	0.370967741935484	217	NA	NA	0.953118023219506	-0.0471818581161987
BobWhite_c3269_141	7B	77	0.0449717071584776	0.370967741935484	217	NA	NA	0.953118023219506	0.0471818581161827
Kukri_c30417_305	6B	58	0.0450560788844523	0.423963133640553	217	NA	NA	0.953118023219506	0.0530257017122082
wsnp_Ku_c2838_5354231	2A	150	0.0450640486202699	0.361751152073733	217	NA	NA	0.953118023219506	0.0398889859873712
RAC875_c19303_228	4B	56	0.0451869376642633	0.200460829493088	217	NA	NA	0.953118023219506	0.0347584451326588
RAC875_c41275_131	1A	76	0.045317953428708	0.347926267281106	217	NA	NA	0.953118023219506	0.0369483269710607
Ra_c21676_178	1D	89	0.0454825483832602	0.317972350230415	217	NA	NA	0.953118023219506	-0.0535384825672764
wsnp_Ex_c3831_6966926	1D	90	0.0454825483832602	0.317972350230415	217	NA	NA	0.953118023219506	-0.0535384825672764
Excalibur_c23155_327	1D	90	0.0454825483839989	0.317972350230415	217	NA	NA	0.953118023219506	0.0535384825672551
Excalibur_c8188_243	1D	90	0.0454825483839989	0.317972350230415	217	NA	NA	0.953118023219506	0.0535384825672551
BS00087600_51	1A	78	0.045833299992319	0.292626728110599	217	NA	NA	0.953118023219506	0.0379299294894739
wsnp_Ex_c19516_28481857	2A	6	0.0458606178776612	0.414746543778802	217	NA	NA	0.953118023219506	0.031926772894149
BobWhite_s64797_152	4B	56	0.0459601517836389	0.19815668202765	217	NA	NA	0.953118023219506	0.034698699535717
Ku_c106365_329	6B	67	0.046264831225403	0.0414746543778802	217	NA	NA	0.953118023219506	-0.074721896835058
BS00048191_51	6B	67	0.0462648312263029	0.0414746543778802	217	NA	NA	0.953118023219506	0.0747218968350492
BobWhite_c24484_240	5B	182	0.0462740223384746	0.101382488479263	217	NA	NA	0.953118023219506	-0.0493049636924434
RAC875_c55214_932	3B	68	0.0463463929667533	0.299539170506912	217	NA	NA	0.953118023219506	-0.0364278245531775
Excalibur_c20133_87	1A	70	0.0468189753254789	0.158986175115207	217	NA	NA	0.953118023219506	0.0579190754746985
Excalibur_c2978_667	6A	26	0.0468900305542777	0.359447004608295	217	NA	NA	0.953118023219506	-0.0330300448350407
BobWhite_c15802_72	6A	27	0.0468900305545795	0.359447004608295	217	NA	NA	0.953118023219506	0.0330300448350211
wsnp_BE489326B_Ta_2_1	3B	66	0.0471035760481883	0.221198156682028	217	NA	NA	0.953118023219506	0.0403360202532888
RAC875_c1148_149	4A	95	0.0479197047518888	0.430875576036866	217	NA	NA	0.953118023219506	-0.0305116694270628
Excalibur_rep_c69170_438	4A	151	0.0479668755844922	0.170506912442396	217	NA	NA	0.953118023219506	0.0408491539078542
wsnp_CAP11_c827_513472	7A	136	0.0479923830554283	0.380184331797235	217	NA	NA	0.953118023219506	0.0344309695704954
BS00091035_51	4B	71	0.0480844659031872	0.184331797235023	217	NA	NA	0.953118023219506	-0.0535934072792301
IAAV1931	4B	71	0.0480844659031872	0.184331797235023	217	NA	NA	0.953118023219506	-0.0535934072792301
Kukri_c27107_760	4B	71	0.0480844659031872	0.184331797235023	217	NA	NA	0.953118023219506	-0.0535934072792301
wsnp_Ex_c19319_28253742	4B	71	0.0480844659031872	0.184331797235023	217	NA	NA	0.953118023219506	-0.0535934072792301
CAP8_c3273_136	4B	71	0.0480844659038351	0.184331797235023	217	NA	NA	0.953118023219506	0.053593407279223
IAAV1101	2B	82	0.0482289254442088	0.45852534562212	217	NA	NA	0.953118023219506	-0.0351265435688823
RAC875_c2253_1255	6A	37	0.0487069452877986	0.170506912442396	217	NA	NA	0.953118023219506	0.0394024485483193
RAC875_c37837_889	2B	82	0.0487155998182729	0.447004608294931	217	NA	NA	0.953118023219506	0.0365396953745929
Excalibur_c46904_84	4A	151	0.0490516255226772	0.168202764976959	217	NA	NA	0.953118023219506	-0.0408325234726341
IACX5724	4A	151	0.0490516255226772	0.168202764976959	217	NA	NA	0.953118023219506	-0.0408325234726341
RAC875_rep_c116436_106	7B	67	0.0490790204268121	0.23963133640553	217	NA	NA	0.953118023219506	-0.041319213221481
wsnp_Ex_c2580_4800027	3B	67	0.0494815521034579	0.304147465437788	217	NA	NA	0.953118023219506	0.0358501286325179
Kukri_c14191_351	6B	58	0.0494845753575206	0.391705069124424	217	NA	NA	0.953118023219506	-0.0482528863726621
RFL_Contig727_736	5A	52	0.0495306461700816	0.19815668202765	217	NA	NA	0.953118023219506	0.0370390810396177
BobWhite_c30622_180	2B	82	0.0497160158482859	0.433179723502304	217	NA	NA	0.953118023219506	-0.0360825318167457
tplb0059m03_1516	3B	20	0.0497359287084666	0.451612903225806	217	NA	NA	0.953118023219506	0.0343586298440393
Excalibur_c83451_218	6B	65	0.0501187233627272	0.165898617511521	217	NA	NA	0.953118023219506	0.0694729919555108
wsnp_BF291478B_Ta_2_1	6B	65	0.0501187233627272	0.165898617511521	217	NA	NA	0.953118023219506	0.0694729919555108
wsnp_Ra_rep_c73725_71801179	6B	65	0.0501187233627272	0.165898617511521	217	NA	NA	0.953118023219506	0.0694729919555108
BS00087932_51	2A	151	0.0502201659512733	0.373271889400922	217	NA	NA	0.953118023219506	-0.0396501705232417
wsnp_Ku_c12022_19520410	2B	85	0.0504447755823107	0.205069124423963	217	NA	NA	0.953118023219506	0.0387542434494925
wsnp_BE489326B_Ta_2_2	3B	66	0.0506996563730637	0.115207373271889	217	NA	NA	0.953118023219506	-0.0508749955810375
RAC875_c4800_255	4A	151	0.0507305800886207	0.170506912442396	217	NA	NA	0.953118023219506	0.040852742653942
Kukri_c34453_332	4B	71	0.0507884347488956	0.142857142857143	217	NA	NA	0.953118023219506	0.0510387093730129
wsnp_JD_c33645_25575463	4B	71	0.0507884347488956	0.142857142857143	217	NA	NA	0.953118023219506	0.0510387093730129
BS00032203_51	4B	71	0.0507884347497436	0.142857142857143	217	NA	NA	0.953118023219506	-0.0510387093730174
Kukri_rep_c79943_189	4B	71	0.0507884347497436	0.142857142857143	217	NA	NA	0.953118023219506	-0.0510387093730174
Tdurum_contig55374_309	4B	71	0.0507884347497436	0.142857142857143	217	NA	NA	0.953118023219506	-0.0510387093730174
wsnp_Ku_c5502_9765942	4B	71	0.0507884347497436	0.142857142857143	217	NA	NA	0.953118023219506	-0.0510387093730174
BS00011624_51	6B	62	0.0508862716710648	0.384792626728111	217	NA	NA	0.953118023219506	0.0559108849872381
Kukri_c102502_261	6A	27	0.050902799544874	0.32258064516129	217	NA	NA	0.953118023219506	0.0324712778995533
wsnp_Ex_c13783_21613564	1A	70	0.0509281402147734	0.163594470046083	217	NA	NA	0.953118023219506	0.0699247027016412
Excalibur_rep_c101288_130	2D	10	0.0511252517590569	0.423963133640553	217	NA	NA	0.953118023219506	-0.0357637211560462
Tdurum_contig42495_389	3A	149	0.0515743381577528	0.354838709677419	217	NA	NA	0.953118023219506	0.0307459610819247
wsnp_CAP11_c1815_982483	1A	111	0.0519944287361073	0.214285714285714	217	NA	NA	0.953118023219506	-0.0374607488878764
BS00078085_51	1A	111	0.0519944287369811	0.214285714285714	217	NA	NA	0.953118023219506	0.037460748887856
BS00095510_51	1A	111	0.0519944287369811	0.214285714285714	217	NA	NA	0.953118023219506	0.037460748887856
wsnp_CAP8_c6680_3136899	6A	27	0.0521649227663392	0.331797235023041	217	NA	NA	0.953118023219506	-0.0320364155462505
Tdurum_contig27973_306	5B	161	0.0522444454207805	0.188940092165899	217	NA	NA	0.953118023219506	0.0368345323864823
RFL_Contig785_535	1B	165	0.0523632098104886	0.331797235023041	217	NA	NA	0.953118023219506	0.0309528094204676
BS00024215_51	7B	57	0.0524936567828584	0.0990783410138249	217	NA	NA	0.953118023219506	0.0447275148044128
Excalibur_c6255_1119	1A	70	0.0526163857423746	0.0921658986175115	217	NA	NA	0.953118023219506	0.0652016601490493
wsnp_Ex_c48375_53299028	1A	70	0.0526807524572638	0.0921658986175116	217	NA	NA	0.953118023219506	-0.0658050955698428
BS00095061_51	3B	67	0.0527093616499868	0.313364055299539	217	NA	NA	0.953118023219506	0.035070209334032
BS00067337_51	2B	82	0.05276358551368	0.442396313364055	217	NA	NA	0.953118023219506	0.036442451317118
wsnp_Ex_rep_c69631_68583202	5B	57	0.0530673300048935	0.449308755760369	217	NA	NA	0.953118023219506	0.036149612950414
wsnp_Ku_c26213_36167499	7B	67	0.0530757519413473	0.248847926267281	217	NA	NA	0.953118023219506	-0.0382794077685098
RAC875_rep_c71561_619	3B	70	0.0531542026497944	0.172811059907834	217	NA	NA	0.953118023219506	0.0423256538676462
BS00010659_51	4B	71	0.0531582406877305	0.140552995391705	217	NA	NA	0.953118023219506	-0.0504481896470352
Kukri_c89906_197	4B	71	0.0531582406877305	0.140552995391705	217	NA	NA	0.953118023219506	-0.0504481896470352
Tdurum_contig19057_245	6B	66	0.0531919987993474	0.165898617511521	217	NA	NA	0.953118023219506	-0.06081801777664
wsnp_Ex_c351_689415	7B	143	0.0533064151446964	0.341013824884793	217	NA	NA	0.953118023219506	0.033161188216134
RFL_Contig4167_1164	5B	136	0.0535553505848581	0.108294930875576	217	NA	NA	0.953118023219506	0.0432060952263491
RAC875_c38663_2179	4A	49	0.054022196217513	0.0645161290322581	217	NA	NA	0.953118023219506	-0.055693845462315
wsnp_CAP7_c32_19340	4A	49	0.054022196217513	0.0645161290322581	217	NA	NA	0.953118023219506	-0.055693845462315
wsnp_Ku_c61953_63254478	4A	49	0.054022196217513	0.0645161290322581	217	NA	NA	0.953118023219506	-0.055693845462315
Tdurum_contig14130_315	5B	11	0.054023965676931	0.311059907834101	217	NA	NA	0.953118023219506	0.0285168800283992
JD_c947_819	5A	43	0.0542900580990349	0.207373271889401	217	NA	NA	0.953118023219506	-0.0574503938771791
wsnp_Ex_c8019_13598348	5B	134	0.05430300975671	0.490783410138249	217	NA	NA	0.953118023219506	-0.0265108518218007
tplb0030j08_1960	2D	19	0.0544037517908925	0.216589861751152	217	NA	NA	0.953118023219506	-0.0348639833219089
Kukri_c52952_315	1A	78	0.0548006613475986	0.30184331797235	217	NA	NA	0.953118023219506	-0.0350375229196294
BS00064813_51	2A	151	0.0548290680486774	0.368663594470046	217	NA	NA	0.953118023219506	0.037936958329869
RAC875_c96862_121	5B	113	0.0555147425199907	0.493087557603687	217	NA	NA	0.953118023219506	-0.0337292348212248
IAAV8147	1A	71	0.0556005194574094	0.152073732718894	217	NA	NA	0.953118023219506	0.0477641706612335
IAAV2002	5B	69	0.0557062167831789	0.267281105990783	217	NA	NA	0.953118023219506	0.0492126262275931
CAP8_c806_297	1A	70	0.0557435805391993	0.152073732718894	217	NA	NA	0.953118023219506	-0.0556937969067519
Kukri_rep_c111991_498	1B	82	0.0557753788613165	0.124423963133641	217	NA	NA	0.953118023219506	-0.0449582586594168
BobWhite_c34125_183	1B	160	0.0558005861057782	0.276497695852535	217	NA	NA	0.953118023219506	-0.0335695074985818
RAC875_rep_c109207_706	2B	79	0.0558328438131244	0.138248847926267	217	NA	NA	0.953118023219506	-0.0387458518556656
RAC875_c37871_249	6B	1	0.0560198187412805	0.334101382488479	217	NA	NA	0.953118023219506	-0.0294480179779297
JD_c20036_865	5A	63	0.0561587110111865	0.147465437788018	217	NA	NA	0.953118023219506	0.0370002469573412
BS00108055_51	3B	70	0.0564026372844884	0.175115207373272	217	NA	NA	0.953118023219506	-0.0419065375913767
BS00022989_51	3A	110	0.0566501868512113	0.255760368663594	217	NA	NA	0.953118023219506	-0.0357888639648998
Ra_c69552_1419	1B	41	0.0570524912608237	0.299539170506912	217	NA	NA	0.953118023219506	0.0366424477647804
wsnp_Ex_c14866_22995097	1A	71	0.0571506311669063	0.184331797235023	217	NA	NA	0.953118023219506	0.045438541231281
wsnp_Ex_c8364_14095508	1A	71	0.0574004062939121	0.149769585253456	217	NA	NA	0.953118023219506	-0.0454526898260923
Kukri_c43981_300	7B	145	0.0575502860050777	0.394009216589862	217	NA	NA	0.953118023219506	0.0297969128987567
Tdurum_contig54776_1396	4A	164	0.0577747715537511	0.223502304147465	217	NA	NA	0.953118023219506	0.0338688433922076
BS00110292_51	3B	70	0.0582654380603861	0.163594470046083	217	NA	NA	0.953118023219506	-0.0425712904950393
Tdurum_contig23024_763	7A	136	0.0592340789940642	0.435483870967742	217	NA	NA	0.953118023219506	0.0338214091212716
BS00038217_51	2B	84	0.0597191214144479	0.331797235023041	217	NA	NA	0.953118023219506	0.0401609694276281
Kukri_c19434_936	2D	9	0.0602010848244408	0.430875576036866	217	NA	NA	0.953118023219506	-0.0286090610011387
IAAV7086	2A	163	0.0604304300831058	0.354838709677419	217	NA	NA	0.953118023219506	-0.0369638087747415
BS00011425_51	2D	19	0.060502581787469	0.214285714285714	217	NA	NA	0.953118023219506	-0.0341638018990977
BobWhite_c34798_184	6D	156	0.0605594734016104	0.246543778801843	217	NA	NA	0.953118023219506	-0.035452183394816
wsnp_Ra_c12148_19539667	1A	78	0.060728651354711	0.320276497695853	217	NA	NA	0.953118023219506	-0.0324610478704948
Kukri_c27172_757	6B	65	0.0607518410520442	0.172811059907834	217	NA	NA	0.953118023219506	0.0630423341249173
Excalibur_c20277_483	3B	10	0.0609719293450264	0.158986175115207	217	NA	NA	0.953118023219506	0.0339899305300655
wsnp_Ex_c4789_8550135	6D	9	0.0611370368587174	0.384792626728111	217	NA	NA	0.953118023219506	0.0259855905376387
BS00087043_51	5B	93	0.0613574674147942	0.315668202764977	217	NA	NA	0.953118023219506	0.036030451928875
BS00087696_51	5B	93	0.0613574674147942	0.315668202764977	217	NA	NA	0.953118023219506	0.036030451928875
RAC875_c91986_410	5B	93	0.0613574674147942	0.315668202764977	217	NA	NA	0.953118023219506	0.036030451928875
wsnp_Ku_c3294_6125586	5B	93	0.0613574674147942	0.315668202764977	217	NA	NA	0.953118023219506	0.036030451928875
BS00099782_51	5B	93	0.0613574674150164	0.315668202764977	217	NA	NA	0.953118023219506	-0.0360304519288874
Excalibur_c56310_57	5B	93	0.0613574674150164	0.315668202764977	217	NA	NA	0.953118023219506	-0.0360304519288874
RAC875_c32320_88	5B	93	0.0613574674150164	0.315668202764977	217	NA	NA	0.953118023219506	-0.0360304519288874
Excalibur_c17039_436	2D	37	0.061585986382023	0.467741935483871	217	NA	NA	0.953118023219506	-0.0308825879780077
wsnp_Ex_c12152_19428078	5B	123	0.0616174957624043	0.391705069124424	217	NA	NA	0.953118023219506	-0.0276800544866509
RAC875_c4135_1028	1D	90	0.0617427282890129	0.320276497695853	217	NA	NA	0.953118023219506	-0.0506410941866413
JD_c6678_311	3B	70	0.0618956727545088	0.170506912442396	217	NA	NA	0.953118023219506	0.0406642876507064
wsnp_Ex_c2459_4591587	5B	12	0.0621361897329926	0.158986175115207	217	NA	NA	0.953118023219506	0.0362772359669448
BobWhite_rep_c64768_264	7B	63	0.0625040542377046	0.124423963133641	217	NA	NA	0.953118023219506	-0.0380954335417272
Excalibur_c48047_90	3A	101	0.0625448587869787	0.223502304147465	217	NA	NA	0.953118023219506	0.0422157140809176
Kukri_c5579_466	2D	51	0.0628368356616597	0.30184331797235	217	NA	NA	0.953118023219506	-0.0300830365029086
Tdurum_contig50954_1393	3B	51	0.0629274100830894	0.347926267281106	217	NA	NA	0.953118023219506	-0.0318385096748024
Tdurum_contig50954_1264	3B	51	0.0629274100833874	0.347926267281106	217	NA	NA	0.953118023219506	0.0318385096747829
wsnp_BE497820A_Ta_2_2	5A	50	0.0632249367140221	0.0875576036866359	217	NA	NA	0.953118023219506	-0.0525804062683619
wsnp_Ra_c15069_23407152	5B	123	0.0632554054031581	0.3963133640553	217	NA	NA	0.953118023219506	-0.0275084667789667
BS00003955_51	6B	65	0.0635271875630831	0.163594470046083	217	NA	NA	0.953118023219506	0.0649862478731738
BS00064654_51	6B	65	0.0635271875630831	0.163594470046083	217	NA	NA	0.953118023219506	0.0649862478731738
wsnp_Ex_c1319_2522682	6B	65	0.0635271875630831	0.163594470046083	217	NA	NA	0.953118023219506	0.0649862478731738
wsnp_Ex_c5075_9013594	6B	65	0.0635271875663833	0.163594470046083	217	NA	NA	0.953118023219506	-0.0649862478732643
BobWhite_c38001_528	2B	115	0.0635823283561788	0.122119815668203	217	NA	NA	0.953118023219506	-0.0396624821626195
wsnp_JD_c2954_3925740	6B	58	0.0636091044645927	0.23963133640553	217	NA	NA	0.953118023219506	0.0424691603553029
BS00079095_51	1D	87	0.06376943883058	0.264976958525346	217	NA	NA	0.953118023219506	-0.0571612223617031
Ku_c5725_892	2B	78	0.0638755466659492	0.142857142857143	217	NA	NA	0.953118023219506	-0.0384648317185281
Tdurum_contig45550_570	4B	71	0.064128812939391	0.133640552995392	217	NA	NA	0.953118023219506	-0.0486483481839741
RAC875_c45791_450	6B	65	0.0641812928558386	0.170506912442396	217	NA	NA	0.953118023219506	0.0616822419748981
BS00011539_51	2A	151	0.0642230493077812	0.184331797235023	217	NA	NA	0.953118023219506	0.0374885287148672
Kukri_rep_c107983_607	6B	109	0.0643474587496108	0.258064516129032	217	NA	NA	0.953118023219506	-0.0339211816427172
Excalibur_c57766_92	1A	70	0.064438631976578	0.133640552995392	217	NA	NA	0.953118023219506	0.0555883168138003
BS00089968_51	5A	51	0.064609252136493	0.200460829493088	217	NA	NA	0.953118023219506	-0.0349101443347841
tplb0021g21_595	2A	150	0.06472388247053	0.347926267281106	217	NA	NA	0.953118023219506	0.0370406591103958
Excalibur_c4699_215	5B	152	0.0649459069082886	0.421658986175115	217	NA	NA	0.953118023219506	0.0285975099278648
RAC875_c35152_372	4B	63	0.0650100426175317	0.47926267281106	217	NA	NA	0.953118023219506	0.0319035594803285
wsnp_Ex_c15341_23592075	7A	136	0.0651819124342039	0.152073732718894	217	NA	NA	0.953118023219506	0.0447267024921105
BS00022673_51	5B	116	0.0654301709626402	0.465437788018433	217	NA	NA	0.953118023219506	-0.0336301632977829
wsnp_Ex_rep_c115803_95396724	6A	32	0.0654941716952572	0.175115207373272	217	NA	NA	0.953118023219506	-0.0329030170045543
Kukri_c67810_105	7B	76	0.0655136672361462	0.19815668202765	217	NA	NA	0.953118023219506	-0.0451544960953427
wsnp_Ex_c33452_41938159	1A	106	0.0655503007132756	0.495391705069124	217	NA	NA	0.953118023219506	-0.0336579168097551
wsnp_Ex_c33452_41938013	1A	106	0.0655503007135011	0.495391705069124	217	NA	NA	0.953118023219506	0.0336579168097391
BS00039641_51	4A	126	0.06572451307003	0.387096774193548	217	NA	NA	0.953118023219506	0.0275971291076962
BS00070861_51	2B	108	0.0659410487691764	0.115207373271889	217	NA	NA	0.953118023219506	0.0461363450453121
Kukri_c2164_1856	3B	144	0.0660054766341743	0.405529953917051	217	NA	NA	0.953118023219506	0.0329908710234168
Ra_c3470_1551	7B	73	0.0664728630181764	0.0483870967741935	217	NA	NA	0.953118023219506	0.0627202132278426
Excalibur_rep_c108293_345	4B	71	0.0668902575405234	0.145161290322581	217	NA	NA	0.953118023219506	0.0456939756701065
Excalibur_c40993_1129	1B	78	0.0669001568309658	0.251152073732719	217	NA	NA	0.953118023219506	0.0304493175146874
RFL_Contig4718_1269	2B	104	0.0669077676851185	0.101382488479263	217	NA	NA	0.953118023219506	0.0448250444010654
BS00022916_51	1B	61	0.0672657855163892	0.306451612903226	217	NA	NA	0.953118023219506	0.0353017923469956
BobWhite_rep_c50145_387	5A	37	0.0672913984360485	0.366359447004608	217	NA	NA	0.953118023219506	0.0280530610166876
Ex_c2389_1634	1A	70	0.0675677354731555	0.0967741935483871	217	NA	NA	0.953118023219506	0.0590253680046358
Kukri_c41694_285	6B	65	0.0676155002473398	0.165898617511521	217	NA	NA	0.953118023219506	-0.0640241761423965
BS00022810_51	7B	145	0.0676408713651297	0.483870967741935	217	NA	NA	0.953118023219506	-0.02834269990813
RAC875_rep_c116173_605	5B	30	0.0676550301373369	0.152073732718894	217	NA	NA	0.953118023219506	-0.0384972319484582
BobWhite_c15075_708	3B	136	0.0680943820872612	0.101382488479263	217	NA	NA	0.953118023219506	-0.0441548724073137
BobWhite_c4729_243	7B	145	0.0681457386785516	0.407834101382488	217	NA	NA	0.953118023219506	0.0281557166061353
IAAV1523	3A	153	0.0683769445903487	0.202764976958525	217	NA	NA	0.953118023219506	0.0337277119067245
RAC875_rep_c81781_202	6B	66	0.0683824231557036	0.126728110599078	217	NA	NA	0.953118023219506	-0.0567563657156711
wsnp_BE499478B_Ta_2_1	2B	91	0.0686679494202242	0.237327188940092	217	NA	NA	0.953118023219506	0.0324225330990844
wsnp_Ra_c19148_28288923	1B	74	0.0687147388088026	0.414746543778802	217	NA	NA	0.953118023219506	0.0288168572770822
CAP12_c703_150	5B	93	0.0688761431060836	0.317972350230415	217	NA	NA	0.953118023219506	-0.0352974147442389
IACX3288	5B	57	0.0697487133963786	0.412442396313364	217	NA	NA	0.953118023219506	-0.0327121175629319
Tdurum_contig12123_1650	6B	114	0.0697667216150972	0.0921658986175115	217	NA	NA	0.953118023219506	0.0504814360880355
BS00067698_51	2D	9	0.0697703546802712	0.426267281105991	217	NA	NA	0.953118023219506	0.0284897732564744
wsnp_Ex_c14481_22485922	6B	25	0.0697729523778065	0.15668202764977	217	NA	NA	0.953118023219506	-0.0343694252019282
Tdurum_contig100004_204	3B	92	0.0701650708991818	0.285714285714286	217	NA	NA	0.953118023219506	0.0288079883386025
BS00036851_51	5A	131	0.0701666332877106	0.421658986175115	217	NA	NA	0.953118023219506	-0.0268025174177309
wsnp_CAP7_c949_486485	7A	136	0.0701699831108747	0.380184331797235	217	NA	NA	0.953118023219506	-0.0314194674380648
wsnp_Ex_c18462_27305612	1B	79	0.0702211398864302	0.419354838709677	217	NA	NA	0.953118023219506	0.030483333828915
Excalibur_c29625_243	3B	68	0.0703073952506099	0.387096774193548	217	NA	NA	0.953118023219506	-0.0316966792499311
Kukri_c22508_119	1A	54	0.0705423469831004	0.138248847926267	217	NA	NA	0.953118023219506	-0.0390280413529602
BobWhite_c16439_1143	2D	39	0.0705783326517812	0.449308755760369	217	NA	NA	0.953118023219506	-0.0303916880787529
Kukri_c7633_724	5A	49	0.0710325954029664	0.373271889400922	217	NA	NA	0.953118023219506	0.02981871140598
BS00020610_51	7A	127	0.0711286572789459	0.26036866359447	217	NA	NA	0.953118023219506	-0.0373455151889175
Kukri_rep_c97425_164	7A	148	0.0712152829410252	0.251152073732719	217	NA	NA	0.953118023219506	0.0365528661410988
BS00083715_51	5B	11	0.0712219735242357	0.306451612903226	217	NA	NA	0.953118023219506	0.0265381410666894
BS00048754_51	3B	80	0.0713467302174994	0.311059907834101	217	NA	NA	0.953118023219506	0.0307749683664102
wsnp_JD_c14769_14413046	4A	49	0.0714806002322444	0.0691244239631336	217	NA	NA	0.953118023219506	0.0493528109184909
BobWhite_rep_c55035_124	7B	145	0.0717885817687121	0.405529953917051	217	NA	NA	0.953118023219506	-0.027471305712913
Tdurum_contig54463_316	3B	68	0.071789134378816	0.366359447004608	217	NA	NA	0.953118023219506	-0.0314910350173472
wsnp_BE445113A_Ta_2_1	1A	83	0.0719348377691525	0.248847926267281	217	NA	NA	0.953118023219506	-0.0327409127398752
wsnp_Ex_c58292_59652859	1B	80	0.0719818846073	0.495391705069124	217	NA	NA	0.953118023219506	-0.0299685935977561
RAC875_rep_c106589_184	5B	212	0.0721576554212486	0.076036866359447	217	NA	NA	0.953118023219506	-0.0505931468904315
Excalibur_c61806_213	2A	87	0.0721706519172331	0.405529953917051	217	NA	NA	0.953118023219506	-0.027291695840062
BS00070104_51	2D	83	0.0725035712524591	0.0829493087557603	217	NA	NA	0.953118023219506	0.0461136505675341
Excalibur_c34069_487	3B	75	0.0725865562672808	0.0829493087557603	217	NA	NA	0.953118023219506	-0.0494429286445026
Kukri_rep_c107572_121	2B	79	0.0726537968823082	0.133640552995392	217	NA	NA	0.953118023219506	0.0378459897224097
Tdurum_contig25393_218	5B	41	0.072806273267719	0.191244239631336	217	NA	NA	0.953118023219506	0.0581753344376139
BobWhite_c11495_120	5B	112	0.0739774247244624	0.465437788018433	217	NA	NA	0.953118023219506	0.0343940052239482
Excalibur_c21372_142	3B	62	0.0742926554065189	0.15668202764977	217	NA	NA	0.953118023219506	0.0382152284606425
BS00040916_51	5A	50	0.0745077342450549	0.214285714285714	217	NA	NA	0.953118023219506	-0.033456028416996
Kukri_rep_c117022_97	3D	1	0.0747711179096949	0.0852534562211982	217	NA	NA	0.953118023219506	-0.0446730841105278
Tdurum_contig29989_132	4B	63	0.0748015640164101	0.43778801843318	217	NA	NA	0.953118023219506	0.0312737753254666
IAAV7745	1D	87	0.0748382467849355	0.264976958525346	217	NA	NA	0.953118023219506	0.0550170370702077
IACX6349	6B	67	0.0749898399000986	0.0460829493087558	217	NA	NA	0.953118023219506	-0.0654133547331099
wsnp_Ex_c6401_11124623	6B	67	0.0749898399000986	0.0460829493087558	217	NA	NA	0.953118023219506	-0.0654133547331099
wsnp_CAP11_c3599_1741800	6B	67	0.0749898399015803	0.0460829493087558	217	NA	NA	0.953118023219506	0.0654133547331348
Tdurum_contig46583_1275	4A	151	0.0750367306459536	0.195852534562212	217	NA	NA	0.953118023219506	0.0360276309176211
RAC875_c1148_1175	5B	150	0.0750596470287054	0.421658986175115	217	NA	NA	0.953118023219506	0.0276606609403505
Excalibur_c60134_182	7A	56	0.0752779919484041	0.253456221198157	217	NA	NA	0.953118023219506	-0.0284299176183502
RFL_Contig3622_1217	1D	87	0.0753427717797187	0.267281105990783	217	NA	NA	0.953118023219506	-0.0541537402001353
wsnp_Ex_c3136_5798236	5A	131	0.0755208765538964	0.419354838709677	217	NA	NA	0.953118023219506	-0.0255188908171524
Tdurum_contig42282_10323	2A	151	0.0758290230374406	0.313364055299539	217	NA	NA	0.953118023219506	0.0386927129071282
RAC875_c95948_614	2B	81	0.0758714219131555	0.105990783410138	217	NA	NA	0.953118023219506	-0.042964903777893
Excalibur_c63730_660	3B	66	0.07590002005966	0.207373271889401	217	NA	NA	0.953118023219506	0.0376424108444198
BS00067873_51	6B	65	0.0760598061019466	0.175115207373272	217	NA	NA	0.953118023219506	0.0598712756577662
RFL_Contig4911_357	5B	11	0.0761752498633681	0.306451612903226	217	NA	NA	0.953118023219506	-0.02617932969933
BobWhite_c45118_495	3B	141	0.0761909401477215	0.324884792626728	217	NA	NA	0.953118023219506	-0.0307760527388528
wsnp_Ex_c7830_13323473	5A	50	0.0763378588441353	0.0852534562211982	217	NA	NA	0.953118023219506	0.0501608167351906
D_GA8KES402JVT1Y_74	3D	130	0.0763780121222698	0.370967741935484	217	NA	NA	0.953118023219506	-0.0275655884634327
wsnp_Ex_c50195_54565006	4B	71	0.0765086590404273	0.135944700460829	217	NA	NA	0.953118023219506	0.0473954203509841
Tdurum_contig12008_803	3B	10	0.076536557363896	0.152073732718894	217	NA	NA	0.953118023219506	-0.0323914637733682
IAAV52	5B	58	0.0765687819058987	0.486175115207373	217	NA	NA	0.953118023219506	-0.0342944921289075
wsnp_Ex_c11350_18330107	7A	130	0.0766623311200555	0.0967741935483871	217	NA	NA	0.953118023219506	-0.0497995288397473
CAP11_rep_c5191_192	6A	27	0.0772282993158598	0.336405529953917	217	NA	NA	0.953118023219506	0.0293220538916987
wsnp_Ex_c5192_9203682	1A	78	0.0773246944704283	0.304147465437788	217	NA	NA	0.953118023219506	0.0325017105449739
BS00066186_51	2A	83	0.0773644353732911	0.398617511520737	217	NA	NA	0.953118023219506	0.0271074794367916
IACX9352	4B	71	0.0775418287824449	0.138248847926267	217	NA	NA	0.953118023219506	0.0462074508934736
BS00067453_51	5A	50	0.0776932471701781	0.200460829493088	217	NA	NA	0.953118023219506	0.0331013252936119
Kukri_c48418_149	7B	150	0.0777439580177018	0.285714285714286	217	NA	NA	0.953118023219506	0.0314294236698505
BS00045330_51	3B	68	0.0777806791111075	0.313364055299539	217	NA	NA	0.953118023219506	0.0305900408222826
BS00017187_51	7B	67	0.0778431751340923	0.237327188940092	217	NA	NA	0.953118023219506	0.0375923296511766
wsnp_JD_c2297_3138694	6B	26	0.0780703381547637	0.158986175115207	217	NA	NA	0.953118023219506	-0.0338942896572094
wsnp_Ku_c5891_10414090	6B	58	0.0781171288382056	0.426267281105991	217	NA	NA	0.953118023219506	0.0459882124772015
wsnp_Ex_c6217_10848574	3A	86	0.0781818084242044	0.0552995391705069	217	NA	NA	0.953118023219506	-0.0628809763598497
Kukri_c99107_143	7B	78	0.0782157837453085	0.373271889400922	217	NA	NA	0.953118023219506	0.0413726993444712
RAC875_c31670_389	5A	63	0.0782198843007493	0.299539170506912	217	NA	NA	0.953118023219506	0.0329460161148063
Tdurum_contig88305_380	5A	50	0.0783733616281734	0.205069124423963	217	NA	NA	0.953118023219506	0.0329235928945328
wsnp_Ex_rep_c110196_92676847	5B	20	0.0784173826359119	0.207373271889401	217	NA	NA	0.953118023219506	-0.0295635253804445
BobWhite_rep_c63278_349	1A	78	0.0786841223462902	0.306451612903226	217	NA	NA	0.953118023219506	0.0320091068376822
IAAV6312	2D	42	0.0788697294490608	0.465437788018433	217	NA	NA	0.953118023219506	0.0302926098167688
CAP8_c3129_381	2A	155	0.0794474557123609	0.354838709677419	217	NA	NA	0.953118023219506	0.0351484368423769
Excalibur_rep_c105284_110	2A	83	0.0795390253008875	0.3963133640553	217	NA	NA	0.953118023219506	-0.027084635920974
Kukri_c12165_1148	1A	71	0.0796915265428458	0.359447004608295	217	NA	NA	0.953118023219506	0.0394071210606235
BS00063160_51	3B	143	0.0798928389907996	0.410138248847926	217	NA	NA	0.953118023219506	-0.0302717601262312
BobWhite_rep_c49207_243	1A	75	0.0800561102696382	0.331797235023041	217	NA	NA	0.953118023219506	0.0335604344890683
wsnp_Ku_c64203_64579087	5B	6	0.0801526139454933	0.0668202764976959	217	NA	NA	0.953118023219506	-0.0501970515274488
Ku_c29856_174	7A	136	0.0801754772178746	0.463133640552995	217	NA	NA	0.953118023219506	-0.0314605366676979
Kukri_rep_c68091_971	6B	119	0.0804364643859295	0.255760368663594	217	NA	NA	0.953118023219506	-0.0325287453938365
RAC875_c82385_209	6D	135	0.0804364643859295	0.255760368663594	217	NA	NA	0.953118023219506	-0.0325287453938365
Ex_c5168_849	6D	135	0.0804364643866588	0.255760368663594	217	NA	NA	0.953118023219506	0.0325287453938259
tplb0057e06_1607	6A	37	0.0805309659760581	0.175115207373272	217	NA	NA	0.953118023219506	0.0345652467632398
RAC875_c2253_238	6A	37	0.0805309659762877	0.175115207373272	217	NA	NA	0.953118023219506	-0.034565246763246
wsnp_Ku_c16547_25454123	2A	151	0.0805491770796783	0.311059907834101	217	NA	NA	0.953118023219506	-0.0386194198004333
BS00021939_51	5A	49	0.0808585253443558	0.453917050691244	217	NA	NA	0.953118023219506	0.0294363164133298
wsnp_RFL_Contig2403_1927045	1B	137	0.0809725181838069	0.244239631336406	217	NA	NA	0.953118023219506	0.0321516046693153
wsnp_CAP11_c303_253438	6A	85	0.0813294727572276	0.382488479262673	217	NA	NA	0.953118023219506	-0.0381163503165158
Tdurum_contig9835_664	6A	85	0.0813294727577694	0.382488479262673	217	NA	NA	0.953118023219506	0.0381163503164856
wsnp_Ex_rep_c68091_66846454	5B	40	0.0814675995647906	0.195852534562212	217	NA	NA	0.953118023219506	0.0532703996982136
BS00022242_51	3B	54	0.0815217384303823	0.186635944700461	217	NA	NA	0.953118023219506	-0.0307357566199862
Excalibur_c3730_2098	5B	26	0.0816949679899003	0.357142857142857	217	NA	NA	0.953118023219506	0.0283491423904536
RAC875_c5518_1401	5B	41	0.0819725743092594	0.193548387096774	217	NA	NA	0.953118023219506	0.0527784732344188
D_contig03023_692	1B	161	0.0819907100389659	0.306451612903226	217	NA	NA	0.953118023219506	0.0285470401932271
BS00084703_51	4A	127	0.0820085790045116	0.182027649769585	217	NA	NA	0.953118023219506	-0.04371367364908
RFL_Contig4956_2526	7A	127	0.082384279625008	0.0576036866359447	217	NA	NA	0.953118023219506	0.0636596660910129
BS00091257_51	3B	141	0.0824909301097949	0.306451612903226	217	NA	NA	0.953118023219506	-0.0302962806863807
Kukri_c45412_177	7A	130	0.0825043367396934	0.202764976958525	217	NA	NA	0.953118023219506	-0.0330349162600498
RAC875_c25656_289	2D	9	0.0832799851512813	0.41705069124424	217	NA	NA	0.953118023219506	0.0314279752893629
BobWhite_c19919_516	4A	62	0.08357297404896	0.306451612903226	217	NA	NA	0.953118023219506	-0.0279005055774819
BS00071558_51	7A	136	0.0839901054834754	0.317972350230415	217	NA	NA	0.953118023219506	0.0325360614785097
wsnp_CAP12_rep_c4278_1949864	4B	72	0.0840479536699865	0.195852534562212	217	NA	NA	0.953118023219506	0.0445061222281176
wsnp_Ex_c10100_16600633	1A	71	0.0840710959484827	0.373271889400922	217	NA	NA	0.953118023219506	-0.037848986936595
wsnp_Ku_c3151_5892200	5B	160	0.084198615667966	0.495391705069124	217	NA	NA	0.953118023219506	-0.0266924195087235
BS00077533_51	5A	50	0.0843456479297484	0.19815668202765	217	NA	NA	0.953118023219506	0.0326225567967073
BS00063302_51	1B	160	0.0845118954497426	0.283410138248848	217	NA	NA	0.953118023219506	-0.0305597389111831
BS00093275_51	1D	180	0.0845118954497426	0.283410138248848	217	NA	NA	0.953118023219506	-0.0305597389111831
RAC875_c76611_364	3B	14	0.0845166686835684	0.290322580645161	217	NA	NA	0.953118023219506	0.0286097795177618
Excalibur_c47013_1503	1A	105	0.0845654007931073	0.486175115207373	217	NA	NA	0.953118023219506	0.0321064950273051
RAC875_c57656_170	7A	136	0.0847154912122104	0.463133640552995	217	NA	NA	0.953118023219506	0.0311814989480581
Tdurum_contig12326_232	7A	134	0.0849482808011374	0.304147465437788	217	NA	NA	0.953118023219506	-0.0370974781593638
RAC875_c61824_194	3B	145	0.0852654006838575	0.327188940092166	217	NA	NA	0.953118023219506	-0.0307602903680504
RAC875_c54260_127	1D	87	0.0855276899491117	0.262672811059908	217	NA	NA	0.953118023219506	0.0542398807558584
BS00023673_51	7A	128	0.0855637815660259	0.211981566820276	217	NA	NA	0.953118023219506	0.0316709500332752
RAC875_c22328_490	2A	151	0.0856372592212081	0.315668202764977	217	NA	NA	0.953118023219506	-0.037645435408594
Tdurum_contig50720_482	2A	151	0.0856626549937827	0.357142857142857	217	NA	NA	0.953118023219506	0.034261240073338
wsnp_Ex_c41953_48657850	1A	106	0.0857776979320367	0.366359447004608	217	NA	NA	0.953118023219506	0.0312647275484697
wsnp_Ex_c41953_48658353	1A	106	0.0857776979320367	0.366359447004608	217	NA	NA	0.953118023219506	0.0312647275484697
wsnp_JD_c3973_5044238	1A	106	0.0857776979320367	0.366359447004608	217	NA	NA	0.953118023219506	0.0312647275484697
RAC875_c16281_195	3B	75	0.0858575046621324	0.0852534562211982	217	NA	NA	0.953118023219506	0.0473086037737165
RAC875_c16281_167	3B	77	0.0858575046641078	0.0852534562211982	217	NA	NA	0.953118023219506	-0.0473086037737431
BS00060255_51	3B	62	0.086246528980239	0.158986175115207	217	NA	NA	0.953118023219506	-0.0367241663284048
BS00062691_51	4B	62	0.0862475387741709	0.470046082949309	217	NA	NA	0.953118023219506	0.0300910060877726
RAC875_c35521_185	2A	113	0.0867106129069989	0.43778801843318	217	NA	NA	0.953118023219506	0.02905050362026
Kukri_rep_c87640_135	3A	91	0.0867617155459888	0.0944700460829493	217	NA	NA	0.953118023219506	0.0424843111785953
BobWhite_c23617_167	1B	118	0.0869670180659972	0.465437788018433	217	NA	NA	0.953118023219506	0.0269382258697384
Tdurum_contig52350_296	2A	151	0.0869692576758301	0.214285714285714	217	NA	NA	0.953118023219506	0.0347188123582818
Tdurum_contig13698_141	6B	67	0.0871095302501601	0.043778801843318	217	NA	NA	0.953118023219506	0.0634284015504027
wsnp_Ex_c6401_11124462	6B	67	0.0871095302501601	0.043778801843318	217	NA	NA	0.953118023219506	0.0634284015504027
Excalibur_c22075_166	6B	67	0.0871095302516036	0.0437788018433179	217	NA	NA	0.953118023219506	-0.0634284015504392
wsnp_CAP12_c527_285541	6B	67	0.0871095302516036	0.0437788018433179	217	NA	NA	0.953118023219506	-0.0634284015504392
wsnp_Ex_c6401_11124792	6B	66	0.0871095302516036	0.0437788018433179	217	NA	NA	0.953118023219506	-0.0634284015504392
RAC875_c26400_88	6B	65	0.0872571267849245	0.163594470046083	217	NA	NA	0.953118023219506	-0.0608595802895024
wsnp_Ex_c11813_18968198	7D	139	0.0872813265306136	0.290322580645161	217	NA	NA	0.953118023219506	0.0300993547449826
Tdurum_contig86202_175	5A	89	0.0875046011062625	0.341013824884793	217	NA	NA	0.95393386027727	0.0301819758783264
RAC875_c26860_648	6A	32	0.0879095141538156	0.17741935483871	217	NA	NA	0.956723712511272	0.0303632536358549
BobWhite_c47143_592	6A	96	0.0880687989580855	0.311059907834101	217	NA	NA	0.956835462114834	0.0289289979631899
RAC875_c4254_364	6B	58	0.0882307553602821	0.456221198156682	217	NA	NA	0.956975811095222	0.044534347930643
Kukri_c3773_1450	3B	12	0.0884981193580525	0.405529953917051	217	NA	NA	0.958257039457091	-0.0269002233802595
RAC875_c26415_350	2B	84	0.0887002845921789	0.444700460829493	217	NA	NA	0.958829170650473	-0.0322416714283023
wsnp_Ex_c2870_5296539	5B	160	0.0894718346974974	0.207373271889401	217	NA	NA	0.963099948842282	0.0306785041952224
Ra_c32003_420	7A	127	0.0894905561430641	0.0829493087557604	217	NA	NA	0.963099948842282	-0.0484675974036834
BS00076246_51	5A	89	0.0895453464349544	0.336405529953917	217	NA	NA	0.963099948842282	0.0298622492401854
wsnp_Ex_c4728_8444212	6B	26	0.0899268737639727	0.168202764976959	217	NA	NA	0.964823290279768	-0.0317169780204312
RAC875_c45747_87	4B	63	0.0900117123491659	0.463133640552995	217	NA	NA	0.964823290279768	-0.028781263695203
BS00066475_51	3A	87	0.0901563579143219	0.428571428571429	217	NA	NA	0.964823290279768	0.0300430747925855
Excalibur_c37474_242	1A	71	0.0909161384270237	0.269585253456221	217	NA	NA	0.97133531587341	0.0395150105223365
BS00043099_51	2B	85	0.0914100149482141	0.338709677419355	217	NA	NA	0.971761102620005	-0.0357028882588342
tplb0045o20_699	2B	87	0.0914100149482141	0.338709677419355	217	NA	NA	0.971761102620005	-0.0357028882588342
wsnp_JD_c12687_12877994	2B	84	0.0914100149482141	0.338709677419355	217	NA	NA	0.971761102620005	-0.0357028882588342
IAAV4514	6B	65	0.0919807874504462	0.17741935483871	217	NA	NA	0.971997403329083	0.0559037658377459
Ex_c5759_628	1A	71	0.092172693024392	0.158986175115207	217	NA	NA	0.971997403329083	-0.0420571418077174
Tdurum_contig33737_157	4B	56	0.0921808257371515	0.19815668202765	217	NA	NA	0.971997403329083	0.029456454052724
D_GBF1XID01DNWRS_378	1D	86	0.092508713541947	0.264976958525346	217	NA	NA	0.971997403329083	-0.0511634098268345
IACX4378	1A	78	0.0926161961042558	0.308755760368664	217	NA	NA	0.971997403329083	-0.0302306878032494
wsnp_Ex_rep_c66628_64934660	1A	78	0.0926161961042558	0.308755760368664	217	NA	NA	0.971997403329083	-0.0302306878032494
IAAV5406	1A	78	0.0926161961049553	0.308755760368664	217	NA	NA	0.971997403329083	0.0302306878032255
Ku_c69608_894	2A	124	0.092643265976857	0.430875576036866	217	NA	NA	0.971997403329083	0.025320432839556
Ku_c4349_1791	5B	41	0.0929633784253669	0.209677419354839	217	NA	NA	0.973764849705189	0.0477837228246898
Kukri_c48943_1149	4A	102	0.093121537280868	0.131336405529954	217	NA	NA	0.973832884170119	0.0371523366753745
wsnp_Ra_c22775_32274079	4A	133	0.0933962357008093	0.184331797235023	217	NA	NA	0.974234382612309	0.0413604249412378
RFL_Contig4441_627	6A	74	0.0935437891891861	0.375576036866359	217	NA	NA	0.974234382612309	-0.0288190415169254
Excalibur_c2598_2052	5A	64	0.0936914833853171	0.341013824884793	217	NA	NA	0.974234382612309	-0.0286966374588244
wsnp_JD_c16245_15468917	3B	81	0.0942681971010647	0.0622119815668203	217	NA	NA	0.974234382612309	-0.0554852935027412
Excalibur_c8585_701	1B	118	0.0943032782685519	0.463133640552995	217	NA	NA	0.974234382612309	-0.0261715747016158
Tdurum_contig11216_942	1B	118	0.094303278268983	0.463133640552995	217	NA	NA	0.974234382612309	0.026171574701606
wsnp_Ra_c29782_39115548	1B	74	0.0944025481873608	0.41705069124424	217	NA	NA	0.974234382612309	0.0262486973381
Ra_c58315_265	1A	76	0.0946998417256578	0.347926267281106	217	NA	NA	0.974234382612309	-0.0312886603643836
Kukri_c49506_396	4B	40	0.0947449054315716	0.285714285714286	217	NA	NA	0.974234382612309	0.0274504058746086
Tdurum_contig12967_831	5A	50	0.0950736566670409	0.195852534562212	217	NA	NA	0.974234382612309	-0.0316881666876121
wsnp_Ex_c13284_20948460	3B	143	0.0950828403213096	0.336405529953917	217	NA	NA	0.974234382612309	0.0283637650336406
wsnp_Ex_c9502_15748251	6A	85	0.095093435070174	0.380184331797235	217	NA	NA	0.974234382612309	0.0364229729351315
wsnp_BE490147A_Ta_2_1	6A	85	0.0952840978477699	0.384792626728111	217	NA	NA	0.974234382612309	-0.0362810186663811
wsnp_Ex_c9502_15748469	6A	85	0.0952840978477699	0.384792626728111	217	NA	NA	0.974234382612309	-0.0362810186663811
RAC875_c93959_96	6A	118	0.0954745003566266	0.0921658986175115	217	NA	NA	0.974629199983942	-0.0400066082820114
Tdurum_contig14847_144	1B	41	0.0957097244105087	0.172811059907834	217	NA	NA	0.975479587999804	-0.0339092840420481
wsnp_Ra_c16080_24638622	1A	78	0.0961382090259038	0.274193548387097	217	NA	NA	0.977209030273477	-0.0311451418358466
BS00065146_51	1A	70	0.0961837886828901	0.357142857142857	217	NA	NA	0.977209030273477	-0.0369540738023382
BS00022520_51	5B	71	0.0965929048476891	0.299539170506912	217	NA	NA	0.978758641920462	-0.0452280512514029
Excalibur_c24041_794	1A	71	0.0970026593450364	0.15668202764977	217	NA	NA	0.978758641920462	-0.0426192732423445
Kukri_c33640_640	3A	106	0.0972663141633846	0.410138248847926	217	NA	NA	0.978758641920462	-0.0275291608756465
Kukri_c44940_117	6B	65	0.0974880188001463	0.149769585253456	217	NA	NA	0.978758641920462	-0.058363461894956
wsnp_Ra_c63822_63288359	7A	56	0.0975824179558776	0.251152073732719	217	NA	NA	0.978758641920462	-0.026514676097257
BobWhite_c911_127	7A	128	0.0976786917612315	0.244239631336406	217	NA	NA	0.978758641920462	-0.0314880386543912
wsnp_Ku_c557_1166684	1A	76	0.0978158887423106	0.32258064516129	217	NA	NA	0.978758641920462	0.0320624460625289
wsnp_Ex_c9362_15546626	5B	190	0.0978623471456199	0.175115207373272	217	NA	NA	0.978758641920462	0.0308766909923897
BS00099794_51	1B	118	0.0980658652887585	0.444700460829493	217	NA	NA	0.978758641920462	0.0267344444665056
wsnp_Ex_c6817_11761300	1A	71	0.0981748168059663	0.357142857142857	217	NA	NA	0.978758641920462	0.0374595418087917
BS00044720_51	2D	42	0.0983060732669332	0.470046082949309	217	NA	NA	0.978758641920462	0.0282084853966005
Excalibur_c49421_443	1A	78	0.0983129584464943	0.30184331797235	217	NA	NA	0.978758641920462	-0.0302553828483214
Tdurum_contig10408_1548	3D	143	0.0983544851737696	0.366359447004608	217	NA	NA	0.978758641920462	-0.0289754623924088
BS00041355_51	1B	75	0.0984703446006258	0.147465437788018	217	NA	NA	0.978758641920462	-0.0375860552533709
IAAV2784	2B	91	0.0990321069968892	0.421658986175115	217	NA	NA	0.979669071434767	0.0446080927437045
Excalibur_c15744_322	6B	1	0.0991268748578763	0.313364055299539	217	NA	NA	0.979669071434767	0.0263912618695432
Kukri_rep_c69087_153	2D	51	0.0991752128899702	0.313364055299539	217	NA	NA	0.979669071434767	0.0264614746839218
wsnp_Ku_c3081_5776947	4A	58	0.0994160841893533	0.483870967741935	217	NA	NA	0.979669071434767	0.0270316730613214
BS00066651_51	7A	128	0.099523823812478	0.248847926267281	217	NA	NA	0.979669071434767	-0.0335743682655769
Kukri_c13188_256	1B	74	0.099993720019061	0.407834101382488	217	NA	NA	0.979669071434767	-0.0256335907128573
RAC875_rep_c69356_504	7A	213	0.100009734936055	0.269585253456221	217	NA	NA	0.979669071434767	-0.0303246382842817
RFL_Contig1622_1259	6A	25	0.100119876973766	0.262672811059908	217	NA	NA	0.979669071434767	-0.0284723684904762
RAC875_c35310_770	3B	62	0.100192029365361	0.15668202764977	217	NA	NA	0.979669071434767	0.0349901622931181
Tdurum_contig50954_394	3B	135	0.100406474116286	0.338709677419355	217	NA	NA	0.979669071434767	0.0283459980972545
Ku_c439_1308	5B	39	0.100553373587559	0.202764976958525	217	NA	NA	0.979669071434767	0.0472402474935194
BobWhite_c24364_73	3B	86	0.100731316760949	0.110599078341014	217	NA	NA	0.979669071434767	-0.0376643090873734
IACX5994	1A	106	0.101373552163374	0.486175115207373	217	NA	NA	0.979669071434767	-0.0299606617763502
IAAV4252	5B	39	0.101540349608699	0.19815668202765	217	NA	NA	0.979669071434767	-0.0501267153006957
IAAV3646	7B	68	0.101850258956435	0.0714285714285714	217	NA	NA	0.979669071434767	0.0666929515102002
RAC875_c62325_320	6A	41	0.102024505983993	0.267281105990783	217	NA	NA	0.979669071434767	0.0249599727417884
wsnp_Ex_c852_1657319	1B	70	0.102494640807437	0.223502304147465	217	NA	NA	0.979669071434767	0.0298898822950981
BobWhite_rep_c66990_294	3B	80	0.102617995454992	0.115207373271889	217	NA	NA	0.979669071434767	-0.0381419436369939
wsnp_Ex_c27290_36498462	1D	87	0.102724126532373	0.258064516129032	217	NA	NA	0.979669071434767	-0.0525293544448111
BobWhite_c22638_135	6B	67	0.102891521667232	0.172811059907834	217	NA	NA	0.979669071434767	-0.0375806156949672
BS00035640_51	7B	70	0.103104398833587	0.400921658986175	217	NA	NA	0.979669071434767	0.0442070544278579
BS00084106_51	5B	139	0.103648947243155	0.237327188940092	217	NA	NA	0.979669071434767	0.0266476650646315
RFL_Contig5637_1008	1B	41	0.103789776793163	0.221198156682028	217	NA	NA	0.979669071434767	-0.0295315637294857
Tdurum_contig56342_134	7B	76	0.103871265791676	0.297235023041475	217	NA	NA	0.979669071434767	0.0352740695953742
wsnp_Ex_c10555_17236072	2A	150	0.103935665217555	0.304147465437788	217	NA	NA	0.979669071434767	-0.036009681695214
Kukri_c44231_1576	2A	150	0.103935665217556	0.304147465437788	217	NA	NA	0.979669071434767	0.0360096816951803
Kukri_c9520_288	5B	57	0.104333272289476	0.474654377880184	217	NA	NA	0.979669071434767	-0.0312701592707345
wsnp_Ex_c28900_37982485	1A	106	0.104340576168675	0.47926267281106	217	NA	NA	0.979669071434767	0.0336668862179064
BS00070539_51	7A	126	0.104528882328261	0.248847926267281	217	NA	NA	0.979669071434767	-0.0301036939488348
wsnp_Ex_c4612_8254533	1A	108	0.10463263851844	0.476958525345622	217	NA	NA	0.979669071434767	0.0332113918532606
RAC875_c61493_327	5A	82	0.10476355586457	0.331797235023041	217	NA	NA	0.979669071434767	0.0259418191338305
BS00056550_51	1A	24	0.104791170190428	0.345622119815668	217	NA	NA	0.979669071434767	-0.028166470541386
Tdurum_contig69003_459	7A	42	0.105069827306564	0.140552995391705	217	NA	NA	0.979669071434767	0.0334803763682956
RAC875_c66695_560	2B	131	0.105205401449705	0.101382488479263	217	NA	NA	0.979669071434767	-0.0428740683856104
IAAV6102	2A	151	0.105212136071798	0.30184331797235	217	NA	NA	0.979669071434767	-0.0354395321878727
BS00003730_51	7A	213	0.105303648145973	0.0622119815668203	217	NA	NA	0.979669071434767	-0.0431604636870659
wsnp_Ex_c2236_4189774	6A	126	0.105383216997945	0.126728110599078	217	NA	NA	0.979669071434767	-0.0326953364026146
BS00022703_51	3A	110	0.106054357514483	0.26036866359447	217	NA	NA	0.979669071434767	0.030484738023894
RAC875_c44365_203	3B	68	0.106101580197105	0.382488479262673	217	NA	NA	0.979669071434767	-0.0276381651240847
Ku_c915_507	5A	86	0.107128571059629	0.117511520737327	217	NA	NA	0.979669071434767	-0.0358015756987937
Excalibur_c19237_895	1D	87	0.107375095625578	0.26036866359447	217	NA	NA	0.979669071434767	0.0504079397717732
BS00020236_51	7A	226	0.107377166934105	0.216589861751152	217	NA	NA	0.979669071434767	-0.0262421777603912
Kukri_c28968_130	7A	213	0.10765988297541	0.426267281105991	217	NA	NA	0.979669071434767	-0.0273636640532917
Ku_c19185_1569	2D	137	0.107749373824395	0.223502304147465	217	NA	NA	0.979669071434767	0.0264740248493229
BS00108062_51	5B	47	0.108071886255313	0.214285714285714	217	NA	NA	0.979669071434767	0.0373274633237841
Excalibur_c42413_442	2D	97	0.108398701993347	0.299539170506912	217	NA	NA	0.979669071434767	0.0270653489983079
IAAV902	3A	93	0.108419451010409	0.131336405529954	217	NA	NA	0.979669071434767	-0.0347633326824308
BS00067152_51	5B	58	0.108419608780644	0.368663594470046	217	NA	NA	0.979669071434767	0.0328222605545427
Kukri_rep_c104422_192	2B	49	0.108479705384157	0.124423963133641	217	NA	NA	0.979669071434767	0.0380535400788347
wsnp_JD_c8173_9207415	1D	87	0.108677161333347	0.267281105990783	217	NA	NA	0.979669071434767	0.0492405745860012
Tdurum_contig54925_415	2B	108	0.108744980978937	0.117511520737327	217	NA	NA	0.979669071434767	0.0409142981108062
wsnp_Ex_c16963_25554152	5B	57	0.109094722217108	0.423963133640553	217	NA	NA	0.979669071434767	0.0298150176225427
BS00094172_51	2B	157	0.109192565947093	0.306451612903226	217	NA	NA	0.979669071434767	0.0255377481012085
CAP7_c5481_96	5B	29	0.109250741443301	0.0967741935483871	217	NA	NA	0.979669071434767	0.0425742214993301
RAC875_c22722_671	5B	189	0.109297801790256	0.184331797235023	217	NA	NA	0.979669071434767	0.0296298014797713
wsnp_Ra_c25656_35227058	2D	9	0.10940520559581	0.414746543778802	217	NA	NA	0.979669071434767	0.0290248641100348
Excalibur_c18265_399	6A	141	0.109460061975153	0.317972350230415	217	NA	NA	0.979669071434767	0.0320794587552449
RAC875_rep_c83934_91	7A	213	0.109731928713359	0.472350230414747	217	NA	NA	0.979669071434767	0.0253676088218171
Ex_c66324_1151	4A	66	0.109794009491192	0.460829493087558	217	NA	NA	0.979669071434767	-0.0246086664696286
tplb0024i15_1754	1B	75	0.109816293082846	0.172811059907834	217	NA	NA	0.979669071434767	-0.036835410712265
Tdurum_contig29823_203	6A	27	0.10982272888606	0.428571428571429	217	NA	NA	0.979669071434767	0.0262443409641353
BS00022045_51	7B	90	0.109987788865752	0.115207373271889	217	NA	NA	0.979669071434767	0.0382705582768681
wsnp_Ra_c3270_6136601	1A	83	0.110092901125898	0.237327188940092	217	NA	NA	0.979669071434767	-0.0292830697890842
CAP11_c896_88	4D	170	0.11023785638361	0.145161290322581	217	NA	NA	0.979669071434767	0.0400096140191462
wsnp_Ku_c5560_9851459	1D	90	0.110316209888246	0.262672811059908	217	NA	NA	0.979669071434767	-0.0489938296586736
Kukri_c62277_80	2B	81	0.110437318414017	0.483870967741935	217	NA	NA	0.979669071434767	-0.0269962068991383
RFL_Contig3203_1971	1A	78	0.110472675500248	0.304147465437788	217	NA	NA	0.979669071434767	0.029168909790549
wsnp_Ra_c37745_45806931	1A	78	0.110472675500248	0.304147465437788	217	NA	NA	0.979669071434767	0.029168909790549
RAC875_c9150_2945	5B	58	0.110870924838324	0.495391705069124	217	NA	NA	0.979669071434767	0.0313931491080055
wsnp_Ex_c5690_9994334	4A	42	0.111032450361132	0.0576036866359447	217	NA	NA	0.979669071434767	0.0541815000064529
wsnp_Ex_c10550_17231658	7B	90	0.111848012406095	0.119815668202765	217	NA	NA	0.979669071434767	0.0384580378032808
wsnp_Ra_c13949_21928888	6B	57	0.111941856136569	0.373271889400922	217	NA	NA	0.979669071434767	-0.0340006981660856
BS00067163_51	3D	130	0.112166266955569	0.368663594470046	217	NA	NA	0.979669071434767	0.0244420986973495
Excalibur_rep_c92855_977	6B	66	0.112244169654079	0.389400921658986	217	NA	NA	0.979669071434767	-0.0323794950098062
Kukri_c53506_1141	6B	67	0.112252955569964	0.0391705069124424	217	NA	NA	0.979669071434767	-0.0576449650136794
wsnp_Ex_c702_1382859	6B	26	0.112313795511605	0.168202764976959	217	NA	NA	0.979669071434767	0.0297958182651534
wsnp_Ra_c38873_46699852	5B	154	0.112503942027211	0.195852534562212	217	NA	NA	0.979669071434767	0.0304025260706808
CAP12_c4778_199	3B	63	0.112698541389941	0.195852534562212	217	NA	NA	0.979669071434767	-0.0320933332284978
CAP7_c10133_40	7A	128	0.112838998813348	0.232718894009217	217	NA	NA	0.979669071434767	-0.0309021968805085
Kukri_c50720_397	4A	74	0.112857526207674	0.182027649769585	217	NA	NA	0.979669071434767	-0.0296290546725606
RAC875_c12808_182	1A	70	0.112992439164493	0.382488479262673	217	NA	NA	0.979669071434767	0.0340898416112321
Excalibur_c60581_62	3A	107	0.113105801795292	0.400921658986175	217	NA	NA	0.979669071434767	0.0255690883315722
Kukri_c2842_248	6B	67	0.11312587853423	0.0391705069124424	217	NA	NA	0.979669071434767	0.0569680081626687
RAC875_c43893_213	3B	69	0.113480352320986	0.294930875576037	217	NA	NA	0.979669071434767	0.0276321714636847
Kukri_c35480_647	5B	69	0.113529390260709	0.304147465437788	217	NA	NA	0.979669071434767	-0.0413002352486469
BS00062644_51	7D	151	0.113878090350763	0.17741935483871	217	NA	NA	0.979669071434767	-0.0292267637000974
Tdurum_contig52695_388	5A	89	0.113928429099411	0.451612903225806	217	NA	NA	0.979669071434767	-0.027470802398593
IAAV6287	7A	139	0.113968867546121	0.216589861751152	217	NA	NA	0.979669071434767	0.0294785338958796
wsnp_CAP11_rep_c4151_1963100	5A	53	0.114023577321326	0.315668202764977	217	NA	NA	0.979669071434767	0.0327903664578137
Jagger_c6508_51	5B	40	0.114401517114472	0.19815668202765	217	NA	NA	0.979669071434767	-0.0480465612518959
RAC875_c4632_1681	6A	72	0.11467746743204	0.278801843317972	217	NA	NA	0.979669071434767	0.0327622939773118
BS00062996_51	5A	27	0.114694424404744	0.345622119815668	217	NA	NA	0.979669071434767	0.0324091342910968
wsnp_BE445113A_Ta_2_2	1A	83	0.114759609387736	0.244239631336406	217	NA	NA	0.979669071434767	0.0288733670900756
RFL_Contig2772_1693	5B	126	0.11481624258504	0.147465437788018	217	NA	NA	0.979669071434767	-0.036994235065805
Tdurum_contig91865_242	3A	66	0.114838810023068	0.0875576036866359	217	NA	NA	0.979669071434767	-0.0395974398739725
BS00029208_51	2A	26	0.114898120805496	0.387096774193548	217	NA	NA	0.979669071434767	-0.0258477409634938
BS00070004_51	2A	113	0.11519675345662	0.426267281105991	217	NA	NA	0.979669071434767	0.0271298829786542
wsnp_Ex_c3136_5798185	5A	131	0.115283194290929	0.410138248847926	217	NA	NA	0.979669071434767	-0.0230837290906178
BobWhite_c44947_277	1A	154	0.115574418539149	0.460829493087558	217	NA	NA	0.979669071434767	-0.0226892126594302
wsnp_Ku_rep_c71900_71624324	1B	64	0.115663075095524	0.297235023041475	217	NA	NA	0.979669071434767	0.0275078450179356
IAAV5730	1A	71	0.115762885477158	0.158986175115207	217	NA	NA	0.979669071434767	-0.0402724390624485
BS00070507_51	5B	52	0.116459792883838	0.329493087557604	217	NA	NA	0.979669071434767	-0.0303234994688992
Ra_c58335_189	3B	13	0.116495180520666	0.430875576036866	217	NA	NA	0.979669071434767	0.0242716129537976
wsnp_Ex_c35563_43690084	1A	71	0.116678127911547	0.380184331797235	217	NA	NA	0.979669071434767	-0.034047870056483
Kukri_rep_c115954_137	1A	71	0.116891007340436	0.375576036866359	217	NA	NA	0.979669071434767	-0.0338958387003743
wsnp_Ku_c93664_84327484	3B	71	0.116923588375009	0.13594470046083	217	NA	NA	0.979669071434767	0.037816970521753
RAC875_c22201_461	7A	136	0.117050829413613	0.490783410138249	217	NA	NA	0.979669071434767	0.0275525354760298
wsnp_Ex_c16569_25082817	3B	141	0.117118203395843	0.336405529953917	217	NA	NA	0.979669071434767	-0.0264512138201711
BS00046264_51	6B	110	0.117359235624601	0.486175115207373	217	NA	NA	0.979669071434767	-0.0269314887366736
Excalibur_c25948_366	5B	58	0.117438816573142	0.493087557603687	217	NA	NA	0.979669071434767	0.0306685711635044
IAAV5992	5B	105	0.117709381725272	0.463133640552995	217	NA	NA	0.979669071434767	0.0279626601299015
RAC875_c62483_112	3B	135	0.117732943270714	0.341013824884793	217	NA	NA	0.979669071434767	0.027756285653938
Kukri_rep_c98227_390	7A	203	0.117840525091826	0.324884792626728	217	NA	NA	0.979669071434767	0.0262253276810025
RFL_Contig1823_1044	1B	118	0.118119671352334	0.460829493087558	217	NA	NA	0.979669071434767	0.0245587038589434
wsnp_Ku_c17161_26193672	7B	91	0.118168940550432	0.140552995391705	217	NA	NA	0.979669071434767	-0.0344206967698391
IACX8322	4A	127	0.118508492505484	0.175115207373272	217	NA	NA	0.979669071434767	0.0392143393452411
Ku_c28853_1518	7B	76	0.118744703443369	0.290322580645161	217	NA	NA	0.979669071434767	0.0345958928174532
BobWhite_c8428_346	1A	71	0.118906108067163	0.152073732718894	217	NA	NA	0.979669071434767	0.0371173038244157
Excalibur_c581_947	1B	99	0.118983763320391	0.170506912442396	217	NA	NA	0.979669071434767	-0.0315529043288327
BS00070005_51	2A	113	0.119052245616522	0.433179723502304	217	NA	NA	0.979669071434767	0.0262947358854788
BobWhite_c38408_71	5B	140	0.119086328453176	0.21889400921659	217	NA	NA	0.979669071434767	-0.026567717728283
BS00050057_51	5B	140	0.119086328453389	0.21889400921659	217	NA	NA	0.979669071434767	0.0265677177282733
Tdurum_contig8171_1680	5B	140	0.119086328453389	0.21889400921659	217	NA	NA	0.979669071434767	0.0265677177282733
Excalibur_rep_c106124_239	2B	93	0.119318117671847	0.170506912442396	217	NA	NA	0.979669071434767	-0.0323274406778431
IACX1412	2B	93	0.119318117671847	0.170506912442396	217	NA	NA	0.979669071434767	-0.0323274406778431
Tdurum_contig30517_310	1B	84	0.119415480029414	0.255760368663594	217	NA	NA	0.979669071434767	0.0333016077585135
RAC875_rep_c98040_163	1B	74	0.119797579847712	0.412442396313364	217	NA	NA	0.979669071434767	0.0240626368079546
BobWhite_c22134_398	1A	109	0.119814226799962	0.23963133640553	217	NA	NA	0.979669071434767	0.0300176916926951
RAC875_c62831_255	2B	32	0.119985791886592	0.0460829493087558	217	NA	NA	0.979669071434767	-0.0524870135721867
wsnp_Ex_rep_c109742_92411838	1A	82	0.120375065307389	0.237327188940092	217	NA	NA	0.979669071434767	0.0279044528076406
BS00074301_51	5A	89	0.120381750792356	0.442396313364055	217	NA	NA	0.979669071434767	0.0266651562948379
Kukri_c4412_383	1B	74	0.120385608832609	0.0714285714285714	217	NA	NA	0.979669071434767	0.046165691829537
BobWhite_rep_c63943_76	5A	73	0.120575799363274	0.306451612903226	217	NA	NA	0.979669071434767	-0.0270285559096433
BS00034334_51	3A	82	0.120657752797534	0.283410138248848	217	NA	NA	0.979669071434767	0.0267740008334352
wsnp_BE443588A_Ta_2_2	1A	108	0.120714780936986	0.481566820276498	217	NA	NA	0.979669071434767	0.0319135795614205
BobWhite_c41272_159	1A	108	0.120714780937566	0.481566820276498	217	NA	NA	0.979669071434767	-0.0319135795614436
RAC875_rep_c105766_652	1A	107	0.120714780937566	0.481566820276498	217	NA	NA	0.979669071434767	-0.0319135795614436
RFL_Contig5334_831	1A	108	0.120714780937566	0.481566820276498	217	NA	NA	0.979669071434767	-0.0319135795614436
wsnp_CAP11_c651_429263	7A	128	0.121229852947103	0.251152073732719	217	NA	NA	0.979669071434767	0.0316644909499644
wsnp_Ku_c13325_21275440	6B	57	0.121579734437944	0.188940092165899	217	NA	NA	0.979669071434767	-0.0377771481671161
Jagger_c4026_328	2A	125	0.121671368829152	0.373271889400922	217	NA	NA	0.979669071434767	-0.0246712440923558
BS00021999_51	6A	72	0.121961053199601	0.327188940092166	217	NA	NA	0.979669071434767	-0.0300934193525606
BS00084668_51	2B	20	0.122354709333009	0.216589861751152	217	NA	NA	0.979669071434767	0.0279925028956312
IACX9290	1B	134	0.122368760028771	0.324884792626728	217	NA	NA	0.979669071434767	0.023024585237172
wsnp_Ex_c99215_85409445	6A	72	0.122438836676618	0.30184331797235	217	NA	NA	0.979669071434767	-0.0303987219808555
BS00024107_51	1B	159	0.122505450395352	0.313364055299539	217	NA	NA	0.979669071434767	0.0263853772276548
Excalibur_c854_1459	3A	89	0.122769472126559	0.207373271889401	217	NA	NA	0.979669071434767	0.0283454397904173
Kukri_c10377_112	6B	33	0.122985274718092	0.324884792626728	217	NA	NA	0.979669071434767	0.0253316569157116
Excalibur_c18182_760	6B	64	0.123412190727107	0.474654377880184	217	NA	NA	0.979669071434767	0.0526256791942217
wsnp_RFL_Contig3943_4376736	6B	63	0.123412190727107	0.474654377880184	217	NA	NA	0.979669071434767	0.0526256791942217
D_GA8KES401AVZF3_380	2D	51	0.124152133504622	0.299539170506912	217	NA	NA	0.979669071434767	0.0253493389623225
wsnp_Ku_c31_62657	2B	81	0.124238541393676	0.407834101382488	217	NA	NA	0.979669071434767	0.0224179893173169
Tdurum_contig11613_329	7A	55	0.124288722393646	0.158986175115207	217	NA	NA	0.979669071434767	0.0298031760400592
BS00079029_51	3B	141	0.124306875556675	0.315668202764977	217	NA	NA	0.979669071434767	0.026630172121731
Tdurum_contig52015_870	7A	35	0.124912279163279	0.274193548387097	217	NA	NA	0.979669071434767	-0.0296826779063215
BS00067499_51	3A	69	0.125585571151641	0.0898617511520737	217	NA	NA	0.979669071434767	-0.0382711769933053
Tdurum_contig13879_352	1B	159	0.125979082307687	0.253456221198157	217	NA	NA	0.979669071434767	-0.0258603723345674
RFL_Contig3481_1669	1D	5	0.126159184620063	0.430875576036866	217	NA	NA	0.979669071434767	0.0254427174221856
wsnp_Ra_c10203_16850924	3B	69	0.126257931393138	0.188940092165899	217	NA	NA	0.979669071434767	-0.0363488341222116
Excalibur_rep_c68985_110	2B	110	0.126456629217132	0.0691244239631336	217	NA	NA	0.979669071434767	0.0460520178785968
wsnp_Ex_c6094_10663424	4A	127	0.126632409654927	0.188940092165899	217	NA	NA	0.979669071434767	0.0359789874641043
RAC875_c96033_191	2A	149	0.126738305439437	0.274193548387097	217	NA	NA	0.979669071434767	0.0239701574208411
Tdurum_contig74813_560	6B	1	0.126792806696212	0.161290322580645	217	NA	NA	0.979669071434767	0.0296915953984378
IACX8074	1B	134	0.127002427212131	0.327188940092166	217	NA	NA	0.979669071434767	0.0227082167244266
BS00095416_51	4B	58	0.127044442891854	0.488479262672811	217	NA	NA	0.979669071434767	-0.0275097822246906
wsnp_Ex_c2936_5416717	6B	42	0.127140535867404	0.373271889400922	217	NA	NA	0.979669071434767	-0.0249112759432144
Excalibur_c37910_276	5B	153	0.127830897035444	0.368663594470046	217	NA	NA	0.979669071434767	0.0233577766944411
RAC875_c63822_185	7A	56	0.127851956075439	0.248847926267281	217	NA	NA	0.979669071434767	-0.024213991232239
BS00068556_51	3B	92	0.127972579075813	0.264976958525346	217	NA	NA	0.979669071434767	-0.0247951232495343
Tdurum_contig96086_74	1A	108	0.127987706710542	0.470046082949309	217	NA	NA	0.979669071434767	-0.0317386816250291
BobWhite_c36944_167	5B	69	0.128073006705715	0.394009216589862	217	NA	NA	0.979669071434767	0.0679669678829384
Excalibur_c16569_535	3B	141	0.128219509140586	0.336405529953917	217	NA	NA	0.979669071434767	-0.0253862318614635
wsnp_JD_c18167_16742264	7A	127	0.128641384311003	0.230414746543779	217	NA	NA	0.979669071434767	0.0290760230525535
Kukri_c12910_908	5B	104	0.128654998988413	0.444700460829493	217	NA	NA	0.979669071434767	0.0271005299604763
Ex_c5759_663	1A	71	0.128774809878014	0.163594470046083	217	NA	NA	0.979669071434767	-0.0384224975751764
Tdurum_contig51605_542	3B	144	0.128833467603034	0.382488479262673	217	NA	NA	0.979669071434767	0.0256822697717247
BS00031411_51	5B	57	0.1289988416578	0.398617511520737	217	NA	NA	0.979669071434767	-0.0278781049005392
Tdurum_contig42487_1555	7A	213	0.129090909452937	0.433179723502304	217	NA	NA	0.979669071434767	0.0241115192479135
Tdurum_contig55841_351	3A	154	0.129672794411653	0.444700460829493	217	NA	NA	0.979669071434767	0.0213238479073734
Tdurum_contig42112_2432	2B	109	0.129789351613343	0.076036866359447	217	NA	NA	0.979669071434767	0.047175844421858
wsnp_Ex_c7002_12063325	6A	131	0.1302731951651	0.202764976958525	217	NA	NA	0.979669071434767	0.0291757731861821
Excalibur_c2795_1518	5D	198	0.130410444599616	0.338709677419355	217	NA	NA	0.979669071434767	0.0220006325912809
Tdurum_contig10861_942	7B	10	0.130691591000437	0.317972350230415	217	NA	NA	0.979669071434767	-0.0241633863299189
wsnp_Ku_c7266_12551048	1D	87	0.130723676190557	0.262672811059908	217	NA	NA	0.979669071434767	-0.0471479524009162
BS00018740_51	5B	155	0.131063397429362	0.368663594470046	217	NA	NA	0.979669071434767	-0.0226323259638566
IACX5832	5A	27	0.131189436167247	0.248847926267281	217	NA	NA	0.979669071434767	0.0256054048948284
wsnp_Ex_c18519_27369737	5B	41	0.131325039206329	0.223502304147465	217	NA	NA	0.979669071434767	0.0394269225196879
BS00022660_51	6A	43	0.13146849118105	0.138248847926267	217	NA	NA	0.979669071434767	0.0328117019965504
BobWhite_rep_c49999_538	7A	213	0.13204505714285	0.271889400921659	217	NA	NA	0.979669071434767	-0.0278551704986088
RFL_Contig1820_846	7D	114	0.132103651559351	0.0852534562211982	217	NA	NA	0.979669071434767	0.0373381747841037
BS00063512_51	1B	161	0.132156965881192	0.145161290322581	217	NA	NA	0.979669071434767	0.0342602809292707
Tdurum_contig26542_457	2B	104	0.13262828596041	0.474654377880184	217	NA	NA	0.979669071434767	0.0250266072491581
wsnp_Ex_c22089_31269531	6A	72	0.132835758652364	0.327188940092166	217	NA	NA	0.979669071434767	-0.0295821336646469
wsnp_Ex_c25628_34888439	1A	71	0.13284796370358	0.366359447004608	217	NA	NA	0.979669071434767	0.0321815628406625
Tdurum_contig43538_1812	6B	5	0.133063989015539	0.405529953917051	217	NA	NA	0.979669071434767	-0.0222875645633653
IACX293	1A	71	0.133078552727966	0.36405529953917	217	NA	NA	0.979669071434767	-0.0331365339112715
RAC875_c32895_304	7A	128	0.133240096156639	0.23963133640553	217	NA	NA	0.979669071434767	-0.0289125248634212
wsnp_Ex_c15944_24350833	3B	63	0.133277652943384	0.294930875576037	217	NA	NA	0.979669071434767	0.0264914089338504
wsnp_Ex_c6378_11086366	1B	91	0.133392178956926	0.290322580645161	217	NA	NA	0.979669071434767	-0.0255983626211815
wsnp_Ex_c45094_50985067	2B	93	0.133428903987267	0.172811059907834	217	NA	NA	0.979669071434767	-0.0313069188053738
Kukri_rep_c72558_961	2D	43	0.133431851487561	0.152073732718894	217	NA	NA	0.979669071434767	0.0324862770065089
Jagger_c3757_131	1B	118	0.133609175339806	0.463133640552995	217	NA	NA	0.979669071434767	0.0236377286832106
Kukri_c27717_316	1A	71	0.133944087243932	0.278801843317972	217	NA	NA	0.979669071434767	0.0352204901002615
wsnp_Ex_c43454_49770425	1A	71	0.134007222911755	0.15668202764977	217	NA	NA	0.979669071434767	0.0352399437615789
IAAV958	3B	66	0.134167406795207	0.221198156682028	217	NA	NA	0.979669071434767	0.0306673235556403
Tdurum_contig11114_335	3B	144	0.13447847743936	0.377880184331797	217	NA	NA	0.979669071434767	-0.0265225218094418
Excalibur_c17553_84	5A	43	0.134534255029413	0.142857142857143	217	NA	NA	0.979669071434767	0.0313489330245513
BS00067682_51	7A	213	0.134922864449523	0.419354838709677	217	NA	NA	0.979669071434767	0.0234911207315838
RAC875_c31973_225	6A	72	0.135050052129342	0.283410138248848	217	NA	NA	0.979669071434767	-0.0306382437506194
Ra_c11529_647	5A	131	0.135234078541379	0.419354838709677	217	NA	NA	0.979669071434767	-0.0218299987143808
wsnp_Ex_c25974_35235456	1D	87	0.135564831159103	0.264976958525346	217	NA	NA	0.979669071434767	-0.0454113644414669
wsnp_Ku_c2624_4986980	1D	87	0.135564831159103	0.264976958525346	217	NA	NA	0.979669071434767	-0.0454113644414669
Excalibur_c44731_1000	1A	70	0.135675970582734	0.0898617511520737	217	NA	NA	0.979669071434767	-0.047050842330961
Excalibur_rep_c109101_94	2D	2	0.135819365484174	0.294930875576037	217	NA	NA	0.979669071434767	-0.0237537424571226
Kukri_c6051_640	1D	90	0.136359531877022	0.442396313364055	217	NA	NA	0.979669071434767	0.0371698999337049
wsnp_Ku_c10362_17156084	3A	25	0.136440016866019	0.292626728110599	217	NA	NA	0.979669071434767	0.0248144864377124
Ku_c67089_214	7D	96	0.136570160486391	0.117511520737327	217	NA	NA	0.979669071434767	-0.032988626941659
Tdurum_contig51605_194	3B	143	0.136950144949056	0.373271889400922	217	NA	NA	0.979669071434767	-0.0251893427024203
wsnp_Ex_c19525_28494827	6B	117	0.137058613938616	0.186635944700461	217	NA	NA	0.979669071434767	0.029522291023353
RAC875_c41786_587	6A	43	0.137269006146326	0.28110599078341	217	NA	NA	0.979669071434767	-0.025132008809436
BobWhite_c16655_421	2D	38	0.137361789589073	0.19815668202765	217	NA	NA	0.979669071434767	-0.0318154463379869
IACX5960	1A	83	0.137570949099932	0.251152073732719	217	NA	NA	0.979669071434767	-0.0272484664373991
wsnp_Ex_c5594_9848626	5B	69	0.137815508155763	0.195852534562212	217	NA	NA	0.979669071434767	-0.0414202561894736
RFL_Contig2531_987	4A	144	0.137855486877465	0.463133640552995	217	NA	NA	0.979669071434767	-0.0229661894764188
RAC875_c22328_1356	2A	151	0.138071057399376	0.308755760368664	217	NA	NA	0.979669071434767	0.0325892091621327
wsnp_Ex_c13953_21831752	4A	151	0.138392910233873	0.0622119815668203	217	NA	NA	0.979669071434767	0.0466054073928639
Kukri_rep_c79716_389	7B	151	0.138536025443885	0.28110599078341	217	NA	NA	0.979669071434767	0.0272283071569284
IAAV5232	2A	151	0.138589625407081	0.225806451612903	217	NA	NA	0.979669071434767	0.0363752113011877
wsnp_Ex_c16243_24699942	6B	65	0.138612310702218	0.172811059907834	217	NA	NA	0.979669071434767	0.0512808295072951
wsnp_RFL_Contig3405_3533915	7B	76	0.138680031464274	0.129032258064516	217	NA	NA	0.979669071434767	-0.0371006543003531
Kukri_c25632_86	2A	151	0.139214843641362	0.306451612903226	217	NA	NA	0.979669071434767	0.0324517605366204
Ku_c23118_149	2A	69	0.13928542201633	0.271889400921659	217	NA	NA	0.979669071434767	0.0241192534567158
wsnp_Ex_rep_c102067_87314043	1A	108	0.139382143191283	0.467741935483871	217	NA	NA	0.979669071434767	0.0304874345113006
Kukri_c31059_130	2B	113	0.139543619372197	0.0714285714285714	217	NA	NA	0.979669071434767	0.0474938664651177
IACX7841	5B	139	0.139544374095567	0.21889400921659	217	NA	NA	0.979669071434767	-0.0252851620487808
BS00024829_51	5B	190	0.139858462737759	0.186635944700461	217	NA	NA	0.979669071434767	-0.0275517794362736
Excalibur_c23457_225	5B	189	0.139858462737822	0.186635944700461	217	NA	NA	0.979669071434767	0.0275517794362692
BS00039749_51	1A	46	0.139916779549435	0.396313364055299	217	NA	NA	0.979669071434767	0.0240709210372483
Tdurum_contig47833_484	5B	125	0.139932773436269	0.400921658986175	217	NA	NA	0.979669071434767	-0.0238984062938581
Excalibur_c4468_654	5B	26	0.140003776652475	0.345622119815668	217	NA	NA	0.979669071434767	-0.0242220947067828
Excalibur_c16197_748	3A	76	0.140203203168016	0.264976958525346	217	NA	NA	0.979669071434767	-0.0240187647684005
BS00063748_51	2D	41	0.140544060162064	0.184331797235023	217	NA	NA	0.979669071434767	0.0313122461529005
Tdurum_contig45714_546	6B	57	0.140559623300216	0.15668202764977	217	NA	NA	0.979669071434767	0.0385357776734452
wsnp_BE494527B_Ta_2_1	1B	96	0.14074462236692	0.444700460829493	217	NA	NA	0.979669071434767	0.0266172809574261
Kukri_c12079_204	3A	123	0.14076291054938	0.334101382488479	217	NA	NA	0.979669071434767	0.0267821313496404
Kukri_c28478_750	2B	69	0.140859435727225	0.290322580645161	217	NA	NA	0.979669071434767	-0.02657388580195
wsnp_Ex_c6961_11998812	7A	209	0.141205413673295	0.119815668202765	217	NA	NA	0.979669071434767	-0.0317513014065756
wsnp_BE403214B_Ta_2_1	5B	160	0.141257356465648	0.122119815668203	217	NA	NA	0.979669071434767	-0.0299820408961877
wsnp_Ex_c25445_34710489	2B	26	0.141360401654994	0.377880184331797	217	NA	NA	0.979669071434767	-0.0234920134975862
wsnp_Ex_c6817_11762714	1A	70	0.141497252992234	0.368663594470046	217	NA	NA	0.979669071434767	0.032401276943677
BS00082503_51	1D	90	0.141572140211362	0.442396313364055	217	NA	NA	0.979669071434767	-0.0367551205192349
wsnp_Ex_c3567_6526582	1A	70	0.141621729430129	0.101382488479263	217	NA	NA	0.979669071434767	0.048509927663785
RAC875_c29540_1109	1A	84	0.141815710501684	0.179723502304147	217	NA	NA	0.979669071434767	-0.0301852562862877
BobWhite_rep_c57575_65	1B	80	0.142016377296314	0.423963133640553	217	NA	NA	0.979669071434767	0.0253328239144253
Excalibur_c17489_804	5B	145	0.142210650614019	0.36405529953917	217	NA	NA	0.979669071434767	0.0239017518953482
Tdurum_contig84245_154	2A	143	0.14221265146729	0.168202764976959	217	NA	NA	0.979669071434767	0.0293519673831355
BobWhite_c4482_73	1B	161	0.142260886586045	0.317972350230415	217	NA	NA	0.979669071434767	-0.0241576204098646
wsnp_Ex_c30239_39179460	7A	56	0.142403772468125	0.0737327188940092	217	NA	NA	0.979669071434767	-0.0378141158674787
wsnp_JD_c1316_1891903	3B	69	0.142718194453954	0.191244239631336	217	NA	NA	0.979669071434767	0.0350128303916293
Tdurum_contig70819_393	6A	141	0.142763254789523	0.292626728110599	217	NA	NA	0.979669071434767	-0.0299748807298137
Excalibur_c560_180	5B	69	0.142822437614107	0.373271889400922	217	NA	NA	0.979669071434767	-0.048566903923529
BS00063099_51	5B	69	0.14282243761477	0.373271889400922	217	NA	NA	0.979669071434767	0.0485669039234864
RAC875_c98401_90	5B	69	0.14282243761477	0.373271889400922	217	NA	NA	0.979669071434767	0.0485669039234864
wsnp_CAP8_c4597_2237727	6A	85	0.142847809285927	0.384792626728111	217	NA	NA	0.979669071434767	-0.0314005884783999
Excalibur_c13811_1086	4A	142	0.142926411067314	0.276497695852535	217	NA	NA	0.979669071434767	-0.0263279794711444
Excalibur_c7971_712	2A	151	0.143141383993858	0.304147465437788	217	NA	NA	0.979669071434767	0.0320233312700893
BS00069723_51	1B	70	0.143504502847634	0.129032258064516	217	NA	NA	0.979669071434767	-0.0308571402538789
Excalibur_c44694_414	6A	72	0.143528322387474	0.311059907834101	217	NA	NA	0.979669071434767	0.0285574246071931
Tdurum_contig43538_1306	6B	5	0.143635430038082	0.3963133640553	217	NA	NA	0.979669071434767	0.0219293382136216
Kukri_c62467_362	3A	78	0.14364946422687	0.258064516129032	217	NA	NA	0.979669071434767	0.0239739827496397
Ku_c28007_1398	1A	22	0.143734505039469	0.267281105990783	217	NA	NA	0.979669071434767	-0.0271631148691371
BS00073670_51	5A	84	0.143940147095348	0.288018433179723	217	NA	NA	0.979669071434767	-0.025634179163653
wsnp_Ex_rep_c70675_69579757	6A	137	0.144011967166198	0.211981566820276	217	NA	NA	0.979669071434767	0.0285397538934049
BS00077914_51	2B	65	0.144278684140176	0.0368663594470046	217	NA	NA	0.979669071434767	0.0543913554365054
wsnp_CAP7_c254_138937	4A	137	0.144870078056848	0.186635944700461	217	NA	NA	0.979669071434767	-0.0361257266833306
wsnp_Ex_c2137_4014287	2A	150	0.145132486255238	0.230414746543779	217	NA	NA	0.979669071434767	-0.0263060143948231
RAC875_c26487_118	6B	66	0.145301968964245	0.384792626728111	217	NA	NA	0.979669071434767	-0.0297273230502704
Excalibur_c50665_1323	1B	71	0.14535245895622	0.0691244239631337	217	NA	NA	0.979669071434767	0.0461078085507012
Tdurum_contig56874_562	1B	71	0.145352458957878	0.0691244239631336	217	NA	NA	0.979669071434767	-0.0461078085507172
Tdurum_contig49656_679	7B	149	0.145488393748079	0.476958525345622	217	NA	NA	0.979669071434767	-0.024025239796309
BobWhite_c23416_168	6B	39	0.145601719686793	0.195852534562212	217	NA	NA	0.979669071434767	0.0314429925662285
Excalibur_rep_c106078_822	1B	90	0.145812097535488	0.262672811059908	217	NA	NA	0.979669071434767	-0.024867392677951
BS00070580_51	1A	112	0.146066429845861	0.442396313364055	217	NA	NA	0.979669071434767	-0.0273846608437083
wsnp_Ku_c1818_3557408	1A	17	0.146085061370662	0.426267281105991	217	NA	NA	0.979669071434767	0.0246124692776526
Kukri_c439_857	5B	39	0.146219574999397	0.191244239631336	217	NA	NA	0.979669071434767	-0.0446478198573015
BS00066479_51	7B	134	0.146751531338732	0.267281105990783	217	NA	NA	0.979669071434767	0.0254757495367155
Tdurum_contig61884_836	7B	148	0.147283384762906	0.216589861751152	217	NA	NA	0.979669071434767	0.025076463610981
BS00048572_51	5B	47	0.147336949373376	0.200460829493088	217	NA	NA	0.979669071434767	0.0340057252775132
RAC875_c2498_600	5A	53	0.147369848122242	0.115207373271889	217	NA	NA	0.979669071434767	0.0491144412894062
wsnp_BE403956A_Ta_2_3	1A	71	0.147425399859445	0.368663594470046	217	NA	NA	0.979669071434767	-0.0323831258697069
RAC875_c42648_115	2A	125	0.14747536678545	0.361751152073733	217	NA	NA	0.979669071434767	-0.0233249601771286
Kukri_c494_1413	6A	141	0.147541382674642	0.311059907834101	217	NA	NA	0.979669071434767	-0.0288648862815073
IACX4260	3B	51	0.14762674541629	0.186635944700461	217	NA	NA	0.979669071434767	-0.0294455519724757
BS00068358_51	1A	71	0.147803445884328	0.373271889400922	217	NA	NA	0.979669071434767	-0.0315082322219418
Kukri_c4599_482	3B	68	0.147836242531365	0.389400921658986	217	NA	NA	0.979669071434767	0.0246741875670438
BobWhite_c12355_1548	7B	150	0.147836771686994	0.336405529953917	217	NA	NA	0.979669071434767	-0.0232930102195574
Tdurum_contig5017_993	5B	128	0.148002732932513	0.0529953917050692	217	NA	NA	0.979669071434767	-0.0463187041960111
BS00108784_51	7A	98	0.14808629860657	0.370967741935484	217	NA	NA	0.979669071434767	0.0285315817653711
RAC875_c43831_91	1D	90	0.148347008853186	0.26036866359447	217	NA	NA	0.979669071434767	-0.0461284797695143
BobWhite_c10977_834	1D	90	0.14834700885337	0.26036866359447	217	NA	NA	0.979669071434767	0.0461284797694717
Kukri_rep_c69627_954	6A	99	0.148587833886938	0.230414746543779	217	NA	NA	0.979669071434767	-0.0271953010504618
BS00064767_51	5B	52	0.148598642131564	0.350230414746544	217	NA	NA	0.979669071434767	0.0277392992845318
BS00028183_51	5B	51	0.148781978610436	0.184331797235023	217	NA	NA	0.979669071434767	-0.0297584139001863
BS00023142_51	1B	71	0.149058329507919	0.076036866359447	217	NA	NA	0.979669071434767	0.0434929875917405
Tdurum_contig15593_407	1B	71	0.149058329507919	0.076036866359447	217	NA	NA	0.979669071434767	0.0434929875917405
wsnp_BE446240B_Ta_2_3	1B	71	0.149058329507919	0.076036866359447	217	NA	NA	0.979669071434767	0.0434929875917405
BS00065732_51	5B	20	0.149121203293409	0.0990783410138248	217	NA	NA	0.979669071434767	-0.0305956301935808
RFL_Contig3780_644	2A	113	0.149372549612326	0.440092165898618	217	NA	NA	0.979669071434767	0.0244989205294353
BobWhite_c39656_106	1B	91	0.150048706446562	0.292626728110599	217	NA	NA	0.979669071434767	0.0244309479798401
wsnp_Ex_c2137_4014383	2A	150	0.150300336240092	0.317972350230415	217	NA	NA	0.979669071434767	-0.0233306240635986
Tdurum_contig51605_857	3B	144	0.150764225580618	0.387096774193548	217	NA	NA	0.979669071434767	-0.0243830128065259
wsnp_Ex_c741_1456698	2B	84	0.150810920042814	0.331797235023041	217	NA	NA	0.979669071434767	0.0310113491134061
RFL_Contig29_1062	3B	53	0.151106898820704	0.101382488479263	217	NA	NA	0.979669071434767	-0.0339351811258681
BobWhite_c18566_106	6B	1	0.151209611841938	0.380184331797235	217	NA	NA	0.979669071434767	0.0222187473336746
wsnp_Ex_c30754_39633791	6D	134	0.151373164984192	0.129032258064516	217	NA	NA	0.979669071434767	0.0335477267962787
Tdurum_contig47006_2711	1A	156	0.151529589844588	0.299539170506912	217	NA	NA	0.979669071434767	0.0237824315647757
wsnp_Ra_c44756_51084202	5B	52	0.151619492496551	0.354838709677419	217	NA	NA	0.979669071434767	0.027651060784148
Excalibur_c7002_314	6A	131	0.151669959921402	0.19815668202765	217	NA	NA	0.979669071434767	-0.0275709117363068
wsnp_RFL_Contig4136_4696148	5A	43	0.151754018928407	0.145161290322581	217	NA	NA	0.979669071434767	0.030127042913537
tplb0048g05_866	2B	114	0.151789348357656	0.26036866359447	217	NA	NA	0.979669071434767	0.0286206541447314
RAC875_rep_c117475_289	7A	127	0.151823886428724	0.253456221198157	217	NA	NA	0.979669071434767	0.0289865899881114
wsnp_CAP11_c651_429138	7A	128	0.151823886428724	0.253456221198157	217	NA	NA	0.979669071434767	0.0289865899881114
wsnp_Ku_c15214_23756800	1A	84	0.152293840408574	0.440092165898617	217	NA	NA	0.979669071434767	0.0228087157766206
RAC875_c13696_226	7A	131	0.152553365438781	0.407834101382488	217	NA	NA	0.979669071434767	-0.025409999652414
BS00108573_51	7B	77	0.152680842884175	0.407834101382488	217	NA	NA	0.979669071434767	-0.0279205902153024
wsnp_Ex_rep_c68762_67626384	7B	130	0.152796427859257	0.304147465437788	217	NA	NA	0.979669071434767	-0.0255688939301706
wsnp_Ku_c14202_22436656	5B	69	0.152856901981948	0.391705069124424	217	NA	NA	0.979669071434767	0.0581284806357303
IAAV5171	6D	83	0.153146062091851	0.145161290322581	217	NA	NA	0.979669071434767	-0.0297047438402949
Excalibur_c23801_115	5B	183	0.153203588373164	0.0921658986175116	217	NA	NA	0.979669071434767	0.0374696290343763
BS00022851_51	1B	96	0.153333583261003	0.442396313364055	217	NA	NA	0.979669071434767	-0.0255670760875368
BS00063225_51	2D	42	0.153508064961165	0.122119815668203	217	NA	NA	0.979669071434767	0.0309186039348752
wsnp_Ex_c5177_9174930	7A	136	0.153520344289187	0.486175115207373	217	NA	NA	0.979669071434767	0.0254880796640435
BS00022576_51	4B	63	0.153569886425168	0.382488479262673	217	NA	NA	0.979669071434767	0.0262404698877283
BS00067436_51	1B	98	0.153989227790338	0.32258064516129	217	NA	NA	0.979669071434767	-0.0233058678096345
wsnp_Ex_c1629_3104356	3D	98	0.154711804339497	0.119815668202765	217	NA	NA	0.979669071434767	0.0346220200828498
wsnp_Ex_c1602_3055066	3D	98	0.154711804342857	0.119815668202765	217	NA	NA	0.979669071434767	-0.0346220200828355
Kukri_c27692_822	7A	128	0.15483267422207	0.253456221198157	217	NA	NA	0.979669071434767	0.0287924482845483
BS00093156_51	7A	136	0.155279436472411	0.142857142857143	217	NA	NA	0.979669071434767	0.0297738216192007
wsnp_Ex_rep_c70593_69508988	1A	70	0.155639210370357	0.202764976958525	217	NA	NA	0.979669071434767	0.0482556733632578
RAC875_c62550_470	1A	140	0.155733345178112	0.407834101382488	217	NA	NA	0.979669071434767	0.0229224925972815
BS00074299_51	5A	89	0.155778863174962	0.34331797235023	217	NA	NA	0.979669071434767	0.024781979889319
wsnp_Ex_rep_c101414_86781128	1A	71	0.155896508234628	0.320276497695853	217	NA	NA	0.979669071434767	-0.0342823855540999
IAAV868	1D	90	0.156405704656812	0.304147465437788	217	NA	NA	0.979669071434767	0.0361166272544473
Kukri_rep_c109397_59	5B	6	0.15647839565824	0.076036866359447	217	NA	NA	0.979669071434767	-0.0410017366328681
Excalibur_c3948_1315	5B	20	0.156478395660092	0.076036866359447	217	NA	NA	0.979669071434767	0.0410017366328361
Tdurum_contig25432_1377	5B	20	0.156478395660092	0.076036866359447	217	NA	NA	0.979669071434767	0.0410017366328361
IACX11320	1B	84	0.156486337640902	0.253456221198157	217	NA	NA	0.979669071434767	0.0308970180386137
Kukri_c2700_1137	6A	85	0.156747557840033	0.382488479262673	217	NA	NA	0.979669071434767	0.0305461391615829
IAAV7172	1A	108	0.15675020023256	0.490783410138249	217	NA	NA	0.979669071434767	-0.0288670695158455
BS00090866_51	4A	101	0.156759337761996	0.274193548387097	217	NA	NA	0.979669071434767	-0.0251719641674422
BS00074353_51	5D	200	0.157000459684494	0.32258064516129	217	NA	NA	0.979669071434767	-0.0220082696578912
BobWhite_c20073_382	1B	161	0.157135334062106	0.308755760368664	217	NA	NA	0.979669071434767	-0.0241135760304765
Kukri_c30322_414	1A	83	0.157329328808865	0.200460829493088	217	NA	NA	0.979669071434767	0.0271564409271274
Kukri_c39894_178	7A	128	0.157473657090596	0.258064516129032	217	NA	NA	0.979669071434767	0.0285641130701677
BobWhite_c9711_71	3B	25	0.158302512414948	0.428571428571429	217	NA	NA	0.979669071434767	-0.0219379811831502
wsnp_Ku_rep_c105822_91859983	2D	37	0.158373564889629	0.474654377880184	217	NA	NA	0.979669071434767	-0.0233638721878044
Tdurum_contig7459_1061	5B	131	0.158387153104023	0.262672811059908	217	NA	NA	0.979669071434767	-0.0305117473981227
BS00037400_51	3A	86	0.158581335483817	0.0806451612903226	217	NA	NA	0.979669071434767	-0.0429491002243054
Tdurum_contig697_73	3A	86	0.158581335485895	0.0806451612903226	217	NA	NA	0.979669071434767	0.0429491002242717
BobWhite_c26803_89	2A	26	0.158699432936185	0.382488479262673	217	NA	NA	0.979669071434767	0.0226830115996384
BS00036878_51	6A	81	0.158746891750049	0.317972350230415	217	NA	NA	0.979669071434767	0.0275774880541952
Kukri_rep_c102231_265	1A	25	0.158840182232841	0.391705069124424	217	NA	NA	0.979669071434767	0.0221156407942775
Excalibur_c91176_326	2A	150	0.158883618270293	0.311059907834101	217	NA	NA	0.979669071434767	0.03030993673881
Kukri_c7119_392	1A	106	0.159096647461878	0.483870967741935	217	NA	NA	0.979669071434767	-0.025885189375952
Ku_c6319_201	5A	53	0.159156050021163	0.357142857142857	217	NA	NA	0.979669071434767	-0.0215383080375124
wsnp_Ex_c7776_13247365	2B	21	0.159215045076433	0.288018433179724	217	NA	NA	0.979669071434767	-0.0258717296222208
RAC875_rep_c106044_137	5A	43	0.159255627481209	0.140552995391705	217	NA	NA	0.979669071434767	-0.0298566943092595
Kukri_c52413_282	4B	46	0.159441967473306	0.324884792626728	217	NA	NA	0.979669071434767	0.0214534733737395
RAC875_c13949_923	6B	57	0.159868052649371	0.375576036866359	217	NA	NA	0.979669071434767	0.0301471916877958
Kukri_c63163_141	5A	63	0.159909313939067	0.306451612903226	217	NA	NA	0.979669071434767	-0.0257016742244938
Kukri_c10757_183	7A	209	0.15991215113883	0.0414746543778802	217	NA	NA	0.979669071434767	-0.0474538154209512
tplb0025h02_630	6D	134	0.160237302008549	0.149769585253456	217	NA	NA	0.979669071434767	-0.0314350321980754
BobWhite_c23953_312	2A	104	0.160292011399324	0.444700460829493	217	NA	NA	0.979669071434767	-0.0230063002414127
wsnp_BG263521A_Ta_2_2	2A	104	0.160292011399324	0.444700460829493	217	NA	NA	0.979669071434767	-0.0230063002414127
BobWhite_c9704_273	3A	78	0.160776167960341	0.264976958525346	217	NA	NA	0.979669071434767	0.0226525764449619
Kukri_c34845_242	3A	78	0.160786947656279	0.253456221198157	217	NA	NA	0.979669071434767	-0.0231594238715154
wsnp_Ex_c13188_20825019	6D	161	0.160792290416303	0.47926267281106	217	NA	NA	0.979669071434767	-0.0242201139344189
Kukri_c13978_132	1B	95	0.160955942963752	0.175115207373272	217	NA	NA	0.979669071434767	0.0302676218321913
BS00023071_51	1B	95	0.160955942964786	0.175115207373272	217	NA	NA	0.979669071434767	-0.0302676218321967
Excalibur_c44818_109	1B	95	0.160955942964786	0.175115207373272	217	NA	NA	0.979669071434767	-0.0302676218321967
BS00037976_51	1A	109	0.161050069557896	0.347926267281106	217	NA	NA	0.979669071434767	-0.0266492473065565
Kukri_c14889_116	5A	70	0.161091564148149	0.331797235023041	217	NA	NA	0.979669071434767	0.0216628170586368
Excalibur_rep_c69170_425	4A	151	0.161293861708373	0.0599078341013825	217	NA	NA	0.979669071434767	0.0430117421102887
RAC875_c4965_1523	4A	151	0.161293861710119	0.0599078341013825	217	NA	NA	0.979669071434767	-0.0430117421103304
wsnp_Ex_c25782_35041189	1B	61	0.16143704881882	0.232718894009217	217	NA	NA	0.979669071434767	0.0285078742068414
D_contig12192_450	1B	123	0.161609198482399	0.0645161290322581	217	NA	NA	0.979669071434767	-0.0394153304106255
Tdurum_contig52086_129	1B	159	0.161781015843976	0.230414746543779	217	NA	NA	0.979669071434767	0.0235882301322139
BS00066545_51	2B	100	0.161798488573924	0.246543778801843	217	NA	NA	0.979669071434767	-0.0247545728372307
IAAV6961	7A	209	0.161863118097956	0.119815668202765	217	NA	NA	0.979669071434767	-0.0300623708308407
BS00009492_51	4A	60	0.162006210719555	0.453917050691244	217	NA	NA	0.979669071434767	-0.0231324124242995
RAC875_c7670_219	4A	127	0.162174994861618	0.17741935483871	217	NA	NA	0.979669071434767	0.0349228415490819
BS00103461_51	2B	84	0.162341113986581	0.338709677419355	217	NA	NA	0.979669071434767	0.0289253467457371
IACX3871	3B	71	0.163378027719908	0.41705069124424	217	NA	NA	0.979669071434767	0.0234219217206082
RAC875_c1052_94	4B	62	0.163609736248051	0.288018433179724	217	NA	NA	0.979669071434767	0.0318291146081719
wsnp_BE442869B_Ta_1_1	4B	62	0.163609736249404	0.288018433179723	217	NA	NA	0.979669071434767	-0.0318291146081968
RAC875_c10636_525	7D	114	0.163735805757599	0.0829493087557604	217	NA	NA	0.979669071434767	-0.0349141244352813
RFL_Contig1820_712	7D	114	0.163735805757599	0.0829493087557604	217	NA	NA	0.979669071434767	-0.0349141244352813
wsnp_Ra_c2930_5550871	7D	114	0.163735805757599	0.0829493087557604	217	NA	NA	0.979669071434767	-0.0349141244352813
wsnp_Ra_c2930_5550811	7D	114	0.163735805758722	0.0829493087557603	217	NA	NA	0.979669071434767	0.0349141244352609
RAC875_c35723_106	7A	145	0.16395011772059	0.138248847926267	217	NA	NA	0.979669071434767	-0.0304589831658753
Ra_c6728_590	2B	90	0.164243326803917	0.433179723502304	217	NA	NA	0.979669071434767	0.0364171157296198
wsnp_Ex_rep_c67099_65575038	4A	164	0.164269640976156	0.21889400921659	217	NA	NA	0.979669071434767	-0.0258764079596361
IAAV4590	5B	41	0.16478395286702	0.435483870967742	217	NA	NA	0.979669071434767	-0.0272709425049715
IAAV8999	5B	41	0.164873877770582	0.444700460829493	217	NA	NA	0.979669071434767	0.0268509652468172
D_contig06122_208	1D	87	0.164953148734973	0.278801843317972	217	NA	NA	0.979669071434767	-0.0390056490598703
Tdurum_contig7144_602	2B	108	0.165029635890583	0.115207373271889	217	NA	NA	0.979669071434767	0.0349134271404594
BS00059503_51	4A	109	0.165222836534005	0.0737327188940092	217	NA	NA	0.979669071434767	0.0366661998602469
wsnp_BE444644A_Ta_2_1	5A	27	0.165241392182728	0.407834101382488	217	NA	NA	0.979669071434767	0.0252004456092259
RAC875_c1043_258	2A	151	0.165476899528587	0.182027649769585	217	NA	NA	0.979669071434767	0.0297144404300944
Tdurum_contig81516_69	6A	85	0.165571347242194	0.391705069124424	217	NA	NA	0.979669071434767	0.0294862116554278
Excalibur_c23452_401	5B	178	0.165641459425119	0.414746543778802	217	NA	NA	0.979669071434767	-0.0212083751426135
Excalibur_c33545_134	3A	91	0.165839392697863	0.101382488479263	217	NA	NA	0.979669071434767	-0.0336527122405386
BS00081506_51	2A	124	0.165860561798739	0.375576036866359	217	NA	NA	0.979669071434767	-0.0203942293553672
Tdurum_contig62357_527	7A	135	0.165901780001592	0.387096774193548	217	NA	NA	0.979669071434767	0.0238038568750092
BS00058654_51	3B	12	0.165972140867768	0.370967741935484	217	NA	NA	0.979669071434767	-0.0231458565501148
wsnp_Ex_c22089_31270950	6A	72	0.165975283638229	0.320276497695853	217	NA	NA	0.979669071434767	-0.0272553446320778
wsnp_Ku_c9583_16038698	6A	72	0.165975283638229	0.320276497695853	217	NA	NA	0.979669071434767	-0.0272553446320778
Tdurum_contig54917_597	6D	40	0.166161121055517	0.433179723502304	217	NA	NA	0.979669071434767	0.019643407930598
Excalibur_c12996_775	7A	136	0.166193754266854	0.251152073732719	217	NA	NA	0.979669071434767	-0.0270544641692858
Tdurum_contig56731_335	3A	110	0.166406245823352	0.253456221198157	217	NA	NA	0.979669071434767	-0.0269224687099694
RAC875_c48107_65	4A	60	0.166608968568274	0.391705069124424	217	NA	NA	0.979669071434767	0.0220122968122762
Kukri_c16760_1427	2B	91	0.166992125031589	0.0829493087557604	217	NA	NA	0.979669071434767	0.0327060746926722
Kukri_c100613_331	7D	119	0.167074190166228	0.133640552995392	217	NA	NA	0.979669071434767	-0.0298994169850886
RAC875_c16827_292	5B	37	0.167279677623702	0.0921658986175115	217	NA	NA	0.979669071434767	0.0395090037347732
BS00011869_51	3B	71	0.167336118374265	0.138248847926267	217	NA	NA	0.979669071434767	-0.0329407870534446
RFL_Contig1385_326	2B	91	0.16738888799722	0.419354838709677	217	NA	NA	0.979669071434767	-0.037803423587107
Excalibur_c9183_1397	7A	42	0.167415359847654	0.135944700460829	217	NA	NA	0.979669071434767	-0.0291618014971897
RAC875_c23338_792	6A	141	0.168001327533567	0.267281105990783	217	NA	NA	0.979669071434767	-0.028874164617072
RAC875_c871_1345	7B	134	0.168022765542942	0.306451612903226	217	NA	NA	0.979669071434767	-0.026396932873471
Excalibur_rep_c101263_892	2B	32	0.168352628086346	0.191244239631336	217	NA	NA	0.979669071434767	-0.0249426351664539
Tdurum_contig61492_458	1A	43	0.168375456285101	0.370967741935484	217	NA	NA	0.979669071434767	0.0239083302406735
BS00109319_51	7A	136	0.168574638124444	0.255760368663594	217	NA	NA	0.979669071434767	0.0269380858096184
BS00060596_51	2D	99	0.168645027605945	0.453917050691244	217	NA	NA	0.979669071434767	-0.0210993058124913
Tdurum_contig13879_919	1B	160	0.16896004349317	0.297235023041475	217	NA	NA	0.979669071434767	-0.0227780977510204
wsnp_Ex_c13031_20625900	4A	66	0.169543182085052	0.467741935483871	217	NA	NA	0.979669071434767	0.0210504369143321
wsnp_Ex_c4605_8240189	1A	71	0.169615959674303	0.329493087557604	217	NA	NA	0.979669071434767	0.0301517719194297
wsnp_Ku_c17161_26193994	7B	91	0.169901781488229	0.145161290322581	217	NA	NA	0.979669071434767	0.0292109141658372
BS00110587_51	2A	113	0.170090998579451	0.435483870967742	217	NA	NA	0.979669071434767	-0.0233471270559065
wsnp_Ex_rep_c102159_87386822	6B	58	0.170152060162914	0.493087557603687	217	NA	NA	0.979669071434767	0.0389963601444627
BS00099881_51	7A	127	0.17033231990726	0.251152073732719	217	NA	NA	0.979669071434767	0.0281002224697158
RAC875_rep_c103893_601	2D	41	0.170609015316434	0.165898617511521	217	NA	NA	0.979669071434767	-0.0301685659152939
Kukri_c365_345	2D	101	0.170738507202858	0.202764976958525	217	NA	NA	0.979669071434767	-0.023561027965588
BS00065313_51	5A	63	0.170766534783073	0.313364055299539	217	NA	NA	0.979669071434767	-0.0255336551568401
BS00021680_51	1B	96	0.171159400661511	0.444700460829493	217	NA	NA	0.979669071434767	0.0244587645865444
BS00096498_51	1B	107	0.171527696955552	0.493087557603687	217	NA	NA	0.979669071434767	-0.021365060397887
wsnp_Ex_c5072_9006966	4A	164	0.171697021316836	0.225806451612903	217	NA	NA	0.979669071434767	-0.0249974773097286
Tdurum_contig30517_174	1B	84	0.171706543666693	0.288018433179723	217	NA	NA	0.979669071434767	0.0263523396671763
Tdurum_contig32579_121	6B	88	0.171715102410818	0.184331797235023	217	NA	NA	0.979669071434767	0.0250581520590094
Excalibur_rep_c108662_132	2B	111	0.171721220727698	0.112903225806452	217	NA	NA	0.979669071434767	0.0389953350023298
wsnp_Ku_c3929_7189422	7A	226	0.171891190709341	0.216589861751152	217	NA	NA	0.979669071434767	-0.0224346450464186
wsnp_Ex_c41150_48040078	7A	107	0.172548675488305	0.283410138248848	217	NA	NA	0.979669071434767	-0.0245063911260557
IAAV3789	2B	91	0.172701571994892	0.423963133640553	217	NA	NA	0.979669071434767	-0.0380991168012699
Kukri_c28022_54	4B	82	0.173292050909473	0.188940092165899	217	NA	NA	0.979669071434767	0.0248304671452289
BS00055211_51	3A	21	0.173971665400955	0.430875576036866	217	NA	NA	0.979669071434767	0.0221108592345356
wsnp_Ex_c25734_34995416	1A	76	0.174269498166828	0.334101382488479	217	NA	NA	0.979669071434767	0.0263100008240187
BS00094342_51	5A	61	0.174411359384623	0.375576036866359	217	NA	NA	0.979669071434767	-0.0199877820152619
Kukri_c63447_148	3B	80	0.174545758393811	0.105990783410138	217	NA	NA	0.979669071434767	-0.030861534682487
RAC875_rep_c73318_362	6A	72	0.17455415094217	0.278801843317972	217	NA	NA	0.979669071434767	0.0281277091678191
wsnp_Ex_c21930_31102685	3B	63	0.175173858866957	0.0852534562211982	217	NA	NA	0.979669071434767	-0.0361333089459857
tplb0024l03_910	2B	115	0.17538718036558	0.112903225806452	217	NA	NA	0.979669071434767	-0.0312631928250173
RAC875_c18094_69	4A	66	0.175583630237652	0.188940092165899	217	NA	NA	0.979669071434767	-0.0254657942584338
wsnp_BE445506B_Ta_2_1	7B	159	0.17568392570267	0.476958525345622	217	NA	NA	0.979669071434767	-0.021052132109677
Excalibur_c25991_184	7B	53	0.175773704442241	0.447004608294931	217	NA	NA	0.979669071434767	-0.019855306500796
wsnp_Ra_c5210_9289264	5B	41	0.175938650522584	0.209677419354839	217	NA	NA	0.979669071434767	-0.039380543728587
IACX7895	6A	43	0.176154857290177	0.142857142857143	217	NA	NA	0.979669071434767	-0.0301253702518816
RAC875_c58159_989	3B	71	0.176177746048671	0.0529953917050692	217	NA	NA	0.979669071434767	0.0462855366051258
Excalibur_c15332_1194	3B	73	0.176220880253888	0.248847926267281	217	NA	NA	0.979669071434767	-0.0255275708508247
wsnp_Ex_rep_c101906_87187119	2B	96	0.176495004139238	0.147465437788018	217	NA	NA	0.979669071434767	-0.0283423164279704
RAC875_c26896_339	2D	41	0.176718168424521	0.168202764976959	217	NA	NA	0.979669071434767	0.0303062729700407
wsnp_Ku_rep_c68953_68153061	7B	78	0.176889828657648	0.423963133640553	217	NA	NA	0.979669071434767	0.0307187485833289
Kukri_rep_c94009_116	2B	96	0.177621723779102	0.149769585253456	217	NA	NA	0.979669071434767	-0.0270141028718704
wsnp_Ex_c43009_49439922	7A	35	0.177791937342022	0.271889400921659	217	NA	NA	0.979669071434767	0.0266014793667608
Excalibur_c3969_1208	3A	146	0.17788309984257	0.0691244239631337	217	NA	NA	0.979669071434767	-0.040230228874826
RFL_Contig4235_707	1B	84	0.178078899962907	0.258064516129032	217	NA	NA	0.979669071434767	0.028532671800698
wsnp_Ex_c34011_42398362	6B	65	0.178082257548505	0.278801843317972	217	NA	NA	0.979669071434767	0.0316753534631751
RAC875_rep_c118667_79	2B	109	0.178090195134381	0.110599078341014	217	NA	NA	0.979669071434767	-0.0378987137653795
RAC875_c99055_69	3A	174	0.178209976309513	0.244239631336406	217	NA	NA	0.979669071434767	0.0214304574242172
wsnp_Ku_rep_c72821_72480395	3B	72	0.17826545145345	0.241935483870968	217	NA	NA	0.979669071434767	-0.0257348184943194
wsnp_Ex_c11578_18655261	6A	85	0.178313239552006	0.389400921658986	217	NA	NA	0.979669071434767	-0.0290003044199114
CAP7_c4064_162	5A	138	0.178501320167601	0.200460829493088	217	NA	NA	0.979669071434767	0.0246004398802713
BS00065076_51	6A	43	0.178668102308021	0.140552995391705	217	NA	NA	0.979669071434767	-0.0318628083358705
BS00093201_51	2A	123	0.178794483224787	0.359447004608295	217	NA	NA	0.979669071434767	-0.020121603948148
wsnp_Ex_c24085_33332723	3A	177	0.179377709448496	0.382488479262673	217	NA	NA	0.979669071434767	-0.0196909992939514
BS00076948_51	5A	115	0.17940161823005	0.191244239631336	217	NA	NA	0.979669071434767	-0.0240947923055916
BobWhite_c11042_284	6B	57	0.179544401751491	0.246543778801843	217	NA	NA	0.979669071434767	-0.0271994197112591
BS00024786_51	7A	110	0.179727118207068	0.474654377880184	217	NA	NA	0.979669071434767	0.0220237382085955
Tdurum_contig62040_1247	6B	57	0.179747459147305	0.161290322580645	217	NA	NA	0.979669071434767	-0.0351105657994006
Excalibur_rep_c105674_99	7A	213	0.179819668702396	0.258064516129032	217	NA	NA	0.979669071434767	-0.0228766191899954
RAC875_c34516_316	2B	77	0.179980237423695	0.430875576036866	217	NA	NA	0.979669071434767	-0.0199503239996357
Kukri_c29121_654	1D	90	0.18045342238183	0.315668202764977	217	NA	NA	0.979669071434767	-0.0343598937094001
Excalibur_c37474_179	1A	71	0.180632219569929	0.274193548387097	217	NA	NA	0.979669071434767	0.0308763758629702
RFL_Contig5937_1677	1B	99	0.181326775396168	0.338709677419355	217	NA	NA	0.979669071434767	-0.0225538877663887
Tdurum_contig30517_578	1B	84	0.181389964974165	0.26036866359447	217	NA	NA	0.979669071434767	0.0284637821880871
Kukri_c855_2107	7A	209	0.181563143267292	0.122119815668203	217	NA	NA	0.979669071434767	-0.028723837797946
BobWhite_c11512_157	5A	63	0.181864790842838	0.308755760368664	217	NA	NA	0.979669071434767	0.0247562436416295
RAC875_c68120_285	5A	63	0.181864790842838	0.308755760368664	217	NA	NA	0.979669071434767	0.0247562436416295
wsnp_Ku_c7229_12491877	2D	38	0.181896778709313	0.186635944700461	217	NA	NA	0.979669071434767	-0.0280326727906122
wsnp_JD_c3867_4934646	5A	53	0.181914098642636	0.311059907834101	217	NA	NA	0.979669071434767	-0.0277714347173195
Kukri_rep_c69810_502	1B	71	0.181937496262296	0.0852534562211982	217	NA	NA	0.979669071434767	-0.0374828587430436
wsnp_Ex_c22862_32074455	2A	104	0.182258222817453	0.442396313364055	217	NA	NA	0.979669071434767	0.0218851990392945
BS00005265_51	3B	72	0.182542040843006	0.191244239631336	217	NA	NA	0.979669071434767	-0.0301527673065287
wsnp_Ex_c12887_20427158	3B	72	0.182542040843006	0.191244239631336	217	NA	NA	0.979669071434767	-0.0301527673065287
wsnp_Ex_c27290_36498531	1D	87	0.18264624046446	0.258064516129032	217	NA	NA	0.979669071434767	0.0421788491692467
Tdurum_contig76997_664	6B	76	0.182658478231911	0.161290322580645	217	NA	NA	0.979669071434767	-0.0260919150854413
RAC875_c66770_208	7A	57	0.182670956487585	0.0783410138248848	217	NA	NA	0.979669071434767	-0.034600000656555
BobWhite_c8680_918	4A	135	0.182696914407505	0.17741935483871	217	NA	NA	0.979669071434767	0.0335297085670705
Tdurum_contig51605_137	3D	143	0.182807472246146	0.375576036866359	217	NA	NA	0.979669071434767	-0.0225704856720403
Kukri_c14889_1086	5A	70	0.18294326583813	0.350230414746544	217	NA	NA	0.979669071434767	-0.0204501904255761
Excalibur_c56798_364	4A	164	0.182997321793925	0.0668202764976959	217	NA	NA	0.979669071434767	-0.0372380346770211
Tdurum_contig60509_232	1B	74	0.183149029308202	0.389400921658986	217	NA	NA	0.979669071434767	0.0210907299299743
wsnp_Ku_c8927_15048149	2A	116	0.183394988528232	0.483870967741935	217	NA	NA	0.979669071434767	0.021356561223266
Tdurum_contig82438_73	7A	84	0.183777508813976	0.135944700460829	217	NA	NA	0.979669071434767	0.0322590081067373
wsnp_RFL_Contig2699_2402527	3A	101	0.183925935294966	0.0806451612903226	217	NA	NA	0.979669071434767	0.0361916980314998
IAAV7352	1B	101	0.184140254994732	0.341013824884793	217	NA	NA	0.979669071434767	0.022489546018889
wsnp_Ku_c24742_34711973	7A	130	0.184211580503733	0.133640552995392	217	NA	NA	0.979669071434767	-0.0296746465911015
Excalibur_rep_c77221_93	2B	110	0.18429419480169	0.110599078341014	217	NA	NA	0.979669071434767	0.0342666459550722
BS00007684_51	4B	63	0.184450247269737	0.405529953917051	217	NA	NA	0.979669071434767	0.0242410958899324
wsnp_Ra_c6586_11477949	2A	150	0.184469700242967	0.223502304147465	217	NA	NA	0.979669071434767	0.0244536435191414
BS00079213_51	2B	84	0.184793225978292	0.334101382488479	217	NA	NA	0.979669071434767	0.0276642068009352
tplb0043h23_1346	1A	38	0.186011848853372	0.47926267281106	217	NA	NA	0.979669071434767	0.0206291435933013
BS00002897_51	7A	128	0.186012108928072	0.470046082949309	217	NA	NA	0.979669071434767	-0.0249153323898135
RAC875_rep_c77127_256	4A	151	0.186138814357101	0.0875576036866359	217	NA	NA	0.979669071434767	-0.0361140481176321
wsnp_CAP11_rep_c4300_2030261	6B	54	0.186173707430342	0.211981566820276	217	NA	NA	0.979669071434767	-0.0302946416165817
Excalibur_c6057_281	6A	72	0.186229784301261	0.324884792626728	217	NA	NA	0.979669071434767	0.0258967080638204
BobWhite_c13373_250	2A	19	0.186398542095358	0.472350230414747	217	NA	NA	0.979669071434767	0.0215942844721972
BS00064528_51	2B	108	0.186537284836676	0.115207373271889	217	NA	NA	0.979669071434767	0.0342543520632148
BS00011622_51	7A	213	0.186624486073295	0.248847926267281	217	NA	NA	0.979669071434767	-0.0224683517669106
Excalibur_c3730_546	5B	26	0.186709857913088	0.324884792626728	217	NA	NA	0.979669071434767	0.0231091522006626
Kukri_rep_c106665_549	5B	39	0.186799429352177	0.21889400921659	217	NA	NA	0.979669071434767	-0.0353983340556017
wsnp_Ex_c5915_10378807	5B	39	0.186799429354104	0.21889400921659	217	NA	NA	0.979669071434767	0.0353983340555573
wsnp_Ku_c23598_33524490	2A	17	0.18688856309421	0.467741935483871	217	NA	NA	0.979669071434767	0.0217786190730056
BS00028217_51	6B	57	0.187304579194301	0.253456221198157	217	NA	NA	0.979669071434767	-0.0270253742810134
RAC875_rep_c112044_340	1A	83	0.187306602239076	0.175115207373272	217	NA	NA	0.979669071434767	-0.0269498187964032
Ku_c33884_267	2A	133	0.187540922809262	0.412442396313364	217	NA	NA	0.979669071434767	-0.0196604864708281
Excalibur_c9868_1206	5B	126	0.187565765854527	0.414746543778802	217	NA	NA	0.979669071434767	-0.0205113293169994
Excalibur_c4261_1098	6D	135	0.187666561078861	0.237327188940092	217	NA	NA	0.979669071434767	0.0236760086176915
wsnp_Ex_c11636_18742884	7A	127	0.187726270621578	0.244239631336406	217	NA	NA	0.979669071434767	0.0263355217892363
wsnp_Ex_c607_1204908	5B	11	0.187771840802134	0.182027649769585	217	NA	NA	0.979669071434767	-0.0238530781128183
BS00036397_51	6A	85	0.188077959879091	0.368663594470046	217	NA	NA	0.979669071434767	0.0300954717712685
RFL_Contig2971_282	1B	123	0.188322486125953	0.0714285714285714	217	NA	NA	0.979669071434767	0.0372559609046945
Excalibur_c13094_523	7D	135	0.188383366915897	0.23963133640553	217	NA	NA	0.979669071434767	-0.0217470722106636
BS00063822_51	5A	45	0.188419389121335	0.278801843317972	217	NA	NA	0.979669071434767	0.0228456549668046
Ra_c4051_1010	2B	108	0.188578233085981	0.115207373271889	217	NA	NA	0.979669071434767	-0.0333810284058877
IAAV2440	4B	62	0.188940779763403	0.403225806451613	217	NA	NA	0.979669071434767	0.0240074590258104
IACX13137	7A	213	0.189218990083722	0.248847926267281	217	NA	NA	0.979669071434767	0.0227787982225571
wsnp_Ex_c10430_17064001	7D	119	0.18929528444923	0.131336405529954	217	NA	NA	0.979669071434767	-0.0287468405014728
BS00067769_51	1B	82	0.189823174177658	0.0645161290322581	217	NA	NA	0.979669071434767	0.0352184737457648
RAC875_c76533_442	2B	84	0.190008340365828	0.317972350230415	217	NA	NA	0.979669071434767	-0.0268403257046224
BS00030911_51	7A	128	0.190091293308747	0.235023041474654	217	NA	NA	0.979669071434767	-0.0256847121517234
Kukri_c36710_1007	7A	128	0.190091293308747	0.235023041474654	217	NA	NA	0.979669071434767	-0.0256847121517234
BobWhite_c24063_231	7A	128	0.190091293309213	0.235023041474654	217	NA	NA	0.979669071434767	0.025684712151719
wsnp_Ku_c21021_30712963	6A	85	0.190171219505764	0.3963133640553	217	NA	NA	0.979669071434767	-0.0290245408729017
BS00059454_51	4A	148	0.19019490396145	0.317972350230415	217	NA	NA	0.979669071434767	0.0237762414853968
Kukri_c33670_506	1B	55	0.190214085704944	0.200460829493088	217	NA	NA	0.979669071434767	-0.0241703281442867
IAAV1410	3A	123	0.19031054043763	0.170506912442396	217	NA	NA	0.979669071434767	-0.0253209501876555
BS00087437_51	1A	70	0.190546111043336	0.320276497695853	217	NA	NA	0.979669071434767	-0.0247840399814088
wsnp_Ex_c7002_12063380	6A	131	0.1906109961352	0.200460829493088	217	NA	NA	0.979669071434767	-0.0254722852264733
Kukri_c5861_360	1B	59	0.190634822242897	0.488479262672811	217	NA	NA	0.979669071434767	-0.0221819282623823
RFL_Contig529_963	1B	61	0.190634822242897	0.488479262672811	217	NA	NA	0.979669071434767	-0.0221819282623823
Tdurum_contig67399_676	4B	36	0.19073875020836	0.276497695852535	217	NA	NA	0.979669071434767	0.0215060085711754
BS00110528_51	7B	145	0.190744212595902	0.47926267281106	217	NA	NA	0.979669071434767	-0.0201992077385142
RFL_Contig4517_1276	2A	110	0.191031192341452	0.34331797235023	217	NA	NA	0.979669071434767	0.0221631502091117
Excalibur_c3762_715	2B	108	0.191089772664453	0.110599078341014	217	NA	NA	0.979669071434767	0.0350719747238699
Kukri_c45609_882	3B	66	0.191397326667301	0.216589861751152	217	NA	NA	0.979669071434767	0.0287462123286977
BS00029548_51	3B	66	0.19139732666877	0.216589861751152	217	NA	NA	0.979669071434767	-0.0287462123287305
BS00023337_51	3A	123	0.191470801132422	0.209677419354839	217	NA	NA	0.979669071434767	-0.0306155081039137
BS00081610_51	3A	123	0.191470801132422	0.209677419354839	217	NA	NA	0.979669071434767	-0.0306155081039137
Tdurum_contig59585_656	3A	124	0.19147080113301	0.209677419354839	217	NA	NA	0.979669071434767	0.0306155081038986
Kukri_c338_109	6B	113	0.192032307144289	0.0599078341013825	217	NA	NA	0.979669071434767	0.0394840320913965
IAAV1673	6B	58	0.192967046810649	0.497695852534562	217	NA	NA	0.979669071434767	-0.0357175328588006
wsnp_Ra_c2730_5190076	6B	58	0.192967046810649	0.497695852534562	217	NA	NA	0.979669071434767	-0.0357175328588006
BS00066024_51	4B	72	0.193006805011785	0.211981566820276	217	NA	NA	0.979669071434767	0.0312312311676237
Tdurum_contig97939_64	7B	145	0.193031057445681	0.186635944700461	217	NA	NA	0.979669071434767	0.0276329170035403
Ra_c9427_300	7A	107	0.193221814112493	0.285714285714286	217	NA	NA	0.979669071434767	-0.0229991038883437
D_GBF1XID01ETBRB_172	3D	153	0.193354251138562	0.232718894009217	217	NA	NA	0.979669071434767	0.0212465415795098
RAC875_rep_c72220_143	2D	43	0.193409630944928	0.101382488479263	217	NA	NA	0.979669071434767	0.0305521469100469
wsnp_Ku_c18538_27857915	3B	66	0.193414652086113	0.122119815668203	217	NA	NA	0.979669071434767	0.0315394935843187
tplb0045p11_893	7A	148	0.193445308225728	0.43778801843318	217	NA	NA	0.979669071434767	0.0209950425769705
RAC875_c24504_119	3B	100	0.19374946444337	0.145161290322581	217	NA	NA	0.979669071434767	-0.0249580543320356
Tdurum_contig57753_138	3A	86	0.193788985089566	0.0783410138248848	217	NA	NA	0.979669071434767	-0.0395592976563819
BS00089400_51	3A	86	0.193788985090441	0.0783410138248848	217	NA	NA	0.979669071434767	0.039559297656333
Tdurum_contig51818_145	4B	66	0.194098967193671	0.158986175115207	217	NA	NA	0.979669071434767	0.0307232704111158
BS00024065_51	7B	76	0.194749748961875	0.147465437788018	217	NA	NA	0.979669071434767	-0.0326892358710467
wsnp_Ex_c13230_20872924	6A	27	0.194772942099146	0.267281105990783	217	NA	NA	0.979669071434767	-0.0237092706711719
BS00094681_51	1A	71	0.194837247737513	0.366359447004608	217	NA	NA	0.979669071434767	-0.0277166556740234
Kukri_c11318_591	2B	72	0.194873656701978	0.0737327188940092	217	NA	NA	0.979669071434767	0.0370583600035665
BS00009807_51	2B	72	0.194873656706066	0.0737327188940092	217	NA	NA	0.979669071434767	-0.0370583600036056
IAAV3165	2B	72	0.194873656706066	0.0737327188940092	217	NA	NA	0.979669071434767	-0.0370583600036056
Kukri_c59939_94	2B	72	0.194873656706066	0.0737327188940092	217	NA	NA	0.979669071434767	-0.0370583600036056
wsnp_Ex_c10596_17293363	2B	72	0.194873656706066	0.0737327188940092	217	NA	NA	0.979669071434767	-0.0370583600036056
CAP12_c259_307	2A	47	0.194992803332943	0.414746543778802	217	NA	NA	0.979669071434767	0.0248499597100125
wsnp_Ra_c389_826890	7A	241	0.195446321058206	0.299539170506912	217	NA	NA	0.979669071434767	0.0189998356276373
Excalibur_c14859_394	1A	103	0.195485864405291	0.28110599078341	217	NA	NA	0.979669071434767	0.0224577887944264
BobWhite_c31129_60	2B	79	0.195659748226509	0.17741935483871	217	NA	NA	0.979669071434767	-0.0249683176321192
wsnp_BE443332B_Ta_2_2	1B	71	0.195762979096255	0.0944700460829493	217	NA	NA	0.979669071434767	0.0330122908080739
Tdurum_contig46366_913	5B	45	0.19615110519262	0.214285714285714	217	NA	NA	0.979669071434767	0.029872669442355
wsnp_Ex_c7965_13520238	1A	36	0.196421756494678	0.28110599078341	217	NA	NA	0.979669071434767	0.0257456950511674
BS00048067_51	4A	134	0.196435480428354	0.175115207373272	217	NA	NA	0.979669071434767	-0.0328938851188667
IACX203	6B	67	0.196455298158042	0.483870967741935	217	NA	NA	0.979669071434767	-0.0261190179074688
CAP12_rep_c4571_181	6B	67	0.196546589427331	0.158986175115207	217	NA	NA	0.979669071434767	0.0290190131034223
wsnp_Ex_c30689_39574415	6B	67	0.196546589427331	0.158986175115207	217	NA	NA	0.979669071434767	0.0290190131034223
RAC875_c31493_120	2D	42	0.196636190355558	0.0990783410138249	217	NA	NA	0.979669071434767	-0.0308913211871094
Excalibur_c42928_135	2B	27	0.1972628790005	0.315668202764977	217	NA	NA	0.979669071434767	-0.0208490684786646
Tdurum_contig1653_190	2B	84	0.197327636235188	0.345622119815668	217	NA	NA	0.979669071434767	-0.0269004907431185
BS00092630_51	7B	77	0.197398582190137	0.403225806451613	217	NA	NA	0.979669071434767	0.0254655438366491
BS00032623_51	7A	59	0.197455818598316	0.221198156682028	217	NA	NA	0.979669071434767	0.0215587611930985
Kukri_rep_c109463_264	5B	155	0.197458627786813	0.341013824884793	217	NA	NA	0.979669071434767	-0.0203710211780184
BS00077498_51	1B	122	0.197556246278083	0.370967741935484	217	NA	NA	0.979669071434767	-0.0188490625747626
RFL_Contig3841_2433	4A	138	0.197557595648293	0.186635944700461	217	NA	NA	0.979669071434767	0.0329498953425365
Kukri_c40621_513	2B	108	0.197643007352641	0.0990783410138248	217	NA	NA	0.979669071434767	0.0344126649069025
CAP7_c1155_57	5B	69	0.197697481935634	0.191244239631336	217	NA	NA	0.979669071434767	0.0354559514032999
BS00042014_51	5B	69	0.197697481935766	0.191244239631336	217	NA	NA	0.979669071434767	-0.0354559514033426
wsnp_Ex_rep_c103087_88123733	1A	71	0.197996860265518	0.414746543778802	217	NA	NA	0.979669071434767	-0.0261732114736191
Ku_c3891_395	4A	37	0.198165792322132	0.165898617511521	217	NA	NA	0.979669071434767	-0.0250511212939024
BS00077448_51	6A	85	0.198568867768772	0.387096774193548	217	NA	NA	0.979669071434767	-0.0276796112751754
RAC875_c47161_100	2A	47	0.198612481044578	0.41705069124424	217	NA	NA	0.979669071434767	-0.0247335670515163
RAC875_c829_1143	2A	26	0.198612481044578	0.41705069124424	217	NA	NA	0.979669071434767	-0.0247335670515163
wsnp_Ex_c5412_9564478	2A	77	0.198624217303958	0.228110599078341	217	NA	NA	0.979669071434767	0.0252797999367207
Excalibur_c43567_850	1B	53	0.198835885378701	0.410138248847926	217	NA	NA	0.979669071434767	0.0211816884593254
Tdurum_contig13287_203	6A	41	0.199029350678623	0.202764976958525	217	NA	NA	0.979669071434767	0.0254820248452239
wsnp_Ex_c21336_30465618	1A	79	0.199037101916642	0.433179723502304	217	NA	NA	0.979669071434767	0.0203427476364944
BS00070285_51	1B	118	0.199119377895224	0.347926267281106	217	NA	NA	0.979669071434767	-0.0204240944491367
BobWhite_c43135_397	6B	1	0.199120813336399	0.444700460829493	217	NA	NA	0.979669071434767	-0.0199584518199538
wsnp_Ex_c14530_22548417	6B	57	0.199238368891972	0.225806451612903	217	NA	NA	0.979669071434767	-0.0282876002656955
IAAV4163	4B	62	0.199393499542153	0.412442396313364	217	NA	NA	0.979669071434767	0.0231643369347836
wsnp_Ex_c2918_5381441	1D	165	0.199675509041347	0.311059907834101	217	NA	NA	0.979669071434767	0.0213052687693889
BS00078431_51	1B	71	0.199739486659137	0.076036866359447	217	NA	NA	0.979669071434767	0.0376408847451799
CAP8_c1305_148	1D	45	0.199996699913884	0.299539170506912	217	NA	NA	0.979669071434767	0.0217257761113956
BobWhite_c1085_412	7A	98	0.200023779762464	0.341013824884793	217	NA	NA	0.979669071434767	0.0266077016401951
BS00111112_51	7A	98	0.20002377976285	0.341013824884793	217	NA	NA	0.979669071434767	-0.026607701640204
BS00064077_51	3B	36	0.200301841874072	0.32258064516129	217	NA	NA	0.979669071434767	-0.0219231311303485
Excalibur_c16851_142	1D	33	0.200446526117425	0.428571428571429	217	NA	NA	0.979669071434767	0.0209630164602306
Excalibur_c24829_189	3A	157	0.200472477761292	0.292626728110599	217	NA	NA	0.979669071434767	-0.0190137682759914
wsnp_Ex_c1319_2522992	6B	65	0.200657551906657	0.170506912442396	217	NA	NA	0.979669071434767	-0.0427769691702338
IACX1240	1B	96	0.200694394146925	0.449308755760369	217	NA	NA	0.979669071434767	-0.0229341874014448
D_GBB4FNX02FX302_98	3A	123	0.200694977931196	0.207373271889401	217	NA	NA	0.979669071434767	-0.0301605265629057
Excalibur_c33675_201	5B	95	0.200773300023882	0.311059907834101	217	NA	NA	0.979669071434767	0.026005343685398
wsnp_Ku_c35090_44349446	5B	30	0.200878353426135	0.285714285714286	217	NA	NA	0.979669071434767	-0.0204790353951836
Tdurum_contig81911_179	7B	99	0.201030241449617	0.36405529953917	217	NA	NA	0.979669071434767	0.0214031952107048
wsnp_Ex_rep_c66324_64493429	4A	66	0.201192775166904	0.470046082949309	217	NA	NA	0.979669071434767	-0.0196024161673218
wsnp_Ex_c24963_34217997	6B	58	0.201232060075691	0.412442396313364	217	NA	NA	0.979669071434767	-0.0341029274155851
RFL_Contig5844_291	6B	58	0.201232060075812	0.412442396313364	217	NA	NA	0.979669071434767	0.0341029274155424
wsnp_Ku_c14875_23320708	3B	81	0.201598446143589	0.481566820276498	217	NA	NA	0.979669071434767	0.0218142179659484
RAC875_c754_120	4A	41	0.201976116696752	0.264976958525346	217	NA	NA	0.979669071434767	-0.0209837957490908
wsnp_Ku_c23012_32893918	1A	89	0.20200042826332	0.377880184331797	217	NA	NA	0.979669071434767	-0.0220579967555476
BS00022180_51	1B	64	0.202010930931307	0.133640552995392	217	NA	NA	0.979669071434767	0.0522958308125201
RAC875_c31276_1128	1A	78	0.202514868700342	0.297235023041475	217	NA	NA	0.979669071434767	-0.0238727841793969
wsnp_Ex_c3119_5763762	4B	66	0.202527072136179	0.17741935483871	217	NA	NA	0.979669071434767	0.0289142574633168
BS00040743_51	1B	92	0.202606471679369	0.21889400921659	217	NA	NA	0.979669071434767	0.023625680649884
RAC875_c3492_2195	7B	67	0.202740629787301	0.23963133640553	217	NA	NA	0.979669071434767	-0.0263740354555146
Kukri_c1214_948	5B	178	0.202872037735827	0.308755760368664	217	NA	NA	0.979669071434767	0.0193223673759721
BS00108733_51	5D	56	0.20289043198157	0.290322580645161	217	NA	NA	0.979669071434767	-0.0200662078625768
wsnp_Ex_c33461_41945399	7B	76	0.20289610209058	0.41705069124424	217	NA	NA	0.979669071434767	0.024433521416837
RFL_Contig622_1601	3B	69	0.202968014243724	0.191244239631336	217	NA	NA	0.979669071434767	0.0298403044442814
RAC875_rep_c77197_202	6B	1	0.202982686916705	0.428571428571429	217	NA	NA	0.979669071434767	0.0199223508413411
wsnp_Ku_c24981_34948114	6B	67	0.203276796148093	0.17741935483871	217	NA	NA	0.979669071434767	-0.0270776321796191
Excalibur_rep_c102300_102	3B	92	0.203454444924049	0.269585253456221	217	NA	NA	0.979669071434767	-0.0219048216732478
Tdurum_contig28490_463	4B	61	0.203593594988235	0.412442396313364	217	NA	NA	0.979669071434767	-0.0232741669286831
BS00076693_51	2A	68	0.203623678719963	0.17741935483871	217	NA	NA	0.979669071434767	-0.0229771540499542
BS00022032_51	6A	28	0.203634201937392	0.361751152073733	217	NA	NA	0.979669071434767	-0.020617981938222
Excalibur_rep_c102974_175	3A	82	0.203640631118093	0.271889400921659	217	NA	NA	0.979669071434767	0.0223637586974181
RAC875_c4952_719	3A	48	0.203762958337815	0.0967741935483871	217	NA	NA	0.979669071434767	-0.0346402612672607
Tdurum_contig54957_624	3D	143	0.203972531647239	0.421658986175115	217	NA	NA	0.979669071434767	0.0220488203153604
Excalibur_c9000_209	3A	78	0.204148906773668	0.271889400921659	217	NA	NA	0.979669071434767	-0.0205508567856585
Tdurum_contig8350_350	2A	151	0.204152517387838	0.433179723502304	217	NA	NA	0.979669071434767	0.0211038813297737
Kukri_c12901_706	7B	99	0.204402455009789	0.350230414746544	217	NA	NA	0.979669071434767	-0.0220274305274959
wsnp_Ex_c24474_33721784	4A	70	0.204405299034203	0.442396313364055	217	NA	NA	0.979669071434767	-0.0203841368051609
Excalibur_c32608_500	1B	65	0.204517945429958	0.126728110599078	217	NA	NA	0.979669071434767	0.0262466133156316
D_contig77859_59	2D	42	0.204553751081409	0.103686635944701	217	NA	NA	0.979669071434767	0.0289224983247038
RAC875_c3302_1411	2B	84	0.204654923531645	0.350230414746544	217	NA	NA	0.979669071434767	0.02613613655463
BS00099700_51	5A	37	0.204688219934074	0.205069124423963	217	NA	NA	0.979669071434767	0.0215196394036914
Kukri_c8835_112	5A	37	0.204688219934229	0.205069124423963	217	NA	NA	0.979669071434767	-0.0215196394037029
wsnp_Ex_c19134_28056012	5A	37	0.204688219934229	0.205069124423963	217	NA	NA	0.979669071434767	-0.0215196394037029
Kukri_c29150_143	1A	29	0.204805966150831	0.34331797235023	217	NA	NA	0.979669071434767	0.0214995382760819
wsnp_Ex_c45713_51429315	6B	117	0.204809048415961	0.214285714285714	217	NA	NA	0.979669071434767	-0.0249051101360465
BS00075746_51	4B	62	0.205075013284497	0.403225806451613	217	NA	NA	0.979669071434767	-0.0230377025719832
IAAV3868	4B	62	0.205075013284695	0.403225806451613	217	NA	NA	0.979669071434767	0.0230377025719672
wsnp_Ex_c2609_4852360	3B	73	0.20509968534997	0.23963133640553	217	NA	NA	0.979669071434767	0.0259579995371766
RAC875_c278_1801	5B	162	0.20525032053972	0.202764976958525	217	NA	NA	0.979669071434767	0.0227146557721944
Excalibur_c33542_113	4A	138	0.20531822294566	0.147465437788018	217	NA	NA	0.979669071434767	-0.0347402927114047
Kukri_rep_c85536_598	4A	154	0.205770931597346	0.105990783410138	217	NA	NA	0.979669071434767	-0.0343463898995111
Excalibur_rep_c113950_132	1A	35	0.205833274007484	0.188940092165899	217	NA	NA	0.979669071434767	0.0262462859723662
BS00063624_51	3B	99	0.206009500324724	0.490783410138249	217	NA	NA	0.979669071434767	-0.0183726318375674
Kukri_c30847_551	2B	21	0.206030277745333	0.299539170506912	217	NA	NA	0.979669071434767	0.0229496161254961
Kukri_c1214_2316	5B	178	0.206077722381294	0.313364055299539	217	NA	NA	0.979669071434767	0.0191038353051507
Kukri_c1214_825	5B	178	0.206077722381294	0.313364055299539	217	NA	NA	0.979669071434767	0.0191038353051507
RAC875_c96399_610	2A	150	0.206143559601407	0.172811059907834	217	NA	NA	0.979669071434767	-0.0262927530343982
Excalibur_c45297_316	5A	87	0.206180381040905	0.324884792626728	217	NA	NA	0.979669071434767	-0.0206572290810865
Kukri_c13359_169	5B	182	0.206297607312859	0.373271889400922	217	NA	NA	0.979669071434767	-0.0213331882662722
wsnp_Ex_c4605_8241260	1A	71	0.206390065069676	0.341013824884793	217	NA	NA	0.979669071434767	-0.028541903325241
wsnp_Ex_rep_c68515_67349904	5A	45	0.206502800208714	0.214285714285714	217	NA	NA	0.979669071434767	0.023834025820082
BS00068327_51	1B	108	0.206999596819662	0.237327188940092	217	NA	NA	0.979669071434767	0.0228290719996673
Excalibur_c2578_1966	3A	85	0.207251698363392	0.460829493087558	217	NA	NA	0.979669071434767	-0.019134700249559
IAAV151	6A	95	0.20726451074078	0.306451612903226	217	NA	NA	0.979669071434767	0.0216199190788595
BS00049730_51	7B	143	0.207316732505173	0.30184331797235	217	NA	NA	0.979669071434767	-0.0200482078400093
wsnp_Ex_c14101_22012676	6B	67	0.207352025811042	0.154377880184332	217	NA	NA	0.979669071434767	0.0281542356296498
tplb0025h02_894	6D	134	0.207724925410417	0.147465437788018	217	NA	NA	0.979669071434767	-0.0283979032792612
BS00065418_51	2B	92	0.207729926459869	0.43778801843318	217	NA	NA	0.979669071434767	0.03277132121584
BobWhite_c47168_598	4A	144	0.207738705175947	0.354838709677419	217	NA	NA	0.979669071434767	0.0196229940544095
RAC875_c30397_887	6D	119	0.208308415389625	0.43778801843318	217	NA	NA	0.979669071434767	0.0182823879459306
RFL_Contig4591_1759	3D	1	0.20843268793817	0.0691244239631337	217	NA	NA	0.979669071434767	-0.0345933996654608
wsnp_Ex_c25300_34566908	6A	72	0.20844554648187	0.329493087557604	217	NA	NA	0.979669071434767	-0.024798690141342
wsnp_Ex_c55340_57883276	6A	72	0.208445546482304	0.329493087557604	217	NA	NA	0.979669071434767	0.0247986901413171
Excalibur_c34189_122	7A	211	0.208647289436491	0.230414746543779	217	NA	NA	0.979669071434767	0.0241051292589702
Kukri_c37311_136	2B	72	0.20903615930329	0.0691244239631337	217	NA	NA	0.979669071434767	-0.0365480881449685
wsnp_Ra_c1020_2062200	1D	33	0.209229279481177	0.430875576036866	217	NA	NA	0.979669071434767	0.0195522603890632
Tdurum_contig71499_211	5A	86	0.209651077150349	0.308755760368664	217	NA	NA	0.979669071434767	-0.0212706109392089
Tdurum_contig5352_556	7B	10	0.209795502564488	0.290322580645161	217	NA	NA	0.979669071434767	-0.0201263257087057
RAC875_rep_c81239_73	6A	71	0.20984788688415	0.26036866359447	217	NA	NA	0.979669071434767	-0.0263968723018131
RAC875_c28178_889	4A	37	0.209902276031783	0.163594470046083	217	NA	NA	0.979669071434767	-0.0250359427007076
IAAV6032	2D	99	0.209958101945244	0.306451612903226	217	NA	NA	0.979669071434767	0.020695390102679
BS00030843_51	4B	63	0.210377078598944	0.380184331797235	217	NA	NA	0.979669071434767	-0.0222902788779571
BS00046052_51	3B	63	0.210867869585708	0.186635944700461	217	NA	NA	0.979669071434767	-0.0244883698208316
IACX8446	2B	21	0.210908403566767	0.292626728110599	217	NA	NA	0.979669071434767	-0.0225304519512495
CAP12_c1587_142	7B	145	0.210933445187253	0.470046082949309	217	NA	NA	0.979669071434767	0.01951975203648
RAC875_c8081_435	3B	69	0.211034073697582	0.184331797235023	217	NA	NA	0.979669071434767	-0.0293112345497999
Kukri_c16463_584	6A	74	0.211035383097758	0.28110599078341	217	NA	NA	0.979669071434767	0.0237735811234208
RAC875_c767_4007	6A	74	0.211035383098075	0.28110599078341	217	NA	NA	0.979669071434767	-0.0237735811234288
BS00022512_51	3B	80	0.211327796382299	0.283410138248848	217	NA	NA	0.979669071434767	-0.0201841960726705
BS00063801_51	6B	67	0.211331534193593	0.0506912442396313	217	NA	NA	0.979669071434767	-0.0424237724150345
Excalibur_rep_c66939_849	4A	153	0.211799933535327	0.135944700460829	217	NA	NA	0.979669071434767	0.0321837329349144
BobWhite_rep_c63332_67	5A	125	0.211909361840388	0.258064516129032	217	NA	NA	0.979669071434767	-0.0217363190652691
RAC875_rep_c118655_110	7B	149	0.211964201862205	0.493087557603687	217	NA	NA	0.979669071434767	-0.0198548513573655
CAP8_c2448_355	1A	29	0.211975711343395	0.253456221198157	217	NA	NA	0.979669071434767	0.0231767496769928
RAC875_c31252_173	2B	91	0.212144698188252	0.419354838709677	217	NA	NA	0.979669071434767	0.0327873462910873
BS00079127_51	6B	65	0.212172401474332	0.304147465437788	217	NA	NA	0.979669071434767	0.0476261274192247
BS00094480_51	5B	58	0.212244482605004	0.423963133640553	217	NA	NA	0.979669071434767	-0.0210286140936162
RAC875_rep_c112818_870	5B	126	0.212246383916514	0.15668202764977	217	NA	NA	0.979669071434767	-0.028442193714632
RAC875_c49370_327	4A	94	0.212432273997515	0.117511520737327	217	NA	NA	0.979669071434767	-0.0292273899774731
Excalibur_c7449_587	2B	113	0.212585188984455	0.0691244239631337	217	NA	NA	0.979669071434767	0.0377436884431575
IAAV4595	4B	66	0.212774503601957	0.182027649769585	217	NA	NA	0.979669071434767	0.0312781032856648
Ku_c24324_850	5A	53	0.212901772693168	0.350230414746544	217	NA	NA	0.979669071434767	-0.0189286670080273
BS00067744_51	5B	101	0.212944360520237	0.433179723502304	217	NA	NA	0.979669071434767	-0.0226362872925545
IAAV6131	7A	59	0.212980308940909	0.414746543778802	217	NA	NA	0.979669071434767	-0.0173141796049361
Ku_c4823_673	1A	35	0.212996406647967	0.34331797235023	217	NA	NA	0.979669071434767	-0.0197436473118442
wsnp_Ex_c4666_8349206	5A	45	0.213532375737359	0.209677419354839	217	NA	NA	0.979669071434767	-0.0234833968728942
RAC875_c8221_649	7B	141	0.213807762333844	0.382488479262673	217	NA	NA	0.979669071434767	0.022985132575954
Kukri_rep_c95718_868	6A	127	0.213815805699214	0.138248847926267	217	NA	NA	0.979669071434767	-0.024862841460827
wsnp_Ex_c2887_5330426	2A	98	0.213898705034495	0.267281105990783	217	NA	NA	0.979669071434767	-0.0247427291757383
Ra_c13247_528	2A	113	0.214192123659217	0.430875576036866	217	NA	NA	0.979669071434767	0.0209180684036188
BS00021919_51	3D	153	0.214390003483213	0.244239631336406	217	NA	NA	0.979669071434767	-0.0198024708012179
wsnp_Ex_c7362_12622736	4B	47	0.214753692161439	0.336405529953917	217	NA	NA	0.979669071434767	0.0206417719569458
Kukri_c338_330	6B	113	0.215086499742301	0.0576036866359447	217	NA	NA	0.979669071434767	-0.0375516581562536
Excalibur_c49875_479	2B	145	0.21537590504557	0.122119815668203	217	NA	NA	0.979669071434767	0.0275786465690331
wsnp_Ra_c2730_5190365	6B	58	0.215686029505292	0.497695852534562	217	NA	NA	0.979669071434767	0.0338969456452389
tplb0062a17_679	3B	80	0.216125890711448	0.481566820276498	217	NA	NA	0.979669071434767	-0.0224413862130373
Tdurum_contig25432_1218	5B	20	0.216572169474541	0.0737327188940092	217	NA	NA	0.979669071434767	-0.0362359937004415
Ra_c53208_433	5B	45	0.216586637773075	0.398617511520737	217	NA	NA	0.979669071434767	-0.0228311247366744
Ex_c12134_939	6D	156	0.216807828075561	0.15668202764977	217	NA	NA	0.979669071434767	-0.0307043622807655
Tdurum_contig34149_219	3B	11	0.216847186926053	0.481566820276498	217	NA	NA	0.979669071434767	-0.0185272090109532
BS00063823_51	5A	45	0.21693414874171	0.278801843317972	217	NA	NA	0.979669071434767	-0.0216546680302141
RAC875_c13_1458	5A	45	0.217155070052712	0.274193548387097	217	NA	NA	0.979669071434767	-0.0213451849686184
wsnp_Ex_c15822_24204224	2A	93	0.217226813788414	0.440092165898617	217	NA	NA	0.979669071434767	-0.017451985737071
IACX11417	2A	47	0.217275758680295	0.423963133640553	217	NA	NA	0.979669071434767	-0.0242424659736837
Excalibur_rep_c106790_155	4D	81	0.217588848872983	0.327188940092166	217	NA	NA	0.979669071434767	0.0205461202191302
RAC875_rep_c69619_145	2A	131	0.217732682159485	0.440092165898618	217	NA	NA	0.979669071434767	0.0168958760423363
RAC875_c47427_75	1B	99	0.217968323399357	0.336405529953917	217	NA	NA	0.979669071434767	-0.0207902506885951
RAC875_c75528_355	7A	113	0.218873284583664	0.23963133640553	217	NA	NA	0.979669071434767	0.0198922606206917
Kukri_c42466_392	5A	45	0.219014847666992	0.211981566820276	217	NA	NA	0.979669071434767	0.0233199180666528
Tdurum_contig41902_1524	4B	50	0.2192939828799	0.453917050691244	217	NA	NA	0.979669071434767	-0.0189570415547422
Tdurum_contig28176_55	7B	76	0.219482675793284	0.140552995391705	217	NA	NA	0.979669071434767	0.0313866580377438
wsnp_Ku_c18534_27848426	6A	72	0.21948803441496	0.311059907834101	217	NA	NA	0.979669071434767	0.0240827511684749
BS00067619_51	6A	72	0.219488034415454	0.311059907834101	217	NA	NA	0.979669071434767	-0.0240827511684927
Kukri_c45876_157	6B	121	0.219556672925232	0.105990783410138	217	NA	NA	0.979669071434767	-0.0287534026313727
wsnp_Ex_c558_1105911	7A	131	0.219562646482463	0.306451612903226	217	NA	NA	0.979669071434767	0.021834050522525
wsnp_Ex_rep_c66357_64540369	3A	124	0.219815766524165	0.207373271889401	217	NA	NA	0.979669071434767	-0.0285273221093938
wsnp_Ra_c132_291198	3A	124	0.219815766524165	0.207373271889401	217	NA	NA	0.979669071434767	-0.0285273221093938
CAP11_rep_c5039_201	1B	70	0.219904166926294	0.133640552995392	217	NA	NA	0.979669071434767	-0.0261554991784534
BS00095568_51	1B	70	0.219904166928594	0.133640552995392	217	NA	NA	0.979669071434767	0.026155499178433
IAAV5743	2B	157	0.219941895279194	0.0460829493087558	217	NA	NA	0.979669071434767	0.0414354338113014
Excalibur_c80601_308	2B	115	0.219954583610081	0.108294930875576	217	NA	NA	0.979669071434767	0.0289681344051687
CAP7_c10772_156	6B	6	0.22014272998421	0.403225806451613	217	NA	NA	0.979669071434767	0.0197732021186479
BobWhite_rep_c50457_813	3B	67	0.220147036814954	0.460829493087558	217	NA	NA	0.979669071434767	0.0223223574209594
wsnp_Ex_c24145_33394561	5D	205	0.220499369145749	0.306451612903226	217	NA	NA	0.979669071434767	0.0214573650425898
wsnp_Ex_c5947_10431109	1B	65	0.22050147185405	0.129032258064516	217	NA	NA	0.979669071434767	0.0258893241681442
BobWhite_rep_c48835_225	6B	64	0.22111994338098	0.476958525345622	217	NA	NA	0.979669071434767	-0.0416681622992243
RAC875_rep_c74070_518	1B	70	0.221207820050643	0.126728110599078	217	NA	NA	0.979669071434767	0.0268903990389404
wsnp_Ex_c4888_8714379	3B	62	0.221297393163125	0.117511520737327	217	NA	NA	0.979669071434767	-0.0300968728123365
wsnp_Ra_c13_24540	5A	45	0.222059122583698	0.271889400921659	217	NA	NA	0.979669071434767	-0.0212180542213716
RAC875_c13_1589	5A	45	0.222068530095548	0.278801843317972	217	NA	NA	0.979669071434767	0.0214215048340654
Tdurum_contig54925_202	2B	107	0.222481605718796	0.0990783410138249	217	NA	NA	0.979669071434767	-0.034377768482905
Kukri_c7794_1247	6A	74	0.222901530696661	0.283410138248848	217	NA	NA	0.979669071434767	-0.0231047973282337
wsnp_Ku_c38911_47455924	3A	106	0.223038464643222	0.0691244239631336	217	NA	NA	0.979669071434767	0.0332128402471703
wsnp_Ra_c2730_5189836	6B	58	0.223169025417354	0.5	217	NA	NA	0.979669071434767	-0.0327946602094897
Kukri_rep_c69177_180	2B	29	0.223691319565949	0.0483870967741935	217	NA	NA	0.979669071434767	0.0386654646089255
BS00038218_51	2B	84	0.223703989862217	0.352534562211982	217	NA	NA	0.979669071434767	-0.0253560166309796
tplb0060j17_879	6A	41	0.223906769197166	0.285714285714286	217	NA	NA	0.979669071434767	0.0205840011351093
wsnp_BE498323B_Ta_2_1	7B	76	0.223924785834869	0.414746543778802	217	NA	NA	0.979669071434767	0.0236742762710929
Kukri_c29142_473	4A	91	0.224251938687865	0.258064516129032	217	NA	NA	0.979669071434767	-0.0233484389983278
IAAV9053	5A	84	0.224622658072836	0.311059907834101	217	NA	NA	0.979669071434767	-0.0207493491059187
BS00067748_51	3A	110	0.224750304556333	0.258064516129032	217	NA	NA	0.979669071434767	-0.0232106521467799
BobWhite_c40602_313	6A	137	0.225587957146379	0.232718894009217	217	NA	NA	0.979669071434767	-0.0221027849736899
BS00068245_51	6B	105	0.225591125974994	0.105990783410138	217	NA	NA	0.979669071434767	-0.0274408054773723
BS00023993_51	7A	130	0.225651321060747	0.308755760368664	217	NA	NA	0.979669071434767	-0.0211485903163382
RAC875_rep_c117234_313	5B	39	0.225767119793451	0.184331797235023	217	NA	NA	0.979669071434767	-0.0353905379115282
Tdurum_contig30576_247	4A	91	0.225853521417932	0.221198156682028	217	NA	NA	0.979669071434767	0.0223501493895597
BS00093757_51	2D	19	0.226279210715614	0.161290322580645	217	NA	NA	0.979669071434767	-0.0233952308593892
Kukri_c15823_196	5B	178	0.226745778753605	0.451612903225806	217	NA	NA	0.979669071434767	0.0214274642446046
BobWhite_c2646_141	4B	76	0.226917882295824	0.200460829493088	217	NA	NA	0.979669071434767	0.0263702892896163
wsnp_Ex_c13878_21738866	1B	123	0.227119948377337	0.0806451612903226	217	NA	NA	0.979669071434767	-0.0314098796649329
BS00083511_51	5B	69	0.227191113478462	0.30184331797235	217	NA	NA	0.979669071434767	-0.0324243348457998
Tdurum_contig51001_186	7A	33	0.22721273275452	0.267281105990783	217	NA	NA	0.979669071434767	0.023989720560472
Tdurum_contig69079_300	5A	53	0.227257339468304	0.17741935483871	217	NA	NA	0.979669071434767	-0.0361407124453876
wsnp_BE404947B_Ta_2_12	6B	35	0.227290153115814	0.299539170506912	217	NA	NA	0.979669071434767	0.0199173113185509
BS00062715_51	1A	71	0.227366015579804	0.163594470046083	217	NA	NA	0.979669071434767	-0.0297257799691764
IACX8470	2B	111	0.227412233748625	0.294930875576037	217	NA	NA	0.979669071434767	0.026379067937949
BS00066127_51	5A	45	0.227422573689284	0.274193548387097	217	NA	NA	0.979669071434767	0.0210633901908723
wsnp_Ex_c24145_33394644	5D	205	0.227476121599093	0.311059907834101	217	NA	NA	0.979669071434767	0.0214327382388895
BS00078324_51	7A	136	0.227506451418395	0.421658986175115	217	NA	NA	0.979669071434767	-0.0244266731483442
wsnp_Ku_c44716_51926415	3A	95	0.228206908320598	0.423963133640553	217	NA	NA	0.979669071434767	-0.0217305577840214
wsnp_Ku_c37925_46679146	1A	71	0.228225387452896	0.387096774193548	217	NA	NA	0.979669071434767	-0.0257193915591607
RAC875_c52560_438	7A	81	0.228277320630998	0.152073732718894	217	NA	NA	0.979669071434767	0.0235365373994485
RFL_Contig5_632	3B	44	0.228593816036191	0.142857142857143	217	NA	NA	0.979669071434767	0.0248470688694296
Kukri_rep_c69378_1842	5A	16	0.229203382626476	0.412442396313364	217	NA	NA	0.979669071434767	0.0221625931052287
CAP7_c2649_283	7B	141	0.22927197641866	0.361751152073733	217	NA	NA	0.979669071434767	0.0228893981194158
RAC875_c52195_324	3A	147	0.229303909746773	0.0645161290322581	217	NA	NA	0.979669071434767	0.0336661659827495
RAC875_c3231_339	5B	183	0.229451113941867	0.331797235023041	217	NA	NA	0.979669071434767	-0.0194813610634803
Kukri_c2289_635	3D	153	0.229718038448211	0.285714285714286	217	NA	NA	0.979669071434767	-0.0192382658547157
BobWhite_rep_c66032_270	1B	71	0.229765505578069	0.0967741935483871	217	NA	NA	0.979669071434767	-0.0308265303370865
BS00026432_51	2B	131	0.22977933512396	0.140552995391705	217	NA	NA	0.979669071434767	0.0289786965279859
Kukri_c5757_530	7A	121	0.229903339123563	0.216589861751152	217	NA	NA	0.979669071434767	0.0236308523904407
Tdurum_contig47476_528	4A	150	0.230135214355453	0.108294930875576	217	NA	NA	0.979669071434767	0.0318793236227091
Kukri_c52_225	5B	78	0.230310606914323	0.30184331797235	217	NA	NA	0.979669071434767	-0.0241396977153396
BS00003350_51	7B	91	0.230593323059714	0.382488479262673	217	NA	NA	0.979669071434767	-0.0186137391367875
wsnp_CAP11_c710_458019	1A	24	0.230600952846554	0.211981566820276	217	NA	NA	0.979669071434767	0.0224896554391538
BobWhite_rep_c64944_264	3B	73	0.230636718756262	0.221198156682028	217	NA	NA	0.979669071434767	-0.0251017475293258
Kukri_c74960_427	5B	30	0.230780122206669	0.288018433179724	217	NA	NA	0.979669071434767	0.0189883344384327
Excalibur_c42146_338	2B	131	0.230877978884643	0.131336405529954	217	NA	NA	0.979669071434767	-0.0308786696511589
RAC875_c48766_224	7B	99	0.231507741976362	0.347926267281106	217	NA	NA	0.979669071434767	0.0207815879553293
BS00064548_51	6A	83	0.231708758103562	0.124423963133641	217	NA	NA	0.979669071434767	0.0272632647759847
Tdurum_contig48760_112	5A	69	0.231839700700531	0.481566820276498	217	NA	NA	0.979669071434767	-0.0181255575546011
BS00067599_51	7B	64	0.232065978084602	0.241935483870968	217	NA	NA	0.979669071434767	0.0257437333356085
RAC875_rep_c69987_930	2A	113	0.232094782484968	0.428571428571429	217	NA	NA	0.979669071434767	0.0198893766713955
BS00015653_51	5A	53	0.232664324891445	0.380184331797235	217	NA	NA	0.979669071434767	0.0176305378315647
Ra_c7322_2294	5A	37	0.232826816565084	0.207373271889401	217	NA	NA	0.979669071434767	-0.0202856367213329
IAAV3265	7D	144	0.232866302088465	0.290322580645161	217	NA	NA	0.979669071434767	0.019435263871598
wsnp_Ex_c28930_38008757	3A	91	0.232910158565381	0.0944700460829493	217	NA	NA	0.979669071434767	-0.0294913158351804
BobWhite_rep_c65414_125	2D	80	0.232996739703103	0.320276497695853	217	NA	NA	0.979669071434767	0.0314168066746703
BobWhite_rep_c51612_864	2D	41	0.232997865148885	0.163594470046083	217	NA	NA	0.979669071434767	-0.0270994725483167
wsnp_Ex_rep_c103087_88124573	1A	70	0.233087108758245	0.410138248847926	217	NA	NA	0.979669071434767	-0.0249084597879801
Ra_c58279_684	2A	78	0.233319416618284	0.237327188940092	217	NA	NA	0.979669071434767	-0.0237116287968284
Ra_c58279_702	2A	78	0.233319416618284	0.237327188940092	217	NA	NA	0.979669071434767	-0.0237116287968284
wsnp_Ex_c5412_9564346	2A	77	0.233319416618284	0.237327188940092	217	NA	NA	0.979669071434767	-0.0237116287968284
BS00105791_51	4B	62	0.233351584400336	0.405529953917051	217	NA	NA	0.979669071434767	-0.0212433880964422
BobWhite_c38957_159	7B	76	0.233488597499883	0.15668202764977	217	NA	NA	0.979669071434767	0.0317198294917915
BobWhite_c1361_1187	1A	14	0.233531547648044	0.299539170506912	217	NA	NA	0.979669071434767	0.0218254699905351
RFL_Contig5871_1650	3A	110	0.233586625235745	0.267281105990783	217	NA	NA	0.979669071434767	-0.0231927958972697
Kukri_c11106_292	6A	41	0.233813262046525	0.264976958525346	217	NA	NA	0.979669071434767	-0.0190760784146526
RAC875_c278_2934	4A	91	0.233911669305524	0.244239631336406	217	NA	NA	0.979669071434767	-0.02295580620134
RAC875_c38756_141	1A	22	0.234261100957505	0.366359447004608	217	NA	NA	0.979669071434767	-0.0207795190528728
BS00093993_51	2B	108	0.234282041371854	0.244239631336406	217	NA	NA	0.979669071434767	0.0204772225142715
BS00087279_51	3B	73	0.23457852103519	0.435483870967742	217	NA	NA	0.979669071434767	0.0211098351820347
RAC875_c34968_514	5D	207	0.234647704500116	0.308755760368664	217	NA	NA	0.979669071434767	0.020953272096925
wsnp_Ku_c2700_5121383	6A	85	0.234667192847517	0.495391705069124	217	NA	NA	0.979669071434767	-0.0245189054632515
BS00083146_51	2A	93	0.234983584954389	0.449308755760369	217	NA	NA	0.979669071434767	0.0168500057346286
wsnp_Ex_c14975_23127669	6A	72	0.235026123716019	0.313364055299539	217	NA	NA	0.979669071434767	-0.0230819776011515
RAC875_c39200_260	6A	72	0.235026123716931	0.313364055299539	217	NA	NA	0.979669071434767	0.0230819776011222
wsnp_Ex_c32765_41369642	6A	72	0.235026123716931	0.313364055299539	217	NA	NA	0.979669071434767	0.0230819776011222
Kukri_rep_c106477_365	7B	171	0.235137783475711	0.465437788018433	217	NA	NA	0.979669071434767	-0.0180780327148602
wsnp_JD_c2128_2930150	5A	16	0.235254233391798	0.258064516129032	217	NA	NA	0.979669071434767	0.0189539022013374
Tdurum_contig47476_495	4A	150	0.235280014862782	0.110599078341014	217	NA	NA	0.979669071434767	-0.0312666100071368
wsnp_RFL_Contig3054_2955094	7B	69	0.23528933594282	0.304147465437788	217	NA	NA	0.979669071434767	0.0297185801523749
Kukri_c92979_195	1B	28	0.235561147540517	0.350230414746544	217	NA	NA	0.979669071434767	-0.0186763090481374
RAC875_c1757_530	2A	177	0.235600757210855	0.410138248847926	217	NA	NA	0.979669071434767	0.0176454117049714
Ra_c39588_830	6B	114	0.235712023194576	0.433179723502304	217	NA	NA	0.979669071434767	-0.0212828990974625
wsnp_Ex_c21875_31045200	5B	134	0.235779012598451	0.108294930875576	217	NA	NA	0.979669071434767	0.0276414324941712
wsnp_Ex_c8019_13598142	5B	134	0.235779012598451	0.108294930875576	217	NA	NA	0.979669071434767	0.0276414324941712
Excalibur_c65830_82	2B	99	0.235805329863504	0.251152073732719	217	NA	NA	0.979669071434767	0.020817656199795
RFL_Contig5709_3005	3B	25	0.235876163665983	0.373271889400922	217	NA	NA	0.979669071434767	-0.0202497144382949
RFL_Contig22_387	1A	84	0.236263453609453	0.490783410138249	217	NA	NA	0.979669071434767	0.0196428837344804
RAC875_c19259_1902	5A	142	0.236294721161291	0.110599078341014	217	NA	NA	0.979669071434767	-0.0273431295047439
wsnp_RFL_Contig4236_4881643	7B	90	0.236392211338559	0.375576036866359	217	NA	NA	0.979669071434767	0.0186066815689401
IAAV5294	5A	63	0.236634631260006	0.168202764976959	217	NA	NA	0.979669071434767	0.0243015928842247
wsnp_RFL_Contig3336_3426054	3B	63	0.236765982443039	0.294930875576037	217	NA	NA	0.979669071434767	0.020698171206087
BobWhite_c5072_107	2B	67	0.236941202157834	0.158986175115207	217	NA	NA	0.979669071434767	0.0264598756115912
Kukri_c52356_96	2B	114	0.237126746375403	0.0783410138248848	217	NA	NA	0.979669071434767	0.0343893958275814
BS00106588_51	6B	67	0.2374389762458	0.474654377880184	217	NA	NA	0.979669071434767	-0.023844236539512
BS00064886_51	6B	75	0.237660921627847	0.145161290322581	217	NA	NA	0.979669071434767	-0.024749278789109
BS00064885_51	6B	75	0.237660921628922	0.145161290322581	217	NA	NA	0.979669071434767	0.0247492787890922
RAC875_c69068_71	2A	104	0.238043963734817	0.283410138248848	217	NA	NA	0.979669071434767	0.0255768504194371
wsnp_Ra_c27787_37299352	6D	87	0.238441527255745	0.133640552995392	217	NA	NA	0.979669071434767	0.0245678993069953
RAC875_c19099_434	5B	69	0.238581816408398	0.195852534562212	217	NA	NA	0.979669071434767	-0.0301230231168717
BS00064536_51	1A	43	0.238802639385603	0.398617511520737	217	NA	NA	0.979669071434767	-0.0207774992569334
IAAV3448	7B	71	0.23897673932722	0.308755760368664	217	NA	NA	0.979669071434767	0.0289379265370862
Excalibur_c3423_1170	7B	24	0.239075680292935	0.336405529953917	217	NA	NA	0.979669071434767	0.0173114667742666
BS00069368_51	6B	65	0.239122091386541	0.313364055299539	217	NA	NA	0.979669071434767	-0.0414635541946282
BS00062967_51	7B	65	0.239129465191818	0.23963133640553	217	NA	NA	0.979669071434767	0.0254045520876973
RFL_Contig801_2124	7B	10	0.239142714800738	0.306451612903226	217	NA	NA	0.979669071434767	-0.0189487573835585
RFL_Contig2471_119	3D	23	0.23922684722852	0.0691244239631337	217	NA	NA	0.979669071434767	0.0296911690940078
Ku_c43151_811	7A	217	0.23945205782703	0.405529953917051	217	NA	NA	0.979669071434767	0.0195537195390401
BS00093857_51	3D	83	0.239501184963393	0.0506912442396313	217	NA	NA	0.979669071434767	-0.0332229288316057
Kukri_rep_c103261_918	2B	29	0.239552779891718	0.0529953917050692	217	NA	NA	0.979669071434767	0.0363748314551344
BS00110490_51	2B	82	0.239626096485586	0.221198156682028	217	NA	NA	0.979669071434767	-0.0215407110992416
wsnp_Ex_c32284_40970312	1B	90	0.239829157779462	0.299539170506912	217	NA	NA	0.979669071434767	-0.0198425695986373
Kukri_c2827_439	5B	41	0.239876964525796	0.1036866359447	217	NA	NA	0.979669071434767	0.0337817053128111
Kukri_s113060_116	5B	41	0.239876964528429	0.103686635944701	217	NA	NA	0.979669071434767	-0.0337817053128475
Tdurum_contig12926_687	5D	70	0.239876964528429	0.103686635944701	217	NA	NA	0.979669071434767	-0.0337817053128475
BS00011438_51	3B	19	0.240154625360902	0.294930875576037	217	NA	NA	0.979669071434767	-0.0208671113881937
RAC875_c24047_284	1A	84	0.2402752725581	0.223502304147465	217	NA	NA	0.979669071434767	0.020795148706954
Kukri_c21943_958	6B	58	0.240499612447803	0.495391705069124	217	NA	NA	0.979669071434767	-0.0321391704820542
Excalibur_c12177_285	2A	47	0.240504085688069	0.28110599078341	217	NA	NA	0.979669071434767	-0.018543353628206
Excalibur_rep_c67599_242	2D	103	0.240513034685322	0.304147465437788	217	NA	NA	0.979669071434767	-0.0194564403076987
BS00015680_51	2D	103	0.240513034685451	0.304147465437788	217	NA	NA	0.979669071434767	0.0194564403076853
RFL_Contig4856_71	2B	109	0.240650847273169	0.101382488479263	217	NA	NA	0.979669071434767	0.0275346062378503
wsnp_CAP11_c1137_665073	6A	85	0.240864189564749	0.398617511520737	217	NA	NA	0.979669071434767	0.0241739252780953
Ra_c73292_443	5B	69	0.240879781578871	0.292626728110599	217	NA	NA	0.979669071434767	0.0355068547553898
Kukri_rep_c100936_449	1B	57	0.241092505434296	0.140552995391705	217	NA	NA	0.979669071434767	-0.0486940643944926
Ra_c3533_880	6A	122	0.241143581261075	0.110599078341014	217	NA	NA	0.979669071434767	0.0263988205319556
BS00002484_51	1B	119	0.241407226446219	0.359447004608295	217	NA	NA	0.979669071434767	-0.0183686414687596
IAAV1711	6B	35	0.241481036776254	0.299539170506912	217	NA	NA	0.979669071434767	-0.0193462738065859
wsnp_RFL_Contig1951_1127302	2A	47	0.241810427575194	0.421658986175115	217	NA	NA	0.979669071434767	0.022890820601793
wsnp_Ex_rep_c109138_92064554	7B	77	0.242014479093246	0.430875576036866	217	NA	NA	0.979669071434767	-0.0270058903306456
Ex_c54863_29	7B	77	0.242014479093906	0.430875576036866	217	NA	NA	0.979669071434767	0.0270058903306065
wsnp_Ex_c18800_27681277	7B	69	0.242168909485229	0.304147465437788	217	NA	NA	0.979669071434767	0.0294482057729599
Ku_c24482_1132	7B	71	0.242168909485652	0.304147465437788	217	NA	NA	0.979669071434767	-0.0294482057729866
RFL_Contig1284_640	5A	83	0.242414544290751	0.327188940092166	217	NA	NA	0.979669071434767	-0.0179930117442808
BS00039492_51	5B	63	0.242553627926325	0.297235023041475	217	NA	NA	0.979669071434767	0.0269957272916965
wsnp_Ex_c2639_4899517	3B	75	0.243398755830506	0.0714285714285714	217	NA	NA	0.979669071434767	0.0369348615140837
wsnp_Ku_c1552_3060297	7A	139	0.243561188330483	0.172811059907834	217	NA	NA	0.979669071434767	-0.0226992289064443
wsnp_Ex_c700_1379957	3B	97	0.243567710055325	0.191244239631336	217	NA	NA	0.979669071434767	0.021166454029153
Excalibur_c74666_291	3A	26	0.24362815762524	0.163594470046083	217	NA	NA	0.979669071434767	-0.0282434566386343
RAC875_c20134_535	3A	26	0.24362815762524	0.163594470046083	217	NA	NA	0.979669071434767	-0.0282434566386343
RAC875_c67909_226	4A	148	0.243700859168008	0.317972350230415	217	NA	NA	0.979669071434767	0.0210809583748741
IAAV475	5B	105	0.243884755601312	0.43778801843318	217	NA	NA	0.979669071434767	0.0210565587482634
RAC875_c57938_94	2B	99	0.244006299068626	0.248847926267281	217	NA	NA	0.979669071434767	0.0204449090019905
RAC875_c13_1965	5A	45	0.244045656558996	0.278801843317972	217	NA	NA	0.979669071434767	0.0203257026324355
Excalibur_c19078_210	4B	53	0.244099962017338	0.122119815668203	217	NA	NA	0.979669071434767	0.0266827337901994
wsnp_Ex_c1246_2393978	4A	133	0.244221155592373	0.191244239631336	217	NA	NA	0.979669071434767	0.028558476352937
Kukri_c3882_2021	2A	47	0.244343373478218	0.271889400921659	217	NA	NA	0.979669071434767	0.0186684276490965
BS00070399_51	7B	72	0.244629217191975	0.285714285714286	217	NA	NA	0.979669071434767	0.0302859719588646
wsnp_Ex_c11748_18884081	2B	114	0.24471874248018	0.294930875576037	217	NA	NA	0.979669071434767	0.0273631832286725
wsnp_JD_c18695_17091254	2A	98	0.245270941884891	0.481566820276498	217	NA	NA	0.979669071434767	0.0202263622427878
BS00022532_51	2D	9	0.245372380034759	0.419354838709677	217	NA	NA	0.979669071434767	-0.0224910686104334
RAC875_c26214_505	2A	47	0.245372380034759	0.419354838709677	217	NA	NA	0.979669071434767	-0.0224910686104334
BS00093990_51	2D	12	0.245372380035626	0.419354838709677	217	NA	NA	0.979669071434767	0.022491068610405
BobWhite_rep_c58252_112	7A	84	0.245519502287767	0.292626728110599	217	NA	NA	0.979669071434767	-0.0187912463594753
Excalibur_c38433_291	5B	105	0.245616204215319	0.451612903225806	217	NA	NA	0.979669071434767	0.0208633235764548
Jagger_c8121_167	5B	183	0.245623750434843	0.140552995391705	217	NA	NA	0.979669071434767	0.0243655047181441
IAAV4582	7B	145	0.246045038562129	0.193548387096774	217	NA	NA	0.979669071434767	-0.0250886891057016
wsnp_CAP8_rep_c3938_1936666	1A	111	0.246115610144473	0.350230414746544	217	NA	NA	0.979669071434767	-0.0173528759543577
wsnp_Ex_c31570_40343841	5A	43	0.246243958054514	0.453917050691244	217	NA	NA	0.979669071434767	0.022850562290559
Tdurum_contig59566_4435	3B	143	0.246385827103873	0.467741935483871	217	NA	NA	0.979669071434767	-0.0185563016766963
Tdurum_contig45965_563	1B	160	0.246432904870776	0.304147465437788	217	NA	NA	0.979669071434767	-0.0184647885470355
BS00067024_51	1B	96	0.246445404974955	0.426267281105991	217	NA	NA	0.979669071434767	0.0206971530985491
Tdurum_contig97505_172	7A	213	0.246822214635991	0.45852534562212	217	NA	NA	0.979669071434767	-0.0198070606881871
Kukri_c32958_390	4B	82	0.247207108092678	0.30184331797235	217	NA	NA	0.979669071434767	-0.0179427114600577
RFL_Contig1338_2062	1D	33	0.247325599854757	0.453917050691244	217	NA	NA	0.979669071434767	-0.0181075281771488
Excalibur_c14803_1088	3B	66	0.247379970975447	0.135944700460829	217	NA	NA	0.979669071434767	-0.0270838145305614
IACX2961	1B	107	0.247812976615674	0.488479262672811	217	NA	NA	0.979669071434767	0.0180929313718394
Excalibur_rep_c70658_301	3B	92	0.247942989594291	0.269585253456221	217	NA	NA	0.979669071434767	-0.0197983850227272
wsnp_CAP11_rep_c4076_1926235	7B	103	0.247964984809919	0.299539170506912	217	NA	NA	0.979669071434767	0.0198119314730576
CAP12_c3074_192	1A	19	0.248008122619035	0.329493087557604	217	NA	NA	0.979669071434767	-0.0200211039168154
BS00063625_51	6D	117	0.248018752198453	0.297235023041475	217	NA	NA	0.979669071434767	0.0200888285297545
Kukri_rep_c69970_717	3A	111	0.248038703165401	0.232718894009217	217	NA	NA	0.979669071434767	0.0235836773492357
D_F1BEJMU02GB94Z_188	2D	9	0.248362197683166	0.347926267281106	217	NA	NA	0.979669071434767	0.019847293822421
Kukri_c18055_1740	7A	230	0.248457754048675	0.271889400921659	217	NA	NA	0.979669071434767	-0.0176050500396991
wsnp_Ex_c4942_8793029	6D	151	0.248804685292599	0.15668202764977	217	NA	NA	0.979669071434767	-0.0284386277827577
Excalibur_c97201_294	5B	44	0.248863269952676	0.19815668202765	217	NA	NA	0.979669071434767	-0.0330392232477639
IAAV3972	5B	42	0.248863269952676	0.19815668202765	217	NA	NA	0.979669071434767	-0.0330392232477639
Kukri_rep_c105119_190	5B	44	0.248863269956706	0.19815668202765	217	NA	NA	0.979669071434767	0.0330392232477053
wsnp_Ex_c658_1294003	5B	44	0.248863269956706	0.19815668202765	217	NA	NA	0.979669071434767	0.0330392232477053
BS00077891_51	7A	140	0.24901694707925	0.170506912442396	217	NA	NA	0.979669071434767	-0.0220690273611845
BS00010557_51	7B	78	0.249477380667835	0.426267281105991	217	NA	NA	0.979669071434767	0.0262852029374478
wsnp_Ex_c37502_45236634	4B	38	0.249757341182668	0.129032258064516	217	NA	NA	0.979669071434767	-0.0254165967480837
Kukri_c66671_183	6A	141	0.250054281726234	0.264976958525346	217	NA	NA	0.979669071434767	-0.0244437732309333
wsnp_Ra_c32271_41304469	2A	123	0.250171038357377	0.398617511520737	217	NA	NA	0.979669071434767	0.0176809621667129
RAC875_rep_c92223_1022	6A	99	0.250308579922397	0.230414746543779	217	NA	NA	0.979669071434767	-0.0218116163398498
wsnp_JD_c38071_27729378	7A	127	0.250399933764317	0.19815668202765	217	NA	NA	0.979669071434767	-0.024358128633847
Tdurum_contig54957_525	6A	19	0.250441893295239	0.430875576036866	217	NA	NA	0.979669071434767	-0.0196048553779296
BS00025017_51	5D	200	0.250474214196176	0.327188940092166	217	NA	NA	0.979669071434767	-0.0180089274615884
BS00075368_51	5D	200	0.250474214196176	0.327188940092166	217	NA	NA	0.979669071434767	-0.0180089274615884
wsnp_Ra_c27984_37480491	3A	111	0.250705593787617	0.476958525345622	217	NA	NA	0.979669071434767	0.0206279450706681
JG_c3077_225	3A	78	0.250754453306303	0.274193548387097	217	NA	NA	0.979669071434767	0.0186241723329132
wsnp_RFL_Contig2606_2264492	5D	61	0.2509188224158	0.421658986175115	217	NA	NA	0.979669071434767	0.0184007086242879
Kukri_c67546_279	2B	91	0.251050181358544	0.414746543778802	217	NA	NA	0.979669071434767	-0.0295582354608541
RAC875_c23775_406	5A	84	0.251121539989194	0.304147465437788	217	NA	NA	0.979669071434767	-0.01831190888457
Ku_c8310_865	1B	90	0.251149653748875	0.195852534562212	217	NA	NA	0.979669071434767	-0.0264841265581826
Excalibur_c8994_1297	7B	76	0.251184209769149	0.149769585253456	217	NA	NA	0.979669071434767	-0.0299686050411623
Tdurum_contig31911_195	2B	108	0.251393646525751	0.0576036866359447	217	NA	NA	0.979669071434767	0.0361762025470096
wsnp_JD_c5872_7032077	6A	136	0.251479210336659	0.195852534562212	217	NA	NA	0.979669071434767	0.0225747491708361
Tdurum_contig12551_233	5B	77	0.251487649544729	0.255760368663594	217	NA	NA	0.979669071434767	-0.0241851977356511
Excalibur_rep_c87351_347	6B	120	0.251653527679016	0.352534562211982	217	NA	NA	0.979669071434767	0.0180119956990641
BS00107444_51	3A	91	0.251689925323789	0.0852534562211982	217	NA	NA	0.979669071434767	-0.0288688442464178
wsnp_RFL_Contig4726_5654774	1B	65	0.251794927057221	0.228110599078341	217	NA	NA	0.979669071434767	0.0249169754462351
BS00068082_51	5B	39	0.252021472845856	0.184331797235023	217	NA	NA	0.979669071434767	-0.0359864911924124
wsnp_BE444644A_Ta_2_2	5A	43	0.252076242954342	0.140552995391705	217	NA	NA	0.979669071434767	-0.0252214415550682
RAC875_rep_c72491_171	6B	39	0.252487896596995	0.370967741935484	217	NA	NA	0.979669071434767	-0.021348416118995
BS00064893_51	5D	200	0.252575249516534	0.32258064516129	217	NA	NA	0.979669071434767	-0.0180117223616572
IAAV993	3B	62	0.252736666683132	0.115207373271889	217	NA	NA	0.979669071434767	-0.0281577801209032
RAC875_c45016_79	3A	78	0.253311941654964	0.267281105990783	217	NA	NA	0.979669071434767	-0.018567151927078
Excalibur_rep_c102881_88	7A	181	0.253342536251542	0.311059907834101	217	NA	NA	0.979669071434767	0.0182706992397019
Kukri_c33670_261	1D	122	0.253386673883608	0.186635944700461	217	NA	NA	0.979669071434767	0.0215928456002308
wsnp_Ex_c19647_28632894	5A	53	0.253695025178829	0.472350230414747	217	NA	NA	0.979669071434767	0.0169196624359271
Ku_c19858_2078	5A	89	0.25379856815738	0.235023041474654	217	NA	NA	0.979669071434767	0.0230632310880559
CAP7_c3667_77	3B	73	0.254159226723347	0.43778801843318	217	NA	NA	0.979669071434767	0.0203344536741081
RFL_Contig3841_1986	4A	137	0.25445504855283	0.182027649769585	217	NA	NA	0.979669071434767	-0.0288737677166111
RFL_Contig3841_2595	4A	137	0.25445504855283	0.182027649769585	217	NA	NA	0.979669071434767	-0.0288737677166111
JD_c16284_736	5B	39	0.254474937810141	0.216589861751152	217	NA	NA	0.979669071434767	0.0306217489096952
Excalibur_c26172_359	6B	66	0.254479735997123	0.288018433179723	217	NA	NA	0.979669071434767	0.026548122321886
wsnp_Ra_c14498_22667649	6B	66	0.254479735997123	0.288018433179723	217	NA	NA	0.979669071434767	0.026548122321886
wsnp_Ku_c48_103915	2B	49	0.254531337320824	0.147465437788018	217	NA	NA	0.979669071434767	0.0241481026159249
JD_c5418_941	6B	57	0.254924536127748	0.163594470046083	217	NA	NA	0.979669071434767	0.0305267728370566
Kukri_rep_c117390_70	6B	57	0.254924536127748	0.163594470046083	217	NA	NA	0.979669071434767	0.0305267728370566
RAC875_c982_710	6B	57	0.254924536127748	0.163594470046083	217	NA	NA	0.979669071434767	0.0305267728370566
RAC875_rep_c111557_801	6B	57	0.254924536127748	0.163594470046083	217	NA	NA	0.979669071434767	0.0305267728370566
RAC875_rep_c71306_97	6B	57	0.254924536127748	0.163594470046083	217	NA	NA	0.979669071434767	0.0305267728370566
RAC875_rep_c75251_505	6B	57	0.254924536127748	0.163594470046083	217	NA	NA	0.979669071434767	0.0305267728370566
Tdurum_contig32619_202	6B	57	0.254924536127748	0.163594470046083	217	NA	NA	0.979669071434767	0.0305267728370566
Tdurum_contig61970_835	6B	57	0.254924536127748	0.163594470046083	217	NA	NA	0.979669071434767	0.0305267728370566
BobWhite_c5418_82	6B	57	0.254924536129291	0.163594470046083	217	NA	NA	0.979669071434767	-0.0305267728370744
RAC875_c33609_381	6B	57	0.254924536129291	0.163594470046083	217	NA	NA	0.979669071434767	-0.0305267728370744
Tdurum_contig62040_1253	6B	57	0.254924536129291	0.163594470046083	217	NA	NA	0.979669071434767	-0.0305267728370744
Tdurum_contig62040_1487	6B	57	0.254924536129291	0.163594470046083	217	NA	NA	0.979669071434767	-0.0305267728370744
wsnp_Ex_c19602_28584250	6B	57	0.254924536129291	0.163594470046083	217	NA	NA	0.979669071434767	-0.0305267728370744
wsnp_JD_c17128_16056425	7B	143	0.254940652563567	0.421658986175115	217	NA	NA	0.979669071434767	-0.0216922742369672
RAC875_rep_c82061_78	3B	69	0.255246315616007	0.426267281105991	217	NA	NA	0.979669071434767	-0.020711478102049
BS00062618_51	5B	152	0.255486160778711	0.142857142857143	217	NA	NA	0.979669071434767	-0.0228200846372841
RAC875_c58966_471	5A	50	0.255591249580275	0.347926267281106	217	NA	NA	0.979669071434767	0.0202142193611534
Excalibur_c47990_159	7A	136	0.255714389459848	0.405529953917051	217	NA	NA	0.979669071434767	-0.0198086562879478
BS00068310_51	2B	114	0.255899501571815	0.412442396313364	217	NA	NA	0.979669071434767	-0.0323999762315701
wsnp_Ex_c4244_7662955	5A	67	0.256007965878978	0.131336405529954	217	NA	NA	0.979669071434767	0.0265338828324957
wsnp_Ku_c20783_30448706	4A	137	0.256021967015016	0.188940092165899	217	NA	NA	0.979669071434767	-0.026953233887383
RAC875_c17297_341	6B	58	0.256154186368083	0.493087557603687	217	NA	NA	0.979669071434767	-0.0349267529403008
Tdurum_contig14559_78	6B	58	0.256154186368083	0.493087557603687	217	NA	NA	0.979669071434767	-0.0349267529403008
BS00049213_51	5B	117	0.256206016735838	0.36405529953917	217	NA	NA	0.979669071434767	0.0192286757194351
Kukri_c67546_342	2B	91	0.256237368238461	0.412442396313364	217	NA	NA	0.979669071434767	0.0303544856878197
RAC875_c6649_642	6B	76	0.256739521931555	0.161290322580645	217	NA	NA	0.979669071434767	-0.0232558595204253
wsnp_Ex_c107075_90880218	4B	74	0.25687728169663	0.0345622119815668	217	NA	NA	0.979669071434767	-0.0429518398790258
BobWhite_c20909_243	4A	62	0.257053778696989	0.405529953917051	217	NA	NA	0.979669071434767	0.0180263609728
RAC875_c15525_271	6D	134	0.25717939748287	0.138248847926267	217	NA	NA	0.979669071434767	0.0272734196763551
wsnp_Ku_c11060_18147688	7B	64	0.257294570976987	0.241935483870968	217	NA	NA	0.979669071434767	0.0242900549914795
RAC875_c11672_1240	3A	88	0.257541371581731	0.0552995391705069	217	NA	NA	0.979669071434767	0.0377932602114663
wsnp_Ex_c12948_20511479	3A	88	0.257541371581731	0.0552995391705069	217	NA	NA	0.979669071434767	0.0377932602114663
RAC875_c53864_310	3A	88	0.257541371583592	0.0552995391705069	217	NA	NA	0.979669071434767	-0.0377932602114868
wsnp_Ex_c11120_18022932	5A	89	0.257622118881334	0.294930875576037	217	NA	NA	0.979669071434767	-0.0217462331550857
BobWhite_c47709_141	7A	98	0.258254520970028	0.338709677419355	217	NA	NA	0.979669071434767	0.0232863669361336
BS00011795_51	6B	120	0.258394062752599	0.101382488479263	217	NA	NA	0.979669071434767	-0.0275875054222849
RFL_Contig6053_3082	6A	126	0.258677202199936	0.133640552995392	217	NA	NA	0.979669071434767	0.0231364248452488
BS00022431_51	4B	50	0.258816184904386	0.465437788018433	217	NA	NA	0.979669071434767	-0.0173977132004053
BS00061387_51	5A	67	0.258861752663464	0.184331797235023	217	NA	NA	0.979669071434767	0.0231511932069566
RAC875_c61597_327	5A	67	0.258861752663464	0.184331797235023	217	NA	NA	0.979669071434767	0.0231511932069566
RAC875_c58425_331	6B	9	0.259166379007325	0.435483870967742	217	NA	NA	0.979669071434767	-0.0180270777903182
BS00050993_51	7B	53	0.2592234790394	0.460829493087558	217	NA	NA	0.979669071434767	-0.016296361794895
BS00033612_51	5B	30	0.259379900619869	0.186635944700461	217	NA	NA	0.979669071434767	-0.0223647435007184
tplb0043k02_463	1B	108	0.259513687759661	0.149769585253456	217	NA	NA	0.979669071434767	-0.0239103899185018
BS00023222_51	3A	149	0.259741064882338	0.30184331797235	217	NA	NA	0.979669071434767	0.0191014969238186
BS00056258_51	3B	52	0.25975113695696	0.306451612903226	217	NA	NA	0.979669071434767	0.0193488524674645
BS00022202_51	7A	140	0.259891649552854	0.251152073732719	217	NA	NA	0.979669071434767	-0.0192375535973319
BobWhite_c25708_334	7B	157	0.26010810178522	0.154377880184332	217	NA	NA	0.979669071434767	-0.0215533290980865
BS00063946_51	3B	95	0.260757586546068	0.375576036866359	217	NA	NA	0.979669071434767	0.0172214453626474
CAP12_c2472_60	2B	107	0.260800908600091	0.126728110599078	217	NA	NA	0.979669071434767	0.0244836226776535
wsnp_Ex_c10596_17293192	2B	72	0.261371434195032	0.0668202764976958	217	NA	NA	0.979669071434767	-0.0327506526352863
Tdurum_contig82190_124	5A	84	0.261447468423081	0.28110599078341	217	NA	NA	0.979669071434767	0.0190819856126971
Jagger_c7235_96	1B	107	0.261790392372279	0.493087557603687	217	NA	NA	0.979669071434767	0.0178909845060939
Ku_c69999_111	6A	85	0.262237334982846	0.433179723502304	217	NA	NA	0.979669071434767	0.0202662652175967
wsnp_Ku_c13204_21105694	3D	150	0.262295368570812	0.271889400921659	217	NA	NA	0.979669071434767	0.0201458638216874
RAC875_c63624_753	1B	41	0.262393036057012	0.152073732718894	217	NA	NA	0.979669071434767	-0.0236893582530495
Tdurum_contig65853_242	1B	104	0.262638556412283	0.474654377880184	217	NA	NA	0.979669071434767	0.0193862530130833
wsnp_Ex_c35465_43610634	6A	74	0.263369725425411	0.278801843317972	217	NA	NA	0.979669071434767	-0.0213099253003719
wsnp_Ex_rep_c67878_66584488	6A	74	0.263369725425411	0.278801843317972	217	NA	NA	0.979669071434767	-0.0213099253003719
Excalibur_c9580_1142	2B	107	0.263450138702886	0.0529953917050691	217	NA	NA	0.979669071434767	-0.0329373010358944
IAAV5646	7B	69	0.263714964538428	0.28110599078341	217	NA	NA	0.979669071434767	0.0268968495468851
Ra_c8394_1381	7A	136	0.264061205135586	0.175115207373272	217	NA	NA	0.979669071434767	-0.0218509037963113
Excalibur_c44485_362	7A	59	0.264385897336422	0.253456221198157	217	NA	NA	0.979669071434767	-0.0190221385343428
BS00111294_51	3B	14	0.264393365855076	0.320276497695853	217	NA	NA	0.979669071434767	0.0179407683818953
wsnp_Ex_c12431_19823475	5B	41	0.264438716337883	0.467741935483871	217	NA	NA	0.979669071434767	-0.0232506648442357
BS00035732_51	7D	144	0.264474636920464	0.297235023041475	217	NA	NA	0.979669071434767	0.0178751676684872
Kukri_c48125_714	7D	144	0.264474636920865	0.297235023041475	217	NA	NA	0.979669071434767	-0.0178751676684934
wsnp_Ex_c1302_2489542	5B	35	0.264479296389518	0.101382488479263	217	NA	NA	0.979669071434767	-0.0309131473308284
IAAV6424	2B	113	0.264500744037624	0.154377880184332	217	NA	NA	0.979669071434767	0.0259264211671715
Tdurum_contig49928_424	2B	27	0.264517232878123	0.456221198156682	217	NA	NA	0.979669071434767	-0.0169969151821601
RFL_Contig337_1645	2B	108	0.264600105319653	0.0967741935483871	217	NA	NA	0.979669071434767	0.0321210499937834
wsnp_Ex_c163_321026	2B	67	0.264763518687453	0.285714285714286	217	NA	NA	0.979669071434767	0.0206460259973111
RAC875_c41114_390	5D	189	0.264972910179813	0.149769585253456	217	NA	NA	0.979669071434767	0.0247403013459042
wsnp_RFL_Contig3802_4108582	2B	100	0.265074040293649	0.264976958525346	217	NA	NA	0.979669071434767	0.0194039268500275
BS00012069_51	5D	205	0.265108745503735	0.306451612903226	217	NA	NA	0.979669071434767	0.0196459961846926
RAC875_rep_c112646_106	6B	113	0.265229232618298	0.368663594470046	217	NA	NA	0.979669071434767	-0.0190564776062416
Kukri_c32046_493	3B	63	0.265282317458552	0.308755760368664	217	NA	NA	0.979669071434767	-0.0223907286302332
BS00075108_51	3B	63	0.265282317458595	0.308755760368664	217	NA	NA	0.979669071434767	0.0223907286302207
Kukri_c52496_434	7B	86	0.265292706466738	0.0944700460829493	217	NA	NA	0.979669071434767	-0.0271686227028827
Excalibur_c5700_244	7B	87	0.265292706469945	0.0944700460829493	217	NA	NA	0.979669071434767	0.0271686227028525
RAC875_rep_c110526_324	7B	163	0.265367926218713	0.36405529953917	217	NA	NA	0.979669071434767	-0.0172124880937581
BS00011962_51	6A	141	0.265475325015374	0.327188940092166	217	NA	NA	0.979669071434767	-0.0222319095718237
Tdurum_contig71365_233	2B	120	0.265712817851415	0.315668202764977	217	NA	NA	0.979669071434767	-0.0291755933511375
wsnp_Ex_c16577_25095267	7B	157	0.265768758932618	0.152073732718894	217	NA	NA	0.979669071434767	-0.0209128596274795
RAC875_rep_c69171_92	3B	9	0.266103274289807	0.430875576036866	217	NA	NA	0.979669071434767	0.0173626879859432
wsnp_Ex_c8715_14590273	3B	77	0.266297846764883	0.288018433179724	217	NA	NA	0.979669071434767	0.0204182324930287
CAP11_c989_113	6A	71	0.266379491523316	0.19815668202765	217	NA	NA	0.979669071434767	-0.0224526463109953
RAC875_c33823_279	3D	84	0.266389671153975	0.490783410138249	217	NA	NA	0.979669071434767	-0.0159668979672904
IAAV6974	3A	86	0.266543590399859	0.133640552995392	217	NA	NA	0.979669071434767	0.0269026942117838
Kukri_c18148_1177	7B	159	0.266555196331257	0.191244239631336	217	NA	NA	0.979669071434767	0.0229671383015706
BobWhite_c32347_219	7A	209	0.266823229242397	0.138248847926267	217	NA	NA	0.979669071434767	0.0231860206051024
BobWhite_c35035_317	6A	136	0.266856975185827	0.384792626728111	217	NA	NA	0.979669071434767	-0.0174248277645894
Tdurum_contig29484_628	1A	43	0.267249229917717	0.456221198156682	217	NA	NA	0.979669071434767	-0.0179668609136598
wsnp_Ku_c11987_19473636	1B	58	0.267278331970578	0.170506912442396	217	NA	NA	0.979669071434767	0.0394913403309651
BS00030043_51	1A	114	0.267770346705228	0.175115207373272	217	NA	NA	0.979669071434767	0.0234694230762216
Excalibur_c51720_84	7B	151	0.267850029220531	0.345622119815668	217	NA	NA	0.979669071434767	0.0181889091030438
wsnp_JD_c29019_23208279	3B	82	0.267915792358761	0.205069124423963	217	NA	NA	0.979669071434767	0.0253668835350878
wsnp_Ex_c5457_9632050	3B	69	0.267938161518848	0.306451612903226	217	NA	NA	0.979669071434767	-0.0209856819482521
Excalibur_c30035_368	6D	134	0.267958397217123	0.142857142857143	217	NA	NA	0.979669071434767	-0.0267692503037482
RAC875_c12959_869	4B	40	0.268085106867357	0.170506912442396	217	NA	NA	0.979669071434767	0.024059766562111
BS00084990_51	1B	155	0.268633672702453	0.110599078341014	217	NA	NA	0.979669071434767	-0.0267879830325075
RAC875_c10132_462	2B	115	0.268988113606429	0.0967741935483871	217	NA	NA	0.979669071434767	0.0271908733600768
RAC875_c17459_566	2B	114	0.268988113606429	0.0967741935483871	217	NA	NA	0.979669071434767	0.0271908733600768
wsnp_Ku_c29256_39161320	7B	76	0.269048590348476	0.191244239631336	217	NA	NA	0.979669071434767	-0.024391112882828
RFL_Contig5450_993	1A	71	0.269149931219056	0.269585253456221	217	NA	NA	0.979669071434767	-0.026438135480598
wsnp_Ra_c7112_12318340	7A	213	0.269337882178686	0.241935483870968	217	NA	NA	0.979669071434767	-0.0212109738663724
Excalibur_c22998_621	6B	67	0.269429545810594	0.387096774193548	217	NA	NA	0.979669071434767	-0.0222100992146252
Tdurum_contig43943_1165	1A	29	0.269461597835701	0.19815668202765	217	NA	NA	0.979669071434767	0.0219163690274931
Tdurum_contig55610_784	2A	78	0.269492169353283	0.271889400921659	217	NA	NA	0.979669071434767	0.017023819225102
wsnp_Ex_c6142_10746442	7A	213	0.269602751636249	0.237327188940092	217	NA	NA	0.979669071434767	0.0210159575145497
BS00073062_51	3A	26	0.269974736935549	0.165898617511521	217	NA	NA	0.979669071434767	-0.0270759256264483
Kukri_rep_c101735_236	3A	26	0.269974736935549	0.165898617511521	217	NA	NA	0.979669071434767	-0.0270759256264483
RFL_Contig3713_316	2B	138	0.270481271417446	0.341013824884793	217	NA	NA	0.979669071434767	0.025350905375797
Ex_c4206_502	1B	108	0.270511344797117	0.13594470046083	217	NA	NA	0.979669071434767	-0.0402699992765605
BobWhite_c23392_496	3A	26	0.270669651550871	0.168202764976959	217	NA	NA	0.979669071434767	-0.0270703671532502
BobWhite_c7157_633	4B	71	0.270669901884823	0.108294930875576	217	NA	NA	0.979669071434767	-0.0276981678272747
Excalibur_c7044_243	6A	43	0.270834534989399	0.200460829493088	217	NA	NA	0.979669071434767	0.0221177378956465
Excalibur_c5624_1026	4A	91	0.270960590898135	0.246543778801843	217	NA	NA	0.979669071434767	0.021449717047922
Kukri_c74521_181	2B	49	0.271273840193703	0.145161290322581	217	NA	NA	0.979669071434767	-0.0231582089576907
BS00074440_51	4B	62	0.271425130840731	0.400921658986175	217	NA	NA	0.979669071434767	0.0213134208392241
Kukri_c5693_1983	7A	209	0.272114243537983	0.140552995391705	217	NA	NA	0.979669071434767	0.0225232971533664
BobWhite_c47740_85	5B	42	0.272286456763905	0.400921658986175	217	NA	NA	0.979669071434767	0.0205485229357603
wsnp_Ra_c20189_29442564	7A	134	0.2725007924228	0.345622119815668	217	NA	NA	0.979669071434767	0.0168573257668045
RAC875_c609_362	2B	27	0.272560427816788	0.278801843317972	217	NA	NA	0.979669071434767	-0.0196798959385003
BS00100939_51	2B	49	0.272674110878319	0.142857142857143	217	NA	NA	0.979669071434767	0.022974625120419
IAAV5507	3A	177	0.272688240871399	0.359447004608295	217	NA	NA	0.979669071434767	-0.0165423675913274
Excalibur_c9563_1157	5B	147	0.272712758425314	0.423963133640553	217	NA	NA	0.979669071434767	-0.0171937452564066
Excalibur_c9001_569	3B	66	0.27278737624238	0.21889400921659	217	NA	NA	0.979669071434767	0.0231939372538577
wsnp_Ku_c44089_51445136	3A	86	0.272980204276879	0.145161290322581	217	NA	NA	0.979669071434767	-0.026320938430807
wsnp_JD_c14118_13933380	7A	127	0.273249539929607	0.241935483870968	217	NA	NA	0.979669071434767	-0.0226708912739468
RAC875_c13920_747	6B	39	0.273533023926644	0.359447004608295	217	NA	NA	0.979669071434767	-0.0206650442673002
IAAV6156	2B	93	0.273546137354748	0.30184331797235	217	NA	NA	0.979669071434767	0.0193201731955828
Tdurum_contig10911_117	5B	58	0.273556365266605	0.179723502304147	217	NA	NA	0.979669071434767	0.0219887619751908
wsnp_Ex_rep_c66900_65314012	5A	53	0.273560341875683	0.163594470046083	217	NA	NA	0.979669071434767	0.0391253778312084
wsnp_Ex_c53364_56625806	3A	87	0.27356543189394	0.465437788018433	217	NA	NA	0.979669071434767	0.0180129706037988
Excalibur_rep_c69840_85	7B	157	0.273924886400387	0.3963133640553	217	NA	NA	0.979669071434767	-0.0188608788354108
CAP8_c1066_309	5A	58	0.273976024019834	0.400921658986175	217	NA	NA	0.979669071434767	0.0167923243148156
wsnp_Ex_c34597_42879718	6A	126	0.273989092491269	0.138248847926267	217	NA	NA	0.979669071434767	-0.0228516541222348
Excalibur_c41452_997	7B	77	0.274247565537624	0.433179723502304	217	NA	NA	0.979669071434767	-0.0250355713541985
Tdurum_contig44938_2966	6B	70	0.274671679036339	0.172811059907834	217	NA	NA	0.979669071434767	0.0245481119525683
Tdurum_contig604_356	1B	84	0.275093861453676	0.264976958525346	217	NA	NA	0.979669071434767	-0.0226188773092098
IAAV6957	7A	148	0.275440269279054	0.449308755760369	217	NA	NA	0.979669071434767	0.017908145239069
RAC875_rep_c106400_276	2B	88	0.275445031936957	0.122119815668203	217	NA	NA	0.979669071434767	0.0263365589031892
D_GA8KES401DISTP_65	6D	135	0.275483427888983	0.288018433179724	217	NA	NA	0.979669071434767	0.0197837277493438
Kukri_s117068_198	3A	15	0.275527927566509	0.161290322580645	217	NA	NA	0.979669071434767	-0.0263050969218952
wsnp_Ex_c22683_31887799	3A	26	0.275527927566509	0.161290322580645	217	NA	NA	0.979669071434767	-0.0263050969218952
wsnp_Ex_c2573_4788116	3A	26	0.275527927566509	0.161290322580645	217	NA	NA	0.979669071434767	-0.0263050969218952
BobWhite_c17021_297	3A	26	0.275527927567988	0.161290322580645	217	NA	NA	0.979669071434767	0.0263050969218837
Kukri_c3044_221	6B	57	0.275630391818635	0.161290322580645	217	NA	NA	0.979669071434767	-0.0293414924157585
RAC875_c41993_582	1A	108	0.275725999845628	0.366359447004608	217	NA	NA	0.979669071434767	-0.0204007332253351
BS00073898_51	3A	91	0.276188743235083	0.175115207373272	217	NA	NA	0.979669071434767	0.0201450237499152
wsnp_CAP8_c4785_2322876	1A	111	0.276197427351773	0.442396313364055	217	NA	NA	0.979669071434767	0.0201856186185303
BobWhite_c19647_159	6A	79	0.276218245086093	0.0645161290322581	217	NA	NA	0.979669071434767	0.0334721941584117
Kukri_rep_c103893_875	2B	65	0.27622369855093	0.0506912442396313	217	NA	NA	0.979669071434767	0.0347348657887716
BS00004413_51	2B	153	0.276255889733906	0.216589861751152	217	NA	NA	0.979669071434767	0.0206007569344528
Tdurum_contig63110_433	3B	73	0.276563221332526	0.463133640552995	217	NA	NA	0.979669071434767	0.0198961710715064
CAP7_c1241_128	1B	65	0.276640668221015	0.163594470046083	217	NA	NA	0.979669071434767	-0.0227212406195552
RAC875_rep_c96733_369	1B	57	0.276724524706924	0.138248847926267	217	NA	NA	0.979669071434767	0.0415264008933214
wsnp_Ex_c1630_3105100	5B	47	0.276845913180067	0.188940092165899	217	NA	NA	0.979669071434767	0.0267320025322491
RAC875_c31560_141	2D	41	0.276907762135848	0.158986175115207	217	NA	NA	0.979669071434767	0.0238639557110609
wsnp_BE444858D_Ta_1_1	4D	84	0.277036120749546	0.207373271889401	217	NA	NA	0.979669071434767	0.0200841745294156
RAC875_c10246_839	3B	60	0.277291971856502	0.341013824884793	217	NA	NA	0.979669071434767	-0.0178125603577399
Excalibur_c94756_540	1B	58	0.277422892606256	0.205069124423963	217	NA	NA	0.979669071434767	-0.0220922918397513
wsnp_Ku_rep_c70742_70379526	1B	58	0.277422892607376	0.205069124423963	217	NA	NA	0.979669071434767	0.0220922918397433
Excalibur_c13709_2568	3A	88	0.27744993409348	0.0529953917050691	217	NA	NA	0.979669071434767	0.0372534648256968
wsnp_Ra_c7280_12576178	3A	88	0.277449934096048	0.0529953917050692	217	NA	NA	0.979669071434767	-0.0372534648257385
wsnp_JG_c2509_1153697	3A	86	0.277478511843794	0.248847926267281	217	NA	NA	0.979669071434767	0.0212142553834243
RAC875_rep_c72879_435	2B	108	0.277587067556605	0.0714285714285714	217	NA	NA	0.979669071434767	0.0324679703223509
BS00009810_51	5B	11	0.277612184822112	0.186635944700461	217	NA	NA	0.979669071434767	-0.0198344134130011
RAC875_c6538_123	2B	26	0.277771329432842	0.357142857142857	217	NA	NA	0.979669071434767	-0.0177682884091066
BS00072840_51	2B	161	0.277792713658323	0.147465437788018	217	NA	NA	0.979669071434767	0.0231660286514952
wsnp_Ex_c35103_43312537	5B	25	0.27806316238457	0.241935483870968	217	NA	NA	0.979669071434767	-0.0185986387971884
Tdurum_contig16445_218	7A	97	0.278154513137355	0.407834101382488	217	NA	NA	0.979669071434767	-0.0195785873654462
IACX3991	7B	53	0.278285768358072	0.161290322580645	217	NA	NA	0.979669071434767	-0.0208326036765243
wsnp_JD_c7795_8867843	6D	134	0.278331308254379	0.320276497695853	217	NA	NA	0.979669071434767	0.0183236245505913
Tdurum_contig45588_730	5B	143	0.278955465880998	0.186635944700461	217	NA	NA	0.979669071434767	-0.0216075473804773
Excalibur_c56240_176	3A	110	0.279012074491968	0.327188940092166	217	NA	NA	0.979669071434767	0.0182766471295892
wsnp_Ex_c4408_7939986	7B	70	0.279678826453259	0.294930875576037	217	NA	NA	0.979669071434767	-0.0272507931926107
RAC875_rep_c118376_304	2B	92	0.279734946199653	0.43778801843318	217	NA	NA	0.979669071434767	-0.0277405718314832
Kukri_c28165_906	3A	83	0.280060740573909	0.165898617511521	217	NA	NA	0.979669071434767	0.0215883195358995
RAC875_c4732_1521	7A	135	0.280196579426193	0.391705069124424	217	NA	NA	0.979669071434767	0.0229306943945922
Kukri_c29142_747	4A	91	0.280212194129238	0.253456221198157	217	NA	NA	0.979669071434767	0.0211287475936501
RFL_Contig5709_3312	3B	25	0.280344911770109	0.36405529953917	217	NA	NA	0.979669071434767	0.0184138669464033
BS00068033_51	7A	213	0.280453455766985	0.449308755760369	217	NA	NA	0.979669071434767	-0.0168637280756085
wsnp_Ex_rep_c101231_86636951	1B	82	0.280692957896915	0.112903225806452	217	NA	NA	0.979669071434767	0.026821237455863
wsnp_Ex_c1318_2519998	1D	87	0.280939823960875	0.251152073732719	217	NA	NA	0.979669071434767	-0.0327381354516234
Tdurum_contig41945_748	1B	100	0.281002512335849	0.105990783410138	217	NA	NA	0.979669071434767	-0.0249974890028795
wsnp_Ex_c21129_30256617	6A	137	0.281068121964108	0.21889400921659	217	NA	NA	0.979669071434767	0.0205373947212664
RFL_Contig5693_646	6A	43	0.281225090131641	0.117511520737327	217	NA	NA	0.979669071434767	0.0265317801344835
Tdurum_contig47258_1039	2A	96	0.281521271119053	0.32258064516129	217	NA	NA	0.979669071434767	0.0166416988222977
wsnp_Ex_c2325_4355706	6A	141	0.281611364461657	0.278801843317972	217	NA	NA	0.979669071434767	0.0218291751115167
BS00070210_51	3B	113	0.281990440354037	0.202764976958525	217	NA	NA	0.979669071434767	0.0192438592819286
BS00065714_51	5A	138	0.282024658693793	0.324884792626728	217	NA	NA	0.979669071434767	0.0161509841304852
Excalibur_c4361_309	6B	64	0.282121573102761	0.474654377880184	217	NA	NA	0.979669071434767	-0.0368232234848094
Ra_c10469_616	6B	63	0.282121573102761	0.474654377880184	217	NA	NA	0.979669071434767	-0.0368232234848094
RAC875_c22101_656	6B	64	0.282121573102761	0.474654377880184	217	NA	NA	0.979669071434767	-0.0368232234848094
wsnp_Ex_c43809_50018316	6B	63	0.282121573102761	0.474654377880184	217	NA	NA	0.979669071434767	-0.0368232234848094
IAAV6675	6B	63	0.282121573103849	0.474654377880184	217	NA	NA	0.979669071434767	0.0368232234847738
wsnp_Ex_c33813_42239400	6B	64	0.282121573103849	0.474654377880184	217	NA	NA	0.979669071434767	0.0368232234847738
BS00106142_51	4B	26	0.282508936479494	0.453917050691244	217	NA	NA	0.979669071434767	0.0181086592971038
RAC875_c99084_580	7B	71	0.282673332354079	0.30184331797235	217	NA	NA	0.979669071434767	0.027114464923768
RAC875_c34515_86	5D	189	0.283030164380462	0.274193548387097	217	NA	NA	0.979669071434767	-0.0198848895377139
CAP12_c1906_217	1A	83	0.28304092136121	0.205069124423963	217	NA	NA	0.979669071434767	0.0203831223187327
wsnp_Ex_c54655_57455562	5A	111	0.283200522740601	0.112903225806452	217	NA	NA	0.979669071434767	-0.0254067541338028
Kukri_c16758_443	2B	27	0.283813269842116	0.186635944700461	217	NA	NA	0.979669071434767	0.0193446590809758
BS00080967_51	2B	109	0.284078546171873	0.41705069124424	217	NA	NA	0.979669071434767	-0.0309255067918173
IACX6178	2A	47	0.284231123815272	0.41705069124424	217	NA	NA	0.979669071434767	-0.0206142249698615
wsnp_JD_c640_960796	2B	21	0.284267145461983	0.297235023041475	217	NA	NA	0.979669071434767	-0.0193690841669962
RAC875_c94534_75	1A	78	0.284506590752844	0.126728110599078	217	NA	NA	0.979669071434767	-0.0274747565502835
wsnp_CAP11_c2596_1325540	1B	155	0.284558761452154	0.23963133640553	217	NA	NA	0.979669071434767	-0.0185652189749845
RAC875_c220_1354	4A	109	0.284644445427744	0.359447004608295	217	NA	NA	0.979669071434767	-0.016394081379465
wsnp_BG607308A_Ta_2_2	5A	100	0.284798327873339	0.34331797235023	217	NA	NA	0.979669071434767	0.0161689435416861
RFL_Contig2834_890	7A	220	0.284899805429155	0.435483870967742	217	NA	NA	0.979669071434767	0.0171462937153191
Tdurum_contig76997_462	6B	75	0.285006873885419	0.0691244239631337	217	NA	NA	0.979669071434767	-0.0288544610087342
wsnp_Ku_c3869_7094615	5B	52	0.285013045725989	0.327188940092166	217	NA	NA	0.979669071434767	0.0203573806073232
BobWhite_c24760_142	7A	126	0.285145574845343	0.0990783410138249	217	NA	NA	0.979669071434767	-0.0251440040875148
BobWhite_c33464_133	2B	141	0.285442459403966	0.297235023041475	217	NA	NA	0.979669071434767	-0.0212711552560165
Excalibur_c12332_161	5A	67	0.28547625291036	0.186635944700461	217	NA	NA	0.979669071434767	0.0220149736465842
BS00022902_51	1B	59	0.285720067577848	0.488479262672811	217	NA	NA	0.979669071434767	-0.0180804278382407
BS00080090_51	5A	53	0.285842353112292	0.165898617511521	217	NA	NA	0.979669071434767	0.0359638506420747
wsnp_Ex_rep_c69024_67924125	1D	90	0.286158436680059	0.428571428571429	217	NA	NA	0.979669071434767	-0.0266872541310903
Ku_c17560_146	3A	26	0.286244073781037	0.158986175115207	217	NA	NA	0.979669071434767	0.0257763087112295
wsnp_Ra_c8506_14401408	1B	62	0.286276190328779	0.442396313364055	217	NA	NA	0.979669071434767	-0.0177238141569891
BS00024499_51	3B	110	0.286468034443399	0.350230414746544	217	NA	NA	0.979669071434767	0.0165744447542551
wsnp_Ku_rep_c70220_69775205	5B	71	0.286510844565266	0.391705069124424	217	NA	NA	0.979669071434767	-0.0463160136969663
BS00062731_51	5B	105	0.286550320357468	0.426267281105991	217	NA	NA	0.979669071434767	-0.0194172838416211
RAC875_c7060_67	3A	15	0.286794752922095	0.17741935483871	217	NA	NA	0.979669071434767	0.0233762421164885
Excalibur_c19658_82	3A	15	0.286794752922117	0.17741935483871	217	NA	NA	0.979669071434767	-0.0233762421164947
Excalibur_c13242_1178	3A	88	0.287069272023987	0.483870967741935	217	NA	NA	0.979669071434767	0.0166304475957748
BobWhite_c28333_454	5B	116	0.287389265609196	0.495391705069124	217	NA	NA	0.979669071434767	-0.0172523594045657
wsnp_Ku_c21316_31053745	1A	82	0.287716717330935	0.211981566820276	217	NA	NA	0.979669071434767	0.0203752667746038
Tdurum_contig47635_876	3B	34	0.28772106338525	0.152073732718894	217	NA	NA	0.979669071434767	-0.0219714110863691
Kukri_c34435_265	4A	91	0.287728294674986	0.244239631336406	217	NA	NA	0.979669071434767	0.0206279186290423
Excalibur_c25921_230	2B	97	0.28775272443205	0.108294930875576	217	NA	NA	0.979669071434767	-0.0240625921474047
wsnp_Ku_c16354_25219645	4D	154	0.287880448757529	0.357142857142857	217	NA	NA	0.979669071434767	-0.0145899815086956
Tdurum_contig61492_684	1A	43	0.287897271983616	0.419354838709677	217	NA	NA	0.979669071434767	-0.017396857437765
RAC875_rep_c71684_51	4A	151	0.287905037924076	0.0806451612903226	217	NA	NA	0.979669071434767	0.0284297154407045
Excalibur_c96134_182	6B	5	0.287918541889543	0.440092165898617	217	NA	NA	0.979669071434767	0.0157494956988593
wsnp_Ex_rep_c72511_70872203	2B	66	0.287938284139009	0.0737327188940092	217	NA	NA	0.979669071434767	0.0288159616953862
RAC875_c42009_247	5B	70	0.28801426083588	0.15668202764977	217	NA	NA	0.979669071434767	0.0275447458340139
RAC875_c47137_112	1B	61	0.288057188423741	0.138248847926267	217	NA	NA	0.979669071434767	-0.0472420496860906
Tdurum_contig62941_85	6B	39	0.288400694640509	0.470046082949309	217	NA	NA	0.980318083793917	0.0179079119011654
RFL_Contig4849_702	2B	99	0.288949145690297	0.244239631336406	217	NA	NA	0.980830968264794	0.0190152046147603
Excalibur_c43482_141	2B	84	0.289199827469746	0.329493087557604	217	NA	NA	0.980830968264794	-0.0220388140829488
IAAV912	7A	51	0.289218964937962	0.186635944700461	217	NA	NA	0.980830968264794	-0.0196395874317004
RAC875_c14064_177	7B	167	0.289319255872839	0.142857142857143	217	NA	NA	0.980830968264794	-0.0200080300385928
Excalibur_rep_c104876_277	5B	71	0.289420664457067	0.15668202764977	217	NA	NA	0.980830968264794	0.0250348306367343
RFL_Contig2605_672	6A	74	0.289676388509614	0.269585253456221	217	NA	NA	0.980830968264794	0.0202590661905973
BS00105833_51	1B	44	0.290021876612325	0.433179723502304	217	NA	NA	0.980830968264794	-0.0187307470027047
BS00059062_51	7B	76	0.290367265996704	0.154377880184332	217	NA	NA	0.980830968264794	0.0278439656982945
Kukri_c855_1907	7A	209	0.290396758002009	0.138248847926267	217	NA	NA	0.980830968264794	0.022288972374561
wsnp_Ex_rep_c66522_64795143	2D	62	0.290401593101969	0.235023041474654	217	NA	NA	0.980830968264794	-0.0190632942235869
Kukri_c46169_294	1D	45	0.290732636794561	0.30184331797235	217	NA	NA	0.980830968264794	0.0177116979600687
Kukri_c3243_1065	3B	103	0.290910821503124	0.0391705069124424	217	NA	NA	0.980830968264794	-0.0422799429291274
Tdurum_contig63071_67	2A	144	0.290959905396964	0.17741935483871	217	NA	NA	0.980830968264794	-0.0234347245014277
Excalibur_c24391_321	3B	46	0.290980590002534	0.430875576036866	217	NA	NA	0.980830968264794	0.0171234723217761
BS00039118_51	7B	103	0.291286609853207	0.398617511520737	217	NA	NA	0.980830968264794	-0.0171550250852741
wsnp_RFL_Contig3866_4228783	3A	86	0.291367020822975	0.147465437788018	217	NA	NA	0.980830968264794	-0.0252094344245606
RAC875_c26469_480	2B	77	0.291560409244294	0.124423963133641	217	NA	NA	0.980830968264794	0.0230449062567386
wsnp_Ku_c3450_6387847	6A	85	0.29166645458019	0.497695852534562	217	NA	NA	0.980830968264794	0.022382675640511
wsnp_Ex_c47152_52446529	5B	60	0.291693645204507	0.297235023041475	217	NA	NA	0.980830968264794	0.0194029556283333
wsnp_Ku_c29780_39658445	5B	58	0.2916936452047	0.297235023041475	217	NA	NA	0.980830968264794	-0.0194029556283475
tplb0032g12_1241	7A	203	0.292035148447103	0.308755760368664	217	NA	NA	0.980830968264794	0.0171859507895409
Excalibur_c74304_642	2A	106	0.292101778084859	0.327188940092166	217	NA	NA	0.980830968264794	0.023334066137167
Kukri_c42202_271	1B	90	0.292102906162166	0.244239631336406	217	NA	NA	0.980830968264794	0.0184647357666394
Kukri_c9728_1171	7A	217	0.292287786730704	0.209677419354839	217	NA	NA	0.980830968264794	0.0192551426763288
IACX473	6A	104	0.292370421002775	0.0829493087557604	217	NA	NA	0.980830968264794	0.0261638509856459
Kukri_c3044_188	6B	57	0.292824198770368	0.158986175115207	217	NA	NA	0.981840303031087	0.027190346391933
Kukri_c46447_1738	7B	151	0.293068041337066	0.354838709677419	217	NA	NA	0.981875289263075	0.0171113253883286
Tdurum_contig11077_122	1B	107	0.293464007141974	0.407834101382488	217	NA	NA	0.981875289263075	-0.0166775977639588
Tdurum_contig93100_149	4A	135	0.293492315355549	0.182027649769585	217	NA	NA	0.981875289263075	-0.02624839397415
Excalibur_rep_c103301_387	7A	136	0.293764594994209	0.488479262672811	217	NA	NA	0.981875289263075	-0.0214503392361962
BS00059061_51	7B	76	0.293906286346779	0.152073732718894	217	NA	NA	0.981875289263075	0.0270141286871732
wsnp_Ex_c10955_17794520	4A	164	0.293919116665671	0.124423963133641	217	NA	NA	0.981875289263075	-0.0258958296280269
BS00066770_51	7D	3	0.293985290192018	0.0737327188940092	217	NA	NA	0.981875289263075	0.0299188377250168
Kukri_c85856_60	6B	106	0.294057963129247	0.320276497695853	217	NA	NA	0.981875289263075	-0.0185243929151664
Excalibur_rep_c106935_390	3B	71	0.294412444721046	0.375576036866359	217	NA	NA	0.98209705336885	-0.0188896117346502
wsnp_BE604885A_Ta_2_1	3A	160	0.294430279977423	0.336405529953917	217	NA	NA	0.98209705336885	-0.0157393865859206
BS00064515_51	5A	27	0.294721052724722	0.352534562211982	217	NA	NA	0.982556531435848	0.02288045027937
Kukri_rep_c70389_57	7A	128	0.295188185916284	0.200460829493088	217	NA	NA	0.983202588889443	-0.0207593052354005
BobWhite_c23736_153	5A	89	0.295221085715441	0.440092165898618	217	NA	NA	0.983202588889443	0.018127162308355
RAC875_rep_c119471_174	2A	102	0.295424740426687	0.140552995391705	217	NA	NA	0.983370792265298	-0.0215960931250585
wsnp_Ex_c1988_3742291	6B	1	0.295826637397328	0.396313364055299	217	NA	NA	0.983705595927969	0.0173115033836346
wsnp_Ex_c56425_58548596	7B	120	0.295831724923985	0.45852534562212	217	NA	NA	0.983705595927969	-0.0171291604516792
wsnp_Ex_c3620_6612231	5A	16	0.29635565987686	0.258064516129032	217	NA	NA	0.984828373777707	-0.0167953264642007
IAAV8040	2B	82	0.297115614483081	0.140552995391705	217	NA	NA	0.984828373777707	-0.021693844416415
Kukri_c6973_344	2B	93	0.297185190296464	0.311059907834101	217	NA	NA	0.984828373777707	0.0180777393083567
BS00104667_51	2B	114	0.297198474437689	0.221198156682028	217	NA	NA	0.984828373777707	0.0221466898044618
Tdurum_contig45618_1089	7A	232	0.297324235501779	0.175115207373272	217	NA	NA	0.984828373777707	-0.0188473763238308
Kukri_c29142_450	4A	91	0.297338660363401	0.251152073732719	217	NA	NA	0.984828373777707	0.0203075252414813
RFL_Contig3370_343	5A	9	0.297419909796277	0.366359447004608	217	NA	NA	0.984828373777707	0.0154604263965155
BS00056147_51	5B	48	0.297809101272216	0.276497695852535	217	NA	NA	0.984828373777707	0.0210010817475847
BS00072791_51	1B	106	0.298192112517883	0.400921658986175	217	NA	NA	0.984828373777707	0.0171402386921642
BS00061911_51	7A	220	0.298223941785856	0.361751152073733	217	NA	NA	0.984828373777707	0.0168047050430031
wsnp_Ex_c6537_11338763	2B	90	0.298601887827559	0.430875576036866	217	NA	NA	0.984828373777707	-0.0268377335689181
RAC875_c38018_278	2A	110	0.298634908286474	0.347926267281106	217	NA	NA	0.984828373777707	0.0173464978311682
BS00049942_51	6B	66	0.298688795832361	0.426267281105991	217	NA	NA	0.984828373777707	-0.021137538320783
Ku_c57425_413	2A	97	0.298777998347398	0.357142857142857	217	NA	NA	0.984828373777707	-0.0180682635472209
Excalibur_c6497_535	1B	65	0.299219046785391	0.304147465437788	217	NA	NA	0.984828373777707	-0.0180287575639007
RAC875_c818_1185	1B	115	0.299351513285817	0.202764976958525	217	NA	NA	0.984828373777707	-0.0192954498252327
BS00035083_51	7A	35	0.299772921058064	0.26036866359447	217	NA	NA	0.984828373777707	0.0206633099201774
wsnp_Ku_c5378_9559013	3A	91	0.299788672643116	0.0944700460829493	217	NA	NA	0.984828373777707	0.0249415254741785
wsnp_Ex_c29304_38355434	5B	104	0.299907182260806	0.440092165898618	217	NA	NA	0.984828373777707	-0.0188880946876075
JG_c3077_214	3A	78	0.299909531062075	0.271889400921659	217	NA	NA	0.984828373777707	0.016441726497936
BS00089497_51	2A	115	0.299938740456876	0.274193548387097	217	NA	NA	0.984828373777707	0.0166187194912517
Excalibur_c28759_914	6B	120	0.300094334634119	0.1036866359447	217	NA	NA	0.984828373777707	-0.0248373525141998
BS00023203_51	1A	109	0.300289647708079	0.368663594470046	217	NA	NA	0.984828373777707	0.019652724606015
wsnp_Ex_c3572_6531810	1A	71	0.30042879622958	0.076036866359447	217	NA	NA	0.984828373777707	0.0307137371023689
Kukri_rep_c109098_132	7A	98	0.300572303460126	0.354838709677419	217	NA	NA	0.984828373777707	0.0210784749529864
RFL_Contig2432_953	3D	142	0.300743248137772	0.140552995391705	217	NA	NA	0.984828373777707	-0.0226092879326139
Excalibur_c47535_389	2A	109	0.301490070311674	0.0875576036866359	217	NA	NA	0.984828373777707	-0.0284981804539024
wsnp_CAP8_c2677_1394934	2A	106	0.301490070312653	0.0875576036866359	217	NA	NA	0.984828373777707	0.0284981804538731
BobWhite_c9963_51	1B	140	0.301586383976689	0.421658986175115	217	NA	NA	0.984828373777707	0.0159827059174553
Kukri_c94033_432	4B	68	0.301990989116965	0.0944700460829493	217	NA	NA	0.984828373777707	-0.0274005779538768
BS00060686_51	1B	159	0.302117031306075	0.320276497695853	217	NA	NA	0.984828373777707	-0.0153608993006706
BS00010098_51	2B	129	0.302129226177612	0.191244239631336	217	NA	NA	0.984828373777707	-0.0207307203638774
RAC875_rep_c72470_124	3B	66	0.302185741073874	0.26036866359447	217	NA	NA	0.984828373777707	-0.0233302280723819
Excalibur_c42450_727	4B	67	0.302462155516157	0.154377880184332	217	NA	NA	0.984828373777707	-0.0245614134015835
wsnp_Ku_c51039_56457361	5A	67	0.302604519249191	0.182027649769585	217	NA	NA	0.984828373777707	-0.0210417036077954
wsnp_Ex_rep_c68003_66744451	5B	72	0.302650275755019	0.15668202764977	217	NA	NA	0.984828373777707	0.0243066482491443
Excalibur_rep_c69522_83	1B	171	0.302822143016871	0.258064516129032	217	NA	NA	0.984828373777707	0.0176448689582172
BS00083918_51	6B	120	0.303273870419395	0.0783410138248848	217	NA	NA	0.984828373777707	0.0265538215502872
Tdurum_contig47317_100	7B	113	0.303346067854922	0.170506912442396	217	NA	NA	0.984828373777707	-0.0188551791796669
Kukri_c29142_1046	4A	91	0.303365404320018	0.251152073732719	217	NA	NA	0.984828373777707	-0.0197528174293513
wsnp_CAP11_rep_c4027_1902057	7B	77	0.303704247055048	0.440092165898617	217	NA	NA	0.984828373777707	-0.0232007629640627
Excalibur_c94546_61	3B	12	0.303781021154172	0.246543778801843	217	NA	NA	0.984828373777707	0.0182107063374932
RFL_Contig2751_1562	2B	143	0.303906285452462	0.165898617511521	217	NA	NA	0.984828373777707	-0.0243103481458427
BS00043103_51	2B	96	0.303977139377247	0.320276497695853	217	NA	NA	0.984828373777707	-0.0188558279762301
wsnp_Ex_c7266_12475249	5A	86	0.304170230098659	0.304147465437788	217	NA	NA	0.984828373777707	0.0176493509737341
BS00022551_51	1B	89	0.30431830228684	0.430875576036866	217	NA	NA	0.984828373777707	-0.0166018700610282
wsnp_JD_c64_103934	4A	12	0.304334046423331	0.304147465437788	217	NA	NA	0.984828373777707	-0.0159336992905033
BS00066456_51	7B	164	0.304424382342634	0.188940092165899	217	NA	NA	0.984828373777707	-0.0229256447728545
IAAV1155	3A	26	0.304465422870598	0.163594470046083	217	NA	NA	0.984828373777707	-0.0250977265298786
BS00011892_51	1B	160	0.304499528403583	0.30184331797235	217	NA	NA	0.984828373777707	0.017042959028494
BS00022292_51	6A	43	0.304515642439764	0.0829493087557603	217	NA	NA	0.984828373777707	0.0275808647565938
Excalibur_c12482_901	6A	44	0.304515642439764	0.0829493087557603	217	NA	NA	0.984828373777707	0.0275808647565938
IACX5772	6A	43	0.304515642439764	0.0829493087557603	217	NA	NA	0.984828373777707	0.0275808647565938
BS00003866_51	4A	62	0.304760340621996	0.389400921658986	217	NA	NA	0.984828373777707	-0.0166055367826168
BS00048610_51	1B	77	0.304972483284867	0.138248847926267	217	NA	NA	0.984828373777707	0.0237740536716835
Kukri_c53501_305	2A	163	0.305112668649752	0.170506912442396	217	NA	NA	0.984828373777707	-0.0234262242577046
Ra_c2110_1660	2B	93	0.305412942125049	0.36405529953917	217	NA	NA	0.984828373777707	0.0263083631348771
BS00022234_51	2D	10	0.305612709877549	0.423963133640553	217	NA	NA	0.984828373777707	-0.0179772042607667
CAP12_c3551_85	3B	88	0.30561309019875	0.0691244239631336	217	NA	NA	0.984828373777707	-0.0265354150912058
Tdurum_contig83066_276	2B	91	0.305679155836671	0.368663594470046	217	NA	NA	0.984828373777707	-0.024459798589259
tplb0028p23_691	3B	51	0.30616865923079	0.221198156682028	217	NA	NA	0.984828373777707	0.018250957436095
Excalibur_c74390_108	4A	151	0.306358011142622	0.237327188940092	217	NA	NA	0.984828373777707	-0.0183431566886654
BS00072839_51	2B	161	0.306463316019872	0.147465437788018	217	NA	NA	0.984828373777707	-0.0214652125303791
RAC875_c48202_231	7A	42	0.306523297156272	0.347926267281106	217	NA	NA	0.984828373777707	-0.0175052046457509
tplb0028p02_562	1B	64	0.306675140169392	0.297235023041475	217	NA	NA	0.984828373777707	-0.0189020011842125
RAC875_c7827_218	2B	93	0.306682912415712	0.28110599078341	217	NA	NA	0.984828373777707	-0.0196707546695292
BS00007437_51	5B	45	0.307151839940001	0.405529953917051	217	NA	NA	0.984828373777707	0.0191638019049769
RAC875_c64560_111	6A	76	0.307854960128233	0.359447004608295	217	NA	NA	0.984828373777707	0.0199461051111776
[truncated: 4,422 more rows]
