# Supplementary material for: Haplotype-tagged SNPs improve genomic prediction accuracy for Fusarium head blight resistance and yield-related traits in wheat
Source: Theor Appl Genet. 2023 Apr 3;136(4):92. doi: 10.1007/s00122-023-04352-8 (PMC10068637; doi:10.1007/s00122-023-04352-8)
Supplement: Supplementary file 6 — Supplementary file6 (ZIP 14628 KB) [file 122_2023_4352_MOESM6_ESM.zip › FLA/2-GWAS-FLA.csv]

SNP	Chromosome	Position	P.value	maf	nobs	Rsquare.of.Model.without.SNP	Rsquare.of.Model.with.SNP	FDR_Adjusted_P-values	effect
BS00028874_51	1A	70	0.000287949871612074	0.1036866359447	217	NA	NA	0.199890051016786	0.262109095668889
wsnp_Ra_c6474_11298858	1A	70	0.000354347913979169	0.0944700460829493	217	NA	NA	0.199890051016786	0.269446045639762
wsnp_Ex_c3747_6824863	1A	70	0.000354347913980739	0.0944700460829493	217	NA	NA	0.199890051016786	-0.269446045639782
wsnp_Ex_c6934_11953178	1A	70	0.000354347913980739	0.0944700460829493	217	NA	NA	0.199890051016786	-0.269446045639782
RAC875_c85778_184	1A	70	0.000365327194661665	0.101382488479263	217	NA	NA	0.199890051016786	-0.258383620956202
RAC875_rep_c110052_194	1A	70	0.000365327194661665	0.101382488479263	217	NA	NA	0.199890051016786	-0.258383620956202
wsnp_Ex_c19730_28728245	1A	70	0.000365327194661665	0.101382488479263	217	NA	NA	0.199890051016786	-0.258383620956202
wsnp_Ex_c11697_18821490	1A	70	0.000369488848980664	0.0990783410138249	217	NA	NA	0.199890051016786	0.258687263242171
wsnp_Ex_c17684_26426672	1A	70	0.000477986446058057	0.0967741935483871	217	NA	NA	0.199890051016786	0.258774765665696
wsnp_Ra_c7847_13421750	1A	70	0.000483884479049673	0.0990783410138249	217	NA	NA	0.199890051016786	0.257588769194074
wsnp_Ex_c18662_27538313	1A	70	0.000530173806518754	0.0829493087557604	217	NA	NA	0.199890051016786	0.268546140058715
wsnp_Ra_rep_c105422_89367749	1A	70	0.000551775337655751	0.0944700460829493	217	NA	NA	0.199890051016786	0.255052126250717
wsnp_Ex_c13783_21613564	1A	70	0.000591235619528553	0.133640552995392	217	NA	NA	0.199890051016786	0.265076395205441
wsnp_Ex_c51461_55394646	2B	96	0.00063066350070367	0.165898617511521	217	NA	NA	0.199890051016786	0.186697249636531
wsnp_Ku_rep_c68419_67400635	1A	70	0.000666605922922971	0.0898617511520737	217	NA	NA	0.199890051016786	-0.254777593835158
wsnp_Ex_c591_1177097	1A	70	0.000689348791011948	0.0967741935483871	217	NA	NA	0.199890051016786	0.243784612208518
wsnp_Ex_c8374_14111734	1A	70	0.000709215619693899	0.0921658986175116	217	NA	NA	0.199890051016786	-0.256397700072505
BS00010287_51	1A	70	0.00071658109727916	0.0944700460829493	217	NA	NA	0.199890051016786	-0.255233573594147
wsnp_Ex_rep_c68183_66958099	1A	70	0.00072517332516741	0.0898617511520737	217	NA	NA	0.199890051016786	0.255125414324893
BS00003813_51	1A	70	0.000731328916275601	0.0921658986175115	217	NA	NA	0.199890051016786	0.254039795864489
Kukri_c23382_1431	1A	70	0.000731328916275601	0.0921658986175115	217	NA	NA	0.199890051016786	0.254039795864489
Kukri_c12000_1447	1A	70	0.000733527221391879	0.126728110599078	217	NA	NA	0.199890051016786	0.267436495430006
IAAV9022	1A	70	0.000852597245912562	0.0875576036866359	217	NA	NA	0.199890051016786	0.246423104516833
wsnp_BE518393A_Td_2_3	1A	70	0.000852597245912562	0.0875576036866359	217	NA	NA	0.199890051016786	0.246423104516833
wsnp_Ku_rep_c104517_90964418	1A	70	0.000858751316882841	0.0967741935483871	217	NA	NA	0.199890051016786	0.245467948769016
BS00066549_51	1A	70	0.000875253847348692	0.0875576036866359	217	NA	NA	0.199890051016786	-0.245044053008954
wsnp_Ex_c3365_6183009	1A	70	0.000935345690364691	0.0898617511520737	217	NA	NA	0.199890051016786	0.246337675600615
BS00063063_51	1A	70	0.000955398447328616	0.0875576036866359	217	NA	NA	0.199890051016786	-0.245117164633314
Kukri_rep_c81206_235	1A	70	0.000955398447330402	0.0875576036866359	217	NA	NA	0.199890051016786	0.245117164633293
RAC875_c53095_51	1A	70	0.000955398447330402	0.0875576036866359	217	NA	NA	0.199890051016786	0.245117164633293
Ra_c11042_1500	1A	70	0.000965050861473349	0.0967741935483871	217	NA	NA	0.199890051016786	0.23680562529967
wsnp_Ex_c21450_30588044	1A	70	0.00110156998904707	0.0921658986175116	217	NA	NA	0.221036903114727	-0.243021171982413
wsnp_Ex_c15852_24239968	1A	70	0.00117986420523682	0.0898617511520737	217	NA	NA	0.229572971570474	-0.241418558726878
wsnp_JD_c4699_5834958	2B	97	0.0013582792242817	0.161290322580645	217	NA	NA	0.256515026444493	0.179475606492371
wsnp_Ex_c14733_22819625	1A	70	0.00164384349658902	0.119815668202765	217	NA	NA	0.301574831188517	0.239208139401535
wsnp_Ex_c18196_27006489	1A	70	0.00195648695260678	0.0898617511520737	217	NA	NA	0.348961186741337	0.226653156194576
wsnp_JD_c1236_1789566	2B	96	0.00201097844537566	0.179723502304147	217	NA	NA	0.348986286425868	0.16331104714597
IAAV5756	1A	70	0.0022963187297799	0.0783410138248848	217	NA	NA	0.352554853567816	-0.26453116357829
IAAV2342	1A	70	0.00230607441984656	0.076036866359447	217	NA	NA	0.352554853567816	0.268172240914462
Ku_c2449_578	1A	70	0.00230607441984656	0.076036866359447	217	NA	NA	0.352554853567816	0.268172240914462
RAC875_c21620_1359	1A	70	0.00230607441984656	0.076036866359447	217	NA	NA	0.352554853567816	0.268172240914462
Ex_c801_820	1A	70	0.00230607441984867	0.076036866359447	217	NA	NA	0.352554853567816	-0.26817224091451
RAC875_c2202_1097	1A	70	0.00246257497865196	0.0829493087557603	217	NA	NA	0.367725440416843	-0.251907868297749
wsnp_BF478737A_Ta_2_1	1A	70	0.00319426437323819	0.129032258064516	217	NA	NA	0.442262456446855	-0.210879971032739
BS00030644_51	1A	70	0.00328060361550381	0.0783410138248848	217	NA	NA	0.442262456446855	-0.251098943893375
wsnp_Ex_rep_c66318_64485410	1A	70	0.00328622063096006	0.0806451612903226	217	NA	NA	0.442262456446855	-0.250060469553254
IACX7921	1A	70	0.00335696823993143	0.124423963133641	217	NA	NA	0.442262456446855	0.211540301579726
wsnp_Ex_c44498_50537128	1A	70	0.00336535680143606	0.0783410138248848	217	NA	NA	0.442262456446855	-0.238820570393599
Ex_c801_555	1A	70	0.00339634412096349	0.0806451612903226	217	NA	NA	0.442262456446855	0.236404151356488
Excalibur_c5218_75	1B	75	0.00351275272990789	0.0737327188940092	217	NA	NA	0.442262456446855	0.200346501549521
Ra_c37969_549	1B	75	0.00351275272991584	0.0737327188940092	217	NA	NA	0.442262456446855	-0.200346501549532
wsnp_Ku_c3468_6420199	1A	70	0.00416788641352878	0.0714285714285714	217	NA	NA	0.501940030302126	-0.254969249149553
Ex_c23451_720	1A	70	0.00434017626127242	0.0737327188940092	217	NA	NA	0.501940030302126	-0.253358939250425
wsnp_Ex_c28165_37310070	1A	70	0.00434017626127242	0.0737327188940092	217	NA	NA	0.501940030302126	-0.253358939250425
wsnp_Ex_rep_c67763_66441222	1A	70	0.00434017626127242	0.0737327188940092	217	NA	NA	0.501940030302126	-0.253358939250425
Excalibur_c34625_281	1B	67	0.00438189859350505	0.0691244239631336	217	NA	NA	0.501940030302126	0.199544262080958
BS00011539_51	2A	151	0.00445578285737754	0.182027649769585	217	NA	NA	0.501940030302126	0.146322791334498
Kukri_c42244_809	2B	97	0.00480904718126507	0.17741935483871	217	NA	NA	0.532394688808673	0.147324352180119
BS00048117_51	1A	70	0.00551009003001429	0.0691244239631337	217	NA	NA	0.599665899707149	-0.241079668795017
Excalibur_c57766_92	1A	70	0.005644206777338	0.0990783410138249	217	NA	NA	0.603872266307018	0.194160099717374
wsnp_Ex_c11374_18361760	1A	70	0.00573683355314252	0.0783410138248848	217	NA	NA	0.603872266307018	-0.233955643157003
Excalibur_c46143_143	2B	96	0.00595569088355741	0.152073732718894	217	NA	NA	0.610661270699126	-0.155822751814224
RAC875_c22328_490	2A	151	0.00607212646968307	0.285714285714286	217	NA	NA	0.610661270699126	-0.145922997929309
BS00060686_51	1B	159	0.0061048750335239	0.294930875576037	217	NA	NA	0.610661270699126	-0.111589076584345
BS00037464_51	6B	80	0.00618174468080411	0.329493087557604	217	NA	NA	0.610661270699126	-0.116845212855864
wsnp_Ex_c4612_8254533	1A	108	0.00650320102074508	0.470046082949309	217	NA	NA	0.632682632639457	0.12840528035845
wsnp_Ex_c35886_43950102	1D	116	0.00667477150658905	0.131336405529954	217	NA	NA	0.639682206624005	0.169975843428308
BS00022989_51	3A	110	0.00691636353130706	0.241935483870968	217	NA	NA	0.653087797566509	-0.13440262491998
wsnp_Ex_rep_c105244_89727666	1A	70	0.00703517269314537	0.0737327188940092	217	NA	NA	0.654678896560673	-0.225079931133187
wsnp_BE443588A_Ta_2_2	1A	108	0.00729002947713384	0.474654377880184	217	NA	NA	0.663260443652883	0.127512243588916
BS00093390_51	1D	116	0.00774631763905815	0.13594470046083	217	NA	NA	0.663260443652883	0.170911321719807
wsnp_Ku_c16547_25454123	2A	151	0.00775334094652238	0.28110599078341	217	NA	NA	0.663260443652883	-0.1430340357177
RFL_Contig5871_1650	3A	110	0.00780014307300992	0.264976958525346	217	NA	NA	0.663260443652883	-0.127652764137162
BS00107837_51	1D	164	0.00783221235884156	0.294930875576037	217	NA	NA	0.663260443652883	-0.109008018593279
wsnp_Ex_c48922_53681502	4B	78	0.00783339144264872	0.205069124423963	217	NA	NA	0.663260443652883	0.13500144152804
Tdurum_contig42282_10323	2A	151	0.00785045845158373	0.283410138248848	217	NA	NA	0.663260443652883	0.14135938480047
wsnp_Ex_c48375_53299028	1A	70	0.00799345190621089	0.0714285714285714	217	NA	NA	0.666570840127015	-0.241308166164117
BS00081120_51	5A	39	0.00849769635873161	0.158986175115207	217	NA	NA	0.667583559513225	0.133789656509354
RAC875_c22328_1356	2A	151	0.00851894991422843	0.278801843317972	217	NA	NA	0.667583559513225	0.141045669051596
Kukri_c4074_463	3B	68	0.00855566132156947	0.262672811059908	217	NA	NA	0.667583559513225	0.144390836208654
RAC875_rep_c105766_652	1A	107	0.0087961294411101	0.476958525345622	217	NA	NA	0.667583559513225	-0.125643846054727
RFL_Contig5334_831	1A	108	0.0087961294411101	0.476958525345622	217	NA	NA	0.667583559513225	-0.125643846054727
BS00037976_51	1A	109	0.00896261826741654	0.361751152073733	217	NA	NA	0.667583559513225	-0.123720806595455
Excalibur_c64855_328	1A	70	0.00908228468785915	0.0668202764976959	217	NA	NA	0.667583559513225	0.226487607846305
Tdurum_contig56731_335	3A	110	0.00920543111073366	0.235023041474654	217	NA	NA	0.667583559513225	-0.131900758791392
Ku_c101046_1063	4B	78	0.00932008318929883	0.214285714285714	217	NA	NA	0.667583559513225	0.13170986892429
Ra_c106922_1879	4B	78	0.00932008318931248	0.214285714285714	217	NA	NA	0.667583559513225	-0.131709868924295
Ra_c106922_296	4B	78	0.00932008318931248	0.214285714285714	217	NA	NA	0.667583559513225	-0.131709868924295
Ra_c106922_334	4B	78	0.00932008318931248	0.214285714285714	217	NA	NA	0.667583559513225	-0.131709868924295
Excalibur_c44485_362	7A	59	0.0093877943570599	0.253456221198157	217	NA	NA	0.667583559513225	-0.117446096986127
BobWhite_c41272_159	1A	108	0.00948563433693048	0.474654377880184	217	NA	NA	0.667583559513225	-0.123264739012551
IAAV6102	2A	151	0.00968025136081131	0.271889400921659	217	NA	NA	0.667583559513225	-0.139699741260783
RAC875_c56040_216	4A	103	0.00979428841091743	0.264976958525346	217	NA	NA	0.667583559513225	-0.126914488596437
Kukri_c44231_1576	2A	150	0.00987703444224862	0.274193548387097	217	NA	NA	0.667583559513225	0.137294804289528
wsnp_Ex_c10555_17236072	2A	150	0.00987703444226077	0.274193548387097	217	NA	NA	0.667583559513225	-0.137294804289532
Ra_c106922_266	4B	76	0.0103132158597327	0.216589861751152	217	NA	NA	0.689803739951494	-0.129956691905926
RAC875_c25656_289	2D	9	0.0106483765241682	0.370967741935484	217	NA	NA	0.696567130972021	0.106873232370845
wsnp_Ex_c28900_37982485	1A	106	0.0106611913319865	0.476958525345622	217	NA	NA	0.696567130972021	0.122551662966764
wsnp_Ex_rep_c102067_87314043	1A	108	0.0108412562266265	0.45852534562212	217	NA	NA	0.696567130972021	0.120051210433468
IAAV6731	1B	75	0.0108482655501016	0.0691244239631337	217	NA	NA	0.696567130972021	-0.183107932400027
BS00109991_51	1A	104	0.0114262201801771	0.354838709677419	217	NA	NA	0.715704305304328	-0.110060256929279
Excalibur_c1936_1072	1A	113	0.0114537964609789	0.202764976958525	217	NA	NA	0.715704305304328	0.132573499398816
Tdurum_contig96086_74	1A	108	0.0114806951325877	0.467741935483871	217	NA	NA	0.715704305304328	-0.121593551430589
D_GA8KES401DISTP_65	6D	135	0.0121426937722176	0.278801843317972	217	NA	NA	0.744378325114157	0.10903048787833
BS00070580_51	1A	112	0.0124848984997363	0.435483870967742	217	NA	NA	0.744378325114157	-0.114216870013806
Ex_c7086_154	6D	135	0.0125779925666379	0.274193548387097	217	NA	NA	0.744378325114157	-0.108893306211234
IAAV3944	6D	135	0.0125779925666507	0.274193548387097	217	NA	NA	0.744378325114157	0.108893306211227
Excalibur_c83056_83	6D	151	0.012611568426534	0.308755760368664	217	NA	NA	0.744378325114157	-0.104724076959709
Excalibur_rep_c88290_94	1A	70	0.012647514094588	0.158986175115207	217	NA	NA	0.744378325114157	-0.16269485626869
wsnp_Ra_c25656_35227058	2D	9	0.0127521594397379	0.368663594470046	217	NA	NA	0.744378325114157	0.103650790538446
BS00067748_51	3A	110	0.0129985011663445	0.258064516129032	217	NA	NA	0.746736118503556	-0.11998110875551
Tdurum_contig29112_483	4B	78	0.013025143322286	0.205069124423963	217	NA	NA	0.746736118503556	0.129860975519733
Ku_c8992_405	1A	107	0.013361116818785	0.495391705069124	217	NA	NA	0.749628851326497	-0.115180633090622
BS00110627_51	1A	104	0.0133624465717565	0.377880184331797	217	NA	NA	0.749628851326497	0.104362772930431
Kukri_c51781_199	1A	116	0.0134554415077054	0.225806451612903	217	NA	NA	0.749628851326497	0.123530068196169
Excalibur_c7971_712	2A	151	0.0135425863189338	0.274193548387097	217	NA	NA	0.749628851326497	0.132852355103285
CAP8_c806_297	1A	70	0.0139055905967321	0.126728110599078	217	NA	NA	0.763143565996725	-0.177739169426076
Tdurum_contig8840_575	1B	123	0.014327507668615	0.117511520737327	217	NA	NA	0.777677413393067	0.142080451495291
Kukri_c25632_86	2A	151	0.0145103374659083	0.276497695852535	217	NA	NA	0.777677413393067	0.130792241312882
Tdurum_contig10137_89	4B	78	0.014533762592613	0.209677419354839	217	NA	NA	0.777677413393067	-0.126322382372596
BobWhite_c7786_376	2B	96	0.0148691830749046	0.186635944700461	217	NA	NA	0.781601597634476	-0.122802594240042
BobWhite_c2646_141	4B	76	0.015360121243367	0.205069124423963	217	NA	NA	0.781601597634476	0.139628613813346
Ku_c4823_673	1A	35	0.0153967365702204	0.338709677419355	217	NA	NA	0.781601597634476	-0.115200667525675
wsnp_Ex_c7908_13430703	2D	9	0.0154271386446211	0.481566820276498	217	NA	NA	0.781601597634476	0.0983325823191672
BS00039641_51	4A	126	0.0155719125449539	0.3963133640553	217	NA	NA	0.781601597634476	0.100183278589854
BS00022201_51	1A	70	0.0156584488219827	0.142857142857143	217	NA	NA	0.781601597634476	0.163165119327931
wsnp_Ex_c5690_9994334	4A	42	0.0156728335230457	0.0552995391705069	217	NA	NA	0.781601597634476	0.194950237472432
Excalibur_c20133_87	1A	70	0.0157201578699067	0.133640552995392	217	NA	NA	0.781601597634476	0.172315739257368
IAAV7172	1A	108	0.0157529053810691	0.488479262672811	217	NA	NA	0.781601597634476	-0.116449613333927
CAP8_c1305_148	1D	45	0.0158243587747207	0.290322580645161	217	NA	NA	0.781601597634476	0.120663724259169
RAC875_c35688_382	2A	150	0.0162680026771783	0.350230414746544	217	NA	NA	0.791566187349179	0.119322271776147
Excalibur_c44731_1000	1A	70	0.0163188556537265	0.0691244239631337	217	NA	NA	0.791566187349179	-0.212662365907484
Ra_c70829_369	7A	163	0.0165393612115153	0.463133640552995	217	NA	NA	0.791566187349179	-0.101087018822666
Kukri_c21008_657	2A	151	0.0167319045318514	0.329493087557604	217	NA	NA	0.791566187349179	0.122721356496729
RAC875_rep_c106118_339	5A	39	0.0167609262495013	0.426267281105991	217	NA	NA	0.791566187349179	-0.0971955243617186
BS00102492_51	1A	71	0.0168603309993894	0.145161290322581	217	NA	NA	0.791566187349179	-0.162514515316161
CAP11_c2984_419	1A	70	0.0168890465140691	0.101382488479263	217	NA	NA	0.791566187349179	0.201246921563948
Excalibur_c43740_95	6D	135	0.0170409209187881	0.271889400921659	217	NA	NA	0.792896762460422	0.103904144829032
wsnp_Ku_c3151_5892200	5B	160	0.0174351242626785	0.481566820276498	217	NA	NA	0.79746751214099	-0.0939722978819688
CAP11_c2974_53	1B	74	0.0174744497308527	0.0829493087557604	217	NA	NA	0.79746751214099	0.154687232537163
BS00070539_51	7A	126	0.0177480636995907	0.251152073732719	217	NA	NA	0.79746751214099	-0.119168523724051
Excalibur_c16197_748	3A	76	0.0178035710040522	0.251152073732719	217	NA	NA	0.79746751214099	-0.10233753031944
BS00094342_51	5A	61	0.0179512249512626	0.3963133640553	217	NA	NA	0.79746751214099	-0.0951020918150887
BS00030571_51	4B	75	0.0180724614512238	0.423963133640553	217	NA	NA	0.79746751214099	-0.100809381616553
BS00048794_51	4B	75	0.0180724614512238	0.423963133640553	217	NA	NA	0.79746751214099	-0.100809381616553
RAC875_c41993_582	1A	108	0.0181327296017107	0.380184331797235	217	NA	NA	0.79746751214099	-0.111310283315693
Ex_c2389_1634	1A	70	0.0182979754942868	0.0737327188940092	217	NA	NA	0.799260548631398	0.200873903397967
BS00021877_51	1B	155	0.0185319862290103	0.456221198156682	217	NA	NA	0.801070980355864	-0.0952883169508025
BS00022703_51	3A	110	0.0185889388059529	0.251152073732719	217	NA	NA	0.801070980355864	0.119256447638573
Ku_c172_840	3B	78	0.0193214772566139	0.145161290322581	217	NA	NA	0.823695728512549	0.134251441071005
BS00021873_51	5A	39	0.0193705116033943	0.405529953917051	217	NA	NA	0.823695728512549	0.0962117528418673
Tdurum_contig57753_138	3A	86	0.0200699959439738	0.0852534562211982	217	NA	NA	0.837853917938742	-0.1870262817433
Excalibur_c47209_87	4B	75	0.0201281864892158	0.32258064516129	217	NA	NA	0.837853917938742	-0.103470108756683
wsnp_Ku_c46762_53407442	3A	173	0.0201487703634097	0.382488479262673	217	NA	NA	0.837853917938742	0.102078717391633
BS00023203_51	1A	109	0.0202254099486848	0.384792626728111	217	NA	NA	0.837853917938742	0.111708626442427
Kukri_c62467_362	3A	78	0.0209505292322573	0.248847926267281	217	NA	NA	0.852456798142324	0.10342087049302
BS00064813_51	2A	151	0.0209543976387855	0.366359447004608	217	NA	NA	0.852456798142324	0.113452915714051
Excalibur_c91176_326	2A	150	0.021206775467912	0.28110599078341	217	NA	NA	0.852456798142324	0.119968755434085
IAAV7414	1A	70	0.0212516142483434	0.0829493087557604	217	NA	NA	0.852456798142324	0.192494967627818
Tdurum_contig84245_154	2A	143	0.021286511920407	0.170506912442396	217	NA	NA	0.852456798142324	0.117783361883216
BobWhite_rep_c55035_124	7B	145	0.0213957130387677	0.423963133640553	217	NA	NA	0.852456798142324	-0.0891826445920287
JD_c3116_778	1B	75	0.0215072420649519	0.0921658986175116	217	NA	NA	0.852456798142324	-0.143142722966584
RFL_Contig5885_435	6B	17	0.0222741642368037	0.211981566820276	217	NA	NA	0.87374681127153	0.120231559657544
Excalibur_c56550_71	2B	145	0.0224623149141936	0.216589861751152	217	NA	NA	0.87374681127153	0.113541098209113
wsnp_Ku_rep_c109724_94227136	1A	125	0.0225710563700782	0.205069124423963	217	NA	NA	0.87374681127153	-0.119424384826224
IAAV3519	3B	80	0.0225886887822884	0.138248847926267	217	NA	NA	0.87374681127153	0.129742470710692
Tdurum_contig56662_54	1A	113	0.0229607485519072	0.209677419354839	217	NA	NA	0.882820158393989	0.117094970132303
D_GB5Y7FA02I369B_378	1D	38	0.0231003486752174	0.345622119815668	217	NA	NA	0.882900826449826	0.094084507055765
Excalibur_c37115_306	3B	78	0.0232497224209652	0.149769585253456	217	NA	NA	0.883351879674662	-0.12729974328874
RAC875_c6798_467	1A	104	0.0233978541959145	0.34331797235023	217	NA	NA	0.883750716423337	0.0991880758246584
Kukri_c46169_294	1D	45	0.0236842187651951	0.292626728110599	217	NA	NA	0.884735011515877	0.112397802213021
BobWhite_c9704_273	3A	78	0.023753819628666	0.255760368663594	217	NA	NA	0.884735011515877	0.100234523876603
tplb0025l18_1788	2A	151	0.0238644720676151	0.366359447004608	217	NA	NA	0.884735011515877	0.109781185446922
RFL_Contig174_406	2A	6	0.0240640007965008	0.403225806451613	217	NA	NA	0.884735011515877	-0.0949294442663389
RAC875_c58425_331	6B	9	0.024112852673303	0.440092165898617	217	NA	NA	0.884735011515877	-0.0872087976634282
IAAV5232	2A	151	0.0248375153506186	0.209677419354839	217	NA	NA	0.901946886316467	0.149563403427393
RAC875_rep_c119728_146	1B	75	0.0250613363287197	0.0944700460829493	217	NA	NA	0.901946886316467	0.139027133499548
BS00057293_51	5A	16	0.0250932529187417	0.407834101382488	217	NA	NA	0.901946886316467	-0.0933997803871431
Excalibur_c4261_1098	6D	135	0.0253255215415329	0.23963133640553	217	NA	NA	0.901946886316467	0.102649468844346
RAC875_c102223_220	1B	77	0.0253462647768322	0.108294930875576	217	NA	NA	0.901946886316467	-0.151267794031224
Tdurum_contig697_73	3A	86	0.0256066355743787	0.0829493087557604	217	NA	NA	0.901946886316467	0.184772735645032
RAC875_rep_c77197_202	6B	1	0.0258065432173564	0.433179723502304	217	NA	NA	0.901946886316467	0.084326062650586
Tdurum_contig8350_243	2A	151	0.0258647568943471	0.357142857142857	217	NA	NA	0.901946886316467	-0.110870127571542
tplb0021g21_595	2A	150	0.0258905674172457	0.347926267281106	217	NA	NA	0.901946886316467	0.110203881877489
Kukri_c34845_242	3A	78	0.0260240496233445	0.244239631336406	217	NA	NA	0.901946886316467	-0.100660918382647
Tdurum_contig81011_244	1A	115	0.0261271018306904	0.211981566820276	217	NA	NA	0.901946886316467	-0.11316723720232
wsnp_CAP8_c4785_2322876	1A	111	0.0265596475838648	0.444700460829493	217	NA	NA	0.911975920513347	0.101994795965725
Kukri_c32803_150	3B	9	0.0269021651511473	0.481566820276498	217	NA	NA	0.918823417210195	0.0990992026109883
RAC875_c95150_286	4A	102	0.0272812800651178	0.207373271889401	217	NA	NA	0.922704403968674	-0.114131340811245
wsnp_CAP11_c146_160903	1A	115	0.0274367931165528	0.21889400921659	217	NA	NA	0.922704403968674	0.112041391245603
Kukri_c52_225	5B	78	0.0281268018623655	0.334101382488479	217	NA	NA	0.922704403968674	-0.103919237714644
D_GA8KES402JVT1Y_74	3D	130	0.028954991814392	0.387096774193548	217	NA	NA	0.922704403968674	-0.0859122063672544
BS00022920_51	1B	75	0.0290227460707362	0.0967741935483871	217	NA	NA	0.922704403968674	-0.134524394496328
Tdurum_contig81102_102	1B	75	0.0290227460707601	0.0967741935483871	217	NA	NA	0.922704403968674	0.134524394496314
Ra_c110766_321	1A	106	0.029095829173651	0.47926267281106	217	NA	NA	0.922704403968674	0.101386561272959
BS00056932_51	5A	16	0.0293151205335788	0.410138248847926	217	NA	NA	0.922704403968674	-0.0905611393271695
RAC875_rep_c76047_63	1A	70	0.0296718181924083	0.0967741935483871	217	NA	NA	0.922704403968674	-0.17735820567637
BS00022902_51	1B	59	0.0298136655737888	0.488479262672811	217	NA	NA	0.922704403968674	-0.0902268102965307
RAC875_c94534_75	1A	78	0.0298274059999114	0.131336405529954	217	NA	NA	0.922704403968674	-0.133796615150985
wsnp_Ex_c33452_41938159	1A	106	0.0298940032014213	0.465437788018433	217	NA	NA	0.922704403968674	-0.0988465166952777
wsnp_Ex_c33452_41938013	1A	106	0.0298940032014485	0.465437788018433	217	NA	NA	0.922704403968674	0.0988465166952732
wsnp_Ex_c3567_6526582	1A	70	0.0301336973955353	0.0645161290322581	217	NA	NA	0.922704403968674	0.180554009656663
BS00047242_51	5A	16	0.0305218336534596	0.419354838709677	217	NA	NA	0.922704403968674	0.0896844087262165
RAC875_rep_c116173_605	5B	30	0.0305248075115257	0.179723502304147	217	NA	NA	0.922704403968674	-0.115627993925209
BS00030043_51	1A	114	0.0306379605540533	0.184331797235023	217	NA	NA	0.922704403968674	0.120615587733756
BS00089400_51	3A	86	0.0308469364418266	0.0806451612903226	217	NA	NA	0.922704403968674	0.177967996527278
BS00011039_51	2B	96	0.030884279491977	0.209677419354839	217	NA	NA	0.922704403968674	-0.10314858734727
wsnp_Ex_rep_c67471_66073969	5B	39	0.0310863409060132	0.30184331797235	217	NA	NA	0.922704403968674	0.0992873543174859
wsnp_BF202681B_Ta_2_2	2B	93	0.0313614302557872	0.317972350230415	217	NA	NA	0.922704403968674	0.122972657671568
Excalibur_c22599_921	6D	134	0.0313715384881618	0.341013824884793	217	NA	NA	0.922704403968674	-0.0894126429815163
BS00077879_51	5A	36	0.0318103570083797	0.366359447004608	217	NA	NA	0.922704403968674	-0.0925786676948182
wsnp_Ex_c11658_18773086	7B	14	0.0320132990912455	0.170506912442396	217	NA	NA	0.922704403968674	-0.104474942553672
BS00062892_51	4B	74	0.0320197629260537	0.456221198156682	217	NA	NA	0.922704403968674	0.0977235627583912
BS00045330_51	3B	68	0.0320988016995551	0.317972350230415	217	NA	NA	0.922704403968674	0.104990790573307
Excalibur_c49271_183	5B	51	0.0321354371017179	0.175115207373272	217	NA	NA	0.922704403968674	-0.127964547024288
Kukri_c5861_360	1B	59	0.0322304139280887	0.486175115207373	217	NA	NA	0.922704403968674	-0.089745882808292
RFL_Contig529_963	1B	61	0.0322304139280887	0.486175115207373	217	NA	NA	0.922704403968674	-0.089745882808292
RAC875_c34515_343	1A	128	0.0323885789556651	0.200460829493088	217	NA	NA	0.922704403968674	0.113650850952286
Kukri_c9387_372	2B	93	0.0324161866374	0.32258064516129	217	NA	NA	0.922704403968674	0.121269073543273
Ra_c2110_1660	2B	93	0.0324161866374	0.32258064516129	217	NA	NA	0.922704403968674	0.121269073543273
wsnp_Ex_rep_c69631_68583202	5B	57	0.0325028344194628	0.453917050691244	217	NA	NA	0.922704403968674	0.0999520841999981
wsnp_Ku_c13311_21255891	3B	72	0.0328153426692141	0.267281105990783	217	NA	NA	0.922704403968674	-0.0978506429357342
Excalibur_c9000_209	3A	78	0.0330507514376253	0.262672811059908	217	NA	NA	0.922704403968674	-0.0937049488831425
wsnp_Ex_c19516_28481857	2A	6	0.0330844387297913	0.400921658986175	217	NA	NA	0.922704403968674	0.0911009795786981
IAAV7086	2A	163	0.0331264514213117	0.352534562211982	217	NA	NA	0.922704403968674	-0.10482085520678
JG_c3077_225	3A	78	0.0331462661628558	0.262672811059908	217	NA	NA	0.922704403968674	0.0935402121581248
BS00054881_51	7B	56	0.0331821175009344	0.442396313364055	217	NA	NA	0.922704403968674	-0.100234904819295
Excalibur_rep_c69149_1588	2A	151	0.0332703376802535	0.357142857142857	217	NA	NA	0.922704403968674	0.105536444245095
Kukri_c10869_1591	2B	145	0.033464734505613	0.202764976958525	217	NA	NA	0.922704403968674	-0.10945685095831
Excalibur_c62106_387	2A	151	0.0337021470693693	0.352534562211982	217	NA	NA	0.922704403968674	0.105484519987156
Kukri_c29396_58	7B	114	0.033702513192063	0.191244239631336	217	NA	NA	0.922704403968674	0.105822509807091
Tdurum_contig47317_100	7B	113	0.0337025131920795	0.191244239631336	217	NA	NA	0.922704403968674	-0.105822509807088
Ra_c700_2210	5A	63	0.0337634765884715	0.207373271889401	217	NA	NA	0.922704403968674	-0.0979149541725786
RFL_Contig5122_974	2A	150	0.0341259911480312	0.347926267281106	217	NA	NA	0.922704403968674	0.105663879649237
Kukri_c9387_112	2B	93	0.0341323145398195	0.324884792626728	217	NA	NA	0.922704403968674	0.120397473491428
wsnp_Ex_c23598_32826926	1A	114	0.0346740506564701	0.207373271889401	217	NA	NA	0.922704403968674	0.109140736275787
wsnp_Ex_c1988_3742291	6B	1	0.0347104945263279	0.398617511520737	217	NA	NA	0.922704403968674	0.0855883886031519
BS00009531_51	5A	56	0.0347437221352285	0.419354838709677	217	NA	NA	0.922704403968674	-0.0906551742841177
IAAV1971	7A	117	0.0348648639869593	0.361751152073733	217	NA	NA	0.922704403968674	0.101943447557785
Kukri_c30754_271	6D	134	0.0350041011425975	0.345622119815668	217	NA	NA	0.922704403968674	0.0875378501726498
BS00091035_51	4B	71	0.0350768449121989	0.186635944700461	217	NA	NA	0.922704403968674	-0.136527016100363
IAAV1931	4B	71	0.0350768449121989	0.186635944700461	217	NA	NA	0.922704403968674	-0.136527016100363
Kukri_c27107_760	4B	71	0.0350768449121989	0.186635944700461	217	NA	NA	0.922704403968674	-0.136527016100363
wsnp_Ex_c19319_28253742	4B	71	0.0350768449121989	0.186635944700461	217	NA	NA	0.922704403968674	-0.136527016100363
wsnp_Ex_c15475_23756906	3A	130	0.035242744606876	0.456221198156682	217	NA	NA	0.922704403968674	0.0855212418405928
IAAV3838	3B	72	0.0353504568410363	0.290322580645161	217	NA	NA	0.922704403968674	0.0955818748199242
BS00066475_51	3A	87	0.0355428452706465	0.472350230414747	217	NA	NA	0.923970078877818	0.0949625431654759
BS00022698_51	1A	78	0.0357544667904043	0.124423963133641	217	NA	NA	0.925723513149943	0.132750339839126
Tdurum_contig14482_1073	2A	151	0.0360579465338173	0.354838709677419	217	NA	NA	0.928362228415877	0.103789506380664
wsnp_Ex_c1137_2182795	1A	35	0.036145546971495	0.264976958525346	217	NA	NA	0.928362228415877	0.107236573877946
wsnp_Ex_c1988_3742022	6D	25	0.0365197541434275	0.3963133640553	217	NA	NA	0.931878193379119	-0.0820372727061649
BS00076693_51	2A	68	0.0365726996934337	0.191244239631336	217	NA	NA	0.931878193379119	-0.0992245426803313
wsnp_Ex_c25782_35041189	1B	61	0.0368272330023705	0.244239631336406	217	NA	NA	0.933896921352418	0.103717191425853
BS00056933_51	5A	20	0.0370905191919317	0.414746543778802	217	NA	NA	0.933896921352418	0.086177958469988
D_F1BEJMU01A0OMY_356	2D	9	0.0371552780540307	0.451612903225806	217	NA	NA	0.933896921352418	-0.0835920618249348
BS00063429_51	6B	1	0.0373089899982049	0.414746543778802	217	NA	NA	0.933896921352418	0.0850655577850894
BS00066647_51	7B	114	0.0373864080122256	0.191244239631336	217	NA	NA	0.933896921352418	-0.10411980113575
wsnp_Ex_rep_c101906_87187119	2B	96	0.0381415018514368	0.145161290322581	217	NA	NA	0.933896921352418	-0.115764122825642
tplb0025h02_630	6D	134	0.0381471101654834	0.142857142857143	217	NA	NA	0.933896921352418	-0.121186521818893
tplb0025h02_894	6D	134	0.0381471101654834	0.142857142857143	217	NA	NA	0.933896921352418	-0.121186521818893
BS00087932_51	2A	151	0.0382325729534545	0.368663594470046	217	NA	NA	0.933896921352418	-0.102149302663802
wsnp_Ex_c5690_9994305	4A	41	0.0383247443392764	0.101382488479263	217	NA	NA	0.933896921352418	0.145775162376202
BS00037400_51	3A	86	0.0387000662587539	0.0806451612903226	217	NA	NA	0.933896921352418	-0.170203852667854
wsnp_CAP12_rep_c4278_1949864	4B	72	0.0387095093392005	0.195852534562212	217	NA	NA	0.933896921352418	0.132171153929717
IAAV4074	5B	51	0.0389738605280947	0.15668202764977	217	NA	NA	0.933896921352418	0.132828121356532
IAAV2654	2A	81	0.0392289946826809	0.426267281105991	217	NA	NA	0.933896921352418	0.0873518803372777
BS00049977_51	3A	131	0.0393307741799013	0.47926267281106	217	NA	NA	0.933896921352418	0.083936274501422
BobWhite_c43135_397	6B	1	0.0394865594550378	0.456221198156682	217	NA	NA	0.933896921352418	-0.0781270080197443
Ra_c69552_1419	1B	41	0.0395882366403196	0.294930875576037	217	NA	NA	0.933896921352418	0.0912483758107836
BobWhite_c4729_243	7B	145	0.0397096664104197	0.433179723502304	217	NA	NA	0.933896921352418	0.0808905394778874
RAC875_c12259_1892	6B	16	0.0399116159477632	0.211981566820276	217	NA	NA	0.933896921352418	-0.106895213778522
CAP8_c3129_381	2A	155	0.0400134597460724	0.354838709677419	217	NA	NA	0.933896921352418	0.10124720977463
Ra_c2110_494	2B	93	0.0401140195669178	0.324884792626728	217	NA	NA	0.933896921352418	-0.117877873947148
CAP8_c3273_136	4B	71	0.0404944034776459	0.188940092165899	217	NA	NA	0.933896921352418	0.13229007511159
RAC875_c45016_79	3A	78	0.0406205261745362	0.258064516129032	217	NA	NA	0.933896921352418	-0.0896182322979304
Excalibur_c47013_1503	1A	105	0.0406337892063616	0.495391705069124	217	NA	NA	0.933896921352418	0.0922064290995195
IACX5982	1A	65	0.0407676238056853	0.391705069124424	217	NA	NA	0.933896921352418	0.0831786757560602
BobWhite_c3269_141	7B	77	0.0412794393851082	0.334101382488479	217	NA	NA	0.933896921352418	0.120806025936027
JD_c3269_342	7B	77	0.0412794393851439	0.334101382488479	217	NA	NA	0.933896921352418	-0.120806025936023
Kukri_c10751_1031	3A	130	0.0415319295182785	0.447004608294931	217	NA	NA	0.933896921352418	0.0833705180996613
Kukri_c10751_264	3A	130	0.0415319295182785	0.447004608294931	217	NA	NA	0.933896921352418	0.0833705180996613
Kukri_c37212_1286	1A	27	0.0418269940279202	0.170506912442396	217	NA	NA	0.933896921352418	-0.134128133111806
BobWhite_c38001_528	2B	115	0.0418413322282021	0.140552995391705	217	NA	NA	0.933896921352418	-0.113206235223685
CAP12_c8163_118	1A	132	0.0419242099808277	0.191244239631336	217	NA	NA	0.933896921352418	0.109861875821885
IAAV2784	2B	91	0.0419803148359449	0.370967741935484	217	NA	NA	0.933896921352418	0.112925757849524
BS00022916_51	1B	61	0.0421101293622773	0.313364055299539	217	NA	NA	0.933896921352418	0.0945261729331843
Ex_c23426_1546	5B	39	0.0422165128515899	0.306451612903226	217	NA	NA	0.933896921352418	-0.0920472952199383
wsnp_Ex_c8884_14841846	3A	106	0.0422742313969701	0.493087557603687	217	NA	NA	0.933896921352418	-0.0874220618844594
wsnp_Ex_c9483_15722127	3A	106	0.0422742313969701	0.493087557603687	217	NA	NA	0.933896921352418	-0.0874220618844594
BS00001478_51	3A	101	0.0422742313969836	0.493087557603687	217	NA	NA	0.933896921352418	0.0874220618844532
Excalibur_rep_c110501_525	3A	130	0.0423242492000551	0.456221198156682	217	NA	NA	0.933896921352418	-0.0849219617912391
Excalibur_c6255_1119	1A	70	0.0425507510018951	0.0645161290322581	217	NA	NA	0.935653142872619	0.190787380240196
wsnp_Ku_c2838_5354231	2A	150	0.0426952765708889	0.357142857142857	217	NA	NA	0.935653142872619	0.100104572592617
IACX5994	1A	106	0.0431321138104077	0.460829493087558	217	NA	NA	0.942011233934108	-0.0920562081945606
Kukri_c9571_73	3B	70	0.043476436975926	0.274193548387097	217	NA	NA	0.945633959527763	-0.0941472478738099
RAC875_c15109_106	3A	131	0.0435925326304653	0.421658986175115	217	NA	NA	0.945633959527763	-0.0852633143344859
BS00067163_51	3D	130	0.0445922766920767	0.384792626728111	217	NA	NA	0.964064002154292	0.0787802754590023
wsnp_JD_c7325_8422075	3B	63	0.0448598854422675	0.149769585253456	217	NA	NA	0.964582565034216	-0.111634708315954
Excalibur_c7033_159	1A	78	0.0449167087595749	0.145161290322581	217	NA	NA	0.964582565034216	0.119067604369952
wsnp_Ku_c18497_27803432	3A	101	0.0457903567774337	0.493087557603687	217	NA	NA	0.975393096117061	0.0861940906247067
RAC875_c43893_213	3B	69	0.0460227492444397	0.30184331797235	217	NA	NA	0.975393096117061	0.0999888190912888
IACX3288	5B	57	0.0461090935318253	0.428571428571429	217	NA	NA	0.975393096117061	-0.0964268836925228
BS00091257_51	3B	141	0.0462010166419115	0.311059907834101	217	NA	NA	0.975393096117061	-0.0943759701695397
wsnp_JD_c7795_8867843	6D	134	0.0463346905440821	0.315668202764977	217	NA	NA	0.975393096117061	0.0840257437105159
Tdurum_contig5352_556	7B	10	0.0463393992405239	0.285714285714286	217	NA	NA	0.975393096117061	-0.0825143613491814
Excalibur_c2433_324	5B	51	0.046483458559698	0.158986175115207	217	NA	NA	0.975393096117061	-0.128658844991732
IACX6036	7B	54	0.0477644838036068	0.470046082949309	217	NA	NA	0.993581300950337	-0.0955377604434045
BS00065863_51	4A	30	0.0478703661833262	0.34331797235023	217	NA	NA	0.993581300950337	0.0810896513490107
wsnp_Ex_rep_c68175_66950387	6A	32	0.0479054374283733	0.186635944700461	217	NA	NA	0.993581300950337	0.101098132808076
Ex_c66350_301	5B	51	0.0479691953425641	0.172811059907834	217	NA	NA	0.993581300950337	-0.118791308556322
D_contig06122_208	1D	87	0.0481319115055345	0.276497695852535	217	NA	NA	0.99374599285221	-0.13236210212939
RAC875_rep_c109433_782	3A	105	0.0486107583750826	0.497695852534562	217	NA	NA	0.998518951252977	0.0841352416882657
RAC875_c10286_1247	3A	78	0.0488766618246684	0.262672811059908	217	NA	NA	0.998518951252977	0.086815017193226
BS00023074_51	3B	63	0.0492195243971012	0.152073732718894	217	NA	NA	0.998518951252977	0.109685796697022
IAAV51	3B	63	0.0492195243971012	0.152073732718894	217	NA	NA	0.998518951252977	0.109685796697022
IACX8074	1B	134	0.0493948462013047	0.306451612903226	217	NA	NA	0.998518951252977	0.0769974894988614
BS00061179_51	3A	101	0.0494020565409808	0.495391705069124	217	NA	NA	0.998518951252977	0.0852834659516031
BS00090253_51	6A	13	0.0496038612963748	0.370967741935484	217	NA	NA	0.998518951252977	0.0929025369812937
wsnp_Ex_rep_c69526_68472787	5A	36	0.049763909997512	0.202764976958525	217	NA	NA	0.998518951252977	-0.0948509328063949
Excalibur_rep_c115510_314	5A	35	0.0497639099975272	0.202764976958525	217	NA	NA	0.998518951252977	0.0948509328063967
Tdurum_contig29823_203	6A	27	0.0499181721464267	0.400921658986175	217	NA	NA	0.998518951252977	0.0820795221260671
Excalibur_c30035_368	6D	134	0.0501187233627272	0.138248847926267	217	NA	NA	0.999066384858187	-0.117973950856303
IACX9290	1B	134	0.0504058060900858	0.304147465437788	217	NA	NA	0.999066384858187	0.0766669732445671
RAC875_c33564_120	7B	100	0.050727725503619	0.34331797235023	217	NA	NA	0.999066384858187	0.0941872102238115
wsnp_Ex_c30754_39633791	6D	134	0.0508751750235306	0.124423963133641	217	NA	NA	0.999066384858187	0.118372755969034
Tdurum_contig43263_243	3B	62	0.0520619221935595	0.15668202764977	217	NA	NA	0.999066384858187	0.108439169591237
CAP12_c1129_220	1B	76	0.0521449627389957	0.133640552995392	217	NA	NA	0.999066384858187	0.117643826507404
BS00086717_51	3B	63	0.0521982550213046	0.152073732718894	217	NA	NA	0.999066384858187	0.108226528378122
wsnp_Ex_rep_c75281_72691771	5B	51	0.0522137669331121	0.175115207373272	217	NA	NA	0.999066384858187	-0.1163944591036
wsnp_Ex_c16963_25554152	5B	57	0.0522819712170175	0.433179723502304	217	NA	NA	0.999066384858187	0.0892035114467546
RAC875_c31670_389	5A	63	0.0526148053311761	0.311059907834101	217	NA	NA	0.999066384858187	0.0980565511904992
wsnp_Ex_c7585_12957020	1B	84	0.0527219532670381	0.186635944700461	217	NA	NA	0.999066384858187	-0.131692996109251
RAC875_c8752_1079	7B	159	0.0528133580464907	0.163594470046083	217	NA	NA	0.999066384858187	-0.111142434135743
Tdurum_contig43844_1266	5A	59	0.0529385780910927	0.430875576036866	217	NA	NA	0.999066384858187	-0.078024703534525
wsnp_Ex_c852_1657319	1B	70	0.05311305397155	0.225806451612903	217	NA	NA	0.999066384858187	0.0965021080830972
wsnp_BE403214B_Ta_2_1	5B	160	0.0533061183048086	0.115207373271889	217	NA	NA	0.999066384858187	-0.11678140516941
BS00108019_51	5B	51	0.0533281636981517	0.200460829493088	217	NA	NA	0.999066384858187	-0.0906333919844649
BobWhite_rep_c63943_76	5A	73	0.0534190035733912	0.292626728110599	217	NA	NA	0.999066384858187	-0.0889119322986325
BobWhite_c948_52	2B	96	0.0542934572416701	0.112903225806452	217	NA	NA	0.999066384858187	0.125694853692039
Kukri_c100592_82	7B	100	0.0544698863142703	0.341013824884793	217	NA	NA	0.999066384858187	-0.0932914520855332
RAC875_c3604_1527	1D	90	0.0545722417442996	0.262672811059908	217	NA	NA	0.999066384858187	0.1365169676363
Tdurum_contig50720_482	2A	151	0.0549515222692334	0.354838709677419	217	NA	NA	0.999066384858187	0.0941842663620474
RAC875_c49370_327	4A	94	0.0551315086764856	0.105990783410138	217	NA	NA	0.999066384858187	-0.131646205087039
BS00056823_51	1A	143	0.0555168643505335	0.0829493087557604	217	NA	NA	0.999066384858187	-0.132531362610701
Jagger_c468_53	1A	114	0.0557138864945542	0.195852534562212	217	NA	NA	0.999066384858187	0.103375892740328
BS00031814_51	2B	97	0.056105336069054	0.357142857142857	217	NA	NA	0.999066384858187	0.0832025012168671
wsnp_Ex_c5657_9942445	3B	62	0.0566007946198119	0.149769585253456	217	NA	NA	0.999066384858187	-0.106103751912816
RAC875_c1148_149	4A	95	0.0570495135478773	0.410138248847926	217	NA	NA	0.999066384858187	-0.0814585170128934
Kukri_c99107_143	7B	78	0.0572656025299555	0.336405529953917	217	NA	NA	0.999066384858187	0.11296622681699
wsnp_Ku_rep_c89089_82009060	1B	84	0.0574368114517994	0.184331797235023	217	NA	NA	0.999066384858187	0.123310662138323
BobWhite_rep_c50145_387	5A	37	0.0574600760494398	0.317972350230415	217	NA	NA	0.999066384858187	0.0831416872271076
RAC875_c15525_271	6D	134	0.0579356529420836	0.131336405529954	217	NA	NA	0.999066384858187	0.117869080768507
Kukri_c3009_1255	6A	12	0.057941768690359	0.382488479262673	217	NA	NA	0.999066384858187	0.0883221543058808
Excalibur_c20597_538	6A	12	0.0579417686903825	0.382488479262673	217	NA	NA	0.999066384858187	-0.0883221543058781
Kukri_c338_109	6B	113	0.0579606336191185	0.0622119815668203	217	NA	NA	0.999066384858187	0.161653183606606
Ra_c7322_2294	5A	37	0.0584528166085744	0.202764976958525	217	NA	NA	0.999066384858187	-0.0916103411732649
wsnp_Ex_rep_c70593_69508988	1A	70	0.0585695205416845	0.186635944700461	217	NA	NA	0.999066384858187	0.136618159964033
Excalibur_c19237_895	1D	87	0.0587716538172573	0.26036866359447	217	NA	NA	0.999066384858187	0.136330216242261
BS00000445_51	3A	101	0.058943393167716	0.488479262672811	217	NA	NA	0.999066384858187	0.0813577603379079
wsnp_Ex_c6488_11266589	1A	114	0.0594466691358589	0.184331797235023	217	NA	NA	0.999066384858187	0.103553903547795
CAP7_c10772_156	6B	6	0.0595058001416213	0.410138248847926	217	NA	NA	0.999066384858187	0.0746683223500986
BS00048754_51	3B	80	0.0598103289969845	0.299539170506912	217	NA	NA	0.999066384858187	0.0843065436726587
wsnp_Ex_c7965_13520238	1A	36	0.0598641864467368	0.315668202764977	217	NA	NA	0.999066384858187	0.0948642114009637
wsnp_Ex_c24145_33394644	5D	205	0.0600793020851371	0.299539170506912	217	NA	NA	0.999066384858187	0.0809853468693067
Ra_c700_1024	5A	63	0.060284441293679	0.228110599078341	217	NA	NA	0.999066384858187	0.0856787971795505
BS00094095_51	5A	37	0.0604715464907994	0.313364055299539	217	NA	NA	0.999066384858187	-0.0819337413650914
wsnp_Ku_c15816_24541162	5A	63	0.0605528999970843	0.269585253456221	217	NA	NA	0.999066384858187	0.0812648415122403
BS00064905_51	2A	83	0.060679981545125	0.433179723502304	217	NA	NA	0.999066384858187	0.0803256726693462
Excalibur_c40056_59	2B	91	0.0607193703542344	0.0576036866359447	217	NA	NA	0.999066384858187	-0.148703862163636
wsnp_BE499478B_Ta_2_1	2B	91	0.0612325710642096	0.216589861751152	217	NA	NA	0.999066384858187	0.0962266296838763
Kukri_c30535_58	3B	62	0.0612330023821768	0.147465437788018	217	NA	NA	0.999066384858187	-0.104712093898797
RAC875_c32503_134	2B	95	0.0617217589860602	0.354838709677419	217	NA	NA	0.999066384858187	0.080661500843461
BobWhite_c37358_208	1A	116	0.0617504166165984	0.205069124423963	217	NA	NA	0.999066384858187	-0.0955096672097211
wsnp_Ex_c27290_36498462	1D	87	0.062077694968668	0.255760368663594	217	NA	NA	0.999066384858187	-0.134613266401791
JG_c3077_214	3A	78	0.0621591775805837	0.271889400921659	217	NA	NA	0.999066384858187	0.080557317417453
Excalibur_c431_1323	6A	12	0.0625962827544646	0.368663594470046	217	NA	NA	0.999066384858187	-0.085884155122347
wsnp_Ex_c431_848310	6A	12	0.0625962827544672	0.368663594470046	217	NA	NA	0.999066384858187	0.0858841551223426
Kukri_c7119_392	1A	106	0.0629694829327176	0.456221198156682	217	NA	NA	0.999066384858187	-0.0832478314063136
wsnp_Ex_c5101_9052671	1B	84	0.063019365381197	0.172811059907834	217	NA	NA	0.999066384858187	0.119984921853199
wsnp_Ex_c15611_23929128	1B	84	0.0630193653812436	0.172811059907834	217	NA	NA	0.999066384858187	-0.119984921853198
wsnp_Ra_c27984_37480491	3A	111	0.0630215003252751	0.486175115207373	217	NA	NA	0.999066384858187	0.080248640482786
BS00067530_51	7B	101	0.0635339430937491	0.36405529953917	217	NA	NA	0.999066384858187	0.0849502953396772
Kukri_c8835_112	5A	37	0.0636853668273649	0.200460829493088	217	NA	NA	0.999066384858187	-0.090053025174603
wsnp_Ex_c19134_28056012	5A	37	0.0636853668273649	0.200460829493088	217	NA	NA	0.999066384858187	-0.090053025174603
BS00099700_51	5A	37	0.0636853668274107	0.200460829493088	217	NA	NA	0.999066384858187	0.0900530251746052
BS00079095_51	1D	87	0.0636940866650226	0.26036866359447	217	NA	NA	0.999066384858187	-0.133067591174045
Tdurum_contig54957_624	3D	143	0.064078604550137	0.403225806451613	217	NA	NA	0.999066384858187	0.0784036318589028
RFL_Contig5337_1453	5B	161	0.0641248089519827	0.195852534562212	217	NA	NA	0.999066384858187	-0.0907091859224538
RFL_Contig4977_2333	1B	76	0.0645940982581268	0.133640552995392	217	NA	NA	0.999066384858187	-0.114103628870847
wsnp_Ku_c35386_44598937	5A	61	0.0651828937974833	0.32258064516129	217	NA	NA	0.999066384858187	0.07484269570456
Excalibur_c53816_233	6D	134	0.0658160019560267	0.13594470046083	217	NA	NA	0.999066384858187	0.111905896311892
IAAV5158	6A	137	0.0658160019560332	0.135944700460829	217	NA	NA	0.999066384858187	-0.111905896311897
BS00021695_51	7B	58	0.0658301291195454	0.221198156682028	217	NA	NA	0.999066384858187	0.100633333482723
BobWhite_c43731_313	5B	161	0.0661275545636012	0.202764976958525	217	NA	NA	0.999066384858187	0.0885044158306894
BS00107069_51	4A	62	0.0662007929870306	0.214285714285714	217	NA	NA	0.999066384858187	-0.0873179154093382
RAC875_c96399_610	2A	150	0.0667455206718423	0.163594470046083	217	NA	NA	0.999066384858187	-0.0975526586447812
Tdurum_contig27973_306	5B	161	0.0671344529549755	0.19815668202765	217	NA	NA	0.999066384858187	0.0886420508610932
BobWhite_c22134_398	1A	109	0.0671484981764605	0.223502304147465	217	NA	NA	0.999066384858187	0.09196462498935
RAC875_c8927_1434	5B	128	0.0671626202043857	0.0552995391705069	217	NA	NA	0.999066384858187	0.164266170310292
Kukri_c8757_107	1A	128	0.0671712757429021	0.165898617511521	217	NA	NA	0.999066384858187	-0.103130928938429
Tdurum_contig42423_1536	2A	26	0.0672488465793899	0.435483870967742	217	NA	NA	0.999066384858187	0.075852541352412
Tdurum_contig42423_2448	2A	47	0.0672488465793899	0.435483870967742	217	NA	NA	0.999066384858187	0.075852541352412
BS00040743_51	1B	92	0.0673683260736871	0.21889400921659	217	NA	NA	0.999066384858187	0.0951043875879067
wsnp_Ra_c16080_24638622	1A	78	0.0677719383327762	0.278801843317972	217	NA	NA	0.999066384858187	-0.0872322035644206
RAC875_c202_474	4B	96	0.067978738413081	0.0875576036866359	217	NA	NA	0.999066384858187	0.121715017157614
BobWhite_s66966_118	4A	127	0.0683287456378985	0.184331797235023	217	NA	NA	0.999066384858187	-0.114334511131791
Kukri_c1728_1876	2A	83	0.0683418251081157	0.423963133640553	217	NA	NA	0.999066384858187	0.0774198849602179
tplb0062a17_679	3B	80	0.0686431077460573	0.488479262672811	217	NA	NA	0.999066384858187	-0.0789556695346807
wsnp_JD_c8173_9207415	1D	87	0.0689592836285959	0.262672811059908	217	NA	NA	0.999066384858187	0.131610993646401
Tdurum_contig10580_316	6A	22	0.068983348311539	0.414746543778802	217	NA	NA	0.999066384858187	-0.0764012299422703
BS00062724_51	1B	84	0.0691362047364373	0.188940092165899	217	NA	NA	0.999066384858187	-0.117435440476394
BS00108020_51	5B	51	0.0694130832764301	0.207373271889401	217	NA	NA	0.999066384858187	0.0854019824316756
Kukri_c338_330	6B	113	0.0704198060429818	0.0599078341013825	217	NA	NA	0.999066384858187	-0.153133797612206
Tdurum_contig54957_525	6A	19	0.0705791183691828	0.414746543778802	217	NA	NA	0.999066384858187	-0.0757635990699415
Excalibur_c39248_485	3A	101	0.0712937935599549	0.495391705069124	217	NA	NA	0.999066384858187	0.0776309428506945
wsnp_Ra_c27733_37249132	5B	72	0.071400376017238	0.129032258064516	217	NA	NA	0.999066384858187	0.127380515297844
wsnp_BE489326B_Ta_2_2	3B	66	0.0715652789096018	0.0944700460829493	217	NA	NA	0.999066384858187	-0.119989548287408
BS00023114_51	1A	137	0.0719959918868521	0.271889400921659	217	NA	NA	0.999066384858187	0.0832201177286773
BS00106641_51	1A	137	0.0719959918868928	0.271889400921659	217	NA	NA	0.999066384858187	-0.08322011772868
RAC875_c34968_514	5D	207	0.07211198262072	0.290322580645161	217	NA	NA	0.999066384858187	0.0778260150983225
Ku_c1312_1194	1B	41	0.0721786863330745	0.142857142857143	217	NA	NA	0.999066384858187	-0.0969568039769686
Kukri_c94493_273	5B	72	0.07229404801769	0.179723502304147	217	NA	NA	0.999066384858187	0.13010891726919
Excalibur_c12177_285	2A	47	0.072379078170867	0.285714285714286	217	NA	NA	0.999066384858187	-0.078407566076514
RAC875_c31252_173	2B	91	0.072463020935613	0.36405529953917	217	NA	NA	0.999066384858187	0.101045425903857
IAAV3789	2B	91	0.0729264532491233	0.368663594470046	217	NA	NA	0.999066384858187	-0.101770990509715
RFL_Contig1385_326	2B	91	0.0729264532491233	0.368663594470046	217	NA	NA	0.999066384858187	-0.101770990509715
Tdurum_contig56342_134	7B	76	0.0730905468483159	0.255760368663594	217	NA	NA	0.999066384858187	0.105507472922639
wsnp_Ex_c21198_30327016	1B	84	0.0731026226101636	0.182027649769585	217	NA	NA	0.999066384858187	-0.118387398838542
wsnp_Ex_c46274_51831129	7B	56	0.0732475479555873	0.410138248847926	217	NA	NA	0.999066384858187	-0.0822917756778274
RAC875_c2040_564	1B	44	0.0733832405015093	0.315668202764977	217	NA	NA	0.999066384858187	-0.0932507569391454
RAC875_c58966_471	5A	50	0.0734223495398781	0.347926267281106	217	NA	NA	0.999066384858187	0.0831920543706062
Tdurum_contig42423_1963	2A	47	0.0735771822739036	0.43778801843318	217	NA	NA	0.999066384858187	-0.0735945785142897
RFL_Contig5871_1771	3B	75	0.0736060284992695	0.0576036866359447	217	NA	NA	0.999066384858187	-0.143346357565889
BS00079029_51	3B	141	0.073689151208995	0.308755760368664	217	NA	NA	0.999066384858187	0.0838474952330888
wsnp_Ku_c5560_9851459	1D	90	0.0737221979761361	0.258064516129032	217	NA	NA	0.999066384858187	-0.127427603886826
IAAV5331	2B	96	0.0738228181998948	0.119815668202765	217	NA	NA	0.999066384858187	-0.115349677522328
Kukri_c63447_148	3B	80	0.0738540702147258	0.115207373271889	217	NA	NA	0.999066384858187	-0.112346887354177
BS00011165_51	6A	13	0.0742130388904271	0.368663594470046	217	NA	NA	0.999066384858187	-0.0817777789738425
CAP11_c3138_241	7A	118	0.0742487126841496	0.377880184331797	217	NA	NA	0.999066384858187	0.0843694064449219
Kukri_c43981_300	7B	145	0.074686122083667	0.423963133640553	217	NA	NA	0.999066384858187	0.0706172666196956
Tdurum_contig43874_1129	5A	49	0.0749629248197337	0.30184331797235	217	NA	NA	0.999066384858187	0.0891659354939183
IAAV7745	1D	87	0.0752478696377394	0.262672811059908	217	NA	NA	0.999066384858187	0.127765433436721
D_GBF1XID01DNWRS_378	1D	86	0.0752478696378268	0.262672811059908	217	NA	NA	0.999066384858187	-0.127765433436688
wsnp_Ku_c7266_12551048	1D	87	0.0752478696378268	0.262672811059908	217	NA	NA	0.999066384858187	-0.127765433436688
BS00056258_51	3B	52	0.0754964660718035	0.283410138248848	217	NA	NA	0.999066384858187	0.0832752826716163
Kukri_c4780_395	6B	83	0.075582664145104	0.248847926267281	217	NA	NA	0.999066384858187	0.0843098079094817
Kukri_c73868_961	6B	83	0.075582664145104	0.248847926267281	217	NA	NA	0.999066384858187	0.0843098079094817
Kukri_c4412_383	1B	74	0.0757001969949108	0.0529953917050691	217	NA	NA	0.999066384858187	0.151307317134869
BS00066186_51	2A	83	0.075760439573153	0.419354838709677	217	NA	NA	0.999066384858187	0.0744610225395181
Ku_c9822_828	3B	73	0.0758182551312626	0.195852534562212	217	NA	NA	0.999066384858187	0.0905356261192822
wsnp_Ex_c2352_4405961	4A	102	0.0759445802454582	0.209677419354839	217	NA	NA	0.999066384858187	0.0935766803573337
wsnp_Ex_c1318_2519998	1D	87	0.0766420309525425	0.255760368663594	217	NA	NA	0.999066384858187	-0.12817646987364
wsnp_Ex_c5412_9564478	2A	77	0.0768380469615701	0.228110599078341	217	NA	NA	0.999066384858187	0.0924970534504315
BobWhite_rep_c49755_131	1A	114	0.0769001035159266	0.193548387096774	217	NA	NA	0.999066384858187	0.0970944649440071
Excalibur_rep_c94584_98	6B	70	0.0771507089971846	0.361751152073733	217	NA	NA	0.999066384858187	0.0853623912984389
BS00031411_51	5B	57	0.0772529778671951	0.41705069124424	217	NA	NA	0.999066384858187	-0.0849799271591269
CAP11_c59_418	3B	115	0.077293526203695	0.131336405529954	217	NA	NA	0.999066384858187	0.100373486348982
RAC875_c81076_317	3B	62	0.0773440427034059	0.0737327188940092	217	NA	NA	0.999066384858187	-0.124213089135559
tplb0024l03_910	2B	115	0.0776122843253333	0.133640552995392	217	NA	NA	0.999066384858187	-0.102441551299272
wsnp_Ex_c62844_62315607	2B	95	0.0776234613939715	0.354838709677419	217	NA	NA	0.999066384858187	0.077597171355996
RAC875_c9770_123	1B	159	0.0776598941363254	0.488479262672811	217	NA	NA	0.999066384858187	-0.071561049295596
Excalibur_c55186_351	1B	171	0.0776883131329896	0.0737327188940092	217	NA	NA	0.999066384858187	0.127137583386303
wsnp_Ku_c25376_35340294	6A	100	0.077694734896288	0.152073732718894	217	NA	NA	0.999066384858187	-0.10873936906762
Kukri_c67546_279	2B	91	0.0782850463339912	0.359447004608295	217	NA	NA	0.999066384858187	-0.0993459133903709
Excalibur_c28045_741	1B	96	0.0791510884262521	0.19815668202765	217	NA	NA	0.999066384858187	0.0927253682830473
wsnp_Ex_c13109_20725640	1B	84	0.0794152378074399	0.179723502304147	217	NA	NA	0.999066384858187	0.117439414620478
wsnp_Ex_rep_c107911_91350930	1B	84	0.079415237807461	0.179723502304147	217	NA	NA	0.999066384858187	-0.117439414620477
Excalibur_c61806_213	2A	87	0.0800116223315406	0.423963133640553	217	NA	NA	0.999066384858187	-0.0741150889609772
Kukri_c67546_342	2B	91	0.080048203231569	0.357142857142857	217	NA	NA	0.999066384858187	0.0992147253058953
wsnp_CAP11_c68_106078	3A	131	0.0801814631659137	0.442396313364055	217	NA	NA	0.999066384858187	-0.0726470221145785
wsnp_CAP12_c15_9559	3A	131	0.0801814631659137	0.442396313364055	217	NA	NA	0.999066384858187	-0.0726470221145785
BS00066024_51	4B	72	0.0802419829375975	0.207373271889401	217	NA	NA	0.999066384858187	0.107565966976314
BS00054496_51	3D	122	0.0803577931743026	0.140552995391705	217	NA	NA	0.999066384858187	0.100650012696499
wsnp_Ex_c5101_9053178	1B	84	0.0804894503895646	0.172811059907834	217	NA	NA	0.999066384858187	-0.113398587636143
wsnp_Ex_c25974_35235456	1D	87	0.0806229272676901	0.26036866359447	217	NA	NA	0.999066384858187	-0.126021778638206
wsnp_Ku_c2624_4986980	1D	87	0.0806229272676901	0.26036866359447	217	NA	NA	0.999066384858187	-0.126021778638206
wsnp_BG262734A_Ta_2_3	3A	130	0.0806473889464338	0.456221198156682	217	NA	NA	0.999066384858187	-0.0726807501798277
BobWhite_c10977_834	1D	90	0.0810655406698002	0.26036866359447	217	NA	NA	0.999066384858187	0.127308028706086
RAC875_c54260_127	1D	87	0.0810655406698002	0.26036866359447	217	NA	NA	0.999066384858187	0.127308028706086
RAC875_c43831_91	1D	90	0.0810655406698641	0.26036866359447	217	NA	NA	0.999066384858187	-0.127308028706056
RFL_Contig3622_1217	1D	87	0.0810655406698641	0.26036866359447	217	NA	NA	0.999066384858187	-0.127308028706056
CAP7_rep_c12929_169	6B	83	0.0813860464304538	0.241935483870968	217	NA	NA	0.999066384858187	-0.0829131684705651
wsnp_Ex_c24145_33394561	5D	205	0.0815551413444389	0.285714285714286	217	NA	NA	0.999066384858187	0.0749477083518642
tplb0043h23_1346	1A	38	0.0815694196577611	0.474654377880184	217	NA	NA	0.999066384858187	0.0728500952152498
wsnp_JD_c2623_3541255	3B	63	0.0816866972930124	0.28110599078341	217	NA	NA	0.999066384858187	-0.0950704478945497
IAAV3167	5A	50	0.0819486843327631	0.361751152073733	217	NA	NA	0.999066384858187	-0.0826292899404226
Kukri_c21467_571	3B	63	0.0819933979205372	0.274193548387097	217	NA	NA	0.999066384858187	-0.0955905471689533
BS00080879_51	3A	101	0.0823613983230603	0.495391705069124	217	NA	NA	0.999066384858187	-0.0753019342292252
RAC875_c3361_2093	7B	99	0.0826098974101034	0.463133640552995	217	NA	NA	0.999066384858187	-0.0781504275608906
Tdurum_contig23504_196	7B	98	0.0826098974101034	0.463133640552995	217	NA	NA	0.999066384858187	-0.0781504275608906
wsnp_Ku_c854_1768346	7B	99	0.0826098974101034	0.463133640552995	217	NA	NA	0.999066384858187	-0.0781504275608906
Kukri_c19434_936	2D	9	0.0826731194183166	0.449308755760369	217	NA	NA	0.999066384858187	-0.0706943023413622
Tdurum_contig60114_525	4B	74	0.0830256838869566	0.47926267281106	217	NA	NA	0.999066384858187	-0.0776817735181137
wsnp_RFL_Contig2699_2402527	3A	101	0.0831367727641276	0.0967741935483871	217	NA	NA	0.999066384858187	0.120846729521613
wsnp_CAP12_c1388_706924	6B	18	0.0834167942602536	0.317972350230415	217	NA	NA	0.999066384858187	0.075598552793549
wsnp_CAP7_c2282_1107112	5A	36	0.0835350139352622	0.19815668202765	217	NA	NA	0.999066384858187	-0.0837170650152341
Kukri_rep_c103359_233	1B	84	0.0836113154475102	0.175115207373272	217	NA	NA	0.999066384858187	-0.118160445782354
wsnp_Ex_c23235_32471767	1B	84	0.0836113154475102	0.175115207373272	217	NA	NA	0.999066384858187	-0.118160445782354
Excalibur_rep_c105284_110	2A	83	0.0836220586784989	0.412442396313364	217	NA	NA	0.999066384858187	-0.0732921009383753
wsnp_RFL_Contig2403_1927045	1B	137	0.0837889956954391	0.230414746543779	217	NA	NA	0.999066384858187	0.0862037958928887
wsnp_Ex_rep_c106111_90308719	1A	27	0.0838639440697599	0.145161290322581	217	NA	NA	0.999066384858187	-0.0946584349945105
wsnp_CAP7_rep_c12606_5316797	2B	90	0.0843161030398012	0.380184331797235	217	NA	NA	0.999066384858187	-0.0971002020980443
Tdurum_contig9144_222	1B	171	0.0845129909583851	0.253456221198157	217	NA	NA	0.999066384858187	-0.0859610861205198
wsnp_Ku_c13952_22097895	1B	174	0.0845322393059517	0.244239631336406	217	NA	NA	0.999066384858187	-0.0863966958758144
Tdurum_contig56431_637	6A	21	0.0848412031640875	0.419354838709677	217	NA	NA	0.999066384858187	0.0743298393038874
D_GDEEGVY01AU4CW_149	5B	161	0.0850987366950436	0.0737327188940092	217	NA	NA	0.999066384858187	-0.123146087857601
Ra_c6728_590	2B	90	0.085200160468379	0.384792626728111	217	NA	NA	0.999066384858187	0.0976841912468061
BS00068506_51	6B	83	0.085369493202523	0.23963133640553	217	NA	NA	0.999066384858187	0.0813950513399142
wsnp_BE403710B_Ta_2_1	4A	95	0.085410349385596	0.405529953917051	217	NA	NA	0.999066384858187	-0.0742972792821446
Ra_c22700_818	5A	83	0.085445983736709	0.19815668202765	217	NA	NA	0.999066384858187	0.0884638575595069
BS00055768_51	6B	1	0.0856494615749229	0.285714285714286	217	NA	NA	0.999066384858187	-0.0762443331366018
Tdurum_contig12326_232	7A	134	0.0858797676959757	0.262672811059908	217	NA	NA	0.999066384858187	-0.0996192527533459
BS00012014_51	2D	97	0.0858821799845132	0.486175115207373	217	NA	NA	0.999066384858187	-0.0704954861632041
wsnp_Ex_c16378_24870688	3B	77	0.0859805893862803	0.0599078341013825	217	NA	NA	0.999066384858187	0.137585955219681
tplb0060h04_139	2D	83	0.0860781601859435	0.297235023041475	217	NA	NA	0.999066384858187	-0.0749479365798802
wsnp_Ex_c23230_32466568	1B	84	0.086372397193433	0.172811059907834	217	NA	NA	0.999066384858187	-0.119082731206913
wsnp_Ra_c12773_20367106	7A	228	0.0864436397805257	0.163594470046083	217	NA	NA	0.999066384858187	0.0990123711587794
BS00036851_51	5A	131	0.0868066482755974	0.412442396313364	217	NA	NA	0.999066384858187	-0.068212181813962
BS00022851_51	1B	96	0.0869447103831799	0.463133640552995	217	NA	NA	0.999066384858187	-0.0800647961710776
wsnp_Ex_c41953_48657850	1A	106	0.0871013302511797	0.341013824884793	217	NA	NA	0.999066384858187	0.0838042473737701
wsnp_Ex_c41953_48658353	1A	106	0.0871013302511797	0.341013824884793	217	NA	NA	0.999066384858187	0.0838042473737701
wsnp_JD_c3973_5044238	1A	106	0.0871013302511797	0.341013824884793	217	NA	NA	0.999066384858187	0.0838042473737701
RAC875_c52458_454	2A	115	0.0872568459123206	0.435483870967742	217	NA	NA	0.999066384858187	-0.0698017013633327
Kukri_c63163_141	5A	63	0.0872889680071462	0.313364055299539	217	NA	NA	0.999066384858187	-0.0863959639167318
BS00022178_51	1D	134	0.087335774209768	0.267281105990783	217	NA	NA	0.999066384858187	-0.0856075142834287
BobWhite_c11512_157	5A	63	0.0874971103934514	0.320276497695853	217	NA	NA	0.999066384858187	0.0863072950205623
RAC875_c48703_189	2A	1	0.0875850498712487	0.442396313364055	217	NA	NA	0.999066384858187	0.0681587714489584
BS00012069_51	5D	205	0.0879856487307419	0.288018433179724	217	NA	NA	0.999066384858187	0.0739149887918114
BS00032623_51	7A	59	0.0881389585462764	0.19815668202765	217	NA	NA	0.999066384858187	0.0834056373677954
Ra_c1726_1071	5B	69	0.0890753114792833	0.170506912442396	217	NA	NA	0.999066384858187	0.121814976117221
wsnp_Ex_c19371_28311667	2B	39	0.0891975254859629	0.221198156682028	217	NA	NA	0.999066384858187	0.0770411540621616
wsnp_BE446672B_Ta_2_1	1B	171	0.0894458033744231	0.251152073732719	217	NA	NA	0.999066384858187	0.0845186400473636
RAC875_c68120_285	5A	63	0.0895484299308681	0.317972350230415	217	NA	NA	0.999066384858187	0.0867181537207653
BS00108733_51	5D	56	0.090284034805831	0.299539170506912	217	NA	NA	0.999066384858187	-0.07815911243984
Kukri_rep_c72996_252	6D	134	0.0903251681356997	0.133640552995392	217	NA	NA	0.999066384858187	-0.102683947135757
Excalibur_rep_c69275_346	6A	83	0.0903827940389058	0.347926267281106	217	NA	NA	0.999066384858187	0.076801947063025
IAAV3802	1B	84	0.0906703726720498	0.158986175115207	217	NA	NA	0.999066384858187	0.117237952414779
RAC875_c113582_346	1B	31	0.0910616065290824	0.117511520737327	217	NA	NA	0.999066384858187	-0.153720679227692
wsnp_BE399939A_Ta_2_1	5A	81	0.0913361396033592	0.179723502304147	217	NA	NA	0.999066384858187	0.0898998352052116
RAC875_rep_c107515_508	6B	66	0.0913512394091209	0.357142857142857	217	NA	NA	0.999066384858187	-0.0965980022387161
BS00099794_51	1B	118	0.0917520908887983	0.453917050691244	217	NA	NA	0.999066384858187	0.0726906884781808
IACX8002	5A	56	0.0926389527481106	0.474654377880184	217	NA	NA	0.999066384858187	0.0796770815825134
RAC875_c50787_146	3B	68	0.0928627152522419	0.28110599078341	217	NA	NA	0.999066384858187	0.0854821607283256
RAC875_c1227_1471	7A	136	0.0930874360967112	0.15668202764977	217	NA	NA	0.999066384858187	0.0956717970967631
Kukri_c3882_2021	2A	47	0.0931494864155925	0.28110599078341	217	NA	NA	0.999066384858187	0.0745441576672619
BS00023993_51	7A	130	0.0935127359821394	0.317972350230415	217	NA	NA	0.999066384858187	-0.0786995454984183
RAC875_rep_c106588_205	7D	150	0.0935166662535142	0.182027649769585	217	NA	NA	0.999066384858187	0.095239163250703
wsnp_Ex_c4331_7808746	4A	127	0.0935653946931857	0.17741935483871	217	NA	NA	0.999066384858187	0.109397702298464
wsnp_Ex_c702_1382859	6B	26	0.0937879402364872	0.142857142857143	217	NA	NA	0.999066384858187	0.091304439775886
RAC875_c62614_191	6A	83	0.0938152357103103	0.357142857142857	217	NA	NA	0.999066384858187	-0.0761930251929419
Excalibur_c24391_321	3B	46	0.0938400623600071	0.412442396313364	217	NA	NA	0.999066384858187	0.0680369461935397
CAP12_c2978_93	1D	68	0.0938898982569894	0.320276497695853	217	NA	NA	0.999066384858187	0.0835596176754265
RFL_Contig2814_604	7A	228	0.0939509522274615	0.175115207373272	217	NA	NA	0.999066384858187	-0.0955856363015748
wsnp_JD_c13903_13781269	1A	78	0.0941476024182395	0.163594470046083	217	NA	NA	0.999066384858187	-0.094765169849655
BS00067421_51	1A	78	0.0941476024183546	0.163594470046083	217	NA	NA	0.999066384858187	0.0947651698496443
wsnp_Ex_c27290_36498531	1D	87	0.0942441536195949	0.258064516129032	217	NA	NA	0.999066384858187	0.121755255413166
wsnp_BE426418A_Ta_2_2	3A	161	0.0943882079033889	0.161290322580645	217	NA	NA	0.999066384858187	-0.0936502940196382
BS00051826_51	1D	68	0.0949803155039395	0.421658986175115	217	NA	NA	0.999066384858187	0.0799342501763523
BS00031658_51	1D	73	0.0949803155039413	0.421658986175115	217	NA	NA	0.999066384858187	-0.079934250176354
Excalibur_c5958_1398	1D	73	0.0949803155039413	0.421658986175115	217	NA	NA	0.999066384858187	-0.079934250176354
RAC875_c17951_108	1D	68	0.0949803155039413	0.421658986175115	217	NA	NA	0.999066384858187	-0.079934250176354
Tdurum_contig10036_1614	1B	114	0.0951655048854762	0.165898617511521	217	NA	NA	0.999066384858187	0.0817989002539203
wsnp_Ex_c1962_3696265	2B	66	0.0952883526254011	0.172811059907834	217	NA	NA	0.999066384858187	0.0864907179351846
BS00037357_51	4A	68	0.0956159905273872	0.202764976958525	217	NA	NA	0.999066384858187	-0.0857368084509638
BS00011624_51	6B	62	0.0960462430896642	0.421658986175115	217	NA	NA	0.999066384858187	0.126371243397106
RAC875_c1043_258	2A	151	0.0962500657423699	0.172811059907834	217	NA	NA	0.999066384858187	0.0889329923603803
CAP7_c4283_232	6A	100	0.0962654458632188	0.154377880184332	217	NA	NA	0.999066384858187	-0.103041008486837
wsnp_Ex_rep_c68369_67180429	6A	100	0.0962654458632188	0.154377880184332	217	NA	NA	0.999066384858187	-0.103041008486837
Ex_c24477_484	5B	69	0.0963802784232712	0.188940092165899	217	NA	NA	0.999066384858187	0.118058819493616
BS00037462_51	6B	83	0.0964081696512224	0.244239631336406	217	NA	NA	0.999066384858187	-0.0794678886751434
RAC875_c7630_1383	6B	83	0.0964081696512224	0.244239631336406	217	NA	NA	0.999066384858187	-0.0794678886751434
wsnp_RFL_Contig4236_4881643	7B	90	0.0969924724163382	0.352534562211982	217	NA	NA	0.999066384858187	0.0704704003506809
CAP12_rep_c3868_270	3B	6	0.0969939350127845	0.161290322580645	217	NA	NA	0.999066384858187	0.0926165662165523
wsnp_CAP11_rep_c4151_1963100	5A	53	0.0970686550143727	0.276497695852535	217	NA	NA	0.999066384858187	0.0900527790605583
BS00010557_51	7B	78	0.097287475390422	0.373271889400922	217	NA	NA	0.999066384858187	0.0931004339271215
wsnp_Ku_rep_c68953_68153061	7B	78	0.0974018443611019	0.373271889400922	217	NA	NA	0.999066384858187	0.0920178633593292
wsnp_Ex_c7528_12868250	4A	51	0.0975580126541865	0.338709677419355	217	NA	NA	0.999066384858187	0.0729897436818554
wsnp_BF201102A_Ta_2_1	5A	35	0.0977308404851341	0.476958525345622	217	NA	NA	0.999066384858187	-0.0632297113120428
CAP12_c4778_199	3B	63	0.0979704512321962	0.188940092165899	217	NA	NA	0.999066384858187	-0.097459140447496
Kukri_rep_c79943_189	4B	71	0.0980426886992527	0.158986175115207	217	NA	NA	0.999066384858187	-0.107911979053725
wsnp_Ku_c5502_9765942	4B	71	0.0980426886992527	0.158986175115207	217	NA	NA	0.999066384858187	-0.107911979053725
BS00024619_51	7A	135	0.0982253927697548	0.28110599078341	217	NA	NA	0.999066384858187	-0.0749238653969133
BS00011492_51	4B	74	0.0983621099807584	0.481566820276498	217	NA	NA	0.999066384858187	-0.0740548449312675
BS00111120_51	7A	127	0.098456278191665	0.324884792626728	217	NA	NA	0.999066384858187	-0.0750576862013439
RAC875_c41786_587	6A	43	0.0986930032363295	0.285714285714286	217	NA	NA	0.999066384858187	-0.0729461723986562
BobWhite_c24364_73	3B	86	0.0988767888293321	0.124423963133641	217	NA	NA	0.999066384858187	-0.102582033236938
wsnp_Ex_c6537_11338763	2B	90	0.0991357223243305	0.375576036866359	217	NA	NA	0.999066384858187	-0.0940283654025666
Tdurum_contig97611_150	6A	19	0.099155298564901	0.414746543778802	217	NA	NA	0.999066384858187	0.0688975328755292
RAC875_c42847_141	2A	20	0.0996148297383936	0.0506912442396313	217	NA	NA	0.999066384858187	0.15790849724543
BobWhite_c23617_167	1B	118	0.0996632480499039	0.474654377880184	217	NA	NA	0.999066384858187	0.0701848397777738
IAAV2840	1D	87	0.0999102000311316	0.255760368663594	217	NA	NA	0.999066384858187	-0.118367489250392
Kukri_c74599_85	7A	46	0.0999360556788905	0.391705069124424	217	NA	NA	0.999066384858187	-0.0676609936672303
IAAV1523	3A	153	0.099963775491088	0.248847926267281	217	NA	NA	0.999066384858187	0.085587138025188
BS00055769_51	6B	1	0.100095511912422	0.28110599078341	217	NA	NA	0.999066384858187	-0.0731714380327624
wsnp_Ku_c16295_25149034	7B	97	0.100219191914526	0.453917050691244	217	NA	NA	0.999066384858187	-0.0736764850299672
wsnp_Ex_rep_c107911_91350866	1B	84	0.100276237645633	0.17741935483871	217	NA	NA	0.999066384858187	-0.11256666329607
Excalibur_c41452_997	7B	77	0.100545439981061	0.377880184331797	217	NA	NA	0.999066384858187	-0.0914124418441453
wsnp_Ex_rep_c109138_92064554	7B	77	0.100545439981061	0.377880184331797	217	NA	NA	0.999066384858187	-0.0914124418441453
Ex_c54863_29	7B	77	0.100545439981067	0.377880184331797	217	NA	NA	0.999066384858187	0.09141244184414
wsnp_CAP12_c2438_1180601	1A	62	0.101017733002023	0.442396313364055	217	NA	NA	0.999066384858187	0.0711509869266465
wsnp_Ku_c28104_38042857	7A	230	0.101059108161798	0.352534562211982	217	NA	NA	0.999066384858187	0.0703807873040532
wsnp_JD_c30422_23944042	3B	63	0.101102567039301	0.267281105990783	217	NA	NA	0.999066384858187	-0.0926722270598006
Jagger_c2161_211	7B	57	0.10121211104457	0.221198156682028	217	NA	NA	0.999066384858187	-0.089481525979231
wsnp_BE494527B_Ta_2_1	1B	96	0.101792411944155	0.467741935483871	217	NA	NA	0.999066384858187	0.0772433914784729
Kukri_c15823_196	5B	178	0.102189395906495	0.456221198156682	217	NA	NA	0.999066384858187	0.0731741622835997
Excalibur_c6782_253	3B	6	0.102287097289302	0.262672811059908	217	NA	NA	0.999066384858187	-0.0750486352252198
BS00069368_51	6B	65	0.102992691315893	0.341013824884793	217	NA	NA	0.999066384858187	-0.136097722378302
RAC875_c278_1801	5B	162	0.103025767378596	0.195852534562212	217	NA	NA	0.999066384858187	0.0802603549948824
BS00091763_51	2A	167	0.103201445403032	0.410138248847926	217	NA	NA	0.999066384858187	-0.0749811891720267
Excalibur_c8585_701	1B	118	0.103266246538615	0.472350230414747	217	NA	NA	0.999066384858187	-0.06911315866218
Tdurum_contig11216_942	1B	118	0.103266246538621	0.472350230414747	217	NA	NA	0.999066384858187	0.0691131586621774
Excalibur_c1353_1364	2B	110	0.103282751476345	0.306451612903226	217	NA	NA	0.999066384858187	0.0898420099324975
wsnp_Ex_c4728_8444212	6B	26	0.103337552822364	0.140552995391705	217	NA	NA	0.999066384858187	-0.0888478591574362
Tdurum_contig86202_175	5A	89	0.103347773005712	0.32258064516129	217	NA	NA	0.999066384858187	0.0752601920538059
Excalibur_rep_c101288_130	2D	10	0.103631509550062	0.377880184331797	217	NA	NA	0.999066384858187	-0.0674862090817374
Tdurum_contig70819_393	6A	141	0.103944709647415	0.294930875576037	217	NA	NA	0.999066384858187	-0.07543124260798
BobWhite_c16847_99	3B	66	0.10439596922409	0.19815668202765	217	NA	NA	0.999066384858187	-0.0845409942050459
wsnp_Ex_rep_c72511_70872203	2B	66	0.104724559268932	0.0783410138248848	217	NA	NA	0.999066384858187	0.113122592456207
JD_c285_1438	1A	115	0.105151061590406	0.193548387096774	217	NA	NA	0.999066384858187	0.0865596553151775
wsnp_Ex_c5594_9848626	5B	69	0.105353058019536	0.188940092165899	217	NA	NA	0.999066384858187	-0.114918135509491
BobWhite_c15773_166	2A	144	0.105449422346917	0.235023041474654	217	NA	NA	0.999066384858187	0.083197912044068
BS00025736_51	1B	57	0.105701863251894	0.129032258064516	217	NA	NA	0.999066384858187	-0.125011966084487
Kukri_c47342_73	1B	57	0.105701863251894	0.129032258064516	217	NA	NA	0.999066384858187	-0.125011966084487
Kukri_rep_c100936_449	1B	57	0.105701863251894	0.129032258064516	217	NA	NA	0.999066384858187	-0.125011966084487
wsnp_Ex_c31830_40573624	5A	37	0.105740086741152	0.184331797235023	217	NA	NA	0.999066384858187	-0.0823119656361531
Ku_c28853_1518	7B	76	0.106356746293657	0.262672811059908	217	NA	NA	0.999066384858187	0.0952405319014353
BS00065313_51	5A	63	0.106588141916602	0.320276497695853	217	NA	NA	0.999066384858187	-0.081977802718824
BobWhite_c17403_635	2A	124	0.106925022696875	0.433179723502304	217	NA	NA	0.999066384858187	0.0658968252326604
wsnp_BE403154A_Ta_2_9	6A	100	0.107252155624668	0.158986175115207	217	NA	NA	0.999066384858187	-0.0980511862837936
Kukri_c51068_528	7A	126	0.107261043167701	0.336405529953917	217	NA	NA	0.999066384858187	-0.0726447437773245
wsnp_CAP11_c2142_1128735	6A	20	0.107519625242467	0.0875576036866359	217	NA	NA	0.999066384858187	0.107201531887693
BS00023049_51	1D	134	0.107709427034235	0.262672811059908	217	NA	NA	0.999066384858187	0.0820685153034013
wsnp_Ku_c28820_38731047	2D	97	0.107903959629827	0.483870967741935	217	NA	NA	0.999066384858187	0.0669196036640178
RAC875_c15518_236	2D	97	0.107903959629846	0.483870967741935	217	NA	NA	0.999066384858187	-0.0669196036640161
wsnp_Ex_c49211_53875600	5A	65	0.107911100594772	0.244239631336406	217	NA	NA	0.999066384858187	0.0810495206686994
Tdurum_contig93100_149	4A	135	0.10837286711115	0.179723502304147	217	NA	NA	0.999066384858187	-0.103214553328058
Excalibur_c80601_308	2B	115	0.108545509483462	0.126728110599078	217	NA	NA	0.999066384858187	0.0962741678171497
Tdurum_contig45550_570	4B	71	0.108646474142301	0.149769585253456	217	NA	NA	0.999066384858187	-0.105903870658594
BobWhite_c1633_643	6B	82	0.108874951512596	0.145161290322581	217	NA	NA	0.999066384858187	0.0976523763304717
Excalibur_c48047_90	3A	101	0.109046521120753	0.246543778801843	217	NA	NA	0.999066384858187	0.101188336643705
Jagger_c2707_152	3B	66	0.109197601446805	0.19815668202765	217	NA	NA	0.999066384858187	0.0831242102884318
Excalibur_c5958_1270	1D	68	0.109376872029015	0.41705069124424	217	NA	NA	0.999066384858187	-0.0774126737628134
Excalibur_c18265_399	6A	141	0.109464785026318	0.345622119815668	217	NA	NA	0.999066384858187	0.0754668288703559
BS00096853_51	6A	22	0.109566384569507	0.428571428571429	217	NA	NA	0.999066384858187	-0.0674092885729713
Kukri_rep_c94009_116	2B	96	0.109767209532396	0.154377880184332	217	NA	NA	0.999066384858187	-0.0866225851413596
wsnp_Ex_c13284_20948460	3B	143	0.109851245763521	0.336405529953917	217	NA	NA	0.999066384858187	0.0738263370823589
BS00074299_51	5A	89	0.110057622908065	0.324884792626728	217	NA	NA	0.999066384858187	0.0734247935440724
BS00032203_51	4B	71	0.110064359152701	0.161290322580645	217	NA	NA	0.999066384858187	-0.103863600919425
Kukri_c89906_197	4B	71	0.110064359152701	0.161290322580645	217	NA	NA	0.999066384858187	-0.103863600919425
Tdurum_contig55374_309	4B	71	0.110064359152701	0.161290322580645	217	NA	NA	0.999066384858187	-0.103863600919425
wsnp_Ex_c14586_22625563	6B	65	0.110152793556784	0.341013824884793	217	NA	NA	0.999066384858187	0.133911415242867
RFL_Contig1823_1044	1B	118	0.110299841511306	0.474654377880184	217	NA	NA	0.999066384858187	0.0689242297238932
IAAV8933	2A	151	0.110358955848317	0.0829493087557603	217	NA	NA	0.999066384858187	0.141488275576307
Tdurum_contig47550_699	1B	83	0.110426313457351	0.412442396313364	217	NA	NA	0.999066384858187	-0.0744058360141509
BobWhite_c3564_81	7B	77	0.110436026534944	0.396313364055299	217	NA	NA	0.999066384858187	0.0853879342610337
RFL_Contig2578_862	3B	115	0.110438632397365	0.13594470046083	217	NA	NA	0.999066384858187	0.0910262774602622
Kukri_c20611_293	7B	78	0.110609330678166	0.380184331797235	217	NA	NA	0.999066384858187	0.0897248120175664
Tdurum_contig46808_4106	6B	82	0.110644269986964	0.138248847926267	217	NA	NA	0.999066384858187	0.100885432209186
BS00101512_51	4A	109	0.110922536471904	0.0529953917050692	217	NA	NA	0.999066384858187	0.133253348950902
BobWhite_c5178_188	2A	149	0.110926523042789	0.338709677419355	217	NA	NA	0.999066384858187	0.0706250515898637
wsnp_Ex_c3136_5798236	5A	131	0.110973897108768	0.407834101382488	217	NA	NA	0.999066384858187	-0.0621488353277861
Ku_c19858_2078	5A	89	0.111003777905277	0.19815668202765	217	NA	NA	0.999066384858187	0.0812191943923573
BS00065418_51	2B	92	0.111150209434961	0.384792626728111	217	NA	NA	0.999066384858187	0.0895511084373606
BS00075731_51	7A	232	0.111503175594649	0.131336405529954	217	NA	NA	0.999066384858187	-0.106737851610816
BS00076246_51	5A	89	0.111827662783111	0.317972350230415	217	NA	NA	0.999066384858187	0.0733617312323656
Tdurum_contig45559_403	6B	80	0.111978361648241	0.230414746543779	217	NA	NA	0.999066384858187	-0.0782065886156467
BS00021680_51	1B	96	0.112140274157654	0.467741935483871	217	NA	NA	0.999066384858187	0.0743886735985209
wsnp_CAP11_c1815_982483	1A	111	0.112458385481413	0.19815668202765	217	NA	NA	0.999066384858187	-0.0811565264176468
Ra_c4668_825	6A	12	0.112542266514406	0.359447004608295	217	NA	NA	0.999066384858187	-0.0738366481661785
wsnp_CAP11_rep_c4027_1902057	7B	77	0.112620799008335	0.387096774193548	217	NA	NA	0.999066384858187	-0.0888218210537062
BS00084703_51	4A	127	0.112772996330573	0.188940092165899	217	NA	NA	0.999066384858187	-0.100264238707023
Tdurum_contig52695_388	5A	89	0.112809716181556	0.421658986175115	217	NA	NA	0.999066384858187	-0.0707014020749712
BS00023161_51	5B	48	0.113076076222839	0.117511520737327	217	NA	NA	0.999066384858187	-0.112285682481525
wsnp_Ex_c2017_3787478	7A	105	0.113107002780206	0.308755760368664	217	NA	NA	0.999066384858187	-0.0778060725129084
BS00028183_51	5B	51	0.113472233407147	0.200460829493088	217	NA	NA	0.999066384858187	-0.076007827747274
IACX5912	3B	72	0.114547201563203	0.202764976958525	217	NA	NA	0.999066384858187	0.0786838984131935
Tdurum_contig42643_194	6A	141	0.11455974429755	0.288018433179724	217	NA	NA	0.999066384858187	0.0748539360657272
Kukri_c13359_169	5B	182	0.114722196346674	0.331797235023041	217	NA	NA	0.999066384858187	-0.0664546614021022
wsnp_Ku_c13052_20918857	4B	72	0.114843922902978	0.129032258064516	217	NA	NA	0.999066384858187	0.0914038879514294
wsnp_RFL_Contig3396_3515504	3A	89	0.114928903545663	0.140552995391705	217	NA	NA	0.999066384858187	0.0962455685140431
BS00068327_51	1B	108	0.115097452745447	0.26036866359447	217	NA	NA	0.999066384858187	0.0747874027394557
Kukri_c49784_86	2B	169	0.115253971696987	0.488479262672811	217	NA	NA	0.999066384858187	-0.0641757051942342
RAC875_rep_c83245_239	3B	68	0.115279323903195	0.338709677419355	217	NA	NA	0.999066384858187	-0.0784374786385982
RAC875_c10132_462	2B	115	0.115465199569677	0.103686635944701	217	NA	NA	0.999066384858187	0.105229777641547
RAC875_c17459_566	2B	114	0.115465199569677	0.103686635944701	217	NA	NA	0.999066384858187	0.105229777641547
Excalibur_rep_c70578_299	4A	50	0.115661276822156	0.345622119815668	217	NA	NA	0.999066384858187	0.0695627042719904
BS00063378_51	6A	99	0.115819853576164	0.112903225806452	217	NA	NA	0.999066384858187	0.106945831495363
CAP8_c2448_355	1A	29	0.11582518932311	0.253456221198157	217	NA	NA	0.999066384858187	0.0738551761958091
BS00003350_51	7B	91	0.116194821206151	0.352534562211982	217	NA	NA	0.999066384858187	-0.0667490748487083
Ra_c9061_2115	3B	73	0.116282503641397	0.202764976958525	217	NA	NA	0.999066384858187	-0.07828501312739
BS00004903_51	1A	29	0.116290467369562	0.112903225806452	217	NA	NA	0.999066384858187	-0.146307615041281
Kukri_c40909_784	3B	66	0.11645976641518	0.110599078341014	217	NA	NA	0.999066384858187	-0.0985633727581114
IACX3811	1B	41	0.116716878841773	0.152073732718894	217	NA	NA	0.999066384858187	-0.0825191737196325
Kukri_c16907_390	7B	77	0.116986302864697	0.403225806451613	217	NA	NA	0.999066384858187	0.0840943248256494
Tdurum_contig49145_914	2A	143	0.117262769725933	0.407834101382488	217	NA	NA	0.999066384858187	-0.0670576264261058
IAAV7352	1B	101	0.11741241841585	0.299539170506912	217	NA	NA	0.999066384858187	0.0690426691435277
Tdurum_contig56661_291	3B	73	0.117497224658916	0.214285714285714	217	NA	NA	0.999066384858187	0.075187310706851
BobWhite_c4773_85	5B	72	0.117546110548647	0.244239631336406	217	NA	NA	0.999066384858187	-0.108886274119294
Kukri_c2164_1856	3B	144	0.117584267287567	0.377880184331797	217	NA	NA	0.999066384858187	0.0759093603495522
BS00083497_51	2B	110	0.118282349804292	0.269585253456221	217	NA	NA	0.999066384858187	-0.0711178927374032
BS00010659_51	4B	71	0.11828638194224	0.158986175115207	217	NA	NA	0.999066384858187	-0.102871158996741
BobWhite_c22370_352	3B	50	0.118410704229728	0.396313364055299	217	NA	NA	0.999066384858187	0.070682047303757
RAC875_c82888_83	1D	68	0.118978985170551	0.317972350230415	217	NA	NA	0.999066384858187	0.0774038372054378
Kukri_c40953_658	2B	91	0.119428016940963	0.36405529953917	217	NA	NA	0.999066384858187	-0.0917249596315131
wsnp_JD_c33645_25575463	4B	71	0.11956077375658	0.154377880184332	217	NA	NA	0.999066384858187	0.102691876179361
BobWhite_c40424_143	4B	77	0.119828054191334	0.391705069124424	217	NA	NA	0.999066384858187	0.0661638305637231
Ra_c58279_684	2A	78	0.120163693614057	0.230414746543779	217	NA	NA	0.999066384858187	-0.08177607541983
wsnp_Ex_c39304_46634878	6B	63	0.120226251868852	0.299539170506912	217	NA	NA	0.999066384858187	0.0824008621682708
wsnp_BE490041A_Ta_2_1	1A	62	0.120302399413412	0.440092165898617	217	NA	NA	0.999066384858187	-0.0676881162057521
wsnp_Ex_rep_c110800_93013978	6D	122	0.120445550523828	0.165898617511521	217	NA	NA	0.999066384858187	-0.0927510547401766
wsnp_CAP8_c630_456418	2B	92	0.120756442523913	0.334101382488479	217	NA	NA	0.999066384858187	0.08968313058908
RAC875_rep_c118376_304	2B	92	0.120784422976142	0.389400921658986	217	NA	NA	0.999066384858187	-0.0865507433215971
BS00022009_51	7B	77	0.12106109491089	0.391705069124424	217	NA	NA	0.999066384858187	-0.0853351079838447
Ku_c59581_1412	2A	104	0.121243703066827	0.0460829493087558	217	NA	NA	0.999066384858187	-0.13831654611213
Ra_c22880_760	2A	104	0.121243703066827	0.0460829493087558	217	NA	NA	0.999066384858187	-0.13831654611213
Ra_c71628_188	2A	104	0.121243703066827	0.0460829493087558	217	NA	NA	0.999066384858187	-0.13831654611213
wsnp_Ex_rep_c66615_64916512	2A	104	0.121243703066827	0.0460829493087558	217	NA	NA	0.999066384858187	-0.13831654611213
wsnp_Ex_rep_c66809_65185215	2A	104	0.121243703066827	0.0460829493087558	217	NA	NA	0.999066384858187	-0.13831654611213
Kukri_c15489_626	2A	102	0.121243703067063	0.0460829493087558	217	NA	NA	0.999066384858187	0.138316546112137
Kukri_c57491_156	2A	104	0.121243703067063	0.0460829493087558	217	NA	NA	0.999066384858187	0.138316546112137
wsnp_Ex_c31900_40635609	2A	104	0.121243703067063	0.0460829493087558	217	NA	NA	0.999066384858187	0.138316546112137
wsnp_Ex_rep_c66615_64916114	2A	104	0.121243703067063	0.0460829493087558	217	NA	NA	0.999066384858187	0.138316546112137
Excalibur_c42928_135	2B	27	0.121500706387407	0.357142857142857	217	NA	NA	0.999066384858187	-0.0695711883856411
BS00069723_51	1B	70	0.121678836223676	0.124423963133641	217	NA	NA	0.999066384858187	-0.0952394778733296
BS00065722_51	1D	68	0.1220510957111	0.317972350230415	217	NA	NA	0.999066384858187	0.0770356538202694
BS00078085_51	1A	111	0.122248215989142	0.19815668202765	217	NA	NA	0.999066384858187	0.0791587258405713
tplb0025i05_1836	6A	82	0.122269615816279	0.350230414746544	217	NA	NA	0.999066384858187	0.0712226747158002
BS00048610_51	1B	77	0.12362515608583	0.108294930875576	217	NA	NA	0.999066384858187	0.100365526248151
RFL_Contig3687_972	6A	82	0.12363727604307	0.354838709677419	217	NA	NA	0.999066384858187	-0.0701676885580573
BS00021660_51	5A	43	0.123940760171457	0.149769585253456	217	NA	NA	0.999066384858187	0.0910140463240179
BS00031746_51	7B	56	0.124027260027279	0.389400921658986	217	NA	NA	0.999066384858187	-0.0723143486307514
wsnp_Ex_c9035_15054913	4A	50	0.124079716792288	0.347926267281106	217	NA	NA	0.999066384858187	-0.0679429567364114
BS00056737_51	3B	116	0.124462542848144	0.138248847926267	217	NA	NA	0.999066384858187	0.0871530670618945
wsnp_CAP11_c59_99769	3B	115	0.124462542848144	0.138248847926267	217	NA	NA	0.999066384858187	0.0871530670618945
BS00022242_51	3B	54	0.124517115525	0.168202764976959	217	NA	NA	0.999066384858187	-0.0800812900407557
BS00049927_51	1B	63	0.124701227690066	0.158986175115207	217	NA	NA	0.999066384858187	-0.116217398463136
BobWhite_c46349_402	1A	71	0.124847969768286	0.288018433179724	217	NA	NA	0.999066384858187	0.0901000000264567
Ku_c11706_149	1B	63	0.124908670981446	0.115207373271889	217	NA	NA	0.999066384858187	0.140297851461533
wsnp_Ku_c13952_22097856	1B	174	0.124978672635774	0.241935483870968	217	NA	NA	0.999066384858187	0.0770639280708618
RAC875_c8890_148	7B	77	0.12509963291849	0.382488479262673	217	NA	NA	0.999066384858187	-0.0856738392999787
wsnp_Ex_c38711_46173464	7B	77	0.12509963291853	0.382488479262673	217	NA	NA	0.999066384858187	0.085673839299977
Tdurum_contig13946_329	1A	57	0.125143615694414	0.119815668202765	217	NA	NA	0.999066384858187	-0.103385891457901
wsnp_Ex_c7291_12517871	3B	73	0.125414807169342	0.19815668202765	217	NA	NA	0.999066384858187	-0.0762441686890103
Kukri_c3582_87	1A	77	0.125815095055551	0.253456221198157	217	NA	NA	0.999066384858187	-0.0739996484038681
wsnp_Ku_c40084_48381107	5B	139	0.125909221465254	0.200460829493088	217	NA	NA	0.999066384858187	-0.0777027024968411
Tdurum_contig13946_241	1A	57	0.125971798828934	0.147465437788018	217	NA	NA	0.999066384858187	-0.0953179260483061
wsnp_BE489326B_Ta_2_1	3B	66	0.126022474041653	0.214285714285714	217	NA	NA	0.999066384858187	0.0773320024487951
BS00046772_51	5A	43	0.12624470333677	0.0691244239631336	217	NA	NA	0.999066384858187	0.115846158975415
Excalibur_c4699_215	5B	152	0.126314636319518	0.394009216589862	217	NA	NA	0.999066384858187	0.0665227639536159
BS00022810_51	7B	145	0.12639576393704	0.456221198156682	217	NA	NA	0.999066384858187	-0.0596017060312306
BS00011935_51	5D	205	0.12646950848989	0.311059907834101	217	NA	NA	0.999066384858187	-0.0702384384294774
Kukri_c16760_1427	2B	91	0.12666537612515	0.0783410138248848	217	NA	NA	0.999066384858187	0.108920323803826
Excalibur_c9868_1206	5B	126	0.126665418561296	0.430875576036866	217	NA	NA	0.999066384858187	-0.0680037286895132
RAC875_rep_c83950_222	2B	144	0.126918855869197	0.0829493087557604	217	NA	NA	0.999066384858187	-0.134843976411684
BobWhite_c45118_495	3B	141	0.12711229129533	0.311059907834101	217	NA	NA	0.999066384858187	-0.0701162977106717
wsnp_Ex_c11003_17857759	7B	77	0.127209694130313	0.373271889400922	217	NA	NA	0.999066384858187	0.0844443698344346
BS00082412_51	7A	134	0.127591186830079	0.262672811059908	217	NA	NA	0.999066384858187	0.0699892429188065
IACX9352	4B	71	0.127624942793124	0.152073732718894	217	NA	NA	0.999066384858187	0.100762881599068
Tdurum_contig52350_296	2A	151	0.127720296500098	0.193548387096774	217	NA	NA	0.999066384858187	0.0785211017400052
Tdurum_contig10861_942	7B	10	0.127876246713502	0.315668202764977	217	NA	NA	0.999066384858187	-0.0684258265041162
BS00022824_51	1A	138	0.128224591813337	0.253456221198157	217	NA	NA	0.999066384858187	-0.0738785395259445
JD_c20036_865	5A	63	0.128411369444053	0.161290322580645	217	NA	NA	0.999066384858187	0.0758058110920596
wsnp_Ex_c16569_25082817	3B	141	0.128651172494288	0.324884792626728	217	NA	NA	0.999066384858187	-0.0687062040711508
BS00047070_51	2B	115	0.128719084437477	0.350230414746544	217	NA	NA	0.999066384858187	0.0827896379020521
RAC875_c5544_4156	1A	70	0.128990931585983	0.377880184331797	217	NA	NA	0.999066384858187	0.0626216173845053
RAC875_rep_c113188_81	6D	134	0.129208846266996	0.140552995391705	217	NA	NA	0.999066384858187	0.0922828622133594
wsnp_JD_rep_c64505_41132927	2B	97	0.129215418779783	0.493087557603687	217	NA	NA	0.999066384858187	-0.0692701383631595
BS00004413_51	2B	153	0.129331728001026	0.211981566820276	217	NA	NA	0.999066384858187	0.0779546524734016
BS00023202_51	2A	149	0.129414998729438	0.34331797235023	217	NA	NA	0.999066384858187	-0.0670359265920286
RAC875_c1148_1175	5B	150	0.129555007061396	0.398617511520737	217	NA	NA	0.999066384858187	0.0659958690509814
Kukri_c11530_92	7A	232	0.129568427722204	0.135944700460829	217	NA	NA	0.999066384858187	0.100864535633304
wsnp_BE443187B_Ta_2_1	5B	51	0.129602981740278	0.117511520737327	217	NA	NA	0.999066384858187	0.108310381753661
wsnp_BF483648B_Ta_2_1	7B	77	0.129690514369145	0.380184331797235	217	NA	NA	0.999066384858187	0.0847590080295255
CAP7_c4064_162	5A	138	0.129899749406613	0.205069124423963	217	NA	NA	0.999066384858187	0.0724454944591759
Ra_c3470_1551	7B	73	0.129909041576383	0.0806451612903226	217	NA	NA	0.999066384858187	0.113525773340727
wsnp_Ex_c18499_27344859	1A	137	0.130223757641417	0.274193548387097	217	NA	NA	0.999066384858187	0.0703789020141912
BobWhite_rep_c65835_277	5B	71	0.13054141570962	0.23963133640553	217	NA	NA	0.999066384858187	0.104373101488235
wsnp_Ra_c7200_12462543	6D	134	0.130633335732195	0.147465437788018	217	NA	NA	0.999066384858187	-0.0903375077731248
RAC875_c22101_656	6B	64	0.131114981021907	0.490783410138249	217	NA	NA	0.999066384858187	-0.122697012117428
RAC875_c2253_1255	6A	37	0.131240790159569	0.182027649769585	217	NA	NA	0.999066384858187	0.0777575776541646
wsnp_RFL_Contig2073_1317762	3B	73	0.131464486039999	0.202764976958525	217	NA	NA	0.999066384858187	0.0747706945622144
wsnp_Ex_c6217_10848574	3A	86	0.131664956993036	0.0529953917050692	217	NA	NA	0.999066384858187	-0.14876827715662
Excalibur_c2598_2052	5A	64	0.131688235580107	0.345622119815668	217	NA	NA	0.999066384858187	-0.071700984473603
BS00063208_51	7B	92	0.132118008584642	0.327188940092166	217	NA	NA	0.999066384858187	-0.0667863120377952
BS00022940_51	2B	92	0.132428369912904	0.283410138248848	217	NA	NA	0.999066384858187	-0.0791315976588898
wsnp_Ex_c3136_5798185	5A	131	0.132566979710748	0.3963133640553	217	NA	NA	0.999066384858187	-0.0595971540465943
BobWhite_rep_c63332_67	5A	125	0.132847016733597	0.28110599078341	217	NA	NA	0.999066384858187	-0.0718282240939327
wsnp_Ex_c4789_8550135	6D	9	0.132941180659718	0.387096774193548	217	NA	NA	0.999066384858187	0.060965736348682
wsnp_Ku_c64203_64579087	5B	6	0.132999812028174	0.0714285714285714	217	NA	NA	0.999066384858187	-0.125123351739738
Excalibur_c13239_85	2B	88	0.13329995518088	0.32258064516129	217	NA	NA	0.999066384858187	-0.0872160014444852
Tdurum_contig83066_276	2B	91	0.13329995518088	0.32258064516129	217	NA	NA	0.999066384858187	-0.0872160014444852
BS00022657_51	2B	91	0.133299955180893	0.32258064516129	217	NA	NA	0.999066384858187	0.0872160014444834
Kukri_c15768_1383	7D	150	0.133545115077013	0.115207373271889	217	NA	NA	0.999066384858187	-0.101827691497782
Kukri_c34453_332	4B	71	0.133741216686012	0.15668202764977	217	NA	NA	0.999066384858187	0.098536467502341
CAP8_c1066_309	5A	58	0.133821547076784	0.387096774193548	217	NA	NA	0.999066384858187	0.059821011205913
BobWhite_c35443_249	6B	82	0.134085235343248	0.13594470046083	217	NA	NA	0.999066384858187	-0.0956051509736575
Excalibur_c92249_102	6B	82	0.134085235343248	0.13594470046083	217	NA	NA	0.999066384858187	-0.0956051509736575
Ra_c2322_174	1A	71	0.134095296066608	0.354838709677419	217	NA	NA	0.999066384858187	0.0794415907144845
D_GDS7LZN02F4FP5_176	5D	204	0.134136119887187	0.311059907834101	217	NA	NA	0.999066384858187	-0.0688045595072975
D_GDS7LZN02I3554_251	5D	195	0.134274175810965	0.449308755760369	217	NA	NA	0.999066384858187	-0.0686041131302089
wsnp_Ra_rep_c106523_90273922	3A	34	0.134298949351166	0.495391705069124	217	NA	NA	0.999066384858187	-0.0602031381203103
Excalibur_c27349_166	4B	78	0.13448324145174	0.435483870967742	217	NA	NA	0.999066384858187	0.0662795515438148
Excalibur_c37474_242	1A	71	0.134571064512388	0.264976958525346	217	NA	NA	0.999066384858187	0.0857882111714616
IAAV3697	4A	40	0.13494008501247	0.0967741935483871	217	NA	NA	0.999066384858187	-0.100407666735798
BS00094237_51	1B	111	0.135299952847786	0.352534562211982	217	NA	NA	0.999066384858187	-0.0663848166858312
Tdurum_contig77602_931	2B	89	0.135459556025146	0.267281105990783	217	NA	NA	0.999066384858187	-0.0843178752474145
Excalibur_c50584_358	5D	196	0.135474025982399	0.453917050691244	217	NA	NA	0.999066384858187	0.0686042361849157
RAC875_c20161_821	5B	189	0.135695565356631	0.269585253456221	217	NA	NA	0.999066384858187	-0.0691825931122416
IAAV444	2A	104	0.135869417919157	0.0506912442396313	217	NA	NA	0.999066384858187	-0.126255170158877
wsnp_Ex_c25057_34318425	2A	104	0.135869417919157	0.0506912442396313	217	NA	NA	0.999066384858187	-0.126255170158877
Kukri_c494_1413	6A	141	0.136836419378921	0.345622119815668	217	NA	NA	0.999066384858187	-0.0693879764685192
wsnp_Ex_c12433_19827016	6B	82	0.136983506577843	0.147465437788018	217	NA	NA	0.999066384858187	-0.0920925526482463
Kukri_c54152_242	5A	83	0.137088430009737	0.182027649769585	217	NA	NA	0.999066384858187	0.0766758377002361
wsnp_Ex_c9145_15214903	3A	88	0.137110884827845	0.158986175115207	217	NA	NA	0.999066384858187	-0.0849402464256777
IACX1240	1B	96	0.137130483173906	0.474654377880184	217	NA	NA	0.999066384858187	-0.0696735394394175
Excalibur_rep_c108293_345	4B	71	0.137150280961502	0.161290322580645	217	NA	NA	0.999066384858187	0.0944204537225
Kukri_c46621_143	2B	89	0.137247533231816	0.255760368663594	217	NA	NA	0.999066384858187	-0.087639119631703
wsnp_BE497494B_Ta_2_1	2B	89	0.137247533231816	0.255760368663594	217	NA	NA	0.999066384858187	-0.087639119631703
wsnp_CAP11_c3947_1866837	2B	89	0.137247533231816	0.255760368663594	217	NA	NA	0.999066384858187	-0.087639119631703
BS00003404_51	2B	89	0.137247533231822	0.255760368663594	217	NA	NA	0.999066384858187	0.0876391196317012
Ku_c4042_576	2B	89	0.137247533231822	0.255760368663594	217	NA	NA	0.999066384858187	0.0876391196317012
wsnp_Ex_c269_517710	2B	89	0.137247533231822	0.255760368663594	217	NA	NA	0.999066384858187	0.0876391196317012
wsnp_Ex_c2117_3976893	1B	53	0.137309967375117	0.140552995391705	217	NA	NA	0.999066384858187	-0.114101315727371
wsnp_Ku_c23012_32893918	1A	89	0.137425403775537	0.389400921658986	217	NA	NA	0.999066384858187	-0.0643860223088089
Excalibur_c34964_326	2A	113	0.137491448633675	0.354838709677419	217	NA	NA	0.999066384858187	-0.0619556697008505
D_GB5Y7FA02H01X6_191	3D	4	0.137499753884521	0.149769585253456	217	NA	NA	0.999066384858187	0.0819646893818273
Kukri_c88294_60	3D	5	0.137499753884521	0.149769585253456	217	NA	NA	0.999066384858187	0.0819646893818273
Excalibur_rep_c67048_452	3D	5	0.137499753884671	0.149769585253456	217	NA	NA	0.999066384858187	-0.0819646893818278
RAC875_rep_c69820_103	3D	5	0.137499753884671	0.149769585253456	217	NA	NA	0.999066384858187	-0.0819646893818278
BS00092845_51	6B	10	0.137688241119045	0.165898617511521	217	NA	NA	0.999066384858187	0.0803610527784082
IAAV5802	2B	42	0.137875061697039	0.30184331797235	217	NA	NA	0.999066384858187	0.0625383353364271
wsnp_Ex_c50195_54565006	4B	71	0.138435806797085	0.149769585253456	217	NA	NA	0.999066384858187	0.100359973416518
BS00009458_51	2D	96	0.13860275956818	0.47926267281106	217	NA	NA	0.999066384858187	0.0615105747297831
RAC875_rep_c113555_122	2B	88	0.138788631852547	0.324884792626728	217	NA	NA	0.999066384858187	-0.0862849663111831
IAAV4916	1A	71	0.138813102319456	0.354838709677419	217	NA	NA	0.999066384858187	0.0789519331210773
Kukri_c29560_455	5A	89	0.138836783365017	0.271889400921659	217	NA	NA	0.999066384858187	-0.0690067863729515
Ra_c26497_381	6B	65	0.138845918733151	0.334101382488479	217	NA	NA	0.999066384858187	-0.130283240633602
Tdurum_contig57370_82	7B	54	0.138885546187632	0.463133640552995	217	NA	NA	0.999066384858187	-0.0671555048856236
BS00065139_51	1B	65	0.138965844136738	0.304147465437788	217	NA	NA	0.999066384858187	-0.0692039195249592
wsnp_CAP12_c1101_569783	4B	76	0.138969656972732	0.456221198156682	217	NA	NA	0.999066384858187	-0.0699175060422821
BS00040283_51	7B	145	0.139077608052855	0.403225806451613	217	NA	NA	0.999066384858187	0.0600665571576817
IACX8300	1A	71	0.139246502569986	0.352534562211982	217	NA	NA	0.999066384858187	0.0773208427299235
RAC875_c21906_247	2A	115	0.139566859348972	0.430875576036866	217	NA	NA	0.999066384858187	0.0611884590565506
D_contig59199_227	3D	5	0.139622846838708	0.205069124423963	217	NA	NA	0.999066384858187	0.0721097961581307
BS00077791_51	7A	136	0.139928385845559	0.391705069124424	217	NA	NA	0.999066384858187	0.069691553694704
RAC875_c37608_216	3B	64	0.139963527281037	0.258064516129032	217	NA	NA	0.999066384858187	-0.092214700948281
wsnp_CAP11_rep_c4346_2050918	7A	212	0.140123504659069	0.306451612903226	217	NA	NA	0.999066384858187	0.0742425683596331
Kukri_c16006_1996	5B	139	0.140258963856827	0.184331797235023	217	NA	NA	0.999066384858187	-0.0759666916965789
Kukri_rep_c70389_57	7A	128	0.140414009945466	0.225806451612903	217	NA	NA	0.999066384858187	-0.0754959948006011
Excalibur_c25640_110	1B	174	0.140650418151053	0.23963133640553	217	NA	NA	0.999066384858187	-0.0754194334571725
wsnp_Ex_c11748_18884081	2B	114	0.141235241211255	0.311059907834101	217	NA	NA	0.999066384858187	0.0784352411747795
Kukri_c9073_1450	5B	62	0.141552348997093	0.366359447004608	217	NA	NA	0.999066384858187	-0.0761529953153186
Tdurum_contig10172_176	5B	62	0.141552348997093	0.366359447004608	217	NA	NA	0.999066384858187	-0.0761529953153186
Tdurum_contig77275_259	5B	62	0.141552348997182	0.366359447004608	217	NA	NA	0.999066384858187	0.0761529953153115
wsnp_Ra_c26091_35652620	5B	62	0.141552348997182	0.366359447004608	217	NA	NA	0.999066384858187	0.0761529953153115
BS00070399_51	7B	72	0.141712985414655	0.324884792626728	217	NA	NA	0.999066384858187	0.0885565062259221
RAC875_rep_c70613_78	1B	31	0.141814873326208	0.112903225806452	217	NA	NA	0.999066384858187	0.136246339297188
wsnp_Ku_c16938_25916260	1B	44	0.141814873326208	0.112903225806452	217	NA	NA	0.999066384858187	0.136246339297188
BS00064269_51	4A	78	0.141907150189302	0.23963133640553	217	NA	NA	0.999066384858187	0.0700542203540238
BS00027006_51	1B	174	0.142041219527693	0.232718894009217	217	NA	NA	0.999066384858187	0.0733191701327627
IAAV5294	5A	63	0.142145011777339	0.17741935483871	217	NA	NA	0.999066384858187	0.0849696059088849
RAC875_c1357_860	4B	75	0.142648109693101	0.135944700460829	217	NA	NA	0.999066384858187	0.0979916214086014
RFL_Contig4176_605	5D	195	0.142742283034082	0.442396313364055	217	NA	NA	0.999066384858187	0.0678368038662498
CAP12_c2615_128	3D	131	0.142992969731646	0.119815668202765	217	NA	NA	0.999066384858187	0.0832098684000826
BS00095510_51	1A	111	0.143035866284067	0.202764976958525	217	NA	NA	0.999066384858187	0.0755126299101079
RFL_Contig1490_386	6A	138	0.14310700087553	0.122119815668203	217	NA	NA	0.999066384858187	-0.0930442212548184
BS00041742_51	3A	152	0.143290394048574	0.131336405529954	217	NA	NA	0.999066384858187	-0.0936124304378296
Excalibur_c100910_239	2B	66	0.143476273857626	0.0829493087557604	217	NA	NA	0.999066384858187	-0.101227831903218
wsnp_Ku_c4962_8872507	2B	66	0.143476273857828	0.0829493087557603	217	NA	NA	0.999066384858187	0.101227831903209
RFL_Contig5450_993	1A	71	0.143551345558989	0.262672811059908	217	NA	NA	0.999066384858187	-0.0852754762552861
BS00079127_51	6B	65	0.143580523034909	0.331797235023041	217	NA	NA	0.999066384858187	0.130174139791254
BS00087600_51	1A	78	0.143635432261543	0.30184331797235	217	NA	NA	0.999066384858187	0.0682140272263378
wsnp_BF483640B_Ta_2_2	4B	27	0.143669918846306	0.172811059907834	217	NA	NA	0.999066384858187	0.0733872954265693
IACX10924	1A	71	0.143907057840896	0.352534562211982	217	NA	NA	0.999066384858187	0.0776550120130519
Jagger_c3757_131	1B	118	0.143931027906965	0.474654377880184	217	NA	NA	0.999066384858187	0.0629879809687655
Kukri_c49784_56	2B	169	0.144078173231965	0.483870967741935	217	NA	NA	0.999066384858187	0.0597439299349682
RAC875_rep_c114561_587	6A	74	0.144141522719561	0.147465437788018	217	NA	NA	0.999066384858187	-0.0935419727175137
Ra_c23129_348	5A	43	0.14423925650726	0.0691244239631337	217	NA	NA	0.999066384858187	-0.10838795745596
wsnp_Ex_rep_c69577_68526990	3A	89	0.144320001935356	0.186635944700461	217	NA	NA	0.999066384858187	0.0786877137751958
Excalibur_c31044_482	4B	77	0.144831971776433	0.396313364055299	217	NA	NA	0.999066384858187	-0.0634332861951261
BS00109813_51	4B	75	0.144863408982442	0.147465437788018	217	NA	NA	0.999066384858187	-0.0829826553806718
RAC875_c103094_120	2B	114	0.145092818035609	0.331797235023041	217	NA	NA	0.999066384858187	-0.0784161475632548
BS00021972_51	7B	77	0.145610364348112	0.403225806451613	217	NA	NA	0.999066384858187	0.0782131602650598
RAC875_c12805_908	6B	64	0.145699741741875	0.493087557603687	217	NA	NA	0.999066384858187	-0.119552895607548
wsnp_Ex_c698_1376989	6B	64	0.145699741741875	0.493087557603687	217	NA	NA	0.999066384858187	-0.119552895607548
wsnp_RFL_Contig3943_4376736	6B	63	0.145699741741879	0.493087557603687	217	NA	NA	0.999066384858187	0.119552895607526
wsnp_Ex_c2325_4355706	6A	141	0.145731299617242	0.285714285714286	217	NA	NA	0.999066384858187	0.0697952181822821
D_GCE8AKX02IXEFJ_281	5D	195	0.145819287445963	0.451612903225806	217	NA	NA	0.999066384858187	0.0663436983562722
IAAV3100	2B	116	0.145874936239109	0.308755760368664	217	NA	NA	0.999066384858187	-0.0763232879706592
Ra_c58279_702	2A	78	0.146198624208594	0.232718894009217	217	NA	NA	0.999066384858187	-0.0770356369636964
wsnp_Ex_c5412_9564346	2A	77	0.146198624208594	0.232718894009217	217	NA	NA	0.999066384858187	-0.0770356369636964
Excalibur_c63730_660	3B	66	0.146493267394324	0.205069124423963	217	NA	NA	0.999066384858187	0.0744594592599555
BS00074817_51	1D	68	0.146782519535071	0.313364055299539	217	NA	NA	0.999066384858187	0.0740120530582722
IAAV3946	7A	130	0.146803422733794	0.0829493087557604	217	NA	NA	0.999066384858187	-0.103309344286134
RAC875_c2787_1260	3B	60	0.147593383840459	0.103686635944701	217	NA	NA	0.999066384858187	0.0910214969940952
Tdurum_contig68637_256	1B	44	0.147679713664986	0.357142857142857	217	NA	NA	0.999066384858187	-0.0629916181870751
wsnp_Ex_c7071_12171222	7A	164	0.147915065517926	0.493087557603687	217	NA	NA	0.999066384858187	-0.0596556737292975
BS00035630_51	7B	54	0.148101895376087	0.428571428571429	217	NA	NA	0.999066384858187	0.0678047190177811
Excalibur_c37474_179	1A	71	0.148118966362926	0.267281105990783	217	NA	NA	0.999066384858187	0.0825987638780852
Tdurum_contig93330_656	1B	148	0.148377219972668	0.400921658986175	217	NA	NA	0.999066384858187	0.0613089434777354
Tdurum_contig47633_304	7B	107	0.148690561172981	0.17741935483871	217	NA	NA	0.999066384858187	0.0837294046440356
BS00089181_51	7B	77	0.148696405766108	0.407834101382488	217	NA	NA	0.999066384858187	-0.0789033039289837
BS00068863_51	7A	42	0.148877187071857	0.375576036866359	217	NA	NA	0.999066384858187	-0.0606917386751018
Kukri_c42202_271	1B	90	0.149077859481034	0.230414746543779	217	NA	NA	0.999066384858187	0.0736514575824598
BS00078413_51	1B	134	0.149211229556016	0.467741935483871	217	NA	NA	0.999066384858187	-0.0585553327501716
IAAV6100	1A	142	0.14926422888112	0.255760368663594	217	NA	NA	0.999066384858187	-0.0676430219521791
BS00063577_51	2B	90	0.149333561897685	0.391705069124424	217	NA	NA	0.999066384858187	0.083402999994151
wsnp_JD_c25092_21024578	6A	79	0.149384443397945	0.336405529953917	217	NA	NA	0.999066384858187	-0.12621241458875
RFL_Contig2751_1562	2B	143	0.14941292615475	0.175115207373272	217	NA	NA	0.999066384858187	0.0869568130750054
BobWhite_c40583_146	7A	126	0.149654199307263	0.331797235023041	217	NA	NA	0.999066384858187	-0.0650097304889776
BobWhite_c10238_127	2B	90	0.149798385702651	0.274193548387097	217	NA	NA	0.999066384858187	0.079260628248587
BS00070001_51	2B	89	0.149798385702651	0.274193548387097	217	NA	NA	0.999066384858187	0.079260628248587
BS00083078_51	2B	90	0.149798385702651	0.274193548387097	217	NA	NA	0.999066384858187	0.079260628248587
IAAV980	2B	89	0.149798385702651	0.274193548387097	217	NA	NA	0.999066384858187	0.079260628248587
BS00022541_51	7A	136	0.150169128040741	0.0944700460829493	217	NA	NA	0.999066384858187	-0.105509792520475
BobWhite_c12428_371	3A	152	0.150387918551543	0.133640552995392	217	NA	NA	0.999066384858187	0.0919028536993807
Excalibur_c11980_619	1B	114	0.150537573925887	0.154377880184332	217	NA	NA	0.999066384858187	-0.0743539232781689
IAAV2480	2B	89	0.150659619808852	0.258064516129032	217	NA	NA	0.999066384858187	-0.0845471300751441
wsnp_Ku_c4042_7375053	2B	89	0.150659619808852	0.258064516129032	217	NA	NA	0.999066384858187	-0.0845471300751441
wsnp_Ex_c269_518324	2B	89	0.150659619808909	0.258064516129032	217	NA	NA	0.999066384858187	0.0845471300751557
Ra_c27275_627	2B	89	0.151007555576652	0.269585253456221	217	NA	NA	0.999066384858187	0.0799379069509234
wsnp_Ku_c20701_30355248	5B	49	0.151504474113137	0.119815668202765	217	NA	NA	0.999066384858187	-0.102986946367564
BobWhite_c4646_119	1A	65	0.151611366545282	0.394009216589862	217	NA	NA	0.999066384858187	-0.0595219012327028
Tdurum_contig54776_1396	4A	164	0.151772380090393	0.216589861751152	217	NA	NA	0.999066384858187	0.0769756527329575
RAC875_rep_c90531_283	3A	130	0.151863027892725	0.329493087557604	217	NA	NA	0.999066384858187	-0.059871062087371
wsnp_Ex_c1246_2393978	4A	133	0.151920340624549	0.193548387096774	217	NA	NA	0.999066384858187	0.0904962299803653
wsnp_Ra_c22775_32274079	4A	133	0.151920340624549	0.193548387096774	217	NA	NA	0.999066384858187	0.0904962299803653
BS00032830_51	3B	63	0.152011312750883	0.262672811059908	217	NA	NA	0.999066384858187	-0.0815841941285891
wsnp_Ex_c1725_3267186	6B	65	0.15227960020428	0.329493087557604	217	NA	NA	0.999066384858187	-0.124226759777876
RAC875_c22627_315	6A	24	0.152540830449101	0.131336405529954	217	NA	NA	0.999066384858187	-0.087774690356655
BS00070856_51	6D	153	0.153056121234294	0.338709677419355	217	NA	NA	0.999066384858187	-0.0575568866029217
Kukri_c27648_350	4A	135	0.153296903482744	0.168202764976959	217	NA	NA	0.999066384858187	-0.0939897739401445
wsnp_Ex_c3722_6786328	3B	77	0.153467945040926	0.110599078341014	217	NA	NA	0.999066384858187	0.0984062499482015
Tdurum_contig14847_144	1B	41	0.153624357691626	0.179723502304147	217	NA	NA	0.999066384858187	-0.0710255155041399
Tdurum_contig41127_265	4A	127	0.153750649192757	0.184331797235023	217	NA	NA	0.999066384858187	-0.09298661989056
RAC875_c10628_1253	3D	98	0.153811256583565	0.142857142857143	217	NA	NA	0.999066384858187	0.0796172715197994
BS00070900_51	2B	39	0.154161083233385	0.105990783410138	217	NA	NA	0.999066384858187	0.0849466198841036
Tdurum_contig93508_295	2A	139	0.154247427911508	0.241935483870968	217	NA	NA	0.999066384858187	-0.0620937997593169
BobWhite_s67148_292	6A	99	0.154446800989375	0.119815668202765	217	NA	NA	0.999066384858187	-0.0921402162798364
Tdurum_contig60165_722	5B	183	0.154788318685323	0.311059907834101	217	NA	NA	0.999066384858187	-0.0592114685680354
Excalibur_c7034_692	4A	109	0.154821064468817	0.0552995391705069	217	NA	NA	0.999066384858187	0.115196160426244
RAC875_rep_c74070_518	1B	70	0.154921822681844	0.119815668202765	217	NA	NA	0.999066384858187	0.0903496694705304
wsnp_JG_c609_370792	2B	87	0.155411284035998	0.172811059907834	217	NA	NA	0.999066384858187	0.0840485249989706
BS00059422_51	1A	20	0.1555836714207	0.269585253456221	217	NA	NA	0.999066384858187	-0.0669523639804819
BS00035256_51	5A	83	0.155637947044965	0.17741935483871	217	NA	NA	0.999066384858187	0.0733243191039783
RFL_Contig801_2124	7B	10	0.155898411389432	0.306451612903226	217	NA	NA	0.999066384858187	-0.0631312238991608
wsnp_Ex_c10550_17231658	7B	90	0.156645249383672	0.0944700460829493	217	NA	NA	0.999066384858187	0.0964077998643811
Tdurum_contig48824_476	7B	54	0.156936664188891	0.170506912442396	217	NA	NA	0.999066384858187	0.0830988203417533
wsnp_Ex_c6657_11523455	5D	207	0.157049453509829	0.34331797235023	217	NA	NA	0.999066384858187	-0.0622335855617768
Ra_c27593_460	1A	65	0.157064585734672	0.119815668202765	217	NA	NA	0.999066384858187	0.079891600423486
BS00050057_51	5B	140	0.157271500388343	0.235023041474654	217	NA	NA	0.999066384858187	0.068400463230379
Tdurum_contig8171_1680	5B	140	0.157271500388343	0.235023041474654	217	NA	NA	0.999066384858187	0.068400463230379
BobWhite_c38408_71	5B	140	0.157271500388421	0.235023041474654	217	NA	NA	0.999066384858187	-0.0684004632303772
Ex_c16948_754	2B	115	0.15742286675119	0.334101382488479	217	NA	NA	0.999066384858187	-0.075726851508449
BS00064679_51	1A	71	0.157469073637128	0.352534562211982	217	NA	NA	0.999066384858187	-0.0769108491398409
wsnp_Ku_c48_103915	2B	49	0.157480896152047	0.172811059907834	217	NA	NA	0.999066384858187	0.078466294612479
BS00067024_51	1B	96	0.157580640902137	0.447004608294931	217	NA	NA	0.999066384858187	0.0662570738265815
wsnp_JD_c2297_3138694	6B	26	0.157836318578462	0.131336405529954	217	NA	NA	0.999066384858187	-0.0800980315911302
tplb0026a09_1444	5D	207	0.15785116412752	0.345622119815668	217	NA	NA	0.999066384858187	0.0622408181545033
Ku_c23446_2209	2B	91	0.157976951827608	0.329493087557604	217	NA	NA	0.999066384858187	-0.0846206380088432
wsnp_Ex_rep_c69316_68246280	7B	145	0.158144345365993	0.0552995391705069	217	NA	NA	0.999066384858187	0.116013192081695
Excalibur_c16569_535	3B	141	0.158176289032296	0.324884792626728	217	NA	NA	0.999066384858187	-0.0638612771460236
wsnp_Ku_rep_c71909_71634013	1A	71	0.158266445702791	0.359447004608295	217	NA	NA	0.999066384858187	-0.0732896850241511
BS00022032_51	6A	28	0.15835668860869	0.36405529953917	217	NA	NA	0.999066384858187	-0.0600287846797762
BobWhite_c44404_312	7B	44	0.158446465124315	0.202764976958525	217	NA	NA	0.999066384858187	-0.0738604388138882
Jagger_c3839_60	3D	156	0.158750349327975	0.317972350230415	217	NA	NA	0.999066384858187	-0.0648599473795208
BS00022652_51	5B	46	0.159070768722897	0.0691244239631336	217	NA	NA	0.999066384858187	0.11770760745377
BS00095568_51	1B	70	0.159118726746372	0.126728110599078	217	NA	NA	0.999066384858187	0.0868697842078952
IAAV622	6A	82	0.15912591381461	0.357142857142857	217	NA	NA	0.999066384858187	0.0643297587445861
wsnp_Ex_c7246_12443506	2B	91	0.159289479636069	0.317972350230415	217	NA	NA	0.999066384858187	-0.0826191529595661
RAC875_c27696_718	7A	136	0.159811008508512	0.142857142857143	217	NA	NA	0.999066384858187	0.0795086179672011
BobWhite_rep_c48835_225	6B	64	0.159858106557953	0.490783410138249	217	NA	NA	0.999066384858187	-0.116501607009695
Excalibur_c3810_186	6B	63	0.159858106557953	0.490783410138249	217	NA	NA	0.999066384858187	-0.116501607009695
Excalibur_c4361_309	6B	64	0.159858106557953	0.490783410138249	217	NA	NA	0.999066384858187	-0.116501607009695
Ra_c10469_616	6B	63	0.159858106557953	0.490783410138249	217	NA	NA	0.999066384858187	-0.116501607009695
wsnp_Ex_c1603_3056226	6B	64	0.159858106557953	0.490783410138249	217	NA	NA	0.999066384858187	-0.116501607009695
wsnp_Ex_c43809_50018316	6B	63	0.159858106557953	0.490783410138249	217	NA	NA	0.999066384858187	-0.116501607009695
BobWhite_c17750_568	6B	64	0.159858106558073	0.490783410138249	217	NA	NA	0.999066384858187	0.116501607009681
BS00025302_51	6B	64	0.159858106558073	0.490783410138249	217	NA	NA	0.999066384858187	0.116501607009681
Excalibur_c18182_760	6B	64	0.159858106558073	0.490783410138249	217	NA	NA	0.999066384858187	0.116501607009681
IAAV6675	6B	63	0.159858106558073	0.490783410138249	217	NA	NA	0.999066384858187	0.116501607009681
wsnp_Ex_c33813_42239400	6B	64	0.159858106558073	0.490783410138249	217	NA	NA	0.999066384858187	0.116501607009681
wsnp_RFL_Contig4307_5006558	5A	20	0.160040818970976	0.336405529953917	217	NA	NA	0.999066384858187	0.0577015947602035
RFL_Contig1118_1073	1A	43	0.160351384738092	0.262672811059908	217	NA	NA	0.999066384858187	0.0661760604304602
IAAV3552	1A	71	0.160501416170342	0.354838709677419	217	NA	NA	0.999066384858187	-0.0763457549890507
BobWhite_c14304_687	1B	86	0.161508424430676	0.0875576036866359	217	NA	NA	0.999066384858187	0.101704073175092
BobWhite_c17385_55	6A	99	0.161508424430676	0.0875576036866359	217	NA	NA	0.999066384858187	0.101704073175092
wsnp_Ex_c14530_22548417	6B	57	0.161548481832012	0.244239631336406	217	NA	NA	0.999066384858187	-0.0871385426376081
BobWhite_c24484_240	5B	182	0.161885316645623	0.076036866359447	217	NA	NA	0.999066384858187	-0.107522325975216
BobWhite_c13654_447	1B	44	0.163212516450265	0.112903225806452	217	NA	NA	0.999066384858187	0.131112165261108
IAAV1312	1B	61	0.163212516450339	0.112903225806452	217	NA	NA	0.999066384858187	-0.131112165261139
Tdurum_contig9874_547	1B	63	0.163212516450339	0.112903225806452	217	NA	NA	0.999066384858187	-0.131112165261139
CAP7_c3885_73	1A	71	0.163283950256161	0.350230414746544	217	NA	NA	0.999066384858187	0.0725871899875479
BS00049997_51	5B	129	0.163441772967903	0.274193548387097	217	NA	NA	0.999066384858187	0.0656377694263472
Kukri_c74521_181	2B	49	0.163685958949733	0.170506912442396	217	NA	NA	0.999066384858187	-0.0772846865295551
wsnp_Ex_c62351_62025689	5A	43	0.16371606687534	0.154377880184332	217	NA	NA	0.999066384858187	0.0827809537191877
BS00057445_51	3A	47	0.163798627874283	0.338709677419355	217	NA	NA	0.999066384858187	0.0579113629995884
Excalibur_c11941_675	1A	51	0.164366599621169	0.380184331797235	217	NA	NA	0.999066384858187	-0.0634955029862727
Tdurum_contig9731_121	2A	98	0.164427182552178	0.470046082949309	217	NA	NA	0.999066384858187	-0.0581566810590086
RAC875_c2253_238	6A	37	0.164432763814022	0.186635944700461	217	NA	NA	0.999066384858187	-0.0708119491274029
tplb0057e06_1607	6A	37	0.164432763814027	0.186635944700461	217	NA	NA	0.999066384858187	0.0708119491274015
RFL_Contig2772_1693	5B	126	0.164881457509927	0.152073732718894	217	NA	NA	0.999066384858187	-0.085657890689447
Kukri_c18017_1696	1A	94	0.164955162774356	0.456221198156682	217	NA	NA	0.999066384858187	-0.0588296437845077
RAC875_c66695_560	2B	131	0.165010887744721	0.117511520737327	217	NA	NA	0.999066384858187	-0.0901731971887112
Excalibur_rep_c111743_194	2A	99	0.165018249471132	0.486175115207373	217	NA	NA	0.999066384858187	-0.0584529777726805
RAC875_c2498_600	5A	53	0.165179360081937	0.122119815668203	217	NA	NA	0.999066384858187	0.103200216166902
CAP7_c10133_40	7A	128	0.165297658395614	0.230414746543779	217	NA	NA	0.999066384858187	-0.0677802821373623
BobWhite_c15802_720	6A	22	0.165585265788045	0.308755760368664	217	NA	NA	0.999066384858187	-0.0651684184854195
BobWhite_c11042_284	6B	57	0.165693566054111	0.223502304147465	217	NA	NA	0.999066384858187	-0.0748933114602153
wsnp_Ex_c5334_9427658	6B	65	0.165868316196656	0.331797235023041	217	NA	NA	0.999066384858187	0.121370806896252
Excalibur_c3423_1170	7B	24	0.165912712100678	0.350230414746544	217	NA	NA	0.999066384858187	0.0555471550612037
Jagger_c1231_85	6B	112	0.165949988234918	0.184331797235023	217	NA	NA	0.999066384858187	0.0847498472170329
wsnp_Ku_c4910_8793327	6B	99	0.166013413461522	0.488479262672811	217	NA	NA	0.999066384858187	0.0550855555425764
wsnp_JD_c3867_4934646	5A	53	0.166215268105165	0.271889400921659	217	NA	NA	0.999066384858187	-0.0758499594357076
BS00063160_51	3B	143	0.166264269693419	0.377880184331797	217	NA	NA	0.999066384858187	-0.064475211069686
Tdurum_contig47622_234	4B	35	0.166501930890635	0.398617511520737	217	NA	NA	0.999066384858187	0.0572192403497693
RAC875_c826_2186	1A	62	0.16657741613927	0.460829493087558	217	NA	NA	0.999066384858187	0.058024723158657
RAC875_c14887_829	6B	110	0.166641996102436	0.131336405529954	217	NA	NA	0.999066384858187	0.0872786274231245
BobWhite_c34548_96	3A	88	0.166902044251525	0.142857142857143	217	NA	NA	0.999066384858187	-0.0820149160522057
BS00110266_51	3A	88	0.166902044251525	0.142857142857143	217	NA	NA	0.999066384858187	-0.0820149160522057
Ex_c18484_2026	3A	88	0.166902044251525	0.142857142857143	217	NA	NA	0.999066384858187	-0.0820149160522057
Ku_c56370_1155	3A	88	0.166902044251525	0.142857142857143	217	NA	NA	0.999066384858187	-0.0820149160522057
wsnp_Ku_c4886_8753646	3A	88	0.166902044251525	0.142857142857143	217	NA	NA	0.999066384858187	-0.0820149160522057
wsnp_Ku_c9433_15811664	3A	88	0.166902044251525	0.142857142857143	217	NA	NA	0.999066384858187	-0.0820149160522057
Ex_c18484_2048	3A	88	0.166902044251621	0.142857142857143	217	NA	NA	0.999066384858187	0.0820149160522097
BS00049565_51	6B	64	0.1671119375727	0.486175115207373	217	NA	NA	0.999066384858187	0.105381531862079
Kukri_c66671_183	6A	141	0.167182289848307	0.267281105990783	217	NA	NA	0.999066384858187	-0.0668658590870272
Tdurum_contig10036_1044	1B	112	0.167206876069309	0.172811059907834	217	NA	NA	0.999066384858187	0.0676063228661796
IAAV1683	1B	114	0.16720687606931	0.172811059907834	217	NA	NA	0.999066384858187	-0.0676063228661836
CAP11_c896_88	4D	170	0.167520800456486	0.129032258064516	217	NA	NA	0.999066384858187	0.0954955307794405
Kukri_c7827_1168	5D	207	0.167731293760274	0.345622119815668	217	NA	NA	0.999066384858187	0.0607422874547936
RAC875_c52566_551	2B	89	0.168037505061033	0.209677419354839	217	NA	NA	0.999066384858187	0.082973177281656
wsnp_Ex_rep_c101703_87021883	6B	65	0.168067458010923	0.334101382488479	217	NA	NA	0.999066384858187	0.121372818474288
RAC875_c57939_78	1A	31	0.168068073060311	0.191244239631336	217	NA	NA	0.999066384858187	-0.0733333506790288
Tdurum_contig46717_2021	7A	228	0.168933840036578	0.129032258064516	217	NA	NA	0.999066384858187	-0.0963489257857333
Ku_c7546_861	5B	206	0.169302388205913	0.267281105990783	217	NA	NA	0.999066384858187	-0.0638358760047701
Excalibur_s107771_77	1A	70	0.169683986629755	0.115207373271889	217	NA	NA	0.999066384858187	-0.0959235497108537
RAC875_c7670_219	4A	127	0.169752775875931	0.17741935483871	217	NA	NA	0.999066384858187	0.0867261306678628
Excalibur_c642_481	4B	75	0.169937446115982	0.370967741935484	217	NA	NA	0.999066384858187	0.064413434329647
wsnp_Ex_c5270_9324025	7B	77	0.169979446339296	0.248847926267281	217	NA	NA	0.999066384858187	-0.0773500634781783
wsnp_Ex_c4063_7344641	3B	60	0.170263021516137	0.108294930875576	217	NA	NA	0.999066384858187	-0.0853859616260269
wsnp_Ex_c33879_42293206	3B	115	0.170430673686508	0.138248847926267	217	NA	NA	0.999066384858187	-0.0770639698837252
wsnp_Ex_c2718_5038582	5A	43	0.170444588062096	0.0737327188940092	217	NA	NA	0.999066384858187	0.101230014429367
wsnp_Ex_c56443_58561683	6D	87	0.170561189830571	0.447004608294931	217	NA	NA	0.999066384858187	0.0565864503066038
Tdurum_contig93532_89	1B	114	0.170563600281309	0.175115207373272	217	NA	NA	0.999066384858187	0.0670234144553312
BS00042014_51	5B	69	0.170677262504348	0.186635944700461	217	NA	NA	0.999066384858187	-0.0981853216352517
CAP7_c1155_57	5B	69	0.1706772625044	0.186635944700461	217	NA	NA	0.999066384858187	0.0981853216352349
Excalibur_c31499_732	7D	134	0.171152089105717	0.076036866359447	217	NA	NA	0.999066384858187	-0.11034088029362
IAAV2855	1B	90	0.17125602176321	0.235023041474654	217	NA	NA	0.999066384858187	0.070226462266592
wsnp_Ku_c16522_25425455	6B	71	0.171440719158272	0.36405529953917	217	NA	NA	0.999066384858187	-0.0753463207571521
Tdurum_contig54925_415	2B	108	0.171861865591675	0.115207373271889	217	NA	NA	0.999066384858187	0.094217517708902
BobWhite_c18408_199	3A	89	0.17198848236678	0.21889400921659	217	NA	NA	0.999066384858187	0.0758208500189621
wsnp_CAP11_c323_263628	3B	62	0.172607866200381	0.481566820276498	217	NA	NA	0.999066384858187	0.0547135808646715
CAP8_c9110_427	4D	81	0.172948034544527	0.202764976958525	217	NA	NA	0.999066384858187	-0.0723417949436671
CAP8_rep_c8162_101	2B	112	0.173156424270877	0.0506912442396313	217	NA	NA	0.999066384858187	-0.122059586547083
Excalibur_c40976_111	2B	109	0.173156424270877	0.0506912442396313	217	NA	NA	0.999066384858187	-0.122059586547083
RAC875_rep_c116436_106	7B	67	0.173181256061783	0.271889400921659	217	NA	NA	0.999066384858187	-0.0735548452413237
BS00023126_51	1A	78	0.173473296383794	0.32258064516129	217	NA	NA	0.999066384858187	-0.0623858318950976
BS00059896_51	2B	109	0.173605709599412	0.0552995391705069	217	NA	NA	0.999066384858187	-0.117396051519991
wsnp_Ex_c5619_9884202	2B	109	0.173605709599412	0.0552995391705069	217	NA	NA	0.999066384858187	-0.117396051519991
Excalibur_c40976_87	2B	109	0.173605709599459	0.0552995391705069	217	NA	NA	0.999066384858187	0.117396051519997
RAC875_c8197_810	2B	109	0.173605709599459	0.0552995391705069	217	NA	NA	0.999066384858187	0.117396051519997
Kukri_c23591_522	3D	4	0.173654606382069	0.147465437788018	217	NA	NA	0.999066384858187	-0.0763773901059492
Kukri_rep_c69028_999	3D	4	0.173654606382181	0.147465437788018	217	NA	NA	0.999066384858187	0.0763773901059395
wsnp_Ex_rep_c66381_64576423	6B	65	0.17380919411902	0.338709677419355	217	NA	NA	0.999066384858187	0.120850303600868
BobWhite_c4399_447	7A	136	0.173982729488621	0.0829493087557603	217	NA	NA	0.999066384858187	0.105516453116806
RAC875_c12821_466	6A	141	0.174240865174053	0.382488479262673	217	NA	NA	0.999066384858187	0.0640392181358571
wsnp_Ex_rep_c69838_68799256	7A	128	0.174305895648266	0.0921658986175116	217	NA	NA	0.999066384858187	0.0912556746069129
wsnp_BE426418A_Ta_2_1	3A	161	0.174511923364047	0.149769585253456	217	NA	NA	0.999066384858187	0.0768370801817895
BS00049213_51	5B	117	0.174802366623461	0.366359447004608	217	NA	NA	0.999066384858187	0.0622303930505446
BS00064783_51	7B	144	0.175391686903168	0.230414746543779	217	NA	NA	0.999066384858187	-0.0620009270768622
RAC875_c10372_542	7B	144	0.175391686903168	0.230414746543779	217	NA	NA	0.999066384858187	-0.0620009270768622
RAC875_c22831_356	7A	232	0.175541777696508	0.115207373271889	217	NA	NA	0.999066384858187	-0.0858545076557959
RAC875_c52566_644	2B	89	0.175829684929868	0.216589861751152	217	NA	NA	0.999066384858187	0.0803982656496514
Excalibur_c10496_651	1B	84	0.1760480276074	0.248847926267281	217	NA	NA	0.999066384858187	0.071864388863494
CAP7_c5481_96	5B	29	0.176149441707284	0.110599078341014	217	NA	NA	0.999066384858187	0.096926710936831
Excalibur_c14803_1088	3B	66	0.176896470783759	0.119815668202765	217	NA	NA	0.999066384858187	-0.0803213887823508
BS00076033_51	4B	76	0.17735091628783	0.476958525345622	217	NA	NA	0.999066384858187	-0.0607748600037343
RAC875_c28894_526	1B	63	0.177684917721746	0.0852534562211982	217	NA	NA	0.999066384858187	-0.138701638938854
BobWhite_c2027_84	1B	112	0.17781677788687	0.17741935483871	217	NA	NA	0.999066384858187	-0.0653182126280867
Excalibur_c34765_1023	1B	112	0.17781677788687	0.17741935483871	217	NA	NA	0.999066384858187	-0.0653182126280867
Kukri_c30159_573	1B	112	0.17781677788687	0.17741935483871	217	NA	NA	0.999066384858187	-0.0653182126280867
BS00022688_51	5D	195	0.177910772909804	0.451612903225806	217	NA	NA	0.999066384858187	-0.0619107403363284
Kukri_c15768_68	7D	150	0.178392261016728	0.115207373271889	217	NA	NA	0.999066384858187	0.0928882414057064
Excalibur_c37649_125	2A	98	0.178395219957911	0.488479262672811	217	NA	NA	0.999066384858187	-0.0558043433628308
wsnp_Ku_c6977_12078791	5A	92	0.178669374801631	0.168202764976959	217	NA	NA	0.999066384858187	0.0788262467726497
Kukri_rep_c107435_940	5A	43	0.17873041126513	0.152073732718894	217	NA	NA	0.999066384858187	0.0799663791051417
wsnp_CAP7_c254_138937	4A	137	0.17874399270897	0.195852534562212	217	NA	NA	0.999066384858187	-0.0838183820319074
Excalibur_c7823_397	6B	65	0.178977300022588	0.331797235023041	217	NA	NA	0.999066384858187	-0.119873793274451
wsnp_Ex_c8843_14783989	6B	65	0.178977300022588	0.331797235023041	217	NA	NA	0.999066384858187	-0.119873793274451
wsnp_JD_c5591_6743599	6B	65	0.178977300022588	0.331797235023041	217	NA	NA	0.999066384858187	-0.119873793274451
wsnp_Ra_c27839_37354085	6B	65	0.178977300022792	0.331797235023041	217	NA	NA	0.999066384858187	0.119873793274426
BobWhite_c14409_206	5D	196	0.179111766646245	0.426267281105991	217	NA	NA	0.999066384858187	0.0616582459017021
RAC875_c23338_792	6A	141	0.179112756685552	0.28110599078341	217	NA	NA	0.999066384858187	-0.0649568769890925
BS00082460_51	6A	137	0.179112756685579	0.28110599078341	217	NA	NA	0.999066384858187	0.0649568769890845
wsnp_Ku_c23598_33524490	2A	17	0.179215257856984	0.460829493087558	217	NA	NA	0.999066384858187	0.0576331175631744
tplb0060j17_879	6A	41	0.179365071699626	0.288018433179724	217	NA	NA	0.999066384858187	0.0588316183805517
wsnp_Ex_c831_1625061	5B	11	0.179435205728286	0.152073732718894	217	NA	NA	0.999066384858187	-0.0782201046098159
D_contig52360_374	3D	4	0.179490010099057	0.147465437788018	217	NA	NA	0.999066384858187	-0.0748242591371775
RAC875_rep_c72758_122	3B	60	0.179517172378503	0.105990783410138	217	NA	NA	0.999066384858187	-0.0846130165378054
Excalibur_c7706_1936	3B	60	0.179517172378556	0.105990783410138	217	NA	NA	0.999066384858187	0.0846130165377907
RAC875_c99055_69	3A	174	0.179939456474058	0.264976958525346	217	NA	NA	0.999066384858187	0.0582668758577589
BS00070104_51	2D	83	0.180041444021763	0.0944700460829493	217	NA	NA	0.999066384858187	0.0944062292042247
wsnp_Ku_c20011_29589089	5A	89	0.180356789579927	0.253456221198157	217	NA	NA	0.999066384858187	0.0642830084512553
wsnp_Ex_c1097_2105209	3B	63	0.18066163607464	0.13594470046083	217	NA	NA	0.999066384858187	-0.080983701483909
BS00054287_51	6B	66	0.180686038123141	0.394009216589862	217	NA	NA	0.999066384858187	-0.0613697133623932
BS00074301_51	5A	89	0.180713555186687	0.407834101382488	217	NA	NA	0.999066384858187	0.0596772742935023
wsnp_Ex_c14481_22485922	6B	25	0.180972352303228	0.129032258064516	217	NA	NA	0.999066384858187	-0.076352972152673
BobWhite_c8680_918	4A	135	0.181189542882626	0.175115207373272	217	NA	NA	0.999066384858187	0.0856168280641212
IACX8322	4A	127	0.181189542882626	0.175115207373272	217	NA	NA	0.999066384858187	0.0856168280641212
BS00039406_51	2A	113	0.181251637061864	0.472350230414747	217	NA	NA	0.999066384858187	0.0586694786204101
IACX9279	6B	63	0.181283264291259	0.488479262672811	217	NA	NA	0.999066384858187	0.110007527361127
BS00046052_51	3B	63	0.181640350223548	0.161290322580645	217	NA	NA	0.999066384858187	0.0787191968402956
CAP11_c6014_160	1A	70	0.181840251903564	0.108294930875576	217	NA	NA	0.999066384858187	0.0883882483170702
D_contig17313_245	2D	2	0.181979725310996	0.21889400921659	217	NA	NA	0.999066384858187	0.0668416907934652
wsnp_Ku_c10418_17237935	2A	6	0.182241672859727	0.0921658986175116	217	NA	NA	0.999066384858187	-0.0862033626339169
Kukri_c2700_1137	6A	85	0.182270124229067	0.380184331797235	217	NA	NA	0.999066384858187	0.0662071914656277
Tdurum_contig13879_352	1B	159	0.182318043829038	0.283410138248848	217	NA	NA	0.999066384858187	-0.0631469967290323
Excalibur_c19078_210	4B	53	0.182387458320949	0.103686635944701	217	NA	NA	0.999066384858187	0.0884234566306503
Excalibur_c47748_83	6B	64	0.182799438374271	0.225806451612903	217	NA	NA	0.999066384858187	-0.0739974034378648
BS00023055_51	7A	75	0.183000286237785	0.285714285714286	217	NA	NA	0.999066384858187	-0.0599677445824529
RAC875_c46093_492	1B	109	0.183002340643998	0.460829493087558	217	NA	NA	0.999066384858187	0.0545047548251603
Tdurum_contig57742_400	5A	53	0.183718018986636	0.163594470046083	217	NA	NA	0.999066384858187	-0.0935845225286016
wsnp_Ex_c12152_19428078	5B	123	0.183788046720432	0.398617511520737	217	NA	NA	0.999066384858187	-0.0561289354501096
Kukri_c14191_351	6B	58	0.184135775634559	0.400921658986175	217	NA	NA	0.999066384858187	-0.0850083289758192
wsnp_Ex_c7738_13195349	2B	91	0.184225069395291	0.211981566820276	217	NA	NA	0.999066384858187	-0.0796453925933527
BS00066467_51	3B	71	0.184347987026249	0.142857142857143	217	NA	NA	0.999066384858187	0.0806431779460546
RAC875_rep_c74170_236	5A	14	0.18441327863551	0.398617511520737	217	NA	NA	0.999066384858187	0.0645354545028134
wsnp_CAP11_c2309_1201554	3B	80	0.184429401242525	0.271889400921659	217	NA	NA	0.999066384858187	0.0603585614558355
Ex_c64327_523	1B	44	0.184564385400656	0.110599078341014	217	NA	NA	0.999066384858187	-0.126710075631346
IAAV1624	1B	61	0.184564385400656	0.110599078341014	217	NA	NA	0.999066384858187	-0.126710075631346
IAAV2838	1A	51	0.184564385400656	0.110599078341014	217	NA	NA	0.999066384858187	-0.126710075631346
IAAV7611	1B	63	0.184564385400656	0.110599078341014	217	NA	NA	0.999066384858187	-0.126710075631346
Ku_c13532_1753	1B	61	0.184564385400656	0.110599078341014	217	NA	NA	0.999066384858187	-0.126710075631346
Kukri_c29582_126	1B	63	0.184564385400656	0.110599078341014	217	NA	NA	0.999066384858187	-0.126710075631346
Kukri_c51925_654	1B	61	0.184564385400656	0.110599078341014	217	NA	NA	0.999066384858187	-0.126710075631346
RAC875_c79370_378	1B	62	0.184564385400656	0.110599078341014	217	NA	NA	0.999066384858187	-0.126710075631346
RAC875_rep_c77710_180	1B	64	0.184564385400656	0.110599078341014	217	NA	NA	0.999066384858187	-0.126710075631346
Tdurum_contig42092_1047	1B	61	0.184564385400656	0.110599078341014	217	NA	NA	0.999066384858187	-0.126710075631346
Tdurum_contig44861_1253	1B	63	0.184564385400656	0.110599078341014	217	NA	NA	0.999066384858187	-0.126710075631346
Tdurum_contig9874_391	1B	44	0.184564385400656	0.110599078341014	217	NA	NA	0.999066384858187	-0.126710075631346
BS00005004_51	1B	44	0.184564385401091	0.110599078341014	217	NA	NA	0.999066384858187	0.126710075631308
Ku_c3695_1696	1B	61	0.184564385401091	0.110599078341014	217	NA	NA	0.999066384858187	0.126710075631308
RAC875_c21367_209	1B	44	0.184564385401091	0.110599078341014	217	NA	NA	0.999066384858187	0.126710075631308
RAC875_c37934_225	1A	46	0.184564385401091	0.110599078341014	217	NA	NA	0.999066384858187	0.126710075631308
RAC875_c4910_98	1B	63	0.184564385401091	0.110599078341014	217	NA	NA	0.999066384858187	0.126710075631308
RAC875_c51663_87	1B	51	0.184564385401091	0.110599078341014	217	NA	NA	0.999066384858187	0.126710075631308
Tdurum_contig100344_160	1B	63	0.184564385401091	0.110599078341014	217	NA	NA	0.999066384858187	0.126710075631308
Tdurum_contig11334_554	1B	63	0.184564385401091	0.110599078341014	217	NA	NA	0.999066384858187	0.126710075631308
Tdurum_contig13095_97	1B	64	0.184564385401091	0.110599078341014	217	NA	NA	0.999066384858187	0.126710075631308
Tdurum_contig56188_569	1B	53	0.184564385401091	0.110599078341014	217	NA	NA	0.999066384858187	0.126710075631308
tplb0055p02_1074	1B	61	0.184564385401091	0.110599078341014	217	NA	NA	0.999066384858187	0.126710075631308
wsnp_Ku_c28164_38103270	1B	31	0.184564385401091	0.110599078341014	217	NA	NA	0.999066384858187	0.126710075631308
IAAV2065	2A	184	0.184721334098232	0.0737327188940092	217	NA	NA	0.999066384858187	-0.119843251804622
wsnp_Ex_c3964_7181151	2D	99	0.184721334098232	0.0737327188940092	217	NA	NA	0.999066384858187	-0.119843251804622
wsnp_Ex_c11120_18022932	5A	89	0.184967657115213	0.251152073732719	217	NA	NA	0.999066384858187	-0.0639336607026033
BobWhite_c28133_87	1D	68	0.185091673758195	0.308755760368664	217	NA	NA	0.999066384858187	-0.0680016742695884
BS00060073_51	3B	71	0.18531164270745	0.149769585253456	217	NA	NA	0.999066384858187	-0.0778352217829448
RAC875_c93959_96	6A	118	0.185348944532444	0.110599078341014	217	NA	NA	0.999066384858187	-0.0858848633238871
BS00026432_51	2B	131	0.185674812476874	0.161290322580645	217	NA	NA	0.999066384858187	0.0800056373353275
wsnp_BF474340A_Ta_2_1	1A	119	0.185701746610593	0.161290322580645	217	NA	NA	0.999066384858187	-0.080802659945479
BobWhite_c13373_250	2A	19	0.185703113970883	0.467741935483871	217	NA	NA	0.999066384858187	0.0556113428087475
Kukri_c7827_1309	5D	204	0.185795839222308	0.350230414746544	217	NA	NA	0.999066384858187	0.0584008798865572
BS00010616_51	7B	58	0.186106497115661	0.451612903225806	217	NA	NA	0.999066384858187	-0.0594884486391241
Kukri_rep_c71778_644	7B	3	0.186153088771275	0.276497695852535	217	NA	NA	0.999066384858187	0.0551543182316978
Ra_c11529_647	5A	131	0.186422951336801	0.407834101382488	217	NA	NA	0.999066384858187	-0.0516572098115784
Tdurum_contig57370_318	7B	54	0.186508897931234	0.45852534562212	217	NA	NA	0.999066384858187	-0.0608839733857902
BS00056550_51	1A	24	0.186688577661834	0.338709677419355	217	NA	NA	0.999066384858187	-0.0568310306645818
BS00027054_51	7B	103	0.187035544029417	0.288018433179723	217	NA	NA	0.999066384858187	0.0639488588612602
BS00027058_51	7B	103	0.187035544029417	0.288018433179723	217	NA	NA	0.999066384858187	0.0639488588612602
BS00084990_51	1B	155	0.187148100822491	0.0875576036866359	217	NA	NA	0.999066384858187	-0.0995135000702048
Kukri_c9133_2211	1B	85	0.187276655968792	0.244239631336406	217	NA	NA	0.999066384858187	-0.07109089538418
Kukri_rep_c72558_961	2D	43	0.187290088675958	0.165898617511521	217	NA	NA	0.999066384858187	0.0793337178121014
IAAV2593	5B	123	0.187435742599604	0.251152073732719	217	NA	NA	0.999066384858187	0.0635730284104277
RAC875_rep_c72670_558	3B	132	0.187931538505662	0.285714285714286	217	NA	NA	0.999066384858187	-0.0615957267942093
Excalibur_rep_c101527_180	5B	72	0.187945662632792	0.244239631336406	217	NA	NA	0.999066384858187	0.093884910067505
Kukri_c64573_443	5B	72	0.187945662632792	0.244239631336406	217	NA	NA	0.999066384858187	0.093884910067505
Kukri_rep_c109397_59	5B	6	0.18815056485526	0.0806451612903226	217	NA	NA	0.999066384858187	-0.112182078236407
Kukri_c30490_328	1B	137	0.188181790961231	0.207373271889401	217	NA	NA	0.999066384858187	-0.065692564190277
RAC875_c55934_165	1B	137	0.188181790961231	0.207373271889401	217	NA	NA	0.999066384858187	-0.065692564190277
Kukri_c30417_305	6B	58	0.188338246704002	0.430875576036866	217	NA	NA	0.999066384858187	0.0850035895537609
wsnp_Ra_c50264_54965028	6B	58	0.188338246704011	0.430875576036866	217	NA	NA	0.999066384858187	-0.0850035895537609
Tdurum_contig47476_528	4A	150	0.188779023005394	0.105990783410138	217	NA	NA	0.999066384858187	0.0993549959675253
BS00022747_51	7A	136	0.189166417623601	0.0944700460829493	217	NA	NA	0.999066384858187	-0.0958215087508405
BS00078982_51	1A	51	0.18929370077663	0.391705069124424	217	NA	NA	0.999066384858187	0.057308623668046
wsnp_Ex_c5123_9087869	2B	114	0.189792600395148	0.223502304147465	217	NA	NA	0.999066384858187	-0.0769868389733235
RAC875_c818_1185	1B	115	0.189822820514724	0.179723502304147	217	NA	NA	0.999066384858187	-0.0687953843914926
Kukri_c25512_53	1B	122	0.18991290466272	0.15668202764977	217	NA	NA	0.999066384858187	0.0724365454451128
Excalibur_c34189_122	7A	211	0.189965460877554	0.228110599078341	217	NA	NA	0.999066384858187	0.0676060527303086
RFL_Contig5277_888	2A	178	0.190036498031027	0.0990783410138249	217	NA	NA	0.999066384858187	-0.0936598033769571
RAC875_c3427_734	3A	91	0.190355431702208	0.221198156682028	217	NA	NA	0.999066384858187	0.0725728685278648
BS00046165_51	2B	114	0.190626812826767	0.209677419354839	217	NA	NA	0.999066384858187	-0.0778829296491796
Tdurum_contig51605_194	3B	143	0.190909018329797	0.352534562211982	217	NA	NA	0.999066384858187	-0.0614380204988345
Excalibur_c47535_389	2A	109	0.191014109605906	0.0875576036866359	217	NA	NA	0.999066384858187	-0.0893105045242435
wsnp_CAP8_c2677_1394934	2A	106	0.191014109606223	0.0875576036866359	217	NA	NA	0.999066384858187	0.0893105045242315
BS00064820_51	6B	67	0.19103893408291	0.394009216589862	217	NA	NA	0.999066384858187	0.0599798486176351
BS00068108_51	5A	144	0.191114134489312	0.36405529953917	217	NA	NA	0.999066384858187	-0.0552770275024725
Tdurum_contig10036_741	1B	112	0.191173808222226	0.170506912442396	217	NA	NA	0.999066384858187	-0.0642139681916487
Tdurum_contig83079_133	1B	90	0.191263224324742	0.235023041474654	217	NA	NA	0.999066384858187	-0.0674865338711008
Excalibur_c72359_56	2A	150	0.19148700000512	0.258064516129032	217	NA	NA	0.999066384858187	0.0639817131768767
BS00094322_51	6B	67	0.191604574628325	0.403225806451613	217	NA	NA	0.999066384858187	-0.0594529280601437
wsnp_RFL_Contig3054_2955094	7B	69	0.191891748791986	0.334101382488479	217	NA	NA	0.999066384858187	0.0801786058005547
BS00063631_51	6B	65	0.192116138515454	0.334101382488479	217	NA	NA	0.999066384858187	-0.118658623200808
BS00026203_51	6B	65	0.192116138515509	0.334101382488479	217	NA	NA	0.999066384858187	0.118658623200798
wsnp_Ex_c8267_13954978	6B	65	0.192116138515509	0.334101382488479	217	NA	NA	0.999066384858187	0.118658623200798
wsnp_JD_c2691_3617481	6B	65	0.192116138515509	0.334101382488479	217	NA	NA	0.999066384858187	0.118658623200798
BS00100939_51	2B	49	0.192458069972668	0.165898617511521	217	NA	NA	0.999066384858187	0.0728966183798008
Excalibur_c33542_113	4A	138	0.192469550044184	0.163594470046083	217	NA	NA	0.999066384858187	-0.091034628567364
Kukri_rep_c105243_341	6B	66	0.192517186667618	0.19815668202765	217	NA	NA	0.999066384858187	-0.0809058223132979
CAP11_rep_c5039_201	1B	70	0.192560551034002	0.129032258064516	217	NA	NA	0.999066384858187	-0.0805463138693456
RAC875_c60218_63	4D	84	0.192963618045241	0.228110599078341	217	NA	NA	0.999066384858187	-0.0652407555359655
wsnp_Ex_c6142_10746442	7A	213	0.193423714671012	0.232718894009217	217	NA	NA	0.999066384858187	0.0669301120106063
Ku_c69999_111	6A	85	0.193886303277322	0.428571428571429	217	NA	NA	0.999066384858187	0.056170963280282
wsnp_Ku_c20783_30448706	4A	137	0.194408763030486	0.200460829493088	217	NA	NA	0.999066384858187	-0.0763896993967279
RAC875_c41604_1001	6B	65	0.194556394300799	0.336405529953917	217	NA	NA	0.999066384858187	0.117952298215712
Ku_c22026_1410	6B	64	0.194832375012214	0.486175115207373	217	NA	NA	0.999066384858187	0.0999984060079555
BobWhite_c23736_153	5A	89	0.194861875732729	0.410138248847926	217	NA	NA	0.999066384858187	0.0583201298802916
RAC875_c32895_304	7A	128	0.19490298214609	0.23963133640553	217	NA	NA	0.999066384858187	-0.0622473365786895
wsnp_Ku_c21275_31007309	5A	83	0.195168838029698	0.17741935483871	217	NA	NA	0.999066384858187	-0.0675499003990101
Kukri_c2118_264	3B	60	0.195418252753521	0.108294930875576	217	NA	NA	0.999066384858187	0.0819426663742533
RAC875_rep_c69619_78	2A	131	0.19576741727842	0.403225806451613	217	NA	NA	0.999066384858187	0.0559535952785684
Kukri_c2332_1093	1B	64	0.195864777082465	0.115207373271889	217	NA	NA	0.999066384858187	0.121353510516904
BS00083533_51	1B	63	0.195864777082512	0.115207373271889	217	NA	NA	0.999066384858187	-0.121353510516924
RFL_Contig727_736	5A	52	0.196099187763543	0.184331797235023	217	NA	NA	0.999066384858187	0.0682278101058165
BobWhite_c911_127	7A	128	0.196115278938009	0.244239631336406	217	NA	NA	0.999066384858187	-0.0620714662565804
Ku_c956_1797	1B	84	0.196694774137856	0.23963133640553	217	NA	NA	0.999066384858187	0.0706168027495266
wsnp_Ex_c15377_23637176	1A	142	0.197249014143306	0.221198156682028	217	NA	NA	0.999066384858187	0.0644569421505796
Excalibur_c17039_436	2D	37	0.1972621320164	0.449308755760369	217	NA	NA	0.999066384858187	-0.0548180779172283
wsnp_CAP11_rep_c4157_1965583	3A	34	0.197359604473407	0.476958525345622	217	NA	NA	0.999066384858187	0.0522748816358787
wsnp_Ex_c8715_14590273	3B	77	0.197444586373796	0.285714285714286	217	NA	NA	0.999066384858187	0.0638789363597692
RAC875_c35723_106	7A	145	0.197636098225968	0.133640552995392	217	NA	NA	0.999066384858187	-0.078425838323934
Tdurum_contig54463_316	3B	68	0.197692505523036	0.350230414746544	217	NA	NA	0.999066384858187	-0.0637442720471411
BobWhite_c27751_206	4B	78	0.197928166388892	0.403225806451613	217	NA	NA	0.999066384858187	-0.0568558497430942
BobWhite_c27751_95	4B	78	0.197928166388898	0.403225806451613	217	NA	NA	0.999066384858187	0.0568558497430942
wsnp_RFL_Contig2220_1597321	1B	92	0.198002717280531	0.232718894009217	217	NA	NA	0.999066384858187	0.0664881913223514
Ku_c33884_267	2A	133	0.19842524714036	0.41705069124424	217	NA	NA	0.999066384858187	-0.0543165046001235
wsnp_Ex_c10718_17457870	6A	131	0.198478126433139	0.285714285714286	217	NA	NA	0.999066384858187	-0.0585851806326803
wsnp_Ex_c23122_32350412	6B	65	0.198552360760305	0.338709677419355	217	NA	NA	0.999066384858187	-0.114985068619518
Excalibur_c36280_764	2B	114	0.198565858921444	0.214285714285714	217	NA	NA	0.999066384858187	-0.0691813966981947
IAAV958	3B	66	0.198708149358233	0.214285714285714	217	NA	NA	0.999066384858187	0.0643474570782949
wsnp_Ex_c35103_43312537	5B	25	0.198730233057413	0.244239631336406	217	NA	NA	0.999066384858187	-0.0598020831094566
RAC875_c10372_671	7B	151	0.198789621154099	0.223502304147465	217	NA	NA	0.999066384858187	-0.0589231793682683
Kukri_c8390_1102	1B	14	0.198789898923075	0.308755760368664	217	NA	NA	0.999066384858187	-0.0597068191449468
Kukri_c94792_127	2B	153	0.198796516327737	0.0967741935483871	217	NA	NA	0.999066384858187	-0.0871390218029791
BS00030911_51	7A	128	0.198813407657005	0.235023041474654	217	NA	NA	0.999066384858187	-0.0619434756530475
Kukri_c36710_1007	7A	128	0.198813407657005	0.235023041474654	217	NA	NA	0.999066384858187	-0.0619434756530475
BobWhite_c24063_231	7A	128	0.198813407657049	0.235023041474654	217	NA	NA	0.999066384858187	0.061943475653047
JD_c15653_302	6B	64	0.199205543217178	0.47926267281106	217	NA	NA	0.999066384858187	-0.0984308277302191
BobWhite_c15653_484	6B	64	0.199205543217234	0.47926267281106	217	NA	NA	0.999066384858187	0.0984308277302119
wsnp_Ra_c13949_21928888	6B	57	0.19957338835401	0.366359447004608	217	NA	NA	0.999066384858187	-0.0683057583404185
BS00034174_51	4A	50	0.199764003978123	0.382488479262673	217	NA	NA	0.999066384858187	-0.0550930284100755
Ra_c27465_564	4B	68	0.199923649790904	0.142857142857143	217	NA	NA	0.999066384858187	0.0728462939853998
wsnp_Ex_c9722_16062937	1A	92	0.200062160895517	0.421658986175115	217	NA	NA	0.999066384858187	-0.057019840475208
IAAV6131	7A	59	0.200096273210374	0.430875576036866	217	NA	NA	0.999066384858187	-0.0510491094122303
RAC875_rep_c88665_100	2A	47	0.200134212319792	0.304147465437788	217	NA	NA	0.999066384858187	-0.0582300365446162
RAC875_rep_c88665_52	2A	47	0.200134212319792	0.304147465437788	217	NA	NA	0.999066384858187	-0.0582300365446162
RAC875_c7158_687	3B	117	0.200176149784495	0.262672811059908	217	NA	NA	0.999066384858187	0.0581854406623421
Kukri_c34553_89	2B	140	0.200474600115664	0.244239631336406	217	NA	NA	0.999066384858187	-0.0734389858680027
wsnp_Ex_c18669_27544717	6B	63	0.200603300733979	0.490783410138249	217	NA	NA	0.999066384858187	0.106483787885285
wsnp_Ex_c25505_34771897	6B	60	0.200603300733979	0.490783410138249	217	NA	NA	0.999066384858187	0.106483787885285
BS00063549_51	7A	76	0.200769162359256	0.382488479262673	217	NA	NA	0.999066384858187	0.0569175110396367
Excalibur_c58066_180	3B	60	0.200804595148103	0.103686635944701	217	NA	NA	0.999066384858187	0.0814436582018523
BS00048067_51	4A	134	0.200946554610218	0.179723502304147	217	NA	NA	0.999066384858187	-0.0821893090879016
Kukri_c9262_401	6A	85	0.201101157554963	0.476958525345622	217	NA	NA	0.999066384858187	0.0573912251493658
Kukri_rep_c104865_57	5D	207	0.201123087054713	0.350230414746544	217	NA	NA	0.999066384858187	0.0564069946656289
IAAV993	3B	62	0.20112930611078	0.108294930875576	217	NA	NA	0.999066384858187	0.0795546674123022
BS00003867_51	2A	47	0.201188000377634	0.299539170506912	217	NA	NA	0.999066384858187	0.0585456634137174
Tdurum_contig50954_1393	3B	51	0.201288136809438	0.361751152073733	217	NA	NA	0.999066384858187	-0.0593921691821402
RAC875_c63624_753	1B	41	0.201556452535739	0.165898617511521	217	NA	NA	0.999066384858187	-0.0658512064932619
Tdurum_contig77522_310	2A	26	0.201865045827464	0.274193548387097	217	NA	NA	0.999066384858187	0.0632705107720479
Tdurum_contig49187_601	5A	56	0.201968203737623	0.246543778801843	217	NA	NA	0.999066384858187	-0.0615866982656286
Tdurum_contig10036_474	1B	112	0.202328909830667	0.175115207373272	217	NA	NA	0.999066384858187	-0.0620604778830813
Tdurum_contig10036_977	1B	114	0.202328909830667	0.175115207373272	217	NA	NA	0.999066384858187	-0.0620604778830813
wsnp_JD_c18167_16742264	7A	127	0.20234358413681	0.230414746543779	217	NA	NA	0.999066384858187	0.0609776075205204
BS00082760_51	6B	65	0.202801102912236	0.336405529953917	217	NA	NA	0.999066384858187	0.111297768330324
Tdurum_contig48689_514	6B	49	0.202856023897266	0.207373271889401	217	NA	NA	0.999066384858187	-0.0704194845079691
IAAV5171	6D	83	0.203130234917131	0.145161290322581	217	NA	NA	0.999066384858187	-0.0709221114310274
Kukri_c94033_432	4B	68	0.203374128845728	0.117511520737327	217	NA	NA	0.999066384858187	-0.0845861070360137
Kukri_c26279_503	6B	65	0.203401050754096	0.334101382488479	217	NA	NA	0.999066384858187	0.113747435894506
Ku_c34562_480	2B	72	0.2036482266787	0.172811059907834	217	NA	NA	0.999066384858187	0.0733986292212698
wsnp_Ex_c30264_39202224	6A	85	0.203928865078104	0.47926267281106	217	NA	NA	0.999066384858187	-0.0594569378104524
wsnp_Ex_c29368_38408543	6A	77	0.204103433198601	0.30184331797235	217	NA	NA	0.999066384858187	0.072021052262615
Excalibur_c12376_569	1B	44	0.204111751621021	0.117511520737327	217	NA	NA	0.999066384858187	-0.114953165143127
RAC875_c30797_179	2B	134	0.204124856171746	0.168202764976959	217	NA	NA	0.999066384858187	-0.0808218306495441
BS00070455_51	3B	34	0.204798932944959	0.403225806451613	217	NA	NA	0.999066384858187	0.0581268429121344
BS00048031_51	3A	89	0.204945576161137	0.223502304147465	217	NA	NA	0.999066384858187	0.0710740347597278
BS00031200_51	1A	71	0.205173901557921	0.357142857142857	217	NA	NA	0.999066384858187	0.0677498243815631
RAC875_rep_c103893_601	2D	41	0.20522485476878	0.179723502304147	217	NA	NA	0.999066384858187	-0.0748708728555521
wsnp_BF474379A_Ta_2_2	7A	136	0.205293167617808	0.246543778801843	217	NA	NA	0.999066384858187	-0.0665603882839561
wsnp_BE444858D_Ta_1_1	4D	84	0.205437646814075	0.182027649769585	217	NA	NA	0.999066384858187	0.068889854352058
Excalibur_c30378_344	5D	200	0.205650935953657	0.465437788018433	217	NA	NA	0.999066384858187	-0.056607359860954
IACX6009	5B	72	0.2056770517996	0.23963133640553	217	NA	NA	0.999066384858187	-0.089551926954254
wsnp_Ex_c3201_5910642	1A	137	0.206056958620868	0.334101382488479	217	NA	NA	0.999066384858187	0.0537839225887211
wsnp_Ku_c2700_5121383	6A	85	0.206114687810066	0.490783410138249	217	NA	NA	0.999066384858187	-0.0581895183460617
wsnp_CAP11_c827_513472	7A	136	0.206322561865749	0.394009216589862	217	NA	NA	0.999066384858187	0.0569102159835841
Tdurum_contig51605_542	3B	144	0.206489948579472	0.357142857142857	217	NA	NA	0.999066384858187	0.0590887785422165
BS00046164_51	2B	114	0.206926870792293	0.214285714285714	217	NA	NA	0.999066384858187	-0.0681977974965342
RAC875_c12733_1509	7A	228	0.207030888883056	0.131336405529954	217	NA	NA	0.999066384858187	0.0825015714748449
Kukri_c32700_104	2B	105	0.207067280760395	0.131336405529954	217	NA	NA	0.999066384858187	-0.0718853114826672
RFL_Contig2577_584	2B	115	0.207211343319238	0.320276497695853	217	NA	NA	0.999066384858187	-0.0677503933097956
Excalibur_c42146_338	2B	131	0.207229423706597	0.152073732718894	217	NA	NA	0.999066384858187	-0.080618136433209
BS00062425_51	7A	116	0.207331611048896	0.41705069124424	217	NA	NA	0.999066384858187	-0.052585027746388
Excalibur_c20610_251	1B	63	0.207389994976832	0.115207373271889	217	NA	NA	0.999066384858187	0.117589067129302
RAC875_c26487_145	6A	79	0.207936007053966	0.387096774193548	217	NA	NA	0.999066384858187	-0.0578099017905522
Kukri_c55196_445	7A	128	0.208021693778918	0.0967741935483871	217	NA	NA	0.999066384858187	-0.0834634240362164
CAP7_c1241_128	1B	65	0.208066500879662	0.158986175115207	217	NA	NA	0.999066384858187	-0.0733940547328888
Excalibur_c59263_96	7A	130	0.208156622115516	0.324884792626728	217	NA	NA	0.999066384858187	-0.0570276658922708
Excalibur_c11437_75	2A	102	0.208259854574348	0.357142857142857	217	NA	NA	0.999066384858187	-0.0630331667840753
Kukri_rep_c98227_390	7A	203	0.208416009120956	0.347926267281106	217	NA	NA	0.999066384858187	0.0566614544860364
Tdurum_contig48302_532	2A	99	0.208714230513269	0.453917050691244	217	NA	NA	0.999066384858187	0.0531567239461026
wsnp_Ex_c5947_10431109	1B	65	0.209203859638038	0.117511520737327	217	NA	NA	0.999066384858187	0.0779621415083191
wsnp_JD_c5659_6814240	1B	74	0.209843253004191	0.0990783410138249	217	NA	NA	0.999066384858187	-0.0893382371395157
BS00039983_51	2A	99	0.209949120021811	0.470046082949309	217	NA	NA	0.999066384858187	-0.0541632608312419
wsnp_Ex_c2203_4129271	2B	114	0.210091601990598	0.341013824884793	217	NA	NA	0.999066384858187	0.0674759054089744
Kukri_c38882_391	6A	79	0.210174429274901	0.23963133640553	217	NA	NA	0.999066384858187	0.0685964343790681
BS00059503_51	4A	109	0.210232844173675	0.076036866359447	217	NA	NA	0.999066384858187	0.0903942847883261
wsnp_Ku_c18923_28319203	2B	97	0.210381706811669	0.0921658986175116	217	NA	NA	0.999066384858187	-0.0789148617361128
Tdurum_contig10128_593	5A	42	0.210385683798052	0.0714285714285714	217	NA	NA	0.999066384858187	0.0931910666532092
tplb0056h22_2113	5A	43	0.210385683798052	0.0714285714285714	217	NA	NA	0.999066384858187	0.0931910666532092
wsnp_Ex_rep_c66522_64795143	2D	62	0.210424315904846	0.23963133640553	217	NA	NA	0.999066384858187	-0.0600407130283438
Tdurum_contig13250_137	1B	131	0.210449624193983	0.0599078341013825	217	NA	NA	0.999066384858187	0.109477356666822
CAP11_c3209_76	5A	93	0.210495750937657	0.165898617511521	217	NA	NA	0.999066384858187	-0.0747047806682843
wsnp_Ex_c18754_27630557	5A	92	0.210495750937783	0.165898617511521	217	NA	NA	0.999066384858187	0.0747047806682772
BS00084096_51	5B	107	0.210586789279465	0.0552995391705069	217	NA	NA	0.999066384858187	0.100117315824809
wsnp_Ra_c7112_12318340	7A	213	0.210632168069925	0.235023041474654	217	NA	NA	0.999066384858187	-0.0638825288672384
BS00064892_51	7A	76	0.210658227529124	0.394009216589862	217	NA	NA	0.999066384858187	0.0553934087338961
Excalibur_rep_c106790_155	4D	81	0.211054934301209	0.30184331797235	217	NA	NA	0.999066384858187	0.0582625845351927
wsnp_Ku_c18227_27490539	1B	101	0.211157187202025	0.306451612903226	217	NA	NA	0.999066384858187	0.0551796448724833
Excalibur_c4372_363	2A	151	0.211420332484072	0.357142857142857	217	NA	NA	0.999066384858187	-0.0572176660204153
RAC875_c17182_600	7B	3	0.21152993976514	0.276497695852535	217	NA	NA	0.999066384858187	-0.0521351193000434
wsnp_BE490147A_Ta_2_1	6A	85	0.211699049571732	0.382488479262673	217	NA	NA	0.999066384858187	-0.0613107336068026
wsnp_CAP11_c303_253438	6A	85	0.211699049571732	0.382488479262673	217	NA	NA	0.999066384858187	-0.0613107336068026
wsnp_Ex_c9502_15748469	6A	85	0.211699049571732	0.382488479262673	217	NA	NA	0.999066384858187	-0.0613107336068026
Tdurum_contig9835_664	6A	85	0.211699049571825	0.382488479262673	217	NA	NA	0.999066384858187	0.0613107336068026
Excalibur_c12395_467	5B	130	0.211723666924476	0.0645161290322581	217	NA	NA	0.999066384858187	-0.102618903512761
Kukri_rep_c94476_152	3B	88	0.211817851010225	0.299539170506912	217	NA	NA	0.999066384858187	0.0498493715423667
BS00071424_51	7A	137	0.21192162228426	0.292626728110599	217	NA	NA	0.999066384858187	-0.0586178367420001
Excalibur_c52319_257	2A	150	0.212189001808936	0.375576036866359	217	NA	NA	0.999066384858187	0.0541340438141864
BS00022838_51	5A	124	0.212303450935882	0.267281105990783	217	NA	NA	0.999066384858187	0.0634646129527692
BS00036767_51	2A	98	0.21239072582796	0.481566820276498	217	NA	NA	0.999066384858187	0.0527673957751533
IAAV6015	4D	86	0.212936911569647	0.0737327188940092	217	NA	NA	0.999066384858187	-0.0864985445345825
BS00097939_51	3A	173	0.213160601458914	0.145161290322581	217	NA	NA	0.999066384858187	-0.0691783984736318
BS00005265_51	3B	72	0.213274434947486	0.200460829493088	217	NA	NA	0.999066384858187	-0.0805441331464234
wsnp_Ex_c12887_20427158	3B	72	0.213274434947486	0.200460829493088	217	NA	NA	0.999066384858187	-0.0805441331464234
RAC875_rep_c111494_195	1B	131	0.213386444555835	0.246543778801843	217	NA	NA	0.999066384858187	0.0606381725456604
wsnp_Ex_c4888_8714379	3B	62	0.21342566975921	0.112903225806452	217	NA	NA	0.999066384858187	0.0770612228935543
RFL_Contig3841_3051	4A	137	0.213667883328011	0.195852534562212	217	NA	NA	0.999066384858187	0.0780925906573824
wsnp_BG606586B_Ta_2_13	1B	76	0.213701291532986	0.345622119815668	217	NA	NA	0.999066384858187	0.0546990157895948
RAC875_c5556_328	1B	75	0.213748027191497	0.138248847926267	217	NA	NA	0.999066384858187	-0.0845969953212053
BS00011962_51	6A	141	0.214031093754387	0.357142857142857	217	NA	NA	0.999066384858187	-0.0589628400049014
Tdurum_contig12008_803	3B	10	0.214048056220873	0.152073732718894	217	NA	NA	0.999066384858187	-0.0629214987511499
Kukri_c27717_316	1A	71	0.214365242970405	0.264976958525346	217	NA	NA	0.999066384858187	0.0721968797597157
tplb0030f06_593	2B	146	0.214486925563844	0.23963133640553	217	NA	NA	0.999066384858187	-0.0632851642939105
wsnp_Ex_c16446_24946990	6B	65	0.214545972409971	0.329493087557604	217	NA	NA	0.999066384858187	0.108318902412215
wsnp_Ex_c11350_18330107	7A	130	0.214657136153175	0.0990783410138249	217	NA	NA	0.999066384858187	-0.0811596885473347
wsnp_Ex_c2185_4094843	5A	93	0.21485341768958	0.165898617511521	217	NA	NA	0.999066384858187	-0.0733619644755992
Ku_c2606_779	6B	64	0.215011555542776	0.483870967741935	217	NA	NA	0.999066384858187	0.0964249564280806
wsnp_RFL_Contig3138_3094305	4A	62	0.215881799047061	0.350230414746544	217	NA	NA	0.999066384858187	0.0548087848111063
RAC875_c4465_549	2B	114	0.216305326230122	0.338709677419355	217	NA	NA	0.999066384858187	0.0664480299419763
RFL_Contig3841_2433	4A	138	0.216345150688273	0.193548387096774	217	NA	NA	0.999066384858187	0.0774453549213785
Ku_c23207_988	3B	62	0.216591595332477	0.476958525345622	217	NA	NA	0.999066384858187	0.0489687550841129
BS00022226_51	6B	64	0.216633604006487	0.481566820276498	217	NA	NA	0.999066384858187	-0.0953898568272962
RFL_Contig617_1357	5D	207	0.216681259031702	0.34331797235023	217	NA	NA	0.999066384858187	-0.054679954558698
Kukri_c29640_92	2B	69	0.216778250513636	0.168202764976959	217	NA	NA	0.999066384858187	-0.0707925147859818
wsnp_Ku_c16572_25480808	6A	27	0.216988044065155	0.313364055299539	217	NA	NA	0.999066384858187	0.0572531554013285
Excalibur_c32726_125	1B	63	0.217096500720511	0.117511520737327	217	NA	NA	0.999066384858187	0.109126978431341
Kukri_rep_c70103_146	3B	62	0.21719867228643	0.474654377880184	217	NA	NA	0.999066384858187	0.0485001464683137
wsnp_Ra_c12183_19587379	5A	89	0.217641689180562	0.269585253456221	217	NA	NA	0.999066384858187	-0.0583670453058982
RAC875_rep_c81781_202	6B	66	0.21771154709245	0.149769585253456	217	NA	NA	0.999066384858187	-0.0989967691850566
RAC875_c61824_194	3B	145	0.217762868937957	0.308755760368664	217	NA	NA	0.999066384858187	-0.0611351066562476
BS00067436_51	1B	98	0.21785180062843	0.306451612903226	217	NA	NA	0.999066384858187	-0.0580451790602892
Kukri_c52496_434	7B	86	0.217936170076536	0.0645161290322581	217	NA	NA	0.999066384858187	-0.0932045306023594
Excalibur_c5700_244	7B	87	0.217936170076741	0.0645161290322581	217	NA	NA	0.999066384858187	0.0932045306023497
BobWhite_c5564_86	5A	43	0.218138951501816	0.152073732718894	217	NA	NA	0.999066384858187	-0.0733136649280652
wsnp_Ex_rep_c67394_65974276	5A	43	0.218138951501909	0.152073732718894	217	NA	NA	0.999066384858187	0.0733136649280612
RAC875_c99084_580	7B	71	0.2188393148972	0.331797235023041	217	NA	NA	0.999066384858187	0.0755450887704612
BS00062304_51	4B	111	0.21961559598349	0.0737327188940092	217	NA	NA	0.999066384858187	0.0937752969553642
BS00021714_51	1A	78	0.219621575439133	0.373271889400922	217	NA	NA	0.999066384858187	-0.0507797809568471
RAC875_c35688_178	2A	151	0.219732058381565	0.13594470046083	217	NA	NA	0.999066384858187	-0.0810752366727634
wsnp_BF201235A_Ta_2_4	2A	25	0.220049251215645	0.297235023041475	217	NA	NA	0.999066384858187	-0.0560286943885355
RFL_Contig2531_987	4A	144	0.220193080801004	0.476958525345622	217	NA	NA	0.999066384858187	-0.0530989674510938
BS00084133_51	5D	198	0.220235408896802	0.483870967741935	217	NA	NA	0.999066384858187	-0.0549105850127436
BS00074962_51	1B	41	0.220482503063146	0.112903225806452	217	NA	NA	0.999066384858187	0.116765276104267
Ku_c32537_241	6B	65	0.221023189134547	0.336405529953917	217	NA	NA	0.999066384858187	-0.0996412240545794
BobWhite_s64797_152	4B	56	0.221107228218475	0.179723502304147	217	NA	NA	0.999066384858187	0.0604314547797133
RAC875_c19303_228	4B	56	0.221107228218475	0.179723502304147	217	NA	NA	0.999066384858187	0.0604314547797133
Tdurum_contig12899_342	3B	10	0.221158354236226	0.15668202764977	217	NA	NA	0.999066384858187	-0.0623930525551351
Excalibur_c2819_2310	2B	114	0.221174011021454	0.345622119815668	217	NA	NA	0.999066384858187	-0.0660540475831883
Tdurum_contig10194_765	6A	85	0.221457231478889	0.13594470046083	217	NA	NA	0.999066384858187	-0.0782754280269131
wsnp_Ku_c31419_41152151	7B	56	0.221460139962456	0.467741935483871	217	NA	NA	0.999066384858187	0.059721199305681
Excalibur_c9001_569	3B	66	0.221611379437307	0.207373271889401	217	NA	NA	0.999066384858187	0.0638617441366502
wsnp_Ra_c12148_19539667	1A	78	0.221620549609943	0.297235023041475	217	NA	NA	0.999066384858187	-0.0567351842801944
Jagger_c556_473	6B	65	0.221876005761242	0.336405529953917	217	NA	NA	0.999066384858187	0.109949695025545
wsnp_Ex_c9470_15701734	6B	65	0.221876005761242	0.336405529953917	217	NA	NA	0.999066384858187	0.109949695025545
wsnp_Ra_c11600_18784716	6B	65	0.221876005761324	0.336405529953917	217	NA	NA	0.999066384858187	-0.109949695025563
Ku_c63748_1264	2B	41	0.222329882227408	0.168202764976959	217	NA	NA	0.999066384858187	-0.062905878829274
RFL_Contig4167_1164	5B	136	0.222480062015528	0.119815668202765	217	NA	NA	0.999066384858187	0.0752062130628879
wsnp_Ex_c9502_15748251	6A	85	0.222656641706871	0.380184331797235	217	NA	NA	0.999066384858187	0.0604672712588616
Tdurum_contig61884_836	7B	148	0.22280418176936	0.21889400921659	217	NA	NA	0.999066384858187	0.0552649270784751
RAC875_c31560_141	2D	41	0.222808013225025	0.175115207373272	217	NA	NA	0.999066384858187	0.0711837672055537
wsnp_Ex_rep_c69752_68711460	3A	88	0.222987157235256	0.172811059907834	217	NA	NA	0.999066384858187	-0.069398015694297
wsnp_JD_c10602_11238420	3B	74	0.223037116241205	0.131336405529954	217	NA	NA	0.999066384858187	0.0760110257434841
Excalibur_c63483_991	3D	5	0.223145325892218	0.145161290322581	217	NA	NA	0.999066384858187	0.0688270022228004
Excalibur_c29625_222	3B	68	0.223585628295884	0.352534562211982	217	NA	NA	0.999066384858187	-0.0617300313148794
wsnp_Ku_c8400_14280021	3A	113	0.223626557627404	0.288018433179724	217	NA	NA	0.999066384858187	-0.0553129040507052
BS00110564_51	3A	129	0.223712034012438	0.182027649769585	217	NA	NA	0.999066384858187	-0.0606424596067696
BobWhite_c47357_535	2B	114	0.223739660563505	0.341013824884793	217	NA	NA	0.999066384858187	-0.0661695252078793
IAAV6424	2B	113	0.223829878021168	0.175115207373272	217	NA	NA	0.999066384858187	0.0750700480039521
RAC875_rep_c112818_870	5B	126	0.224025929105686	0.158986175115207	217	NA	NA	0.999066384858187	-0.0747651899495985
wsnp_Ku_c12022_19520410	2B	85	0.22403079869388	0.235023041474654	217	NA	NA	0.999066384858187	0.0619590204885521
Tdurum_contig11126_182	6B	59	0.22413658556572	0.456221198156682	217	NA	NA	0.999066384858187	0.0778942384903551
Kukri_c18274_1610	6B	58	0.224136585565734	0.456221198156682	217	NA	NA	0.999066384858187	-0.0778942384903551
Tdurum_contig81608_63	7A	33	0.224363141344991	0.299539170506912	217	NA	NA	0.999066384858187	-0.050374934047432
Kukri_c834_259	2B	115	0.224788920488342	0.341013824884793	217	NA	NA	0.999066384858187	0.0660285584601379
wsnp_Ex_c64847_63484965	6B	59	0.224946990410148	0.456221198156682	217	NA	NA	0.999066384858187	0.0771776086851794
Excalibur_rep_c109101_94	2D	2	0.224996917977403	0.290322580645161	217	NA	NA	0.999066384858187	-0.054770353310972
wsnp_Ex_c7447_12752449	1B	78	0.22521346998945	0.1036866359447	217	NA	NA	0.999066384858187	-0.0782999448499138
wsnp_Ex_c7447_12751589	1B	79	0.225213469989571	0.103686635944701	217	NA	NA	0.999066384858187	0.0782999448498956
Kukri_c43406_2491	6B	58	0.225550941095233	0.433179723502304	217	NA	NA	0.999066384858187	-0.0788079512981223
Ra_c14171_2765	6B	58	0.225550941095233	0.433179723502304	217	NA	NA	0.999066384858187	-0.0788079512981223
Excalibur_c42255_425	5A	144	0.225947170367224	0.359447004608295	217	NA	NA	0.999066384858187	-0.0516476115472191
BS00079734_51	7D	208	0.226065581546749	0.149769585253456	217	NA	NA	0.999066384858187	0.0660944582786485
wsnp_Ra_c5346_9501281	6A	122	0.226163569466464	0.370967741935484	217	NA	NA	0.999066384858187	0.0493298670330082
Kukri_c58054_59	3B	132	0.226452419911917	0.290322580645161	217	NA	NA	0.999066384858187	-0.0576805811605094
RFL_Contig3799_987	3B	66	0.22658576317903	0.124423963133641	217	NA	NA	0.999066384858187	0.0714378404720577
wsnp_Ku_c13043_20902807	1B	84	0.226741509801637	0.237327188940092	217	NA	NA	0.999066384858187	-0.0637778972979577
RAC875_c47137_112	1B	61	0.226962867930246	0.126728110599078	217	NA	NA	0.999066384858187	-0.10363438923097
Kukri_rep_c109167_89	4A	100	0.227108917660215	0.216589861751152	217	NA	NA	0.999066384858187	-0.0619945433302789
wsnp_Ku_c4342_7887834	4A	67	0.227176997267793	0.26036866359447	217	NA	NA	0.999066384858187	-0.0535187053072637
BS00070861_51	2B	108	0.227377466107979	0.105990783410138	217	NA	NA	0.999066384858187	0.0922042783511685
RAC875_c14171_664	6B	58	0.227647233192614	0.43778801843318	217	NA	NA	0.999066384858187	-0.0781476169284669
wsnp_Ex_c1398_2677127	6B	65	0.228079069978958	0.338709677419355	217	NA	NA	0.999066384858187	0.108548203352978
BS00028217_51	6B	57	0.228130915720054	0.232718894009217	217	NA	NA	0.999066384858187	-0.0664336358232909
IAAV6312	2D	42	0.228437181120837	0.45852534562212	217	NA	NA	0.999066384858187	0.053830961710613
Kukri_rep_c85536_598	4A	154	0.228460701460632	0.105990783410138	217	NA	NA	0.999066384858187	-0.0940561872564416
Tdurum_contig42092_348	5B	52	0.228489691715236	0.400921658986175	217	NA	NA	0.999066384858187	0.0571284163123149
wsnp_Ex_c6548_11355524	5B	52	0.228489691715236	0.400921658986175	217	NA	NA	0.999066384858187	0.0571284163123149
Tdurum_contig28304_335	7B	103	0.228554839311415	0.299539170506912	217	NA	NA	0.999066384858187	-0.0586026398195685
Tdurum_contig100004_204	3B	92	0.228642932464338	0.283410138248848	217	NA	NA	0.999066384858187	0.0523342391872692
Kukri_c3168_521	3B	63	0.228688411576148	0.191244239631336	217	NA	NA	0.999066384858187	0.0742823563301513
IACX971	3B	63	0.228688411576305	0.191244239631336	217	NA	NA	0.999066384858187	-0.0742823563301442
Tdurum_contig47476_495	4A	150	0.229356458161951	0.110599078341014	217	NA	NA	0.999066384858187	-0.0910767292522223
Kukri_c26168_423	1B	61	0.229432970392977	0.115207373271889	217	NA	NA	0.999066384858187	0.110259927860241
Kukri_c42522_155	1B	63	0.229432970392977	0.115207373271889	217	NA	NA	0.999066384858187	0.110259927860241
RFL_Contig29_1062	3B	53	0.229546439837359	0.105990783410138	217	NA	NA	0.999066384858187	-0.0846767273389823
wsnp_Ex_c63909_62932893	2A	156	0.229581628897441	0.147465437788018	217	NA	NA	0.999066384858187	0.0692417488910024
Tdurum_contig100212_141	3B	14	0.230313329928968	0.207373271889401	217	NA	NA	0.999066384858187	-0.060234719226564
RAC875_c30138_595	1B	8	0.230342317675774	0.110599078341014	217	NA	NA	0.999066384858187	0.115404406870141
wsnp_Ra_c15069_23407152	5B	123	0.230346031191469	0.400921658986175	217	NA	NA	0.999066384858187	-0.0504577605533978
BS00105601_51	1A	52	0.23051059800813	0.41705069124424	217	NA	NA	0.999066384858187	-0.0522055047984349
Kukri_c38845_821	1B	31	0.2307154499329	0.124423963133641	217	NA	NA	0.999066384858187	-0.0972389083782712
BobWhite_c28295_256	1B	41	0.230715449932951	0.124423963133641	217	NA	NA	0.999066384858187	0.0972389083782446
Excalibur_c15733_252	2A	99	0.230930553380043	0.472350230414747	217	NA	NA	0.999066384858187	-0.0501282814678516
RAC875_c13116_541	2A	99	0.231292976684282	0.465437788018433	217	NA	NA	0.999066384858187	0.0508477778412066
BS00043103_51	2B	96	0.231442413230575	0.334101382488479	217	NA	NA	0.999066384858187	-0.0556480378805535
wsnp_Ku_c1292_2572053	2A	82	0.231494417027253	0.345622119815668	217	NA	NA	0.999066384858187	0.056598405818427
Excalibur_rep_c111629_239	7B	77	0.231580652597073	0.394009216589862	217	NA	NA	0.999066384858187	0.064753285743862
RAC875_c13410_2221	5B	218	0.231636722395739	0.345622119815668	217	NA	NA	0.999066384858187	0.0529171507102362
wsnp_RFL_Contig2805_2579582	7A	203	0.231656163781842	0.400921658986175	217	NA	NA	0.999066384858187	0.0481405644706294
BS00080317_51	6B	65	0.231846988815181	0.317972350230415	217	NA	NA	0.999066384858187	-0.11005834269757
wsnp_Ex_c1602_3055066	3D	98	0.231939276553211	0.131336405529954	217	NA	NA	0.999066384858187	-0.0771029865737503
Kukri_rep_c104422_192	2B	49	0.231939276553352	0.131336405529954	217	NA	NA	0.999066384858187	0.0771029865737383
wsnp_Ex_c1629_3104356	3D	98	0.231939276553352	0.131336405529954	217	NA	NA	0.999066384858187	0.0771029865737383
RFL_Contig4718_1269	2B	104	0.231997203534614	0.0990783410138248	217	NA	NA	0.999066384858187	0.0781007221559094
IAAV1120	4B	12	0.232219907926022	0.419354838709677	217	NA	NA	0.999066384858187	-0.0525751648743213
wsnp_Ku_c24742_34711973	7A	130	0.232366483495175	0.133640552995392	217	NA	NA	0.999066384858187	-0.0664151431233164
wsnp_Ku_c5891_10414090	6B	58	0.232762459697002	0.433179723502304	217	NA	NA	0.999066384858187	0.0770222667660327
RAC875_c26896_339	2D	41	0.232790769616253	0.179723502304147	217	NA	NA	0.999066384858187	0.0727512784067201
Ex_c1334_889	7A	127	0.233003578507227	0.426267281105991	217	NA	NA	0.999066384858187	-0.0542108113571365
Excalibur_c46590_363	2B	49	0.233144170467045	0.311059907834101	217	NA	NA	0.999066384858187	-0.0633250887467858
RAC875_c3672_705	5D	200	0.233754982026611	0.463133640552995	217	NA	NA	0.999066384858187	0.0529292989499215
BS00040305_51	4B	60	0.234146440935788	0.122119815668203	217	NA	NA	0.999066384858187	0.0686559635816302
Excalibur_c20277_483	3B	10	0.234791807147546	0.154377880184332	217	NA	NA	0.999066384858187	0.0604000608908564
Excalibur_c29625_243	3B	68	0.234808136341465	0.36405529953917	217	NA	NA	0.999066384858187	-0.0571638781184047
BS00040916_51	5A	50	0.2349166429825	0.209677419354839	217	NA	NA	0.999066384858187	0.0575838766927106
RAC875_c10659_570	1B	63	0.234953905275625	0.115207373271889	217	NA	NA	0.999066384858187	-0.112541841563977
Tdurum_contig50954_1264	3B	51	0.234983370505602	0.359447004608295	217	NA	NA	0.999066384858187	0.0555134305333933
Tdurum_contig75819_1471	4A	137	0.235157579323765	0.195852534562212	217	NA	NA	0.999066384858187	-0.0746672168566995
D_contig05962_325	7D	150	0.235527734155979	0.207373271889401	217	NA	NA	0.999066384858187	0.0612231599072892
Excalibur_rep_c69004_1653	3D	4	0.235777230211162	0.205069124423963	217	NA	NA	0.999066384858187	0.0580661603572175
Tdurum_contig41945_748	1B	100	0.235834126368778	0.117511520737327	217	NA	NA	0.999066384858187	-0.0760890931697942
wsnp_Ex_c18462_27305612	1B	79	0.236017303553475	0.414746543778802	217	NA	NA	0.999066384858187	0.0511332897192958
wsnp_Ex_c558_1105911	7A	131	0.236265755469601	0.262672811059908	217	NA	NA	0.999066384858187	0.0572771767343756
RFL_Contig1175_354	3A	89	0.236267598523127	0.119815668202765	217	NA	NA	0.999066384858187	-0.0794071352813255
wsnp_Ex_rep_c104125_88923836	3A	173	0.236325102680101	0.138248847926267	217	NA	NA	0.999066384858187	0.0685782441079774
Excalibur_c662_229	7A	35	0.236436113819837	0.292626728110599	217	NA	NA	0.999066384858187	0.0491847367359011
wsnp_Ex_c9458_15679797	3A	88	0.236570018146315	0.0529953917050691	217	NA	NA	0.999066384858187	0.102700088891363
wsnp_Ex_rep_c66982_65424063	2A	6	0.236730586248052	0.105990783410138	217	NA	NA	0.999066384858187	-0.0715995726566305
BobWhite_c16439_1143	2D	39	0.236841109347236	0.463133640552995	217	NA	NA	0.999066384858187	-0.0512878478319401
Kukri_c27591_1180	5B	71	0.237318629801862	0.246543778801843	217	NA	NA	0.999066384858187	0.0843694953471328
Tdurum_contig14404_319	5B	126	0.237341736619194	0.426267281105991	217	NA	NA	0.999066384858187	-0.0719789996893141
Kukri_rep_c83485_398	2A	98	0.237418887767467	0.476958525345622	217	NA	NA	0.999066384858187	0.049681648775536
wsnp_Ku_c330_683203	1A	153	0.237568684822214	0.23963133640553	217	NA	NA	0.999066384858187	-0.0543282639884417
tplb0031k24_254	2B	92	0.237680389531205	0.0921658986175116	217	NA	NA	0.999066384858187	-0.0797401154037161
BS00067983_51	6B	92	0.237721392850848	0.47926267281106	217	NA	NA	0.999066384858187	-0.0496275094882712
RAC875_c56516_786	3A	173	0.23820184417496	0.147465437788018	217	NA	NA	0.999066384858187	-0.0658620623345314
wsnp_Ex_c11055_17928283	5D	205	0.238337100025795	0.43778801843318	217	NA	NA	0.999066384858187	-0.0492576190017626
wsnp_Ex_rep_c69738_68695568	1A	70	0.238769211288751	0.244239631336406	217	NA	NA	0.999066384858187	0.0714787210518182
Kukri_rep_c69970_717	3A	111	0.238894583610757	0.195852534562212	217	NA	NA	0.999066384858187	0.0659149707236866
Tdurum_contig82812_213	2A	99	0.239628059451257	0.470046082949309	217	NA	NA	0.999066384858187	-0.0506502211215905
wsnp_Ku_c17161_26193672	7B	91	0.239884821920764	0.112903225806452	217	NA	NA	0.999066384858187	-0.0751633124963895
wsnp_Ex_c18733_27607958	1B	63	0.240010906908874	0.13594470046083	217	NA	NA	0.999066384858187	0.0929345747975105
RAC875_c13949_923	6B	57	0.240072774523484	0.368663594470046	217	NA	NA	0.999066384858187	0.0632883402928055
IACX4378	1A	78	0.240214000641814	0.290322580645161	217	NA	NA	0.999066384858187	-0.055638987106172
Ex_c2510_477	2B	107	0.240301949926226	0.154377880184332	217	NA	NA	0.999066384858187	0.0650812656822772
BS00055866_51	1B	87	0.240494771323713	0.290322580645161	217	NA	NA	0.999066384858187	-0.0594698677319219
BS00075524_51	2A	83	0.240546023570851	0.230414746543779	217	NA	NA	0.999066384858187	0.0535673444766189
BobWhite_c27364_124	6B	117	0.240553120562228	0.285714285714286	217	NA	NA	0.999066384858187	0.055481688187367
RAC875_c7110_2706	6B	65	0.24108081742963	0.331797235023041	217	NA	NA	0.999066384858187	-0.102667686615717
RAC875_c2787_470	3B	60	0.241514500822014	0.110599078341014	217	NA	NA	0.999066384858187	-0.0733249313694624
IACX7841	5B	139	0.241598363893615	0.235023041474654	217	NA	NA	0.999066384858187	-0.0572037566945562
IAAV2324	1B	63	0.241625346275425	0.175115207373272	217	NA	NA	0.999066384858187	-0.0873219013459599
Excalibur_c31769_793	5A	93	0.241756038111094	0.161290322580645	217	NA	NA	0.999066384858187	-0.0701063377712652
Kukri_c57014_168	2B	119	0.241826346092803	0.338709677419355	217	NA	NA	0.999066384858187	-0.0643265153770152
BS00070210_51	3B	113	0.241901897723738	0.221198156682028	217	NA	NA	0.999066384858187	0.0553437851936476
BS00070004_51	2A	113	0.241907372965131	0.440092165898618	217	NA	NA	0.999066384858187	0.050727568271447
wsnp_Ex_c6094_10663424	4A	127	0.241970090147351	0.188940092165899	217	NA	NA	0.999066384858187	0.0734494177809415
BS00066891_51	4A	110	0.24197825817223	0.0414746543778802	217	NA	NA	0.999066384858187	-0.110135718708035
RAC875_c3141_214	3D	4	0.242150495836778	0.101382488479263	217	NA	NA	0.999066384858187	-0.0709640430328049
wsnp_CAP7_c949_486485	7A	136	0.242309724852699	0.391705069124424	217	NA	NA	0.999066384858187	-0.0528099330208516
wsnp_CAP12_c2297_1121142	3B	119	0.2424529156161	0.0576036866359447	217	NA	NA	0.999066384858187	-0.112176759521236
Tdurum_contig67161_99	7B	136	0.242708688192592	0.474654377880184	217	NA	NA	0.999066384858187	-0.0515377569737518
BS00021745_51	7D	208	0.242906552701374	0.147465437788018	217	NA	NA	0.999066384858187	-0.0649524383456019
Kukri_c82555_88	1A	57	0.243197929384413	0.172811059907834	217	NA	NA	0.999066384858187	-0.0648673970456954
Kukri_c1281_515	6A	79	0.243250284579678	0.246543778801843	217	NA	NA	0.999066384858187	-0.0635047883515192
IAAV8855	7D	152	0.243321808156002	0.21889400921659	217	NA	NA	0.999066384858187	-0.0600063002412297
wsnp_CAP11_c287_244799	1B	84	0.243678325679742	0.237327188940092	217	NA	NA	0.999066384858187	0.0637620564409218
Kukri_c14968_674	1B	65	0.243749148817895	0.119815668202765	217	NA	NA	0.999066384858187	-0.102598164093705
Kukri_c19709_383	1B	63	0.243749148818311	0.119815668202765	217	NA	NA	0.999066384858187	0.102598164093664
wsnp_Ra_c7280_12576178	3A	88	0.24412432081763	0.0529953917050692	217	NA	NA	0.999066384858187	-0.101739880556117
Excalibur_c7963_1722	2B	69	0.244127482742634	0.175115207373272	217	NA	NA	0.999066384858187	0.0680342260839248
Kukri_c3009_1374	6A	13	0.244956025011104	0.43778801843318	217	NA	NA	0.999066384858187	-0.0537388910852963
wsnp_Ex_c5123_9089025	2B	114	0.245434776441696	0.21889400921659	217	NA	NA	0.999066384858187	-0.0709777848062023
wsnp_Ex_c10838_17631243	2B	105	0.245457876689909	0.158986175115207	217	NA	NA	0.999066384858187	-0.0621450099159873
BS00090945_51	3B	68	0.245482371297272	0.267281105990783	217	NA	NA	0.999066384858187	0.0629263827307938
Excalibur_c2819_1773	2B	114	0.245588142010744	0.34331797235023	217	NA	NA	0.999066384858187	0.063066785996984
Kukri_c44260_577	6A	84	0.245695018158859	0.474654377880184	217	NA	NA	0.999066384858187	0.0536555635213194
RAC875_c15807_669	4B	70	0.245769264839248	0.147465437788018	217	NA	NA	0.999066384858187	0.0737616695486549
Ex_c66324_1151	4A	66	0.246045618412057	0.463133640552995	217	NA	NA	0.999066384858187	-0.0483088871889557
Kukri_c20844_116	1D	68	0.246167877009557	0.311059907834101	217	NA	NA	0.999066384858187	-0.059598041739557
BS00017187_51	7B	67	0.246347877002293	0.269585253456221	217	NA	NA	0.999066384858187	0.0647499120596011
Ku_c3523_1959	1A	116	0.246361878068326	0.186635944700461	217	NA	NA	0.999066384858187	0.0625230676088258
Excalibur_c2736_159	7A	136	0.24654269527972	0.244239631336406	217	NA	NA	0.999066384858187	0.0624297077858849
BS00064146_51	7B	103	0.246681665581996	0.297235023041475	217	NA	NA	0.999066384858187	0.056234419151572
wsnp_Ex_c7196_12357989	5B	151	0.246740707440033	0.440092165898618	217	NA	NA	0.999066384858187	0.0493805846539956
wsnp_Ex_c2459_4591587	5B	12	0.247465594448954	0.165898617511521	217	NA	NA	0.999066384858187	-0.0640113662504991
wsnp_Ex_c10674_17400603	5B	57	0.247704088730598	0.329493087557604	217	NA	NA	0.999066384858187	-0.0554803642458728
Excalibur_c42413_442	2D	97	0.247735409302712	0.294930875576037	217	NA	NA	0.999066384858187	0.0534904605760484
BS00085434_51	3B	95	0.24804326124147	0.0990783410138249	217	NA	NA	0.999066384858187	-0.075905554025661
Tdurum_contig99143_205	7A	117	0.248190064204045	0.493087557603687	217	NA	NA	0.999066384858187	0.0506515189150729
Kukri_c14902_1112	2D	50	0.24821237240402	0.175115207373272	217	NA	NA	0.999066384858187	-0.0602680265967024
BS00068083_51	1B	78	0.248248972609779	0.126728110599078	217	NA	NA	0.999066384858187	0.0705388108518079
IACX8602	2B	153	0.248321321520723	0.21889400921659	217	NA	NA	0.999066384858187	0.0574999912327847
wsnp_Ex_rep_c68762_67626384	7B	130	0.248766803771085	0.331797235023041	217	NA	NA	0.999066384858187	-0.0514653156235347
wsnp_Ex_c24474_33721784	4A	70	0.249006682751978	0.45852534562212	217	NA	NA	0.999066384858187	-0.05084595968939
RAC875_c18736_133	4B	74	0.249029684331244	0.483870967741935	217	NA	NA	0.999066384858187	0.0538508085664127
RAC875_c67063_703	7A	125	0.249047259609696	0.115207373271889	217	NA	NA	0.999066384858187	0.0748843771392806
IAAV1079	3B	62	0.249350956042593	0.193548387096774	217	NA	NA	0.999066384858187	0.0711889012789513
BobWhite_c9690_94	2B	126	0.249438270679518	0.290322580645161	217	NA	NA	0.999066384858187	-0.0635243278341866
BobWhite_c18550_159	6B	58	0.249494339328506	0.435483870967742	217	NA	NA	0.999066384858187	-0.0746629731688451
BS00105878_51	3B	95	0.249662292993432	0.453917050691244	217	NA	NA	0.999066384858187	-0.0453275859911573
RAC875_c35807_1110	2A	177	0.250102778675401	0.202764976958525	217	NA	NA	0.999066384858187	0.0611641317568044
Excalibur_c50887_231	5B	44	0.250429995138198	0.0645161290322581	217	NA	NA	0.999066384858187	0.0984959436605921
Kukri_c33486_128	2D	51	0.250574229766464	0.172811059907834	217	NA	NA	0.999066384858187	-0.0600961613141742
Tdurum_contig51605_857	3B	144	0.250664911124097	0.359447004608295	217	NA	NA	0.999066384858187	-0.0535505865115242
BS00022256_51	3A	129	0.250912452382437	0.163594470046083	217	NA	NA	0.999066384858187	0.0614575200876715
wsnp_Ex_c17476_26190830	5A	93	0.251076164222857	0.163594470046083	217	NA	NA	0.999066384858187	-0.0688735563714307
wsnp_Ex_c607_1204908	5B	11	0.251085418352216	0.191244239631336	217	NA	NA	0.999066384858187	-0.0622395988297875
D_contig25392_201	1B	61	0.251204179384274	0.126728110599078	217	NA	NA	0.999066384858187	-0.070160786381102
Excalibur_c5193_64	2B	155	0.251363781515223	0.170506912442396	217	NA	NA	0.999066384858187	-0.0610663579317636
wsnp_Ku_c30921_40705731	1A	71	0.251494440402076	0.354838709677419	217	NA	NA	0.999066384858187	-0.0622196710766767
BobWhite_rep_c64068_241	2B	144	0.251603474765716	0.158986175115207	217	NA	NA	0.999066384858187	0.0666547281085315
Tdurum_contig63071_67	2A	144	0.251618659333948	0.165898617511521	217	NA	NA	0.999066384858187	-0.0773462797920921
IAAV9068	3A	85	0.251808903716942	0.394009216589862	217	NA	NA	0.999066384858187	0.0499290089375375
Excalibur_c16355_712	7A	51	0.251876791654888	0.115207373271889	217	NA	NA	0.999066384858187	-0.0757832779992427
BS00076772_51	3A	148	0.251935543113603	0.467741935483871	217	NA	NA	0.999066384858187	0.0453426356257847
IAAV5646	7B	69	0.252053124692706	0.311059907834101	217	NA	NA	0.999066384858187	0.0679322550072872
wsnp_Ku_c23096_32987510	1B	78	0.252204447251566	0.188940092165899	217	NA	NA	0.999066384858187	0.0563838374410821
tplb0032g12_1241	7A	203	0.252339791295978	0.341013824884793	217	NA	NA	0.999066384858187	0.0504166206092211
wsnp_Ex_c2936_5416717	6B	42	0.252347963104177	0.352534562211982	217	NA	NA	0.999066384858187	-0.0493150302126253
RFL_Contig3203_1971	1A	78	0.252502336597016	0.288018433179724	217	NA	NA	0.999066384858187	0.0544354170257488
BobWhite_rep_c51612_864	2D	41	0.252525352644535	0.17741935483871	217	NA	NA	0.999066384858187	-0.0699743589474275
RAC875_c63067_283	1B	61	0.252676046247029	0.117511520737327	217	NA	NA	0.999066384858187	0.10587219487693
Tdurum_contig47258_1039	2A	96	0.252719974505261	0.32258064516129	217	NA	NA	0.999066384858187	0.0485479255998111
BS00084106_51	5B	139	0.253036924184779	0.258064516129032	217	NA	NA	0.999066384858187	0.0538537705526867
JD_c2691_2947	6B	65	0.253110262237092	0.299539170506912	217	NA	NA	0.999066384858187	0.0916148689627203
BS00065152_51	6A	99	0.253184489876139	0.0829493087557604	217	NA	NA	0.999066384858187	-0.0871814077988451
wsnp_Ku_c6977_12078885	5A	93	0.253633840425985	0.163594470046083	217	NA	NA	0.999066384858187	-0.0684987241845212
Kukri_c52608_142	2A	163	0.25396841551568	0.419354838709677	217	NA	NA	0.999066384858187	0.0462397762684104
BS00066479_51	7B	134	0.254051428482473	0.28110599078341	217	NA	NA	0.999066384858187	0.049528961427713
RAC875_rep_c109215_398	1B	79	0.254127110081668	0.182027649769585	217	NA	NA	0.999066384858187	-0.0568775950478595
RAC875_c68978_220	6A	13	0.25471998318566	0.400921658986175	217	NA	NA	0.999066384858187	-0.0475811410466811
Kukri_c52356_96	2B	114	0.255080184538861	0.0921658986175116	217	NA	NA	0.999066384858187	0.0905162374217383
Ra_c23848_305	4A	69	0.255180161603668	0.193548387096774	217	NA	NA	0.999066384858187	0.0615866561474201
wsnp_Ex_c44164_50292954	5A	93	0.255414677967743	0.163594470046083	217	NA	NA	0.999066384858187	0.0676853860560911
CAP7_rep_c8019_110	6A	48	0.25550011783767	0.235023041474654	217	NA	NA	0.999066384858187	-0.0581891315390539
Kukri_rep_c116323_79	6B	72	0.255699130017861	0.43778801843318	217	NA	NA	0.999066384858187	-0.0586779732244853
BS00106144_51	4B	75	0.255733478192733	0.359447004608295	217	NA	NA	0.999066384858187	0.0521151794220884
BS00034553_51	6D	123	0.255734494698708	0.26036866359447	217	NA	NA	0.999066384858187	-0.0518466685027938
BS00056089_51	3A	105	0.25576670446125	0.357142857142857	217	NA	NA	0.999066384858187	-0.0503850482223136
wsnp_CAP11_rep_c4076_1926235	7B	103	0.256018561374143	0.294930875576037	217	NA	NA	0.999066384858187	-0.0548418563382675
BS00064632_51	6A	79	0.256489265600792	0.241935483870968	217	NA	NA	0.999066384858187	0.06214743080651
Excalibur_c49239_97	6A	79	0.256489265600792	0.241935483870968	217	NA	NA	0.999066384858187	0.06214743080651
wsnp_Ex_c1104_2118684	6A	79	0.256489265600792	0.241935483870968	217	NA	NA	0.999066384858187	0.06214743080651
BS00078715_51	6A	79	0.256489265600874	0.241935483870968	217	NA	NA	0.999066384858187	-0.0621474308064975
wsnp_BE403421A_Ta_2_1	6A	79	0.256489265600874	0.241935483870968	217	NA	NA	0.999066384858187	-0.0621474308064975
wsnp_Ku_c3354_6228863	6A	79	0.256489265600874	0.241935483870968	217	NA	NA	0.999066384858187	-0.0621474308064975
Tdurum_contig25432_1218	5B	20	0.25649449438028	0.076036866359447	217	NA	NA	0.999066384858187	-0.101882006908199
Excalibur_c3948_1315	5B	20	0.256494494380302	0.076036866359447	217	NA	NA	0.999066384858187	0.101882006908205
Kukri_c55096_140	6B	65	0.256858257121311	0.331797235023041	217	NA	NA	0.999066384858187	-0.102844760267395
BS00095225_51	1D	68	0.25699233504654	0.271889400921659	217	NA	NA	0.999066384858187	0.0552161269025371
RAC875_c49329_81	6A	141	0.257108128530049	0.488479262672811	217	NA	NA	0.999066384858187	-0.0553625348932894
wsnp_CAP11_c1137_665073	6A	85	0.257111687462767	0.400921658986175	217	NA	NA	0.999066384858187	0.0537409265653164
RAC875_c18698_550	2A	102	0.257974424356979	0.359447004608295	217	NA	NA	0.999066384858187	0.0559627504269544
Excalibur_c13709_2568	3A	88	0.258118550752687	0.0506912442396313	217	NA	NA	0.999066384858187	0.102242770276495
wsnp_RFL_Contig3790_4082085	2A	26	0.258157126660043	0.297235023041475	217	NA	NA	0.999066384858187	-0.0526606895154167
Excalibur_c40993_1129	1B	78	0.25833555449205	0.23963133640553	217	NA	NA	0.999066384858187	0.0527305351894949
Kukri_rep_c111991_498	1B	82	0.25834731227606	0.0990783410138249	217	NA	NA	0.999066384858187	-0.0796175654336531
wsnp_BF202806B_Ta_2_8	7B	134	0.258546651522463	0.124423963133641	217	NA	NA	0.999066384858187	0.0733461303098508
Excalibur_rep_c106078_822	1B	90	0.259068080973682	0.262672811059908	217	NA	NA	0.999066384858187	-0.0556008338742089
BS00068331_51	5D	200	0.259108456263755	0.447004608294931	217	NA	NA	0.999066384858187	-0.0515794288024622
Tdurum_contig43943_1165	1A	29	0.259291811462257	0.205069124423963	217	NA	NA	0.999066384858187	0.0575302581131196
wsnp_Ku_c19251_28705893	7A	148	0.259396376492499	0.483870967741935	217	NA	NA	0.999066384858187	-0.0495701733191236
Kukri_rep_c73094_348	5D	72	0.26004922354804	0.115207373271889	217	NA	NA	0.999066384858187	-0.0747484645444998
IACX5850	2B	105	0.260076392359294	0.163594470046083	217	NA	NA	0.999066384858187	-0.0603955931844595
Ex_c25390_395	6D	122	0.260091065809632	0.170506912442396	217	NA	NA	0.999066384858187	0.0658741787256396
wsnp_Ex_c25390_34654575	6D	122	0.260091065809632	0.170506912442396	217	NA	NA	0.999066384858187	0.0658741787256396
Tdurum_contig42797_2922	1B	79	0.260351127860671	0.184331797235023	217	NA	NA	0.999066384858187	0.0561470217957041
wsnp_Ex_c39221_46569987	7A	125	0.26035356182168	0.124423963133641	217	NA	NA	0.999066384858187	0.0721700517740516
wsnp_Ex_c41150_48040078	7A	107	0.260420974240494	0.253456221198157	217	NA	NA	0.999066384858187	-0.0602980610446879
tplb0028p23_691	3B	51	0.260452293134573	0.251152073732719	217	NA	NA	0.999066384858187	0.0530223461072037
RFL_Contig1483_1765	2B	93	0.260589368386965	0.0944700460829493	217	NA	NA	0.999066384858187	-0.0756355990781366
wsnp_Ex_c15475_23757972	3A	132	0.261027054300791	0.285714285714286	217	NA	NA	0.999066384858187	-0.0518477654223206
Ku_c24482_1132	7B	71	0.26117211154799	0.345622119815668	217	NA	NA	0.999066384858187	-0.0672725846125282
wsnp_Ex_c18800_27681277	7B	69	0.261172111548053	0.345622119815668	217	NA	NA	0.999066384858187	0.0672725846125246
RAC875_c21946_234	7A	130	0.261231486651068	0.324884792626728	217	NA	NA	0.999066384858187	-0.0509974160211808
BS00001835_51	1B	82	0.261312565466637	0.463133640552995	217	NA	NA	0.999066384858187	-0.0499630461296547
IAAV1917	1D	5	0.261715302922272	0.161290322580645	217	NA	NA	0.999066384858187	-0.059554419555234
D_GDS7LZN02IXNP1_255	1D	4	0.261715302922356	0.161290322580645	217	NA	NA	0.999066384858187	0.0595544195552336
RAC875_c10925_1887	1D	4	0.261715302922356	0.161290322580645	217	NA	NA	0.999066384858187	0.0595544195552336
RAC875_c11672_1240	3A	88	0.261814274814584	0.0552995391705069	217	NA	NA	0.999066384858187	0.0951819450799967
wsnp_Ex_c12948_20511479	3A	88	0.261814274814584	0.0552995391705069	217	NA	NA	0.999066384858187	0.0951819450799967
BS00022267_51	5D	198	0.261831344071922	0.472350230414747	217	NA	NA	0.999066384858187	-0.0504312432873331
wsnp_Ku_c3201_5970486	5B	75	0.261934192269843	0.308755760368664	217	NA	NA	0.999066384858187	-0.0548068622182987
Ku_c35629_568	6B	65	0.262016644378422	0.334101382488479	217	NA	NA	0.999066384858187	-0.0987630671548771
Kukri_c2800_103	6B	65	0.262016644378422	0.334101382488479	217	NA	NA	0.999066384858187	-0.0987630671548771
BobWhite_c23946_75	6B	65	0.262016644378525	0.334101382488479	217	NA	NA	0.999066384858187	0.0987630671548665
BS00022512_51	3B	80	0.262036087476127	0.324884792626728	217	NA	NA	0.999066384858187	-0.0496018335563599
BS00060015_51	5B	37	0.262470117402397	0.423963133640553	217	NA	NA	0.999066384858187	-0.055112756891214
BS00003655_51	5B	126	0.262712045947286	0.398617511520737	217	NA	NA	0.999066384858187	-0.0506154347452998
Kukri_c34353_821	2B	95	0.262716500799376	0.317972350230415	217	NA	NA	0.999066384858187	0.0502183419004876
wsnp_Ex_c14248_22204549	7B	70	0.262869637749405	0.324884792626728	217	NA	NA	0.999066384858187	0.0697405619562836
Tdurum_contig26542_457	2B	104	0.263002826198765	0.497695852534562	217	NA	NA	0.999066384858187	0.0492425199863806
IACX2158	2B	114	0.263658334702827	0.223502304147465	217	NA	NA	0.999066384858187	-0.0592777405877207
Kukri_c16087_281	5A	144	0.263718891154983	0.361751152073733	217	NA	NA	0.999066384858187	-0.0478498751177101
Ra_c73292_443	5B	69	0.263742466375657	0.290322580645161	217	NA	NA	0.999066384858187	0.0819393894922875
Kukri_c3338_271	5A	46	0.263849560505387	0.0967741935483871	217	NA	NA	0.999066384858187	0.0686283448255942
Excalibur_c9370_966	4A	99	0.263861920444127	0.253456221198157	217	NA	NA	0.999066384858187	-0.0541446237221308
Ex_c29928_1020	5B	95	0.264029901471651	0.396313364055299	217	NA	NA	0.999066384858187	-0.0534180118548342
RAC875_c79944_269	5A	53	0.264145610370823	0.149769585253456	217	NA	NA	0.999066384858187	-0.0758345843461505
Tdurum_contig7992_605	4A	127	0.264260278733876	0.193548387096774	217	NA	NA	0.999066384858187	0.07118963566968
BS00093156_51	7A	136	0.264270876453215	0.154377880184332	217	NA	NA	0.999066384858187	0.0683201216020075
IAAV1930	1A	143	0.264385896813487	0.34331797235023	217	NA	NA	0.999066384858187	0.0513896743081768
RAC875_c14354_934	6D	156	0.264741625370607	0.366359447004608	217	NA	NA	0.999066384858187	0.0466543418960441
wsnp_Ex_c11976_19193550	1B	63	0.264857295462431	0.112903225806452	217	NA	NA	0.999066384858187	0.107188931645339
wsnp_BE494474A_Ta_2_2	3A	88	0.264925134624437	0.225806451612903	217	NA	NA	0.999066384858187	-0.0604200823770675
wsnp_JD_rep_c50820_34666611	3B	132	0.265074947791507	0.288018433179724	217	NA	NA	0.999066384858187	0.0533465407378202
Excalibur_rep_c101263_892	2B	32	0.265335185685792	0.207373271889401	217	NA	NA	0.999066384858187	-0.0573495233604842
RAC875_c7827_218	2B	93	0.265635349755813	0.244239631336406	217	NA	NA	0.999066384858187	0.0573181758333829
wsnp_Ex_c1383_2651887	6B	91	0.265881561768987	0.414746543778802	217	NA	NA	0.999066384858187	0.0452446396618686
Ku_c25346_508	3B	72	0.266152274289413	0.262672811059908	217	NA	NA	0.999066384858187	-0.0537589054558971
Excalibur_c14859_394	1A	103	0.266383338086095	0.26036866359447	217	NA	NA	0.999066384858187	0.0556194372234691
Excalibur_c3969_1208	3A	146	0.266508858830168	0.0829493087557603	217	NA	NA	0.999066384858187	-0.0823528372614746
wsnp_CAP8_c6680_3136899	6A	27	0.266624502982544	0.308755760368664	217	NA	NA	0.999066384858187	-0.0526215725527335
Kukri_c36151_170	1B	25	0.266903950231958	0.170506912442396	217	NA	NA	0.999066384858187	-0.0566330873176639
RAC875_c90029_92	6B	65	0.267114420998753	0.336405529953917	217	NA	NA	0.999066384858187	0.0982788924274871
Kukri_c7436_2259	1A	51	0.267473160429667	0.0506912442396313	217	NA	NA	0.999066384858187	0.0916785606793216
RAC875_c16827_292	5B	37	0.267554721725865	0.105990783410138	217	NA	NA	0.999066384858187	0.0768495526439548
Excalibur_rep_c103301_387	7A	136	0.2676624621633	0.481566820276498	217	NA	NA	0.999066384858187	0.0535544031273147
RAC875_rep_c86950_103	3B	60	0.267885114502334	0.112903225806452	217	NA	NA	0.999066384858187	0.0687268220901451
wsnp_Ex_c19467_28423331	6B	58	0.268040552289848	0.435483870967742	217	NA	NA	0.999066384858187	-0.072525800529684
RFL_Contig3841_1986	4A	137	0.268095805214306	0.191244239631336	217	NA	NA	0.999066384858187	-0.0688305448447295
RFL_Contig3841_2595	4A	137	0.268095805214306	0.191244239631336	217	NA	NA	0.999066384858187	-0.0688305448447295
BS00029287_51	7B	95	0.26822670487018	0.110599078341014	217	NA	NA	0.999066384858187	0.0712757733388529
BS00022751_51	7A	127	0.268327119560372	0.394009216589862	217	NA	NA	0.999066384858187	0.0530856513053868
RAC875_c8271_1352	1B	57	0.268434013273749	0.142857142857143	217	NA	NA	0.999066384858187	-0.0830383333869165
RAC875_c8271_1469	1B	57	0.268434013273749	0.142857142857143	217	NA	NA	0.999066384858187	-0.0830383333869165
RAC875_rep_c96733_369	1B	57	0.268434013273749	0.142857142857143	217	NA	NA	0.999066384858187	-0.0830383333869165
Tdurum_contig42749_3287	1B	79	0.268580574953618	0.179723502304147	217	NA	NA	0.999066384858187	0.055318495914495
Kukri_c27662_675	6B	110	0.268726611335208	0.124423963133641	217	NA	NA	0.999066384858187	0.0732104363692834
wsnp_Ra_c3996_7334169	6A	17	0.268943800477117	0.165898617511521	217	NA	NA	0.999066384858187	-0.0621930485628557
wsnp_JD_c2863_3822253	3A	85	0.269055704253493	0.188940092165899	217	NA	NA	0.999066384858187	-0.0682053183974114
wsnp_Ku_c46363_53116979	6B	114	0.269078135032252	0.410138248847926	217	NA	NA	0.999066384858187	-0.0505627570096374
BobWhite_c478_1386	1A	71	0.269133211330582	0.366359447004608	217	NA	NA	0.999066384858187	0.0591313939158962
BS00066651_51	7A	128	0.269323131078934	0.26036866359447	217	NA	NA	0.999066384858187	-0.056812352217146
BS00009287_51	5D	198	0.269457030755734	0.470046082949309	217	NA	NA	0.999066384858187	0.049449313039343
BS00023847_51	6A	71	0.269467742409734	0.430875576036866	217	NA	NA	0.999066384858187	0.0511197914451778
Excalibur_c92705_94	5A	99	0.269582316365001	0.43778801843318	217	NA	NA	0.999066384858187	-0.0441706270209066
RAC875_rep_c105196_532	1D	100	0.269795334161586	0.122119815668203	217	NA	NA	0.999066384858187	-0.0680281715203996
wsnp_Ex_c539_1072859	4A	60	0.270120234869113	0.320276497695853	217	NA	NA	0.999066384858187	-0.0499168611509226
BS00022045_51	7B	90	0.270290950667119	0.0829493087557604	217	NA	NA	0.999066384858187	0.0798076716981875
RAC875_c67063_984	7A	125	0.270305171570561	0.122119815668203	217	NA	NA	0.999066384858187	0.0715959705073139
BS00009549_51	3B	80	0.270440295189699	0.17741935483871	217	NA	NA	0.999066384858187	0.0587134926171302
wsnp_Ex_c2772_5130007	2A	5	0.27055560811342	0.451612903225806	217	NA	NA	0.999066384858187	-0.0495850764495485
wsnp_Ku_c12037_19549078	2B	107	0.270596703049175	0.131336405529954	217	NA	NA	0.999066384858187	0.0684661177775574
wsnp_CAP8_rep_c3844_1896355	7A	212	0.270818478871648	0.267281105990783	217	NA	NA	0.999066384858187	0.0593812590907188
BS00022537_51	5D	198	0.271297081798453	0.474654377880184	217	NA	NA	0.999066384858187	-0.0497305118846993
RAC875_c44365_203	3B	68	0.271376822671995	0.361751152073733	217	NA	NA	0.999066384858187	-0.0535400887176527
RAC875_c42866_1323	7A	33	0.271499677627385	0.30184331797235	217	NA	NA	0.999066384858187	-0.0461686190905497
Excalibur_rep_c102300_102	3B	92	0.271500600140493	0.255760368663594	217	NA	NA	0.999066384858187	-0.0491317660210915
Excalibur_c2484_2113	2B	116	0.271661074614424	0.370967741935484	217	NA	NA	0.999066384858187	-0.0645443529837486
BS00087178_51	6A	79	0.271829686492646	0.244239631336406	217	NA	NA	0.999066384858187	-0.0604257325466584
Tdurum_contig45618_1089	7A	232	0.272156805200949	0.147465437788018	217	NA	NA	0.999066384858187	-0.0624341953196375
Tdurum_contig41902_1524	4B	50	0.272171068416621	0.426267281105991	217	NA	NA	0.999066384858187	-0.0472089677486327
wsnp_Ex_c14866_22995097	1A	71	0.272220274689217	0.152073732718894	217	NA	NA	0.999066384858187	0.069722454549618
tplb0035h03_1251	7B	145	0.2722867572031	0.161290322580645	217	NA	NA	0.999066384858187	0.0614922521367118
BobWhite_c26374_339	2A	74	0.272442633720458	0.453917050691244	217	NA	NA	0.999066384858187	0.0473712431669382
IACX5921	1B	78	0.272487873044642	0.076036866359447	217	NA	NA	0.999066384858187	-0.0926846689400005
RAC875_c32077_284	1B	78	0.272487873045074	0.076036866359447	217	NA	NA	0.999066384858187	0.0926846689399667
Kukri_c82097_197	3A	89	0.272917401566824	0.149769585253456	217	NA	NA	0.999066384858187	0.0643521533599167
Excalibur_c23462_677	6B	65	0.27315946270579	0.324884792626728	217	NA	NA	0.999066384858187	-0.0924664455357984
wsnp_Ex_c3695_6740339	2A	151	0.273502231568209	0.352534562211982	217	NA	NA	0.999066384858187	-0.0568552819904982
wsnp_Ku_c7102_12271493	4A	147	0.27359504580753	0.0967741935483871	217	NA	NA	0.999066384858187	0.0733165346550972
Excalibur_c25891_1402	1A	35	0.273959816180906	0.493087557603687	217	NA	NA	0.999066384858187	-0.048890020089571
wsnp_Ra_c16822_25566950	2B	93	0.27397763082685	0.0967741935483871	217	NA	NA	0.999066384858187	-0.0734491406334001
Excalibur_c95327_51	1B	44	0.274344361174514	0.117511520737327	217	NA	NA	0.999066384858187	-0.100676191639066
RAC875_c27530_860	2A	151	0.274345189494937	0.354838709677419	217	NA	NA	0.999066384858187	-0.0557416497945997
Excalibur_c60581_62	3A	107	0.274677779029922	0.394009216589862	217	NA	NA	0.999066384858187	0.0473674132312096
Kukri_c33640_640	3A	106	0.274677779029933	0.394009216589862	217	NA	NA	0.999066384858187	-0.0473674132312141
IACX4260	3B	51	0.275016501905447	0.202764976958525	217	NA	NA	0.999066384858187	-0.0607269714118468
Excalibur_c17489_804	5B	145	0.275257679447813	0.380184331797235	217	NA	NA	0.999066384858187	0.0514698558031341
wsnp_RFL_Contig1548_762547	5B	129	0.275263850513625	0.324884792626728	217	NA	NA	0.999066384858187	0.0534936621931639
wsnp_BQ160404A_Ta_1_1	7A	148	0.275530114490664	0.26036866359447	217	NA	NA	0.999066384858187	-0.0527928289154591
Kukri_rep_c106290_204	2B	69	0.275552922851857	0.179723502304147	217	NA	NA	0.999066384858187	0.0625183415812947
BS00077448_51	6A	85	0.275573307363769	0.384792626728111	217	NA	NA	0.999066384858187	-0.0534009251498366
RAC875_c16839_188	7B	56	0.27557655341402	0.184331797235023	217	NA	NA	0.999066384858187	-0.0640678118382283
Excalibur_c373_1347	7B	96	0.275587146758594	0.334101382488479	217	NA	NA	0.999066384858187	-0.0535742706543907
Tdurum_contig10408_1548	3D	143	0.275908415975473	0.350230414746544	217	NA	NA	0.999066384858187	-0.0529181298349446
wsnp_Ku_c2317_4448102	4A	68	0.276225221102298	0.193548387096774	217	NA	NA	0.999066384858187	-0.0592036365398556
wsnp_Ex_c662_1301994	7A	33	0.276396103744307	0.30184331797235	217	NA	NA	0.999066384858187	0.045186360631007
Tdurum_contig29484_628	1A	43	0.276410453511857	0.433179723502304	217	NA	NA	0.999066384858187	-0.0481215070245558
BS00022475_51	7A	136	0.276524885031603	0.317972350230415	217	NA	NA	0.999066384858187	-0.0505152754354974
BS00009342_51	4B	76	0.276734130650501	0.460829493087558	217	NA	NA	0.999066384858187	0.0484448832685764
Tdurum_contig15238_972	6B	59	0.276853582876406	0.453917050691244	217	NA	NA	0.999066384858187	-0.0700075117158647
RFL_Contig337_1645	2B	108	0.276976913286664	0.0990783410138248	217	NA	NA	0.999066384858187	0.0848319023044013
Tdurum_contig54925_202	2B	107	0.276976913286796	0.0990783410138249	217	NA	NA	0.999066384858187	-0.084831902304412
IAAV4876	3B	51	0.27711990652308	0.225806451612903	217	NA	NA	0.999066384858187	0.0553610311701327
Kukri_c34793_360	1B	53	0.277460813190356	0.251152073732719	217	NA	NA	0.999066384858187	0.0555735473529904
wsnp_Ra_rep_c105182_89171305	7A	136	0.278625724834723	0.0737327188940092	217	NA	NA	0.999066384858187	0.0817196783148333
BS00064039_51	3A	93	0.278689333525795	0.0967741935483871	217	NA	NA	0.999066384858187	0.0784919995991999
RAC875_c16251_618	3B	136	0.278945754049019	0.0898617511520737	217	NA	NA	0.999066384858187	-0.0743037903184893
Ku_c19745_892	7A	213	0.278965008826597	0.410138248847926	217	NA	NA	0.999066384858187	-0.0475996371256393
Kukri_c52952_315	1A	78	0.279101427350503	0.276497695852535	217	NA	NA	0.999066384858187	-0.0525920780778488
Tdurum_contig50392_1355	3A	89	0.279173913061403	0.126728110599078	217	NA	NA	0.999066384858187	-0.0685263873280846
wsnp_Ku_rep_c105822_91859983	2D	37	0.279374074941926	0.442396313364055	217	NA	NA	0.999066384858187	-0.0456054054118971
RAC875_c19099_308	5B	69	0.279381454035456	0.211981566820276	217	NA	NA	0.999066384858187	0.074068713734909
RAC875_c19099_434	5B	69	0.279381454035548	0.211981566820276	217	NA	NA	0.999066384858187	-0.0740687137348921
IACX1897	7B	134	0.279423704577493	0.131336405529954	217	NA	NA	0.999066384858187	0.0700251971383317
BobWhite_rep_c66957_84	7B	70	0.279461986735073	0.320276497695853	217	NA	NA	0.999066384858187	-0.0661335433309773
BobWhite_c12256_96	7B	89	0.280047332970832	0.400921658986175	217	NA	NA	0.999066384858187	0.0453798104892797
RAC875_c106584_747	6A	21	0.280219774098283	0.313364055299539	217	NA	NA	0.999066384858187	-0.051447801977031
wsnp_CAP7_c3472_1623955	1A	102	0.280246131076675	0.306451612903226	217	NA	NA	0.999066384858187	-0.0468120450726675
CAP11_c1206_301	6A	79	0.280429342971534	0.235023041474654	217	NA	NA	0.999066384858187	-0.0603858356684732
wsnp_Ku_c7229_12491877	2D	38	0.280434913899385	0.205069124423963	217	NA	NA	0.999066384858187	-0.0601837547845108
BobWhite_rep_c50349_139	5B	118	0.280547853033519	0.407834101382488	217	NA	NA	0.999066384858187	-0.0469386939167737
Kukri_rep_c69028_1398	3A	16	0.280863040673601	0.463133640552995	217	NA	NA	0.999066384858187	-0.0455084364662914
BS00076093_51	6B	64	0.28092577809064	0.320276497695853	217	NA	NA	0.999066384858187	0.0762153167205799
Tdurum_contig42479_3800	1A	38	0.28152590639885	0.184331797235023	217	NA	NA	0.999066384858187	0.0587333494888767
BobWhite_rep_c57575_65	1B	80	0.281988303034289	0.428571428571429	217	NA	NA	0.999066384858187	0.0490080676234452
wsnp_Ex_c3096_5709369	3B	72	0.282117598086949	0.368663594470046	217	NA	NA	0.999066384858187	-0.0501977752976792
RAC875_c16644_1722	7A	50	0.282292630407288	0.225806451612903	217	NA	NA	0.999066384858187	0.0562726379843168
wsnp_Ku_c39334_47795350	6A	13	0.282338585320091	0.168202764976959	217	NA	NA	0.999066384858187	0.0642719115254247
IACX5702	5B	107	0.282403555559837	0.0645161290322581	217	NA	NA	0.999066384858187	0.0821764776291039
Excalibur_c9676_163	1A	29	0.282550802876153	0.221198156682028	217	NA	NA	0.999066384858187	0.0542917915482128
wsnp_Ra_c31751_40835513	7A	128	0.282651481015876	0.21889400921659	217	NA	NA	0.999066384858187	-0.0536641958467077
wsnp_RFL_Contig2402_1924907	5D	197	0.282849578308617	0.428571428571429	217	NA	NA	0.999066384858187	0.0499271695981172
Tdurum_contig11114_335	3B	144	0.282900464195872	0.354838709677419	217	NA	NA	0.999066384858187	-0.0521735202198057
IACX5724	4A	151	0.283146924901068	0.15668202764977	217	NA	NA	0.999066384858187	-0.065943028246302
BS00023071_51	1B	95	0.284352635745598	0.163594470046083	217	NA	NA	0.999066384858187	-0.065688715444689
Excalibur_c44818_109	1B	95	0.284352635745598	0.163594470046083	217	NA	NA	0.999066384858187	-0.065688715444689
BobWhite_c10832_1131	6A	141	0.28449742761802	0.497695852534562	217	NA	NA	0.999066384858187	-0.0541994637839132
BS00072993_51	3B	86	0.284661876478581	0.161290322580645	217	NA	NA	0.999066384858187	-0.0600352933373944
wsnp_Ex_c2171_4073721	5A	148	0.284911795712508	0.216589861751152	217	NA	NA	0.999066384858187	0.0584415560179092
wsnp_Ex_c2171_4072995	5A	148	0.284911795712614	0.216589861751152	217	NA	NA	0.999066384858187	-0.0584415560179075
BobWhite_c37325_92	3A	34	0.285408543119925	0.0645161290322581	217	NA	NA	0.999066384858187	0.0822792977822857
Tdurum_contig49187_356	5A	56	0.285450173025168	0.490783410138249	217	NA	NA	0.999066384858187	0.0506344876397193
CAP11_c3218_126	1D	68	0.286202088643548	0.269585253456221	217	NA	NA	0.999066384858187	-0.0521242243846007
wsnp_Ex_c5123_9088111	2B	114	0.286242055707898	0.21889400921659	217	NA	NA	0.999066384858187	-0.0568471963626607
BS00066783_51	4B	105	0.286477096631356	0.126728110599078	217	NA	NA	0.999066384858187	-0.0614270473442708
wsnp_CAP8_c4597_2237727	6A	85	0.286665659296419	0.387096774193548	217	NA	NA	0.999066384858187	-0.0521112448350589
wsnp_Ex_c11578_18655261	6A	85	0.286665659296419	0.387096774193548	217	NA	NA	0.999066384858187	-0.0521112448350589
BobWhite_c10740_179	6A	48	0.286836923292965	0.470046082949309	217	NA	NA	0.999066384858187	-0.0515721140401544
tplb0047k12_1370	6A	79	0.286849226712775	0.241935483870968	217	NA	NA	0.999066384858187	0.0592604413361775
Kukri_c6266_260	5A	97	0.286898143827556	0.262672811059908	217	NA	NA	0.999066384858187	0.0522242014415291
wsnp_Ex_c790_1554988	5A	98	0.286898143827556	0.262672811059908	217	NA	NA	0.999066384858187	0.0522242014415291
Excalibur_c3698_739	7B	134	0.2870538456232	0.377880184331797	217	NA	NA	0.999066384858187	0.0430481847933279
BS00009810_51	5B	11	0.287237544010063	0.195852534562212	217	NA	NA	0.999066384858187	-0.0574298261503365
wsnp_Ex_rep_c66351_64532511	7B	67	0.287266293240781	0.297235023041475	217	NA	NA	0.999066384858187	-0.0560970276420605
BobWhite_c26534_532	7B	141	0.287364968149499	0.423963133640553	217	NA	NA	0.999066384858187	0.0450405531499669
RFL_Contig5637_1008	1B	41	0.287373639612406	0.221198156682028	217	NA	NA	0.999066384858187	-0.0495076898614366
wsnp_Ex_rep_c101757_87065169	5A	49	0.287401491680606	0.112903225806452	217	NA	NA	0.999066384858187	-0.0677327264101555
Kukri_c36747_195	5A	49	0.287401491680709	0.112903225806452	217	NA	NA	0.999066384858187	0.0677327264101493
wsnp_BG314532A_Ta_2_1	2A	99	0.287591744820602	0.467741935483871	217	NA	NA	0.999066384858187	0.0452225534029393
wsnp_Ex_c4408_7939986	7B	70	0.287763116180764	0.32258064516129	217	NA	NA	0.999066384858187	-0.0660532631094455
Excalibur_c21727_851	4B	71	0.287946211748418	0.297235023041475	217	NA	NA	0.999066384858187	0.0474767120928412
BobWhite_c16655_421	2D	38	0.28813763810039	0.21889400921659	217	NA	NA	0.999066384858187	-0.0586060321509869
BobWhite_c13435_700	6D	150	0.288827029748354	0.449308755760369	217	NA	NA	0.999066384858187	0.044108693038817
wsnp_Ex_c3906_7086162	1A	70	0.289430786903291	0.0576036866359447	217	NA	NA	0.999066384858187	-0.102896234167304
BobWhite_c15802_72	6A	27	0.289589198389687	0.315668202764977	217	NA	NA	0.999066384858187	0.0499870202961663
wsnp_Ex_c10087_16579529	6A	71	0.289648918007721	0.435483870967742	217	NA	NA	0.999066384858187	0.049256238463375
BobWhite_c32938_264	2B	115	0.289904920206503	0.0622119815668203	217	NA	NA	0.999066384858187	-0.0875977018931802
BobWhite_c14575_323	6B	64	0.29003985343334	0.373271889400922	217	NA	NA	0.999066384858187	0.0633800464404892
wsnp_CAP11_c651_429263	7A	128	0.290195337956052	0.262672811059908	217	NA	NA	0.999066384858187	0.0542192213345203
wsnp_Ex_c21930_31102685	3B	63	0.290547159991095	0.0668202764976959	217	NA	NA	0.999066384858187	0.0805617590968621
wsnp_Ex_c18965_27868480	6A	79	0.291136120859144	0.244239631336406	217	NA	NA	0.999066384858187	-0.0583248386256194
Excalibur_c48379_461	1B	77	0.291556858763418	0.304147465437788	217	NA	NA	0.999066384858187	-0.0463452462246838
wsnp_Ex_rep_c66893_65301351	3B	82	0.29158427688435	0.15668202764977	217	NA	NA	0.999066384858187	0.0608284495031484
BS00110442_51	2B	87	0.29196514343424	0.149769585253456	217	NA	NA	0.999066384858187	-0.0695321029243736
Excalibur_c32608_500	1B	65	0.292035316105736	0.122119815668203	217	NA	NA	0.999066384858187	0.0650346196070437
wsnp_Ex_c19214_28132186	7A	136	0.292243466115799	0.251152073732719	217	NA	NA	0.999066384858187	0.0578085528819763
wsnp_Ex_c14087_21997101	6A	85	0.292766033853735	0.481566820276498	217	NA	NA	0.999066384858187	-0.0482194840428427
BS00039874_51	5B	148	0.293108001468384	0.0599078341013825	217	NA	NA	0.999066384858187	0.0840166698335452
IAAV3646	7B	68	0.293185423141073	0.076036866359447	217	NA	NA	0.999066384858187	0.0983154619020112
Excalibur_c9580_1142	2B	107	0.293468563282444	0.0576036866359447	217	NA	NA	0.999066384858187	-0.0809654915900135
Kukri_rep_c103857_458	5A	63	0.293707643871664	0.172811059907834	217	NA	NA	0.999066384858187	-0.0584215993460901
RAC875_c49940_385	5A	63	0.293707643871664	0.172811059907834	217	NA	NA	0.999066384858187	-0.0584215993460901
Tdurum_contig45714_546	6B	57	0.293963026257615	0.168202764976959	217	NA	NA	0.999066384858187	0.0781061547220006
Ku_c106533_550	1B	80	0.294061286901669	0.138248847926267	217	NA	NA	0.999066384858187	-0.0566266230243584
CAP7_c2559_543	6D	135	0.2942261266626	0.456221198156682	217	NA	NA	0.999066384858187	0.0435874914681378
Tdurum_contig8350_350	2A	151	0.29447107917	0.444700460829493	217	NA	NA	0.999066384858187	0.0483388695304496
Ku_c19745_1093	7A	211	0.294765215858549	0.158986175115207	217	NA	NA	0.999066384858187	-0.0668172212095115
Ra_c7973_1185	4A	43	0.294967845715738	0.0552995391705069	217	NA	NA	0.999066384858187	-0.0851040262047675
IAAV4613	3B	71	0.295566121034656	0.230414746543779	217	NA	NA	0.999066384858187	-0.049876463556636
Tdurum_contig75819_3136	7A	51	0.295829720663616	0.207373271889401	217	NA	NA	0.999066384858187	0.0542223062264169
BS00068556_51	3B	92	0.295835222543765	0.264976958525346	217	NA	NA	0.999066384858187	-0.0462904977088172
BS00016650_51	2B	109	0.296042889357951	0.380184331797235	217	NA	NA	0.999066384858187	0.0562711606301889
RAC875_c34888_65	1A	35	0.296098852929767	0.32258064516129	217	NA	NA	0.999066384858187	-0.0500171352273107
wsnp_RFL_Contig4753_5709032	7B	77	0.296206900852283	0.216589861751152	217	NA	NA	0.999066384858187	-0.0619309850409309
Kukri_c7339_113	2B	20	0.296593067950075	0.193548387096774	217	NA	NA	0.999066384858187	0.0538652566734203
wsnp_Ku_c557_1166684	1A	76	0.296689764286293	0.311059907834101	217	NA	NA	0.999066384858187	0.0488762575409059
wsnp_Ex_c54092_57099525	5B	95	0.296748143741867	0.400921658986175	217	NA	NA	0.999066384858187	-0.0502124042342924
wsnp_Ku_c17161_26193994	7B	91	0.296779922949034	0.117511520737327	217	NA	NA	0.999066384858187	0.0654701430093771
BobWhite_c2027_215	1B	114	0.296875698800875	0.115207373271889	217	NA	NA	0.999066384858187	0.0600644051534154
Ku_c8310_865	1B	90	0.296886082518225	0.216589861751152	217	NA	NA	0.999066384858187	-0.0645722496373766
Ku_c43151_811	7A	217	0.296907505957554	0.403225806451613	217	NA	NA	0.999066384858187	0.0493853382817253
BobWhite_rep_c65414_125	2D	80	0.296926962352129	0.354838709677419	217	NA	NA	0.999066384858187	0.0546387692125965
Tdurum_contig25432_1377	5B	20	0.297093544832036	0.0783410138248848	217	NA	NA	0.999066384858187	0.0924380899802273
BS00065366_51	2A	135	0.297131693274016	0.460829493087558	217	NA	NA	0.999066384858187	-0.0418212506181357
wsnp_BF202806B_Ta_2_1	7B	134	0.29724888510598	0.135944700460829	217	NA	NA	0.999066384858187	-0.0666952835678236
Excalibur_c32668_467	2A	27	0.298015544114955	0.476958525345622	217	NA	NA	0.999066384858187	0.0459117876846902
wsnp_Ex_rep_c70174_69125822	3B	65	0.298072067388264	0.258064516129032	217	NA	NA	0.999066384858187	-0.0647579929349344
IAAV3828	1B	63	0.298128056429784	0.124423963133641	217	NA	NA	0.999066384858187	0.0909425487523734
Tdurum_contig47833_484	5B	125	0.298155710630187	0.403225806451613	217	NA	NA	0.999066384858187	-0.0472669431129589
wsnp_Ex_c5634_9906981	1A	71	0.298243527707277	0.0668202764976958	217	NA	NA	0.999066384858187	0.0936134136559232
Kukri_c30439_2407	2D	6	0.298272027265092	0.350230414746544	217	NA	NA	0.999066384858187	-0.0436486604109518
Excalibur_rep_c70658_301	3B	92	0.298274354877936	0.255760368663594	217	NA	NA	0.999066384858187	-0.0462232918354739
Tdurum_contig47429_501	4B	6	0.298341512700964	0.389400921658986	217	NA	NA	0.999066384858187	0.0463566368095458
BobWhite_c11374_530	7A	136	0.298600577961198	0.463133640552995	217	NA	NA	0.999066384858187	-0.0502518350007009
Kukri_c79905_731	6B	120	0.298831719546684	0.271889400921659	217	NA	NA	0.999066384858187	0.0489392748377124
wsnp_BF293181A_Ta_2_4	7A	136	0.298880830577248	0.101382488479263	217	NA	NA	0.999066384858187	0.0774028295599196
Ex_c40520_1484	1B	63	0.298939249339647	0.119815668202765	217	NA	NA	0.999066384858187	-0.0944302066448195
Kukri_c39223_831	1B	110	0.299327286366489	0.135944700460829	217	NA	NA	0.999066384858187	-0.0544724214123624
BS00044720_51	2D	42	0.29933951529209	0.463133640552995	217	NA	NA	0.999066384858187	0.0465158766440457
D_GB5Y7FA02HBLTO_213	1D	68	0.299390777725816	0.274193548387097	217	NA	NA	0.999066384858187	-0.0518429804643539
Tdurum_contig62040_1253	6B	57	0.299455781959085	0.175115207373272	217	NA	NA	0.999066384858187	-0.0781816819299745
RAC875_c609_362	2B	27	0.300286142593838	0.26036866359447	217	NA	NA	0.999066384858187	0.0512373905350314
Tdurum_contig62357_527	7A	135	0.300320488537768	0.375576036866359	217	NA	NA	0.999066384858187	0.0458215053587203
wsnp_JD_c3225_4227048	7A	136	0.300630225986531	0.251152073732719	217	NA	NA	0.999066384858187	0.0502530312956369
Excalibur_c24051_502	5A	93	0.300723171147499	0.161290322580645	217	NA	NA	0.999066384858187	-0.0626968792765865
BS00066447_51	5A	93	0.300723171147678	0.161290322580645	217	NA	NA	0.999066384858187	0.0626968792765723
wsnp_RFL_Contig2265_1693968	5A	93	0.300723171147678	0.161290322580645	217	NA	NA	0.999066384858187	0.0626968792765723
BS00067698_51	2D	9	0.300891512702282	0.419354838709677	217	NA	NA	0.999066384858187	0.043723692725532
CAP8_c909_312	5B	29	0.301054277456326	0.0875576036866359	217	NA	NA	0.999066384858187	-0.0776949698439182
wsnp_Ra_c18498_27571740	4B	71	0.301167919854976	0.294930875576037	217	NA	NA	0.999066384858187	-0.0471834102336128
Tdurum_contig69079_300	5A	53	0.301389962564801	0.188940092165899	217	NA	NA	0.999066384858187	-0.0654947776391488
RAC875_c52560_438	7A	81	0.301418054751905	0.161290322580645	217	NA	NA	0.999066384858187	0.058217130505839
BS00068245_51	6B	105	0.301452212890393	0.0990783410138249	217	NA	NA	0.999066384858187	-0.0704375048222841
Kukri_c39882_203	4A	50	0.301976556356461	0.483870967741935	217	NA	NA	0.999066384858187	-0.0485841901856094
Tdurum_contig81516_69	6A	85	0.302163556210762	0.389400921658986	217	NA	NA	0.999066384858187	0.0499977496787025
RAC875_c1227_1098	7A	136	0.302288540505058	0.246543778801843	217	NA	NA	0.999066384858187	-0.0561437367756472
Kukri_c102502_261	6A	27	0.302487936604736	0.288018433179724	217	NA	NA	0.999066384858187	0.04984330188082
BS00073015_51	5B	96	0.3035445701892	0.403225806451613	217	NA	NA	0.999066384858187	0.0515918736621304
Kukri_c12117_134	2B	134	0.303592782193373	0.168202764976959	217	NA	NA	0.999066384858187	-0.064616635595776
Tdurum_contig50954_394	3B	135	0.304465669950092	0.352534562211982	217	NA	NA	0.999066384858187	0.048357129843108
wsnp_Ra_c11942_19247669	6B	65	0.304592143015867	0.338709677419355	217	NA	NA	0.999066384858187	-0.0917950396850529
BS00083706_51	3B	12	0.304616735652459	0.476958525345622	217	NA	NA	0.999066384858187	-0.0451605951344103
RAC875_c1823_1681	6B	122	0.304648346641222	0.145161290322581	217	NA	NA	0.999066384858187	0.0617507193125326
Kukri_c6973_344	2B	93	0.304720615579394	0.278801843317972	217	NA	NA	0.999066384858187	0.0531673880510821
Kukri_c12165_1148	1A	71	0.304916170710081	0.354838709677419	217	NA	NA	0.999066384858187	0.0533860695497621
wsnp_Ku_c33374_42877546	2A	20	0.304974409273319	0.138248847926267	217	NA	NA	0.999066384858187	0.0555628247311777
tplb0031m13_1902	4A	71	0.305106998820881	0.175115207373272	217	NA	NA	0.999066384858187	-0.0528467478606665
IAAV7043	1B	63	0.305235071134474	0.117511520737327	217	NA	NA	0.999066384858187	0.0936000707152971
IAAV7575	1B	63	0.305235071134474	0.117511520737327	217	NA	NA	0.999066384858187	0.0936000707152971
Ra_c965_2702	3B	62	0.305318026359456	0.0414746543778802	217	NA	NA	0.999066384858187	0.101514038155633
Excalibur_c49421_443	1A	78	0.305414982808073	0.283410138248848	217	NA	NA	0.999066384858187	-0.0496827774991146
wsnp_Ku_c42539_50247333	7A	152	0.305435920801823	0.30184331797235	217	NA	NA	0.999066384858187	-0.0453151319636991
RAC875_c32447_187	6B	73	0.305535011296221	0.336405529953917	217	NA	NA	0.999066384858187	-0.0559005119077387
BobWhite_c40455_116	3B	72	0.30591238816857	0.276497695852535	217	NA	NA	0.999066384858187	0.0500238315576675
BS00070626_51	7A	136	0.306174774380693	0.147465437788018	217	NA	NA	0.999066384858187	-0.0551783273368827
wsnp_Ex_rep_c66433_64662690	6A	71	0.306334884868333	0.426267281105991	217	NA	NA	0.999066384858187	0.047347510333644
RAC875_c14944_555	2A	75	0.306997763702323	0.193548387096774	217	NA	NA	0.999066384858187	-0.0517927307006478
BS00029208_51	2A	26	0.307457076685462	0.384792626728111	217	NA	NA	0.999066384858187	-0.0430664194581327
wsnp_Ku_c8394_14267750	6A	79	0.307811968596721	0.246543778801843	217	NA	NA	0.999066384858187	-0.0565974986860347
Tdurum_contig42489_768	6B	122	0.30798060506242	0.122119815668203	217	NA	NA	0.999066384858187	-0.0669681807943583
Ku_c46571_2583	3B	80	0.308006882112748	0.237327188940092	217	NA	NA	0.999066384858187	0.0496075409200873
wsnp_Ex_c38995_46393506	7B	67	0.308008745634822	0.283410138248848	217	NA	NA	0.999066384858187	0.0539112438117604
Kukri_c13978_132	1B	95	0.308043301562272	0.165898617511521	217	NA	NA	0.999066384858187	0.0626254164902704
BS00010098_51	2B	129	0.308632060307531	0.221198156682028	217	NA	NA	0.999066384858187	-0.0585502302491729
RAC875_c53864_310	3A	88	0.308776483615104	0.0506912442396313	217	NA	NA	0.999066384858187	-0.0896948046176789
Tdurum_contig44635_759	5B	96	0.309169585660476	0.387096774193548	217	NA	NA	0.999066384858187	0.0514614959089172
BobWhite_c34798_184	6D	156	0.309178779406656	0.23963133640553	217	NA	NA	0.999066384858187	-0.0512905874797092
Kukri_rep_c107983_607	6B	109	0.309178779406656	0.23963133640553	217	NA	NA	0.999066384858187	-0.0512905874797092
wsnp_Ex_rep_c98716_85135069	6A	141	0.309386535503466	0.456221198156682	217	NA	NA	0.999066384858187	-0.0529585764294911
Tdurum_contig42112_2432	2B	109	0.309417706383377	0.0714285714285714	217	NA	NA	0.999066384858187	0.0901305293183086
wsnp_Ex_c6378_11086366	1B	91	0.309468776822517	0.271889400921659	217	NA	NA	0.999066384858187	-0.0484181781793964
Ku_c31046_525	3B	72	0.309804778220174	0.195852534562212	217	NA	NA	0.999066384858187	0.0529018598146678
D_GDRF1KQ02JPR1A_106	7D	115	0.310075969748418	0.0829493087557604	217	NA	NA	0.999066384858187	-0.0691424805054903
BobWhite_c13099_755	3B	70	0.310163907467689	0.26036866359447	217	NA	NA	0.999066384858187	-0.0498507474189864
wsnp_Ku_c19943_29512612	7A	156	0.31052267630373	0.0645161290322581	217	NA	NA	0.999066384858187	-0.0959785849175816
wsnp_Ex_c2723_5047696	3B	14	0.310625754139646	0.375576036866359	217	NA	NA	0.999066384858187	0.0444904576388261
BobWhite_c41676_137	2B	110	0.310782869688934	0.384792626728111	217	NA	NA	0.999066384858187	-0.0595264448091317
Kukri_c40735_318	7A	167	0.310909980584025	0.294930875576037	217	NA	NA	0.999066384858187	-0.045400479914524
Kukri_c26168_713	1D	3	0.310950303376548	0.15668202764977	217	NA	NA	0.999066384858187	0.0544552987942666
IAAV5406	1A	78	0.311356314823417	0.278801843317972	217	NA	NA	0.999066384858187	0.0492507018655353
tplb0050o09_895	3D	4	0.311711678524358	0.138248847926267	217	NA	NA	0.999066384858187	0.0588293639483624
Excalibur_c49743_97	3A	130	0.312224197052617	0.258064516129032	217	NA	NA	0.999066384858187	-0.0479707256341824
BS00063214_51	3D	156	0.312390179030205	0.278801843317972	217	NA	NA	0.999066384858187	0.049065987187813
wsnp_Ku_c15567_24224486	2A	94	0.312430880525582	0.32258064516129	217	NA	NA	0.999066384858187	0.0427500422301801
BS00064851_51	2B	97	0.312726683926303	0.124423963133641	217	NA	NA	0.999066384858187	-0.057706712842883
RAC875_rep_c71306_97	6B	57	0.312793545519442	0.17741935483871	217	NA	NA	0.999066384858187	0.0746237714045392
Tdurum_contig32619_202	6B	57	0.312793545519442	0.17741935483871	217	NA	NA	0.999066384858187	0.0746237714045392
wsnp_Ku_c35839_44981841	6B	57	0.312793545519442	0.17741935483871	217	NA	NA	0.999066384858187	0.0746237714045392
BobWhite_c5418_82	6B	57	0.312793545519484	0.17741935483871	217	NA	NA	0.999066384858187	-0.0746237714045375
RAC875_c33609_381	6B	57	0.312793545519484	0.17741935483871	217	NA	NA	0.999066384858187	-0.0746237714045375
Kukri_c27692_822	7A	128	0.312899833753592	0.264976958525346	217	NA	NA	0.999066384858187	0.0514658322630428
Kukri_c31059_130	2B	113	0.313304682273158	0.0783410138248848	217	NA	NA	0.999066384858187	0.0875159847716844
Tdurum_contig71365_233	2B	120	0.313355829369464	0.336405529953917	217	NA	NA	0.999066384858187	-0.0560882216589524
BS00087086_51	1D	68	0.313636559979361	0.278801843317972	217	NA	NA	0.999066384858187	0.0495014872013444
Excalibur_c12703_766	1D	68	0.313636559979361	0.278801843317972	217	NA	NA	0.999066384858187	0.0495014872013444
Excalibur_c32467_676	4B	76	0.313643096333496	0.290322580645161	217	NA	NA	0.999066384858187	-0.0464265944466078
Excalibur_c71602_591	5B	218	0.313742271140566	0.271889400921659	217	NA	NA	0.999066384858187	-0.0516887739898735
RAC875_c4465_81	2B	114	0.313979008451742	0.345622119815668	217	NA	NA	0.999066384858187	-0.0541886081861627
BS00067428_51	4B	62	0.314661206443295	0.476958525345622	217	NA	NA	0.999066384858187	-0.0473379908112541
RFL_Contig2815_1305	2B	141	0.314886289772126	0.221198156682028	217	NA	NA	0.999066384858187	-0.0551827273463985
BS00063236_51	2B	131	0.314914028493184	0.152073732718894	217	NA	NA	0.999066384858187	-0.0638368205593771
Tdurum_contig9544_978	6A	49	0.315162241594105	0.456221198156682	217	NA	NA	0.999066384858187	0.0484343739806512
RAC875_c41275_131	1A	76	0.315253881147971	0.32258064516129	217	NA	NA	0.999066384858187	0.0464341294975075
wsnp_Ku_c10292_17066821	1A	85	0.315894630952724	0.0898617511520737	217	NA	NA	0.999066384858187	-0.0651914740742399
wsnp_Ex_c9971_16412615	7A	189	0.315915073617014	0.449308755760369	217	NA	NA	0.999066384858187	0.0401337316324062
BobWhite_c47168_289	4A	144	0.315977789647534	0.290322580645161	217	NA	NA	0.999066384858187	-0.0510066045207545
BS00069980_51	5A	53	0.3163386309279	0.188940092165899	217	NA	NA	0.999066384858187	0.0662531355592275
BobWhite_c10901_578	5A	53	0.316338630927974	0.188940092165899	217	NA	NA	0.999066384858187	-0.0662531355592328
BS00067797_51	5A	53	0.316338630927974	0.188940092165899	217	NA	NA	0.999066384858187	-0.0662531355592328
IAAV1417	5A	53	0.316338630927974	0.188940092165899	217	NA	NA	0.999066384858187	-0.0662531355592328
IACX3152	5A	53	0.316338630927974	0.188940092165899	217	NA	NA	0.999066384858187	-0.0662531355592328
Tdurum_contig10987_800	5A	53	0.316338630927974	0.188940092165899	217	NA	NA	0.999066384858187	-0.0662531355592328
wsnp_JD_c9510_10342089	5A	53	0.316338630927974	0.188940092165899	217	NA	NA	0.999066384858187	-0.0662531355592328
RAC875_rep_c117475_289	7A	127	0.316577798821572	0.264976958525346	217	NA	NA	0.999066384858187	0.0507165822775857
wsnp_CAP11_c651_429138	7A	128	0.316577798821572	0.264976958525346	217	NA	NA	0.999066384858187	0.0507165822775857
Kukri_c11140_323	5D	197	0.316973519925069	0.428571428571429	217	NA	NA	0.999066384858187	0.0467463615575134
BS00058272_51	3B	80	0.316988640633741	0.246543778801843	217	NA	NA	0.999066384858187	0.0488424295794729
wsnp_BE424246B_Ta_2_2	3B	80	0.316988640633887	0.246543778801843	217	NA	NA	0.999066384858187	-0.0488424295794676
Ex_c19516_3687	2A	6	0.317020831509221	0.101382488479263	217	NA	NA	0.999066384858187	-0.0629011284186802
RAC875_c90431_275	1B	61	0.317503879338995	0.122119815668203	217	NA	NA	0.999066384858187	-0.0898754072931132
IAAV3448	7B	71	0.317747979406109	0.345622119815668	217	NA	NA	0.999066384858187	0.0598728288152994
BS00104432_51	5A	105	0.317749242368478	0.476958525345622	217	NA	NA	0.999066384858187	0.0418956433933291
wsnp_Ex_c5547_9774195	3B	71	0.318310794642198	0.195852534562212	217	NA	NA	0.999066384858187	-0.0519389515908291
tplb0024i15_1754	1B	75	0.318314145174769	0.145161290322581	217	NA	NA	0.999066384858187	-0.0682912850484518
IAAV6957	7A	148	0.318360357553535	0.476958525345622	217	NA	NA	0.999066384858187	-0.041300684108255
wsnp_Ku_c1818_3557408	1A	17	0.319427972743206	0.398617511520737	217	NA	NA	0.999066384858187	0.0416760806948187
wsnp_Ex_c55735_58127324	2B	106	0.319453133687703	0.207373271889401	217	NA	NA	0.999066384858187	-0.0498878238440899
Kukri_rep_c77459_316	5A	56	0.319594878745106	0.463133640552995	217	NA	NA	0.999066384858187	0.045802092551436
BS00064344_51	7B	56	0.319612457138488	0.368663594470046	217	NA	NA	0.999066384858187	0.0472782988113538
BobWhite_c42102_237	3A	88	0.319646567111779	0.0576036866359447	217	NA	NA	0.999066384858187	0.0859072304140946
Ku_c28597_514	3A	88	0.319646567111779	0.0576036866359447	217	NA	NA	0.999066384858187	0.0859072304140946
Tdurum_contig59782_86	3A	88	0.319646567111779	0.0576036866359447	217	NA	NA	0.999066384858187	0.0859072304140946
Kukri_c373_1588	6B	122	0.31989508011035	0.23963133640553	217	NA	NA	0.999066384858187	-0.0527201253425336
wsnp_Ex_c5334_9427824	6B	66	0.319930806572247	0.336405529953917	217	NA	NA	0.999066384858187	0.0865377509681622
Tdurum_contig33737_157	4B	56	0.320105414341762	0.175115207373272	217	NA	NA	0.999066384858187	0.0502654196309731
Tdurum_contig42092_281	5B	56	0.320148623313682	0.122119815668203	217	NA	NA	0.999066384858187	-0.0864300913608709
Excalibur_c47990_159	7A	136	0.320335769693092	0.400921658986175	217	NA	NA	0.999066384858187	0.0429593305519784
Tdurum_contig47083_278	1B	41	0.320534961628184	0.375576036866359	217	NA	NA	0.999066384858187	-0.0490449200984848
Ex_c5168_849	6D	135	0.320567365946174	0.237327188940092	217	NA	NA	0.999066384858187	0.0507263722034352
Tdurum_contig82534_311	7B	140	0.320704182953109	0.442396313364055	217	NA	NA	0.999066384858187	-0.042651083468769
Tdurum_contig82534_237	7B	140	0.320851963173337	0.423963133640553	217	NA	NA	0.999066384858187	0.0420158773589137
Excalibur_c35074_257	2B	118	0.32089676917969	0.338709677419355	217	NA	NA	0.999066384858187	-0.0547254115666531
BS00085589_51	6B	110	0.32112202443715	0.119815668202765	217	NA	NA	0.999066384858187	-0.0656328313879704
RAC875_c13610_1599	6B	1	0.321159027383279	0.361751152073733	217	NA	NA	0.999066384858187	-0.0441921301822426
BS00027770_51	6B	98	0.32123523562785	0.0783410138248848	217	NA	NA	0.999066384858187	0.0674370252721626
wsnp_Ex_rep_c66409_64618153	6B	65	0.321338478431561	0.338709677419355	217	NA	NA	0.999066384858187	0.086534314597273
Tdurum_contig49751_2541	5A	53	0.321356041976314	0.188940092165899	217	NA	NA	0.999066384858187	-0.0652785590381733
Ku_c101932_436	3B	71	0.321700535860587	0.214285714285714	217	NA	NA	0.999066384858187	0.0614307885885133
Kukri_c19216_123	4A	67	0.321858424292477	0.21889400921659	217	NA	NA	0.999066384858187	-0.0528079690367065
Excalibur_c2978_667	6A	26	0.322339387584182	0.315668202764977	217	NA	NA	0.999066384858187	-0.0469679246452452
RAC875_c35521_185	2A	113	0.322702083787335	0.444700460829493	217	NA	NA	0.999066384858187	0.0425543726704332
RAC875_rep_c69619_145	2A	131	0.3230485750208	0.435483870967742	217	NA	NA	0.999066384858187	0.0395535546986201
JD_c3737_285	1D	68	0.32313116685558	0.267281105990783	217	NA	NA	0.999066384858187	-0.0484934428510257
IAAV6442	3B	30	0.323141077088368	0.403225806451613	217	NA	NA	0.999066384858187	0.0396953029710394
wsnp_Ex_rep_c66628_64934660	1A	78	0.323236907321319	0.285714285714286	217	NA	NA	0.999066384858187	-0.0471097324845573
[truncated: 4,422 more rows]
