# Supplementary material for: Haplotype-tagged SNPs improve genomic prediction accuracy for Fusarium head blight resistance and yield-related traits in wheat
Source: Theor Appl Genet. 2023 Apr 3;136(4):92. doi: 10.1007/s00122-023-04352-8 (PMC10068637; doi:10.1007/s00122-023-04352-8)
Supplement: Supplementary file 6 — Supplementary file6 (ZIP 14628 KB) [file 122_2023_4352_MOESM6_ESM.zip › FLA/3-GWAS-FLA.csv]

SNP	Chromosome	Position	P.value	maf	nobs	Rsquare.of.Model.without.SNP	Rsquare.of.Model.with.SNP	FDR_Adjusted_P-values	effect
RAC875_rep_c106118_339	5A	39	2.49666804344877e-05	0.456422018348624	218	NA	NA	0.160311055069846	-0.0628641564335961
BS00021873_51	5A	39	5.23847602803011e-05	0.435779816513761	218	NA	NA	0.168181272879907	0.0595768589240837
BS00057293_51	5A	16	0.000127703960021358	0.435779816513762	218	NA	NA	0.27332904243238	-0.0568066464503314
BobWhite_c36944_167	5B	69	0.000194206141524556	0.369266055045872	218	NA	NA	0.286781769709685	0.146538799574458
BS00056932_51	5A	16	0.000247100171668692	0.435779816513762	218	NA	NA	0.286781769709685	-0.0538320557020153
BS00047242_51	5A	16	0.000267978604307446	0.447247706422018	218	NA	NA	0.286781769709685	0.0540553538636219
BS00056933_51	5A	20	0.00046349589761532	0.440366972477064	218	NA	NA	0.425158165512567	0.0504053132443536
Kukri_c52_225	5B	78	0.000595744894404614	0.334862385321101	218	NA	NA	0.478159745871503	-0.0594138328023988
Kukri_c32803_150	3B	9	0.000732304744042852	0.447247706422018	218	NA	NA	0.496712730128384	0.0550836053146302
wsnp_BE497820A_Ta_2_2	5A	50	0.001086703999496	0.0756880733944955	218	NA	NA	0.496712730128384	-0.0949464368457598
wsnp_Ku_rep_c70220_69775205	5B	71	0.00112079718520249	0.369266055045872	218	NA	NA	0.496712730128384	-0.12818632711236
IAAV2654	2A	81	0.00120331363504485	0.422018348623853	218	NA	NA	0.496712730128384	0.0452148454896761
BS00068200_51	5B	69	0.00123472246863392	0.371559633027523	218	NA	NA	0.496712730128384	0.130843637036776
IAAV8416	5B	69	0.00123472246863392	0.371559633027523	218	NA	NA	0.496712730128384	0.130843637036776
wsnp_CAP12_c303_168418	5B	69	0.00123472246863392	0.371559633027523	218	NA	NA	0.496712730128384	0.130843637036776
Ku_c172_840	3B	78	0.00123772055475068	0.139908256880734	218	NA	NA	0.496712730128384	0.0616243828025418
IAAV3519	3B	80	0.00156706493265556	0.135321100917431	218	NA	NA	0.53770175575747	0.059403735016641
Excalibur_c37115_306	3B	78	0.00168816235995758	0.144495412844037	218	NA	NA	0.53770175575747	-0.0589494835438611
BobWhite_c6094_447	5B	69	0.00178700722023802	0.378440366972477	218	NA	NA	0.53770175575747	-0.12320831281496
wsnp_Ex_c3096_5709369	3B	72	0.00188848156144953	0.38302752293578	218	NA	NA	0.53770175575747	-0.0477542899514747
D_F1BEJMU01A0OMY_356	2D	9	0.00190558926069772	0.415137614678899	218	NA	NA	0.53770175575747	-0.044030926137494
wsnp_Ex_c7908_13430703	2D	9	0.00192071452282931	0.438073394495413	218	NA	NA	0.53770175575747	0.0436868739430398
RAC875_rep_c76630_63	5B	69	0.00199354637298377	0.371559633027523	218	NA	NA	0.53770175575747	-0.1294638254086
wsnp_Ex_c7830_13323473	5A	50	0.00224980014475134	0.0711009174311927	218	NA	NA	0.53770175575747	0.0881058264250081
BobWhite_rep_c50822_462	5B	70	0.00227047006249598	0.36697247706422	218	NA	NA	0.53770175575747	-0.12291248875875
RAC875_c67770_822	3A	15	0.00232783230106388	0.247706422018349	218	NA	NA	0.53770175575747	-0.0515870763939787
RAC875_c27959_117	5B	69	0.00240195318049901	0.371559633027523	218	NA	NA	0.53770175575747	0.124948962026721
IAAV6078	5B	69	0.00252624163001889	0.355504587155963	218	NA	NA	0.53770175575747	-0.110620133096376
wsnp_Ku_c14202_22436656	5B	69	0.00261552586292164	0.376146788990826	218	NA	NA	0.53770175575747	0.107743516891219
RAC875_c35715_718	5B	68	0.00264098680538088	0.376146788990826	218	NA	NA	0.53770175575747	0.124698945955359
CAP7_c2695_75	5B	69	0.0026409868054091	0.376146788990826	218	NA	NA	0.53770175575747	-0.124698945955352
wsnp_CAP11_rep_c4346_2050918	7A	212	0.00273377479048389	0.309633027522936	218	NA	NA	0.53770175575747	0.0516798421508771
Kukri_c2164_1856	3B	144	0.00276345708456572	0.403669724770642	218	NA	NA	0.53770175575747	0.0484318217631152
BS00081120_51	5A	39	0.00286321595460039	0.172018348623853	218	NA	NA	0.540726754249679	0.0542566562614084
BS00064905_51	2A	83	0.00309726928689434	0.428899082568807	218	NA	NA	0.548091338296155	0.0417632184867447
BS00109991_51	1A	104	0.00310796824306741	0.353211009174312	218	NA	NA	0.548091338296155	-0.0466410861436604
Ra_c965_2702	3B	62	0.00315828991075498	0.055045871559633	218	NA	NA	0.548091338296155	0.0911575452254234
Kukri_c1728_1876	2A	83	0.00329696532140797	0.417431192660551	218	NA	NA	0.557100377072647	0.0410505500648446
Excalibur_c31499_732	7D	134	0.00339981991410922	0.0779816513761468	218	NA	NA	0.559749837653725	-0.079332945257427
Ku_c43151_811	7A	217	0.00362297171851718	0.392201834862385	218	NA	NA	0.56860098284836	0.0461335243558398
BobWhite_c43731_313	5B	161	0.00365190317432741	0.208715596330275	218	NA	NA	0.56860098284836	0.0513771201682367
RFL_Contig5337_1453	5B	161	0.00372596516925836	0.19954128440367	218	NA	NA	0.56860098284836	-0.0524821695896058
RAC875_c52809_168	5B	69	0.00383422698049556	0.36697247706422	218	NA	NA	0.56860098284836	0.119709318514651
RAC875_c6798_467	1A	104	0.00389634686891883	0.346330275229358	218	NA	NA	0.56860098284836	0.0454964741683188
Ra_c73292_443	5B	69	0.00403847825309774	0.256880733944954	218	NA	NA	0.576245974736457	0.0785114799457673
Tdurum_contig27973_306	5B	161	0.00418904060440261	0.201834862385321	218	NA	NA	0.584735428714547	0.0513882781333876
BS00110627_51	1A	104	0.00435032902864097	0.376146788990826	218	NA	NA	0.594328993466035	0.0440203398234313
BS00066903_51	5B	72	0.00458021300507128	0.376146788990826	218	NA	NA	0.602332703229265	0.111655183367574
wsnp_Ku_c46762_53407442	3A	173	0.00470348687290153	0.339449541284404	218	NA	NA	0.602332703229265	0.0440924838995356
Kukri_c4310_489	3B	70	0.00474853489000006	0.197247706422018	218	NA	NA	0.602332703229265	0.0576033472767534
CAP11_c896_88	4D	170	0.0047841407669666	0.112385321100917	218	NA	NA	0.602332703229265	0.0679274650207526
wsnp_Ex_c29368_38408543	6A	77	0.00495896453287256	0.298165137614679	218	NA	NA	0.612336755107206	0.0575560415580298
Tdurum_contig74813_560	6B	1	0.00527569137551194	0.13302752293578	218	NA	NA	0.625933443696187	0.0548068175698027
RAC875_c61824_194	3B	145	0.00536037554252751	0.307339449541284	218	NA	NA	0.625933443696187	-0.0466942751683694
wsnp_Ra_c24619_34168104	5B	69	0.00536152303430779	0.371559633027523	218	NA	NA	0.625933443696187	0.113178192433494
Kukri_c38882_391	6A	79	0.00594711773149893	0.252293577981651	218	NA	NA	0.681900767034904	0.0603718105388769
Excalibur_c28045_741	1B	96	0.00627284675823192	0.215596330275229	218	NA	NA	0.70663068481767	0.0523103075041123
RFL_Contig4162_1757	5B	71	0.00697285612637397	0.36697247706422	218	NA	NA	0.71068322442596	0.0998830226820999
wsnp_CAP8_rep_c3844_1896355	7A	212	0.00701610309634058	0.26605504587156	218	NA	NA	0.71068322442596	0.0472220710619506
wsnp_Ex_c19371_28311667	2B	39	0.00717747625740729	0.201834862385321	218	NA	NA	0.71068322442596	0.0454051388936154
wsnp_Ku_c28104_38042857	7A	230	0.0072340120528389	0.350917431192661	218	NA	NA	0.71068322442596	0.0418937796121437
BobWhite_c10126_263	5B	69	0.00734947647466731	0.376146788990826	218	NA	NA	0.71068322442596	-0.108719040884601
Excalibur_c35797_615	5B	69	0.00734947647466731	0.376146788990826	218	NA	NA	0.71068322442596	-0.108719040884601
wsnp_Ex_c18654_27528399	5B	69	0.00734947647466731	0.376146788990826	218	NA	NA	0.71068322442596	-0.108719040884601
IAAV6818	5B	69	0.00734947647478391	0.376146788990826	218	NA	NA	0.71068322442596	0.108719040884566
RAC875_c7486_1667	5B	69	0.00734947647478391	0.376146788990826	218	NA	NA	0.71068322442596	0.108719040884566
BS00063160_51	3B	143	0.00741563246169433	0.403669724770642	218	NA	NA	0.71068322442596	-0.0418809060836711
Kukri_c1281_515	6A	79	0.00757812443844116	0.259174311926605	218	NA	NA	0.715575544400452	-0.0585839103245114
wsnp_Ku_rep_c72700_72370664	3B	72	0.00772295560439078	0.440366972477064	218	NA	NA	0.718023831336503	-0.0400623216982892
Kukri_c65301_127	5B	69	0.00793070539067781	0.378440366972477	218	NA	NA	0.718023831336503	-0.105845827784833
BS00048754_51	3B	80	0.00814208160920211	0.305045871559633	218	NA	NA	0.718023831336503	0.0409865109217034
Excalibur_c60134_182	7A	56	0.00846212928741653	0.259174311926605	218	NA	NA	0.718023831336503	-0.0400464144825801
Excalibur_c23473_451	1D	66	0.00868714521282667	0.126146788990826	218	NA	NA	0.718023831336503	-0.0530962583885737
BobWhite_c7070_196	5B	69	0.0088129105255945	0.380733944954128	218	NA	NA	0.718023831336503	0.105784838798485
RAC875_c42356_237	5B	63	0.0088129105255945	0.380733944954128	218	NA	NA	0.718023831336503	0.105784838798485
BS00078715_51	6A	79	0.00905776831287459	0.254587155963303	218	NA	NA	0.718023831336503	-0.0573667456775695
wsnp_BE403421A_Ta_2_1	6A	79	0.00905776831287459	0.254587155963303	218	NA	NA	0.718023831336503	-0.0573667456775695
wsnp_Ku_c3354_6228863	6A	79	0.00905776831287459	0.254587155963303	218	NA	NA	0.718023831336503	-0.0573667456775695
BS00064632_51	6A	79	0.00905776831307534	0.254587155963303	218	NA	NA	0.718023831336503	0.0573667456775784
Excalibur_c49239_97	6A	79	0.00905776831307534	0.254587155963303	218	NA	NA	0.718023831336503	0.0573667456775784
wsnp_Ex_c1104_2118684	6A	79	0.00905776831307534	0.254587155963303	218	NA	NA	0.718023831336503	0.0573667456775784
BS00087178_51	6A	79	0.00924436097315688	0.256880733944954	218	NA	NA	0.723878558641955	-0.0575137747244696
Tdurum_contig10408_1548	3D	143	0.00997931757973615	0.371559633027523	218	NA	NA	0.753028190390349	-0.0410380859926915
BS00076693_51	2A	68	0.0100053687093236	0.176605504587156	218	NA	NA	0.753028190390349	-0.0462489486084472
wsnp_Ex_c35886_43950102	1D	116	0.0101311482829031	0.130733944954128	218	NA	NA	0.753028190390349	0.0554982695464332
wsnp_Ex_c18965_27868480	6A	79	0.0101442323506339	0.256880733944954	218	NA	NA	0.753028190390349	-0.0572301224447642
BS00022851_51	1B	96	0.0103063397999603	0.454128440366973	218	NA	NA	0.753028190390349	-0.0419785335024478
wsnp_Ku_c8394_14267750	6A	79	0.0103202742180892	0.259174311926605	218	NA	NA	0.753028190390349	-0.0574282492117071
IAAV3838	3B	72	0.010532005794633	0.272935779816514	218	NA	NA	0.756963613390651	0.0425506959574715
Kukri_c19434_936	2D	9	0.0106099867941378	0.410550458715596	218	NA	NA	0.756963613390651	-0.036932326159512
tplb0047k12_1370	6A	79	0.0109640679264945	0.254587155963303	218	NA	NA	0.757196895487081	0.0567010739296308
Excalibur_rep_c105674_99	7A	213	0.0111104582490323	0.238532110091743	218	NA	NA	0.757196895487081	-0.0435194297711643
Tdurum_contig11114_335	3B	144	0.0111986353694214	0.376146788990826	218	NA	NA	0.757196895487081	-0.0409082445974684
RAC875_c38663_2179	4A	49	0.0113208070342252	0.0688073394495413	218	NA	NA	0.757196895487081	-0.0709173565252215
wsnp_CAP7_c32_19340	4A	49	0.0113208070342252	0.0688073394495413	218	NA	NA	0.757196895487081	-0.0709173565252215
wsnp_Ku_c61953_63254478	4A	49	0.0113208070342252	0.0688073394495413	218	NA	NA	0.757196895487081	-0.0709173565252215
wsnp_JD_c14769_14413046	4A	49	0.0117989602093571	0.073394495412844	218	NA	NA	0.781042510353422	0.0668930978392814
BS00070104_51	2D	83	0.0122120094476413	0.0848623853211009	218	NA	NA	0.793603360520864	0.0644032426834684
wsnp_Ku_c13311_21255891	3B	72	0.0122359029265793	0.254587155963303	218	NA	NA	0.793603360520864	-0.0412665135202204
wsnp_BE494527B_Ta_2_1	1B	96	0.012642054832698	0.458715596330275	218	NA	NA	0.81174634080754	0.0411063950569144
CAP11_c1206_301	6A	79	0.0130451631487156	0.247706422018349	218	NA	NA	0.822105341731683	-0.0552736049122196
wsnp_Ku_c3151_5892200	5B	160	0.0130594525551521	0.486238532110092	218	NA	NA	0.822105341731683	-0.0342482955746632
BS00021680_51	1B	96	0.013423743080392	0.458715596330275	218	NA	NA	0.828924493197078	0.0404589770727206
BS00093390_51	1D	116	0.0134259690534957	0.135321100917431	218	NA	NA	0.828924493197078	0.0546399668484696
RAC875_c76611_364	3B	14	0.0135563945212453	0.314220183486238	218	NA	NA	0.82900580210396	0.0408077978349191
wsnp_Ku_rep_c70220_69775367	5B	69	0.0143309076499371	0.364678899082569	218	NA	NA	0.86344536359206	0.0981726941158882
Kukri_c100613_331	7D	119	0.0144868719763752	0.151376146788991	218	NA	NA	0.86344536359206	-0.0482364652494063
BS00023222_51	3A	149	0.0145229869596547	0.298165137614679	218	NA	NA	0.86344536359206	0.0416093580453811
BS00086046_51	6A	79	0.0146937863431899	0.252293577981651	218	NA	NA	0.865585340455248	0.0540544654548061
wsnp_Ku_c10362_17156084	3A	25	0.0151798308553603	0.263761467889908	218	NA	NA	0.88403547061491	0.0373637234161031
BS00063099_51	5B	69	0.0153893422437484	0.357798165137615	218	NA	NA	0.88403547061491	0.0763814828498255
Kukri_c57965_109	5A	70	0.0154200237827239	0.378440366972477	218	NA	NA	0.88403547061491	-0.0967935120847798
RAC875_c31670_389	5A	63	0.015613119945526	0.295871559633027	218	NA	NA	0.887184452833828	0.0454211324882365
Excalibur_c18182_760	6B	64	0.015759179357686	0.48394495412844	218	NA	NA	0.887628865400893	0.0726496643427623
wsnp_RFL_Contig3943_4376736	6B	63	0.0159527201152896	0.481651376146789	218	NA	NA	0.89071665965456	0.0715793848232593
IAAV6974	3A	86	0.0162560303498813	0.155963302752294	218	NA	NA	0.898393104104715	0.04991786067718
Tdurum_contig8840_575	1B	123	0.0166176283333357	0.11697247706422	218	NA	NA	0.898393104104715	0.0484896195715172
RAC875_c3604_1527	1D	90	0.0167050896338462	0.272935779816514	218	NA	NA	0.898393104104715	0.0592997781725551
BS00054881_51	7B	56	0.0171415761725985	0.477064220183486	218	NA	NA	0.898393104104715	-0.037392815973714
wsnp_Ku_c40084_48381107	5B	139	0.0175385729120318	0.19954128440367	218	NA	NA	0.898393104104715	-0.0409706196430193
Excalibur_c560_180	5B	69	0.0178223345802868	0.360091743119266	218	NA	NA	0.898393104104715	-0.076460858443042
Tdurum_contig42495_389	3A	149	0.0179099911137537	0.332568807339449	218	NA	NA	0.898393104104715	0.0364725953498226
Tdurum_contig51605_194	3B	143	0.0184665257564531	0.364678899082569	218	NA	NA	0.898393104104715	-0.037023796866805
wsnp_JD_c16245_15468917	3B	81	0.0185682886172152	0.0711009174311926	218	NA	NA	0.898393104104715	-0.0661797459435149
BS00066647_51	7B	114	0.0193214853148064	0.204128440366972	218	NA	NA	0.898393104104715	-0.0412844017948855
IACX1240	1B	96	0.019460811301902	0.465596330275229	218	NA	NA	0.898393104104715	-0.0379657973846133
RAC875_c63822_185	7A	56	0.0196225228796286	0.254587155963303	218	NA	NA	0.898393104104715	-0.0354307707647514
Ex_c24477_484	5B	69	0.0196266654126486	0.178899082568807	218	NA	NA	0.898393104104715	0.0578956289935135
BS00090945_51	3B	68	0.0196322891377171	0.26605504587156	218	NA	NA	0.898393104104715	0.043588664296788
Ra_c110766_321	1A	106	0.019851400341646	0.486238532110092	218	NA	NA	0.898393104104715	0.0389864887911262
Ra_c3470_1551	7B	73	0.0198745443369707	0.0596330275229358	218	NA	NA	0.898393104104715	0.0655394144179651
Excalibur_c6782_253	3B	6	0.0202259187921658	0.323394495412844	218	NA	NA	0.898393104104715	-0.0391202336807766
wsnp_Ex_c6142_10746442	7A	213	0.02082286164709	0.229357798165138	218	NA	NA	0.898393104104715	0.0426229536421801
wsnp_Ra_c63822_63288359	7A	56	0.0208854626194319	0.25	218	NA	NA	0.898393104104715	-0.0352747974133614
wsnp_BE403214B_Ta_2_1	5B	160	0.0209779533560059	0.123853211009174	218	NA	NA	0.898393104104715	-0.0462181796915826
Excalibur_c3698_739	7B	134	0.0212074091517076	0.410550458715596	218	NA	NA	0.898393104104715	0.0337528791148687
Tdurum_contig51605_137	3D	143	0.0217103312061897	0.360091743119266	218	NA	NA	0.898393104104715	-0.0360338029137379
Tdurum_contig47317_100	7B	113	0.0217765812297679	0.206422018348624	218	NA	NA	0.898393104104715	-0.0404617031390515
RAC875_c1148_149	4A	95	0.0217924084550054	0.422018348623853	218	NA	NA	0.898393104104715	-0.0350841002178806
BS00067024_51	1B	96	0.0219758586215785	0.442660550458716	218	NA	NA	0.898393104104715	0.0376974786073472
Tdurum_contig51605_857	3B	144	0.0220018865998652	0.376146788990826	218	NA	NA	0.898393104104715	-0.0360575653912081
Tdurum_contig12899_342	3B	10	0.0225681328836551	0.197247706422018	218	NA	NA	0.898393104104715	-0.0378011197241865
wsnp_Ku_c10572_17445550	7B	76	0.0228609470419872	0.399082568807339	218	NA	NA	0.898393104104715	-0.0373085849098862
Excalibur_c19658_82	3A	15	0.0228681419338917	0.18348623853211	218	NA	NA	0.898393104104715	-0.0460661822624218
BobWhite_c24484_240	5B	182	0.0229979721211207	0.103211009174312	218	NA	NA	0.898393104104715	-0.0539259830018559
wsnp_Ex_c10430_17064001	7D	119	0.023013334849723	0.149082568807339	218	NA	NA	0.898393104104715	-0.0453145149238061
wsnp_RFL_Contig2699_2402527	3A	101	0.0230400807916441	0.0940366972477064	218	NA	NA	0.898393104104715	0.0543878338443169
BS00066475_51	3A	87	0.0230558550879489	0.454128440366972	218	NA	NA	0.898393104104715	0.0366094643729937
RAC875_c41275_131	1A	76	0.0230840087900282	0.353211009174312	218	NA	NA	0.898393104104715	0.0397009056740583
Excalibur_c23452_401	5B	178	0.023337233902896	0.412844036697248	218	NA	NA	0.898393104104715	-0.0326817765161813
Excalibur_c64302_103	3A	86	0.0235036759124827	0.371559633027523	218	NA	NA	0.898393104104715	-0.0386271495820107
BS00066186_51	2A	83	0.0239833954141658	0.410550458715596	218	NA	NA	0.898393104104715	0.0311321546997911
wsnp_Ex_rep_c69631_68583202	5B	57	0.0243669821053056	0.440366972477064	218	NA	NA	0.898393104104715	0.0378183110447523
wsnp_Ex_c11813_18968198	7D	139	0.0244935057423175	0.31651376146789	218	NA	NA	0.898393104104715	0.0357088800253571
wsnp_BE443187A_Ta_2_3	5A	50	0.024799083932868	0.211009174311927	218	NA	NA	0.898393104104715	0.0411219577898931
BS00050057_51	5B	140	0.0249513014020267	0.240825688073395	218	NA	NA	0.898393104104715	0.0364198261696984
Tdurum_contig8171_1680	5B	140	0.0249513014020267	0.240825688073395	218	NA	NA	0.898393104104715	0.0364198261696984
BobWhite_c38408_71	5B	140	0.0249513014021088	0.240825688073394	218	NA	NA	0.898393104104715	-0.0364198261696895
Excalibur_c17039_436	2D	37	0.0254387873410293	0.486238532110092	218	NA	NA	0.898393104104715	-0.0309119235085022
RAC875_c98401_90	5B	69	0.0254940226531791	0.362385321100917	218	NA	NA	0.898393104104715	0.0714712038056646
RAC875_c99055_69	3A	174	0.0255060691250733	0.263761467889908	218	NA	NA	0.898393104104715	0.0337168618490766
BS00021660_51	5A	43	0.0257877825085118	0.162844036697248	218	NA	NA	0.898393104104715	0.0483866433599189
wsnp_Ex_c34011_42398362	6B	65	0.0260596129480346	0.282110091743119	218	NA	NA	0.898393104104715	0.0453252759654825
wsnp_Ex_c30754_39633791	6D	134	0.0261689089629761	0.123853211009174	218	NA	NA	0.898393104104715	0.0518322532071238
wsnp_Ex_c6217_10848574	3A	86	0.0261740950531802	0.0481651376146789	218	NA	NA	0.898393104104715	-0.0676586200827316
IACX13137	7A	213	0.0264016368631247	0.227064220183486	218	NA	NA	0.898393104104715	0.0389294984481303
Tdurum_contig57753_138	3A	86	0.0264275618389525	0.0848623853211009	218	NA	NA	0.898393104104715	-0.0609896259729084
BS00091035_51	4B	71	0.0264383867267611	0.18348623853211	218	NA	NA	0.898393104104715	-0.0544809106597413
IAAV1931	4B	71	0.0264383867267611	0.18348623853211	218	NA	NA	0.898393104104715	-0.0544809106597413
Kukri_c27107_760	4B	71	0.0264383867267611	0.18348623853211	218	NA	NA	0.898393104104715	-0.0544809106597413
wsnp_Ex_c19319_28253742	4B	71	0.0264383867267611	0.18348623853211	218	NA	NA	0.898393104104715	-0.0544809106597413
RAC875_c7060_67	3A	15	0.0267339150494912	0.181192660550459	218	NA	NA	0.898393104104715	0.0440400651048529
Tdurum_contig51605_542	3B	144	0.0268832696521782	0.373853211009174	218	NA	NA	0.898393104104715	0.0346870564506929
Ra_c69552_1419	1B	41	0.0270377241910887	0.270642201834862	218	NA	NA	0.898393104104715	0.0407742201364947
Excalibur_c61806_213	2A	87	0.0270889712670003	0.41743119266055	218	NA	NA	0.898393104104715	-0.0308974131974535
BS00011622_51	7A	213	0.0271059267563781	0.224770642201835	218	NA	NA	0.898393104104715	-0.0382187669008545
Ku_c63748_1264	2B	41	0.0275245227732815	0.162844036697248	218	NA	NA	0.898393104104715	-0.0400586794317332
Kukri_c29396_58	7B	114	0.0275424778270618	0.204128440366973	218	NA	NA	0.898393104104715	0.0389111141193972
wsnp_Ex_rep_c67471_66073969	5B	39	0.0275502543933076	0.323394495412844	218	NA	NA	0.898393104104715	0.0358386775914337
Excalibur_rep_c105284_110	2A	83	0.0280824668466463	0.403669724770642	218	NA	NA	0.898393104104715	-0.030909465253016
BS00010616_51	7B	58	0.0281601562633405	0.417431192660551	218	NA	NA	0.898393104104715	-0.034175648680872
CAP8_c3273_136	4B	71	0.0283084343735468	0.185779816513761	218	NA	NA	0.898393104104715	0.0537539502198134
Excalibur_c20277_483	3B	10	0.0285422557616781	0.192660550458716	218	NA	NA	0.898393104104715	0.03626498026272
Excalibur_c7033_159	1A	78	0.0287820123978965	0.135321100917431	218	NA	NA	0.898393104104715	0.0547386302468515
BobWhite_rep_c64944_264	3B	73	0.028908780169393	0.224770642201835	218	NA	NA	0.898393104104715	-0.0450520796517218
wsnp_BF202806B_Ta_2_8	7B	134	0.0291976904732646	0.123853211009174	218	NA	NA	0.898393104104715	0.0456361201633655
Tdurum_contig54957_525	6A	19	0.0293733147622082	0.403669724770642	218	NA	NA	0.898393104104715	-0.0341594225574271
Ku_c8992_405	1A	107	0.0294744794176543	0.451834862385321	218	NA	NA	0.898393104104715	-0.0376320082311281
wsnp_BE403710B_Ta_2_1	4A	95	0.0296251194091935	0.415137614678899	218	NA	NA	0.898393104104715	-0.0336205991078256
BS00089954_51	3B	70	0.0298979871171561	0.305045871559633	218	NA	NA	0.898393104104715	-0.0381881172926093
Ra_c14408_576	6A	77	0.0301075523107273	0.291284403669725	218	NA	NA	0.898393104104715	-0.0443953988731458
BS00051826_51	1D	68	0.0303396634155396	0.435779816513761	218	NA	NA	0.898393104104715	0.0416262499175399
BS00031658_51	1D	73	0.0303396634155961	0.435779816513762	218	NA	NA	0.898393104104715	-0.0416262499175435
Excalibur_c5958_1398	1D	73	0.0303396634155961	0.435779816513762	218	NA	NA	0.898393104104715	-0.0416262499175435
RAC875_c17951_108	1D	68	0.0303396634155961	0.435779816513762	218	NA	NA	0.898393104104715	-0.0416262499175435
Excalibur_c9868_1206	5B	126	0.0303473932344844	0.43348623853211	218	NA	NA	0.898393104104715	-0.0330987929866868
D_GBF1XID01DNWRS_378	1D	86	0.0314550818618944	0.270642201834862	218	NA	NA	0.898393104104715	-0.0541598775305072
Excalibur_rep_c92855_977	6B	66	0.0316249805623837	0.405963302752294	218	NA	NA	0.898393104104715	-0.036580075892056
BobWhite_c911_127	7A	128	0.031800053039836	0.254587155963303	218	NA	NA	0.898393104104715	-0.0395362615558454
wsnp_Ex_c27290_36498462	1D	87	0.0318599656663987	0.261467889908257	218	NA	NA	0.898393104104715	-0.0550204082287191
tplb0058p02_2806	7B	134	0.0321666592431359	0.360091743119266	218	NA	NA	0.898393104104715	0.0333351473007202
BobWhite_c34798_184	6D	156	0.032404199525953	0.268348623853211	218	NA	NA	0.898393104104715	-0.0367760856325079
IAAV7745	1D	87	0.0324921019547907	0.270642201834862	218	NA	NA	0.898393104104715	0.0545241028562486
IACX1897	7B	134	0.0326181092091141	0.135321100917431	218	NA	NA	0.898393104104715	0.0450662576914809
BS00079095_51	1D	87	0.0326524689028608	0.270642201834862	218	NA	NA	0.898393104104715	-0.054557058341933
Excalibur_c26172_359	6B	66	0.0327453688460373	0.291284403669725	218	NA	NA	0.898393104104715	0.0429750404997122
wsnp_Ra_c14498_22667649	6B	66	0.0327453688460373	0.291284403669725	218	NA	NA	0.898393104104715	0.0429750404997122
wsnp_Ex_rep_c67727_66398596	3A	86	0.0328759957472219	0.165137614678899	218	NA	NA	0.898393104104715	-0.0442700868598394
RAC875_c66695_560	2B	131	0.0333200294828879	0.0940366972477064	218	NA	NA	0.898393104104715	-0.0529018845673592
RFL_Contig3622_1217	1D	87	0.0333453227756128	0.272935779816514	218	NA	NA	0.898393104104715	-0.053648688181152
Tdurum_contig54957_624	3D	143	0.0334196377986288	0.394495412844037	218	NA	NA	0.898393104104715	0.0332616208290286
Excalibur_rep_c106935_390	3B	71	0.0336284108435747	0.394495412844037	218	NA	NA	0.898393104104715	-0.0330306243703937
wsnp_RFL_Contig3866_4228783	3A	86	0.0338465579320947	0.167431192660551	218	NA	NA	0.898393104104715	-0.0428920822258014
Kukri_c63447_148	3B	80	0.0341122513192832	0.114678899082569	218	NA	NA	0.898393104104715	-0.0439206497457394
wsnp_Ex_rep_c67635_66292308	3A	16	0.0341698401323722	0.495412844036697	218	NA	NA	0.898393104104715	-0.031361461150178
RAC875_rep_c83934_91	7A	213	0.0346374932034263	0.470183486238532	218	NA	NA	0.898393104104715	0.0339354472509275
wsnp_Ku_c3201_5970486	5B	75	0.0347370772189178	0.309633027522936	218	NA	NA	0.898393104104715	-0.037368500347827
wsnp_Ku_c5560_9851459	1D	90	0.0348731968066423	0.26605504587156	218	NA	NA	0.898393104104715	-0.0520619927201196
Excalibur_c19237_895	1D	87	0.035068241878518	0.26605504587156	218	NA	NA	0.898393104104715	0.0536157679578295
RAC875_rep_c116515_181	3B	71	0.0350889436239848	0.399082568807339	218	NA	NA	0.898393104104715	0.0328248197145911
Excalibur_rep_c94584_98	6B	70	0.0351966314893267	0.38302752293578	218	NA	NA	0.898393104104715	0.0365659589790308
wsnp_Ra_c7112_12318340	7A	213	0.0352272112804237	0.231651376146789	218	NA	NA	0.898393104104715	-0.0388743903979707
BS00089400_51	3A	86	0.0352812198992314	0.0802752293577982	218	NA	NA	0.898393104104715	0.0592358940705999
Tdurum_contig697_73	3A	86	0.0352812198992314	0.0802752293577982	218	NA	NA	0.898393104104715	0.0592358940705999
Tdurum_contig56342_134	7B	76	0.035607949986131	0.261467889908257	218	NA	NA	0.898393104104715	0.0437624930253122
tplb0024c09_1335	3B	72	0.0357239715582338	0.392201834862385	218	NA	NA	0.898393104104715	0.0325117049007346
RAC875_c32895_304	7A	128	0.0357550763759741	0.25	218	NA	NA	0.898393104104715	-0.038176645433234
RAC875_c54260_127	1D	87	0.0359335607136937	0.268348623853211	218	NA	NA	0.898393104104715	0.053947658942505
RAC875_c7804_236	6A	79	0.0360157243506193	0.252293577981651	218	NA	NA	0.898393104104715	-0.0400306362640457
Ku_c29856_132	7A	136	0.036171256498902	0.474770642201835	218	NA	NA	0.898393104104715	-0.035372295331241
BS00077879_51	5A	36	0.0362452565353663	0.405963302752294	218	NA	NA	0.898393104104715	-0.0315429046722482
BS00022810_51	7B	145	0.0364172154648227	0.451834862385321	218	NA	NA	0.898393104104715	-0.0299824651743812
RAC875_c22101_656	6B	64	0.0364967592615688	0.48394495412844	218	NA	NA	0.898393104104715	-0.0620846125607031
BS00096853_51	6A	22	0.0372017491340689	0.415137614678899	218	NA	NA	0.898393104104715	-0.0330389257090609
Kukri_c4074_463	3B	68	0.0372514957097624	0.243119266055046	218	NA	NA	0.898393104104715	0.0410264431218401
RAC875_c20134_535	3A	26	0.037259618093478	0.165137614678899	218	NA	NA	0.898393104104715	-0.0410772622298161
Tdurum_contig10580_316	6A	22	0.0374772649599247	0.405963302752294	218	NA	NA	0.898393104104715	-0.0329852263557964
Ex_c66324_1151	4A	66	0.0374967297012305	0.474770642201835	218	NA	NA	0.898393104104715	-0.0304038260974311
BobWhite_c16439_1143	2D	39	0.0375138828685223	0.493119266055046	218	NA	NA	0.898393104104715	-0.0295151324994984
BS00094057_51	3A	21	0.038335343293938	0.192660550458716	218	NA	NA	0.898393104104715	0.0424889746252983
D_GB5Y7FA02I369B_378	1D	38	0.0383459467512288	0.353211009174312	218	NA	NA	0.898393104104715	0.0309249130410176
RAC875_c25738_168	6D	119	0.038532729549093	0.431192660550459	218	NA	NA	0.898393104104715	0.0316198549847586
BobWhite_c24364_73	3B	86	0.0385440570650837	0.123853211009174	218	NA	NA	0.898393104104715	-0.0426698967218826
CAP7_c10133_40	7A	128	0.0386395842737097	0.243119266055046	218	NA	NA	0.898393104104715	-0.0386034772723143
Ra_c58315_265	1A	76	0.0394458838641546	0.348623853211009	218	NA	NA	0.898393104104715	-0.0366540070635857
BS00022913_51	6A	79	0.0396705627212922	0.243119266055046	218	NA	NA	0.898393104104715	-0.0461949964013613
Kukri_c16006_1996	5B	139	0.0397659352369923	0.190366972477064	218	NA	NA	0.898393104104715	-0.036007597190836
BS00089968_51	5A	51	0.0404504418621768	0.201834862385321	218	NA	NA	0.898393104104715	-0.0381984044154962
Excalibur_c48047_90	3A	101	0.0405003874558293	0.245412844036697	218	NA	NA	0.898393104104715	0.0425631366495693
Ex_c23426_1546	5B	39	0.0406282157535675	0.323394495412844	218	NA	NA	0.898393104104715	-0.0332867818358853
Kukri_c15603_1116	3B	70	0.0409754810307899	0.350917431192661	218	NA	NA	0.898393104104715	-0.0357883266238037
wsnp_Ex_c10094_16590615	7A	130	0.0411371300589035	0.243119266055046	218	NA	NA	0.898393104104715	0.0367132987332175
Kukri_s117068_198	3A	15	0.0413081628875753	0.165137614678899	218	NA	NA	0.898393104104715	-0.0394513646487837
Kukri_c94493_273	5B	72	0.0413105893898752	0.172018348623853	218	NA	NA	0.898393104104715	0.053309573792049
wsnp_Ex_c5594_9848626	5B	69	0.0413105893905085	0.172018348623853	218	NA	NA	0.898393104104715	-0.0533095737920304
D_contig06122_208	1D	87	0.0415751423931133	0.279816513761468	218	NA	NA	0.898393104104715	-0.0489547671988344
BS00043099_51	2B	85	0.0417151293547434	0.330275229357798	218	NA	NA	0.898393104104715	-0.0406848511700968
tplb0045o20_699	2B	87	0.0417151293547434	0.330275229357798	218	NA	NA	0.898393104104715	-0.0406848511700968
wsnp_JD_c12687_12877994	2B	84	0.0417151293547434	0.330275229357798	218	NA	NA	0.898393104104715	-0.0406848511700968
Tdurum_contig12008_803	3B	10	0.0417381467489754	0.18348623853211	218	NA	NA	0.898393104104715	-0.0340452076126003
BS00094095_51	5A	37	0.0419343825499639	0.357798165137615	218	NA	NA	0.898393104104715	-0.0306056643863322
wsnp_JD_c8173_9207415	1D	87	0.0420554036594934	0.272935779816514	218	NA	NA	0.898393104104715	0.051227615755149
Kukri_c51068_528	7A	126	0.0422001958851066	0.330275229357798	218	NA	NA	0.898393104104715	-0.0349502888879076
BS00030581_51	3B	70	0.0423151769715107	0.231651376146789	218	NA	NA	0.898393104104715	0.0385569464756266
Excalibur_c74666_291	3A	26	0.0423600836883576	0.162844036697248	218	NA	NA	0.898393104104715	-0.0403897151133563
BS00037400_51	3A	86	0.042383562832747	0.0779816513761468	218	NA	NA	0.898393104104715	-0.0569265633565195
BS00011109_51	2D	54	0.0424285801535139	0.256880733944954	218	NA	NA	0.898393104104715	-0.0361440935582884
BS00033795_51	6A	79	0.0425334039665897	0.247706422018349	218	NA	NA	0.898393104104715	0.0461739377429407
BobWhite_c23392_496	3A	26	0.0425594372209367	0.165137614678899	218	NA	NA	0.898393104104715	-0.0405964489967516
BS00073062_51	3A	26	0.0425594372209367	0.165137614678899	218	NA	NA	0.898393104104715	-0.0405964489967516
Kukri_rep_c101735_236	3A	26	0.0425594372209367	0.165137614678899	218	NA	NA	0.898393104104715	-0.0405964489967516
BS00031339_51	5B	184	0.0426149990438132	0.227064220183486	218	NA	NA	0.898393104104715	-0.0364009837497399
BS00011624_51	6B	62	0.0427323397913767	0.389908256880734	218	NA	NA	0.898393104104715	0.0543870164798648
RAC875_c94534_75	1A	78	0.0430765733093094	0.121559633027523	218	NA	NA	0.898393104104715	-0.0510479488914086
IACX7841	5B	139	0.0432120312652248	0.236238532110092	218	NA	NA	0.898393104104715	-0.0331827137391452
BobWhite_rep_c48835_225	6B	64	0.0434488786378997	0.486238532110092	218	NA	NA	0.898393104104715	-0.0606177174271103
wsnp_Ku_c7266_12551048	1D	87	0.0435018665962262	0.268348623853211	218	NA	NA	0.898393104104715	-0.0516056950810171
Excalibur_c4699_215	5B	152	0.0438213259213084	0.403669724770642	218	NA	NA	0.898393104104715	0.0311688470752109
wsnp_JD_c18167_16742264	7A	127	0.0441255526654053	0.238532110091743	218	NA	NA	0.898393104104715	0.0351608011480113
RFL_Contig2605_672	6A	74	0.044283394713674	0.26605504587156	218	NA	NA	0.898393104104715	0.0385625950030635
wsnp_CAP12_rep_c4278_1949864	4B	72	0.0443796600157573	0.194954128440367	218	NA	NA	0.898393104104715	0.0476720999608746
IAAV6675	6B	63	0.0445621326943257	0.48394495412844	218	NA	NA	0.898393104104715	0.0611838855675693
wsnp_Ex_c33813_42239400	6B	64	0.0445621326943257	0.48394495412844	218	NA	NA	0.898393104104715	0.0611838855675693
Excalibur_c4361_309	6B	64	0.044562132694999	0.48394495412844	218	NA	NA	0.898393104104715	-0.0611838855675586
Ra_c10469_616	6B	63	0.044562132694999	0.48394495412844	218	NA	NA	0.898393104104715	-0.0611838855675586
wsnp_Ex_c43809_50018316	6B	63	0.044562132694999	0.48394495412844	218	NA	NA	0.898393104104715	-0.0611838855675586
wsnp_BF202806B_Ta_2_1	7B	134	0.0446033737469672	0.139908256880734	218	NA	NA	0.898393104104715	-0.0418856024105443
BS00054287_51	6B	66	0.0452991699019178	0.401376146788991	218	NA	NA	0.898393104104715	-0.0367082490409114
wsnp_Ex_c19770_28768859	6A	77	0.0453275088995569	0.311926605504587	218	NA	NA	0.898393104104715	0.0409057723292108
RAC875_rep_c72758_122	3B	60	0.0457293291015442	0.0940366972477064	218	NA	NA	0.898393104104715	-0.0454220678461885
Excalibur_c7706_1936	3B	60	0.045729329101614	0.0940366972477065	218	NA	NA	0.898393104104715	0.0454220678461716
wsnp_CAP11_c827_513472	7A	136	0.0457360278670024	0.36697247706422	218	NA	NA	0.898393104104715	0.0317597405655441
Excalibur_c3423_1170	7B	24	0.0459145200816021	0.314220183486239	218	NA	NA	0.898393104104715	0.0295343241156534
BS00022699_51	5D	183	0.0459717642061935	0.181192660550459	218	NA	NA	0.898393104104715	0.0365644305452468
wsnp_Ex_c4063_7344641	3B	60	0.046153924271503	0.0963302752293578	218	NA	NA	0.898393104104715	-0.0447915932561207
wsnp_JD_c1843_2562950	3B	70	0.0468862697387656	0.23394495412844	218	NA	NA	0.898393104104715	-0.0381231817364744
Kukri_rep_c69028_1398	3A	16	0.0471492590539416	0.472477064220184	218	NA	NA	0.898393104104715	-0.0299444113111278
wsnp_Ex_c6739_11646407	4B	40	0.0473648694973841	0.472477064220184	218	NA	NA	0.898393104104715	0.0306897717124901
Excalibur_c59263_96	7A	130	0.0474280899784211	0.323394495412844	218	NA	NA	0.898393104104715	-0.034495079984163
BS00030911_51	7A	128	0.0475541357029638	0.240825688073394	218	NA	NA	0.898393104104715	-0.0371791929838707
Kukri_c36710_1007	7A	128	0.0475541357029638	0.240825688073394	218	NA	NA	0.898393104104715	-0.0371791929838707
BobWhite_c24063_231	7A	128	0.0475541357033538	0.240825688073395	218	NA	NA	0.898393104104715	0.0371791929838707
IAAV5802	2B	42	0.047668613905699	0.284403669724771	218	NA	NA	0.898393104104715	0.0297328592203616
Kukri_rep_c107983_607	6B	109	0.0477810482802122	0.279816513761468	218	NA	NA	0.898393104104715	-0.0328533341495651
BobWhite_c10977_834	1D	90	0.0478495994777075	0.26605504587156	218	NA	NA	0.898393104104715	0.0510478824480529
RAC875_c43831_91	1D	90	0.0478495994777991	0.26605504587156	218	NA	NA	0.898393104104715	-0.0510478824480618
BS00056823_51	1A	143	0.0479202374334298	0.0802752293577982	218	NA	NA	0.898393104104715	-0.0496116784231257
RAC875_c26487_118	6B	66	0.0479654186476947	0.401376146788991	218	NA	NA	0.898393104104715	-0.0336422632590772
RFL_Contig4718_1269	2B	104	0.0480401835575039	0.100917431192661	218	NA	NA	0.898393104104715	0.0439857537819144
wsnp_Ex_c16963_25554152	5B	57	0.0481025806173886	0.410550458715596	218	NA	NA	0.898393104104715	0.0321388377622149
Kukri_c338_109	6B	113	0.0481604878076279	0.055045871559633	218	NA	NA	0.898393104104715	0.0603401115319833
BS00064820_51	6B	67	0.0487021546271735	0.396788990825688	218	NA	NA	0.898393104104715	0.0377343211108094
Kukri_s117068_130	3A	26	0.0488114974177356	0.16743119266055	218	NA	NA	0.898393104104715	0.0391475655373634
Tdurum_contig63110_433	3B	73	0.0489856027140706	0.490825688073395	218	NA	NA	0.898393104104715	0.0318213712471316
IACX8272	3B	70	0.0491773134348871	0.240825688073395	218	NA	NA	0.898393104104715	0.0375453227347045
BobWhite_c40583_146	7A	126	0.0492226785391046	0.332568807339449	218	NA	NA	0.898393104104715	-0.0340828404775255
wsnp_Ra_c16080_24638622	1A	78	0.049567337270199	0.26605504587156	218	NA	NA	0.898393104104715	-0.0360816152307208
BobWhite_c5872_65	6D	119	0.0499559978475001	0.373853211009174	218	NA	NA	0.898393104104715	0.0292465506588524
IACX3288	5B	57	0.0499729038392563	0.419724770642202	218	NA	NA	0.898393104104715	-0.0345596296462212
RAC875_c25656_289	2D	9	0.0499965662812745	0.394495412844037	218	NA	NA	0.898393104104715	0.030197113474892
IACX6036	7B	54	0.0500060235128669	0.495412844036697	218	NA	NA	0.898393104104715	-0.0313976046150337
BobWhite_c17021_297	3A	26	0.0501187233627272	0.160550458715596	218	NA	NA	0.898393104104715	0.0389874541585513
Ku_c17560_146	3A	26	0.0501187233627272	0.160550458715596	218	NA	NA	0.898393104104715	0.0389874541585513
wsnp_Ex_c22683_31887799	3A	26	0.0501187233631829	0.160550458715596	218	NA	NA	0.898393104104715	-0.0389874541585549
wsnp_Ex_c2573_4788116	3A	26	0.0501187233631829	0.160550458715596	218	NA	NA	0.898393104104715	-0.0389874541585549
RAC875_s109189_188	2B	100	0.0503526190581611	0.435779816513761	218	NA	NA	0.898393104104715	0.0296222113703815
IAAV1155	3A	26	0.0503677719125636	0.162844036697248	218	NA	NA	0.898393104104715	-0.0391873367610245
wsnp_Ex_c33452_41938159	1A	106	0.0507494085754202	0.461009174311927	218	NA	NA	0.898393104104715	-0.0332928786204967
wsnp_Ex_c33452_41938013	1A	106	0.0507494085754696	0.461009174311927	218	NA	NA	0.898393104104715	0.0332928786204949
wsnp_Ku_c557_1166684	1A	76	0.0509351837156846	0.323394495412844	218	NA	NA	0.898393104104715	0.0353860705030318
Kukri_c63163_141	5A	63	0.0509673954814197	0.30045871559633	218	NA	NA	0.898393104104715	-0.0362629931710705
wsnp_Ex_c25974_35235456	1D	87	0.0511898796340655	0.270642201834862	218	NA	NA	0.898393104104715	-0.0485587872766207
wsnp_Ku_c2624_4986980	1D	87	0.0511898796340655	0.270642201834862	218	NA	NA	0.898393104104715	-0.0485587872766207
Excalibur_c34189_122	7A	211	0.0512756585467303	0.222477064220184	218	NA	NA	0.898393104104715	0.0363845432975545
JD_c23336_253	3B	23	0.0517979242716552	0.25	218	NA	NA	0.898393104104715	0.0324041910644723
Ra_c11042_1500	1A	70	0.0520212332224008	0.119266055045872	218	NA	NA	0.898393104104715	0.0621774519026399
Excalibur_c12875_864	3A	16	0.0525961777362849	0.495412844036697	218	NA	NA	0.898393104104715	0.0285252484986929
RFL_Contig1490_386	6A	138	0.0527580782719696	0.130733944954128	218	NA	NA	0.898393104104715	-0.0459840394226463
IAAV5646	7B	69	0.0532800884320354	0.307339449541284	218	NA	NA	0.898393104104715	0.0410842770397633
RAC875_c42847_141	2A	20	0.0534899005958462	0.0504587155963303	218	NA	NA	0.898393104104715	0.0624557905372143
BS00031411_51	5B	57	0.0536080249408307	0.396788990825688	218	NA	NA	0.898393104104715	-0.0331132420702032
Excalibur_rep_c101288_130	2D	10	0.0540926801821048	0.412844036697248	218	NA	NA	0.898393104104715	-0.0298295095459338
RAC875_c2787_1260	3B	60	0.0542949642049248	0.0894495412844036	218	NA	NA	0.898393104104715	0.0441799982062463
BS00066024_51	4B	72	0.0543199066516037	0.211009174311927	218	NA	NA	0.898393104104715	0.0430499821388333
BS00011061_51	6D	117	0.0544742893242338	0.385321100917431	218	NA	NA	0.898393104104715	-0.0290839975289856
BobWhite_rep_c50145_387	5A	37	0.0545059218753779	0.364678899082569	218	NA	NA	0.898393104104715	0.0292768435072741
BS00066479_51	7B	134	0.0547059407750666	0.247706422018349	218	NA	NA	0.898393104104715	0.0293795290479419
Excalibur_c60530_113	3A	21	0.0549978886340605	0.215596330275229	218	NA	NA	0.898393104104715	0.0342860403179088
Tdurum_contig12326_232	7A	134	0.0550623189753152	0.275229357798165	218	NA	NA	0.898393104104715	-0.0386535335161211
IACX3190	3B	70	0.0551586374390935	0.309633027522936	218	NA	NA	0.898393104104715	0.033486321388347
Excalibur_c5958_1270	1D	68	0.0552229486738157	0.43348623853211	218	NA	NA	0.898393104104715	-0.037164563190121
Ku_c1312_1194	1B	41	0.0552537880634018	0.123853211009174	218	NA	NA	0.898393104104715	-0.0421625826773209
RAC875_c1148_1175	5B	150	0.0553269849544559	0.405963302752294	218	NA	NA	0.898393104104715	0.0297667201299454
wsnp_Ex_c7362_12622736	4B	47	0.0553289688030176	0.311926605504587	218	NA	NA	0.898393104104715	0.0305646538754525
BS00028874_51	1A	70	0.0553369380506446	0.126146788990826	218	NA	NA	0.898393104104715	0.0669096731483396
BS00065863_51	4A	30	0.0554996229494035	0.314220183486239	218	NA	NA	0.898393104104715	0.0276530085844469
BS00094322_51	6B	67	0.0555780781702791	0.405963302752294	218	NA	NA	0.898393104104715	-0.0360324624057551
tplb0053a24_2232	3A	15	0.055795466067679	0.192660550458716	218	NA	NA	0.898393104104715	0.0395546657229833
wsnp_CAP7_c949_486485	7A	136	0.0558663347854509	0.369266055045872	218	NA	NA	0.898393104104715	-0.030353707739005
BS00048489_51	3A	24	0.056035972312094	0.176605504587156	218	NA	NA	0.898393104104715	0.0354003712201463
IACX9279	6B	63	0.0563467539012534	0.481651376146789	218	NA	NA	0.898393104104715	0.0588723218760663
Kukri_c77911_260	6A	74	0.0566319669786729	0.220183486238532	218	NA	NA	0.898393104104715	0.0411220969409767
Ex_c801_555	1A	70	0.0566973703061552	0.0986238532110092	218	NA	NA	0.898393104104715	0.0642180587075094
BS00003655_51	5B	126	0.0569971721594969	0.401376146788991	218	NA	NA	0.898393104104715	-0.0292746650658788
BS00111120_51	7A	127	0.0572777906256352	0.332568807339449	218	NA	NA	0.898393104104715	-0.0327502851600769
IACX8074	1B	134	0.0573999491263541	0.31651376146789	218	NA	NA	0.898393104104715	0.0267916028397668
IACX9290	1B	134	0.0573999491263541	0.31651376146789	218	NA	NA	0.898393104104715	0.0267916028397668
BS00022520_51	5B	71	0.0575352749928784	0.291284403669725	218	NA	NA	0.898393104104715	-0.0507220247451112
Excalibur_c79041_63	5B	63	0.057535274993014	0.291284403669725	218	NA	NA	0.898393104104715	0.0507220247450704
wsnp_JD_c38071_27729378	7A	127	0.0576745734632409	0.190366972477064	218	NA	NA	0.898393104104715	-0.0391420977093233
Ex_c5168_849	6D	135	0.0577158794214312	0.275229357798165	218	NA	NA	0.898393104104715	0.0321767713911054
wsnp_Ex_c27290_36498531	1D	87	0.0580083354643985	0.263761467889908	218	NA	NA	0.898393104104715	0.0483456037574257
Tdurum_contig57370_318	7B	54	0.0582409867681197	0.495412844036697	218	NA	NA	0.898393104104715	-0.0294545873148806
tplb0025h02_630	6D	134	0.058557701002431	0.139908256880734	218	NA	NA	0.898393104104715	-0.0421015756842982
BobWhite_c11512_157	5A	63	0.0589675217132534	0.307339449541284	218	NA	NA	0.898393104104715	0.0350698899584927
IAAV52	5B	58	0.0591251064558131	0.497706422018349	218	NA	NA	0.898393104104715	-0.0329285556025329
JD_c3269_342	7B	77	0.0592705472586294	0.337155963302752	218	NA	NA	0.898393104104715	-0.0408723954085168
BobWhite_c3269_141	7B	77	0.0592705472587492	0.337155963302752	218	NA	NA	0.898393104104715	0.0408723954084955
Kukri_c99107_143	7B	78	0.0592705472587492	0.337155963302752	218	NA	NA	0.898393104104715	0.0408723954084955
wsnp_Ex_c11697_18821490	1A	70	0.059315400413872	0.121559633027523	218	NA	NA	0.898393104104715	0.0654784198517007
BS00005265_51	3B	72	0.0594875203776658	0.208715596330275	218	NA	NA	0.898393104104715	-0.0400151008861007
wsnp_Ex_c12887_20427158	3B	72	0.0594875203776658	0.208715596330275	218	NA	NA	0.898393104104715	-0.0400151008861007
BobWhite_rep_c49207_243	1A	75	0.0599744448987968	0.337155963302752	218	NA	NA	0.898393104104715	0.033716091518766
BobWhite_c5095_634	3B	70	0.0601610813079376	0.314220183486238	218	NA	NA	0.898393104104715	0.0328931597300954
RAC875_rep_c117475_289	7A	127	0.0602611723711012	0.261467889908257	218	NA	NA	0.898393104104715	0.0352937437788263
wsnp_CAP11_c651_429138	7A	128	0.0602611723711012	0.261467889908257	218	NA	NA	0.898393104104715	0.0352937437788263
wsnp_CAP11_c651_429263	7A	128	0.0602611723711012	0.261467889908257	218	NA	NA	0.898393104104715	0.0352937437788263
BS00066651_51	7A	128	0.0602611723711335	0.261467889908257	218	NA	NA	0.898393104104715	-0.0352937437788237
Excalibur_c2598_2052	5A	64	0.0603529528004163	0.341743119266055	218	NA	NA	0.898393104104715	-0.0330671809316385
wsnp_Ex_c5690_9994334	4A	42	0.0604687792731435	0.0573394495412844	218	NA	NA	0.898393104104715	0.0606777183070637
wsnp_Ex_c44498_50537128	1A	70	0.0604832082049466	0.0963302752293578	218	NA	NA	0.898393104104715	-0.0642442964273755
RAC875_c68120_285	5A	63	0.0604877882272173	0.305045871559633	218	NA	NA	0.898393104104715	0.0352685841880316
wsnp_Ex_c3747_6824863	1A	70	0.060735390196682	0.11697247706422	218	NA	NA	0.898393104104715	-0.0683324529868372
wsnp_Ex_c6934_11953178	1A	70	0.060735390196682	0.11697247706422	218	NA	NA	0.898393104104715	-0.0683324529868372
wsnp_Ra_c6474_11298858	1A	70	0.0607353901980163	0.11697247706422	218	NA	NA	0.898393104104715	0.0683324529868177
BS00093156_51	7A	136	0.0609725332992645	0.144495412844037	218	NA	NA	0.898393104104715	0.0369907354627657
BobWhite_c11861_557	5B	68	0.0609892364721083	0.364678899082569	218	NA	NA	0.898393104104715	0.0674283318617341
BobWhite_c20692_123	5B	68	0.0610634729389449	0.385321100917431	218	NA	NA	0.898393104104715	0.0650180293945297
Kukri_c14072_188	3B	70	0.0612193041227705	0.243119266055046	218	NA	NA	0.898393104104715	-0.0345710500258232
Tdurum_contig97611_150	6A	19	0.0613594694905288	0.405963302752294	218	NA	NA	0.898393104104715	0.0291626336242263
Kukri_rep_c117022_97	3D	1	0.0617527287662238	0.0894495412844036	218	NA	NA	0.898393104104715	-0.0466796858646319
IACX203	6B	67	0.0619533620639701	0.444954128440367	218	NA	NA	0.898393104104715	-0.0334033833506542
tplb0062a17_679	3B	80	0.0619555122995404	0.481651376146789	218	NA	NA	0.898393104104715	-0.0306949861883172
Kukri_rep_c107435_940	5A	43	0.0621038241416557	0.16743119266055	218	NA	NA	0.898393104104715	0.0407726239708808
IACX3059	5B	69	0.0624302651110755	0.286697247706422	218	NA	NA	0.898393104104715	0.0498554710080228
RAC875_c21946_234	7A	130	0.0627217612053724	0.323394495412844	218	NA	NA	0.898393104104715	-0.0323835249977744
Kukri_c338_330	6B	113	0.0628257599243113	0.0527522935779816	218	NA	NA	0.898393104104715	-0.0572720270759604
IAAV3944	6D	135	0.0628934227168839	0.318807339449541	218	NA	NA	0.898393104104715	0.0287755060086408
Ex_c7086_154	6D	135	0.0628934227172572	0.318807339449541	218	NA	NA	0.898393104104715	-0.0287755060086337
wsnp_Ku_c13052_20918857	4B	72	0.0629913705384075	0.123853211009174	218	NA	NA	0.898393104104715	0.036857918233359
wsnp_Ex_c1603_3056226	6B	64	0.0630160759029849	0.486238532110092	218	NA	NA	0.898393104104715	-0.056882434304292
wsnp_Ku_c16354_25219645	4D	154	0.0632350667193112	0.387614678899083	218	NA	NA	0.898393104104715	-0.0255038476339289
wsnp_Ex_c741_1456698	2B	84	0.0632991427239772	0.323394495412844	218	NA	NA	0.898393104104715	0.0379375984094494
wsnp_Ra_c25656_35227058	2D	9	0.0635806267020476	0.392201834862385	218	NA	NA	0.898393104104715	0.0284282842186245
Excalibur_c62737_131	3B	70	0.063722122955616	0.243119266055046	218	NA	NA	0.898393104104715	-0.0348419826243935
Ex_c801_820	1A	70	0.0639702516547466	0.0940366972477065	218	NA	NA	0.898393104104715	-0.069902707979395
IAAV2342	1A	70	0.0639702516559216	0.0940366972477064	218	NA	NA	0.898393104104715	0.0699027079793719
Ku_c2449_578	1A	70	0.0639702516559216	0.0940366972477064	218	NA	NA	0.898393104104715	0.0699027079793719
RAC875_c21620_1359	1A	70	0.0639702516559216	0.0940366972477064	218	NA	NA	0.898393104104715	0.0699027079793719
Tdurum_contig62357_527	7A	135	0.0640371400427306	0.362385321100917	218	NA	NA	0.898393104104715	0.0304445315357516
Kukri_c52413_282	4B	46	0.0640470499796646	0.325688073394495	218	NA	NA	0.898393104104715	0.0272866859248442
Kukri_rep_c68091_971	6B	119	0.0643277507771634	0.277522935779817	218	NA	NA	0.898393104104715	-0.0312489655336048
Tdurum_contig57370_82	7B	54	0.0644128086477488	0.490825688073395	218	NA	NA	0.898393104104715	-0.0284740415970539
BS00078413_51	1B	134	0.0644271547247565	0.477064220183486	218	NA	NA	0.898393104104715	-0.0268076940798654
Excalibur_c83056_83	6D	151	0.0644453063694069	0.33256880733945	218	NA	NA	0.898393104104715	-0.028857419019892
RAC875_c82385_209	6D	135	0.064558397494326	0.279816513761468	218	NA	NA	0.898393104104715	-0.0309434888963089
Ku_c28853_1518	7B	76	0.064628482066156	0.259174311926605	218	NA	NA	0.898393104104715	0.039880734537654
BobWhite_c3564_81	7B	77	0.0646735915371466	0.405963302752294	218	NA	NA	0.898393104104715	0.0378578353977979
BS00067152_51	5B	58	0.0649359206025892	0.394495412844037	218	NA	NA	0.898393104104715	0.0351345753667047
wsnp_Ex_c698_1376989	6B	64	0.0650284857289653	0.486238532110092	218	NA	NA	0.898393104104715	-0.0551685226844469
Tdurum_contig49477_187	3B	72	0.0653801357287746	0.23394495412844	218	NA	NA	0.898393104104715	0.0377954371117575
BobWhite_c17750_568	6B	64	0.0654822122538572	0.488532110091743	218	NA	NA	0.898393104104715	0.0557972201259815
BS00022025_51	3B	81	0.0656408901969115	0.493119266055046	218	NA	NA	0.898393104104715	0.0281479897297272
Excalibur_c58066_180	3B	60	0.0660435266888504	0.0917431192660551	218	NA	NA	0.898393104104715	0.0424930458309163
Tdurum_contig1653_190	2B	84	0.0660939131277922	0.334862385321101	218	NA	NA	0.898393104104715	-0.0368395779822368
wsnp_Ex_c17684_26426672	1A	70	0.0666332503858423	0.119266055045872	218	NA	NA	0.898393104104715	0.0647395192579783
RAC875_c89088_79	5B	69	0.0669306721791364	0.291284403669725	218	NA	NA	0.898393104104715	0.0484168222269474
wsnp_Ku_rep_c105822_91859983	2D	37	0.0670644762892548	0.477064220183486	218	NA	NA	0.898393104104715	-0.0250473369267485
wsnp_Ex_c22423_31615798	2B	97	0.0673043334867975	0.373853211009174	218	NA	NA	0.898393104104715	0.0291081757110963
BS00038217_51	2B	84	0.067517979912507	0.323394495412844	218	NA	NA	0.898393104104715	0.0377360760649523
IAAV6731	1B	75	0.0675915893003628	0.0642201834862385	218	NA	NA	0.898393104104715	-0.0526027335930621
Excalibur_c20486_268	7A	128	0.0676950209284866	0.426605504587156	218	NA	NA	0.898393104104715	0.0299365787576411
Ra_c58335_189	3B	13	0.0676984368644968	0.440366972477064	218	NA	NA	0.898393104104715	0.0269779995249326
BS00010316_51	3B	81	0.0677089479430946	0.467889908256881	218	NA	NA	0.898393104104715	-0.0263764908699811
wsnp_Ku_c44089_51445136	3A	86	0.0677576094538171	0.158256880733945	218	NA	NA	0.898393104104715	-0.036085092310163
Excalibur_c28850_166	5B	69	0.0679026688692118	0.380733944954128	218	NA	NA	0.898393104104715	-0.070534831818911
wsnp_RFL_Contig4753_5709032	7B	77	0.0680270848428842	0.236238532110092	218	NA	NA	0.898393104104715	-0.0360618298767612
wsnp_Ex_c25505_34771897	6B	60	0.0681578561737988	0.479357798165138	218	NA	NA	0.898393104104715	0.0570730029903892
Excalibur_c17489_804	5B	145	0.068169737178155	0.380733944954128	218	NA	NA	0.898393104104715	0.0296252373993706
BobWhite_c15802_720	6A	22	0.0685070881472852	0.31651376146789	218	NA	NA	0.898393104104715	-0.0304526238993779
wsnp_JD_c13903_13781269	1A	78	0.0686704325560183	0.153669724770642	218	NA	NA	0.898393104104715	-0.0422746591375898
BS00067421_51	1A	78	0.0686704325565872	0.153669724770642	218	NA	NA	0.898393104104715	0.0422746591375773
Tdurum_contig100212_141	3B	14	0.0686907103796019	0.224770642201835	218	NA	NA	0.898393104104715	-0.0317011639838611
RFL_Contig5871_1771	3B	75	0.0687231166396315	0.0458715596330275	218	NA	NA	0.898393104104715	-0.0577821778440182
wsnp_Ex_c7002_12063325	6A	131	0.0687544438718203	0.252293577981651	218	NA	NA	0.898393104104715	0.034852509225626
RAC875_c102223_220	1B	77	0.068861755323097	0.114678899082569	218	NA	NA	0.898393104104715	-0.043895581018937
D_GA8KES401DISTP_65	6D	135	0.0689121212440012	0.321100917431193	218	NA	NA	0.898393104104715	0.0280861595013668
Ra_c16172_309	6D	151	0.0690671298150197	0.486238532110092	218	NA	NA	0.898393104104715	0.0329322461652914
BS00022698_51	1A	78	0.0692003701206496	0.114678899082569	218	NA	NA	0.898393104104715	0.0473507804916622
BS00022234_51	2D	10	0.0692332956014867	0.444954128440367	218	NA	NA	0.898393104104715	-0.0272345349169516
IAAV2271	4B	40	0.0693404705749222	0.169724770642202	218	NA	NA	0.898393104104715	0.0356461879411256
Ku_c6319_201	5A	53	0.069344081673971	0.373853211009174	218	NA	NA	0.898393104104715	-0.0250837302778866
Excalibur_c44485_362	7A	59	0.0694755449263336	0.243119266055046	218	NA	NA	0.898393104104715	-0.0296261784319434
RAC875_c16251_618	3B	136	0.069480935433771	0.0756880733944954	218	NA	NA	0.898393104104715	-0.0479039326332762
RAC875_c3956_275	3B	12	0.0695439168365317	0.495412844036697	218	NA	NA	0.898393104104715	0.0288963193399461
BS00065313_51	5A	63	0.0696517191237731	0.311926605504587	218	NA	NA	0.898393104104715	-0.0340741123289874
CAP7_c1155_57	5B	69	0.0697368145832923	0.169724770642202	218	NA	NA	0.898393104104715	0.047032454232486
BS00042014_51	5B	69	0.069736814583774	0.169724770642202	218	NA	NA	0.898393104104715	-0.0470324542324825
Kukri_c52496_434	7B	86	0.0697743847700942	0.0756880733944954	218	NA	NA	0.898393104104715	-0.0461923005256448
Excalibur_c5700_244	7B	87	0.0697743847705125	0.0756880733944955	218	NA	NA	0.898393104104715	0.0461923005256395
BS00058654_51	3B	12	0.0698690335702382	0.364678899082569	218	NA	NA	0.898393104104715	-0.0303940374263911
Excalibur_c15844_1470	6A	79	0.0698968203722401	0.272935779816514	218	NA	NA	0.898393104104715	0.0359704960426832
BS00030644_51	1A	70	0.0701315621291034	0.0963302752293578	218	NA	NA	0.898393104104715	-0.0661533004789305
wsnp_JD_c7795_8867843	6D	134	0.0701364835689529	0.337155963302752	218	NA	NA	0.898393104104715	0.0277667220517355
Kukri_c19251_579	7A	156	0.070342012676038	0.174311926605505	218	NA	NA	0.898393104104715	-0.033513808750977
BS00034245_51	2B	97	0.0703629645208578	0.371559633027523	218	NA	NA	0.898393104104715	-0.0285892899261997
wsnp_Ex_rep_c70675_69579757	6A	137	0.0705554303964424	0.256880733944954	218	NA	NA	0.898393104104715	0.0352240725990782
tplb0062k24_584	3D	4	0.0708031404625841	0.13302752293578	218	NA	NA	0.898393104104715	-0.0368076777132735
Kukri_c12079_204	3A	123	0.0710080307956845	0.325688073394495	218	NA	NA	0.898393104104715	0.0271878837350181
Ku_c24324_850	5A	53	0.0712748291723438	0.36697247706422	218	NA	NA	0.898393104104715	-0.02476677812093
wsnp_Ex_c15089_23270614	2B	97	0.0713452338034986	0.373853211009174	218	NA	NA	0.898393104104715	0.0285900919442721
Tdurum_contig5352_556	7B	10	0.0717856869241955	0.288990825688073	218	NA	NA	0.898393104104715	-0.0266380315129862
BS00043103_51	2B	96	0.0718372311391293	0.330275229357798	218	NA	NA	0.898393104104715	-0.0286288525024752
RAC875_c85778_184	1A	70	0.0723307415391316	0.123853211009174	218	NA	NA	0.898393104104715	-0.0629814059807927
RAC875_rep_c110052_194	1A	70	0.0723307415391316	0.123853211009174	218	NA	NA	0.898393104104715	-0.0629814059807927
wsnp_Ex_c19730_28728245	1A	70	0.0723307415391316	0.123853211009174	218	NA	NA	0.898393104104715	-0.0629814059807927
Excalibur_c7002_314	6A	131	0.0725810307042188	0.247706422018349	218	NA	NA	0.898393104104715	-0.0341046907771014
Kukri_c25512_53	1B	122	0.072658969042348	0.151376146788991	218	NA	NA	0.898393104104715	0.0354257470459154
Kukri_c8594_203	4B	40	0.0728195911729708	0.488532110091743	218	NA	NA	0.898393104104715	-0.0276549370929615
BS00067453_51	5A	50	0.0729703353050626	0.201834862385321	218	NA	NA	0.898393104104715	0.0337210350593544
RFL_Contig2772_1693	5B	126	0.0731448776682842	0.160550458715596	218	NA	NA	0.898393104104715	-0.039126095339153
BS00011539_51	2A	151	0.0731888768529615	0.206422018348624	218	NA	NA	0.898393104104715	0.036881962409467
BobWhite_c5564_86	5A	43	0.0731889096102647	0.162844036697248	218	NA	NA	0.898393104104715	-0.038832178645837
BS00052423_51	3B	70	0.0733220343130055	0.26605504587156	218	NA	NA	0.898393104104715	-0.0313371198493932
BS00066230_51	3A	16	0.0734319630009823	0.48394495412844	218	NA	NA	0.898393104104715	0.0268468748600457
IAAV6876	5B	68	0.07350475726617	0.371559633027523	218	NA	NA	0.898393104104715	0.066794459216112
CAP7_c6223_318	5B	68	0.0735047572669972	0.371559633027523	218	NA	NA	0.898393104104715	-0.0667944592160907
RAC875_c97163_563	5B	68	0.0735047572669972	0.371559633027523	218	NA	NA	0.898393104104715	-0.0667944592160907
BS00029208_51	2A	26	0.0735158954379662	0.353211009174312	218	NA	NA	0.898393104104715	-0.0272805245659198
wsnp_Ra_c31751_40835513	7A	128	0.0737020067870277	0.231651376146789	218	NA	NA	0.898393104104715	-0.0333392329958846
Ra_c2964_2254	3B	81	0.0740825043411986	0.495412844036697	218	NA	NA	0.898393104104715	-0.0273380829547198
BS00106588_51	6B	67	0.0741252191077364	0.435779816513761	218	NA	NA	0.898393104104715	-0.0322483292352889
RAC875_c15525_271	6D	134	0.0741872579356938	0.128440366972477	218	NA	NA	0.898393104104715	0.0424120141885211
Ra_c37969_549	1B	75	0.0745326781043805	0.0642201834862385	218	NA	NA	0.898393104104715	-0.0510830236025939
Excalibur_c5218_75	1B	75	0.0745326781047252	0.0642201834862385	218	NA	NA	0.898393104104715	0.0510830236025659
Tdurum_contig33398_106	2A	126	0.075244934901826	0.470183486238532	218	NA	NA	0.898393104104715	0.0242176895940327
BS00087279_51	3B	73	0.0752512035411466	0.465596330275229	218	NA	NA	0.898393104104715	0.0272084114597408
Tdurum_contig43844_1266	5A	59	0.0754481307287209	0.428899082568807	218	NA	NA	0.898393104104715	-0.0253117099175002
Ra_c6700_406	2B	99	0.0755312955754557	0.378440366972477	218	NA	NA	0.898393104104715	0.0281359449324476
BS00084106_51	5B	139	0.0756392180716355	0.254587155963303	218	NA	NA	0.898393104104715	0.0280416932060845
Excalibur_rep_c68985_110	2B	110	0.0757423256898162	0.0688073394495413	218	NA	NA	0.898393104104715	0.0491792615473288
RAC875_c27431_212	6B	66	0.0758107148610439	0.288990825688073	218	NA	NA	0.898393104104715	0.0357329346744448
IAAV6765	2B	97	0.0759480698897697	0.376146788990826	218	NA	NA	0.898393104104715	0.0282783567126135
BS00022652_51	5B	46	0.0760128354074183	0.0779816513761468	218	NA	NA	0.898393104104715	0.0499177750076925
Kukri_c1214_2316	5B	178	0.076146924606142	0.305045871559633	218	NA	NA	0.898393104104715	0.0262671097395053
Kukri_c1214_825	5B	178	0.076146924606142	0.305045871559633	218	NA	NA	0.898393104104715	0.0262671097395053
RAC875_c23338_792	6A	141	0.0762821505348556	0.268348623853211	218	NA	NA	0.898393104104715	-0.0342429392087862
wsnp_RFL_Contig1418_565105	2B	97	0.0762873139167378	0.387614678899083	218	NA	NA	0.898393104104715	0.0279260584215599
Kukri_c3773_1450	3B	12	0.0764423441368711	0.412844036697248	218	NA	NA	0.898393104104715	-0.0282821002103102
RAC875_rep_c113188_81	6D	134	0.076478115517115	0.137614678899083	218	NA	NA	0.898393104104715	0.0413581426230287
Kukri_c30754_271	6D	134	0.0768357376432537	0.369266055045872	218	NA	NA	0.898393104104715	0.0270948386949872
BobWhite_c15653_484	6B	64	0.077121894449414	0.458715596330275	218	NA	NA	0.898393104104715	0.0497630949797774
BS00059847_51	5B	177	0.0773159312149744	0.401376146788991	218	NA	NA	0.898393104104715	0.0266079226014062
Tdurum_contig29823_203	6A	27	0.0775519907186557	0.396788990825688	218	NA	NA	0.898393104104715	0.0280943863581733
Excalibur_c43740_95	6D	135	0.0776063095118785	0.31651376146789	218	NA	NA	0.898393104104715	0.0273732535894489
BS00066549_51	1A	70	0.0776693475163731	0.110091743119266	218	NA	NA	0.898393104104715	-0.0588610617810446
Kukri_c49828_316	4A	109	0.0777684394084037	0.403669724770642	218	NA	NA	0.898393104104715	-0.0238026116769028
RAC875_c2202_1097	1A	70	0.0778784595726369	0.100917431192661	218	NA	NA	0.898393104104715	-0.0635988157515044
wsnp_Ex_c5412_9564478	2A	77	0.0779223625858858	0.217889908256881	218	NA	NA	0.898393104104715	0.0304602275201136
RAC875_c18195_741	5A	64	0.0780611604201001	0.461009174311927	218	NA	NA	0.898393104104715	0.0265540287711161
wsnp_Ex_c9722_16062937	1A	92	0.0780977934864852	0.405963302752294	218	NA	NA	0.898393104104715	-0.027641077772163
Kukri_c2118_264	3B	60	0.0781810059901064	0.0940366972477065	218	NA	NA	0.898393104104715	0.0406050569313905
BS00040305_51	4B	60	0.0782201053013852	0.13302752293578	218	NA	NA	0.898393104104715	0.0365265701382818
wsnp_Ex_c62351_62025689	5A	43	0.0782355659074583	0.169724770642202	218	NA	NA	0.898393104104715	0.0382731165760184
Ra_c27593_460	1A	65	0.07830275570919	0.128440366972477	218	NA	NA	0.898393104104715	0.0362709778905836
RAC875_c77648_367	3A	24	0.0783902855675613	0.192660550458716	218	NA	NA	0.898393104104715	-0.0319312971832808
RAC875_c76367_523	3A	24	0.0783902855683568	0.192660550458716	218	NA	NA	0.898393104104715	0.0319312971832906
tplb0025h02_894	6D	134	0.0785075416242434	0.137614678899083	218	NA	NA	0.898393104104715	-0.0394129350576939
wsnp_Ex_c16378_24870688	3B	77	0.07858075991619	0.0481651376146789	218	NA	NA	0.898393104104715	0.0561951691605569
BS00022226_51	6B	64	0.0787230731686127	0.461009174311927	218	NA	NA	0.898393104104715	-0.0499547997753957
wsnp_Ex_c7003_12065828	2B	98	0.0789077493460786	0.178899082568807	218	NA	NA	0.898393104104715	-0.0359124247041294
RAC875_c12805_908	6B	64	0.0789452407309139	0.481651376146789	218	NA	NA	0.898393104104715	-0.0510509924122928
tplb0026o20_691	6A	138	0.0792700461826874	0.291284403669725	218	NA	NA	0.898393104104715	0.0382297611764173
RAC875_c26487_145	6A	79	0.0797119785907092	0.389908256880734	218	NA	NA	0.898393104104715	-0.0337357953081732
IACX3871	3B	71	0.079768825740077	0.408256880733945	218	NA	NA	0.898393104104715	0.0282702371121086
RAC875_c22722_671	5B	189	0.0801378999566325	0.176605504587156	218	NA	NA	0.898393104104715	0.0328285940303594
BS00045330_51	3B	68	0.0802681383841427	0.30045871559633	218	NA	NA	0.898393104104715	0.031327783816085
BS00030043_51	1A	114	0.0806287480983709	0.211009174311927	218	NA	NA	0.898393104104715	0.0351108265554494
BS00079521_51	3A	26	0.0806464613542173	0.155963302752294	218	NA	NA	0.898393104104715	0.0352773695084583
BS00083706_51	3B	12	0.0807149060282463	0.493119266055046	218	NA	NA	0.898393104104715	-0.0273921667197428
Tdurum_contig57742_400	5A	53	0.0809985246898095	0.139908256880734	218	NA	NA	0.898393104104715	-0.0448013907096509
wsnp_Ra_c27984_37480491	3A	111	0.0810951808907807	0.477064220183486	218	NA	NA	0.898393104104715	0.0287074646667858
RFL_Contig4977_2333	1B	76	0.081113330990228	0.149082568807339	218	NA	NA	0.898393104104715	-0.0383776639231037
BS00067599_51	7B	64	0.0812512049122205	0.256880733944954	218	NA	NA	0.898393104104715	0.0352381101255128
tplb0032i10_420	6A	77	0.0814283568022594	0.286697247706422	218	NA	NA	0.898393104104715	0.0362166380817595
Kukri_rep_c107771_588	1A	65	0.0814781552092642	0.0573394495412844	218	NA	NA	0.898393104104715	0.0468322775384231
BS00021695_51	7B	58	0.0815980601006089	0.213302752293578	218	NA	NA	0.898393104104715	0.0319320738910092
Ra_c27465_564	4B	68	0.0816558800748922	0.137614678899083	218	NA	NA	0.898393104104715	0.0336935136356757
Kukri_rep_c79943_189	4B	71	0.0816604886986018	0.128440366972477	218	NA	NA	0.898393104104715	-0.0436140822235984
wsnp_Ku_c5502_9765942	4B	71	0.0816604886986018	0.128440366972477	218	NA	NA	0.898393104104715	-0.0436140822235984
wsnp_Ku_rep_c68419_67400635	1A	70	0.0817016099321442	0.112385321100917	218	NA	NA	0.898393104104715	-0.0606669416542047
BS00103461_51	2B	84	0.0818853802107392	0.330275229357798	218	NA	NA	0.898393104104715	0.0346604042562682
Kukri_c89906_197	4B	71	0.081890532773642	0.128440366972477	218	NA	NA	0.898393104104715	-0.0434245197857734
IAAV5756	1A	70	0.0819529875627693	0.0963302752293578	218	NA	NA	0.898393104104715	-0.064216871531471
BS00022049_51	7A	130	0.0819874943094108	0.208715596330275	218	NA	NA	0.898393104104715	0.0307191227626351
Excalibur_c30035_368	6D	134	0.0820295946250928	0.13302752293578	218	NA	NA	0.898393104104715	-0.0406078042110822
IAAV5158	6A	137	0.0820295946250928	0.13302752293578	218	NA	NA	0.898393104104715	-0.0406078042110822
Kukri_rep_c72996_252	6D	134	0.0820295946250928	0.13302752293578	218	NA	NA	0.898393104104715	-0.0406078042110822
Excalibur_c53816_233	6D	134	0.0820295946251819	0.13302752293578	218	NA	NA	0.898393104104715	0.0406078042110707
wsnp_Ra_c7847_13421750	1A	70	0.0822707881494238	0.121559633027523	218	NA	NA	0.898393104104715	0.0617219553625201
BS00077533_51	5A	50	0.0824179161183412	0.19954128440367	218	NA	NA	0.898393104104715	0.0333927147465403
BobWhite_rep_c63332_67	5A	125	0.0826818497245746	0.282110091743119	218	NA	NA	0.898393104104715	-0.0298934713732164
Excalibur_c3810_186	6B	63	0.0826919301748822	0.481651376146789	218	NA	NA	0.898393104104715	-0.0517055751438704
Ra_c700_2210	5A	63	0.0827183116133947	0.19954128440367	218	NA	NA	0.898393104104715	-0.0313265449104385
Ku_c22026_1410	6B	64	0.0827456677231654	0.467889908256881	218	NA	NA	0.898393104104715	0.0494241474674624
CAP8_c1066_309	5A	58	0.0827768731959252	0.399082568807339	218	NA	NA	0.898393104104715	0.0259915446022525
BS00041816_51	2A	102	0.0828345544336404	0.428899082568807	218	NA	NA	0.898393104104715	-0.0265994164421919
Ra_c34214_1320	2A	102	0.0828345544337927	0.428899082568807	218	NA	NA	0.898393104104715	0.026599416442183
Tdurum_contig88305_380	5A	50	0.0829686630233314	0.208715596330275	218	NA	NA	0.898393104104715	0.0322777233357465
BS00022551_51	1B	89	0.083102626274076	0.426605504587156	218	NA	NA	0.898393104104715	-0.0288670774292292
wsnp_Ex_c5268_9320618	7B	134	0.0831920561093896	0.350917431192661	218	NA	NA	0.898393104104715	-0.0271184633377652
IAAV9022	1A	70	0.0833619300849552	0.110091743119266	218	NA	NA	0.898393104104715	0.0584087919303116
wsnp_BE518393A_Td_2_3	1A	70	0.0833619300849552	0.110091743119266	218	NA	NA	0.898393104104715	0.0584087919303116
Kukri_c12000_1447	1A	70	0.0833677974633535	0.139908256880734	218	NA	NA	0.898393104104715	0.0650389465935781
Tdurum_contig47833_484	5B	125	0.0834635069594343	0.417431192660551	218	NA	NA	0.898393104104715	-0.0271254371260472
Kukri_c1214_948	5B	178	0.0836929539768662	0.305045871559633	218	NA	NA	0.898393104104715	0.0256275316883343
Kukri_c15768_68	7D	150	0.0837612064095512	0.123853211009174	218	NA	NA	0.898393104104715	0.0394250553298434
wsnp_Ex_c39592_46849607	5A	55	0.0839241288540443	0.442660550458716	218	NA	NA	0.898393104104715	-0.0260945723877413
Tdurum_contig9934_104	7B	65	0.0839370327290589	0.261467889908257	218	NA	NA	0.898393104104715	0.0345380968434927
IAAV6488	5A	56	0.0840152135434581	0.0435779816513762	218	NA	NA	0.898393104104715	0.0564115712696207
BS00035630_51	7B	54	0.0843091856682201	0.470183486238532	218	NA	NA	0.898393104104715	0.0266799790807912
tplb0035d20_506	4B	40	0.0844641786850086	0.488532110091743	218	NA	NA	0.898393104104715	-0.0265730933571566
Kukri_c16907_390	7B	77	0.0846397357028031	0.410550458715596	218	NA	NA	0.898393104104715	0.0363326898904788
wsnp_Ku_c17659_26797674	3B	58	0.0847882754528513	0.112385321100917	218	NA	NA	0.898393104104715	0.0394901637290417
wsnp_Ex_c13783_21613564	1A	70	0.084888258278993	0.146788990825688	218	NA	NA	0.898393104104715	0.0600220102533555
Ku_c33884_267	2A	133	0.0849098662632024	0.369266055045872	218	NA	NA	0.898393104104715	-0.0263246542628863
BS00079213_51	2B	84	0.0851590870678601	0.325688073394495	218	NA	NA	0.898393104104715	0.0342304393532018
BobWhite_c8113_532	2B	97	0.0851648873625402	0.169724770642202	218	NA	NA	0.898393104104715	0.03632767714765
BS00022475_51	7A	136	0.0852969588577728	0.321100917431193	218	NA	NA	0.898393104104715	-0.0298696896672173
wsnp_Ex_c18662_27538313	1A	70	0.0853326623610854	0.0917431192660551	218	NA	NA	0.898393104104715	0.0591156246566289
wsnp_Ex_rep_c105244_89727666	1A	70	0.0853326623640903	0.0917431192660551	218	NA	NA	0.898393104104715	-0.0591156246566698
RAC875_c55214_932	3B	68	0.0853886347645067	0.291284403669725	218	NA	NA	0.898393104104715	-0.031021932405185
BS00032203_51	4B	71	0.085570223100113	0.130733944954128	218	NA	NA	0.898393104104715	-0.0431061256152319
Tdurum_contig55374_309	4B	71	0.085570223100113	0.130733944954128	218	NA	NA	0.898393104104715	-0.0431061256152319
Kukri_rep_c107245_634	2B	97	0.0856162889743768	0.380733944954128	218	NA	NA	0.898393104104715	0.0267739673240719
BS00065139_51	1B	65	0.08575233550369	0.30045871559633	218	NA	NA	0.898393104104715	-0.0285100839662
RAC875_c2787_470	3B	60	0.0858473302791832	0.100917431192661	218	NA	NA	0.898393104104715	-0.0384321106421464
wsnp_Ex_c24474_33721784	4A	70	0.0859788897501527	0.44954128440367	218	NA	NA	0.898393104104715	-0.0261515511305621
BS00109319_51	7A	136	0.0860391817838164	0.236238532110092	218	NA	NA	0.898393104104715	0.0312087081232342
wsnp_Ex_c46274_51831129	7B	56	0.0860418716609253	0.373853211009174	218	NA	NA	0.898393104104715	-0.0272770674318288
Kukri_c39894_178	7A	128	0.0861227448169701	0.270642201834862	218	NA	NA	0.898393104104715	0.0321910655289841
Excalibur_c47748_83	6B	64	0.0863528637093405	0.213302752293578	218	NA	NA	0.898393104104715	-0.0347695626914266
Kukri_rep_c69627_954	6A	99	0.0863599907659817	0.208715596330275	218	NA	NA	0.898393104104715	-0.0292462476860997
RAC875_c35688_178	2A	151	0.0865710294984295	0.126146788990826	218	NA	NA	0.898393104104715	-0.0442132340161834
Ra_c1726_1071	5B	69	0.0867039913039717	0.165137614678899	218	NA	NA	0.898393104104715	0.0454516437486845
wsnp_Ex_c4031_7293125	5B	68	0.0868743404971197	0.36697247706422	218	NA	NA	0.898393104104715	-0.0672171347205435
Jagger_c6390_111	5B	68	0.0868871075608932	0.373853211009174	218	NA	NA	0.898393104104715	-0.0657754519540106
Kukri_c22631_462	5B	71	0.0868871075608932	0.373853211009174	218	NA	NA	0.898393104104715	-0.0657754519540106
wsnp_Ex_c25392_34658803	5B	68	0.0868871075608932	0.373853211009174	218	NA	NA	0.898393104104715	-0.0657754519540106
wsnp_JD_c12186_12484832	5B	68	0.0868871075608932	0.373853211009174	218	NA	NA	0.898393104104715	-0.0657754519540106
BS00064660_51	5B	68	0.0868871075609761	0.373853211009174	218	NA	NA	0.898393104104715	0.0657754519540106
wsnp_JD_c3225_4227048	7A	136	0.0871449971671046	0.238532110091743	218	NA	NA	0.898882834915808	0.0283539664138281
BS00032623_51	7A	59	0.0873316093419333	0.215596330275229	218	NA	NA	0.898882834915808	0.0282125458075213
CAP7_c3667_77	3B	73	0.0874564731477073	0.467889908256881	218	NA	NA	0.898882834915808	0.0262383282173264
wsnp_Ex_c13953_21831752	4A	151	0.0874944357300078	0.0573394495412844	218	NA	NA	0.898882834915808	0.0505018601537159
wsnp_Ex_rep_c66318_64485410	1A	70	0.0878865178581617	0.0986238532110092	218	NA	NA	0.900421561414667	-0.0625910579204287
Tdurum_contig5008_635	1A	65	0.0880649027504369	0.0596330275229358	218	NA	NA	0.900421561414667	0.0455690494502776
Excalibur_c12215_352	1A	65	0.0880649027516603	0.0596330275229358	218	NA	NA	0.900421561414667	-0.0455690494502932
BS00103275_51	6B	66	0.0886929188898881	0.387614678899083	218	NA	NA	0.900886645732061	-0.0304006442671003
Excalibur_c61603_1052	7A	202	0.0887191055358996	0.424311926605505	218	NA	NA	0.900886645732061	-0.0248573205296552
Excalibur_c43482_141	2B	84	0.0888172582254985	0.318807339449541	218	NA	NA	0.900886645732061	-0.0335663164355431
Ku_c20136_198	7B	77	0.088981176802095	0.23394495412844	218	NA	NA	0.900886645732061	0.0338511699875523
wsnp_Ex_c13031_20625900	4A	66	0.089157519683575	0.488532110091743	218	NA	NA	0.900886645732061	0.0247040453541114
IAAV1410	3A	123	0.0894069044078854	0.151376146788991	218	NA	NA	0.900886645732061	-0.0317967935449452
BS00022798_51	3A	24	0.0894715939666273	0.188073394495413	218	NA	NA	0.900886645732061	0.0306218591221112
BobWhite_c5461_338	3A	24	0.0894715939671821	0.188073394495413	218	NA	NA	0.900886645732061	-0.0306218591221104
Excalibur_c1936_1072	1A	113	0.0896028899182634	0.231651376146789	218	NA	NA	0.900886645732061	0.035120710373107
JD_c15653_302	6B	64	0.089652124380955	0.454128440366973	218	NA	NA	0.900886645732061	-0.0467855284893695
RAC875_rep_c111720_149	5B	63	0.0896951714716688	0.362385321100917	218	NA	NA	0.900886645732061	0.0531840543010915
BobWhite_c40424_143	4B	77	0.0897940279190966	0.357798165137615	218	NA	NA	0.900886645732061	0.025468978819597
RAC875_rep_c77127_256	4A	151	0.0900085089563525	0.0894495412844036	218	NA	NA	0.901074728761588	-0.0430630810703292
Kukri_c50720_397	4A	74	0.0900934396301105	0.174311926605505	218	NA	NA	0.901074728761588	-0.0321710578916417
wsnp_Ra_c20189_29442564	7A	134	0.0903004404574568	0.323394495412844	218	NA	NA	0.901740479280451	0.0250321555778132
Tdurum_contig47550_699	1B	83	0.090837350937076	0.431192660550459	218	NA	NA	0.904290029189731	-0.0290084682195211
Kukri_c49506_396	4B	40	0.0909149292091317	0.277522935779816	218	NA	NA	0.904290029189731	0.0266050902225334
Excalibur_c25948_366	5B	58	0.0912173163969702	0.5	218	NA	NA	0.904290029189731	0.029510255452907
BobWhite_c13977_91	6B	66	0.0913983001195242	0.288990825688073	218	NA	NA	0.904290029189731	-0.0339797327256264
RAC875_c12959_869	4B	40	0.0915212123439212	0.174311926605505	218	NA	NA	0.904290029189731	0.0329115605079586
BobWhite_rep_c66957_84	7B	70	0.0915301901094359	0.314220183486238	218	NA	NA	0.904290029189731	-0.0371746152087304
wsnp_Ex_c63909_62932893	2A	156	0.091541585262938	0.162844036697248	218	NA	NA	0.904290029189731	0.0323358901702093
RAC875_c220_1354	4A	109	0.0918018593879242	0.394495412844037	218	NA	NA	0.904734531402369	-0.0237096755619337
BobWhite_c46772_564	7B	65	0.0918683872409819	0.25	218	NA	NA	0.904734531402369	0.0337334665277371
BS00070399_51	7B	72	0.0925166121544538	0.309633027522936	218	NA	NA	0.907694961473259	0.0377207332159859
RAC875_c106584_747	6A	21	0.0929378698725238	0.318807339449541	218	NA	NA	0.907694961473259	-0.0281888737161218
BS00066226_51	6B	65	0.0931789752626905	0.112385321100917	218	NA	NA	0.907694961473259	-0.0360183996326313
wsnp_Ex_c3365_6183009	1A	70	0.0935542043352256	0.112385321100917	218	NA	NA	0.907694961473259	0.0580871979626671
Excalibur_c94546_61	3B	12	0.093600107125615	0.222477064220184	218	NA	NA	0.907694961473259	0.0311486762688702
wsnp_Ex_c18669_27544717	6B	63	0.0937191557502581	0.481651376146789	218	NA	NA	0.907694961473259	0.05285455155758
Tdurum_contig45550_570	4B	71	0.0937697874526572	0.123853211009174	218	NA	NA	0.907694961473259	-0.0426334178752086
Kukri_c27692_822	7A	128	0.0940129900567421	0.26605504587156	218	NA	NA	0.907694961473259	0.0314235583623415
IACX5958	6D	151	0.0943554495567868	0.472477064220183	218	NA	NA	0.907694961473259	0.0303690917105452
wsnp_Ku_c7102_12271493	4A	147	0.0944994383761433	0.114678899082569	218	NA	NA	0.907694961473259	0.0368848749248616
Kukri_rep_c70389_57	7A	128	0.0947871458821415	0.208715596330275	218	NA	NA	0.907694961473259	-0.0314773072357521
IAAV8999	5B	41	0.0948659155532085	0.472477064220184	218	NA	NA	0.907694961473259	0.031738432702749
wsnp_Ex_c591_1177097	1A	70	0.0952729631996986	0.119266055045872	218	NA	NA	0.907694961473259	0.0559188362159961
BS00062967_51	7B	65	0.0952766918577772	0.252293577981651	218	NA	NA	0.907694961473259	0.0339463222857317
RAC875_c93959_96	6A	118	0.0953380052811174	0.105504587155963	218	NA	NA	0.907694961473259	-0.038848732117045
IACX9352	4B	71	0.0954688743318541	0.126146788990826	218	NA	NA	0.907694961473259	0.0421464354522012
BS00010659_51	4B	71	0.0956761141649743	0.126146788990826	218	NA	NA	0.907694961473259	-0.0419674715935656
wsnp_Ku_c27286_37236472	7D	120	0.0956897832781952	0.190366972477064	218	NA	NA	0.907694961473259	0.0308235933793011
IAAV2376	2A	102	0.0957079980122193	0.293577981651376	218	NA	NA	0.907694961473259	-0.0313374329917764
wsnp_Ex_c9362_15546626	5B	190	0.0957198440595753	0.167431192660551	218	NA	NA	0.907694961473259	0.0316025825468138
BobWhite_c27751_206	4B	78	0.0957855119309746	0.362385321100917	218	NA	NA	0.907694961473259	-0.025098982903792
BobWhite_c27751_95	4B	78	0.0957855119311985	0.362385321100917	218	NA	NA	0.907694961473259	0.0250989829037858
BS00093975_51	3A	24	0.0958247587823092	0.188073394495413	218	NA	NA	0.907694961473259	0.0302698926639939
wsnp_Ex_c8400_14157318	7B	134	0.0959001708813687	0.364678899082569	218	NA	NA	0.907694961473259	-0.0250780555204386
Tdurum_contig47635_876	3B	34	0.095991351300498	0.144495412844037	218	NA	NA	0.907694961473259	-0.0313433310319677
Kukri_c10711_632	6A	77	0.0967443549485313	0.305045871559633	218	NA	NA	0.907694961473259	0.0335945648798486
Kukri_c28968_130	7A	213	0.0967456052236665	0.431192660550459	218	NA	NA	0.907694961473259	-0.0278905731325967
IACX5994	1A	106	0.09678818656351	0.465596330275229	218	NA	NA	0.907694961473259	-0.0282704506225482
BS00067698_51	2D	9	0.0968729638437489	0.385321100917431	218	NA	NA	0.907694961473259	0.0248260443588091
IAAV4590	5B	41	0.0969952568763083	0.461009174311927	218	NA	NA	0.907694961473259	-0.0317977086317836
wsnp_Ex_c2887_5330426	2A	98	0.0971271869278412	0.259174311926605	218	NA	NA	0.907694961473259	-0.0283088121350676
RAC875_c4965_1523	4A	151	0.0972285842276475	0.055045871559633	218	NA	NA	0.907694961473259	-0.048094292978341
Excalibur_rep_c69170_425	4A	151	0.0972285842282317	0.055045871559633	218	NA	NA	0.907694961473259	0.0480942929783184
IACX3811	1B	41	0.0974891917243419	0.128440366972477	218	NA	NA	0.907694961473259	-0.0363069512354581
BS00049565_51	6B	64	0.097543045180903	0.465596330275229	218	NA	NA	0.907694961473259	0.0478598912357349
Ku_c2606_779	6B	64	0.097543045180903	0.465596330275229	218	NA	NA	0.907694961473259	0.0478598912357349
Tdurum_contig12967_831	5A	50	0.0976454879190422	0.194954128440367	218	NA	NA	0.907694961473259	-0.0318818360545841
BS00022660_51	6A	43	0.0980159997200133	0.149082568807339	218	NA	NA	0.907694961473259	0.0326650332621377
RAC875_c5556_328	1B	75	0.0980733476333502	0.149082568807339	218	NA	NA	0.907694961473259	-0.0373154925069672
Kukri_c102502_261	6A	27	0.098157379159711	0.293577981651376	218	NA	NA	0.907694961473259	0.0286169008980366
wsnp_Ex_rep_c67394_65974276	5A	43	0.0983409724669298	0.165137614678899	218	NA	NA	0.907694961473259	0.0358428357339662
Kukri_rep_c68124_672	2B	97	0.0986359228175923	0.385321100917431	218	NA	NA	0.907694961473259	-0.0260662212783194
wsnp_Ex_c50195_54565006	4B	71	0.0987139238495746	0.123853211009174	218	NA	NA	0.907694961473259	0.042482140455788
Kukri_c12822_132	7B	76	0.098729200969749	0.178899082568807	218	NA	NA	0.907694961473259	-0.0348445936439514
wsnp_Ex_c3136_5798236	5A	131	0.0987323245968449	0.394495412844037	218	NA	NA	0.907694961473259	-0.0234142098266341
wsnp_Ex_c8374_14111734	1A	70	0.0987469583400498	0.114678899082569	218	NA	NA	0.907694961473259	-0.0599205354427284
BS00111294_51	3B	14	0.0988804417830868	0.314220183486239	218	NA	NA	0.907694961473259	0.0256135241645872
Kukri_rep_c100936_449	1B	57	0.0989565845153527	0.135321100917431	218	NA	NA	0.907694961473259	-0.0577403019558318
BobWhite_c44947_277	1A	154	0.0992090552730924	0.458715596330275	218	NA	NA	0.907694961473259	-0.0233079917303165
Tdurum_contig46954_406	7A	44	0.099341539002098	0.178899082568807	218	NA	NA	0.907694961473259	-0.030535383672234
Kukri_rep_c73612_444	7B	72	0.099387917053249	0.0573394495412844	218	NA	NA	0.907694961473259	-0.0522840532197293
Kukri_rep_c81206_235	1A	70	0.0998574135922774	0.110091743119266	218	NA	NA	0.907694961473259	0.0566319722299831
RAC875_c53095_51	1A	70	0.0998574135922774	0.110091743119266	218	NA	NA	0.907694961473259	0.0566319722299831
BS00063063_51	1A	70	0.0998574135933513	0.110091743119266	218	NA	NA	0.907694961473259	-0.0566319722300079
RAC875_c9150_2945	5B	58	0.0999439865693185	0.493119266055046	218	NA	NA	0.907694961473259	0.0287306800564995
tplb0032g12_1241	7A	203	0.100088235663044	0.33256880733945	218	NA	NA	0.907721131627688	0.0250490648672779
BS00036851_51	5A	131	0.100494263237341	0.401376146788991	218	NA	NA	0.908874485858976	-0.0240681801842539
wsnp_Ex_c7002_12063380	6A	131	0.100501041595182	0.25	218	NA	NA	0.908874485858976	-0.0315752585730529
Excalibur_c23801_115	5B	183	0.100640049750153	0.0917431192660551	218	NA	NA	0.908874485858976	0.041292578369756
Kukri_c6492_375	5A	85	0.100850467302552	0.123853211009174	218	NA	NA	0.90949557661473	-0.0356294278169109
BobWhite_c15802_72	6A	27	0.102008939160547	0.323394495412844	218	NA	NA	0.912725858948995	0.0272153232742127
Ex_c23451_720	1A	70	0.102832669980652	0.0917431192660551	218	NA	NA	0.912725858948995	-0.061703905548157
wsnp_Ex_c28165_37310070	1A	70	0.102832669980652	0.0917431192660551	218	NA	NA	0.912725858948995	-0.061703905548157
wsnp_Ex_rep_c67763_66441222	1A	70	0.102832669980652	0.0917431192660551	218	NA	NA	0.912725858948995	-0.061703905548157
RAC875_rep_c81781_202	6B	66	0.1028933996108	0.153669724770642	218	NA	NA	0.912725858948995	-0.0489532072425263
BS00032082_51	5B	147	0.103230271137043	0.268348623853211	218	NA	NA	0.912725858948995	-0.0297549014642033
RFL_Contig5885_435	6B	17	0.103386340337785	0.256880733944954	218	NA	NA	0.912725858948995	0.0291265545826747
RAC875_c278_1801	5B	162	0.10358933286033	0.215596330275229	218	NA	NA	0.912725858948995	0.028860009970245
wsnp_RFL_Contig3054_2955094	7B	69	0.103633471126658	0.327981651376147	218	NA	NA	0.912725858948995	0.0351085394045114
wsnp_Ex_c1318_2519998	1D	87	0.10364912517961	0.259174311926606	218	NA	NA	0.912725858948995	-0.0418791174722823
BobWhite_rep_c63943_76	5A	73	0.104106090879683	0.291284403669725	218	NA	NA	0.912725858948995	-0.0270109751359744
BS00048117_51	1A	70	0.104118790238491	0.0871559633027523	218	NA	NA	0.912725858948995	-0.058113663011838
BS00069116_51	6B	94	0.104126007879476	0.277522935779817	218	NA	NA	0.912725858948995	0.024540295054722
D_contig12192_450	1B	123	0.10426062695249	0.0596330275229358	218	NA	NA	0.912725858948995	-0.0466264280759097
IAAV6961	7A	209	0.104460328966495	0.130733944954128	218	NA	NA	0.912725858948995	-0.032107306560381
BobWhite_c41272_159	1A	108	0.104535865465866	0.497706422018349	218	NA	NA	0.912725858948995	-0.029752201794647
BS00082180_51	7A	130	0.105172269892004	0.318807339449541	218	NA	NA	0.912725858948995	0.0281713728819595
Kukri_c29142_473	4A	91	0.105262580914051	0.256880733944954	218	NA	NA	0.912725858948995	-0.0284815437863957
wsnp_Ex_rep_c68183_66958099	1A	70	0.105278064337976	0.112385321100917	218	NA	NA	0.912725858948995	0.0584431239555059
BS00022940_51	2B	92	0.10549827421543	0.275229357798165	218	NA	NA	0.912725858948995	-0.0325194904588706
wsnp_Ex_c11658_18773086	7B	14	0.105535212876334	0.151376146788991	218	NA	NA	0.912725858948995	-0.0317938345908608
IACX5724	4A	151	0.105588545577059	0.160550458715596	218	NA	NA	0.912725858948995	-0.0343797495008467
wsnp_Ex_c53387_56641291	7A	213	0.105600396269927	0.222477064220184	218	NA	NA	0.912725858948995	0.0294899207902581
wsnp_Ex_rep_c66324_64493429	4A	66	0.105608404645475	0.490825688073395	218	NA	NA	0.912725858948995	-0.0235658636267351
Kukri_c7119_392	1A	106	0.105725019762992	0.477064220183486	218	NA	NA	0.912725858948995	-0.0275796671513326
RAC875_c56040_216	4A	103	0.10577447732537	0.277522935779816	218	NA	NA	0.912725858948995	-0.0277179587670968
wsnp_Ra_c27733_37249132	5B	72	0.105816022749406	0.126146788990826	218	NA	NA	0.912725858948995	0.0419712201580253
Excalibur_c21372_142	3B	62	0.106373184723721	0.146788990825688	218	NA	NA	0.912725858948995	0.032583565047001
RAC875_c57656_170	7A	136	0.106461221734831	0.470183486238532	218	NA	NA	0.912725858948995	0.0282765514310093
wsnp_Ku_c16572_25480808	6A	27	0.106500505130607	0.325688073394495	218	NA	NA	0.912725858948995	0.02661727508562
BS00068310_51	2B	114	0.106524704141461	0.396788990825688	218	NA	NA	0.912725858948995	-0.0453413675447045
RAC875_c48456_444	6B	66	0.106593517041952	0.389908256880734	218	NA	NA	0.912725858948995	0.0275467707666399
Excalibur_c29205_537	3A	89	0.106719020928456	0.172018348623853	218	NA	NA	0.912725858948995	-0.0355377036520972
wsnp_Ex_c5270_9324025	7B	77	0.107058759150143	0.26605504587156	218	NA	NA	0.912725858948995	-0.0309504890166963
Excalibur_rep_c88290_94	1A	70	0.107233023378736	0.18348623853211	218	NA	NA	0.912725858948995	-0.042255182281778
wsnp_BE500291A_Ta_2_1	5A	16	0.107378160547415	0.435779816513762	218	NA	NA	0.912725858948995	0.027736263147629
BobWhite_c38001_528	2B	115	0.107408255191984	0.149082568807339	218	NA	NA	0.912725858948995	-0.0337930141223746
BS00040743_51	1B	92	0.107767032441233	0.208715596330275	218	NA	NA	0.912725858948995	0.0313398324595484
wsnp_Ku_c29256_39161320	7B	76	0.10794688117958	0.18348623853211	218	NA	NA	0.912725858948995	0.0335510310764278
wsnp_Ku_rep_c104517_90964418	1A	70	0.10795021421362	0.119266055045872	218	NA	NA	0.912725858948995	0.0556045330774619
Excalibur_c31044_482	4B	77	0.108097595032476	0.362385321100917	218	NA	NA	0.912725858948995	-0.0243283466947979
Excalibur_c23457_225	5B	189	0.108108458711089	0.181192660550459	218	NA	NA	0.912725858948995	0.0297557374543409
Excalibur_c22998_621	6B	67	0.108124539231687	0.403669724770642	218	NA	NA	0.912725858948995	-0.0274935273436068
Kukri_c39759_102	7B	76	0.108278905641565	0.18348623853211	218	NA	NA	0.912725858948995	-0.0324029854305738
Excalibur_c4847_631	2A	106	0.108375929762509	0.293577981651376	218	NA	NA	0.912725858948995	-0.0309978026667395
Excalibur_c71602_591	5B	218	0.108385395185979	0.275229357798165	218	NA	NA	0.912725858948995	-0.0264522384960433
Tdurum_contig42423_1963	2A	47	0.108524891105121	0.440366972477064	218	NA	NA	0.912725858948995	-0.0233682550053569
Excalibur_c40993_1129	1B	78	0.108526006375657	0.227064220183486	218	NA	NA	0.912725858948995	0.0272079456551886
wsnp_Ex_c47153_52447514	7B	76	0.108533904622393	0.176605504587156	218	NA	NA	0.912725858948995	0.0341148350173626
Excalibur_c34625_281	1B	67	0.108711654153181	0.0596330275229358	218	NA	NA	0.912725858948995	0.0466686003831263
BS00010849_51	3B	28	0.108789650091924	0.146788990825688	218	NA	NA	0.912725858948995	0.032189696004544
Ku_c79340_308	1B	96	0.109616195964932	0.243119266055046	218	NA	NA	0.912725858948995	-0.0301427783185169
Kukri_c15768_1383	7D	150	0.109911401522963	0.119266055045872	218	NA	NA	0.912725858948995	-0.0368652514977201
BobWhite_c7114_237	5A	8	0.110077274923018	0.458715596330275	218	NA	NA	0.912725858948995	0.0214980209812081
RAC875_c15745_124	5A	8	0.110077274923039	0.458715596330275	218	NA	NA	0.912725858948995	-0.0214980209812126
Excalibur_c47209_87	4B	75	0.110113109863978	0.334862385321101	218	NA	NA	0.912725858948995	-0.0248099628081633
wsnp_Ex_c28900_37982485	1A	106	0.110210404834095	0.495412844036697	218	NA	NA	0.912725858948995	0.0297593477915576
wsnp_Ku_c41261_49287074	1B	96	0.110397631468943	0.247706422018349	218	NA	NA	0.912725858948995	-0.029500369347109
wsnp_Ku_c3468_6420199	1A	70	0.110483750248554	0.0894495412844036	218	NA	NA	0.912725858948995	-0.0598961386489094
wsnp_BE443588A_Ta_2_2	1A	108	0.110728769320374	0.497706422018349	218	NA	NA	0.912725858948995	0.0295082339581381
Tdurum_contig42423_1536	2A	26	0.110732936498104	0.438073394495413	218	NA	NA	0.912725858948995	0.0231451010550368
Tdurum_contig42423_2448	2A	47	0.110732936498104	0.438073394495413	218	NA	NA	0.912725858948995	0.0231451010550368
wsnp_Ex_rep_c101906_87187119	2B	96	0.110870670134209	0.149082568807339	218	NA	NA	0.912725858948995	-0.0311549983805328
RAC875_c43893_213	3B	69	0.110937433144381	0.279816513761468	218	NA	NA	0.912725858948995	0.0286633405518888
wsnp_Ex_c4612_8254533	1A	108	0.110998424038122	0.5	218	NA	NA	0.912725858948995	0.0295451966807079
Kukri_c23752_659	5B	72	0.111189795804621	0.36697247706422	218	NA	NA	0.912725858948995	0.0561719091054016
CAP12_c1129_220	1B	76	0.111203367033301	0.146788990825688	218	NA	NA	0.912725858948995	0.0339877764110472
BS00110564_51	3A	129	0.111242146828347	0.158256880733945	218	NA	NA	0.912725858948995	-0.0341811021047329
BS00025302_51	6B	64	0.111340945727253	0.48394495412844	218	NA	NA	0.912725858948995	0.0477302587959905
wsnp_Ra_rep_c105422_89367749	1A	70	0.111479949688802	0.11697247706422	218	NA	NA	0.912725858948995	0.0572770574907633
Excalibur_rep_c108662_132	2B	111	0.111608599379805	0.110091743119266	218	NA	NA	0.912725858948995	0.0396857653170377
BS00022201_51	1A	70	0.111635698127481	0.169724770642202	218	NA	NA	0.912725858948995	0.042913588241845
RAC875_c278_2934	4A	91	0.111920777223342	0.240825688073394	218	NA	NA	0.912725858948995	-0.02886372098724
RAC875_rep_c69356_504	7A	213	0.111987573743505	0.282110091743119	218	NA	NA	0.912725858948995	-0.0282447754484432
RAC875_c49370_327	4A	94	0.112117233305943	0.0917431192660551	218	NA	NA	0.912725858948995	-0.0384985331692218
BS00084348_51	3A	21	0.112561515777022	0.055045871559633	218	NA	NA	0.912725858948995	-0.0472483308306524
wsnp_CAP11_c2309_1201554	3B	80	0.112579204757028	0.252293577981651	218	NA	NA	0.912725858948995	0.0248858924242672
Kukri_c9520_288	5B	57	0.113367750824812	0.495412844036697	218	NA	NA	0.912725858948995	-0.0268635880344323
Excalibur_rep_c108293_345	4B	71	0.113696736090269	0.130733944954128	218	NA	NA	0.912725858948995	0.0384377361197092
wsnp_JD_c6544_7697578	1A	87	0.114185609822154	0.392201834862385	218	NA	NA	0.912725858948995	-0.0241989802596771
wsnp_Ex_c1997_3757721	1A	88	0.114185609822283	0.392201834862385	218	NA	NA	0.912725858948995	0.0241989802596763
BobWhite_c2646_141	4B	76	0.114201872319151	0.201834862385321	218	NA	NA	0.912725858948995	0.033228492640843
RAC875_rep_c111494_195	1B	131	0.11453710853129	0.240825688073395	218	NA	NA	0.912725858948995	0.0258501881967366
wsnp_Ex_c36242_44232305	2A	102	0.114661319341292	0.291284403669725	218	NA	NA	0.912725858948995	-0.0298563486491084
Excalibur_c3730_2098	5B	26	0.114725695519217	0.350917431192661	218	NA	NA	0.912725858948995	0.0246274709909162
BS00064162_51	1B	95	0.114812170238845	0.0642201834862385	218	NA	NA	0.912725858948995	0.0415108021615325
wsnp_Ra_c7200_12462543	6D	134	0.114906768556186	0.137614678899083	218	NA	NA	0.912725858948995	-0.0369190599517379
wsnp_Ku_c11060_18147688	7B	64	0.11493266240038	0.254587155963303	218	NA	NA	0.912725858948995	0.0318873596878486
Tdurum_contig84245_154	2A	143	0.115031576290724	0.155963302752294	218	NA	NA	0.912725858948995	0.029366158157039
wsnp_Ex_c11374_18361760	1A	70	0.11508055454564	0.0963302752293578	218	NA	NA	0.912725858948995	-0.0563120784694888
BS00060255_51	3B	62	0.11515169076079	0.149082568807339	218	NA	NA	0.912725858948995	-0.0319217792741355
BS00029332_51	2A	117	0.115158350041855	0.380733944954128	218	NA	NA	0.912725858948995	-0.0224760222395464
RFL_Contig3370_343	5A	9	0.11522479145165	0.428899082568807	218	NA	NA	0.912725858948995	-0.0209735759438896
BS00076461_51	7A	126	0.115901912208493	0.307339449541284	218	NA	NA	0.912725858948995	0.0280259558667195
BS00024829_51	5B	190	0.115945113843221	0.178899082568807	218	NA	NA	0.912725858948995	-0.0296705748456478
IAAV5917	7D	134	0.115956897918188	0.440366972477064	218	NA	NA	0.912725858948995	-0.0212480877575212
RAC875_rep_c92223_1022	6A	99	0.115983873836941	0.206422018348624	218	NA	NA	0.912725858948995	-0.0269231133704206
CAP8_c5043_351	3D	4	0.116082426581644	0.231651376146789	218	NA	NA	0.912725858948995	-0.0293254600103161
Kukri_c51781_199	1A	116	0.116679243462745	0.256880733944954	218	NA	NA	0.912725858948995	0.0301292293026378
Excalibur_c2978_667	6A	26	0.116686347047406	0.323394495412844	218	NA	NA	0.912725858948995	-0.0262488073365974
Tdurum_contig93508_295	2A	139	0.11678958933693	0.197247706422018	218	NA	NA	0.912725858948995	-0.0257852758198207
RAC875_c18513_376	7B	72	0.117089594479893	0.0527522935779816	218	NA	NA	0.912725858948995	-0.0524810334721622
wsnp_Ex_c48375_53299028	1A	70	0.117411091204491	0.0894495412844036	218	NA	NA	0.912725858948995	-0.0606033173708056
wsnp_Ex_c10674_17400603	5B	57	0.117436696401254	0.33256880733945	218	NA	NA	0.912725858948995	-0.0288440890019395
Kukri_c4030_896	3A	15	0.117674418659245	0.172018348623853	218	NA	NA	0.912725858948995	-0.0337085734150335
RAC875_rep_c105766_652	1A	107	0.117883469192415	0.495412844036697	218	NA	NA	0.912725858948995	-0.0291547618766508
RFL_Contig5334_831	1A	108	0.117883469192415	0.495412844036697	218	NA	NA	0.912725858948995	-0.0291547618766508
wsnp_Ex_c204_400545	7B	64	0.118029052057162	0.252293577981651	218	NA	NA	0.912725858948995	0.031574479477392
BS00065873_51	3B	135	0.118064574231619	0.435779816513761	218	NA	NA	0.912725858948995	-0.0229023721971391
Excalibur_c4261_1098	6D	135	0.118168513418352	0.268348623853211	218	NA	NA	0.912725858948995	0.0250800850082911
Excalibur_c27349_166	4B	78	0.118183965800049	0.396788990825688	218	NA	NA	0.912725858948995	0.0235851980937118
BS00084990_51	1B	155	0.118500685353245	0.105504587155963	218	NA	NA	0.912725858948995	-0.0365283985027709
wsnp_JD_c33645_25575463	4B	71	0.118672447104728	0.123853211009174	218	NA	NA	0.912725858948995	0.0390541156243378
RAC875_c202_474	4B	96	0.118719062834033	0.0848623853211009	218	NA	NA	0.912725858948995	0.0359556895779516
wsnp_Ex_c25734_34995416	1A	76	0.118744383655111	0.332568807339449	218	NA	NA	0.912725858948995	0.0285770977035611
BS00026432_51	2B	131	0.119109104162921	0.128440366972477	218	NA	NA	0.912725858948995	0.0324252544999606
CAP11_rep_c8279_82	7D	112	0.119174522224984	0.422018348623853	218	NA	NA	0.912725858948995	-0.0226062384183496
Excalibur_c42928_135	2B	27	0.119215272830771	0.353211009174312	218	NA	NA	0.912725858948995	-0.0244808827878744
Kukri_c855_2107	7A	209	0.119358935845192	0.13302752293578	218	NA	NA	0.912725858948995	-0.0308687349494785
IACX11026	6D	151	0.119446048827106	0.465596330275229	218	NA	NA	0.912725858948995	0.0273863768459321
wsnp_Ex_c8019_13598348	5B	134	0.119735614212952	0.48394495412844	218	NA	NA	0.912725858948995	-0.021996611144103
BS00010287_51	1A	70	0.120233363723066	0.11697247706422	218	NA	NA	0.912725858948995	-0.0568439111314518
Excalibur_c56798_364	4A	164	0.120245584394862	0.0619266055045872	218	NA	NA	0.912725858948995	-0.0409944340984247
BS00093122_51	5B	68	0.12025760855909	0.376146788990826	218	NA	NA	0.912725858948995	0.0587616562526065
CAP7_c11553_123	5B	68	0.120257608559092	0.376146788990826	218	NA	NA	0.912725858948995	-0.0587616562526065
Excalibur_c36525_679	5B	68	0.120257608559092	0.376146788990826	218	NA	NA	0.912725858948995	-0.0587616562526065
BS00021877_51	1B	155	0.120271628640937	0.458715596330275	218	NA	NA	0.912725858948995	-0.0231059630155528
IAAV5232	2A	151	0.120291480112488	0.211009174311927	218	NA	NA	0.912725858948995	0.0384562573298837
BS00022422_51	2B	81	0.120374101501537	0.463302752293578	218	NA	NA	0.912725858948995	-0.0253121906771394
wsnp_Ex_c5155_9140608	5B	97	0.120593430195811	0.474770642201835	218	NA	NA	0.912725858948995	-0.0239314886007849
BS00040337_51	2A	108	0.120771120023431	0.495412844036697	218	NA	NA	0.912725858948995	0.0282499242762366
wsnp_Ex_c2723_5047696	3B	14	0.120810656946344	0.392201834862385	218	NA	NA	0.912725858948995	0.0236655386467177
IACX5982	1A	65	0.121052859488838	0.458715596330275	218	NA	NA	0.912725858948995	0.0240432737921044
wsnp_Ex_rep_c102067_87314043	1A	108	0.121074176040574	0.486238532110092	218	NA	NA	0.912725858948995	0.0288455732951345
BS00099794_51	1B	118	0.12112807384332	0.442660550458716	218	NA	NA	0.912725858948995	0.0234318155876725
Tdurum_contig14847_144	1B	41	0.121975882416375	0.144495412844037	218	NA	NA	0.912725858948995	-0.0316295201678529
BS00023071_51	1B	95	0.12219550300984	0.172018348623853	218	NA	NA	0.912725858948995	-0.0335291556030262
Excalibur_c44818_109	1B	95	0.12219550300984	0.172018348623853	218	NA	NA	0.912725858948995	-0.0335291556030262
Kukri_c4027_151	2A	120	0.122311986844992	0.204128440366972	218	NA	NA	0.912725858948995	0.0268884214964498
RAC875_c18094_69	4A	66	0.122312196148798	0.185779816513761	218	NA	NA	0.912725858948995	-0.0289087300867417
RAC875_rep_c112818_870	5B	126	0.122452378892707	0.169724770642202	218	NA	NA	0.912725858948995	-0.0331562824369946
wsnp_Ex_rep_c68762_67626384	7B	130	0.122538466427399	0.323394495412844	218	NA	NA	0.912725858948995	-0.0242999855137924
BS00064344_51	7B	56	0.122828284022582	0.334862385321101	218	NA	NA	0.912725858948995	0.0245250356055413
BS00079127_51	6B	65	0.122836353917453	0.291284403669725	218	NA	NA	0.912725858948995	0.0533913253952853
BS00102492_51	1A	71	0.122960399769629	0.172018348623853	218	NA	NA	0.912725858948995	-0.0424359132682994
Excalibur_rep_c69170_438	4A	151	0.123056197395518	0.16743119266055	218	NA	NA	0.912725858948995	0.0323267656065962
BS00021972_51	7B	77	0.123426885336525	0.415137614678899	218	NA	NA	0.912725858948995	0.0322518097264641
IAAV7414	1A	70	0.123790930380268	0.103211009174312	218	NA	NA	0.912725858948995	0.0479783542517467
BS00087600_51	1A	78	0.12388437540584	0.270642201834862	218	NA	NA	0.912725858948995	0.0303917227911477
BS00069368_51	6B	65	0.124085833979244	0.302752293577982	218	NA	NA	0.912725858948995	-0.0485244123431841
Kukri_c34453_332	4B	71	0.124136808087088	0.126146788990826	218	NA	NA	0.912725858948995	0.0385003968813447
Tdurum_contig96086_74	1A	108	0.124485237651231	0.493119266055046	218	NA	NA	0.912725858948995	-0.0287817598607667
wsnp_Ex_c18196_27006489	1A	70	0.12449123017789	0.112385321100917	218	NA	NA	0.912725858948995	0.0507523017394291
BS00071424_51	7A	137	0.124507957953235	0.286697247706422	218	NA	NA	0.912725858948995	-0.0248784051127107
IAAV7384	6A	80	0.124562732713267	0.330275229357798	218	NA	NA	0.912725858948995	-0.0297566397086797
RAC875_c2498_600	5A	53	0.124669917143393	0.121559633027523	218	NA	NA	0.912725858948995	0.044072968290398
BobWhite_c3902_175	3B	20	0.124680497539808	0.419724770642202	218	NA	NA	0.912725858948995	0.0260939306234054
IAAV7352	1B	101	0.124707185697792	0.311926605504587	218	NA	NA	0.912725858948995	0.0261607741821539
Jagger_c2161_211	7B	57	0.125040326016014	0.220183486238532	218	NA	NA	0.912725858948995	-0.0283757565955938
Jagger_c5280_407	1A	88	0.125241521536713	0.389908256880734	218	NA	NA	0.912725858948995	-0.0235211997254865
RAC875_c95993_265	3B	69	0.125295951959546	0.23394495412844	218	NA	NA	0.912725858948995	0.0291224281739879
wsnp_Ex_c41953_48657850	1A	106	0.125436679444739	0.371559633027523	218	NA	NA	0.912725858948995	0.0270218288134068
wsnp_Ex_c41953_48658353	1A	106	0.125436679444739	0.371559633027523	218	NA	NA	0.912725858948995	0.0270218288134068
wsnp_JD_c3973_5044238	1A	106	0.125436679444739	0.371559633027523	218	NA	NA	0.912725858948995	0.0270218288134068
Kukri_c29640_92	2B	69	0.125683300230249	0.165137614678899	218	NA	NA	0.912725858948995	-0.0346484269574567
wsnp_CAP8_c2677_1394934	2A	106	0.12600000666769	0.105504587155963	218	NA	NA	0.912725858948995	0.0362110932532786
Excalibur_c47535_389	2A	109	0.126000006670316	0.105504587155963	218	NA	NA	0.912725858948995	-0.0362110932532831
wsnp_CAP12_c1101_569783	4B	76	0.126151541438598	0.43348623853211	218	NA	NA	0.912725858948995	-0.0282896180428995
wsnp_Ku_c18227_27490539	1B	101	0.126280631164921	0.311926605504587	218	NA	NA	0.912725858948995	0.0258989807996102
BS00038218_51	2B	84	0.126396028454517	0.344036697247706	218	NA	NA	0.912725858948995	-0.0304752830992605
Kukri_c3983_670	6B	65	0.126476825305207	0.181192660550459	218	NA	NA	0.912725858948995	0.0456634347113702
wsnp_Ex_c22401_31592784	3B	62	0.126568254826489	0.371559633027523	218	NA	NA	0.912725858948995	-0.027530147560654
wsnp_BE489326B_Ta_2_2	3B	66	0.126694059112852	0.0940366972477064	218	NA	NA	0.912725858948995	-0.0404503277115058
Ku_c29856_174	7A	136	0.126779008345635	0.474770642201835	218	NA	NA	0.912725858948995	-0.0263040518138631
BS00003730_51	7A	213	0.126820169552484	0.0802752293577982	218	NA	NA	0.912725858948995	-0.0399632401020682
BS00024619_51	7A	135	0.127097184327959	0.282110091743119	218	NA	NA	0.912725858948995	-0.0244230018846494
wsnp_Ku_c11665_18999583	2B	91	0.127213738427429	0.107798165137615	218	NA	NA	0.912725858948995	0.0353495893854783
BS00003813_51	1A	70	0.127254720085185	0.114678899082569	218	NA	NA	0.912725858948995	0.055526721726725
Kukri_c23382_1431	1A	70	0.127254720085185	0.114678899082569	218	NA	NA	0.912725858948995	0.055526721726725
Tdurum_contig96830_155	5A	58	0.127295476810649	0.0458715596330275	218	NA	NA	0.912725858948995	-0.0481815570763939
Tdurum_contig59338_1902	5A	56	0.127295476812946	0.0458715596330275	218	NA	NA	0.912725858948995	0.0481815570763615
Tdurum_contig76136_404	5A	56	0.127295476812946	0.0458715596330275	218	NA	NA	0.912725858948995	0.0481815570763615
Excalibur_c12996_775	7A	136	0.127356015261474	0.229357798165138	218	NA	NA	0.912725858948995	-0.028001702358444
BS00073898_51	3A	91	0.127428435121894	0.155963302752294	218	NA	NA	0.912725858948995	0.0292391096572118
BS00057445_51	3A	47	0.127794305991272	0.334862385321101	218	NA	NA	0.912725858948995	0.0222518209362033
Ra_c58279_684	2A	78	0.127794731553765	0.224770642201835	218	NA	NA	0.912725858948995	-0.026640293215781
Tdurum_contig48689_514	6B	49	0.128009115367883	0.190366972477064	218	NA	NA	0.912725858948995	-0.0309067942045971
Excalibur_rep_c77221_93	2B	110	0.128205904556112	0.11697247706422	218	NA	NA	0.912725858948995	0.0368683889502988
wsnp_Ex_c15852_24239968	1A	70	0.128263094197633	0.112385321100917	218	NA	NA	0.912725858948995	-0.0519945581572898
BS00023673_51	7A	128	0.128337766742893	0.217889908256881	218	NA	NA	0.912725858948995	0.0266326839839994
Excalibur_s107771_77	1A	70	0.128374144700584	0.128440366972477	218	NA	NA	0.912725858948995	-0.0394734543543436
BS00077498_51	1B	122	0.128596808932117	0.348623853211009	218	NA	NA	0.912725858948995	-0.0223020610311266
Excalibur_c18265_399	6A	141	0.128673621814422	0.330275229357798	218	NA	NA	0.912725858948995	0.0301701055986356
BS00011202_51	6B	94	0.128785178042017	0.286697247706422	218	NA	NA	0.912725858948995	-0.0231518149928753
wsnp_Ex_c5690_9994305	4A	41	0.129052813029979	0.105504587155963	218	NA	NA	0.913060452294706	0.0401646208786408
tplb0031m13_1902	4A	71	0.129261339062512	0.204128440366973	218	NA	NA	0.913060452294706	-0.0259864745127771
BS00072157_51	4A	100	0.129384549839388	0.169724770642202	218	NA	NA	0.913060452294706	-0.0286099674709739
BS00065076_51	6A	43	0.129401185420991	0.151376146788991	218	NA	NA	0.913060452294706	-0.0315311938198981
BS00003350_51	7B	91	0.129700192311825	0.355504587155963	218	NA	NA	0.914165680388831	-0.024102711076571
RAC875_c5544_4156	1A	70	0.129949028892605	0.438073394495413	218	NA	NA	0.914915257148483	0.0227585688508825
IAAV2002	5B	69	0.13016863390114	0.263761467889908	218	NA	NA	0.915457610382498	0.0393908666232221
Ra_c64515_242	1A	87	0.130373352989015	0.435779816513761	218	NA	NA	0.915523440946766	-0.0247371726327472
BS00091302_51	7B	59	0.130509909512925	0.160550458715596	218	NA	NA	0.915523440946766	0.029813441760032
BS00015653_51	5A	53	0.130605742393278	0.36697247706422	218	NA	NA	0.915523440946766	0.0223559718711615
Tdurum_contig45714_546	6B	57	0.131190298732928	0.165137614678899	218	NA	NA	0.918426469375124	0.0403076687329644
wsnp_Ku_rep_c68953_68153061	7B	78	0.131305949055655	0.392201834862385	218	NA	NA	0.918426469375124	0.0312087390047253
Excalibur_c64855_328	1A	70	0.131608020819162	0.0848623853211009	218	NA	NA	0.919537651447051	0.0528289506992046
wsnp_Ex_c41150_48040078	7A	107	0.131792894612419	0.277522935779817	218	NA	NA	0.919828452506893	-0.026686800322091
wsnp_JD_c5872_7032077	6A	136	0.132112957621493	0.247706422018349	218	NA	NA	0.920793069343446	0.0296273199649946
Excalibur_c854_1459	3A	89	0.132286538999744	0.188073394495413	218	NA	NA	0.920793069343446	0.0271149456131745
BS00064349_51	1B	95	0.132361314904844	0.371559633027523	218	NA	NA	0.920793069343446	-0.0267461560795823
wsnp_be471201A_Ta_1_1	2A	116	0.132530181478754	0.0986238532110092	218	NA	NA	0.920970016531468	-0.0371084352331819
wsnp_Ex_c4408_7939986	7B	70	0.132829193093461	0.31651376146789	218	NA	NA	0.92107525913306	-0.033411191354304
BS00022523_51	6D	24	0.132832220831212	0.48394495412844	218	NA	NA	0.92107525913306	-0.0209721635743998
RAC875_rep_c112646_106	6B	113	0.133143957467961	0.346330275229358	218	NA	NA	0.922240939484118	-0.0248125759602118
BS00031746_51	7B	56	0.133300354985987	0.350917431192661	218	NA	NA	0.922329288108858	-0.0242522005499097
BS00091257_51	3B	141	0.133525814820221	0.337155963302752	218	NA	NA	0.92245640079802	-0.0260190301551857
Excalibur_c22599_921	6D	134	0.133729416493667	0.357798165137615	218	NA	NA	0.92245640079802	-0.0234366514720961
Kukri_c9728_1171	7A	217	0.133755121307782	0.194954128440367	218	NA	NA	0.92245640079802	0.0272765063813694
RAC875_rep_c118667_79	2B	109	0.134099898782863	0.105504587155963	218	NA	NA	0.92245640079802	-0.0372170529075646
Kukri_c50527_241	3D	4	0.134238863327769	0.238532110091743	218	NA	NA	0.92245640079802	-0.0283672447821921
wsnp_Ku_c16358_25225060	2A	120	0.134269939536171	0.194954128440367	218	NA	NA	0.92245640079802	-0.0255822645094277
Tdurum_contig54917_597	6D	40	0.134324362988031	0.454128440366972	218	NA	NA	0.92245640079802	0.0212189378705974
BS00022993_51	5B	58	0.134615569041083	0.325688073394495	218	NA	NA	0.922630393534805	0.027879433380182
wsnp_Ex_c26771_35998435	6A	134	0.134637078140805	0.291284403669725	218	NA	NA	0.922630393534805	0.0324400615475291
BobWhite_c13435_700	6D	150	0.13509185531745	0.428899082568807	218	NA	NA	0.923140077120271	0.02267550545624
BS00023126_51	1A	78	0.135259342240036	0.293577981651376	218	NA	NA	0.923140077120271	-0.0291247522050568
Kukri_rep_c96809_352	3A	26	0.135264014483947	0.149082568807339	218	NA	NA	0.923140077120271	0.0313678698522386
wsnp_Ex_rep_c66351_64532511	7B	67	0.135383606130451	0.279816513761468	218	NA	NA	0.923140077120271	-0.0299009301505286
Tdurum_contig53138_302	6A	80	0.135430299431131	0.33256880733945	218	NA	NA	0.923140077120271	0.0292772287732763
Excalibur_c46904_84	4A	151	0.13561995192934	0.162844036697248	218	NA	NA	0.923452504070302	-0.0315995320294675
Tdurum_contig60114_525	4B	74	0.135962136022074	0.470183486238532	218	NA	NA	0.924481299186031	-0.0267552026407465
RAC875_c35310_770	3B	62	0.136058998244946	0.146788990825688	218	NA	NA	0.924481299186031	0.0302168120565538
RAC875_c4952_719	3A	48	0.136560914886502	0.119266055045872	218	NA	NA	0.926761200785435	-0.0343788856588425
Tdurum_contig84745_267	5B	45	0.1369895201305	0.0756880733944954	218	NA	NA	0.926761200785435	0.0434064169619583
RAC875_c99084_580	7B	71	0.137495249421976	0.325688073394495	218	NA	NA	0.926761200785435	0.0321824486814908
IACX7714	7D	136	0.138024659288682	0.0940366972477065	218	NA	NA	0.926761200785435	-0.0383588829807309
IAAV2065	2A	184	0.138074288563538	0.0756880733944954	218	NA	NA	0.926761200785435	-0.0450800681131645
wsnp_Ex_c3964_7181151	2D	99	0.138074288563538	0.0756880733944954	218	NA	NA	0.926761200785435	-0.0450800681131645
RAC875_c13610_1599	6B	1	0.138301151874441	0.364678899082569	218	NA	NA	0.926761200785435	-0.0234915366698178
RAC875_rep_c103893_601	2D	41	0.138506268484909	0.185779816513761	218	NA	NA	0.926761200785435	-0.0292788674028204
Excalibur_c5624_1026	4A	91	0.138524983809999	0.243119266055046	218	NA	NA	0.926761200785435	0.0271668789192141
RFL_Contig3175_482	6A	137	0.138756664036262	0.282110091743119	218	NA	NA	0.926761200785435	0.032379638771058
RAC875_c3302_1411	2B	84	0.139091750821141	0.344036697247706	218	NA	NA	0.926761200785435	0.029003350305647
wsnp_Ex_c790_1554988	5A	98	0.139106054447154	0.279816513761468	218	NA	NA	0.926761200785435	0.0257392401344987
IAAV2840	1D	87	0.139387838251525	0.259174311926606	218	NA	NA	0.926761200785435	-0.0374284952560409
wsnp_Ku_c13325_21275440	6B	57	0.139594940031314	0.188073394495413	218	NA	NA	0.926761200785435	-0.0384518545166568
BS00074083_51	7B	58	0.139639048424847	0.376146788990826	218	NA	NA	0.926761200785435	0.0236023994237406
wsnp_Ex_rep_c68671_67525179	7D	134	0.139763304593532	0.0940366972477065	218	NA	NA	0.926761200785435	-0.037914609368535
wsnp_Ex_c4063_7344449	3B	60	0.139906550494063	0.0940366972477065	218	NA	NA	0.926761200785435	0.0344434385328327
wsnp_Ex_c2352_4405961	4A	102	0.140106018655959	0.222477064220183	218	NA	NA	0.926761200785435	0.0270754212180107
Kukri_c13978_132	1B	95	0.140210020556408	0.174311926605505	218	NA	NA	0.926761200785435	0.0321330077456139
RAC875_c8927_1434	5B	128	0.140271063857085	0.055045871559633	218	NA	NA	0.926761200785435	0.048574420738646
BS00067436_51	1B	98	0.140373451729065	0.305045871559633	218	NA	NA	0.926761200785435	-0.0247406939017498
wsnp_Ex_c2325_4355706	6A	141	0.140387424672439	0.277522935779816	218	NA	NA	0.926761200785435	0.0284323906432391
wsnp_Ku_c1292_2572053	2A	82	0.140499194584081	0.357798165137615	218	NA	NA	0.926761200785435	0.0226599688485019
wsnp_Ku_c14275_22535576	5A	56	0.140800885095966	0.174311926605505	218	NA	NA	0.926761200785435	-0.026684490120612
RAC875_rep_c116173_605	5B	30	0.140824909433077	0.172018348623853	218	NA	NA	0.926761200785435	-0.0284525611532693
BS00083060_51	1B	98	0.140907201645246	0.144495412844037	218	NA	NA	0.926761200785435	0.0354476244429796
wsnp_Ex_c852_1657319	1B	70	0.140923724232309	0.254587155963303	218	NA	NA	0.926761200785435	0.0259813416398842
wsnp_JG_c2509_1153697	3A	86	0.141116413994473	0.26605504587156	218	NA	NA	0.926761200785435	0.0249444295709829
BobWhite_rep_c63166_725	7B	72	0.141181507483722	0.0596330275229358	218	NA	NA	0.926761200785435	-0.047452299372793
RAC875_c1962_1517	7B	72	0.14118150748586	0.0596330275229358	218	NA	NA	0.926761200785435	0.0474522993727744
Kukri_c29142_1046	4A	91	0.141312258704806	0.252293577981651	218	NA	NA	0.926761200785435	-0.0258175081502943
Tdurum_contig56662_54	1A	113	0.141501573596243	0.243119266055046	218	NA	NA	0.926761200785435	0.0287815660740129
Tdurum_contig6121_947	6B	60	0.142023309641956	0.341743119266055	218	NA	NA	0.926761200785435	0.0314778737521682
Kukri_c20844_116	1D	68	0.142238112720238	0.314220183486238	218	NA	NA	0.926761200785435	-0.0289856653424678
CAP12_c2978_93	1D	68	0.14223811272065	0.314220183486239	218	NA	NA	0.926761200785435	0.0289856653424625
wsnp_Ex_c8400_14157060	7B	134	0.142326962185203	0.231651376146789	218	NA	NA	0.926761200785435	-0.0263504106319807
CAP7_c2559_543	6D	135	0.142551632427216	0.442660550458716	218	NA	NA	0.926761200785435	0.0223651376497145
tplb0031i24_1212	7A	221	0.142555188709565	0.346330275229358	218	NA	NA	0.926761200785435	-0.0235197868614412
BS00002897_51	7A	128	0.14263524856781	0.451834862385321	218	NA	NA	0.926761200785435	-0.0263655114761239
RAC875_c1638_165	7B	65	0.143036271443721	0.243119266055046	218	NA	NA	0.926761200785435	0.0299310117243445
BS00046263_51	6B	110	0.14313208062197	0.401376146788991	218	NA	NA	0.926761200785435	0.0239431142102413
Excalibur_c46143_143	2B	96	0.143411694299854	0.149082568807339	218	NA	NA	0.926761200785435	-0.0298213962477014
wsnp_Ex_c14733_22819625	1A	70	0.143458584723433	0.142201834862385	218	NA	NA	0.926761200785435	0.0468614705099633
RAC875_c76533_442	2B	84	0.143549399365358	0.311926605504587	218	NA	NA	0.926761200785435	-0.028562179421491
Kukri_c11318_591	2B	72	0.144079845444803	0.073394495412844	218	NA	NA	0.926761200785435	0.0444923435110995
BS00009807_51	2B	72	0.144079845446178	0.073394495412844	218	NA	NA	0.926761200785435	-0.0444923435111306
IAAV3165	2B	72	0.144079845446178	0.073394495412844	218	NA	NA	0.926761200785435	-0.0444923435111306
Kukri_c59939_94	2B	72	0.144079845446178	0.073394495412844	218	NA	NA	0.926761200785435	-0.0444923435111306
wsnp_Ex_c10596_17293363	2B	72	0.144079845446178	0.073394495412844	218	NA	NA	0.926761200785435	-0.0444923435111306
IACX473	6A	104	0.144089260483723	0.100917431192661	218	NA	NA	0.926761200785435	0.0323415863342902
Ra_c7973_1185	4A	43	0.144285856475372	0.0642201834862385	218	NA	NA	0.926761200785435	-0.0394424994637674
BobWhite_c18256_809	3D	1	0.144471178688861	0.486238532110092	218	NA	NA	0.926761200785435	-0.0221084105470952
RAC875_rep_c86950_103	3B	60	0.144483704098494	0.100917431192661	218	NA	NA	0.926761200785435	0.0325717750270691
RAC875_c12259_1892	6B	16	0.144706641622593	0.256880733944954	218	NA	NA	0.926761200785435	-0.0256026684857158
D_F1BEJMU02GB94Z_188	2D	9	0.144773299154669	0.314220183486238	218	NA	NA	0.926761200785435	0.0228742465689571
wsnp_Ex_c14530_22548417	6B	57	0.145290912490921	0.256880733944954	218	NA	NA	0.926761200785435	-0.0319048768170216
BS00049942_51	6B	66	0.145293130740564	0.424311926605505	218	NA	NA	0.926761200785435	-0.0256730867344608
Kukri_c4412_383	1B	74	0.14536646370807	0.0573394495412844	218	NA	NA	0.926761200785435	0.0459059775668038
RAC875_rep_c114200_428	5B	117	0.145377494398542	0.323394495412844	218	NA	NA	0.926761200785435	0.0214114918904258
Kukri_rep_c94476_152	3B	88	0.145487178180014	0.291284403669725	218	NA	NA	0.926761200785435	0.0231284933608062
Ra_c42576_780	6D	24	0.145541318071111	0.472477064220183	218	NA	NA	0.926761200785435	-0.0205545559162674
Kukri_rep_c94009_116	2B	96	0.145557972766486	0.158256880733945	218	NA	NA	0.926761200785435	-0.0271498138997295
wsnp_Ex_c2609_4852360	3B	73	0.145598218062785	0.26605504587156	218	NA	NA	0.926761200785435	0.0274970477709147
Tdurum_contig42487_1555	7A	213	0.145631841082776	0.438073394495413	218	NA	NA	0.926761200785435	0.0217868709741813
Excalibur_c33923_592	5A	88	0.146080700698653	0.380733944954128	218	NA	NA	0.927321438544695	0.021700633491438
Kukri_c16416_647	7D	138	0.146087124751381	0.0527522935779816	218	NA	NA	0.927321438544695	-0.045161651128808
Tdurum_contig15260_650	7A	42	0.146153137487499	0.318807339449541	218	NA	NA	0.927321438544695	0.0223717250308484
D_GDEEGVY01AU4CW_149	5B	161	0.146665496707478	0.0917431192660551	218	NA	NA	0.929653656820053	-0.0326606521259674
Jagger_c8121_167	5B	183	0.146903807175746	0.137614678899083	218	NA	NA	0.929917982102529	0.0298282033556916
BobWhite_rep_c57575_65	1B	80	0.146996846571261	0.394495412844037	218	NA	NA	0.929917982102529	0.023819654800846
Kukri_c26697_366	2A	151	0.147231215571688	0.142201834862385	218	NA	NA	0.930272809273724	-0.0330775837105044
wsnp_Ex_c2017_3787478	7A	105	0.147563647726757	0.295871559633028	218	NA	NA	0.930272809273724	-0.0248839495477995
Excalibur_c4468_654	5B	26	0.147655186926148	0.339449541284404	218	NA	NA	0.930272809273724	-0.0230927221866652
Kukri_rep_c101179_404	7A	42	0.147845149645306	0.401376146788991	218	NA	NA	0.930272809273724	0.0207115334846915
RFL_Contig1622_1259	6A	25	0.148123744234644	0.213302752293578	218	NA	NA	0.930272809273724	-0.0267610334254593
Kukri_c89274_86	6A	24	0.1483483926579	0.272935779816514	218	NA	NA	0.930272809273724	0.0234320074695962
Tdurum_contig11121_834	3A	90	0.148484163794841	0.0986238532110092	218	NA	NA	0.930272809273724	-0.0379530074000574
wsnp_Ex_c3567_6526582	1A	70	0.148592900251665	0.100917431192661	218	NA	NA	0.930272809273724	0.0469786591845311
RAC875_c767_4007	6A	74	0.148640350607314	0.293577981651376	218	NA	NA	0.930272809273724	-0.026451345685798
BS00022009_51	7B	77	0.148669408495027	0.410550458715596	218	NA	NA	0.930272809273724	-0.0305253482574663
Kukri_c18017_1696	1A	94	0.14874287221528	0.444954128440367	218	NA	NA	0.930272809273724	-0.0210353957802036
wsnp_Ex_c21450_30588044	1A	70	0.148819385443746	0.110091743119266	218	NA	NA	0.930272809273724	-0.0506093718796592
BobWhite_c45118_495	3B	141	0.148988756264527	0.346330275229358	218	NA	NA	0.930272809273724	-0.0243857867264561
RAC875_c95150_286	4A	102	0.149081252257072	0.236238532110092	218	NA	NA	0.930272809273724	-0.0256504133145086
BS00062892_51	4B	74	0.149482933015637	0.442660550458716	218	NA	NA	0.931873701838258	0.0261620956718982
wsnp_JD_c15127_14676522	2A	117	0.150086269144561	0.461009174311927	218	NA	NA	0.934727385234945	-0.0206258176732019
Ra_c58279_702	2A	78	0.151254271680756	0.227064220183486	218	NA	NA	0.940177810708747	-0.0252975929350825
wsnp_Ex_c5412_9564346	2A	77	0.151254271680756	0.227064220183486	218	NA	NA	0.940177810708747	-0.0252975929350825
wsnp_Ex_c4148_7495656	4B	105	0.151905306303007	0.073394495412844	218	NA	NA	0.941329144154995	-0.0372888375540299
wsnp_Ex_c24085_33332723	3A	177	0.151934434916732	0.344036697247706	218	NA	NA	0.941329144154995	-0.0196693761872995
wsnp_Ra_c16850_25605248	6B	65	0.152212114300953	0.178899082568807	218	NA	NA	0.941329144154995	0.044634457034368
Kukri_c43981_300	7B	145	0.1527388417444	0.435779816513761	218	NA	NA	0.941329144154995	0.0220062755319175
CAP11_c2974_53	1B	74	0.152775739148217	0.073394495412844	218	NA	NA	0.941329144154995	0.0370664086227097
wsnp_Ex_c9971_16412615	7A	189	0.152801403599065	0.412844036697248	218	NA	NA	0.941329144154995	0.0196051841297793
Tdurum_contig23024_763	7A	136	0.152806423799124	0.447247706422018	218	NA	NA	0.941329144154995	0.0244546348030248
BobWhite_c8202_245	5A	35	0.152893910522972	0.424311926605505	218	NA	NA	0.941329144154995	0.0219503172978666
BS00034554_51	6B	94	0.15295027154265	0.245412844036697	218	NA	NA	0.941329144154995	-0.0230084032242956
Ku_c34562_480	2B	72	0.153177637107287	0.16743119266055	218	NA	NA	0.941329144154995	0.0328708333561112
wsnp_RFL_Contig4236_4881643	7B	90	0.153233869440691	0.346330275229358	218	NA	NA	0.941329144154995	0.0228653188649899
BobWhite_c47456_121	5B	77	0.153388245316614	0.364678899082569	218	NA	NA	0.941329144154995	-0.0260515996969115
wsnp_BE406351A_Ta_2_2	2A	108	0.153494064136481	0.495412844036697	218	NA	NA	0.941329144154995	0.0264318872417313
wsnp_Ku_c93664_84327484	3B	71	0.153681041543347	0.137614678899083	218	NA	NA	0.941329144154995	0.0326739291721907
Kukri_c51296_438	7B	77	0.153885536080037	0.227064220183486	218	NA	NA	0.941329144154995	0.0290433392447031
wsnp_Ra_c5131_9153817	5B	68	0.153985997838279	0.357798165137615	218	NA	NA	0.941329144154995	-0.0498156299078296
BS00079029_51	3B	141	0.154177919500071	0.344036697247706	218	NA	NA	0.941329144154995	0.0235910418751555
Kukri_c16463_584	6A	74	0.154325594077286	0.295871559633028	218	NA	NA	0.941329144154995	0.0260354114669976
BS00108577_51	3D	4	0.154356514885644	0.243119266055046	218	NA	NA	0.941329144154995	-0.026279645945813
RAC875_c8954_479	6B	57	0.15514300059086	0.158256880733945	218	NA	NA	0.941329144154995	-0.0341138377341403
IAAV4133	7D	135	0.155599815261887	0.0917431192660551	218	NA	NA	0.941329144154995	-0.0365541759700108
RAC875_c4800_255	4A	151	0.155612887237855	0.165137614678899	218	NA	NA	0.941329144154995	0.0302306004713389
Excalibur_rep_c69522_83	1B	171	0.15568619863325	0.256880733944954	218	NA	NA	0.941329144154995	0.0237699386291936
BS00071823_51	3A	91	0.155699859715743	0.18348623853211	218	NA	NA	0.941329144154995	0.0302890560893232
RAC875_c57938_94	2B	99	0.155946574463913	0.261467889908257	218	NA	NA	0.941329144154995	0.0222790932361869
Excalibur_rep_c109101_94	2D	2	0.156033779712796	0.224770642201835	218	NA	NA	0.941329144154995	-0.0229408814392302
tplb0059m03_1516	3B	20	0.156115399800288	0.419724770642202	218	NA	NA	0.941329144154995	0.0250308438399145
Excalibur_c13811_1086	4A	142	0.156122422287213	0.270642201834862	218	NA	NA	0.941329144154995	-0.0244754543232197
Tdurum_contig10194_765	6A	85	0.156273287331282	0.139908256880734	218	NA	NA	0.941329144154995	-0.0319065228392894
BS00004903_51	1A	29	0.156288852045043	0.11697247706422	218	NA	NA	0.941329144154995	-0.0742936786782487
Kukri_c21787_283	4B	105	0.156564677731674	0.0940366972477065	218	NA	NA	0.941329144154995	-0.0333559342741836
BS00104279_51	4B	105	0.156564677733352	0.0940366972477064	218	NA	NA	0.941329144154995	0.0333559342741863
Kukri_rep_c101259_81	4B	105	0.156564677733352	0.0940366972477064	218	NA	NA	0.941329144154995	0.0333559342741863
wsnp_Ex_c4148_7494801	4B	105	0.156564677733352	0.0940366972477064	218	NA	NA	0.941329144154995	0.0333559342741863
BS00076033_51	4B	76	0.156674795692304	0.454128440366973	218	NA	NA	0.941329144154995	-0.0244231975443014
wsnp_Ex_c3136_5798185	5A	131	0.156761428926274	0.385321100917431	218	NA	NA	0.941329144154995	-0.0205317452345186
BS00067682_51	7A	213	0.157235666994711	0.426605504587156	218	NA	NA	0.941329144154995	0.0210418722290848
Excalibur_c52165_93	5A	20	0.157383072864243	0.428899082568807	218	NA	NA	0.941329144154995	-0.0246698965966754
RAC875_c35688_382	2A	150	0.157522441994895	0.373853211009174	218	NA	NA	0.941329144154995	0.0245214723866543
BS00046261_51	6A	134	0.157635871710215	0.286697247706422	218	NA	NA	0.941329144154995	-0.0304576450685996
Tdurum_contig8448_363	7B	164	0.15778912515544	0.415137614678899	218	NA	NA	0.941329144154995	-0.0198914537440178
Excalibur_c39238_158	7B	72	0.157992285187909	0.0481651376146789	218	NA	NA	0.941329144154995	-0.0483195970554959
Tdurum_contig70819_393	6A	141	0.158132701841474	0.286697247706422	218	NA	NA	0.941329144154995	-0.0263462067774149
BS00034553_51	6D	123	0.158347971011977	0.25	218	NA	NA	0.941329144154995	0.0227319444427767
Excalibur_rep_c106078_822	1B	90	0.158471462546949	0.259174311926605	218	NA	NA	0.941329144154995	-0.0256095481999452
BS00068108_51	5A	144	0.158519670790423	0.376146788990826	218	NA	NA	0.941329144154995	-0.0224519428677059
wsnp_Ex_c15740_24096817	2A	66	0.158543495937796	0.194954128440367	218	NA	NA	0.941329144154995	-0.0239659317279681
Kukri_c29142_450	4A	91	0.158716272145457	0.25	218	NA	NA	0.941329144154995	0.0253138818383967
Excalibur_c56240_176	3A	110	0.158877831093305	0.323394495412844	218	NA	NA	0.941329144154995	0.0241758131648151
Tdurum_contig100004_204	3B	92	0.159101323073202	0.288990825688073	218	NA	NA	0.941329144154995	0.0217291969077671
wsnp_RFL_Contig2403_1927045	1B	137	0.159255655209275	0.240825688073394	218	NA	NA	0.941329144154995	0.0251561043589961
BobWhite_c28090_175	3B	38	0.159260816697208	0.073394495412844	218	NA	NA	0.941329144154995	-0.0363607260130818
wsnp_Ex_c4728_8444212	6B	26	0.159261169316463	0.174311926605505	218	NA	NA	0.941329144154995	-0.0252768116336091
wsnp_Ex_c64847_63484965	6B	59	0.159355985001788	0.454128440366973	218	NA	NA	0.941329144154995	0.0378749689193931
Ku_c10813_1122	1A	87	0.159735605234021	0.412844036697248	218	NA	NA	0.941955607932995	-0.0225259913671643
BobWhite_c44558_325	7B	72	0.159755436386705	0.055045871559633	218	NA	NA	0.941955607932995	0.0474528299802817
RAC875_c11969_384	7A	44	0.160181992788634	0.259174311926606	218	NA	NA	0.942832718184405	0.0237611439084384
RAC875_c26896_339	2D	41	0.160593807760639	0.185779816513762	218	NA	NA	0.942832718184405	0.0284819842633084
Kukri_rep_c98227_390	7A	203	0.16060338103762	0.334862385321101	218	NA	NA	0.942832718184405	0.0219854433754278
Kukri_c15823_196	5B	178	0.16063304120266	0.463302752293578	218	NA	NA	0.942832718184405	0.0249870235793335
wsnp_JD_c9613_10432955	5B	71	0.160771744506503	0.36697247706422	218	NA	NA	0.942832718184405	-0.0511497435241282
IACX4889	6B	66	0.161199330774732	0.169724770642202	218	NA	NA	0.942832718184405	-0.0458053766835107
BS00095061_51	3B	67	0.161283425218003	0.307339449541284	218	NA	NA	0.942832718184405	0.0254885336800381
BobWhite_c4646_119	1A	65	0.161500857288776	0.467889908256881	218	NA	NA	0.942832718184405	-0.0213777717712489
BobWhite_c23617_167	1B	118	0.161883184328251	0.463302752293578	218	NA	NA	0.942832718184405	0.0210323143740005
wsnp_BE445506A_Ta_2_2	7A	220	0.162162418929783	0.26605504587156	218	NA	NA	0.942832718184405	0.0238322823788808
Kukri_c7794_1247	6A	74	0.162186954821509	0.291284403669725	218	NA	NA	0.942832718184405	-0.0255369945809818
Kukri_c6266_260	5A	97	0.162192913029949	0.275229357798165	218	NA	NA	0.942832718184405	0.024675381623199
wsnp_Ex_c39304_46634878	6B	63	0.162571134725962	0.284403669724771	218	NA	NA	0.942832718184405	0.0270382076540452
JD_c3116_778	1B	75	0.16270821339355	0.0825688073394495	218	NA	NA	0.942832718184405	-0.0343391078671829
wsnp_Ku_c15816_24541162	5A	63	0.162867390580674	0.270642201834862	218	NA	NA	0.942832718184405	0.023430155077218
BS00020236_51	7A	226	0.163070946334837	0.238532110091743	218	NA	NA	0.942832718184405	-0.0210297049748025
RAC875_c69068_71	2A	104	0.16338173103777	0.254587155963303	218	NA	NA	0.942832718184405	0.0280019732008041
RAC875_c10932_1697	7B	59	0.16357916993467	0.158256880733945	218	NA	NA	0.942832718184405	-0.0277866751414777
RAC875_c83532_305	6A	77	0.163845190073918	0.305045871559633	218	NA	NA	0.942832718184405	0.0301742451556422
Kukri_c14902_1112	2D	50	0.163964610735664	0.185779816513762	218	NA	NA	0.942832718184405	-0.0254405106780204
wsnp_Ex_c42720_49228237	2A	104	0.164156393957504	0.256880733944954	218	NA	NA	0.942832718184405	0.0287451626983657
wsnp_Ex_rep_c72011_70562321	1A	156	0.164175964506669	0.334862385321101	218	NA	NA	0.942832718184405	-0.0217742114808663
wsnp_Ku_c27759_37702654	2B	96	0.164289242149239	0.360091743119266	218	NA	NA	0.942832718184405	-0.02226444610654
BS00039874_51	5B	148	0.164577771966697	0.0504587155963303	218	NA	NA	0.942832718184405	0.0438850985340267
wsnp_Ku_rep_c101212_88410320	5B	77	0.164801668606752	0.362385321100917	218	NA	NA	0.942832718184405	0.0253949018617412
Tdurum_contig74815_1274	7A	42	0.164861954171931	0.31651376146789	218	NA	NA	0.942832718184405	-0.0219162021749071
BobWhite_rep_c51132_85	6A	137	0.165296846520858	0.279816513761468	218	NA	NA	0.942832718184405	-0.0307615344040357
Tdurum_contig30576_247	4A	91	0.165476393861805	0.224770642201835	218	NA	NA	0.942832718184405	0.0246831943632095
wsnp_Ex_rep_c68193_66971396	3B	83	0.165517607852431	0.174311926605505	218	NA	NA	0.942832718184405	0.0270444870972559
Excalibur_c37474_242	1A	71	0.165760971534509	0.26605504587156	218	NA	NA	0.942832718184405	0.0308540370418697
wsnp_Ra_c66636_64922359	2A	142	0.1657788438613	0.229357798165138	218	NA	NA	0.942832718184405	0.0263386014404938
BS00022512_51	3B	80	0.16596348684115	0.288990825688073	218	NA	NA	0.942832718184405	-0.0211261872472264
Kukri_rep_c69660_52	6B	64	0.166307089774917	0.334862385321101	218	NA	NA	0.942832718184405	0.0312033316687508
RAC875_c96033_191	2A	149	0.166329555175934	0.259174311926605	218	NA	NA	0.942832718184405	0.0227826461708904
Kukri_rep_c69267_496	2B	97	0.166565532070512	0.165137614678899	218	NA	NA	0.942832718184405	0.0296014175459662
wsnp_Ex_c58292_59652859	1B	80	0.166647850268064	0.472477064220183	218	NA	NA	0.942832718184405	-0.0217387777478137
wsnp_Ex_c2580_4800027	3B	67	0.166650848244868	0.293577981651376	218	NA	NA	0.942832718184405	0.0251359344916668
BobWhite_c2296_94	6A	137	0.166682792749828	0.155963302752294	218	NA	NA	0.942832718184405	-0.0313282600189959
BS00040916_51	5A	50	0.167159874696918	0.222477064220184	218	NA	NA	0.942832718184405	-0.0249855370406138
BS00039406_51	2A	113	0.167161823523171	0.463302752293578	218	NA	NA	0.942832718184405	0.0227725737318583
Excalibur_c8483_1308	3B	62	0.167255204906534	0.353211009174312	218	NA	NA	0.942832718184405	0.0247465311078381
wsnp_Ex_c25782_35041189	1B	61	0.167319934918679	0.229357798165138	218	NA	NA	0.942832718184405	0.02598855061769
Kukri_c35480_647	5B	69	0.167398447361558	0.307339449541284	218	NA	NA	0.942832718184405	-0.0368583232933215
Tdurum_contig11216_942	1B	118	0.167432271734172	0.461009174311927	218	NA	NA	0.942832718184405	0.0205769724495122
Excalibur_c8585_701	1B	118	0.167432271734862	0.461009174311927	218	NA	NA	0.942832718184405	-0.0205769724495104
Excalibur_c1353_1364	2B	110	0.16756492384692	0.26605504587156	218	NA	NA	0.942832718184405	0.0294203828817938
Kukri_c48787_108	2B	100	0.168463865804013	0.380733944954128	218	NA	NA	0.942832718184405	0.021516455173936
BS00067748_51	3A	110	0.16857757808853	0.261467889908257	218	NA	NA	0.942832718184405	-0.0246487851065513
IAAV6131	7A	59	0.168890139359048	0.470183486238532	218	NA	NA	0.942832718184405	-0.018291284164679
RAC875_c33809_158	2A	99	0.168936928756309	0.055045871559633	218	NA	NA	0.942832718184405	0.045207533629275
wsnp_Ex_c6961_11998812	7A	209	0.169033481347356	0.130733944954128	218	NA	NA	0.942832718184405	-0.0278425993146452
wsnp_Ex_c702_1382859	6B	26	0.169046972994645	0.174311926605505	218	NA	NA	0.942832718184405	0.024907011885162
wsnp_Ex_rep_c66551_64836327	2B	42	0.169126174627147	0.103211009174312	218	NA	NA	0.942832718184405	0.0303745334347312
Kukri_c9713_1999	2A	108	0.169178927713877	0.490825688073394	218	NA	NA	0.942832718184405	0.0251741430388126
wsnp_BE403378B_Ta_2_1	4B	106	0.169214708541136	0.0802752293577982	218	NA	NA	0.942832718184405	0.0358388497126545
JD_c1187_1398	3A	87	0.169355318483722	0.192660550458716	218	NA	NA	0.942832718184405	-0.0270366434162703
BS00068556_51	3B	92	0.169405280036968	0.270642201834862	218	NA	NA	0.942832718184405	-0.0213079550483108
Excalibur_rep_c111629_239	7B	77	0.169525404146284	0.401376146788991	218	NA	NA	0.942832718184405	0.0289405524561595
BobWhite_c8428_346	1A	71	0.169668880733789	0.146788990825688	218	NA	NA	0.942832718184405	0.031133624719649
RAC875_c63975_307	2A	108	0.169730190747002	0.481651376146789	218	NA	NA	0.942832718184405	-0.0250100805916684
BS00021706_51	2A	47	0.169779714031418	0.220183486238532	218	NA	NA	0.942832718184405	0.0231066391159711
RAC875_rep_c76047_63	1A	70	0.169869058289363	0.114678899082569	218	NA	NA	0.942832718184405	-0.0429711444318954
RAC875_c8145_1201	7B	134	0.169871900608401	0.185779816513761	218	NA	NA	0.942832718184405	-0.0269187116742176
BS00011492_51	4B	74	0.170091847391755	0.474770642201835	218	NA	NA	0.942832718184405	-0.0243823236965994
RFL_Contig174_406	2A	6	0.170114570749711	0.442660550458716	218	NA	NA	0.942832718184405	-0.0242493193284368
Kukri_c94033_432	4B	68	0.170183397325082	0.100917431192661	218	NA	NA	0.942832718184405	-0.0319632581012499
RAC875_rep_c119728_146	1B	75	0.170904341422346	0.0848623853211009	218	NA	NA	0.942832718184405	0.033590098009328
wsnp_Ex_c48922_53681502	4B	78	0.172284328872012	0.204128440366972	218	NA	NA	0.942832718184405	0.0250129895448943
wsnp_JD_c2297_3138694	6B	26	0.172324080265101	0.160550458715596	218	NA	NA	0.942832718184405	-0.0253739760160161
wsnp_Ex_c38995_46393506	7B	67	0.172339145767079	0.26605504587156	218	NA	NA	0.942832718184405	0.0274021250642207
RAC875_rep_c69619_78	2A	131	0.172373195026736	0.36697247706422	218	NA	NA	0.942832718184405	0.021396786048097
Ra_c700_1024	5A	63	0.172423208944446	0.220183486238532	218	NA	NA	0.942832718184405	0.0248028608798041
Ra_c39588_830	6B	114	0.172676702368701	0.431192660550459	218	NA	NA	0.942832718184405	-0.0225445335368466
Excalibur_c7963_1722	2B	69	0.172740938751323	0.172018348623853	218	NA	NA	0.942832718184405	0.0318265666018522
BobWhite_s64797_152	4B	56	0.172833456141412	0.165137614678899	218	NA	NA	0.942832718184405	0.0250433337050686
Ku_c22523_598	5B	147	0.172934247723577	0.259174311926606	218	NA	NA	0.942832718184405	-0.0243680779128388
Ku_c8310_865	1B	90	0.173331197069771	0.197247706422018	218	NA	NA	0.942832718184405	-0.0329176031954441
wsnp_Ra_c27787_37299352	6D	87	0.173520170495788	0.181192660550459	218	NA	NA	0.942832718184405	0.0247335704685399
BobWhite_rep_c58252_112	7A	84	0.173853665990697	0.31651376146789	218	NA	NA	0.942832718184405	-0.0206020910405549
Excalibur_c17553_84	5A	43	0.174033608488526	0.126146788990826	218	NA	NA	0.942832718184405	0.0290816434608017
BS00046264_51	6B	110	0.174087390419554	0.481651376146789	218	NA	NA	0.942832718184405	-0.0217253069560961
BS00010557_51	7B	78	0.174350943152143	0.392201834862385	218	NA	NA	0.942832718184405	0.028461776114348
RAC875_c3231_339	5B	183	0.174587539432437	0.325688073394495	218	NA	NA	0.942832718184405	-0.0223115217590433
BobWhite_c15075_708	3B	136	0.174825868708607	0.0688073394495413	218	NA	NA	0.942832718184405	-0.0375998774754178
Kukri_c3582_87	1A	77	0.175088214388175	0.25	218	NA	NA	0.942832718184405	-0.025290479287527
BS00094480_51	5B	58	0.175334764453212	0.41743119266055	218	NA	NA	0.942832718184405	-0.0225683979756113
RFL_Contig2471_119	3D	23	0.175572730107058	0.0596330275229358	218	NA	NA	0.942832718184405	0.035219722202072
Excalibur_c3969_1208	3A	146	0.175645472716683	0.0779816513761468	218	NA	NA	0.942832718184405	-0.0349353184773946
wsnp_Ex_c12618_20079758	6B	56	0.175720205910322	0.0711009174311927	218	NA	NA	0.942832718184405	-0.0415427700590678
Excalibur_c47013_1503	1A	105	0.17646547529963	0.451834862385321	218	NA	NA	0.942832718184405	0.0242820527670169
wsnp_Ex_c11229_18163892	3A	185	0.176639879063669	0.474770642201835	218	NA	NA	0.942832718184405	0.018707419245743
BS00068331_51	5D	200	0.176669587835805	0.454128440366973	218	NA	NA	0.942832718184405	-0.0239442558053149
Tdurum_contig9503_575	6A	137	0.176850294798409	0.160550458715596	218	NA	NA	0.942832718184405	-0.0304576942954107
Tdurum_contig29112_483	4B	78	0.176942442534783	0.206422018348624	218	NA	NA	0.942832718184405	0.0249687017586693
wsnp_RFL_Contig4136_4696148	5A	43	0.177046743026409	0.126146788990826	218	NA	NA	0.942832718184405	0.028596770202244
Kukri_c44_1704	2B	80	0.177093646082469	0.477064220183486	218	NA	NA	0.942832718184405	0.0212069661077656
Kukri_rep_c106290_204	2B	69	0.177269079548986	0.176605504587156	218	NA	NA	0.942832718184405	0.0300501479440118
BS00037103_51	5B	129	0.177509451950474	0.194954128440367	218	NA	NA	0.942832718184405	0.0289058042113997
Kukri_c45015_145	2A	102	0.177822313499938	0.13302752293578	218	NA	NA	0.942832718184405	0.028627721532291
wsnp_BF478737A_Ta_2_1	1A	70	0.177845542655932	0.146788990825688	218	NA	NA	0.942832718184405	-0.0425614477691454
BS00064052_51	1B	123	0.177982632132931	0.410550458715596	218	NA	NA	0.942832718184405	-0.0194758049218891
wsnp_Ex_c56443_58561683	6D	87	0.178007704365833	0.444954128440367	218	NA	NA	0.942832718184405	0.018750085434502
RAC875_c992_718	2A	108	0.178094140175049	0.493119266055046	218	NA	NA	0.942832718184405	0.024886369810547
RFL_Contig2206_1694	6B	95	0.178207828461381	0.291284403669725	218	NA	NA	0.942832718184405	-0.0202320817836359
IACX1891	1B	96	0.178407891760552	0.380733944954128	218	NA	NA	0.942832718184405	0.0235896769799053
Tdurum_contig54925_415	2B	108	0.178554230052475	0.112385321100917	218	NA	NA	0.942832718184405	0.0311237498637276
Excalibur_rep_c102052_721	2A	118	0.178927796507529	0.371559633027523	218	NA	NA	0.942832718184405	0.0208316797078574
BobWhite_rep_c49999_538	7A	213	0.179207092560353	0.286697247706422	218	NA	NA	0.942832718184405	-0.0234154164668787
RAC875_c19303_228	4B	56	0.179424300033529	0.16743119266055	218	NA	NA	0.942832718184405	0.0246678243895779
BobWhite_c34920_228	6B	65	0.179455142210573	0.176605504587156	218	NA	NA	0.942832718184405	0.0424792440397539
wsnp_Ex_rep_c68480_67305954	6B	65	0.179455142210573	0.176605504587156	218	NA	NA	0.942832718184405	0.0424792440397539
wsnp_Ra_c54050_57499377	6B	65	0.179455142210573	0.176605504587156	218	NA	NA	0.942832718184405	0.0424792440397539
BS00041707_51	2A	106	0.179587104001596	0.495412844036697	218	NA	NA	0.942832718184405	0.0248515311050692
wsnp_BE403597A_Ta_2_1	2A	106	0.179587104001596	0.495412844036697	218	NA	NA	0.942832718184405	0.0248515311050692
Kukri_c29142_747	4A	91	0.179843738494256	0.247706422018349	218	NA	NA	0.942832718184405	0.0243467366081553
wsnp_BF201102A_Ta_2_1	5A	35	0.180349526981921	0.474770642201835	218	NA	NA	0.942832718184405	-0.0172575414342413
Tdurum_contig9874_547	1B	63	0.180450616205644	0.119266055045872	218	NA	NA	0.942832718184405	-0.0680965677061742
BS00106144_51	4B	75	0.180889662849144	0.378440366972477	218	NA	NA	0.942832718184405	0.0240836297964027
RAC875_rep_c99492_65	2B	80	0.180979644200125	0.481651376146789	218	NA	NA	0.942832718184405	0.0209693775403519
BS00066278_51	1B	95	0.181016331512526	0.373853211009174	218	NA	NA	0.942832718184405	0.0235292832910305
Tdurum_contig11334_554	1B	63	0.181105202722541	0.11697247706422	218	NA	NA	0.942832718184405	0.0700439555136825
tplb0060h04_139	2D	83	0.18117082215787	0.286697247706422	218	NA	NA	0.942832718184405	-0.0206356278315454
IACX7895	6A	43	0.181505731721049	0.155963302752294	218	NA	NA	0.942832718184405	-0.0263725599773013
wsnp_Ex_rep_c101703_87021883	6B	65	0.181842089723184	0.295871559633028	218	NA	NA	0.942832718184405	0.0408306173671775
Tdurum_contig34149_219	3B	11	0.182098480633579	0.481651376146789	218	NA	NA	0.942832718184405	-0.0192102453953158
Ku_c11706_149	1B	63	0.182515134160334	0.119266055045872	218	NA	NA	0.942832718184405	0.0669347528071853
Excalibur_c8168_226	5B	147	0.182810990194343	0.26605504587156	218	NA	NA	0.942832718184405	0.0241783713753989
BS00082412_51	7A	134	0.182848176694207	0.270642201834862	218	NA	NA	0.942832718184405	0.0215365685043629
RAC875_rep_c106044_137	5A	43	0.183036700843077	0.119266055045872	218	NA	NA	0.942832718184405	-0.0289063563609311
tplb0022m23_742	7B	70	0.183102215745027	0.0665137614678899	218	NA	NA	0.942832718184405	-0.0392916917319539
wsnp_Ex_c6378_11086366	1B	91	0.183200640395559	0.284403669724771	218	NA	NA	0.942832718184405	-0.0232879752356823
Excalibur_c49271_183	5B	51	0.183251615373206	0.174311926605505	218	NA	NA	0.942832718184405	-0.0268855115474844
tplb0035h03_1251	7B	145	0.183380363170677	0.16743119266055	218	NA	NA	0.942832718184405	0.0264774187540491
wsnp_Ex_c14481_22485922	6B	25	0.183394959821047	0.158256880733945	218	NA	NA	0.942832718184405	-0.0248545032530885
Jagger_c468_53	1A	114	0.183462862381298	0.222477064220184	218	NA	NA	0.942832718184405	0.0262828583955965
BS00083511_51	5B	69	0.183530900853361	0.295871559633028	218	NA	NA	0.942832718184405	-0.0349824870971513
RAC875_c65227_99	6B	62	0.183619035407418	0.314220183486238	218	NA	NA	0.942832718184405	-0.0331076676350399
Excalibur_c2618_1723	5B	179	0.183917894281629	0.33256880733945	218	NA	NA	0.942832718184405	0.0213206027315813
Kukri_rep_c78644_408	4B	96	0.184114908305292	0.0756880733944954	218	NA	NA	0.942832718184405	-0.0334656058802896
Kukri_c27172_757	6B	65	0.18416212321652	0.18348623853211	218	NA	NA	0.942832718184405	0.0391755609893707
RFL_Contig2971_282	1B	123	0.184255458366422	0.073394495412844	218	NA	NA	0.942832718184405	0.0367696518531702
RAC875_c79944_269	5A	53	0.184311273174484	0.126146788990826	218	NA	NA	0.942832718184405	-0.0355031563486605
Tdurum_contig67399_676	4B	36	0.184620635195815	0.305045871559633	218	NA	NA	0.942832718184405	0.0212894805031354
RAC875_rep_c75639_706	6B	65	0.184976958341759	0.181192660550459	218	NA	NA	0.942832718184405	0.0400004309568018
Kukri_c28165_906	3A	83	0.185120244051846	0.181192660550459	218	NA	NA	0.942832718184405	0.0247272999181778
Tdurum_contig61242_161	4B	79	0.185785059856836	0.417431192660551	218	NA	NA	0.942832718184405	-0.0190648442416617
IACX7921	1A	70	0.186151822460234	0.146788990825688	218	NA	NA	0.942832718184405	0.0403705403845649
RAC875_c40654_206	4A	120	0.186210425634336	0.341743119266055	218	NA	NA	0.942832718184405	-0.0190579807394018
wsnp_Ex_c194_381656	1B	96	0.186406602089813	0.25	218	NA	NA	0.942832718184405	-0.024655549151352
wsnp_Ku_c7229_12491877	2D	38	0.186491992933031	0.197247706422018	218	NA	NA	0.942832718184405	-0.0249966760159346
wsnp_Ex_c1137_2182795	1A	35	0.186596363587972	0.263761467889908	218	NA	NA	0.942832718184405	0.0238527214747588
Ra_c106922_1879	4B	78	0.186736760247539	0.211009174311927	218	NA	NA	0.942832718184405	-0.0241320606905688
Ra_c106922_266	4B	76	0.186736760247539	0.211009174311927	218	NA	NA	0.942832718184405	-0.0241320606905688
Ra_c106922_296	4B	78	0.186736760247539	0.211009174311927	218	NA	NA	0.942832718184405	-0.0241320606905688
Ra_c106922_334	4B	78	0.186736760247539	0.211009174311927	218	NA	NA	0.942832718184405	-0.0241320606905688
Tdurum_contig10137_89	4B	78	0.186736760247539	0.211009174311927	218	NA	NA	0.942832718184405	-0.0241320606905688
Ku_c101046_1063	4B	78	0.186736760247797	0.211009174311927	218	NA	NA	0.942832718184405	0.02413206069056
tplb0025l18_1788	2A	151	0.186784616011537	0.387614678899083	218	NA	NA	0.942832718184405	0.0225990140609937
Kukri_c50603_164	6B	66	0.18683145603387	0.417431192660551	218	NA	NA	0.942832718184405	-0.0235759592981903
IAAV2077	5B	71	0.18704370603497	0.369266055045872	218	NA	NA	0.942832718184405	0.0498190686349673
RAC875_c5744_115	7B	165	0.187711400804376	0.470183486238532	218	NA	NA	0.942832718184405	0.018322210577292
BobWhite_c4517_120	2A	144	0.188087945893047	0.13302752293578	218	NA	NA	0.942832718184405	-0.027303580265194
RAC875_rep_c104403_524	3A	86	0.188147807852639	0.192660550458716	218	NA	NA	0.942832718184405	0.0255540908288765
wsnp_Ex_c28679_37784735	3A	185	0.188186799508863	0.490825688073394	218	NA	NA	0.942832718184405	-0.017334343502946
Kukri_c494_1413	6A	141	0.188470746007562	0.327981651376147	218	NA	NA	0.942832718184405	-0.0257260639782295
Tdurum_contig10362_555	1B	95	0.188723999150647	0.371559633027523	218	NA	NA	0.942832718184405	0.0230306200630643
Tdurum_contig11126_182	6B	59	0.189156371677821	0.454128440366973	218	NA	NA	0.942832718184405	0.0348813353533046
wsnp_JD_c11273_11770307	3A	85	0.189413670569706	0.0986238532110092	218	NA	NA	0.942832718184405	0.0326738109840434
BS00022920_51	1B	75	0.189423867589887	0.0871559633027523	218	NA	NA	0.942832718184405	-0.0318891389675287
Tdurum_contig81102_102	1B	75	0.189423867590021	0.0871559633027523	218	NA	NA	0.942832718184405	0.0318891389675224
wsnp_JD_c5659_6814240	1B	74	0.189853165563651	0.107798165137615	218	NA	NA	0.942832718184405	-0.0310855362112861
tplb0033c09_1345	4A	91	0.190356159425162	0.247706422018349	218	NA	NA	0.942832718184405	-0.0235647546720594
Excalibur_c32668_467	2A	27	0.190477954927302	0.467889908256881	218	NA	NA	0.942832718184405	0.0222383547863529
BobWhite_c28133_87	1D	68	0.190754082312032	0.307339449541284	218	NA	NA	0.942832718184405	-0.0263576184548917
wsnp_Ex_c35465_43610634	6A	74	0.190785020614845	0.286697247706422	218	NA	NA	0.942832718184405	-0.0241118614768681
CAP12_c259_307	2A	47	0.19099568123115	0.403669724770642	218	NA	NA	0.942832718184405	0.0249674649917981
BS00022366_51	4B	105	0.191279523289385	0.0825688073394495	218	NA	NA	0.942832718184405	0.031578830189531
wsnp_RFL_Contig3802_4108582	2B	100	0.191398128337786	0.284403669724771	218	NA	NA	0.942832718184405	0.0208131167977363
CAP11_c2683_177	6B	65	0.191662693039785	0.362385321100917	218	NA	NA	0.942832718184405	-0.0300383510130651
wsnp_Ex_c19525_28494827	6B	117	0.191707181688756	0.185779816513761	218	NA	NA	0.942832718184405	0.0264386014773841
wsnp_Ra_c7280_12576178	3A	88	0.191741864766527	0.0619266055045872	218	NA	NA	0.942832718184405	-0.0419745650115004
RAC875_rep_c72670_558	3B	132	0.191998548660257	0.243119266055046	218	NA	NA	0.942832718184405	-0.0224540848343828
RAC875_rep_c71684_51	4A	151	0.192137349121052	0.0711009174311927	218	NA	NA	0.942832718184405	0.0352060421021725
Kukri_rep_c72558_961	2D	43	0.192629589548237	0.174311926605505	218	NA	NA	0.942832718184405	0.0264186253755199
BS00074817_51	1D	68	0.192999916993326	0.314220183486239	218	NA	NA	0.942832718184405	0.0262717588083508
BS00025736_51	1B	57	0.193011897104495	0.135321100917431	218	NA	NA	0.942832718184405	-0.045466248340464
BobWhite_c20689_427	4D	102	0.19302293195142	0.419724770642202	218	NA	NA	0.942832718184405	0.0176714172165884
BS00063748_51	2D	41	0.193190566187535	0.178899082568807	218	NA	NA	0.942832718184405	0.0272439353860392
BS00048610_51	1B	77	0.193257313556988	0.114678899082569	218	NA	NA	0.942832718184405	0.0294972676614478
RAC875_rep_c116436_106	7B	67	0.193265468067989	0.243119266055046	218	NA	NA	0.942832718184405	-0.0276870135454139
IACX8470	2B	111	0.193414854455586	0.30045871559633	218	NA	NA	0.942832718184405	0.0268359613330098
BS00104364_51	4B	75	0.193726622803617	0.426605504587156	218	NA	NA	0.942832718184405	-0.0221994863561612
Excalibur_c472_914	5A	86	0.193816046355492	0.373853211009174	218	NA	NA	0.942832718184405	0.0194415692149699
Kukri_c37311_136	2B	72	0.193858529965065	0.0688073394495413	218	NA	NA	0.942832718184405	-0.0403196194558149
Ra_c11529_647	5A	131	0.194038181456132	0.394495412844037	218	NA	NA	0.942832718184405	-0.0186716220040335
wsnp_Ex_c13284_20948460	3B	143	0.194041172527883	0.357798165137615	218	NA	NA	0.942832718184405	0.0219757941390437
RAC875_c113582_346	1B	31	0.194450592021143	0.121559633027523	218	NA	NA	0.942832718184405	-0.0642783982577377
BobWhite_c11540_60	3B	67	0.194455289564004	0.174311926605505	218	NA	NA	0.942832718184405	0.0251549672003577
RAC875_c12879_176	6B	65	0.194680710725933	0.378440366972477	218	NA	NA	0.942832718184405	0.0325092413310895
Excalibur_c91745_337	5D	191	0.194895640516136	0.19954128440367	218	NA	NA	0.942832718184405	0.023238170368665
BS00099700_51	5A	37	0.194924149785702	0.197247706422018	218	NA	NA	0.942832718184405	0.0221709907783785
Kukri_c8835_112	5A	37	0.194924149785741	0.197247706422018	218	NA	NA	0.942832718184405	-0.0221709907783847
wsnp_Ex_c19134_28056012	5A	37	0.194924149785741	0.197247706422018	218	NA	NA	0.942832718184405	-0.0221709907783847
RFL_Contig4441_627	6A	74	0.195282465432695	0.380733944954128	218	NA	NA	0.942832718184405	-0.0225741404987918
BS00068173_51	5B	68	0.195402546792016	0.371559633027523	218	NA	NA	0.942832718184405	0.0494382437986545
IAAV7172	1A	108	0.195431767997391	0.486238532110092	218	NA	NA	0.942832718184405	-0.0241472206771469
BS00022989_51	3A	110	0.195442492848039	0.243119266055046	218	NA	NA	0.942832718184405	-0.023169685622122
Kukri_c43113_136	5B	44	0.195807840888169	0.208715596330275	218	NA	NA	0.942832718184405	0.0321145806625722
BobWhite_c42102_237	3A	88	0.196023416712573	0.0642201834862385	218	NA	NA	0.942832718184405	0.0406490650873552
Ku_c28597_514	3A	88	0.196023416712573	0.0642201834862385	218	NA	NA	0.942832718184405	0.0406490650873552
RAC875_c11672_1240	3A	88	0.196023416712573	0.0642201834862385	218	NA	NA	0.942832718184405	0.0406490650873552
Tdurum_contig59782_86	3A	88	0.196023416712573	0.0642201834862385	218	NA	NA	0.942832718184405	0.0406490650873552
wsnp_Ex_c12948_20511479	3A	88	0.196023416712573	0.0642201834862385	218	NA	NA	0.942832718184405	0.0406490650873552
BS00022902_51	1B	59	0.196027868937566	0.5	218	NA	NA	0.942832718184405	-0.01910472020427
BobWhite_c16655_421	2D	38	0.196048214259579	0.204128440366973	218	NA	NA	0.942832718184405	-0.0248790540219694
BS00109560_51	5B	97	0.196432144082822	0.488532110091743	218	NA	NA	0.942832718184405	-0.020271231637917
Ex_c5759_663	1A	71	0.196647748060683	0.158256880733945	218	NA	NA	0.942832718184405	-0.030877556335497
Ex_c12057_797	7B	77	0.196794472624898	0.174311926605505	218	NA	NA	0.942832718184405	-0.0283627340526174
BobWhite_c10448_80	7B	58	0.197073829960569	0.165137614678899	218	NA	NA	0.942832718184405	0.0254906026790334
wsnp_Ex_c6961_12000176	7A	209	0.197176500024018	0.13302752293578	218	NA	NA	0.942832718184405	0.0258206267242258
wsnp_Ku_c12022_19520410	2B	85	0.19766762819459	0.222477064220183	218	NA	NA	0.942832718184405	0.0225707200813288
BS00011205_51	1B	61	0.197914797535038	0.497706422018349	218	NA	NA	0.942832718184405	0.0215160498402511
Kukri_c52952_315	1A	78	0.198077775204502	0.302752293577982	218	NA	NA	0.942832718184405	-0.0233097415613788
BobWhite_c39656_106	1B	91	0.198088411414679	0.286697247706422	218	NA	NA	0.942832718184405	0.0224430247846543
Excalibur_c99101_82	6A	137	0.198124368493461	0.272935779816514	218	NA	NA	0.942832718184405	-0.0267710351042636
RFL_Contig4939_885	6A	56	0.19864523033837	0.412844036697248	218	NA	NA	0.942832718184405	-0.0206079287439032
Kukri_c34435_265	4A	91	0.199276620018811	0.243119266055046	218	NA	NA	0.942832718184405	0.0235341646538672
Kukri_rep_c73477_888	2A	98	0.199339906871767	0.252293577981651	218	NA	NA	0.942832718184405	0.0220375644374595
wsnp_Ex_c14586_22625563	6B	65	0.199564057419982	0.305045871559633	218	NA	NA	0.942832718184405	0.0414993914555737
wsnp_Ra_c13949_21928888	6B	57	0.200021313181931	0.337155963302752	218	NA	NA	0.942832718184405	-0.0252254676853028
Excalibur_c16569_535	3B	141	0.200168289943671	0.350917431192661	218	NA	NA	0.942832718184405	-0.0215071369912128
RAC875_rep_c77197_202	6B	1	0.200364116941432	0.44954128440367	218	NA	NA	0.942832718184405	0.0177904974636665
wsnp_Ex_c16569_25082817	3B	141	0.200422798153249	0.353211009174312	218	NA	NA	0.942832718184405	-0.0216376602666202
Excalibur_c19547_1012	4B	80	0.200895773796945	0.415137614678899	218	NA	NA	0.942832718184405	-0.018519678678917
BobWhite_rep_c62475_70	5B	71	0.200897268454562	0.123853211009174	218	NA	NA	0.942832718184405	0.0389210765577062
Tdurum_contig52350_296	2A	151	0.200908863228787	0.229357798165138	218	NA	NA	0.942832718184405	0.0246251503936001
IAAV3646	7B	68	0.201437849668823	0.0642201834862385	218	NA	NA	0.942832718184405	0.0494655700712965
BS00022211_51	2D	42	0.20170377509701	0.227064220183486	218	NA	NA	0.942832718184405	0.0238292148986083
RFL_Contig4591_1759	3D	1	0.201715356856755	0.0711009174311926	218	NA	NA	0.942832718184405	-0.0362006307416038
CAP7_c4056_108	2A	144	0.201741806544377	0.440366972477064	218	NA	NA	0.942832718184405	0.0208016746243658
Ex_c54863_29	7B	77	0.201748292270792	0.399082568807339	218	NA	NA	0.942832718184405	0.0271106335080802
wsnp_BF483648B_Ta_2_1	7B	77	0.201748292270792	0.399082568807339	218	NA	NA	0.942832718184405	0.0271106335080802
wsnp_Ex_c38711_46173464	7B	77	0.201748292270792	0.399082568807339	218	NA	NA	0.942832718184405	0.0271106335080802
RAC875_c8890_148	7B	77	0.201748292271138	0.399082568807339	218	NA	NA	0.942832718184405	-0.0271106335080837
wsnp_Ex_rep_c109138_92064554	7B	77	0.201748292271138	0.399082568807339	218	NA	NA	0.942832718184405	-0.0271106335080837
Excalibur_rep_c102300_102	3B	92	0.201894248173623	0.261467889908257	218	NA	NA	0.942832718184405	-0.0234345379704939
Excalibur_rep_c70658_301	3B	92	0.201894248173623	0.261467889908257	218	NA	NA	0.942832718184405	-0.0234345379704939
Kukri_rep_c106490_583	4A	91	0.201962748558485	0.231651376146789	218	NA	NA	0.942832718184405	0.0232421991276119
Excalibur_c12395_467	5B	130	0.201968459243836	0.0504587155963303	218	NA	NA	0.942832718184405	-0.0456524982927862
wsnp_Ex_c9458_15679797	3A	88	0.202073469628614	0.0596330275229358	218	NA	NA	0.942832718184405	0.0406698425193612
RAC875_c31560_141	2D	41	0.202340952269327	0.178899082568807	218	NA	NA	0.942832718184405	0.0252343355242282
wsnp_Ex_c4942_8793029	6D	151	0.202601669501495	0.160550458715596	218	NA	NA	0.942832718184405	-0.0279301160149901
Excalibur_c1793_97	2A	106	0.20260273878617	0.48394495412844	218	NA	NA	0.942832718184405	-0.0233276421397814
Kukri_c11902_580	6D	161	0.202883433798623	0.371559633027523	218	NA	NA	0.942832718184405	-0.0212880801014368
BS00082460_51	6A	137	0.203156008455227	0.275229357798165	218	NA	NA	0.942832718184405	0.0248276233933069
wsnp_Ku_rep_c109724_94227136	1A	125	0.20334166413846	0.236238532110092	218	NA	NA	0.942832718184405	-0.0259266705709305
Kukri_c66671_183	6A	141	0.203697905331171	0.263761467889908	218	NA	NA	0.942832718184405	-0.024676959198942
Kukri_c20611_293	7B	78	0.203762133632393	0.399082568807339	218	NA	NA	0.942832718184405	0.0268584184857907
Kukri_c10530_1044	5B	58	0.203861913643241	0.31651376146789	218	NA	NA	0.942832718184405	0.0234910904037307
Kukri_rep_c105330_552	7A	127	0.20388281674787	0.277522935779816	218	NA	NA	0.942832718184405	-0.0216517336514208
BS00037278_51	2B	96	0.20438448283721	0.362385321100917	218	NA	NA	0.942832718184405	-0.0200970116958832
Excalibur_c19547_75	4B	79	0.204656868462665	0.410550458715596	218	NA	NA	0.942832718184405	-0.0182815076449749
BS00055211_51	3A	21	0.204702126697656	0.410550458715596	218	NA	NA	0.942832718184405	0.0179896247815412
Tdurum_contig12454_585	7A	213	0.204829494486417	0.479357798165138	218	NA	NA	0.942832718184405	-0.0208516960717997
RAC875_c15518_236	2D	97	0.205039900303517	0.442660550458716	218	NA	NA	0.942832718184405	-0.0201863901269022
wsnp_Ex_c6488_11266589	1A	114	0.205112861946812	0.211009174311927	218	NA	NA	0.942832718184405	0.0254653349309137
Excalibur_c20610_251	1B	63	0.205807880924185	0.11697247706422	218	NA	NA	0.942832718184405	0.065778543284523
wsnp_Ku_c16938_25916260	1B	44	0.205807880924185	0.11697247706422	218	NA	NA	0.942832718184405	0.065778543284523
BS00084895_51	1B	116	0.205976307808041	0.206422018348624	218	NA	NA	0.942832718184405	-0.0214290822748837
Ra_c7322_2294	5A	37	0.206016261207214	0.201834862385321	218	NA	NA	0.942832718184405	-0.0215440892737409
RAC875_c48703_189	2A	1	0.206163018270912	0.467889908256881	218	NA	NA	0.942832718184405	0.0177283496575393
Tdurum_contig10362_328	1B	95	0.206217542524214	0.36697247706422	218	NA	NA	0.942832718184405	-0.0223749194997467
BobWhite_rep_c51612_864	2D	41	0.206254953555923	0.181192660550459	218	NA	NA	0.942832718184405	-0.0258390126309944
wsnp_CAP11_rep_c4027_1902057	7B	77	0.206781600406992	0.408256880733945	218	NA	NA	0.942832718184405	-0.0265884176086946
BS00070580_51	1A	112	0.207370548239899	0.451834862385321	218	NA	NA	0.942832718184405	-0.0223839487234923
wsnp_BE445431A_Td_2_1	2A	125	0.207465886957517	0.408256880733945	218	NA	NA	0.942832718184405	0.0179499866526003
wsnp_Ex_rep_c70299_69243835	2A	141	0.208213531195338	0.222477064220184	218	NA	NA	0.942832718184405	-0.0240074594652278
wsnp_Ku_c14082_22272647	3A	123	0.208347929365715	0.13302752293578	218	NA	NA	0.942832718184405	0.0281393062551132
Excalibur_c83451_218	6B	65	0.20841865279833	0.174311926605505	218	NA	NA	0.942832718184405	0.0405932834330365
wsnp_Ra_rep_c73725_71801179	6B	65	0.20841865279833	0.174311926605505	218	NA	NA	0.942832718184405	0.0405932834330365
IACX1947	5B	147	0.20871984329125	0.256880733944954	218	NA	NA	0.942832718184405	0.0226120934155372
Tdurum_contig56431_637	6A	21	0.208756369078688	0.396788990825688	218	NA	NA	0.942832718184405	0.0189159926019364
BS00064077_51	3B	36	0.20882335130393	0.330275229357798	218	NA	NA	0.942832718184405	-0.0201708676848043
RFL_Contig5787_2311	5A	115	0.209244491375468	0.399082568807339	218	NA	NA	0.942832718184405	0.0182959547613653
BS00093201_51	2A	123	0.209294677406343	0.403669724770642	218	NA	NA	0.942832718184405	0.0180545789034898
RAC875_c64377_732	1B	130	0.209483718195416	0.227064220183486	218	NA	NA	0.942832718184405	-0.0209434107508857
RAC875_c13949_923	6B	57	0.209711423303998	0.341743119266055	218	NA	NA	0.942832718184405	0.0246037449815848
Excalibur_c25599_358	2A	26	0.209733798028723	0.405963302752294	218	NA	NA	0.942832718184405	-0.023924231241562
RAC875_c47161_100	2A	47	0.209733798028723	0.405963302752294	218	NA	NA	0.942832718184405	-0.023924231241562
RAC875_c829_1143	2A	26	0.209733798028723	0.405963302752294	218	NA	NA	0.942832718184405	-0.023924231241562
Excalibur_c50887_231	5B	44	0.209780198308902	0.0779816513761468	218	NA	NA	0.942832718184405	0.0345441260663084
BS00080239_51	2D	45	0.209849712421851	0.279816513761468	218	NA	NA	0.942832718184405	0.022431956422543
Excalibur_c3730_546	5B	26	0.209932892126096	0.31651376146789	218	NA	NA	0.942832718184405	0.0211135765229251
BS00040336_51	2A	104	0.21003659291901	0.486238532110092	218	NA	NA	0.942832718184405	-0.0230307313645888
IAAV8147	1A	71	0.210201494180939	0.151376146788991	218	NA	NA	0.942832718184405	0.0301370794914311
RFL_Contig5871_1650	3A	110	0.21069739631239	0.268348623853211	218	NA	NA	0.942832718184405	-0.0224904217334583
RAC875_c96399_610	2A	150	0.210929986576747	0.18348623853211	218	NA	NA	0.942832718184405	-0.0253444667651124
Excalibur_c65830_82	2B	99	0.21101093991078	0.26605504587156	218	NA	NA	0.942832718184405	0.0198274460732168
wsnp_Ex_rep_c70571_69488416	2B	81	0.211128284212519	0.323394495412844	218	NA	NA	0.942832718184405	-0.0175232834509709
Tdurum_contig81011_244	1A	115	0.211416364264689	0.245412844036697	218	NA	NA	0.942832718184405	-0.0245167362974028
Tdurum_contig63071_67	2A	144	0.211430465978493	0.151376146788991	218	NA	NA	0.942832718184405	-0.0294237578157599
BS00077791_51	7A	136	0.211548425622857	0.38302752293578	218	NA	NA	0.942832718184405	0.0222521158467561
Kukri_c38845_430	1B	61	0.211932011227735	0.146788990825688	218	NA	NA	0.942832718184405	-0.0544187930483879
Excalibur_c13709_2568	3A	88	0.212016485769169	0.0596330275229358	218	NA	NA	0.942832718184405	0.0419107125613509
Ku_c16636_347	1B	96	0.212100851303907	0.25	218	NA	NA	0.942832718184405	-0.0233794920511956
BS00065722_51	1D	68	0.212545820235117	0.321100917431193	218	NA	NA	0.942832718184405	0.0243017530912919
RAC875_c39401_502	1A	104	0.212705002610506	0.206422018348624	218	NA	NA	0.942832718184405	-0.026192685051595
BS00022838_51	5A	124	0.2130305873343	0.259174311926605	218	NA	NA	0.942832718184405	0.0228297879701387
BobWhite_c28058_232	7B	134	0.213241546165225	0.227064220183486	218	NA	NA	0.942832718184405	0.0228409576670892
Excalibur_c50665_1323	1B	71	0.213352649049408	0.0688073394495413	218	NA	NA	0.942832718184405	0.0427073510980591
Tdurum_contig56874_562	1B	71	0.213352649050829	0.0688073394495413	218	NA	NA	0.942832718184405	-0.0427073510980716
RFL_Contig1060_2185	6A	141	0.213468480351621	0.387614678899083	218	NA	NA	0.942832718184405	0.0196780737249149
RAC875_c34617_143	6A	56	0.213485197023998	0.405963302752294	218	NA	NA	0.942832718184405	0.0202845260296955
wsnp_BE590634B_Ta_2_5	1B	96	0.213506026355157	0.38302752293578	218	NA	NA	0.942832718184405	0.0217545116319569
Kukri_c21008_657	2A	151	0.213588213185542	0.353211009174312	218	NA	NA	0.942832718184405	0.0219107781398815
wsnp_Ex_c23598_32826926	1A	114	0.213923571516294	0.238532110091743	218	NA	NA	0.942832718184405	0.0243331213115212
BS00059062_51	7B	76	0.214066469248702	0.153669724770642	218	NA	NA	0.942832718184405	-0.0289242817288429
Excalibur_rep_c69149_1588	2A	151	0.214204063162521	0.378440366972477	218	NA	NA	0.942832718184405	0.0214376610525058
Kukri_c49670_857	2D	43	0.214355720278692	0.286697247706422	218	NA	NA	0.942832718184405	-0.0219331611993816
RFL_Contig5122_974	2A	150	0.214374132884621	0.371559633027523	218	NA	NA	0.942832718184405	0.0214857223800529
wsnp_BF291478B_Ta_2_1	6B	65	0.214384499317924	0.178899082568807	218	NA	NA	0.942832718184405	0.0380787942806116
Tdurum_contig62040_1247	6B	57	0.214428746517649	0.172018348623853	218	NA	NA	0.942832718184405	-0.0328685738175194
Ra_c17608_960	3B	14	0.214529792003043	0.330275229357798	218	NA	NA	0.942832718184405	0.019366646672788
Kukri_c5861_360	1B	59	0.214566820478108	0.493119266055046	218	NA	NA	0.942832718184405	-0.0185012777868163
RFL_Contig529_963	1B	61	0.214566820478108	0.493119266055046	218	NA	NA	0.942832718184405	-0.0185012777868163
Ku_c24482_1132	7B	71	0.215206513705213	0.327981651376147	218	NA	NA	0.942832718184405	-0.0272891487831828
wsnp_Ex_c18800_27681277	7B	69	0.215206513705364	0.327981651376147	218	NA	NA	0.942832718184405	0.027289148783181
Tdurum_contig97520_902	6A	139	0.215568347025631	0.477064220183486	218	NA	NA	0.942832718184405	0.021458366844719
Kukri_c48943_1149	4A	102	0.21558606292756	0.139908256880734	218	NA	NA	0.942832718184405	0.025630936503457
RAC875_c1858_2693	2B	141	0.21573789036221	0.417431192660551	218	NA	NA	0.942832718184405	-0.0244558449599968
BobWhite_c35443_249	6B	82	0.216239336366405	0.119266055045872	218	NA	NA	0.942832718184405	0.0279159207348307
Kukri_c365_345	2D	101	0.216244543077291	0.169724770642202	218	NA	NA	0.942832718184405	-0.0218968980227814
Tdurum_contig41902_1524	4B	50	0.216273229392284	0.442660550458716	218	NA	NA	0.942832718184405	-0.0192752398210647
Tdurum_contig62040_1253	6B	57	0.216402828667871	0.174311926605505	218	NA	NA	0.942832718184405	-0.0344857048132905
BS00022805_51	2B	129	0.216430851192907	0.100917431192661	218	NA	NA	0.942832718184405	0.0303628240604041
BS00009549_51	3B	80	0.216545234684581	0.167431192660551	218	NA	NA	0.942832718184405	0.0224315310108381
wsnp_Ku_c10939_17975681	7B	72	0.217038062365338	0.321100917431193	218	NA	NA	0.942832718184405	-0.0270734975122551
wsnp_Ex_c32284_40970312	1B	90	0.217214656860167	0.295871559633027	218	NA	NA	0.942832718184405	-0.0213670807005819
CAP7_c4064_162	5A	138	0.217417143498052	0.215596330275229	218	NA	NA	0.942832718184405	0.0214606748600836
RAC875_c37871_249	6B	1	0.217461397866576	0.362385321100917	218	NA	NA	0.942832718184405	-0.0193486648972412
BS00062996_51	5A	27	0.217465110158129	0.369266055045872	218	NA	NA	0.942832718184405	0.0236626668083542
Kukri_c45412_177	7A	130	0.217487764475419	0.211009174311927	218	NA	NA	0.942832718184405	-0.0219183519767547
wsnp_BE497618A_Ta_1_1	4A	49	0.217512025666012	0.0642201834862385	218	NA	NA	0.942832718184405	0.0371568313283861
wsnp_BE444644A_Ta_2_2	5A	43	0.217869234556202	0.11697247706422	218	NA	NA	0.942832718184405	-0.0288445403256432
wsnp_RFL_Contig2220_1597321	1B	92	0.218044190206205	0.240825688073394	218	NA	NA	0.942832718184405	0.0237887095459879
BobWhite_c13238_386	5A	56	0.218051125190869	0.18348623853211	218	NA	NA	0.942832718184405	0.0220170305405549
wsnp_BE590634B_Ta_2_1	1B	96	0.218383486382468	0.376146788990826	218	NA	NA	0.942832718184405	-0.0217083247954299
Excalibur_c57766_92	1A	70	0.218431583233501	0.121559633027523	218	NA	NA	0.942832718184405	0.0391870490051076
BS00057323_51	7B	122	0.218526764334983	0.130733944954128	218	NA	NA	0.942832718184405	-0.025469096310232
IAAV5370	3A	123	0.218537649040678	0.243119266055046	218	NA	NA	0.942832718184405	0.0198187833349666
Ra_c3533_880	6A	122	0.218689807377892	0.142201834862385	218	NA	NA	0.942832718184405	0.0266318258069269
Tdurum_contig33737_157	4B	56	0.218810372345029	0.169724770642202	218	NA	NA	0.942832718184405	0.0226472272622442
Tdurum_contig102328_129	7B	77	0.219252497892899	0.178899082568807	218	NA	NA	0.942832718184405	0.0260283961922454
wsnp_Ex_c13230_20872924	6A	27	0.219287325539188	0.243119266055046	218	NA	NA	0.942832718184405	-0.0220992494302426
BS00025880_51	2A	144	0.219304622188249	0.135321100917431	218	NA	NA	0.942832718184405	0.0251223445510527
wsnp_Ku_c10877_17896883	5D	191	0.219429932223038	0.197247706422018	218	NA	NA	0.942832718184405	0.0222297360547072
Excalibur_c41125_360	2A	120	0.219656507101818	0.194954128440367	218	NA	NA	0.942832718184405	0.0217546633129437
BS00104667_51	2B	114	0.21966633706857	0.217889908256881	218	NA	NA	0.942832718184405	0.0245246265612451
BobWhite_rep_c65414_125	2D	80	0.219967909916739	0.341743119266055	218	NA	NA	0.942832718184405	0.02853776534673
wsnp_Ex_c45713_51429315	6B	117	0.220265222202066	0.208715596330275	218	NA	NA	0.942832718184405	-0.0243323542478251
BS00041355_51	1B	75	0.220437290411846	0.123853211009174	218	NA	NA	0.942832718184405	-0.0287283512295975
Kukri_c3243_1065	3B	103	0.220578557085559	0.0527522935779816	218	NA	NA	0.942832718184405	-0.0446888012082383
BS00011869_51	3B	71	0.220702240615252	0.139908256880734	218	NA	NA	0.942832718184405	-0.0279773348426993
RFL_Contig3591_1832	3B	35	0.220712169662852	0.197247706422018	218	NA	NA	0.942832718184405	0.0229400820510799
wsnp_Ex_c10596_17293192	2B	72	0.22099345712707	0.0665137614678899	218	NA	NA	0.942832718184405	-0.037872645015014
RAC875_c46007_340	2D	43	0.221198514874808	0.275229357798165	218	NA	NA	0.942832718184405	-0.0220805591054916
RAC875_c23654_214	6B	113	0.221391537694503	0.385321100917431	218	NA	NA	0.942832718184405	-0.0194259271778421
Excalibur_c65272_341	4A	164	0.221479489252223	0.0642201834862385	218	NA	NA	0.942832718184405	0.0345652218620214
Kukri_c7539_1065	6B	65	0.221576219596479	0.252293577981651	218	NA	NA	0.942832718184405	-0.0289794893350575
IACX5832	5A	27	0.221893086106453	0.25	218	NA	NA	0.942832718184405	0.0206113540872188
wsnp_Ex_rep_c66423_64641115	1D	93	0.221990365023295	0.41743119266055	218	NA	NA	0.942832718184405	0.0282608928282091
BS00067117_51	3D	4	0.222014851282956	0.23394495412844	218	NA	NA	0.942832718184405	-0.0232578692550831
CAP8_c909_312	5B	29	0.222022212160007	0.0871559633027523	218	NA	NA	0.942832718184405	-0.0319695900225767
BS00081132_51	7B	40	0.222327180665205	0.259174311926606	218	NA	NA	0.942832718184405	0.0197325271381379
RAC875_c48202_231	7A	42	0.222478739468233	0.307339449541284	218	NA	NA	0.942832718184405	-0.0193413093672685
RAC875_c17720_501	2B	70	0.222561616358295	0.176605504587156	218	NA	NA	0.942832718184405	0.0281257570061735
wsnp_Ex_c49211_53875600	5A	65	0.222646045664517	0.270642201834862	218	NA	NA	0.942832718184405	0.0208855333785225
wsnp_Ku_c16547_25454123	2A	151	0.222705609066642	0.30045871559633	218	NA	NA	0.942832718184405	-0.026605383080577
Tdurum_contig42282_10323	2A	151	0.222705609066906	0.30045871559633	218	NA	NA	0.942832718184405	0.0266053830805717
Kukri_c58054_59	3B	132	0.222963942134571	0.252293577981651	218	NA	NA	0.942832718184405	-0.0211945466863712
Tdurum_contig15235_951	6B	65	0.22328274002675	0.174311926605505	218	NA	NA	0.942832718184405	0.0391894055756925
wsnp_CAP11_c146_160903	1A	115	0.223412725061973	0.252293577981651	218	NA	NA	0.942832718184405	0.0236574265965075
RAC875_c30138_595	1B	8	0.223550247431734	0.112385321100917	218	NA	NA	0.942832718184405	0.0650496855172378
CAP11_c2984_419	1A	70	0.223632033671702	0.119266055045872	218	NA	NA	0.942832718184405	0.0408358272838711
BS00090073_51	6B	39	0.223932446490717	0.197247706422018	218	NA	NA	0.942832718184405	0.0210673601036544
Kukri_c55362_75	6D	19	0.224304909735315	0.272935779816514	218	NA	NA	0.942832718184405	-0.0200185647165547
RFL_Contig1823_1044	1B	118	0.224449410097591	0.463302752293578	218	NA	NA	0.942832718184405	0.0184985805097462
Tdurum_contig8350_243	2A	151	0.2244549361157	0.378440366972477	218	NA	NA	0.942832718184405	-0.0213476266439017
IAAV1495	6A	137	0.224672284830313	0.279816513761468	218	NA	NA	0.942832718184405	-0.0264032913243231
Tdurum_contig42638_531	4A	151	0.224888697812642	0.0619266055045872	218	NA	NA	0.942832718184405	-0.0344951574792773
wsnp_Ex_c21092_30220342	2B	75	0.225019566031894	0.0481651376146789	218	NA	NA	0.942832718184405	0.0371950121242861
BS00101512_51	4A	109	0.225210297789348	0.0711009174311926	218	NA	NA	0.942832718184405	0.0324069522513497
CAP12_c6044_69	2A	106	0.22544247250689	0.486238532110092	218	NA	NA	0.942832718184405	-0.0225260447224134
wsnp_Ex_c8364_14095508	1A	71	0.225466620231831	0.142201834862385	218	NA	NA	0.942832718184405	-0.0286447832525809
BobWhite_c38957_159	7B	76	0.225506839929888	0.155963302752294	218	NA	NA	0.942832718184405	-0.0284766943281829
BS00067806_51	2A	104	0.225510109079123	0.488532110091743	218	NA	NA	0.942832718184405	-0.0222621060490003
Kukri_c5497_312	2B	75	0.22574126076792	0.0504587155963303	218	NA	NA	0.942832718184405	-0.0367582424599529
BS00003568_51	6D	151	0.22601066104078	0.481651376146789	218	NA	NA	0.942832718184405	-0.0215338630537545
Kukri_c30439_2407	2D	6	0.226038162684544	0.311926605504587	218	NA	NA	0.942832718184405	-0.0171972676413841
BS00067742_51	1A	84	0.226328489444015	0.481651376146789	218	NA	NA	0.942832718184405	-0.0182693547438886
IAAV3448	7B	71	0.226329461243101	0.330275229357798	218	NA	NA	0.942832718184405	0.0261152959930584
wsnp_Ex_c3722_6786328	3B	77	0.226650101404926	0.0871559633027523	218	NA	NA	0.942832718184405	0.0312784889743121
Kukri_c85856_60	6B	106	0.226998276277582	0.31651376146789	218	NA	NA	0.942832718184405	-0.0204935038191927
wsnp_Ex_c19647_28632894	5A	53	0.227181234564059	0.463302752293578	218	NA	NA	0.942832718184405	0.017003672872721
wsnp_Ex_c19582_28564743	7A	136	0.227665459242283	0.41743119266055	218	NA	NA	0.942832718184405	0.0218243674925898
wsnp_Ex_rep_c68175_66950387	6A	32	0.228039760966871	0.178899082568807	218	NA	NA	0.942832718184405	0.0213335893914248
Kukri_c55909_1109	2B	141	0.228066382920038	0.412844036697248	218	NA	NA	0.942832718184405	0.0239485925224248
Excalibur_c62106_387	2A	151	0.228237701711673	0.376146788990826	218	NA	NA	0.942832718184405	0.0211343069923764
Tdurum_contig43538_1306	6B	5	0.228241387884138	0.380733944954128	218	NA	NA	0.942832718184405	0.017533941127919
IACX6223	2B	82	0.228379962048535	0.442660550458716	218	NA	NA	0.942832718184405	0.0205035903748598
BobWhite_c44460_821	1B	131	0.228403192186889	0.222477064220184	218	NA	NA	0.942832718184405	0.0200453219607937
RAC875_c59682_105	7B	134	0.228449722797139	0.172018348623853	218	NA	NA	0.942832718184405	-0.0241323053055886
BS00059416_51	3B	88	0.228526704937056	0.238532110091743	218	NA	NA	0.942832718184405	-0.0198725975586918
Ku_c269_2643	2A	75	0.228626617896093	0.0940366972477065	218	NA	NA	0.942832718184405	0.0297433680151684
Tdurum_contig102404_298	6A	56	0.228838441392255	0.415137614678899	218	NA	NA	0.942832718184405	0.0196500318871333
BS00022916_51	1B	61	0.229108294296423	0.309633027522936	218	NA	NA	0.942832718184405	0.0202526976231248
RAC875_c82888_83	1D	68	0.229883277616057	0.318807339449541	218	NA	NA	0.942832718184405	0.0233288602910644
Tdurum_contig50954_1393	3B	51	0.230627461560494	0.371559633027523	218	NA	NA	0.942832718184405	-0.0202269408069045
Ku_c11813_215	1B	64	0.230665294947487	0.0711009174311927	218	NA	NA	0.942832718184405	0.0333196830606131
IAAV880	2A	150	0.230695343390175	0.146788990825688	218	NA	NA	0.942832718184405	-0.0251740416677855
RAC875_c48025_483	4B	115	0.230710244683709	0.0848623853211009	218	NA	NA	0.942832718184405	0.0289282488904319
Tdurum_contig42643_194	6A	141	0.23106137259296	0.279816513761468	218	NA	NA	0.942832718184405	0.0222734093073882
Excalibur_c41452_997	7B	77	0.23123275900091	0.401376146788991	218	NA	NA	0.942832718184405	-0.0253096109116946
Excalibur_c96483_520	7A	136	0.23197586677723	0.472477064220184	218	NA	NA	0.942832718184405	-0.0217561742501644
RAC875_c58656_89	7B	76	0.232045371614909	0.153669724770642	218	NA	NA	0.942832718184405	-0.0278243045114213
wsnp_Ex_c1988_3742291	6B	1	0.232178659601625	0.412844036697248	218	NA	NA	0.942832718184405	0.0172421507867657
Tdurum_contig15015_883	1B	96	0.232415319824449	0.38302752293578	218	NA	NA	0.942832718184405	0.0210033783237513
BS00080967_51	2B	109	0.23256343720975	0.410550458715596	218	NA	NA	0.942832718184405	-0.0352837839744531
BobWhite_c4773_85	5B	72	0.232654507759193	0.217889908256881	218	NA	NA	0.942832718184405	-0.0301869809625295
wsnp_Ex_c40595_47620787	1A	75	0.232802190152204	0.0963302752293578	218	NA	NA	0.942832718184405	0.0272158050130353
CAP12_rep_c3868_270	3B	6	0.233028147990528	0.19954128440367	218	NA	NA	0.942832718184405	0.0231282540591344
BobWhite_c5418_82	6B	57	0.233260046314642	0.176605504587156	218	NA	NA	0.942832718184405	-0.0326818176446171
RAC875_c33609_381	6B	57	0.233260046314642	0.176605504587156	218	NA	NA	0.942832718184405	-0.0326818176446171
RAC875_rep_c71306_97	6B	57	0.233260046316888	0.176605504587156	218	NA	NA	0.942832718184405	0.0326818176445869
Tdurum_contig32619_202	6B	57	0.233260046316888	0.176605504587156	218	NA	NA	0.942832718184405	0.0326818176445869
BS00059061_51	7B	76	0.233536708115785	0.151376146788991	218	NA	NA	0.942832718184405	-0.027629469085122
RAC875_c30397_887	6D	119	0.233697443554411	0.422018348623853	218	NA	NA	0.942832718184405	0.0169939609270635
BS00085765_51	2A	106	0.233717220631191	0.481651376146789	218	NA	NA	0.942832718184405	0.0219749869137651
Ku_c19858_2078	5A	89	0.233723122430253	0.215596330275229	218	NA	NA	0.942832718184405	0.0223496378686896
BS00027770_51	6B	98	0.233823841198481	0.0871559633027523	218	NA	NA	0.942832718184405	0.0269502580923584
wsnp_Ex_rep_c67878_66584488	6A	74	0.233984106997575	0.282110091743119	218	NA	NA	0.942832718184405	-0.022136376728028
Kukri_rep_c68371_1242	7A	220	0.23420582809232	0.424311926605505	218	NA	NA	0.942832718184405	-0.0193357363329758
wsnp_Ex_c12219_19526749	2A	102	0.234387059829809	0.137614678899083	218	NA	NA	0.942832718184405	0.0246344524246576
Tdurum_contig69079_300	5A	53	0.23519449785706	0.162844036697248	218	NA	NA	0.942832718184405	-0.0301909028614062
BS00022212_51	3D	70	0.235250540535121	0.0573394495412844	218	NA	NA	0.942832718184405	-0.0321295568149935
Excalibur_c19078_210	4B	53	0.236480062903608	0.11697247706422	218	NA	NA	0.942832718184405	0.0281275545621469
wsnp_Ex_c19602_28584250	6B	57	0.236849821886974	0.174311926605505	218	NA	NA	0.942832718184405	-0.0327211600737183
RAC875_rep_c69171_92	3B	9	0.236910975052617	0.474770642201835	218	NA	NA	0.942832718184405	0.0182983190347734
Excalibur_c6808_959	2A	106	0.237168792726894	0.286697247706422	218	NA	NA	0.942832718184405	-0.0231119789940237
RAC875_c60161_145	7A	136	0.237826620653036	0.286697247706422	218	NA	NA	0.942832718184405	0.0208518267236109
wsnp_JD_c5861_7018974	7A	209	0.237953631613731	0.495412844036697	218	NA	NA	0.942832718184405	-0.0191920565092278
IAAV1460	6B	66	0.23810749568698	0.18348623853211	218	NA	NA	0.942832718184405	0.0371882306195701
wsnp_Ex_c238_460841	3B	69	0.23824890996829	0.247706422018349	218	NA	NA	0.942832718184405	0.022580767744774
BS00068710_51	5B	98	0.2387625876509	0.419724770642202	218	NA	NA	0.942832718184405	-0.0202624049609597
BS00010886_51	5B	68	0.238997548905568	0.357798165137615	218	NA	NA	0.942832718184405	0.0446159517461737
wsnp_Ex_c8267_13954978	6B	65	0.239219325959731	0.30045871559633	218	NA	NA	0.942832718184405	0.0419379712303254
wsnp_Ex_c19372_28313727	3B	62	0.239390392840222	0.357798165137615	218	NA	NA	0.942832718184405	-0.0213964998118819
BS00001835_51	1B	82	0.23961140117067	0.431192660550459	218	NA	NA	0.942832718184405	-0.0189120901501054
Kukri_c6091_327	4A	151	0.23972551953058	0.0596330275229358	218	NA	NA	0.942832718184405	0.032825974163059
JD_c20036_865	5A	63	0.239817979716911	0.165137614678899	218	NA	NA	0.942832718184405	0.0215239268265326
BS00003088_51	5A	115	0.240566242224409	0.348623853211009	218	NA	NA	0.942832718184405	0.0159652108556489
BS00046601_51	2B	134	0.240575716070709	0.412844036697248	218	NA	NA	0.942832718184405	0.0236904058354774
BS00012014_51	2D	97	0.240613686309011	0.456422018348624	218	NA	NA	0.942832718184405	-0.01822061355531
Excalibur_c20083_433	6B	70	0.240686758767772	0.415137614678899	218	NA	NA	0.942832718184405	-0.0208316419704122
Tdurum_contig43538_1812	6B	5	0.240753305129708	0.389908256880734	218	NA	NA	0.942832718184405	-0.0168269496808264
Excalibur_c24041_794	1A	71	0.240773653530545	0.158256880733945	218	NA	NA	0.942832718184405	-0.0286855677062263
CAP7_c5481_96	5B	29	0.240875032816719	0.103211009174312	218	NA	NA	0.942832718184405	0.0309275452231397
IAAV6102	2A	151	0.240992674921576	0.293577981651376	218	NA	NA	0.942832718184405	-0.0252443643134672
Excalibur_c56240_200	3A	110	0.241165108900452	0.107798165137615	218	NA	NA	0.942832718184405	0.0271120272502294
Kukri_c30461_857	1B	95	0.241246898168349	0.36697247706422	218	NA	NA	0.942832718184405	0.021038984682324
BS00044311_51	6A	77	0.241481168947199	0.279816513761468	218	NA	NA	0.942832718184405	-0.0256504992872237
BS00068327_51	1B	108	0.241491202827428	0.263761467889908	218	NA	NA	0.942832718184405	0.020961945415964
Tdurum_contig77522_310	2A	26	0.241668243206862	0.245412844036697	218	NA	NA	0.942832718184405	0.0188812520063593
Excalibur_c57603_523	4B	105	0.241708815979029	0.0848623853211009	218	NA	NA	0.942832718184405	-0.0282759395983661
Tdurum_contig49751_2541	5A	53	0.241882183760335	0.162844036697248	218	NA	NA	0.942832718184405	-0.0293136927226882
wsnp_Ra_c12148_19539667	1A	78	0.241983123524192	0.325688073394495	218	NA	NA	0.942832718184405	-0.0198246578930767
Excalibur_c44487_642	2A	141	0.242205060676594	0.44954128440367	218	NA	NA	0.942832718184405	0.0171826557188242
BS00074353_51	5D	200	0.242395169365435	0.325688073394495	218	NA	NA	0.942832718184405	-0.0179571150158599
Tdurum_contig55610_784	2A	78	0.242425702291007	0.238532110091743	218	NA	NA	0.942832718184405	0.0184061166586549
Tdurum_contig14130_315	5B	11	0.242434061448998	0.305045871559633	218	NA	NA	0.942832718184405	0.0182993284918593
RAC875_c63624_753	1B	41	0.242447913249009	0.139908256880734	218	NA	NA	0.942832718184405	-0.0241736954329821
CAP7_c1241_128	1B	65	0.242556443584382	0.165137614678899	218	NA	NA	0.942832718184405	-0.0252007639810614
BS00044360_51	6A	42	0.24281203912089	0.188073394495413	218	NA	NA	0.942832718184405	-0.0223212268521173
wsnp_Ex_c539_1072859	4A	60	0.24292899277041	0.309633027522936	218	NA	NA	0.942832718184405	-0.0186055587484066
BobWhite_rep_c65835_277	5B	71	0.243344263808527	0.213302752293578	218	NA	NA	0.942832718184405	0.029197094700308
wsnp_Ex_c18665_27541568	1D	93	0.243430592820181	0.428899082568807	218	NA	NA	0.942832718184405	-0.0262128841665685
RAC875_c22328_490	2A	151	0.24345148702641	0.305045871559633	218	NA	NA	0.942832718184405	-0.0257302760487423
BobWhite_c16847_99	3B	66	0.244203943515067	0.19954128440367	218	NA	NA	0.942832718184405	-0.0233239488430925
Tdurum_contig15238_972	6B	59	0.244471960581813	0.451834862385321	218	NA	NA	0.942832718184405	-0.0309101890105765
BobWhite_rep_c49102_169	3A	91	0.244990787971613	0.0940366972477064	218	NA	NA	0.942832718184405	-0.0305665592373634
IACX4378	1A	78	0.245000128355939	0.321100917431193	218	NA	NA	0.942832718184405	-0.0207894798832511
BS00089181_51	7B	77	0.24502947877643	0.422018348623853	218	NA	NA	0.942832718184405	-0.0248545155235718
Ku_c106365_329	6B	67	0.245053712613235	0.0688073394495413	218	NA	NA	0.942832718184405	-0.0367619967664368
BS00048191_51	6B	67	0.245053712613604	0.0688073394495413	218	NA	NA	0.942832718184405	0.0367619967664314
wsnp_Ku_c51703_56915288	1B	116	0.245130098131534	0.220183486238532	218	NA	NA	0.942832718184405	-0.0191108735338337
IAAV444	2A	104	0.245394575408804	0.0619266055045872	218	NA	NA	0.942832718184405	-0.0324840097175381
BS00063300_51	3A	110	0.245578009485246	0.350917431192661	218	NA	NA	0.942832718184405	-0.0174241055079882
Kukri_c3044_221	6B	57	0.245707605377035	0.169724770642202	218	NA	NA	0.942832718184405	-0.0320676740925521
wsnp_JD_c12333_12595897	1D	164	0.24575802289444	0.327981651376147	218	NA	NA	0.942832718184405	0.0179564596533002
RAC875_s111360_122	5B	132	0.245783626567983	0.192660550458716	218	NA	NA	0.942832718184405	0.0201120434931248
Kukri_c10970_573	5B	26	0.245883835645601	0.341743119266055	218	NA	NA	0.942832718184405	-0.018441398776706
IAAV6895	6A	137	0.246200071620595	0.272935779816514	218	NA	NA	0.942832718184405	0.0259744586007642
Kukri_c67586_306	7A	44	0.2463928558144	0.311926605504587	218	NA	NA	0.942832718184405	0.0183536423234072
IAAV9068	3A	85	0.246434977849483	0.346330275229358	218	NA	NA	0.942832718184405	0.0194139318697832
BS00077789_51	6A	37	0.246462310728348	0.307339449541284	218	NA	NA	0.942832718184405	0.0176596418935446
BS00059422_51	1A	20	0.246768781289976	0.238532110091743	218	NA	NA	0.942832718184405	-0.0199320214450331
RAC875_c58425_331	6B	9	0.246928880037444	0.458715596330275	218	NA	NA	0.942832718184405	-0.0162622134521619
Excalibur_c79009_75	5A	113	0.24695824493993	0.26605504587156	218	NA	NA	0.942832718184405	0.0198247349601228
Excalibur_c8994_1297	7B	76	0.247029428464947	0.149082568807339	218	NA	NA	0.942832718184405	0.0272552861745687
RAC875_c10372_542	7B	144	0.24720913824562	0.220183486238532	218	NA	NA	0.942832718184405	-0.0205104290168281
Tdurum_contig46583_1275	4A	151	0.247452753848078	0.174311926605505	218	NA	NA	0.942832718184405	0.023907281384969
Ra_c9427_300	7A	107	0.247722014411692	0.282110091743119	218	NA	NA	0.942832718184405	-0.0202440134033921
Excalibur_c12376_569	1B	44	0.247760515495414	0.130733944954128	218	NA	NA	0.942832718184405	-0.0497576699761453
Kukri_c34195_357	3A	91	0.247820378945397	0.0917431192660551	218	NA	NA	0.942832718184405	0.031415881244051
Kukri_c80104_809	3A	91	0.247820378946654	0.0917431192660551	218	NA	NA	0.942832718184405	-0.0314158812440457
RAC875_c96862_121	5B	113	0.248041538346673	0.5	218	NA	NA	0.942832718184405	-0.0183044162514889
Excalibur_c30378_344	5D	200	0.248088672208713	0.472477064220184	218	NA	NA	0.942832718184405	-0.0204730875854118
RAC875_c47137_112	1B	61	0.248173942720301	0.144495412844037	218	NA	NA	0.942832718184405	-0.0417273640704359
RAC875_c27696_718	7A	136	0.248413206305031	0.137614678899083	218	NA	NA	0.942832718184405	0.0240757318188209
wsnp_BE499478B_Ta_2_1	2B	91	0.248563733845532	0.222477064220183	218	NA	NA	0.942832718184405	0.0212387685619957
wsnp_Ku_c3688_6797159	2A	156	0.248708437142892	0.247706422018349	218	NA	NA	0.942832718184405	0.0190172125347647
wsnp_Ex_c1988_3742022	6D	25	0.248876667498555	0.408256880733945	218	NA	NA	0.942832718184405	-0.0162360128462558
Excalibur_rep_c105674_315	7A	213	0.248877770445642	0.0825688073394495	218	NA	NA	0.942832718184405	-0.0285969383703844
BobWhite_c1633_643	6B	82	0.249310779881667	0.130733944954128	218	NA	NA	0.942832718184405	-0.0254687544456811
wsnp_Ex_c14248_22204549	7B	70	0.24950936888209	0.31651376146789	218	NA	NA	0.942832718184405	0.0255811328001325
Ex_c5759_628	1A	71	0.249528560737967	0.155963302752294	218	NA	NA	0.942832718184405	-0.0277457264425252
IACX5481	6A	134	0.249538086044045	0.346330275229358	218	NA	NA	0.942832718184405	0.02461797590394
Tdurum_contig11121_739	3A	89	0.249567665680392	0.0917431192660551	218	NA	NA	0.942832718184405	0.0324605334460912
RAC875_c49329_81	6A	141	0.249625102838641	0.477064220183486	218	NA	NA	0.942832718184405	-0.0214446664775263
BS00022032_51	6A	28	0.249649834589442	0.339449541284404	218	NA	NA	0.942832718184405	-0.0177712623796218
Kukri_c25725_1921	6B	70	0.249675065521123	0.268348623853211	218	NA	NA	0.942832718184405	-0.0202325508175747
wsnp_JD_c4699_5834958	2B	97	0.2497967530843	0.16743119266055	218	NA	NA	0.942832718184405	0.0233014523984494
RAC875_c40569_716	7B	122	0.250223089774261	0.142201834862385	218	NA	NA	0.942832718184405	-0.0231753378822361
wsnp_Ex_c11039_17902115	3A	85	0.250372700813438	0.0940366972477065	218	NA	NA	0.942832718184405	0.0295994575878922
RAC875_c82589_246	5B	183	0.250423377549586	0.263761467889908	218	NA	NA	0.942832718184405	-0.0194946908206308
wsnp_BE424246B_Ta_2_2	3B	80	0.250512419136706	0.229357798165138	218	NA	NA	0.942832718184405	-0.0189606121381818
Excalibur_c12177_285	2A	47	0.250884314255953	0.288990825688073	218	NA	NA	0.942832718184405	-0.0184008239494808
Excalibur_c14859_394	1A	103	0.251089154274036	0.272935779816514	218	NA	NA	0.942832718184405	0.0203476222925527
IAAV4074	5B	51	0.25133307408786	0.151376146788991	218	NA	NA	0.942832718184405	0.025375559860656
wsnp_Ra_c57648_59682822	6B	63	0.251378658180579	0.412844036697248	218	NA	NA	0.942832718184405	-0.0325515339041011
BS00069756_51	2B	134	0.251620299518573	0.415137614678899	218	NA	NA	0.942832718184405	-0.0231992340979392
wsnp_Ku_c39334_47795350	6A	13	0.251692790318656	0.153669724770642	218	NA	NA	0.942832718184405	0.0248484512659868
Jagger_c3757_131	1B	118	0.251726506617507	0.461009174311927	218	NA	NA	0.942832718184405	0.0173207996693021
BobWhite_rep_c55035_124	7B	145	0.251739945553349	0.444954128440367	218	NA	NA	0.942832718184405	-0.0175583784802207
BS00039641_51	4A	126	0.251767006915939	0.344036697247706	218	NA	NA	0.942832718184405	0.018142400677533
Jagger_c1077_98	6B	70	0.25182571008299	0.110091743119266	218	NA	NA	0.942832718184405	0.0296442209217105
IAAV3916	5A	130	0.251882270197629	0.344036697247706	218	NA	NA	0.942832718184405	-0.0183771310139527
BS00022256_51	3A	129	0.251977518930888	0.149082568807339	218	NA	NA	0.942832718184405	0.0259168784178172
wsnp_Ra_c16287_24905062	7A	136	0.252024356858991	0.463302752293578	218	NA	NA	0.942832718184405	0.0212208368796691
BS00022532_51	2D	9	0.252090190599832	0.408256880733945	218	NA	NA	0.942832718184405	-0.0220412371039131
IACX6178	2A	47	0.252090190599832	0.408256880733945	218	NA	NA	0.942832718184405	-0.0220412371039131
Excalibur_c44731_1000	1A	70	0.252287193732351	0.0871559633027523	218	NA	NA	0.942832718184405	-0.0387355884420231
Excalibur_c8675_1550	5B	72	0.252387103237336	0.268348623853211	218	NA	NA	0.942832718184405	-0.0303729506910049
IAAV547	5B	72	0.252387103237336	0.268348623853211	218	NA	NA	0.942832718184405	-0.0303729506910049
BobWhite_c4729_243	7B	145	0.252732935532168	0.44954128440367	218	NA	NA	0.942832718184405	0.0179128668395458
BobWhite_c17047_268	2B	18	0.252970978096681	0.293577981651376	218	NA	NA	0.942832718184405	0.0188553667034359
wsnp_CAP12_c1663_836753	6A	137	0.253126233465789	0.277522935779817	218	NA	NA	0.942832718184405	-0.0248636669515676
wsnp_Ex_c11246_18191331	3B	62	0.253501500949421	0.353211009174312	218	NA	NA	0.942832718184405	0.0207259326391069
Excalibur_c3341_519	3B	82	0.2536171726892	0.426605504587156	218	NA	NA	0.942832718184405	0.0174974906183163
wsnp_Ex_c53442_56678505	7A	178	0.253902349750927	0.217889908256881	218	NA	NA	0.942832718184405	0.0182953497935352
Kukri_c18274_1610	6B	58	0.253993270315546	0.458715596330275	218	NA	NA	0.942832718184405	-0.0306058603017156
wsnp_Ex_c5378_9504586	3B	69	0.254386334142806	0.224770642201835	218	NA	NA	0.942832718184405	-0.0237383849133757
RAC875_c45791_450	6B	65	0.254417500032042	0.18348623853211	218	NA	NA	0.942832718184405	0.0333082257822888
wsnp_Ex_c12431_19823475	5B	41	0.25473652684979	0.486238532110092	218	NA	NA	0.942832718184405	-0.0221779378537512
IAAV4194	1B	31	0.254991482865446	0.385321100917431	218	NA	NA	0.942832718184405	0.020446452980126
RFL_Contig3203_1971	1A	78	0.255024563625186	0.314220183486238	218	NA	NA	0.942832718184405	0.0205943323502193
Excalibur_c49421_443	1A	78	0.255031298969288	0.307339449541284	218	NA	NA	0.942832718184405	-0.0207335874623515
wsnp_Ex_rep_c67786_66472676	3A	110	0.255076492314569	0.112385321100917	218	NA	NA	0.942832718184405	-0.0261706535542459
BobWhite_c20514_70	4A	41	0.255100238181843	0.103211009174312	218	NA	NA	0.942832718184405	0.0240837363402178
wsnp_Ku_c8497_14429303	7B	59	0.255149852759673	0.165137614678899	218	NA	NA	0.942832718184405	-0.0224987031012205
Tdurum_contig14482_1073	2A	151	0.255266702008159	0.376146788990826	218	NA	NA	0.942832718184405	0.0196983137833282
BS00083533_51	1B	63	0.255368818726847	0.11697247706422	218	NA	NA	0.942832718184405	-0.0601514829839296
IAAV1312	1B	61	0.255368818726847	0.11697247706422	218	NA	NA	0.942832718184405	-0.0601514829839296
BobWhite_c13654_447	1B	44	0.255368818736977	0.11697247706422	218	NA	NA	0.942832718184405	0.0601514829837697
Kukri_c2332_1093	1B	64	0.255368818736977	0.11697247706422	218	NA	NA	0.942832718184405	0.0601514829837697
wsnp_Ex_c19516_28481857	2A	6	0.255539230798853	0.440366972477064	218	NA	NA	0.942832718184405	0.0207687599739579
wsnp_Ex_c12433_19827016	6B	82	0.255988172815225	0.126146788990826	218	NA	NA	0.942832718184405	0.0252052768405093
Tdurum_contig42092_281	5B	56	0.256015310006706	0.135321100917431	218	NA	NA	0.942832718184405	-0.045788094981587
Excalibur_c15744_322	6B	1	0.256243149078385	0.332568807339449	218	NA	NA	0.942832718184405	0.0182629676649793
RAC875_c53864_310	3A	88	0.256500283382713	0.0596330275229358	218	NA	NA	0.942832718184405	-0.0376363740375041
BS00109813_51	4B	75	0.25667083717643	0.167431192660551	218	NA	NA	0.942832718184405	-0.0228181253378459
Kukri_c42622_417	7A	35	0.256671891189758	0.282110091743119	218	NA	NA	0.942832718184405	0.0193293559667982
tplb0043h23_1346	1A	38	0.256785089570934	0.481651376146789	218	NA	NA	0.942832718184405	0.0160808883962957
BS00049927_51	1B	63	0.256939639502551	0.165137614678899	218	NA	NA	0.942832718184405	-0.0368469597822276
RAC875_c45702_412	2D	41	0.256963138549221	0.165137614678899	218	NA	NA	0.942832718184405	-0.0234520454693943
BS00009342_51	4B	76	0.25735050912597	0.444954128440367	218	NA	NA	0.942832718184405	0.0185135744715463
BS00002484_51	1B	119	0.257458204444967	0.357798165137615	218	NA	NA	0.942832718184405	0.0169287936965734
IACX3152	5A	53	0.257505807631261	0.165137614678899	218	NA	NA	0.942832718184405	-0.0288322908412013
wsnp_Ex_c831_1625061	5B	11	0.257974329799256	0.169724770642202	218	NA	NA	0.942832718184405	-0.0230042100468104
CAP12_s9114_61	2B	134	0.258301019771783	0.396788990825688	218	NA	NA	0.942832718184405	-0.0223004567476401
RAC875_c35993_308	5A	56	0.258376863854862	0.43348623853211	218	NA	NA	0.942832718184405	-0.0197269376166762
IAAV7418	6A	55	0.258766897681027	0.412844036697248	218	NA	NA	0.942832718184405	-0.0183887990787461
RFL_Contig2736_827	1B	96	0.258799054805742	0.378440366972477	218	NA	NA	0.942832718184405	-0.0198651566773478
wsnp_Ex_c3147_5816957	1B	96	0.258799054805742	0.378440366972477	218	NA	NA	0.942832718184405	-0.0198651566773478
wsnp_Ku_c56140_59771244	1B	96	0.258799054805742	0.378440366972477	218	NA	NA	0.942832718184405	-0.0198651566773478
wsnp_Ex_c51461_55394646	2B	96	0.258841271938162	0.176605504587156	218	NA	NA	0.942832718184405	0.0214783390805762
Tdurum_contig19057_245	6B	66	0.258926876315275	0.176605504587156	218	NA	NA	0.942832718184405	-0.0353172189598325
wsnp_Ku_c3102_5811860	5B	83	0.259000027691303	0.497706422018349	218	NA	NA	0.942832718184405	-0.0191700795689176
BS00049213_51	5B	117	0.259179797121081	0.362385321100917	218	NA	NA	0.942832718184405	0.0189566032176129
BS00048572_51	5B	47	0.259260313515039	0.213302752293578	218	NA	NA	0.942832718184405	0.0258840507084166
wsnp_BE443995B_Ta_2_2	3A	85	0.259466037064289	0.0963302752293578	218	NA	NA	0.942832718184405	0.0290059115594943
RAC875_c10372_671	7B	151	0.259594389144352	0.213302752293578	218	NA	NA	0.942832718184405	-0.0198929295762644
RAC875_c60758_585	5B	121	0.260158276883958	0.442660550458716	218	NA	NA	0.942832718184405	-0.01859956405087
Tdurum_contig50954_394	3B	135	0.260183188293717	0.36697247706422	218	NA	NA	0.942832718184405	0.0191608260788865
Excalibur_c6255_1119	1A	70	0.260303094959657	0.0871559633027523	218	NA	NA	0.942832718184405	0.0420429813354648
BS00035032_51	7A	117	0.260324703546759	0.481651376146789	218	NA	NA	0.942832718184405	-0.017592101438936
Ex_c66350_301	5B	51	0.260403814522141	0.172018348623853	218	NA	NA	0.942832718184405	-0.0228323239022812
RAC875_c14408_783	6A	77	0.260443511816215	0.422018348623853	218	NA	NA	0.942832718184405	-0.021888614632223
RAC875_c982_710	6B	57	0.260488947554268	0.178899082568807	218	NA	NA	0.942832718184405	0.0307700086755176
RAC875_rep_c111557_801	6B	57	0.260488947554268	0.178899082568807	218	NA	NA	0.942832718184405	0.0307700086755176
RAC875_rep_c75251_505	6B	57	0.260488947554268	0.178899082568807	218	NA	NA	0.942832718184405	0.0307700086755176
RAC875_c1043_258	2A	151	0.26051016765606	0.194954128440367	218	NA	NA	0.942832718184405	0.0229491918147211
BobWhite_c12428_371	3A	152	0.260717009095869	0.128440366972477	218	NA	NA	0.942832718184405	0.026025213472245
RFL_Contig5495_563	2B	161	0.260893998294376	0.401376146788991	218	NA	NA	0.942832718184405	-0.018162911351614
wsnp_Ra_rep_c105182_89171305	7A	136	0.260938989448213	0.0756880733944955	218	NA	NA	0.942832718184405	0.0292458319583773
wsnp_Ex_c14866_22995097	1A	71	0.261088162538807	0.172018348623853	218	NA	NA	0.942832718184405	0.025908586467148
wsnp_Ex_c31830_40573624	5A	37	0.26124660693429	0.18348623853211	218	NA	NA	0.942832718184405	-0.0201566808753952
BobWhite_c13373_250	2A	19	0.261262399742515	0.495412844036697	218	NA	NA	0.942832718184405	0.0194408061087294
Excalibur_c6808_541	2A	102	0.261591735166471	0.284403669724771	218	NA	NA	0.942832718184405	-0.022116234154403
IACX2067	2A	102	0.261591735166471	0.284403669724771	218	NA	NA	0.942832718184405	-0.022116234154403
BS00063624_51	3B	99	0.261980437372279	0.456422018348624	218	NA	NA	0.942832718184405	0.015600881618143
wsnp_Ex_rep_c68091_66846454	5B	40	0.262020430006332	0.224770642201835	218	NA	NA	0.942832718184405	0.0304436960144088
Kukri_c12901_706	7B	99	0.262398022632247	0.348623853211009	218	NA	NA	0.942832718184405	-0.018633205487891
RAC875_c13895_763	3A	88	0.262673994014941	0.0894495412844037	218	NA	NA	0.942832718184405	-0.0307806950921812
Jagger_c2707_152	3B	66	0.262746202134511	0.197247706422018	218	NA	NA	0.942832718184405	0.0224314904728011
Tdurum_contig42092_348	5B	52	0.262857624857526	0.408256880733945	218	NA	NA	0.942832718184405	0.019598045431648
wsnp_Ex_c6548_11355524	5B	52	0.262857624857526	0.408256880733945	218	NA	NA	0.942832718184405	0.019598045431648
Kukri_rep_c73094_348	5D	72	0.262913109823184	0.103211009174312	218	NA	NA	0.942832718184405	-0.026062538669601
BS00010144_51	5D	191	0.263027870544321	0.256880733944954	218	NA	NA	0.942832718184405	-0.018679171826987
Tdurum_contig83079_133	1B	90	0.263032223484745	0.238532110091743	218	NA	NA	0.942832718184405	-0.021421652710508
Ex_c5740_1133	2A	142	0.263164484533614	0.238532110091743	218	NA	NA	0.942832718184405	0.020484105725207
IACX5833	6D	119	0.263430240985511	0.431192660550459	218	NA	NA	0.942832718184405	0.0149256795511219
RAC875_rep_c114561_587	6A	74	0.263474521271438	0.167431192660551	218	NA	NA	0.942832718184405	-0.0235714176251207
RAC875_c35846_671	1D	93	0.263626804999254	0.426605504587156	218	NA	NA	0.942832718184405	-0.0246690184760716
wsnp_Ex_c5058_8981554	6B	63	0.263748471485848	0.415137614678899	218	NA	NA	0.942832718184405	0.0317610872304179
CAP11_rep_c5191_192	6A	27	0.263939481630219	0.30045871559633	218	NA	NA	0.942832718184405	0.0187758259249584
BS00078085_51	1A	111	0.264098681801144	0.204128440366973	218	NA	NA	0.942832718184405	0.0204248444062003
BS00040415_51	7B	71	0.264204387152299	0.495412844036697	218	NA	NA	0.942832718184405	-0.0232121331775996
BS00108020_51	5B	51	0.264420987257513	0.213302752293578	218	NA	NA	0.942832718184405	0.0203879305939285
Excalibur_c584_726	2B	99	0.264465547691035	0.282110091743119	218	NA	NA	0.942832718184405	-0.0184546650449171
BobWhite_rep_c49755_131	1A	114	0.264641670885038	0.217889908256881	218	NA	NA	0.942832718184405	0.0222958839215899
BS00055761_51	7B	70	0.264837257922945	0.490825688073394	218	NA	NA	0.942832718184405	0.02318862976486
BS00021957_51	4A	121	0.265250779980909	0.323394495412844	218	NA	NA	0.942832718184405	0.0163519435422952
Kukri_c47342_73	1B	57	0.26525537682134	0.137614678899083	218	NA	NA	0.942832718184405	-0.0368159730041899
wsnp_Ex_c3834_6971470	5B	77	0.265264757996972	0.160550458715596	218	NA	NA	0.942832718184405	-0.0247521665365387
BS00064039_51	3A	93	0.265271453772839	0.0779816513761468	218	NA	NA	0.942832718184405	0.0292523352410239
wsnp_Ex_c11106_18003332	7B	55	0.265467475001256	0.376146788990826	218	NA	NA	0.942832718184405	0.0172431451856898
RFL_Contig2972_2285	2A	156	0.265471425410496	0.213302752293578	218	NA	NA	0.942832718184405	0.0220699958764783
wsnp_Ku_c2637_5009091	6D	19	0.265758107934121	0.465596330275229	218	NA	NA	0.942832718184405	0.015658080771825
BS00083715_51	5B	11	0.266029999576095	0.302752293577982	218	NA	NA	0.942832718184405	0.0173730100061062
wsnp_Ex_c13878_21738866	1B	123	0.266307695131897	0.0871559633027523	218	NA	NA	0.942832718184405	-0.0276752354757503
RAC875_c31493_120	2D	42	0.266693978265593	0.107798165137615	218	NA	NA	0.942832718184405	-0.0245618901233224
wsnp_Ex_c6057_10611952	6B	55	0.266834566874714	0.481651376146789	218	NA	NA	0.942832718184405	0.027336660237836
IAAV8886	6B	57	0.266834566874765	0.481651376146789	218	NA	NA	0.942832718184405	-0.0273366602378431
BobWhite_c14291_666	5A	76	0.266863662196704	0.256880733944954	218	NA	NA	0.942832718184405	-0.0195375349145106
tplb0048g05_866	2B	114	0.267110808711598	0.256880733944954	218	NA	NA	0.942832718184405	0.0227094754447883
wsnp_Ex_c11976_19193550	1B	63	0.267435151530437	0.119266055045872	218	NA	NA	0.942832718184405	0.0568975472512818
IACX11417	2A	47	0.267436247239215	0.415137614678899	218	NA	NA	0.942832718184405	-0.0215924935253575
BS00067873_51	6B	65	0.267477799950972	0.18348623853211	218	NA	NA	0.942832718184405	0.0344588213107144
wsnp_Ex_c658_1294003	5B	44	0.267706107137598	0.217889908256881	218	NA	NA	0.942832718184405	0.0287805391475544
BS00021714_51	1A	78	0.267834730371252	0.357798165137615	218	NA	NA	0.942832718184405	-0.0170744805204244
wsnp_Ku_c2838_5354231	2A	150	0.267856811680229	0.38302752293578	218	NA	NA	0.942832718184405	0.0192602033388507
Excalibur_c42146_338	2B	131	0.267916874399243	0.114678899082569	218	NA	NA	0.942832718184405	-0.0252791642075572
Excalibur_c12135_100	2B	82	0.268061287617819	0.451834862385321	218	NA	NA	0.942832718184405	0.0192739812174114
Tdurum_contig50954_1264	3B	51	0.268223799876093	0.369266055045872	218	NA	NA	0.942832718184405	0.0187230645963012
wsnp_Ex_c25573_34834321	3B	81	0.268388282932808	0.0917431192660551	218	NA	NA	0.942832718184405	-0.0285903050908018
BobWhite_c9711_71	3B	25	0.26861297452676	0.438073394495413	218	NA	NA	0.942832718184405	-0.0169441071918186
Ra_c23771_496	3A	123	0.26865338322702	0.259174311926605	218	NA	NA	0.942832718184405	-0.0172735020893917
wsnp_Ex_c97184_84339976	5B	133	0.268659759969917	0.293577981651376	218	NA	NA	0.942832718184405	0.0175371177217141
Kukri_c1568_889	3A	24	0.268705878694714	0.0642201834862385	218	NA	NA	0.942832718184405	-0.0312567795745426
BS00003955_51	6B	65	0.268837783941512	0.172018348623853	218	NA	NA	0.942832718184405	0.0351317141902747
BS00064654_51	6B	65	0.268837783941512	0.172018348623853	218	NA	NA	0.942832718184405	0.0351317141902747
Tdurum_contig61970_835	6B	57	0.269000904330245	0.18348623853211	218	NA	NA	0.942832718184405	0.0298471428941838
Kukri_c53506_1141	6B	67	0.269066048439222	0.0665137614678899	218	NA	NA	0.942832718184405	-0.0342469388041309
wsnp_JD_rep_c50820_34666611	3B	132	0.269078385381806	0.247706422018349	218	NA	NA	0.942832718184405	0.0193116052737725
RAC875_c52195_324	3A	147	0.269228268653414	0.0481651376146789	218	NA	NA	0.942832718184405	0.0356206326316255
Excalibur_rep_c87351_347	6B	120	0.269253760401221	0.371559633027523	218	NA	NA	0.942832718184405	0.0170168990682695
wsnp_Ex_c28973_38050756	6A	141	0.26925947561577	0.309633027522936	218	NA	NA	0.942832718184405	-0.0192552451028121
BS00058272_51	3B	80	0.269362938466565	0.224770642201835	218	NA	NA	0.942832718184405	0.0185013149162216
wsnp_JD_c2128_2930150	5A	16	0.269503424773431	0.252293577981651	218	NA	NA	0.942832718184405	0.0179918327514432
BobWhite_c20374_162	7A	130	0.269751291273683	0.151376146788991	218	NA	NA	0.942832718184405	0.0236615793774568
wsnp_Ex_c3040_5615597	3B	81	0.270090241315943	0.100917431192661	218	NA	NA	0.942832718184405	-0.0263874253013245
RAC875_c45678_1083	1B	84	0.270192331357116	0.451834862385321	218	NA	NA	0.942832718184405	-0.0170590625124287
Kukri_rep_c104422_192	2B	49	0.270283082756844	0.123853211009174	218	NA	NA	0.942832718184405	0.0256348589119177
BobWhite_c43135_397	6B	1	0.270289455654883	0.463302752293578	218	NA	NA	0.942832718184405	-0.0154445123437199
IAAV7473	1D	93	0.270390261536045	0.408256880733945	218	NA	NA	0.942832718184405	-0.0244299752629331
Tdurum_contig85945_281	5B	123	0.270471425347697	0.149082568807339	218	NA	NA	0.942832718184405	0.0247745229766458
IACX4260	3B	51	0.270538827403392	0.192660550458716	218	NA	NA	0.942832718184405	-0.022991736558855
wsnp_Ku_c26213_36167499	7B	67	0.270866306394123	0.259174311926605	218	NA	NA	0.942832718184405	-0.022354030900722
Kukri_rep_c105119_190	5B	44	0.270870485286031	0.220183486238532	218	NA	NA	0.942832718184405	0.0281445937558473
BS00023142_51	1B	71	0.271302256017465	0.073394495412844	218	NA	NA	0.942832718184405	0.0353679619438338
wsnp_Ex_c1880_3545329	5A	105	0.271444272154195	0.467889908256881	218	NA	NA	0.942832718184405	0.0164984567569935
Kukri_c26168_423	1B	61	0.271590865844927	0.128440366972477	218	NA	NA	0.942832718184405	0.0490296674401236
Kukri_c42522_155	1B	63	0.271590865844927	0.128440366972477	218	NA	NA	0.942832718184405	0.0490296674401236
BS00070285_51	1B	118	0.271735125905054	0.346330275229358	218	NA	NA	0.942832718184405	0.016640611913747
wsnp_Ex_c5075_9013594	6B	65	0.271897526710556	0.176605504587156	218	NA	NA	0.942832718184405	-0.033245558175949
wsnp_Ex_c1319_2522682	6B	65	0.271897526710787	0.176605504587156	218	NA	NA	0.942832718184405	0.0332455581759454
BS00010993_51	6B	79	0.271936151601571	0.185779816513761	218	NA	NA	0.942832718184405	0.0235766548795171
BobWhite_c3392_749	6B	79	0.271936151602366	0.185779816513762	218	NA	NA	0.942832718184405	-0.023576654879534
Excalibur_c42255_425	5A	144	0.272235680403492	0.371559633027523	218	NA	NA	0.942832718184405	-0.0171633826416207
Kukri_c16087_281	5A	144	0.272235680403492	0.371559633027523	218	NA	NA	0.942832718184405	-0.0171633826416207
wsnp_BG604404B_Ta_2_2	4B	104	0.272401765113471	0.100917431192661	218	NA	NA	0.942832718184405	0.0249247584847967
RAC875_c3672_705	5D	200	0.272413240703666	0.470183486238532	218	NA	NA	0.942832718184405	0.0195165025254926
BS00062823_51	6A	79	0.272449703362005	0.261467889908257	218	NA	NA	0.942832718184405	-0.0226726807133169
wsnp_CAP11_c1815_982483	1A	111	0.272473708550924	0.204128440366972	218	NA	NA	0.942832718184405	-0.0201062401217618
BobWhite_c10402_140	3B	63	0.272594877789308	0.26605504587156	218	NA	NA	0.942832718184405	0.0219840276000722
BS00096927_51	2A	150	0.272668238539777	0.444954128440367	218	NA	NA	0.942832718184405	-0.0181268607123579
RAC875_c10659_570	1B	63	0.272723351799163	0.123853211009174	218	NA	NA	0.942832718184405	-0.0524600581217065
BS00108733_51	5D	56	0.272745442153245	0.277522935779816	218	NA	NA	0.942832718184405	-0.0177106355886405
BobWhite_c2988_493	2B	56	0.273008933485744	0.208715596330275	218	NA	NA	0.942832718184405	-0.0244807457690621
Kukri_c42202_271	1B	90	0.273020283349343	0.240825688073394	218	NA	NA	0.942832718184405	0.0203136692088473
wsnp_Ex_c2117_3976893	1B	53	0.273033164724684	0.153669724770642	218	NA	NA	0.942832718184405	-0.035193520126434
wsnp_Ex_c11003_17857759	7B	77	0.273266894796006	0.385321100917431	218	NA	NA	0.942832718184405	0.0223562722737647
wsnp_Ex_c43454_49770425	1A	71	0.273271567842565	0.155963302752294	218	NA	NA	0.942832718184405	0.0249998985632374
Kukri_c2842_248	6B	67	0.273306024025984	0.0711009174311927	218	NA	NA	0.942832718184405	0.032285912970722
IAAV1971	7A	117	0.273355467971947	0.38302752293578	218	NA	NA	0.942832718184405	0.0180857405290542
RFL_Contig4911_357	5B	11	0.273452838072856	0.302752293577982	218	NA	NA	0.942832718184405	-0.0171724256831673
Excalibur_c28938_185	2A	106	0.273473306566602	0.334862385321101	218	NA	NA	0.942832718184405	0.021697427475468
wsnp_Ex_c18733_27607958	1B	63	0.273703807695699	0.137614678899083	218	NA	NA	0.942832718184405	0.0391978647493545
Kukri_c44940_117	6B	65	0.273816022957998	0.160550458715596	218	NA	NA	0.942832718184405	-0.035388349834129
wsnp_Ku_c42416_50159250	5A	98	0.27393252489075	0.215596330275229	218	NA	NA	0.942832718184405	-0.02160883398615
IAAV3488	3A	91	0.274077436186919	0.0940366972477064	218	NA	NA	0.942832718184405	-0.0295824956161095
Kukri_c74521_181	2B	49	0.27424764064003	0.151376146788991	218	NA	NA	0.942832718184405	-0.0226551589451978
wsnp_Ku_c48_103915	2B	49	0.274247640641586	0.151376146788991	218	NA	NA	0.942832718184405	0.022655158945188
RAC875_c15942_571	1B	61	0.27436568649527	0.247706422018349	218	NA	NA	0.942832718184405	0.0236574809271133
RAC875_c51781_238	3A	15	0.274632731507353	0.0894495412844036	218	NA	NA	0.942832718184405	0.0255485557679691
Excalibur_c13242_1178	3A	88	0.274750875579445	0.465596330275229	218	NA	NA	0.942832718184405	0.0169002859529801
BS00040742_51	3B	88	0.274819955378574	0.0894495412844037	218	NA	NA	0.942832718184405	0.0254367950633281
CAP12_c3551_85	3B	88	0.274819955378574	0.0894495412844037	218	NA	NA	0.942832718184405	0.0254367950633281
RFL_Contig5937_1677	1B	99	0.275316448747516	0.353211009174312	218	NA	NA	0.942832718184405	-0.0172577452056615
Tdurum_contig62040_1487	6B	57	0.275367734684762	0.178899082568807	218	NA	NA	0.942832718184405	-0.0297643402420817
wsnp_JD_c25092_21024578	6A	79	0.275503082708344	0.30045871559633	218	NA	NA	0.942832718184405	-0.0361913893563894
BS00064783_51	7B	144	0.27551718165613	0.222477064220183	218	NA	NA	0.942832718184405	-0.0192342253108517
CAP12_c2972_140	4A	119	0.275520315470932	0.371559633027523	218	NA	NA	0.942832718184405	0.0159912924052268
BS00105601_51	1A	52	0.275704596350689	0.431192660550459	218	NA	NA	0.942832718184405	-0.0172692781502173
BS00022396_51	1A	103	0.276069043110165	0.323394495412844	218	NA	NA	0.942832718184405	0.0161019879582689
BS00110121_51	1B	44	0.276166689187047	0.362385321100917	218	NA	NA	0.942832718184405	-0.019924009802363
wsnp_Ku_c31419_41152151	7B	56	0.276222830018343	0.490825688073395	218	NA	NA	0.942832718184405	0.0172263628046281
BobWhite_c12426_84	2A	26	0.276425872875405	0.417431192660551	218	NA	NA	0.942832718184405	-0.0211388119244482
Excalibur_c18324_390	2A	26	0.276425872875405	0.417431192660551	218	NA	NA	0.942832718184405	-0.0211388119244482
BS00069723_51	1B	70	0.276891338008128	0.137614678899083	218	NA	NA	0.942832718184405	-0.02386132622701
BS00076246_51	5A	89	0.276894871115547	0.353211009174312	218	NA	NA	0.942832718184405	0.0177788219407056
CAP7_c10772_156	6B	6	0.277073160316439	0.422018348623853	218	NA	NA	0.942832718184405	0.0159822899500828
BobWhite_c10901_578	5A	53	0.277157441848748	0.167431192660551	218	NA	NA	0.942832718184405	-0.0280452939315836
BS00067797_51	5A	53	0.277157441848748	0.167431192660551	218	NA	NA	0.942832718184405	-0.0280452939315836
IAAV1417	5A	53	0.277157441848748	0.167431192660551	218	NA	NA	0.942832718184405	-0.0280452939315836
BS00069980_51	5A	53	0.277157441848954	0.16743119266055	218	NA	NA	0.942832718184405	0.0280452939315747
Jagger_c5859_114	5B	76	0.277189195545395	0.155963302752294	218	NA	NA	0.942832718184405	0.0246671429529179
BS00022431_51	4B	50	0.277211975391804	0.456422018348624	218	NA	NA	0.942832718184405	-0.0167132545765378
Excalibur_c15029_144	7B	74	0.277249270205344	0.172018348623853	218	NA	NA	0.942832718184405	0.0212779706557811
Kukri_c3501_1175	2B	157	0.277444200774496	0.112385321100917	218	NA	NA	0.942832718184405	-0.0257117326043463
RAC875_c30453_292	7B	76	0.277540832945135	0.169724770642202	218	NA	NA	0.942832718184405	0.0241060930473935
Ra_c2110_1660	2B	93	0.277668881954269	0.337155963302752	218	NA	NA	0.942832718184405	0.0250094435071162
wsnp_Ex_rep_c70299_69243401	2A	141	0.277999596199022	0.217889908256881	218	NA	NA	0.942832718184405	0.0209191751790803
Ra_c69221_1167	5A	42	0.27825738797568	0.495412844036697	218	NA	NA	0.942832718184405	0.0179456698945
Tdurum_contig70639_196	6B	65	0.278344084653414	0.350917431192661	218	NA	NA	0.942832718184405	0.026988629049514
BobWhite_c5191_563	2B	134	0.278492278067056	0.412844036697248	218	NA	NA	0.942832718184405	-0.0217411140284884
BS00067337_51	2B	82	0.278555948744816	0.451834862385321	218	NA	NA	0.942832718184405	0.0190021310037327
wsnp_Ex_c4480_8056013	6D	161	0.278670881587036	0.369266055045872	218	NA	NA	0.942832718184405	-0.0181973109969151
RAC875_c24047_284	1A	84	0.278699915662879	0.204128440366972	218	NA	NA	0.942832718184405	0.0188727708633474
wsnp_Ku_c55961_59662821	5D	191	0.278711021082188	0.213302752293578	218	NA	NA	0.942832718184405	0.0183263285689366
BobWhite_c13099_755	3B	70	0.278785738112549	0.227064220183486	218	NA	NA	0.942832718184405	0.0207441675100277
BS00108019_51	5B	51	0.278812319898323	0.201834862385321	218	NA	NA	0.942832718184405	-0.0196954552080122
Ku_c4823_673	1A	35	0.278902793601255	0.341743119266055	218	NA	NA	0.942832718184405	-0.0175764393069668
RAC875_c64292_78	6B	57	0.279052208476517	0.142201834862385	218	NA	NA	0.942832718184405	-0.0269708147611523
BS00097939_51	3A	173	0.279131890653931	0.155963302752294	218	NA	NA	0.942832718184405	-0.0200207508513799
RAC875_c2359_652	7A	176	0.27951558307998	0.0596330275229358	218	NA	NA	0.942832718184405	-0.0291565654014683
wsnp_Ku_c850_1758318	2A	156	0.279694459555654	0.254587155963303	218	NA	NA	0.942832718184405	0.0176822318978012
Kukri_c9387_112	2B	93	0.280031035029901	0.339449541284404	218	NA	NA	0.942832718184405	0.0249538654367054
wsnp_Ku_c7872_13484038	5B	44	0.280323991749063	0.215596330275229	218	NA	NA	0.942832718184405	-0.0285663755099925
IACX6349	6B	67	0.280507060395578	0.0756880733944955	218	NA	NA	0.942832718184405	-0.0337163411357722
wsnp_Ex_c6401_11124623	6B	67	0.280507060395578	0.0756880733944955	218	NA	NA	0.942832718184405	-0.0337163411357722
BobWhite_rep_c63278_349	1A	78	0.280574517595642	0.314220183486238	218	NA	NA	0.942832718184405	0.0194557711170393
BobWhite_c3721_224	3B	102	0.28057469469173	0.055045871559633	218	NA	NA	0.942832718184405	-0.0382882153415096
Kukri_c3243_1016	3B	103	0.28057469469173	0.055045871559633	218	NA	NA	0.942832718184405	-0.0382882153415096
Ra_c8960_147	3B	103	0.28057469469173	0.055045871559633	218	NA	NA	0.942832718184405	-0.0382882153415096
Tdurum_contig60330_126	3B	103	0.28057469469173	0.055045871559633	218	NA	NA	0.942832718184405	-0.0382882153415096
BobWhite_c14575_323	6B	64	0.280785709447653	0.360091743119266	218	NA	NA	0.942832718184405	0.0243887476523845
Excalibur_rep_c113131_624	6D	161	0.280889130568524	0.376146788990826	218	NA	NA	0.942832718184405	0.018063267847495
wsnp_BE489326B_Ta_2_1	3B	66	0.280961738106712	0.208715596330275	218	NA	NA	0.942832718184405	0.0212537383478093
Excalibur_c21688_724	6D	161	0.281013698810238	0.36697247706422	218	NA	NA	0.942832718184405	0.0182091517863423
IAAV5406	1A	78	0.28103216723238	0.309633027522936	218	NA	NA	0.942832718184405	0.0192428108367757
BS00089894_51	1A	81	0.281256396526048	0.229357798165138	218	NA	NA	0.942832718184405	0.0188737301162787
wsnp_Ex_c19647_28632659	5A	53	0.281259921729509	0.073394495412844	218	NA	NA	0.942832718184405	-0.0308473606285702
Excalibur_c42993_561	7A	117	0.281615791139977	0.488532110091743	218	NA	NA	0.942832718184405	0.0164912871129115
wsnp_Ex_c52557_56115459	3B	81	0.281807596030853	0.100917431192661	218	NA	NA	0.942832718184405	-0.0270890715480974
Excalibur_c80941_665	6B	58	0.282341536210119	0.119266055045872	218	NA	NA	0.942832718184405	0.0261517067219685
BS00091701_51	7A	42	0.282418671342108	0.369266055045872	218	NA	NA	0.942832718184405	-0.0161730134975944
Tdurum_contig75811_1629	7A	35	0.282444460776392	0.279816513761468	218	NA	NA	0.942832718184405	-0.0187296657242868
Kukri_c41694_285	6B	65	0.282475395161529	0.174311926605505	218	NA	NA	0.942832718184405	-0.0338402776810582
wsnp_Ex_c572_1138503	1A	71	0.282488608588347	0.373853211009174	218	NA	NA	0.942832718184405	0.0186597908130484
wsnp_CAP8_c6680_3136899	6A	27	0.282571990944091	0.298165137614679	218	NA	NA	0.942832718184405	-0.018020086240309
Kukri_rep_c107975_95	6D	156	0.282773880796483	0.169724770642202	218	NA	NA	0.942832718184405	-0.0226163028668527
RAC875_c4047_115	1B	137	0.282789402436833	0.399082568807339	218	NA	NA	0.942832718184405	0.0153782148003954
Kukri_c74165_204	2A	123	0.282844393334473	0.31651376146789	218	NA	NA	0.942832718184405	-0.0164699611856012
wsnp_Ku_rep_c89089_82009060	1B	84	0.283202825953003	0.188073394495413	218	NA	NA	0.942832718184405	0.0268984334002482
Ra_c29672_532	3B	81	0.283407521440382	0.0917431192660551	218	NA	NA	0.942832718184405	0.0264145076473739
wsnp_Ra_c41135_48426638	3B	51	0.283684292895507	0.282110091743119	218	NA	NA	0.942832718184405	0.0194582636052179
BS00064893_51	5D	200	0.283798055396183	0.325688073394495	218	NA	NA	0.942832718184405	-0.0166832731460804
Tdurum_contig10608_1081	3B	14	0.283808019031261	0.311926605504587	218	NA	NA	0.942832718184405	-0.017298259133451
RAC875_c62614_191	6A	83	0.283863161521353	0.344036697247706	218	NA	NA	0.942832718184405	-0.0190775176677365
BS00021780_51	1A	156	0.28390776355095	0.243119266055046	218	NA	NA	0.942832718184405	0.0185269470300842
Ex_c2571_987	5B	44	0.284148932866804	0.217889908256881	218	NA	NA	0.942832718184405	-0.0278502397890161
wsnp_Ex_c1498_2868339	5B	44	0.284198140492746	0.188073394495413	218	NA	NA	0.942832718184405	0.0280971704984836
Tdurum_contig86202_175	5A	89	0.284408707453666	0.357798165137615	218	NA	NA	0.942832718184405	0.0175539620529364
wsnp_Ex_c27644_36826484	1B	90	0.284411585190858	0.256880733944954	218	NA	NA	0.942832718184405	0.0222790433929454
BS00059896_51	2B	109	0.284961159225693	0.0481651376146789	218	NA	NA	0.942832718184405	-0.0332064368398171
CAP8_rep_c8162_101	2B	112	0.284961159225693	0.0481651376146789	218	NA	NA	0.942832718184405	-0.0332064368398171
Excalibur_c40976_111	2B	109	0.284961159225693	0.0481651376146789	218	NA	NA	0.942832718184405	-0.0332064368398171
Excalibur_c40976_87	2B	109	0.284961159227237	0.0481651376146789	218	NA	NA	0.942832718184405	0.0332064368398264
RAC875_c8197_810	2B	109	0.284961159227237	0.0481651376146789	218	NA	NA	0.942832718184405	0.0332064368398264
BS00071558_51	7A	136	0.285001827292769	0.284403669724771	218	NA	NA	0.942832718184405	0.0195652203732131
BobWhite_c5191_362	2B	134	0.285162963030456	0.415137614678899	218	NA	NA	0.942832718184405	-0.0215049020359892
Kukri_c5579_466	2D	51	0.285169073073606	0.26605504587156	218	NA	NA	0.942832718184405	-0.0177645861951916
wsnp_Ex_c16045_24471413	5B	184	0.285750074592174	0.238532110091743	218	NA	NA	0.942832718184405	-0.0197590488852732
BS00009458_51	2D	96	0.286341031586162	0.438073394495413	218	NA	NA	0.942832718184405	0.0168818006313387
Tdurum_contig16445_218	7A	97	0.286346496420214	0.396788990825688	218	NA	NA	0.942832718184405	-0.0174975048380901
wsnp_Ku_c28820_38731047	2D	97	0.286529615729682	0.447247706422018	218	NA	NA	0.942832718184405	0.0168528244999901
wsnp_Ex_c8208_13870372	3B	88	0.286804970092551	0.0917431192660551	218	NA	NA	0.942832718184405	0.0246859691429049
Tdurum_contig81911_179	7B	99	0.286913367402114	0.371559633027523	218	NA	NA	0.942832718184405	0.0167507321120617
CAP12_c1503_76	2D	26	0.286984879992354	0.0894495412844037	218	NA	NA	0.942832718184405	-0.0282224862066229
Ex_c64327_523	1B	44	0.287107733718424	0.114678899082569	218	NA	NA	0.942832718184405	-0.0586762786293384
IAAV1624	1B	61	0.287107733718424	0.114678899082569	218	NA	NA	0.942832718184405	-0.0586762786293384
IAAV2838	1A	51	0.287107733718424	0.114678899082569	218	NA	NA	0.942832718184405	-0.0586762786293384
IAAV7611	1B	63	0.287107733718424	0.114678899082569	218	NA	NA	0.942832718184405	-0.0586762786293384
Ku_c13532_1753	1B	61	0.287107733718424	0.114678899082569	218	NA	NA	0.942832718184405	-0.0586762786293384
Kukri_c29582_126	1B	63	0.287107733718424	0.114678899082569	218	NA	NA	0.942832718184405	-0.0586762786293384
Kukri_c51925_654	1B	61	0.287107733718424	0.114678899082569	218	NA	NA	0.942832718184405	-0.0586762786293384
RAC875_c79370_378	1B	62	0.287107733718424	0.114678899082569	218	NA	NA	0.942832718184405	-0.0586762786293384
RAC875_rep_c77710_180	1B	64	0.287107733718424	0.114678899082569	218	NA	NA	0.942832718184405	-0.0586762786293384
Tdurum_contig42092_1047	1B	61	0.287107733718424	0.114678899082569	218	NA	NA	0.942832718184405	-0.0586762786293384
Tdurum_contig44861_1253	1B	63	0.287107733718424	0.114678899082569	218	NA	NA	0.942832718184405	-0.0586762786293384
Tdurum_contig9874_391	1B	44	0.287107733718424	0.114678899082569	218	NA	NA	0.942832718184405	-0.0586762786293384
BS00005004_51	1B	44	0.287107733724687	0.114678899082569	218	NA	NA	0.942832718184405	0.0586762786292354
BS00074962_51	1B	41	0.287107733724687	0.114678899082569	218	NA	NA	0.942832718184405	0.0586762786292354
Ku_c3695_1696	1B	61	0.287107733724687	0.114678899082569	218	NA	NA	0.942832718184405	0.0586762786292354
RAC875_c21367_209	1B	44	0.287107733724687	0.114678899082569	218	NA	NA	0.942832718184405	0.0586762786292354
RAC875_c37934_225	1A	46	0.287107733724687	0.114678899082569	218	NA	NA	0.942832718184405	0.0586762786292354
RAC875_c4910_98	1B	63	0.287107733724687	0.114678899082569	218	NA	NA	0.942832718184405	0.0586762786292354
RAC875_c51663_87	1B	51	0.287107733724687	0.114678899082569	218	NA	NA	0.942832718184405	0.0586762786292354
Tdurum_contig100344_160	1B	63	0.287107733724687	0.114678899082569	218	NA	NA	0.942832718184405	0.0586762786292354
Tdurum_contig13095_97	1B	64	0.287107733724687	0.114678899082569	218	NA	NA	0.942832718184405	0.0586762786292354
Tdurum_contig56188_569	1B	53	0.287107733724687	0.114678899082569	218	NA	NA	0.942832718184405	0.0586762786292354
tplb0055p02_1074	1B	61	0.287107733724687	0.114678899082569	218	NA	NA	0.942832718184405	0.0586762786292354
wsnp_Ku_c28164_38103270	1B	31	0.287107733724687	0.114678899082569	218	NA	NA	0.942832718184405	0.0586762786292354
wsnp_Ex_rep_c102011_87270703	6A	77	0.287194838746099	0.305045871559633	218	NA	NA	0.942832718184405	-0.0220880376773245
wsnp_Ex_c21930_31102685	3B	63	0.287261203060255	0.0848623853211009	218	NA	NA	0.942832718184405	-0.0279326065021217
BS00022703_51	3A	110	0.287342052782874	0.25	218	NA	NA	0.942832718184405	0.0194391441322237
wsnp_Ex_c25057_34318425	2A	104	0.287350140307174	0.0642201834862385	218	NA	NA	0.942832718184405	-0.0297197468668791
IAAV2593	5B	123	0.287362392166367	0.231651376146789	218	NA	NA	0.942832718184405	0.0200185951450642
Tdurum_contig45580_1717	2A	102	0.287387745498419	0.321100917431193	218	NA	NA	0.942832718184405	0.0211457058881894
RAC875_rep_c72220_143	2D	43	0.287754685173193	0.112385321100917	218	NA	NA	0.942832718184405	0.0228266396434833
Excalibur_c8919_345	2B	157	0.28776597058247	0.119266055045872	218	NA	NA	0.942832718184405	0.0239673728628595
Kukri_c23195_266	2A	26	0.287887366078711	0.417431192660551	218	NA	NA	0.942832718184405	-0.0206384966622863
Excalibur_c7034_692	4A	109	0.288072909022577	0.073394495412844	218	NA	NA	0.942832718184405	0.0273547821162765
wsnp_Ku_c35839_44981841	6B	57	0.288216744169889	0.174311926605505	218	NA	NA	0.942832718184405	0.0291994188293074
BS00093990_51	2D	12	0.288382688665266	0.412844036697248	218	NA	NA	0.942832718184405	0.0206504742365006
Kukri_c41482_311	6A	134	0.288417456715954	0.284403669724771	218	NA	NA	0.942832718184405	0.0236375193665914
wsnp_Ex_c15822_24204224	2A	93	0.288495667309852	0.435779816513761	218	NA	NA	0.942832718184405	-0.0143650236588595
wsnp_Ku_c3929_7189422	7A	226	0.288965362475416	0.245412844036697	218	NA	NA	0.942832718184405	-0.0160084324645808
BS00021999_51	6A	72	0.289098603959161	0.350917431192661	218	NA	NA	0.942832718184405	-0.0202955811868684
CAP11_c3827_198	6A	74	0.289270604318971	0.231651376146789	218	NA	NA	0.942832718184405	0.0209704047984118
RAC875_c41903_122	7B	122	0.289411755909708	0.114678899082569	218	NA	NA	0.942832718184405	0.0233673440151665
wsnp_Ex_c23383_32628864	6D	82	0.289657764631005	0.121559633027523	218	NA	NA	0.942832718184405	0.0224795924112735
BS00041742_51	3A	152	0.290142309339331	0.121559633027523	218	NA	NA	0.942832718184405	-0.0244192406034527
Excalibur_rep_c90454_251	6A	134	0.290170378229889	0.277522935779817	218	NA	NA	0.942832718184405	-0.023333031669333
BS00065551_51	5B	77	0.290567008564845	0.275229357798165	218	NA	NA	0.942832718184405	-0.0193862277003669
Excalibur_c95327_51	1B	44	0.290816505082548	0.128440366972477	218	NA	NA	0.942832718184405	-0.0466612697842592
D_GDRF1KQ02JPR1A_106	7D	115	0.291010133922775	0.0825688073394495	218	NA	NA	0.942832718184405	-0.0277900551556187
wsnp_Ex_c4480_8056354	6D	161	0.291038927013912	0.373853211009174	218	NA	NA	0.942832718184405	-0.0177843897820678
wsnp_BE498730A_Ta_2_2	2A	102	0.291429696078188	0.318807339449541	218	NA	NA	0.942832718184405	0.0208936558707187
BS00063034_51	3B	80	0.291688217704187	0.178899082568807	218	NA	NA	0.942832718184405	-0.0181578930825523
Tdurum_contig97505_172	7A	213	0.291830824956162	0.467889908256881	218	NA	NA	0.942832718184405	-0.0181201654588961
Excalibur_c97201_294	5B	44	0.291984240924984	0.215596330275229	218	NA	NA	0.942832718184405	-0.0269568633557498
IACX938	4B	76	0.292425367631384	0.291284403669725	218	NA	NA	0.942832718184405	0.0176176005027529
wsnp_Ex_c18664_27540364	6D	9	0.292443182401257	0.217889908256881	218	NA	NA	0.942832718184405	0.0185881299738009
RAC875_c43780_239	6B	72	0.292538301863304	0.470183486238532	218	NA	NA	0.942832718184405	0.0197441023940481
IACX8828	2B	134	0.292854871572226	0.408256880733945	218	NA	NA	0.942832718184405	-0.0210121448768454
RFL_Contig1338_2062	1D	33	0.293062451488328	0.442660550458716	218	NA	NA	0.942832718184405	-0.0156320547312809
RAC875_rep_c117234_313	5B	39	0.293671258087439	0.215596330275229	218	NA	NA	0.942832718184405	-0.0276113030626739
Excalibur_rep_c106283_82	6D	119	0.293682951761953	0.426605504587156	218	NA	NA	0.942832718184405	0.0148830141899348
wsnp_Ex_rep_c71217_70021470	7A	130	0.293728844081237	0.128440366972477	218	NA	NA	0.942832718184405	-0.023926560390727
BS00074855_51	5A	99	0.293872965669124	0.211009174311927	218	NA	NA	0.942832718184405	0.0206784077012756
IAAV5841	1D	93	0.293890233683012	0.431192660550459	218	NA	NA	0.942832718184405	-0.0242241610063942
Kukri_rep_c117390_70	6B	57	0.293968221435439	0.176605504587156	218	NA	NA	0.942832718184405	0.0284072172182945
Excalibur_c32739_698	6B	79	0.294098879698835	0.18348623853211	218	NA	NA	0.942832718184405	-0.0225186975534122
BS00076261_51	2D	41	0.294140243105541	0.155963302752294	218	NA	NA	0.942832718184405	0.0224813108290043
BobWhite_c11059_169	2B	72	0.294422138575633	0.0871559633027523	218	NA	NA	0.942832718184405	0.0306230306282762
wsnp_Ex_c5947_10431109	1B	65	0.294460488282995	0.126146788990826	218	NA	NA	0.942832718184405	0.0235923353457217
BobWhite_c18136_441	6D	161	0.294533391576963	0.371559633027523	218	NA	NA	0.942832718184405	0.0177078830000585
wsnp_Ku_c854_1768346	7B	99	0.294596160982771	0.44954128440367	218	NA	NA	0.942832718184405	-0.0163954540810298
Kukri_c3882_2021	2A	47	0.294704210213653	0.277522935779816	218	NA	NA	0.942832718184405	0.0171304336504594
Excalibur_rep_c69275_346	6A	83	0.294847602567694	0.330275229357798	218	NA	NA	0.942832718184405	0.0182633724849239
Excalibur_c17487_51	6A	141	0.295273742577628	0.295871559633028	218	NA	NA	0.942832718184405	-0.0186807657274999
Tdurum_contig6121_907	6B	66	0.295501060749542	0.174311926605505	218	NA	NA	0.942832718184405	0.0229238076257694
wsnp_CD454706B_Ta_1_1	6B	72	0.295565114695854	0.135321100917431	218	NA	NA	0.942832718184405	-0.030044139950931
BobWhite_c45091_53	6B	72	0.295565114696722	0.135321100917431	218	NA	NA	0.942832718184405	0.0300441399508982
IACX2250	6A	81	0.295642719768707	0.357798165137615	218	NA	NA	0.942832718184405	0.0192847492977606
Kukri_c9073_1450	5B	62	0.295647669610023	0.376146788990826	218	NA	NA	0.942832718184405	-0.0200281375535116
RFL_Contig385_761	2B	134	0.295665796575382	0.43348623853211	218	NA	NA	0.942832718184405	0.0209993002193478
wsnp_CAP11_c78_114341	7A	136	0.295719929098904	0.36697247706422	218	NA	NA	0.942832718184405	0.0195464381521369
tplb0059i08_441	1A	156	0.295733794938292	0.321100917431193	218	NA	NA	0.942832718184405	0.0167959181329422
RAC875_c83401_115	4A	110	0.296031261312639	0.426605504587156	218	NA	NA	0.942832718184405	-0.016258018846341
BS00084703_51	4A	127	0.2965014669135	0.181192660550459	218	NA	NA	0.942832718184405	-0.0246665570094322
CAP8_c3129_381	2A	155	0.297178378572968	0.373853211009174	218	NA	NA	0.942832718184405	0.017815727630806
tplb0021g21_595	2A	150	0.297197973889284	0.36697247706422	218	NA	NA	0.942832718184405	0.0178762615798185
RAC875_c41604_1001	6B	65	0.297571669297955	0.305045871559633	218	NA	NA	0.942832718184405	0.0379106624121377
BS00091002_51	3A	114	0.297880502585855	0.288990825688073	218	NA	NA	0.942832718184405	0.0172268629850487
RAC875_rep_c108382_824	7B	167	0.298000079482531	0.295871559633028	218	NA	NA	0.942832718184405	-0.0184094385198073
Kukri_rep_c72756_155	5B	132	0.298431495550173	0.073394495412844	218	NA	NA	0.942832718184405	0.0294891528872654
[truncated: 4,422 more rows]
