# Supplementary material for: Haplotype-tagged SNPs improve genomic prediction accuracy for Fusarium head blight resistance and yield-related traits in wheat
Source: Theor Appl Genet. 2023 Apr 3;136(4):92. doi: 10.1007/s00122-023-04352-8 (PMC10068637; doi:10.1007/s00122-023-04352-8)
Supplement: Supplementary file 6 — Supplementary file6 (ZIP 14628 KB) [file 122_2023_4352_MOESM6_ESM.zip › FLA/4-GWAS-FLA.csv]

SNP	Chromosome	Position	P.value	maf	nobs	Rsquare.of.Model.without.SNP	Rsquare.of.Model.with.SNP	FDR_Adjusted_P-values	effect
BS00109991_51	1A	104	2.87787965779885e-05	0.362385321100917	218	NA	NA	0.113321974381699	-0.06546793216393
BS00110627_51	1A	104	4.61999806082431e-05	0.385321100917431	218	NA	NA	0.113321974381699	0.0616966553024234
Ra_c37969_549	1B	75	7.05945954694416e-05	0.0825688073394495	218	NA	NA	0.113321974381699	-0.0993068944084072
Excalibur_c5218_75	1B	75	7.05945954721687e-05	0.0825688073394495	218	NA	NA	0.113321974381699	0.0993068944084028
Excalibur_c34625_281	1B	67	0.00016525374226435	0.0779816513761468	218	NA	NA	0.212218855815879	0.0948042546399734
RAC875_c6798_467	1A	104	0.000367312475296462	0.353211009174312	218	NA	NA	0.393085567313097	0.0559704515077044
BS00065863_51	4A	30	0.000476475061442182	0.323394495412844	218	NA	NA	0.396741524642422	0.0492960617427896
Excalibur_c47013_1503	1A	105	0.000494304967627998	0.467889908256881	218	NA	NA	0.396741524642422	0.0590543954286016
IAAV6731	1B	75	0.000765841732934514	0.0802752293577982	218	NA	NA	0.546385529685835	-0.0851853074205167
BS00077879_51	5A	36	0.00104100943079802	0.401376146788991	218	NA	NA	0.577058425422348	-0.048894595893076
CAP11_c2974_53	1B	74	0.0010741340482358	0.0917431192660551	218	NA	NA	0.577058425422348	0.0761408822376652
RAC875_c38663_2179	4A	49	0.00134805737131515	0.0688073394495413	218	NA	NA	0.577058425422348	-0.0852472996480955
wsnp_CAP7_c32_19340	4A	49	0.00134805737131515	0.0688073394495413	218	NA	NA	0.577058425422348	-0.0852472996480955
wsnp_Ku_c61953_63254478	4A	49	0.00134805737131515	0.0688073394495413	218	NA	NA	0.577058425422348	-0.0852472996480955
wsnp_JD_c14769_14413046	4A	49	0.00134805737133394	0.0688073394495413	218	NA	NA	0.577058425422348	0.0852472996480698
BS00094095_51	5A	37	0.00150500357744237	0.355504587155963	218	NA	NA	0.60397674817234	-0.0482687338300334
D_GB5Y7FA02I369B_378	1D	38	0.00192474599628246	0.385321100917431	218	NA	NA	0.691403593342628	0.0437612078888012
wsnp_Ex_c852_1657319	1B	70	0.00193821284537725	0.247706422018349	218	NA	NA	0.691403593342628	0.0544954884377056
Kukri_rep_c69028_1398	3A	16	0.00226584380717952	0.461009174311927	218	NA	NA	0.744823270475569	-0.0513848667011505
Excalibur_c48379_461	1B	77	0.00231996035033661	0.325688073394495	218	NA	NA	0.744823270475569	-0.0446767472928329
Kukri_rep_c111991_498	1B	82	0.00295137734953022	0.107798165137615	218	NA	NA	0.888341193842063	-0.0643037344318205
BobWhite_rep_c50145_387	5A	37	0.00307430183632989	0.362385321100917	218	NA	NA	0.888341193842063	0.045800259612518
RAC875_rep_c106118_339	5A	39	0.00318203511265651	0.458715596330275	218	NA	NA	0.888341193842063	-0.0436510937968961
BS00039492_51	5B	63	0.00363257737567796	0.325688073394495	218	NA	NA	0.927758427979303	0.0697237879353168
RAC875_c38003_164	2B	35	0.00390610156267174	0.13302752293578	218	NA	NA	0.927758427979303	-0.0555369238110006
Kukri_c4412_383	1B	74	0.00403474398406339	0.0665137614678899	218	NA	NA	0.927758427979303	0.0790943095046592
Tdurum_contig8840_575	1B	123	0.00424377162400426	0.13302752293578	218	NA	NA	0.927758427979303	0.0609919166899369
wsnp_RFL_Contig2699_2402527	3A	101	0.00431880171813909	0.0802752293577982	218	NA	NA	0.927758427979303	0.0758814878391165
Kukri_c32803_150	3B	9	0.00445163283339636	0.472477064220183	218	NA	NA	0.927758427979303	0.0421715709127746
BobWhite_c41272_159	1A	108	0.00454603077425356	0.488532110091743	218	NA	NA	0.927758427979303	-0.0523402380690694
BS00048610_51	1B	77	0.00501300262592465	0.107798165137615	218	NA	NA	0.927758427979303	0.0629674789063941
Tdurum_contig74813_560	6B	1	0.00514819629928408	0.165137614678899	218	NA	NA	0.927758427979303	0.0554029938817333
Ra_c110766_321	1A	106	0.0052812731658126	0.474770642201835	218	NA	NA	0.927758427979303	0.0457028612928383
JD_c3116_778	1B	75	0.005380116907748	0.100917431192661	218	NA	NA	0.927758427979303	-0.0636143686049664
BS00078085_51	1A	111	0.00591672572109922	0.185779816513762	218	NA	NA	0.927758427979303	0.0502900550033445
wsnp_Ku_c46762_53407442	3A	173	0.0061675355566355	0.371559633027523	218	NA	NA	0.927758427979303	0.0430753138200428
IACX5921	1B	78	0.006185976443999	0.0711009174311927	218	NA	NA	0.927758427979303	-0.0764843813315332
RAC875_c32077_284	1B	78	0.00618597644406459	0.0711009174311926	218	NA	NA	0.927758427979303	0.0764843813315323
BS00021873_51	5A	39	0.00619664928839161	0.435779816513761	218	NA	NA	0.927758427979303	0.0404434999941783
Kukri_c25512_53	1B	122	0.00622174430962353	0.139908256880734	218	NA	NA	0.927758427979303	0.0558685633073015
BS00057293_51	5A	16	0.00627750073477217	0.438073394495413	218	NA	NA	0.927758427979303	-0.0406089819158062
RAC875_rep_c105766_652	1A	107	0.00636791730972885	0.490825688073394	218	NA	NA	0.927758427979303	-0.0511851468576818
RFL_Contig5334_831	1A	108	0.00636791730972885	0.490825688073394	218	NA	NA	0.927758427979303	-0.0511851468576818
wsnp_BE443588A_Ta_2_2	1A	108	0.00661273496046584	0.488532110091743	218	NA	NA	0.927758427979303	0.0506183119557075
Ku_c8992_405	1A	107	0.00664925206976973	0.456422018348624	218	NA	NA	0.927758427979303	-0.0474031593307522
Excalibur_c6782_253	3B	6	0.0068033258117265	0.275229357798165	218	NA	NA	0.927758427979303	-0.0433715409006279
wsnp_Ex_c28900_37982485	1A	106	0.00681297190384239	0.493119266055046	218	NA	NA	0.927758427979303	0.0504808319230197
RAC875_rep_c119728_146	1B	75	0.00724940943766964	0.103211009174312	218	NA	NA	0.927758427979303	0.0614449702841871
Kukri_c4310_489	3B	70	0.00728590157328567	0.204128440366973	218	NA	NA	0.927758427979303	0.0611809250298272
BS00069723_51	1B	70	0.00730085393519841	0.128440366972477	218	NA	NA	0.927758427979303	-0.0569519149101856
wsnp_BF293181A_Ta_2_4	7A	136	0.00764789308965289	0.105504587155963	218	NA	NA	0.927758427979303	0.068661492920767
BS00068083_51	1B	78	0.00764814491647889	0.144495412844037	218	NA	NA	0.927758427979303	0.0528283938414909
wsnp_CAP11_c1815_982483	1A	111	0.00766319577869883	0.185779816513761	218	NA	NA	0.927758427979303	-0.0485317704508166
wsnp_Ex_rep_c68091_66846454	5B	40	0.00781473387282092	0.18348623853211	218	NA	NA	0.927758427979303	0.0736253659000994
wsnp_Ex_c4612_8254533	1A	108	0.00794684839415381	0.486238532110092	218	NA	NA	0.927758427979303	0.0488957624056123
BS00047242_51	5A	16	0.00868892321966684	0.451834862385321	218	NA	NA	0.959105747620987	0.0388853461921963
Excalibur_c40993_1129	1B	78	0.00882889015530012	0.240825688073395	218	NA	NA	0.959105747620987	0.0404235135941367
Tdurum_contig81102_102	1B	75	0.00891819826932056	0.105504587155963	218	NA	NA	0.959105747620987	0.0592475491898563
BS00022920_51	1B	75	0.0089181982697199	0.105504587155963	218	NA	NA	0.959105747620987	-0.0592475491898909
wsnp_Ex_rep_c67635_66292308	3A	16	0.00927038181588315	0.481651376146789	218	NA	NA	0.959105747620987	-0.0443608457341238
RAC875_c66695_560	2B	131	0.00967372723789323	0.0986238532110092	218	NA	NA	0.959105747620987	-0.0609012598581993
RFL_Contig5885_435	6B	17	0.00968072829030763	0.215596330275229	218	NA	NA	0.959105747620987	0.046067023363026
Tdurum_contig48689_514	6B	49	0.00968211045386156	0.227064220183486	218	NA	NA	0.959105747620987	-0.0521182302871424
BS00095510_51	1A	111	0.00996988691607057	0.190366972477064	218	NA	NA	0.959105747620987	0.0468419970571787
wsnp_Ex_c33452_41938159	1A	106	0.00998163231490822	0.477064220183486	218	NA	NA	0.959105747620987	-0.0432494212040471
wsnp_Ex_c33452_41938013	1A	106	0.00998163231493798	0.477064220183486	218	NA	NA	0.959105747620987	0.0432494212040364
IAAV7172	1A	108	0.0101957807909934	0.5	218	NA	NA	0.959105747620987	-0.0471662672163813
wsnp_Ex_c5915_10378807	5B	39	0.0104638978848102	0.222477064220184	218	NA	NA	0.959105747620987	0.0602577687512422
Kukri_c7119_392	1A	106	0.0104722185744441	0.481651376146789	218	NA	NA	0.959105747620987	-0.0424516785669091
wsnp_Ku_c10362_17156084	3A	25	0.010494907148019	0.259174311926605	218	NA	NA	0.959105747620987	0.0401612531049196
IAAV4252	5B	39	0.0106052808100125	0.185779816513761	218	NA	NA	0.959105747620987	-0.0692561500279218
wsnp_CAP11_rep_c4346_2050918	7A	212	0.0110672108243068	0.284403669724771	218	NA	NA	0.983075660692039	0.0469724222906756
Ra_c700_2210	5A	63	0.0114208663752801	0.204128440366973	218	NA	NA	0.983075660692039	-0.0439640912153685
BS00081120_51	5A	39	0.0114500365513683	0.137614678899083	218	NA	NA	0.983075660692039	0.0489051289240336
wsnp_Ex_rep_c102067_87314043	1A	108	0.0117763399646646	0.481651376146789	218	NA	NA	0.983075660692039	0.0470448087780309
wsnp_Ex_c18662_27538313	1A	70	0.011841575260574	0.107798165137615	218	NA	NA	0.983075660692039	0.0774976449107934
wsnp_RFL_Contig3943_4376736	6B	63	0.0123812902284662	0.495412844036697	218	NA	NA	0.983075660692039	0.0763700099356655
BS00059422_51	1A	20	0.0127803872004957	0.252293577981651	218	NA	NA	0.983075660692039	-0.04097567575608
BS00056932_51	5A	16	0.0128471674535451	0.438073394495413	218	NA	NA	0.983075660692039	-0.0366169776771539
Kukri_c9073_1450	5B	62	0.0130897650603893	0.369266055045872	218	NA	NA	0.983075660692039	-0.0513841927214997
wsnp_Ex_c40011_47158369	7A	135	0.0132776454707475	0.123853211009174	218	NA	NA	0.983075660692039	-0.062489191270835
wsnp_Ku_rep_c72700_72370664	3B	72	0.0136993694461133	0.380733944954128	218	NA	NA	0.983075660692039	-0.0392268655492165
BS00095568_51	1B	70	0.0137803384451806	0.13302752293578	218	NA	NA	0.983075660692039	0.0524493957534879
BS00100107_51	5A	56	0.0138683811683611	0.165137614678899	218	NA	NA	0.983075660692039	-0.0437873235653892
Tdurum_contig42495_389	3A	149	0.0140092878568616	0.378440366972477	218	NA	NA	0.983075660692039	0.0381845009170405
RAC875_rep_c74070_518	1B	70	0.0143344360819376	0.126146788990826	218	NA	NA	0.983075660692039	0.0535605466737685
CAP11_rep_c5039_201	1B	70	0.0143667361808245	0.135321100917431	218	NA	NA	0.983075660692039	-0.051969594636792
IACX5994	1A	106	0.0145215356233479	0.479357798165138	218	NA	NA	0.983075660692039	-0.0408357052064421
RAC875_c5518_1401	5B	41	0.0146359782731098	0.178899082568807	218	NA	NA	0.983075660692039	0.0694252828765158
wsnp_Ex_c3096_5709369	3B	72	0.0153681057044298	0.348623853211009	218	NA	NA	0.983075660692039	-0.0405757750015718
Kukri_rep_c102231_265	1A	25	0.0159778112652842	0.360091743119266	218	NA	NA	0.983075660692039	0.0343697267520451
wsnp_Ex_c16963_25554152	5B	57	0.0160591923272314	0.43348623853211	218	NA	NA	0.983075660692039	0.0429293019379955
RAC875_c12259_1892	6B	16	0.0161810553510338	0.215596330275229	218	NA	NA	0.983075660692039	-0.0425772196060645
Excalibur_c18182_760	6B	64	0.0165325787524908	0.493119266055046	218	NA	NA	0.983075660692039	0.0740729011235643
Ku_c172_840	3B	78	0.0165707941291772	0.128440366972477	218	NA	NA	0.983075660692039	0.0517860509163341
wsnp_Ex_c41953_48657850	1A	106	0.0165873599221723	0.362385321100917	218	NA	NA	0.983075660692039	0.0429418152334708
wsnp_Ex_c41953_48658353	1A	106	0.0165873599221723	0.362385321100917	218	NA	NA	0.983075660692039	0.0429418152334708
wsnp_JD_c3973_5044238	1A	106	0.0165873599221723	0.362385321100917	218	NA	NA	0.983075660692039	0.0429418152334708
BobWhite_c22134_398	1A	109	0.0167066080694043	0.206422018348624	218	NA	NA	0.983075660692039	0.0436878014641948
wsnp_Ku_c15816_24541162	5A	63	0.01672875497243	0.247706422018349	218	NA	NA	0.983075660692039	0.0406283566245413
Kukri_rep_c100676_151	6B	58	0.0169065737024253	0.224770642201835	218	NA	NA	0.983075660692039	-0.0538814244140546
RFL_Contig3481_1669	1D	5	0.0169515123774052	0.396788990825688	218	NA	NA	0.983075660692039	0.0345468098512871
Ra_c11042_1500	1A	70	0.0171545829626283	0.130733944954128	218	NA	NA	0.983075660692039	0.0832260409338925
IAAV5756	1A	70	0.0172475086863268	0.0963302752293578	218	NA	NA	0.983075660692039	-0.0829270763983629
BS00056933_51	5A	20	0.0173139661325198	0.442660550458716	218	NA	NA	0.983075660692039	0.0344219213413828
Tdurum_contig96086_74	1A	108	0.0175996610607358	0.48394495412844	218	NA	NA	0.983075660692039	-0.0443022069447707
wsnp_Ku_c1818_3557408	1A	17	0.0178449841937373	0.396788990825688	218	NA	NA	0.983075660692039	0.0350316192657889
wsnp_Ku_c23096_32987510	1B	78	0.0179795304239911	0.18348623853211	218	NA	NA	0.983075660692039	0.0444034385873344
Kukri_c14072_188	3B	70	0.0181084503415916	0.252293577981651	218	NA	NA	0.983075660692039	-0.0580526875395826
CAP7_c3950_160	7B	155	0.0183249483333368	0.103211009174312	218	NA	NA	0.983075660692039	0.0593966567740498
BS00108020_51	5B	51	0.0184121776392177	0.206422018348624	218	NA	NA	0.983075660692039	0.0453760546685968
RAC875_c5556_328	1B	75	0.0187550209627227	0.128440366972477	218	NA	NA	0.983075660692039	-0.0535541646380713
BS00022916_51	1B	61	0.0188576641085961	0.291284403669725	218	NA	NA	0.983075660692039	0.0397986204917196
Tdurum_contig25393_218	5B	41	0.018865917799952	0.188073394495413	218	NA	NA	0.983075660692039	0.0649604868022351
IACX3288	5B	57	0.0189163278156058	0.419724770642202	218	NA	NA	0.983075660692039	-0.0442112987905183
RAC875_c95548_156	1B	78	0.018948624898486	0.130733944954128	218	NA	NA	0.983075660692039	-0.049114309407142
RAC875_c36922_829	3A	24	0.0191111595844288	0.456422018348624	218	NA	NA	0.983075660692039	-0.0384798876329722
Ra_c4601_2417	7A	136	0.0196329311890602	0.107798165137615	218	NA	NA	0.983075660692039	0.0630886126789836
Kukri_c58950_69	7A	136	0.0199252416139714	0.112385321100917	218	NA	NA	0.983075660692039	0.0639788298098729
Ku_c4823_673	1A	35	0.0199288739700954	0.327981651376147	218	NA	NA	0.983075660692039	-0.0357229162562431
CAP8_c1305_148	1D	45	0.0200835817843426	0.305045871559633	218	NA	NA	0.983075660692039	0.0363071270691737
Excalibur_c62737_131	3B	70	0.0202223810783554	0.254587155963303	218	NA	NA	0.983075660692039	-0.0573749767765435
IACX8272	3B	70	0.0202223810785123	0.254587155963303	218	NA	NA	0.983075660692039	0.0573749767765221
IAAV2342	1A	70	0.0204251544762544	0.0986238532110092	218	NA	NA	0.983075660692039	0.0806357003736373
Ku_c2449_578	1A	70	0.0204251544762544	0.0986238532110092	218	NA	NA	0.983075660692039	0.0806357003736373
RAC875_c21620_1359	1A	70	0.0204251544762544	0.0986238532110092	218	NA	NA	0.983075660692039	0.0806357003736373
Ex_c801_820	1A	70	0.0204251544770518	0.0986238532110092	218	NA	NA	0.983075660692039	-0.0806357003736764
RAC875_rep_c116173_605	5B	30	0.0205037884516346	0.172018348623853	218	NA	NA	0.983075660692039	-0.0453811168303133
RAC875_rep_c69619_78	2A	131	0.0206776819366063	0.369266055045872	218	NA	NA	0.983075660692039	0.0350576565095668
Kukri_rep_c105119_190	5B	44	0.0206961114313765	0.181192660550459	218	NA	NA	0.983075660692039	0.0626038870692724
wsnp_Ex_c2352_4405961	4A	102	0.0207004562703825	0.176605504587156	218	NA	NA	0.983075660692039	0.0461961480645909
RAC875_c22101_656	6B	64	0.0209881386948067	0.493119266055046	218	NA	NA	0.983075660692039	-0.0713740478941745
RAC875_rep_c117234_313	5B	39	0.021257493743038	0.165137614678899	218	NA	NA	0.983075660692039	-0.0582516069676702
Ex_c24477_484	5B	69	0.0213677138369246	0.192660550458716	218	NA	NA	0.983075660692039	0.0581937322210493
Ra_c1726_1071	5B	69	0.0213980620451017	0.185779816513762	218	NA	NA	0.983075660692039	0.0591392210358208
CAP11_c896_88	4D	170	0.0218214385799435	0.135321100917431	218	NA	NA	0.983075660692039	0.0558611666070279
Ra_c700_1024	5A	63	0.0220917809701746	0.211009174311927	218	NA	NA	0.983075660692039	0.0397407790321411
Kukri_c94493_273	5B	72	0.0225498492698345	0.190366972477064	218	NA	NA	0.983075660692039	0.0585671053012931
Excalibur_c12875_864	3A	16	0.0225822781886632	0.479357798165138	218	NA	NA	0.983075660692039	0.0382409082287758
IAAV2654	2A	81	0.0230090758650555	0.454128440366973	218	NA	NA	0.983075660692039	0.033548804653913
Kukri_rep_c106665_549	5B	39	0.0231851140488867	0.211009174311927	218	NA	NA	0.983075660692039	-0.0557065144370839
BS00108019_51	5B	51	0.0236119112032653	0.194954128440367	218	NA	NA	0.983075660692039	-0.0433685090362559
wsnp_Ex_c658_1294003	5B	44	0.0238159577731138	0.178899082568807	218	NA	NA	0.983075660692039	0.0625987647290671
JD_c16284_736	5B	39	0.0238655014422163	0.222477064220184	218	NA	NA	0.983075660692039	0.0530930880003808
IAAV3519	3B	80	0.0240120949089674	0.130733944954128	218	NA	NA	0.983075660692039	0.0478481547891185
IAAV942	7A	134	0.0240523842288398	0.0504587155963303	218	NA	NA	0.983075660692039	0.075864041541589
wsnp_Ex_c1440_2764867	1B	78	0.0242019814950576	0.128440366972477	218	NA	NA	0.983075660692039	-0.0483043338859819
wsnp_Ex_c38995_46393506	7B	67	0.0245098059355951	0.263761467889908	218	NA	NA	0.983075660692039	0.0450622434764458
wsnp_CAP8_rep_c3844_1896355	7A	212	0.0249074852409085	0.25	218	NA	NA	0.983075660692039	0.041164444707853
IACX203	6B	67	0.0249296806478033	0.490825688073394	218	NA	NA	0.983075660692039	-0.0426616745596302
tplb0025h02_630	6D	134	0.0249343160581209	0.149082568807339	218	NA	NA	0.983075660692039	-0.0460501600988543
RFL_Contig1488_671	3A	15	0.0252157718424118	0.438073394495413	218	NA	NA	0.983075660692039	-0.0372936714173981
BS00048117_51	1A	70	0.0252793658406036	0.0940366972477065	218	NA	NA	0.983075660692039	-0.0783103847338964
wsnp_Ku_c3468_6420199	1A	70	0.0252793658406036	0.0940366972477065	218	NA	NA	0.983075660692039	-0.0783103847338964
BS00079127_51	6B	65	0.0254749399330996	0.311926605504587	218	NA	NA	0.983075660692039	0.0844794996019331
wsnp_Ex_rep_c66351_64532511	7B	67	0.0261638900342761	0.272935779816514	218	NA	NA	0.983075660692039	-0.0451907701140577
wsnp_Ex_c7965_13520238	1A	36	0.0263204576574773	0.305045871559633	218	NA	NA	0.983075660692039	0.0409171250205347
RAC875_c95993_265	3B	69	0.0268622144154863	0.247706422018349	218	NA	NA	0.983075660692039	0.0560894324052867
BS00030581_51	3B	70	0.027045193299475	0.245412844036697	218	NA	NA	0.983075660692039	0.055598114844571
Tdurum_contig14404_319	5B	126	0.0272575765251199	0.426605504587156	218	NA	NA	0.983075660692039	-0.058770040652302
BS00066230_51	3A	16	0.0274072342412738	0.488532110091743	218	NA	NA	0.983075660692039	0.0375806601684889
BobWhite_c24484_240	5B	182	0.0274752142063126	0.0848623853211009	218	NA	NA	0.983075660692039	-0.0578616632292688
BS00066475_51	3A	87	0.0275797169513444	0.431192660550459	218	NA	NA	0.983075660692039	0.0378422544983064
wsnp_Ex_c64847_63484965	6B	59	0.0279969588128517	0.44954128440367	218	NA	NA	0.983075660692039	0.0584713177985101
Ku_c439_1308	5B	39	0.0283362633479402	0.197247706422018	218	NA	NA	0.983075660692039	0.0560777133749539
Kukri_rep_c117022_97	3D	1	0.0289433500551109	0.073394495412844	218	NA	NA	0.983075660692039	-0.0552225313756907
Excalibur_c37115_306	3B	78	0.0292169866541192	0.13302752293578	218	NA	NA	0.983075660692039	-0.0461121590703755
Tdurum_contig10172_176	5B	62	0.0293961365901371	0.364678899082569	218	NA	NA	0.983075660692039	-0.0454389946414011
Tdurum_contig77275_259	5B	62	0.0293961365903986	0.364678899082569	218	NA	NA	0.983075660692039	0.0454389946413727
wsnp_Ra_c26091_35652620	5B	62	0.0293961365903986	0.364678899082569	218	NA	NA	0.983075660692039	0.0454389946413727
BS00048754_51	3B	80	0.029447307053463	0.295871559633027	218	NA	NA	0.983075660692039	0.035942867004497
Tdurum_contig43844_1266	5A	59	0.0294706056038113	0.461009174311927	218	NA	NA	0.983075660692039	-0.0311269332524411
BS00070104_51	2D	83	0.0298263641785352	0.0894495412844036	218	NA	NA	0.983075660692039	0.0533605046819474
Ex_c23451_720	1A	70	0.0299234186086325	0.0963302752293578	218	NA	NA	0.983075660692039	-0.0757949526546042
wsnp_Ex_c28165_37310070	1A	70	0.0299234186086325	0.0963302752293578	218	NA	NA	0.983075660692039	-0.0757949526546042
wsnp_Ex_rep_c67763_66441222	1A	70	0.0299234186086325	0.0963302752293578	218	NA	NA	0.983075660692039	-0.0757949526546042
BS00030644_51	1A	70	0.02998747561301	0.100917431192661	218	NA	NA	0.983075660692039	-0.0726279349820942
wsnp_Ex_rep_c66318_64485410	1A	70	0.02998747561301	0.100917431192661	218	NA	NA	0.983075660692039	-0.0726279349820942
Tdurum_contig54957_624	3D	143	0.0299926293888924	0.401376146788991	218	NA	NA	0.983075660692039	0.0356073023580379
RAC875_rep_c116436_106	7B	67	0.0300238969904874	0.247706422018349	218	NA	NA	0.983075660692039	-0.0460265268832067
RAC875_rep_c106588_205	7D	150	0.0301538352133631	0.208715596330275	218	NA	NA	0.983075660692039	0.0424110064068977
wsnp_JD_c1843_2562950	3B	70	0.0302284707267894	0.247706422018349	218	NA	NA	0.983075660692039	-0.0548008115969925
JD_c947_819	5A	43	0.0303952539543878	0.201834862385321	218	NA	NA	0.983075660692039	-0.0550563286422943
BS00091035_51	4B	71	0.0306241072781087	0.188073394495413	218	NA	NA	0.983075660692039	-0.0567824468289473
IAAV1931	4B	71	0.0306241072781087	0.188073394495413	218	NA	NA	0.983075660692039	-0.0567824468289473
Kukri_c27107_760	4B	71	0.0306241072781087	0.188073394495413	218	NA	NA	0.983075660692039	-0.0567824468289473
wsnp_Ex_c19319_28253742	4B	71	0.0306241072781087	0.188073394495413	218	NA	NA	0.983075660692039	-0.0567824468289473
BS00066186_51	2A	83	0.0306505982361664	0.438073394495413	218	NA	NA	0.983075660692039	0.0304003598928784
RAC875_rep_c77197_202	6B	1	0.0306521681716087	0.412844036697248	218	NA	NA	0.983075660692039	0.0316593649662327
Excalibur_c64855_328	1A	70	0.0307009935185182	0.0917431192660551	218	NA	NA	0.983075660692039	0.0735212647077876
Ex_c801_555	1A	70	0.031432597228023	0.103211009174312	218	NA	NA	0.983075660692039	0.0710551079216284
RAC875_c2202_1097	1A	70	0.031432597228343	0.103211009174312	218	NA	NA	0.983075660692039	-0.0710551079216657
wsnp_Ex_c44498_50537128	1A	70	0.031432597228343	0.103211009174312	218	NA	NA	0.983075660692039	-0.0710551079216657
wsnp_Ex_rep_c69631_68583202	5B	57	0.031461435104042	0.456422018348624	218	NA	NA	0.983075660692039	0.0402072686073947
Tdurum_contig42797_2922	1B	79	0.0315578177311753	0.174311926605505	218	NA	NA	0.983075660692039	0.0415294332235376
Kukri_c9713_1999	2A	108	0.0321476457957499	0.481651376146789	218	NA	NA	0.983075660692039	0.0444791759204559
Tdurum_contig47550_699	1B	83	0.0321693466364094	0.392201834862385	218	NA	NA	0.983075660692039	-0.0345461650052172
wsnp_Ra_c6474_11298858	1A	70	0.0322399787728638	0.130733944954128	218	NA	NA	0.983075660692039	0.0790912727891158
wsnp_Ex_c3747_6824863	1A	70	0.0322399787758627	0.130733944954128	218	NA	NA	0.983075660692039	-0.079091272789185
wsnp_Ex_c6934_11953178	1A	70	0.0322399787758627	0.130733944954128	218	NA	NA	0.983075660692039	-0.079091272789185
BS00064905_51	2A	83	0.032323836020453	0.458715596330275	218	NA	NA	0.983075660692039	0.0317362375991639
BS00040337_51	2A	108	0.0327206660580189	0.486238532110092	218	NA	NA	0.983075660692039	0.0441711796542528
RFL_Contig174_406	2A	6	0.0331927820009862	0.44954128440367	218	NA	NA	0.983075660692039	-0.0361900577415302
BS00028874_51	1A	70	0.0334061070142646	0.137614678899083	218	NA	NA	0.983075660692039	0.0744111874575939
BS00056550_51	1A	24	0.0336200876740924	0.323394495412844	218	NA	NA	0.983075660692039	-0.0320122369814415
wsnp_Ex_c18462_27305612	1B	79	0.0337354915814137	0.401376146788991	218	NA	NA	0.983075660692039	0.0358611515881346
Tdurum_contig42479_3800	1A	38	0.0339020442525192	0.204128440366972	218	NA	NA	0.983075660692039	0.0386755804948962
tplb0025h02_894	6D	134	0.0344444700457765	0.146788990825688	218	NA	NA	0.983075660692039	-0.0437116202679784
IAAV9022	1A	70	0.0345245624099028	0.126146788990826	218	NA	NA	0.983075660692039	0.075370650951637
wsnp_BE518393A_Td_2_3	1A	70	0.0345245624099028	0.126146788990826	218	NA	NA	0.983075660692039	0.075370650951637
RAC875_c992_718	2A	108	0.0345983909030035	0.48394495412844	218	NA	NA	0.983075660692039	0.0441623285436048
wsnp_BE406351A_Ta_2_2	2A	108	0.0345983909030035	0.48394495412844	218	NA	NA	0.983075660692039	0.0441623285436048
Tdurum_contig46030_580	3B	100	0.0351882609748647	0.288990825688073	218	NA	NA	0.983075660692039	-0.034268914416927
wsnp_Ra_c13949_21928888	6B	57	0.0352153571626978	0.369266055045872	218	NA	NA	0.983075660692039	-0.0401177490317863
BobWhite_c11042_284	6B	57	0.0352909751897921	0.240825688073395	218	NA	NA	0.983075660692039	-0.0407819766847588
wsnp_Ex_c11374_18361760	1A	70	0.0353446890221495	0.0986238532110092	218	NA	NA	0.983075660692039	-0.0686924809189122
wsnp_Ex_rep_c105244_89727666	1A	70	0.0353446890221495	0.0986238532110092	218	NA	NA	0.983075660692039	-0.0686924809189122
RAC875_c58425_331	6B	9	0.0355874855907212	0.419724770642202	218	NA	NA	0.983075660692039	-0.0311864186041184
Kukri_c12079_204	3A	123	0.0361073457912013	0.348623853211009	218	NA	NA	0.983075660692039	0.0349916945239919
wsnp_Ra_c1020_2062200	1D	33	0.0363837829730399	0.403669724770642	218	NA	NA	0.983075660692039	0.0305286685818151
wsnp_Ex_c24474_33721784	4A	70	0.0364080565367114	0.467889908256881	218	NA	NA	0.983075660692039	-0.0330259174697645
IACX3059	5B	69	0.0367771934191468	0.295871559633027	218	NA	NA	0.983075660692039	0.0513487773221826
Tdurum_contig84962_266	7B	62	0.0368481535853689	0.110091743119266	218	NA	NA	0.983075660692039	0.0441323469370074
wsnp_BE497618A_Ta_1_1	4A	49	0.0368607746966838	0.055045871559633	218	NA	NA	0.983075660692039	0.0642805976631866
IAAV6675	6B	63	0.0371980242187605	0.493119266055046	218	NA	NA	0.983075660692039	0.0657514229471872
wsnp_Ex_c33813_42239400	6B	64	0.0371980242187605	0.493119266055046	218	NA	NA	0.983075660692039	0.0657514229471872
Excalibur_c4361_309	6B	64	0.0371980242192542	0.493119266055046	218	NA	NA	0.983075660692039	-0.0657514229472085
Ra_c10469_616	6B	63	0.0371980242192542	0.493119266055046	218	NA	NA	0.983075660692039	-0.0657514229472085
wsnp_Ex_c43809_50018316	6B	63	0.0371980242192542	0.493119266055046	218	NA	NA	0.983075660692039	-0.0657514229472085
wsnp_BE497820A_Ta_2_2	5A	50	0.0385029375837381	0.0642201834862385	218	NA	NA	0.983075660692039	-0.0624583784557942
wsnp_Ex_c7447_12751589	1B	79	0.038681501418068	0.105504587155963	218	NA	NA	0.983075660692039	0.04551953424156
wsnp_Ex_c7447_12752449	1B	78	0.0386815014184714	0.105504587155963	218	NA	NA	0.983075660692039	-0.045519534241568
Ra_c3470_1551	7B	73	0.0388024397592769	0.073394495412844	218	NA	NA	0.983075660692039	0.0557640661604779
Excalibur_c79041_63	5B	63	0.0388435495682582	0.30045871559633	218	NA	NA	0.983075660692039	0.050529737999927
wsnp_BF201102A_Ta_2_1	5A	35	0.039212280215892	0.493119266055046	218	NA	NA	0.983075660692039	-0.0267889854333685
Kukri_c1728_1876	2A	83	0.0392295698612294	0.44954128440367	218	NA	NA	0.983075660692039	0.0302801240121084
wsnp_Ex_c21450_30588044	1A	70	0.0396336483786557	0.123853211009174	218	NA	NA	0.983075660692039	-0.0665103793466244
Kukri_c42807_473	7A	136	0.0396440491399429	0.0596330275229358	218	NA	NA	0.983075660692039	-0.0625733955720378
Ku_c4349_1791	5B	41	0.0397036911946897	0.206422018348624	218	NA	NA	0.983075660692039	0.0491141985600549
BS00070580_51	1A	112	0.0397110227939127	0.438073394495413	218	NA	NA	0.983075660692039	-0.0355372109064955
Kukri_c439_857	5B	39	0.0397740670377205	0.181192660550459	218	NA	NA	0.983075660692039	-0.0555249814479168
BobWhite_c43135_397	6B	1	0.0398163352899013	0.435779816513761	218	NA	NA	0.983075660692039	-0.0301586203419362
BS00011539_51	2A	151	0.0399423363743096	0.197247706422018	218	NA	NA	0.983075660692039	0.0424473902580047
BS00106588_51	6B	67	0.0400372607596127	0.486238532110092	218	NA	NA	0.983075660692039	-0.039219390152418
wsnp_Ex_c18519_27369737	5B	41	0.0401812757022874	0.206422018348624	218	NA	NA	0.983075660692039	0.0493309419891332
wsnp_Ex_c25782_35041189	1B	61	0.0403712152879153	0.227064220183486	218	NA	NA	0.983075660692039	0.0386658017795405
CAP8_c3273_136	4B	71	0.0404848336359205	0.190366972477064	218	NA	NA	0.983075660692039	0.0538218221203586
wsnp_Ex_c48375_53299028	1A	70	0.040601351214065	0.0940366972477065	218	NA	NA	0.983075660692039	-0.0729199345188505
BS00041707_51	2A	106	0.0406596922003717	0.48394495412844	218	NA	NA	0.983075660692039	0.0424853809011303
wsnp_BE403597A_Ta_2_1	2A	106	0.0406596922003717	0.48394495412844	218	NA	NA	0.983075660692039	0.0424853809011303
Kukri_c46169_294	1D	45	0.0408755406307025	0.307339449541284	218	NA	NA	0.983075660692039	0.03158270870758
wsnp_JD_c2954_3925740	6B	58	0.0408934690627811	0.231651376146789	218	NA	NA	0.983075660692039	0.0470740383195967
wsnp_BE443332B_Ta_2_2	1B	71	0.0410552052813207	0.0894495412844036	218	NA	NA	0.983075660692039	0.0535477296850075
RFL_Contig5871_1771	3B	75	0.0412225304573785	0.0665137614678899	218	NA	NA	0.983075660692039	-0.0571942702349162
BS00084990_51	1B	155	0.0418484017102765	0.114678899082569	218	NA	NA	0.983075660692039	-0.0460657029255183
RAC875_rep_c109215_398	1B	79	0.0421681267355574	0.172018348623853	218	NA	NA	0.983075660692039	-0.0395249772353425
BS00031411_51	5B	57	0.0423529155577248	0.401376146788991	218	NA	NA	0.983075660692039	-0.0372162901698196
BS00083078_51	2B	90	0.0427709546293844	0.295871559633028	218	NA	NA	0.983075660692039	0.0508594450336446
BS00063063_51	1A	70	0.0428887416690487	0.126146788990826	218	NA	NA	0.983075660692039	-0.0742455979100782
BS00003813_51	1A	70	0.0428887416692255	0.126146788990826	218	NA	NA	0.983075660692039	0.0742455979100658
Kukri_c23382_1431	1A	70	0.0428887416692255	0.126146788990826	218	NA	NA	0.983075660692039	0.0742455979100658
Kukri_rep_c81206_235	1A	70	0.0428887416692255	0.126146788990826	218	NA	NA	0.983075660692039	0.0742455979100658
RAC875_c53095_51	1A	70	0.0428887416692255	0.126146788990826	218	NA	NA	0.983075660692039	0.0742455979100658
wsnp_Ex_rep_c68183_66958099	1A	70	0.0428887416692255	0.126146788990826	218	NA	NA	0.983075660692039	0.0742455979100658
RAC875_c16391_426	1B	82	0.0432586979610185	0.137614678899083	218	NA	NA	0.983075660692039	-0.0416343822906278
RAC875_c38756_141	1A	22	0.0433341666790692	0.341743119266055	218	NA	NA	0.983075660692039	-0.0313203920613452
BS00011624_51	6B	62	0.043474261873243	0.410550458715596	218	NA	NA	0.983075660692039	0.0552819419953572
BobWhite_c17045_186	5A	118	0.0434950492158226	0.279816513761468	218	NA	NA	0.983075660692039	-0.0343743873416607
Tdurum_contig12899_342	3B	10	0.0435374347713066	0.197247706422018	218	NA	NA	0.983075660692039	-0.0336344958226622
BS00094237_51	1B	111	0.0437006670050783	0.350917431192661	218	NA	NA	0.983075660692039	-0.0368027292785644
wsnp_CAP11_rep_c4300_2030261	6B	54	0.0441156437937901	0.215596330275229	218	NA	NA	0.983075660692039	-0.043474703919351
Kukri_c43981_300	7B	145	0.0442945969369665	0.419724770642202	218	NA	NA	0.983075660692039	0.0289999696900232
IACX5832	5A	27	0.0445131790961061	0.252293577981651	218	NA	NA	0.983075660692039	0.0334038383046442
Jagger_c6508_51	5B	40	0.0445193826644002	0.192660550458716	218	NA	NA	0.983075660692039	-0.0522116414957416
wsnp_Ra_rep_c105422_89367749	1A	70	0.0447391598175838	0.128440366972477	218	NA	NA	0.983075660692039	0.0725576889585291
IAAV6424	2B	113	0.0448572150740824	0.172018348623853	218	NA	NA	0.983075660692039	0.0447031861532237
CAP12_c3074_192	1A	19	0.0450317492114694	0.291284403669725	218	NA	NA	0.983075660692039	-0.0324900873889629
IAAV4590	5B	41	0.0450592777596285	0.440366972477064	218	NA	NA	0.983075660692039	-0.0374246585289626
wsnp_Ex_c17684_26426672	1A	70	0.0457475008978913	0.13302752293578	218	NA	NA	0.983075660692039	0.0710057114005895
wsnp_Ra_c7847_13421750	1A	70	0.0457475008978913	0.13302752293578	218	NA	NA	0.983075660692039	0.0710057114005895
Tdurum_contig47083_278	1B	41	0.0458205201542544	0.387614678899083	218	NA	NA	0.983075660692039	-0.0362604979494492
CAP8_c1066_309	5A	58	0.0459870112211294	0.380733944954128	218	NA	NA	0.983075660692039	0.0299167265125408
RAC875_c114809_130	7A	132	0.0460159513290251	0.0458715596330275	218	NA	NA	0.983075660692039	0.071459972634881
wsnp_Ra_c7969_13600474	7A	130	0.0460159513290251	0.0458715596330275	218	NA	NA	0.983075660692039	0.071459972634881
BS00028217_51	6B	57	0.0461967158075242	0.25	218	NA	NA	0.983075660692039	-0.0393717305616264
Excalibur_c97201_294	5B	44	0.0462393265464444	0.176605504587156	218	NA	NA	0.983075660692039	-0.0548890396090922
Excalibur_c4261_1098	6D	135	0.0462620422295396	0.245412844036697	218	NA	NA	0.983075660692039	0.0326432171727937
IAAV5171	6D	83	0.0463868086175059	0.128440366972477	218	NA	NA	0.983075660692039	-0.0400018933151927
wsnp_Ex_c269_518324	2B	89	0.0466955021833369	0.279816513761468	218	NA	NA	0.983075660692039	0.0527649305602047
IACX1897	7B	134	0.0468648415200714	0.13302752293578	218	NA	NA	0.983075660692039	0.0430465296271443
BobWhite_rep_c66032_270	1B	71	0.0469494458303574	0.0940366972477064	218	NA	NA	0.983075660692039	-0.0523078968310733
IAAV7414	1A	70	0.0473242058996822	0.107798165137615	218	NA	NA	0.983075660692039	0.0635214557779662
Kukri_c63447_148	3B	80	0.0475084685586875	0.100917431192661	218	NA	NA	0.983075660692039	-0.0466437119497751
Kukri_c338_330	6B	113	0.0476392316264128	0.0619266055045872	218	NA	NA	0.983075660692039	-0.0560401589369661
Kukri_c338_109	6B	113	0.0476392316268136	0.0619266055045872	218	NA	NA	0.983075660692039	0.056040158936935
RAC875_c85778_184	1A	70	0.047813671452771	0.135321100917431	218	NA	NA	0.983075660692039	-0.0693127365475021
RAC875_rep_c110052_194	1A	70	0.047813671452771	0.135321100917431	218	NA	NA	0.983075660692039	-0.0693127365475021
wsnp_Ex_c19730_28728245	1A	70	0.047813671452771	0.135321100917431	218	NA	NA	0.983075660692039	-0.0693127365475021
wsnp_Ex_c11697_18821490	1A	70	0.047813671453805	0.135321100917431	218	NA	NA	0.983075660692039	0.0693127365474737
wsnp_Ex_c1137_2182795	1A	35	0.0479720808740504	0.252293577981651	218	NA	NA	0.983075660692039	0.0352117551399935
BS00094322_51	6B	67	0.0483346749345394	0.424311926605505	218	NA	NA	0.983075660692039	-0.0386778890479942
BS00052423_51	3B	70	0.0483410757854679	0.282110091743119	218	NA	NA	0.983075660692039	-0.0441329044314003
BS00111294_51	3B	14	0.048391330513662	0.341743119266055	218	NA	NA	0.983075660692039	0.029926245851402
Excalibur_rep_c105674_99	7A	213	0.0484248582232985	0.247706422018349	218	NA	NA	0.983075660692039	-0.0342646436416247
wsnp_Ex_c2337_4379619	2A	109	0.0485333321500166	0.284403669724771	218	NA	NA	0.983075660692039	-0.0390007943889543
wsnp_Ex_c5270_9324025	7B	77	0.0486904168198361	0.245412844036697	218	NA	NA	0.983075660692039	-0.0395865260214059
Ra_c965_2702	3B	62	0.0487371804860987	0.055045871559633	218	NA	NA	0.983075660692039	0.0606925664386209
BS00010287_51	1A	70	0.0491776714287927	0.128440366972477	218	NA	NA	0.983075660692039	-0.0722891152659031
BS00066549_51	1A	70	0.0491776714287927	0.128440366972477	218	NA	NA	0.983075660692039	-0.0722891152659031
wsnp_Ex_c8374_14111734	1A	70	0.0491776714287927	0.128440366972477	218	NA	NA	0.983075660692039	-0.0722891152659031
wsnp_Ku_rep_c68419_67400635	1A	70	0.0491776714287927	0.128440366972477	218	NA	NA	0.983075660692039	-0.0722891152659031
wsnp_Ex_c3365_6183009	1A	70	0.0491776714295704	0.128440366972477	218	NA	NA	0.983075660692039	0.0722891152658516
wsnp_Ex_c16378_24870688	3B	77	0.0492159158368924	0.0688073394495413	218	NA	NA	0.983075660692039	0.0556264313939341
Excalibur_c33267_538	7B	160	0.0493399737467519	0.144495412844037	218	NA	NA	0.983075660692039	-0.0401153133080392
wsnp_CAP12_rep_c4278_1949864	4B	72	0.0493766422630127	0.201834862385321	218	NA	NA	0.983075660692039	0.0486932344828706
IAAV3972	5B	42	0.0494000478671786	0.181192660550459	218	NA	NA	0.983075660692039	-0.0529425179675016
Kukri_c55196_445	7A	128	0.0494950392002723	0.0848623853211009	218	NA	NA	0.983075660692039	-0.0557006948019794
RAC875_c13949_923	6B	57	0.049516161218947	0.369266055045872	218	NA	NA	0.983075660692039	0.0372355119277277
BobWhite_c40424_143	4B	77	0.0497371812348784	0.399082568807339	218	NA	NA	0.983075660692039	0.0302920650219338
IAAV2002	5B	69	0.049828861219173	0.275229357798165	218	NA	NA	0.983075660692039	0.0481352788996219
BS00028183_51	5B	51	0.0500311749466653	0.201834862385321	218	NA	NA	0.983075660692039	-0.0378668223601082
Excalibur_c61806_213	2A	87	0.0501187233627272	0.440366972477064	218	NA	NA	0.983075660692039	-0.0277017580569066
Tdurum_contig11126_182	6B	59	0.0503465298268724	0.451834862385321	218	NA	NA	0.983075660692039	0.0511764639877299
IACX3811	1B	41	0.0504230918538541	0.137614678899083	218	NA	NA	0.983075660692039	-0.0404526003325136
BobWhite_c33464_133	2B	141	0.0505453517251096	0.311926605504587	218	NA	NA	0.983075660692039	-0.0374877906560549
wsnp_CAP8_c4785_2322876	1A	111	0.0508003355415485	0.438073394495413	218	NA	NA	0.983075660692039	0.0338049910692053
wsnp_Ex_rep_c106111_90308719	1A	27	0.0508882531565498	0.123853211009174	218	NA	NA	0.983075660692039	-0.0385011647092539
Kukri_c30754_271	6D	134	0.0509751082329254	0.376146788990826	218	NA	NA	0.983075660692039	0.032208031864073
BS00003404_51	2B	89	0.0512971128682881	0.275229357798165	218	NA	NA	0.983075660692039	0.0521952635389713
IAAV8999	5B	41	0.0514679013441792	0.44954128440367	218	NA	NA	0.983075660692039	0.0355186959985332
Tdurum_contig42749_3287	1B	79	0.0515863658307101	0.174311926605505	218	NA	NA	0.983075660692039	0.0381205603001717
Kukri_c3243_1065	3B	103	0.051721317594188	0.0481651376146789	218	NA	NA	0.983075660692039	-0.0654380930314744
BS00041355_51	1B	75	0.05180488175156	0.110091743119266	218	NA	NA	0.983075660692039	-0.0459979112551618
wsnp_Ex_c9722_16062937	1A	92	0.052306712366506	0.405963302752294	218	NA	NA	0.983075660692039	-0.0307740090521111
Tdurum_contig5352_556	7B	10	0.0526182305351275	0.298165137614679	218	NA	NA	0.983075660692039	-0.0291051947288441
IACX9279	6B	63	0.0526512366587409	0.495412844036697	218	NA	NA	0.983075660692039	0.0607984921667395
BS00054496_51	3D	122	0.0528143801026459	0.151376146788991	218	NA	NA	0.983075660692039	0.0373749989164631
Kukri_c52952_315	1A	78	0.0528975014776866	0.302752293577982	218	NA	NA	0.983075660692039	-0.0357725939085354
wsnp_Ex_rep_c110800_93013978	6D	122	0.05330503326702	0.165137614678899	218	NA	NA	0.983075660692039	-0.0430302929446098
wsnp_Ku_rep_c104517_90964418	1A	70	0.0536846053682791	0.130733944954128	218	NA	NA	0.983075660692039	0.0666739932097506
RAC875_rep_c76047_63	1A	70	0.0541432860168334	0.11697247706422	218	NA	NA	0.983075660692039	-0.0603857044433482
Excalibur_c6255_1119	1A	70	0.0542679778577877	0.0848623853211009	218	NA	NA	0.983075660692039	0.0657868787069633
BS00096853_51	6A	22	0.0542696557335689	0.426605504587156	218	NA	NA	0.983075660692039	-0.0319598543809185
CAP12_c6044_69	2A	106	0.0545812454729027	0.477064220183486	218	NA	NA	0.983075660692039	-0.0391844708327387
RAC875_c89088_79	5B	69	0.055066938616542	0.302752293577982	218	NA	NA	0.983075660692039	0.0466509330855018
BS00065693_51	5A	49	0.0550752731166551	0.348623853211009	218	NA	NA	0.983075660692039	-0.0310067886090302
wsnp_Ex_rep_c72511_70872203	2B	66	0.0553417278384662	0.055045871559633	218	NA	NA	0.983075660692039	0.0525605838425562
wsnp_Ex_c3136_5798185	5A	131	0.0555416781484402	0.408256880733945	218	NA	NA	0.983075660692039	-0.0269139117177524
CAP11_c2984_419	1A	70	0.0555748028714333	0.11697247706422	218	NA	NA	0.983075660692039	0.0617175624415829
BS00054287_51	6B	66	0.0556589381701415	0.422018348623853	218	NA	NA	0.983075660692039	-0.0357139503790584
Excalibur_c3810_186	6B	63	0.0561489504836154	0.495412844036697	218	NA	NA	0.983075660692039	-0.0594378374837063
BS00093857_51	3D	83	0.0562964380035999	0.0458715596330275	218	NA	NA	0.983075660692039	-0.0542783864100613
wsnp_Ex_c5594_9848626	5B	69	0.0566908217276109	0.19954128440367	218	NA	NA	0.983075660692039	-0.0488890471432679
wsnp_BF202806B_Ta_2_8	7B	134	0.0569303028553545	0.123853211009174	218	NA	NA	0.983075660692039	0.0417081530393268
BobWhite_rep_c48835_225	6B	64	0.0571364176268107	0.490825688073394	218	NA	NA	0.983075660692039	-0.0592709781558298
BS00067003_51	1B	57	0.0575817730974618	0.194954128440367	218	NA	NA	0.983075660692039	0.0333235584565461
Excalibur_rep_c105284_110	2A	83	0.0576699798165763	0.428899082568807	218	NA	NA	0.983075660692039	-0.0270556403905129
wsnp_BE500291A_Ta_2_1	5A	16	0.0579038328292962	0.458715596330275	218	NA	NA	0.983075660692039	0.0308883853648929
BS00017187_51	7B	67	0.0579654968996939	0.245412844036697	218	NA	NA	0.983075660692039	0.0415045448773874
IAAV7352	1B	101	0.0580470534462448	0.330275229357798	218	NA	NA	0.983075660692039	0.0305441634650858
CAP8_c2448_355	1A	29	0.0581385136549104	0.268348623853211	218	NA	NA	0.983075660692039	0.02997355025611
Kukri_c46621_143	2B	89	0.0581596787175137	0.275229357798165	218	NA	NA	0.983075660692039	-0.0500808433336317
wsnp_Ex_c15852_24239968	1A	70	0.0582156357731569	0.126146788990826	218	NA	NA	0.983075660692039	-0.0674967203591024
wsnp_Ex_rep_c101231_86636951	1B	82	0.0585460459699372	0.119266055045872	218	NA	NA	0.983075660692039	0.0426200291050236
BS00065930_51	5B	39	0.0585508688810657	0.229357798165138	218	NA	NA	0.983075660692039	-0.0443983356575881
wsnp_Ex_c5690_9994334	4A	42	0.0585978251599494	0.0756880733944954	218	NA	NA	0.983075660692039	0.052173937020088
Tdurum_contig49656_679	7B	149	0.0586059555379219	0.497706422018349	218	NA	NA	0.983075660692039	-0.0294093935048192
Excalibur_c20277_483	3B	10	0.0588967567209039	0.192660550458716	218	NA	NA	0.983075660692039	0.031429430273942
wsnp_BF202806B_Ta_2_1	7B	134	0.0589297066981425	0.135321100917431	218	NA	NA	0.983075660692039	-0.0406361207292276
D_GA8KES401DISTP_65	6D	135	0.0592166254854808	0.298165137614679	218	NA	NA	0.983075660692039	0.03162379151496
wsnp_Ra_c19148_28288923	1B	74	0.059329532376908	0.36697247706422	218	NA	NA	0.983075660692039	0.0305857691149409
wsnp_Ra_c5210_9289264	5B	41	0.0596302997157036	0.208715596330275	218	NA	NA	0.983075660692039	-0.0464709251416835
RAC875_c49370_327	4A	94	0.0599613899850949	0.0871559633027523	218	NA	NA	0.983075660692039	-0.0505838731630597
Tdurum_contig50954_1393	3B	51	0.0602074945140001	0.403669724770642	218	NA	NA	0.983075660692039	-0.0295062593075821
wsnp_Ex_c5412_9564478	2A	77	0.0603850257076228	0.220183486238532	218	NA	NA	0.983075660692039	0.0332519547688115
IAAV3946	7A	130	0.0604777974903968	0.0756880733944954	218	NA	NA	0.983075660692039	-0.0563663316697358
wsnp_Ex_c1603_3056226	6B	64	0.0605404526972989	0.490825688073394	218	NA	NA	0.983075660692039	-0.0596447798301298
Excalibur_c21372_142	3B	62	0.0606434377388576	0.151376146788991	218	NA	NA	0.983075660692039	0.0403252520824484
wsnp_RFL_Contig4236_4881643	7B	90	0.0607241215017899	0.38302752293578	218	NA	NA	0.983075660692039	0.0274398980722159
wsnp_Ra_c50264_54965028	6B	58	0.060827654645254	0.426605504587156	218	NA	NA	0.983075660692039	-0.0513248347529114
RAC875_c31670_389	5A	63	0.0610053363166306	0.291284403669725	218	NA	NA	0.983075660692039	0.0328039320058373
BS00041816_51	2A	102	0.0610825689577915	0.440366972477064	218	NA	NA	0.983075660692039	-0.0290872176180743
Kukri_c8835_112	5A	37	0.0611558961725308	0.222477064220184	218	NA	NA	0.983075660692039	-0.0316158461715013
wsnp_Ex_c19134_28056012	5A	37	0.0611558961725308	0.222477064220184	218	NA	NA	0.983075660692039	-0.0316158461715013
BS00099700_51	5A	37	0.0611558961725437	0.222477064220183	218	NA	NA	0.983075660692039	0.0316158461714897
tplb0060h04_139	2D	83	0.0611648269206716	0.263761467889908	218	NA	NA	0.983075660692039	-0.0286743416313939
BS00065418_51	2B	92	0.0613090029440211	0.415137614678899	218	NA	NA	0.983075660692039	0.0425190896654524
wsnp_RFL_Contig4753_5709032	7B	77	0.0613845597019653	0.208715596330275	218	NA	NA	0.983075660692039	-0.0400339743367262
Excalibur_c27349_166	4B	78	0.0615392420539687	0.43348623853211	218	NA	NA	0.983075660692039	0.0291935228146443
IAAV52	5B	58	0.0617663172862412	0.493119266055046	218	NA	NA	0.983075660692039	-0.0350449060294586
Excalibur_c1793_97	2A	106	0.0619202753833965	0.474770642201835	218	NA	NA	0.983075660692039	-0.0374823509340363
D_contig12192_450	1B	123	0.0620418962786065	0.0458715596330275	218	NA	NA	0.983075660692039	-0.0569132071952758
Excalibur_c30035_368	6D	134	0.062102899916438	0.142201834862385	218	NA	NA	0.983075660692039	-0.0404410567341547
Excalibur_rep_c108293_345	4B	71	0.0621662210358218	0.149082568807339	218	NA	NA	0.983075660692039	0.0447358171510954
Ra_c34214_1320	2A	102	0.0629165164811789	0.444954128440367	218	NA	NA	0.983075660692039	0.0289839491148935
wsnp_Ku_c13052_20918857	4B	72	0.0630391100000017	0.112385321100917	218	NA	NA	0.983075660692039	0.0409085482182512
Excalibur_c28045_741	1B	96	0.0632398836591864	0.206422018348624	218	NA	NA	0.983075660692039	0.0344948454400322
Ku_c33884_267	2A	133	0.0633581338834816	0.385321100917431	218	NA	NA	0.983075660692039	-0.0273117894335808
Excalibur_c2598_2052	5A	64	0.0640773895863194	0.31651376146789	218	NA	NA	0.983075660692039	-0.0308367079988656
wsnp_Ex_rep_c68175_66950387	6A	32	0.0643615893053265	0.194954128440367	218	NA	NA	0.983075660692039	0.0326503599500931
Tdurum_contig77551_589	3B	51	0.0646358492727264	0.497706422018349	218	NA	NA	0.983075660692039	-0.0267878541291795
Kukri_c12817_59	3B	51	0.0646358492727918	0.497706422018349	218	NA	NA	0.983075660692039	0.0267878541291715
BS00040336_51	2A	104	0.064760314311786	0.479357798165138	218	NA	NA	0.983075660692039	-0.0378922307146254
wsnp_Ku_c10202_16937059	7A	136	0.0649903805607229	0.206422018348624	218	NA	NA	0.983075660692039	-0.0376489774764757
BS00036851_51	5A	131	0.0652241561345181	0.419724770642202	218	NA	NA	0.983075660692039	-0.0263159418121441
wsnp_Ex_rep_c70174_69125822	3B	65	0.0652948961262663	0.236238532110092	218	NA	NA	0.983075660692039	0.0488696751120958
BS00023142_51	1B	71	0.065308548033286	0.0688073394495413	218	NA	NA	0.983075660692039	0.0600024729180717
RAC875_c12805_908	6B	64	0.0654243009783118	0.495412844036697	218	NA	NA	0.983075660692039	-0.0559311470310107
BS00022805_51	2B	129	0.0654691109555292	0.110091743119266	218	NA	NA	0.983075660692039	0.0451295862495513
Ra_c58279_684	2A	78	0.0658090783307972	0.222477064220184	218	NA	NA	0.983075660692039	-0.032319716610278
wsnp_Ku_c26213_36167499	7B	67	0.0659042475521505	0.259174311926605	218	NA	NA	0.983075660692039	-0.0371420915011633
BobWhite_c3721_224	3B	102	0.0662887943735709	0.0504587155963303	218	NA	NA	0.983075660692039	-0.0600477380247781
Kukri_c3243_1016	3B	103	0.0662887943735709	0.0504587155963303	218	NA	NA	0.983075660692039	-0.0600477380247781
Ra_c8960_147	3B	103	0.0662887943735709	0.0504587155963303	218	NA	NA	0.983075660692039	-0.0600477380247781
Tdurum_contig60330_126	3B	103	0.0662887943735709	0.0504587155963303	218	NA	NA	0.983075660692039	-0.0600477380247781
Excalibur_c56798_364	4A	164	0.0664109626113202	0.0825688073394495	218	NA	NA	0.983075660692039	-0.044304759369922
RFL_Contig4718_1269	2B	104	0.0665907995389118	0.0917431192660551	218	NA	NA	0.983075660692039	0.0451799983637216
RAC875_c67770_822	3A	15	0.0667243828813762	0.238532110091743	218	NA	NA	0.983075660692039	-0.0369211704609143
Ra_c2110_1660	2B	93	0.0668935269553347	0.355504587155963	218	NA	NA	0.983075660692039	0.0430979041103932
Kukri_rep_c79943_189	4B	71	0.0670325661390498	0.146788990825688	218	NA	NA	0.983075660692039	-0.0459834885156454
wsnp_Ku_c5502_9765942	4B	71	0.0670325661390498	0.146788990825688	218	NA	NA	0.983075660692039	-0.0459834885156454
Tdurum_contig43943_1165	1A	29	0.0672295745417372	0.211009174311927	218	NA	NA	0.983075660692039	0.0316693699282133
IAAV3944	6D	135	0.0672388060955065	0.293577981651376	218	NA	NA	0.983075660692039	0.0307010765192075
Ex_c7086_154	6D	135	0.0672388060955533	0.293577981651376	218	NA	NA	0.983075660692039	-0.0307010765192199
D_GDRF1KQ02JPR1A_106	7D	115	0.0676215312965368	0.0779816513761468	218	NA	NA	0.983075660692039	-0.0447379836267854
Tdurum_contig12008_803	3B	10	0.0678601975260628	0.18348623853211	218	NA	NA	0.983075660692039	-0.0305095151110026
wsnp_Ex_c14530_22548417	6B	57	0.0682013822169834	0.229357798165138	218	NA	NA	0.983075660692039	-0.0398377685452935
BobWhite_c5095_634	3B	70	0.0686641285064312	0.302752293577982	218	NA	NA	0.983075660692039	0.0328864004082163
wsnp_Ex_c7830_13323473	5A	50	0.0692739924815783	0.0596330275229358	218	NA	NA	0.983075660692039	0.0544368822741639
wsnp_Ku_c42539_50247333	7A	152	0.069371642584523	0.327981651376147	218	NA	NA	0.983075660692039	-0.0273940760272797
Ra_c7322_2294	5A	37	0.0694398686005087	0.227064220183486	218	NA	NA	0.983075660692039	-0.0304660871748617
BS00068108_51	5A	144	0.0694805834025629	0.373853211009174	218	NA	NA	0.983075660692039	-0.0274299725608964
wsnp_Ex_c25505_34771897	6B	60	0.069524217796793	0.497706422018349	218	NA	NA	0.983075660692039	0.0572975911277922
wsnp_Ex_c42720_49228237	2A	104	0.0697039883503185	0.261467889908257	218	NA	NA	0.983075660692039	0.0377630945974161
wsnp_Ex_c591_1177097	1A	70	0.069767681317817	0.13302752293578	218	NA	NA	0.983075660692039	0.0631473828827716
RAC875_c63975_307	2A	108	0.0701259552964465	0.470183486238532	218	NA	NA	0.983075660692039	-0.0362456520673362
Ra_c6728_590	2B	90	0.0701298539950738	0.412844036697248	218	NA	NA	0.983075660692039	0.0440425467081482
wsnp_Ex_c698_1376989	6B	64	0.0701896702919744	0.490825688073394	218	NA	NA	0.983075660692039	-0.0560359988687082
Tdurum_contig15593_407	1B	71	0.0703970071035983	0.0711009174311926	218	NA	NA	0.983075660692039	0.05817536309209
wsnp_BE446240B_Ta_2_3	1B	71	0.0703970071035983	0.0711009174311926	218	NA	NA	0.983075660692039	0.05817536309209
Excalibur_c2795_1518	5D	198	0.0704605909873525	0.337155963302752	218	NA	NA	0.983075660692039	0.024930261223556
BS00064820_51	6B	67	0.0705290164012042	0.417431192660551	218	NA	NA	0.983075660692039	0.0357432616703548
Tdurum_contig54957_525	6A	19	0.0706926028785974	0.412844036697248	218	NA	NA	0.983075660692039	-0.0292894802490133
Kukri_c54729_181	3A	85	0.0707749874252001	0.185779816513761	218	NA	NA	0.983075660692039	0.0371758722965261
BS00010204_51	3A	85	0.0707749874252785	0.185779816513762	218	NA	NA	0.983075660692039	-0.0371758722965332
BS00062645_51	3A	85	0.0707749874252785	0.185779816513762	218	NA	NA	0.983075660692039	-0.0371758722965332
Excalibur_c50665_1323	1B	71	0.0715245081817107	0.0642201834862385	218	NA	NA	0.983075660692039	0.0610286875165684
Tdurum_contig56874_562	1B	71	0.0715245081819189	0.0642201834862385	218	NA	NA	0.983075660692039	-0.0610286875166128
BS00060255_51	3B	62	0.0718241019464875	0.153669724770642	218	NA	NA	0.983075660692039	-0.038601350258368
RAC875_c35310_770	3B	62	0.0718241019473516	0.153669724770642	218	NA	NA	0.983075660692039	0.0386013502583511
wsnp_Ex_rep_c69838_68799256	7A	128	0.0725005469791334	0.0825688073394495	218	NA	NA	0.983075660692039	0.0516292130431495
wsnp_Ex_c7738_13195349	2B	91	0.0725840666706119	0.236238532110092	218	NA	NA	0.983075660692039	-0.0467919302049111
IACX3190	3B	70	0.0729875096258158	0.298165137614679	218	NA	NA	0.983075660692039	0.0325581034479008
Kukri_c7633_724	5A	49	0.0730154325979303	0.348623853211009	218	NA	NA	0.983075660692039	0.0289797499336482
RAC875_c3604_1527	1D	90	0.073272324778684	0.243119266055046	218	NA	NA	0.983075660692039	0.0462710880385231
Tdurum_contig52015_870	7A	35	0.0733649749863933	0.284403669724771	218	NA	NA	0.983075660692039	-0.0318524958988382
Kukri_rep_c71778_644	7B	3	0.0735366896179631	0.279816513761468	218	NA	NA	0.983075660692039	0.0263359774567062
Excalibur_c83056_83	6D	151	0.0736028401140792	0.323394495412844	218	NA	NA	0.983075660692039	-0.0300203460049948
IAAV5158	6A	137	0.0736277258952198	0.139908256880734	218	NA	NA	0.983075660692039	-0.0388922152283078
Excalibur_c53816_233	6D	134	0.0736277258961965	0.139908256880734	218	NA	NA	0.983075660692039	0.0388922152282873
CAP12_rep_c4571_181	6B	67	0.0736670400710229	0.149082568807339	218	NA	NA	0.983075660692039	0.0392720830348949
wsnp_Ex_c30689_39574415	6B	67	0.0736670400710229	0.149082568807339	218	NA	NA	0.983075660692039	0.0392720830348949
Tdurum_contig10580_316	6A	22	0.0736783580809496	0.412844036697248	218	NA	NA	0.983075660692039	-0.0291612521038589
BS00068181_51	2B	131	0.0738056494760632	0.206422018348624	218	NA	NA	0.983075660692039	-0.0336981546645525
wsnp_Ex_c19516_28481857	2A	6	0.0738577976982107	0.444954128440367	218	NA	NA	0.983075660692039	0.0312800219038767
BS00099794_51	1B	118	0.0740872784340001	0.438073394495413	218	NA	NA	0.983075660692039	0.0267434688143551
BS00021660_51	5A	43	0.0744938645334488	0.153669724770642	218	NA	NA	0.983075660692039	0.037628403862219
wsnp_Ex_c3136_5798236	5A	131	0.074741490543068	0.415137614678899	218	NA	NA	0.983075660692039	-0.0245654066550873
Excalibur_c1529_1644	3A	15	0.0748481054793322	0.444954128440367	218	NA	NA	0.983075660692039	-0.0295944138074358
Tdurum_contig45618_1089	7A	232	0.0749764129533484	0.135321100917431	218	NA	NA	0.983075660692039	-0.0335659677161351
Excalibur_c49421_443	1A	78	0.0751543349936388	0.305045871559633	218	NA	NA	0.983075660692039	-0.0327497977073001
Tdurum_contig50954_394	3B	135	0.0751720335783086	0.394495412844037	218	NA	NA	0.983075660692039	0.028129998040658
BS00074315_51	5B	39	0.0751737024832072	0.222477064220183	218	NA	NA	0.983075660692039	-0.0435275212713453
Excalibur_c52165_93	5A	20	0.0751826521324234	0.451834862385321	218	NA	NA	0.983075660692039	-0.0289356115590866
Ku_c16895_793	7B	99	0.0752326965466993	0.318807339449541	218	NA	NA	0.983075660692039	0.0304734167941971
Tdurum_contig83066_276	2B	91	0.0753332763734471	0.355504587155963	218	NA	NA	0.983075660692039	-0.0429243771732182
wsnp_Ra_c12148_19539667	1A	78	0.0753882416458234	0.318807339449541	218	NA	NA	0.983075660692039	-0.0312392279547531
wsnp_Ex_c12152_19428078	5B	123	0.0758256134701761	0.405963302752294	218	NA	NA	0.983075660692039	-0.0274184225383376
Kukri_c12000_1447	1A	70	0.0767570294113232	0.151376146788991	218	NA	NA	0.983075660692039	0.0711694499368924
BobWhite_rep_c55035_124	7B	145	0.0767849017986007	0.431192660550459	218	NA	NA	0.983075660692039	-0.0254652761329481
BS00024619_51	7A	135	0.0767944440942881	0.291284403669725	218	NA	NA	0.983075660692039	-0.02643441874483
BS00023201_51	1A	22	0.076808459802856	0.311926605504587	218	NA	NA	0.983075660692039	-0.0267190136514053
Ra_c2110_494	2B	93	0.076874800349585	0.357798165137615	218	NA	NA	0.983075660692039	-0.0417396760620043
Kukri_c9387_112	2B	93	0.076874800349609	0.357798165137615	218	NA	NA	0.983075660692039	0.0417396760619813
BobWhite_c43213_184	3A	85	0.0768866935708769	0.178899082568807	218	NA	NA	0.983075660692039	-0.0368142127829572
BS00011622_51	7A	213	0.0769181771365895	0.229357798165138	218	NA	NA	0.983075660692039	-0.0313211087128344
wsnp_Ku_c24981_34948114	6B	67	0.0769595932670686	0.172018348623853	218	NA	NA	0.983075660692039	-0.0367822465295404
RAC875_c2260_1700	5B	161	0.07704208179119	0.162844036697248	218	NA	NA	0.983075660692039	0.0325932739754435
Tdurum_contig50954_1264	3B	51	0.077112810358067	0.401376146788991	218	NA	NA	0.983075660692039	0.0278486523610244
wsnp_Ex_c16491_24996576	6A	41	0.0773061671645099	0.362385321100917	218	NA	NA	0.983075660692039	0.0304495846834234
BS00067806_51	2A	104	0.0773064720799864	0.479357798165138	218	NA	NA	0.983075660692039	-0.0363825629628138
wsnp_Ex_c18196_27006489	1A	70	0.0773592134512708	0.128440366972477	218	NA	NA	0.983075660692039	0.0606793324625468
RAC875_c15525_271	6D	134	0.0775892863850635	0.135321100917431	218	NA	NA	0.983075660692039	0.0389275831271405
RAC875_c57939_78	1A	31	0.0778565619878398	0.18348623853211	218	NA	NA	0.983075660692039	-0.0317902746262106
IAAV7544	7B	63	0.077914230819251	0.105504587155963	218	NA	NA	0.983075660692039	-0.0387835537844623
RAC875_c39665_175	2D	55	0.0779750197952557	0.474770642201835	218	NA	NA	0.983075660692039	0.0363809271934219
Ku_c4042_576	2B	89	0.0781516350019675	0.277522935779817	218	NA	NA	0.983075660692039	0.047047730236299
IAAV1410	3A	123	0.0782111013194444	0.174311926605505	218	NA	NA	0.983075660692039	-0.0324951528584094
Excalibur_c100910_239	2B	66	0.0782217737966937	0.0596330275229358	218	NA	NA	0.983075660692039	-0.047416310281351
Tdurum_contig54925_415	2B	108	0.0783119521382911	0.130733944954128	218	NA	NA	0.983075660692039	0.0429555168899398
Jagger_c3757_131	1B	118	0.078413303236795	0.44954128440367	218	NA	NA	0.983075660692039	0.0262460120750294
Excalibur_c8585_701	1B	118	0.0784295245493209	0.451834862385321	218	NA	NA	0.983075660692039	-0.0263533484129503
BobWhite_c23617_167	1B	118	0.0784295245493724	0.451834862385321	218	NA	NA	0.983075660692039	0.0263533484129361
Tdurum_contig11216_942	1B	118	0.0784295245493724	0.451834862385321	218	NA	NA	0.983075660692039	0.0263533484129361
Tdurum_contig15238_972	6B	59	0.0785138085821681	0.44954128440367	218	NA	NA	0.983075660692039	-0.0459754374693055
BS00011010_51	6A	41	0.0787618416221855	0.360091743119266	218	NA	NA	0.983075660692039	-0.0302289068637425
wsnp_Ex_c30754_39633791	6D	134	0.0788495123990981	0.13302752293578	218	NA	NA	0.983075660692039	0.0372732139551175
wsnp_Ex_c4728_8444212	6B	26	0.0789585258214657	0.169724770642202	218	NA	NA	0.983075660692039	-0.0315951014110074
wsnp_Ex_rep_c95506_83475785	5B	41	0.0790119165475926	0.224770642201835	218	NA	NA	0.983075660692039	0.0401038874656479
BS00067599_51	7B	64	0.0791118109519961	0.243119266055046	218	NA	NA	0.983075660692039	0.0336844298118271
Excalibur_c7033_159	1A	78	0.0791370051195943	0.137614678899083	218	NA	NA	0.983075660692039	0.0370574629053673
RAC875_rep_c69356_504	7A	213	0.0792010578639394	0.261467889908257	218	NA	NA	0.983075660692039	-0.0323827854920253
RAC875_c52566_551	2B	89	0.0793412314961037	0.231651376146789	218	NA	NA	0.983075660692039	0.0461534325037096
BobWhite_c18256_809	3D	1	0.0794115615802727	0.470183486238532	218	NA	NA	0.983075660692039	-0.0265868020799482
Excalibur_c30167_243	2B	27	0.0796105404671695	0.295871559633028	218	NA	NA	0.983075660692039	-0.0298223106094317
Tdurum_contig30082_197	6A	79	0.0796327203479098	0.330275229357798	218	NA	NA	0.983075660692039	-0.038056845262517
Excalibur_c8931_432	7B	98	0.0797855119653886	0.318807339449541	218	NA	NA	0.983075660692039	0.0301552688964728
Tdurum_contig77602_931	2B	89	0.0799188335932961	0.288990825688073	218	NA	NA	0.983075660692039	-0.0434378236771167
BobWhite_c2514_109	7B	151	0.0799637165598983	0.344036697247706	218	NA	NA	0.983075660692039	-0.0271933448462498
BS00085765_51	2A	106	0.0800100081647544	0.470183486238532	218	NA	NA	0.983075660692039	0.035051699926397
RFL_Contig1823_1044	1B	118	0.0800839114332306	0.454128440366972	218	NA	NA	0.983075660692039	0.0262064061471667
Excalibur_c23801_115	5B	183	0.0802478260560159	0.0779816513761468	218	NA	NA	0.983075660692039	0.0473636110193993
BS00062967_51	7B	65	0.0803249516546901	0.240825688073394	218	NA	NA	0.983075660692039	0.0335329930380048
wsnp_Ku_c11060_18147688	7B	64	0.0803249516546901	0.240825688073394	218	NA	NA	0.983075660692039	0.0335329930380048
RAC875_c95150_286	4A	102	0.0805815776131037	0.190366972477064	218	NA	NA	0.983075660692039	-0.0336183349621386
wsnp_BE497494B_Ta_2_1	2B	89	0.0810633168315327	0.272935779816514	218	NA	NA	0.983075660692039	-0.0466825922609146
wsnp_CAP11_c3947_1866837	2B	89	0.0810633168315327	0.272935779816514	218	NA	NA	0.983075660692039	-0.0466825922609146
wsnp_Ex_c269_517710	2B	89	0.081063316831804	0.272935779816514	218	NA	NA	0.983075660692039	0.0466825922608827
wsnp_JD_c2297_3138694	6B	26	0.0812842831935149	0.160550458715596	218	NA	NA	0.983075660692039	-0.0325305478863234
Excalibur_c13094_523	7D	135	0.0813451562181387	0.227064220183486	218	NA	NA	0.983075660692039	-0.0294401137266114
Excalibur_c10496_651	1B	84	0.0814347328983539	0.25	218	NA	NA	0.983075660692039	0.0374903781720057
Excalibur_c31044_482	4B	77	0.0819398160167984	0.405963302752294	218	NA	NA	0.983075660692039	-0.0274474852607423
wsnp_Ex_c25043_34305764	2B	173	0.0819709928561533	0.172018348623853	218	NA	NA	0.983075660692039	0.0320731264055958
BobWhite_c4729_243	7B	145	0.0820855952941217	0.435779816513761	218	NA	NA	0.983075660692039	0.0254494041460225
IACX4889	6B	66	0.0824113109966423	0.165137614678899	218	NA	NA	0.983075660692039	-0.0581830472634977
RAC875_c17182_600	7B	3	0.0825770901775174	0.277522935779816	218	NA	NA	0.983075660692039	-0.0255602313626841
BS00022520_51	5B	71	0.0826144228614391	0.309633027522936	218	NA	NA	0.983075660692039	-0.0430125823071332
wsnp_Ex_c14733_22819625	1A	70	0.0826429766836356	0.151376146788991	218	NA	NA	0.983075660692039	0.0567123733962145
wsnp_Ra_c29782_39115548	1B	74	0.0835985322004024	0.378440366972477	218	NA	NA	0.983075660692039	0.0278115195794921
BS00032203_51	4B	71	0.0839404620242123	0.149082568807339	218	NA	NA	0.983075660692039	-0.0434937966633058
Tdurum_contig55374_309	4B	71	0.0839404620242123	0.149082568807339	218	NA	NA	0.983075660692039	-0.0434937966633058
Tdurum_contig43538_1812	6B	5	0.0840828423534326	0.373853211009174	218	NA	NA	0.983075660692039	-0.0260737711636025
Ra_c27275_627	2B	89	0.0843089509901797	0.286697247706422	218	NA	NA	0.983075660692039	0.0440750259269898
wsnp_Ex_c9343_15514687	1A	137	0.0846321025798944	0.126146788990826	218	NA	NA	0.983075660692039	-0.0367259746113442
Tdurum_contig60509_232	1B	74	0.0846962805895217	0.348623853211009	218	NA	NA	0.983075660692039	0.0275740972119483
Tdurum_contig49751_2541	5A	53	0.0850485646767358	0.165137614678899	218	NA	NA	0.983075660692039	-0.0457435356695584
Ra_c58279_702	2A	78	0.0853233087209868	0.224770642201835	218	NA	NA	0.983075660692039	-0.0304408718408347
wsnp_Ex_c5412_9564346	2A	77	0.0853233087209868	0.224770642201835	218	NA	NA	0.983075660692039	-0.0304408718408347
wsnp_JD_rep_c64325_41024646	3A	85	0.0855629815851494	0.188073394495413	218	NA	NA	0.983075660692039	0.0360165186015271
wsnp_Ex_c3175_5864335	5B	177	0.0856549578583394	0.447247706422018	218	NA	NA	0.983075660692039	-0.0248756231779748
Kukri_c94033_432	4B	68	0.085888071366273	0.105504587155963	218	NA	NA	0.983075660692039	-0.0395803282344502
Kukri_c15768_68	7D	150	0.0862597263640286	0.135321100917431	218	NA	NA	0.983075660692039	0.0366804995502683
Excalibur_c9210_168	5A	75	0.0865057071859563	0.238532110091743	218	NA	NA	0.983075660692039	-0.0264020038352388
BS00072157_51	4A	100	0.0868411970366976	0.139908256880734	218	NA	NA	0.983075660692039	-0.0350983743865037
Ku_c23446_2209	2B	91	0.0868479957583932	0.357798165137615	218	NA	NA	0.983075660692039	-0.0414321147549011
RAC875_rep_c113555_122	2B	88	0.0868479957583932	0.357798165137615	218	NA	NA	0.983075660692039	-0.0414321147549011
wsnp_Ex_c1962_3696265	2B	66	0.0872451070084474	0.149082568807339	218	NA	NA	0.983075660692039	0.0328109514831709
RAC875_c52566_644	2B	89	0.0872533627333606	0.240825688073394	218	NA	NA	0.983075660692039	0.0418451813096929
IAAV3916	5A	130	0.0873594253223361	0.353211009174312	218	NA	NA	0.983075660692039	-0.0266105985311249
BS00025302_51	6B	64	0.0874453281745837	0.493119266055046	218	NA	NA	0.983075660692039	0.0536481434154581
Excalibur_c19078_210	4B	53	0.0878403395543845	0.0917431192660551	218	NA	NA	0.983075660692039	0.0396591671598614
Ku_c1312_1194	1B	41	0.0879980222980406	0.13302752293578	218	NA	NA	0.983075660692039	-0.0364929096322246
BS00023222_51	3A	149	0.0881409731612388	0.337155963302752	218	NA	NA	0.983075660692039	0.0280524216743334
RAC875_c69068_71	2A	104	0.0882785010952553	0.259174311926606	218	NA	NA	0.983075660692039	0.0347784330634262
wsnp_Ex_c7988_13555376	5B	45	0.0883394307127475	0.350917431192661	218	NA	NA	0.983075660692039	0.0295739097565395
Ku_c20136_198	7B	77	0.0885924564347753	0.208715596330275	218	NA	NA	0.983075660692039	0.0372847833508931
Kukri_c51296_438	7B	77	0.0885924564347753	0.208715596330275	218	NA	NA	0.983075660692039	0.0372847833508931
wsnp_Ex_c702_1382859	6B	26	0.0887513787051338	0.169724770642202	218	NA	NA	0.983075660692039	0.0307820251872428
Ra_c58335_189	3B	13	0.0890140736500824	0.447247706422018	218	NA	NA	0.983075660692039	0.024624120348399
Kukri_c63163_141	5A	63	0.089015209049684	0.291284403669725	218	NA	NA	0.983075660692039	-0.0296236241900187
BobWhite_c17750_568	6B	64	0.0890384869633305	0.488532110091743	218	NA	NA	0.983075660692039	0.0532965282241236
tplb0058p02_2806	7B	134	0.0894831629133987	0.334862385321101	218	NA	NA	0.983075660692039	0.0291379687770306
RAC875_c26487_145	6A	79	0.0897577659706161	0.412844036697248	218	NA	NA	0.983075660692039	-0.0334925618651134
BS00105601_51	1A	52	0.090021181973893	0.458715596330275	218	NA	NA	0.983075660692039	-0.0252162382623586
wsnp_Ku_c23012_32893918	1A	89	0.0902462757642473	0.424311926605505	218	NA	NA	0.983075660692039	-0.0269557888733605
BobWhite_c41535_52	2B	75	0.0902638160503295	0.0688073394495413	218	NA	NA	0.983075660692039	0.0495660993988762
wsnp_Ex_c21092_30220342	2B	75	0.0902638160522957	0.0688073394495413	218	NA	NA	0.983075660692039	-0.0495660993989091
BobWhite_c10238_127	2B	90	0.0902815868161262	0.291284403669725	218	NA	NA	0.983075660692039	0.0430573736306403
BS00070001_51	2B	89	0.0902815868161262	0.291284403669725	218	NA	NA	0.983075660692039	0.0430573736306403
IAAV980	2B	89	0.0902815868161262	0.291284403669725	218	NA	NA	0.983075660692039	0.0430573736306403
BS00083998_51	2B	161	0.0904793618238341	0.447247706422018	218	NA	NA	0.983075660692039	-0.0273639424864704
Excalibur_c33525_279	2B	155	0.0905479208136272	0.357798165137615	218	NA	NA	0.983075660692039	0.0265081544831069
BS00021877_51	1B	155	0.0908120189396241	0.44954128440367	218	NA	NA	0.983075660692039	-0.0261641088144948
BS00082412_51	7A	134	0.0908987903439314	0.279816513761468	218	NA	NA	0.983075660692039	0.0253905735914657
BS00091577_51	3B	64	0.0910314220723035	0.270642201834862	218	NA	NA	0.983075660692039	-0.0464663614044909
CAP7_c1241_128	1B	65	0.0911496239814137	0.160550458715596	218	NA	NA	0.983075660692039	-0.0354012830591177
Kukri_c94792_127	2B	153	0.0912113048721788	0.105504587155963	218	NA	NA	0.983075660692039	-0.0381566975852401
wsnp_Ex_c7383_12655992	5A	56	0.0913392385696501	0.211009174311927	218	NA	NA	0.983075660692039	0.0309987545874897
BobWhite_c34798_184	6D	156	0.0917643909538313	0.282110091743119	218	NA	NA	0.983075660692039	-0.0306521016900971
Kukri_c11327_977	2A	102	0.0918849161742662	0.330275229357798	218	NA	NA	0.983075660692039	-0.033776759611758
BS00003350_51	7B	91	0.0918981384597753	0.394495412844037	218	NA	NA	0.983075660692039	-0.0246489939549246
Kukri_rep_c72996_252	6D	134	0.0919513710210163	0.137614678899083	218	NA	NA	0.983075660692039	-0.0361816323949942
BS00055211_51	3A	21	0.0924129586193702	0.412844036697248	218	NA	NA	0.983075660692039	0.0238284212648043
Kukri_c43406_2491	6B	58	0.0931308206202198	0.431192660550459	218	NA	NA	0.983075660692039	-0.0465138534507368
Ra_c14171_2765	6B	58	0.0931308206202198	0.431192660550459	218	NA	NA	0.983075660692039	-0.0465138534507368
Tdurum_contig30517_310	1B	84	0.0931817575704113	0.293577981651376	218	NA	NA	0.983075660692039	0.0349568510745648
Excalibur_c20597_509	6A	17	0.0933055190527103	0.38302752293578	218	NA	NA	0.983075660692039	-0.0252730203157459
IACX4378	1A	78	0.0934095158792942	0.318807339449541	218	NA	NA	0.983075660692039	-0.030384854155729
Kukri_c89906_197	4B	71	0.0935053841809236	0.146788990825688	218	NA	NA	0.983075660692039	-0.0424114390843613
wsnp_JD_c5659_6814240	1B	74	0.0935100914816907	0.107798165137615	218	NA	NA	0.983075660692039	-0.0408232158127397
BobWhite_c5564_86	5A	43	0.0935144517989977	0.149082568807339	218	NA	NA	0.983075660692039	-0.0356176184335482
wsnp_RFL_Contig4726_5654774	1B	65	0.0935169358269143	0.238532110091743	218	NA	NA	0.983075660692039	0.0354822001750215
BobWhite_c11512_157	5A	63	0.0935884623821086	0.298165137614679	218	NA	NA	0.983075660692039	0.0291038012488567
BS00043082_51	2D	47	0.0935931859919749	0.323394495412844	218	NA	NA	0.983075660692039	-0.030879401065584
wsnp_Ex_c2868_5293485	1A	25	0.0935946820627802	0.311926605504587	218	NA	NA	0.983075660692039	0.027128350647569
wsnp_Ex_c11350_18330107	7A	130	0.0936189514476826	0.0871559633027523	218	NA	NA	0.983075660692039	-0.0474411182108376
BS00049570_51	3B	64	0.0936876187603439	0.26605504587156	218	NA	NA	0.983075660692039	0.0464215667334305
BS00089954_51	3B	70	0.0938515344778986	0.298165137614679	218	NA	NA	0.983075660692039	-0.0304235699842295
BS00035083_51	7A	35	0.094006709146381	0.268348623853211	218	NA	NA	0.983075660692039	0.0307149707786323
Excalibur_c7338_563	7B	134	0.0941267564964596	0.385321100917431	218	NA	NA	0.983075660692039	0.0287117362875247
wsnp_BE638137B_Ta_2_2	4B	115	0.0944250216790525	0.144495412844037	218	NA	NA	0.983075660692039	0.0344341969197934
IAAV2784	2B	91	0.094615006665928	0.401376146788991	218	NA	NA	0.983075660692039	0.0407336485696845
wsnp_Ex_c28204_37349164	2A	108	0.0949108765664394	0.403669724770642	218	NA	NA	0.983075660692039	-0.0320768890230916
Ra_c11529_647	5A	131	0.0949300135623821	0.415137614678899	218	NA	NA	0.983075660692039	-0.0231519247649796
BS00074301_51	5A	89	0.0952119349941622	0.424311926605505	218	NA	NA	0.983075660692039	0.0254880425564039
wsnp_Ex_rep_c72011_70562321	1A	156	0.0952283868297661	0.30045871559633	218	NA	NA	0.983075660692039	-0.0247454838750301
Tdurum_contig97611_150	6A	19	0.0952502706582266	0.410550458715596	218	NA	NA	0.983075660692039	0.0267759790432116
Kukri_c13188_256	1B	74	0.095345875647196	0.360091743119266	218	NA	NA	0.983075660692039	-0.0267265283518547
RAC875_c68120_285	5A	63	0.0955453589291378	0.295871559633027	218	NA	NA	0.983075660692039	0.0292918569393326
Tdurum_contig13287_703	6A	41	0.095620580925786	0.344036697247706	218	NA	NA	0.983075660692039	-0.0280207887014914
Excalibur_c11941_675	1A	51	0.0962109041615738	0.403669724770642	218	NA	NA	0.983075660692039	-0.0257939443078463
Tdurum_contig13879_919	1B	160	0.096340564310025	0.282110091743119	218	NA	NA	0.983075660692039	-0.0256246616190063
Tdurum_contig43538_1306	6B	5	0.0963806162386584	0.371559633027523	218	NA	NA	0.983075660692039	0.0251595734947214
BobWhite_rep_c52979_181	6A	16	0.0969036938582615	0.477064220183486	218	NA	NA	0.983075660692039	0.0243485922736824
Tdurum_contig12551_233	5B	77	0.0969259978836651	0.282110091743119	218	NA	NA	0.983075660692039	-0.0356074516562934
Kukri_c15603_1116	3B	70	0.0969585865805557	0.339449541284404	218	NA	NA	0.983075660692039	-0.0295886206454856
IACX6309	2B	115	0.0971119603448018	0.360091743119266	218	NA	NA	0.983075660692039	0.0445787045404025
Excalibur_c854_1459	3A	89	0.0974920371963898	0.160550458715596	218	NA	NA	0.983075660692039	0.0330118646641147
wsnp_BE443187A_Ta_2_3	5A	50	0.0979332723018174	0.19954128440367	218	NA	NA	0.983075660692039	0.029659323168584
Kukri_c5861_360	1B	59	0.0979543046903491	0.490825688073394	218	NA	NA	0.983075660692039	-0.0251803262668204
RFL_Contig529_963	1B	61	0.0979543046903491	0.490825688073394	218	NA	NA	0.983075660692039	-0.0251803262668204
IACX5879	5A	56	0.0979673956787402	0.215596330275229	218	NA	NA	0.983075660692039	0.030349924295038
BS00011205_51	1B	61	0.0980662938835935	0.495412844036697	218	NA	NA	0.983075660692039	0.0269414859769022
Excalibur_c5346_2716	7D	176	0.0982890155425683	0.495412844036697	218	NA	NA	0.983075660692039	-0.0315503144753908
Tdurum_contig47317_100	7B	113	0.0983614301872361	0.185779816513761	218	NA	NA	0.983075660692039	-0.0289323036267293
RAC875_c1638_165	7B	65	0.098405619191347	0.231651376146789	218	NA	NA	0.983075660692039	0.0315481631195924
BobWhite_c24364_73	3B	86	0.0985215412218546	0.105504587155963	218	NA	NA	0.983075660692039	-0.0381197466258527
Jagger_c8121_167	5B	183	0.0985249610578855	0.119266055045872	218	NA	NA	0.983075660692039	0.0351234389247601
wsnp_Ex_rep_c68003_66744451	5B	72	0.0986507911202238	0.181192660550459	218	NA	NA	0.983075660692039	0.0386861220733419
Tdurum_contig100212_141	3B	14	0.098885380469579	0.192660550458716	218	NA	NA	0.983075660692039	-0.0292850649659968
BS00065313_51	5A	63	0.0992652720080996	0.302752293577982	218	NA	NA	0.983075660692039	-0.0286668201234912
RAC875_c94534_75	1A	78	0.099407010427806	0.128440366972477	218	NA	NA	0.983075660692039	-0.0361249706101212
BS00093856_51	3D	25	0.099562539125942	0.123853211009174	218	NA	NA	0.983075660692039	-0.0307427549537458
wsnp_Ex_c5947_10431109	1B	65	0.0998746141137096	0.121559633027523	218	NA	NA	0.983075660692039	0.035659314328278
BS00063744_51	7B	98	0.100165320686066	0.31651376146789	218	NA	NA	0.983075660692039	-0.0280653510850648
BS00094057_51	3A	21	0.100169151430761	0.174311926605505	218	NA	NA	0.983075660692039	0.0359090234348303
Tdurum_contig5691_596	2B	110	0.100294844104997	0.43348623853211	218	NA	NA	0.983075660692039	0.0529311241119572
BobWhite_rep_c63278_349	1A	78	0.100302923453425	0.311926605504587	218	NA	NA	0.983075660692039	0.0299347059686816
BS00071424_51	7A	137	0.100539456352798	0.291284403669725	218	NA	NA	0.983075660692039	-0.026997005328754
IAAV5406	1A	78	0.100572052035976	0.307339449541284	218	NA	NA	0.983075660692039	0.0300947084595435
Excalibur_c43740_95	6D	135	0.100695693082864	0.288990825688073	218	NA	NA	0.983075660692039	0.0273517053099841
wsnp_Ex_c43009_49439922	7A	35	0.100773997569898	0.275229357798165	218	NA	NA	0.983075660692039	0.0291343776932003
BobWhite_c46772_564	7B	65	0.100806009994405	0.231651376146789	218	NA	NA	0.983075660692039	0.0318905991340461
RFL_Contig3203_1971	1A	78	0.100886634241768	0.311926605504587	218	NA	NA	0.983075660692039	0.0302184955539673
BS00063946_51	3B	95	0.101252909886324	0.344036697247706	218	NA	NA	0.983075660692039	0.0249879671451385
JD_c3269_342	7B	77	0.101524128242599	0.350917431192661	218	NA	NA	0.983075660692039	-0.0347830961777458
BobWhite_c3269_141	7B	77	0.101524128243058	0.350917431192661	218	NA	NA	0.983075660692039	0.0347830961777298
IAAV2480	2B	89	0.101704573000512	0.275229357798165	218	NA	NA	0.983075660692039	-0.0439557199833942
Excalibur_rep_c88290_94	1A	70	0.101952700474155	0.188073394495413	218	NA	NA	0.983075660692039	-0.0460286200438205
RAC875_c13610_1599	6B	1	0.102305019383948	0.344036697247706	218	NA	NA	0.983075660692039	-0.0245355110938563
tplb0059i08_441	1A	156	0.102421531292985	0.291284403669725	218	NA	NA	0.983075660692039	0.0251392345110908
BS00048794_51	4B	75	0.102471775408848	0.435779816513762	218	NA	NA	0.983075660692039	-0.0276879924802031
IAAV5505	3B	65	0.102737172326331	0.270642201834862	218	NA	NA	0.983075660692039	0.0470055304238812
RAC875_c8755_314	3B	64	0.102737172326331	0.270642201834862	218	NA	NA	0.983075660692039	0.0470055304238812
Tdurum_contig28033_420	3B	65	0.102737172326331	0.270642201834862	218	NA	NA	0.983075660692039	0.0470055304238812
BS00065053_51	1B	44	0.10281477323127	0.190366972477064	218	NA	NA	0.983075660692039	0.0288800151832147
wsnp_Ku_rep_c89089_82009060	1B	84	0.10348759805612	0.211009174311927	218	NA	NA	0.983075660692039	0.0400432879814261
BobWhite_rep_c66990_294	3B	80	0.10409222323547	0.121559633027523	218	NA	NA	0.983075660692039	-0.0332415398601356
wsnp_JD_c33645_25575463	4B	71	0.104277295023226	0.142201834862385	218	NA	NA	0.983075660692039	0.0409516471311386
Excalibur_c42928_135	2B	27	0.104363928552375	0.353211009174312	218	NA	NA	0.983075660692039	-0.0252422599291
BS00022940_51	2B	92	0.104426862265987	0.288990825688073	218	NA	NA	0.983075660692039	-0.0322443534837369
Tdurum_contig52695_388	5A	89	0.104496794548938	0.428899082568807	218	NA	NA	0.983075660692039	-0.0252564730263023
BobWhite_c27751_206	4B	78	0.104529575294911	0.410550458715596	218	NA	NA	0.983075660692039	-0.0256182884062817
BobWhite_c27751_95	4B	78	0.104529575295403	0.410550458715596	218	NA	NA	0.983075660692039	0.0256182884062772
BS00069980_51	5A	53	0.104884027786173	0.16743119266055	218	NA	NA	0.983075660692039	0.0449332212189812
BobWhite_c10901_578	5A	53	0.104884027786717	0.167431192660551	218	NA	NA	0.983075660692039	-0.0449332212190257
BS00067797_51	5A	53	0.104884027786717	0.167431192660551	218	NA	NA	0.983075660692039	-0.0449332212190257
IAAV1417	5A	53	0.104884027786717	0.167431192660551	218	NA	NA	0.983075660692039	-0.0449332212190257
IAAV2077	5B	71	0.105186059173759	0.410550458715596	218	NA	NA	0.983075660692039	-0.060606733663036
Tdurum_contig10987_800	5A	53	0.105506136955179	0.169724770642202	218	NA	NA	0.983075660692039	-0.0445892028869963
wsnp_JD_c9510_10342089	5A	53	0.105506136955179	0.169724770642202	218	NA	NA	0.983075660692039	-0.0445892028869963
wsnp_Ex_c10718_17457870	6A	131	0.105803080875294	0.293577981651376	218	NA	NA	0.983075660692039	-0.0269275791078885
wsnp_Ra_c15069_23407152	5B	123	0.105899457360643	0.403669724770642	218	NA	NA	0.983075660692039	-0.0248417742151377
BobWhite_c2646_141	4B	76	0.105950642586821	0.190366972477064	218	NA	NA	0.983075660692039	0.033129411471057
wsnp_Ex_c18669_27544717	6B	63	0.106237525934342	0.495412844036697	218	NA	NA	0.983075660692039	0.0515760027041026
Kukri_c14191_351	6B	58	0.106540504069403	0.394495412844037	218	NA	NA	0.983075660692039	-0.0406322615598604
BobWhite_c46338_76	5A	53	0.106559828662178	0.165137614678899	218	NA	NA	0.983075660692039	0.0447488983118536
Excalibur_c63344_424	5A	53	0.106559828662178	0.165137614678899	218	NA	NA	0.983075660692039	0.0447488983118536
IACX12578	5A	53	0.106559828662178	0.165137614678899	218	NA	NA	0.983075660692039	0.0447488983118536
Kukri_c2621_610	5A	53	0.106559828662178	0.165137614678899	218	NA	NA	0.983075660692039	0.0447488983118536
Kukri_c75644_104	5A	53	0.106559828662178	0.165137614678899	218	NA	NA	0.983075660692039	0.0447488983118536
RAC875_c19105_498	5A	53	0.106559828662178	0.165137614678899	218	NA	NA	0.983075660692039	0.0447488983118536
RAC875_rep_c110032_448	5A	53	0.106559828662178	0.165137614678899	218	NA	NA	0.983075660692039	0.0447488983118536
BS00078242_51	5A	53	0.106559828662461	0.165137614678899	218	NA	NA	0.983075660692039	-0.0447488983118944
IACX3154	5A	53	0.106559828662461	0.165137614678899	218	NA	NA	0.983075660692039	-0.0447488983118944
Kukri_c30875_283	5A	53	0.106559828662461	0.165137614678899	218	NA	NA	0.983075660692039	-0.0447488983118944
RAC875_c41315_157	5A	53	0.107114344240752	0.16743119266055	218	NA	NA	0.983232118205006	0.044423403212102
RAC875_c33823_279	3D	84	0.107195935842589	0.486238532110092	218	NA	NA	0.983232118205006	-0.0224933903163009
RAC875_c14171_664	6B	58	0.107250207927661	0.435779816513761	218	NA	NA	0.983232118205006	-0.0435045965378578
Tdurum_contig12326_232	7A	134	0.10729786634191	0.298165137614679	218	NA	NA	0.983232118205006	-0.0325220223193767
Kukri_c18017_1696	1A	94	0.107434511338555	0.440366972477064	218	NA	NA	0.983232118205006	-0.0242014932256875
Kukri_c10757_183	7A	209	0.107732717162524	0.055045871559633	218	NA	NA	0.983232118205006	-0.0446486678674773
BS00021695_51	7B	58	0.108157773466271	0.18348623853211	218	NA	NA	0.983232118205006	0.0302125900707297
Tdurum_contig97939_64	7B	145	0.1081956538091	0.192660550458716	218	NA	NA	0.983232118205006	0.0332649199043864
BS00023130_51	1A	20	0.10837774010438	0.293577981651376	218	NA	NA	0.983232118205006	0.0266173713049636
Kukri_rep_c107983_607	6B	109	0.108914979409965	0.293577981651376	218	NA	NA	0.983232118205006	-0.0281449132748
wsnp_Ku_c4042_7375053	2B	89	0.109020312079694	0.279816513761468	218	NA	NA	0.983232118205006	-0.0423795013332722
BobWhite_c36944_167	5B	69	0.10910068499023	0.415137614678899	218	NA	NA	0.983232118205006	0.0663290208975127
BobWhite_c8202_245	5A	35	0.109184921957384	0.424311926605505	218	NA	NA	0.983232118205006	0.0247633197903365
BS00067421_51	1A	78	0.10926072377224	0.151376146788991	218	NA	NA	0.983232118205006	0.0314325547283794
wsnp_JD_c13903_13781269	1A	78	0.109260723772353	0.151376146788991	218	NA	NA	0.983232118205006	-0.0314325547283971
BobWhite_rep_c58252_112	7A	84	0.109270771527598	0.298165137614679	218	NA	NA	0.983232118205006	-0.0248717650617056
RAC875_c10628_1253	3D	98	0.109711524696095	0.13302752293578	218	NA	NA	0.983232118205006	0.0375260838002527
CAP7_c1155_57	5B	69	0.110159430608928	0.197247706422018	218	NA	NA	0.983232118205006	0.0410591482841411
BS00042014_51	5B	69	0.11015943061	0.197247706422018	218	NA	NA	0.983232118205006	-0.0410591482841394
IACX11320	1B	84	0.110325420682095	0.286697247706422	218	NA	NA	0.983232118205006	0.0344804173448505
Tdurum_contig1002_149	3B	64	0.110374800062316	0.270642201834862	218	NA	NA	0.983232118205006	0.046417232115509
BS00022657_51	2B	91	0.110382423275879	0.353211009174312	218	NA	NA	0.983232118205006	0.0385326929530496
wsnp_JD_c16245_15468917	3B	81	0.110415106922858	0.0619266055045872	218	NA	NA	0.983232118205006	-0.0455072964932057
IAAV2363	5A	56	0.110834394958091	0.211009174311927	218	NA	NA	0.983232118205006	0.0290413229980935
RAC875_s111360_122	5B	132	0.110941793869554	0.174311926605505	218	NA	NA	0.983232118205006	0.0306724550750346
wsnp_BE442869B_Ta_1_1	4B	62	0.111008028687063	0.286697247706422	218	NA	NA	0.983232118205006	-0.035323626227969
Excalibur_c42413_442	2D	97	0.111055231159294	0.275229357798165	218	NA	NA	0.983232118205006	0.0262085626384874
BS00021939_51	5A	49	0.111396923716515	0.43348623853211	218	NA	NA	0.983232118205006	0.0262798371692821
BS00010659_51	4B	71	0.111814813544281	0.144495412844037	218	NA	NA	0.983232118205006	-0.0407135759809805
Excalibur_c5700_244	7B	87	0.111879503620745	0.0711009174311926	218	NA	NA	0.983232118205006	0.0415047377602988
Kukri_c52496_434	7B	86	0.111879503621115	0.0711009174311927	218	NA	NA	0.983232118205006	-0.0415047377603077
RAC875_c35723_106	7A	145	0.11206541035222	0.107798165137615	218	NA	NA	0.983232118205006	-0.0364897579625989
wsnp_Ex_rep_c68762_67626384	7B	130	0.112390549491672	0.311926605504587	218	NA	NA	0.983232118205006	-0.0258635419871283
wsnp_Ex_c19467_28423331	6B	58	0.112869005222344	0.43348623853211	218	NA	NA	0.983232118205006	-0.0444961864145021
RAC875_c20134_535	3A	26	0.112986806634911	0.155963302752294	218	NA	NA	0.983232118205006	-0.0367026891046649
Kukri_c5497_312	2B	75	0.113233896227493	0.0711009174311927	218	NA	NA	0.983232118205006	0.0456422487181189
IACX3152	5A	53	0.11333178664593	0.165137614678899	218	NA	NA	0.983232118205006	-0.0430418582143943
BS00022902_51	1B	59	0.113440138747625	0.486238532110092	218	NA	NA	0.983232118205006	-0.0241231134986872
BobWhite_rep_c63943_76	5A	73	0.113531310354167	0.298165137614679	218	NA	NA	0.983232118205006	-0.0265081604903035
Tdurum_contig44328_448	2A	26	0.113774952031834	0.291284403669725	218	NA	NA	0.983232118205006	0.0264115403953262
Tdurum_contig5017_993	5B	128	0.113945852486267	0.0596330275229358	218	NA	NA	0.983232118205006	-0.0505985080164209
RAC875_c62550_470	1A	140	0.114171848510907	0.419724770642202	218	NA	NA	0.983232118205006	0.0233844672501462
BS00067453_51	5A	50	0.11453124751436	0.194954128440367	218	NA	NA	0.983232118205006	0.0286987487254562
Kukri_c11959_587	7B	134	0.114867472860539	0.38302752293578	218	NA	NA	0.983232118205006	0.0267093498292095
RFL_Contig2772_1693	5B	126	0.114951681099177	0.144495412844037	218	NA	NA	0.983232118205006	-0.0338225130191887
wsnp_Ex_c10842_17637744	5B	44	0.115055881739972	0.238532110091743	218	NA	NA	0.983232118205006	0.0353484622595808
IAAV7745	1D	87	0.115245509291996	0.243119266055046	218	NA	NA	0.983232118205006	0.0410884890599874
wsnp_Ex_c31017_39858962	5A	56	0.115583087922065	0.217889908256881	218	NA	NA	0.983232118205006	-0.0289817041133249
Tdurum_contig70819_393	6A	141	0.115632558021864	0.277522935779817	218	NA	NA	0.983232118205006	-0.0284357306966125
BS00022201_51	1A	70	0.115842985311665	0.174311926605505	218	NA	NA	0.983232118205006	0.0442207682524067
IACX3871	3B	71	0.116065498649358	0.378440366972477	218	NA	NA	0.983232118205006	0.0271386717995732
Tdurum_contig81911_179	7B	99	0.116082259579856	0.371559633027523	218	NA	NA	0.983232118205006	0.0247907502110678
Kukri_c9520_288	5B	57	0.116114409861074	0.486238532110092	218	NA	NA	0.983232118205006	-0.0276070800653159
Tdurum_contig88305_380	5A	50	0.11625695085953	0.204128440366972	218	NA	NA	0.983232118205006	0.0282057682047192
RAC875_c1052_94	4B	62	0.116277473067952	0.282110091743119	218	NA	NA	0.983232118205006	0.0341053589867251
wsnp_JD_c7795_8867843	6D	134	0.116581699020685	0.346330275229358	218	NA	NA	0.983232118205006	0.0258516005416816
BS00022049_51	7A	130	0.116627562125183	0.181192660550459	218	NA	NA	0.983232118205006	0.0309890572861331
wsnp_Ex_rep_c101703_87021883	6B	65	0.116680694192415	0.31651376146789	218	NA	NA	0.983232118205006	0.0504863755277825
RFL_Contig1338_2062	1D	33	0.116684537780017	0.428899082568807	218	NA	NA	0.983232118205006	-0.0233876989843065
Kukri_c29150_143	1A	29	0.116686759598384	0.376146788990826	218	NA	NA	0.983232118205006	0.0234127101924377
wsnp_BF478737A_Ta_2_1	1A	70	0.116788895318062	0.158256880733945	218	NA	NA	0.983232118205006	-0.0488991794032643
RAC875_c76611_364	3B	14	0.116943143388642	0.286697247706422	218	NA	NA	0.983232118205006	0.0260342001393674
Kukri_c18274_1610	6B	58	0.116951298666876	0.456422018348624	218	NA	NA	0.983232118205006	-0.0411482965536543
BS00068173_51	5B	68	0.117206255105863	0.412844036697248	218	NA	NA	0.983232118205006	-0.0574460166651036
Kukri_c41694_285	6B	65	0.117359779574574	0.174311926605505	218	NA	NA	0.983232118205006	-0.053265198669294
tplb0045p11_893	7A	148	0.118490849569881	0.410550458715596	218	NA	NA	0.983232118205006	0.024323675018227
IACX11443	7B	134	0.118564236261199	0.373853211009174	218	NA	NA	0.983232118205006	0.0266735759758241
Kukri_c29655_194	1B	41	0.118903818732086	0.259174311926605	218	NA	NA	0.983232118205006	0.0281839816046663
Tdurum_contig15285_588	7A	50	0.119028620812426	0.100917431192661	218	NA	NA	0.983232118205006	-0.0395837813101059
Ku_c11813_215	1B	64	0.119124484189879	0.0802752293577982	218	NA	NA	0.983232118205006	0.0386829034756513
JD_c2691_2947	6B	65	0.119252603019348	0.288990825688073	218	NA	NA	0.983232118205006	0.0507538326160812
Kukri_rep_c107435_940	5A	43	0.11927912447916	0.155963302752294	218	NA	NA	0.983232118205006	0.033241694807276
RAC875_c35688_178	2A	151	0.119565662099108	0.107798165137615	218	NA	NA	0.983232118205006	-0.0398262927084687
wsnp_Ku_c42539_50247426	7A	152	0.119836938593115	0.286697247706422	218	NA	NA	0.983232118205006	0.0242052781682327
wsnp_Ku_c4962_8872507	2B	66	0.120000568565805	0.0619266055045872	218	NA	NA	0.983232118205006	0.0417680833841558
BS00062724_51	1B	84	0.120028898782647	0.213302752293578	218	NA	NA	0.983232118205006	-0.0383284007509932
Kukri_c13537_2069	3B	66	0.120331707314247	0.247706422018349	218	NA	NA	0.983232118205006	-0.0412999506573399
IACX13137	7A	213	0.120700826923649	0.229357798165138	218	NA	NA	0.983232118205006	0.0278570949295585
wsnp_Ex_c9343_15514531	1A	137	0.121006414930422	0.126146788990826	218	NA	NA	0.983232118205006	-0.0324942445899348
BS00030571_51	4B	75	0.121226526785447	0.438073394495413	218	NA	NA	0.983232118205006	-0.0265802310250756
RAC875_c12181_1166	4A	71	0.121343214405162	0.334862385321101	218	NA	NA	0.983232118205006	0.0257337018981154
BS00078431_51	1B	71	0.121441606110975	0.073394495412844	218	NA	NA	0.983232118205006	0.0472090677391321
BS00022178_51	1D	134	0.121535163263959	0.284403669724771	218	NA	NA	0.983232118205006	-0.0238086876880512
RAC875_c19099_434	5B	69	0.121560412767268	0.217889908256881	218	NA	NA	0.983232118205006	-0.0392845582534207
Excalibur_c9868_1206	5B	126	0.121881017206109	0.431192660550459	218	NA	NA	0.983232118205006	-0.0242959977774042
BS00069368_51	6B	65	0.122236945688188	0.318807339449541	218	NA	NA	0.983232118205006	-0.0531642324111488
Tdurum_contig604_356	1B	84	0.122341607414183	0.295871559633027	218	NA	NA	0.983232118205006	-0.032642917624905
wsnp_Ku_c5560_9851459	1D	90	0.122642611324008	0.236238532110092	218	NA	NA	0.983232118205006	-0.0410516316554332
Tdurum_contig9934_104	7B	65	0.122696289916154	0.243119266055046	218	NA	NA	0.983232118205006	0.0302064525974783
D_GBF1XID01DNWRS_378	1D	86	0.12305387336286	0.243119266055046	218	NA	NA	0.983232118205006	-0.0394712179300445
Kukri_c2842_248	6B	67	0.123102325913573	0.0573394495412844	218	NA	NA	0.983232118205006	0.0467655204403692
wsnp_Ex_c238_460841	3B	69	0.123884504823407	0.272935779816514	218	NA	NA	0.983232118205006	0.0387434575039478
Tdurum_contig45550_570	4B	71	0.124057809706186	0.137614678899083	218	NA	NA	0.983232118205006	-0.0388338122334559
Kukri_c15768_1383	7D	150	0.124553180530551	0.13302752293578	218	NA	NA	0.983232118205006	-0.0331984635657232
BS00022698_51	1A	78	0.124595454993743	0.123853211009174	218	NA	NA	0.983232118205006	0.0348172790905679
BobWhite_c9330_499	6B	44	0.124799352548873	0.357798165137615	218	NA	NA	0.983232118205006	-0.0237366081087682
Ex_c5759_663	1A	71	0.124807658618499	0.146788990825688	218	NA	NA	0.983232118205006	-0.037211425785415
wsnp_Ex_rep_c67394_65974276	5A	43	0.124907583617572	0.151376146788991	218	NA	NA	0.983232118205006	0.0326075914806783
Tdurum_contig60189_855	5B	183	0.12501345339625	0.344036697247706	218	NA	NA	0.983232118205006	0.0248888355395884
RAC875_rep_c118376_304	2B	92	0.125043955775409	0.412844036697248	218	NA	NA	0.983232118205006	-0.0357666757968467
IAAV3265	7D	144	0.125630486025963	0.314220183486238	218	NA	NA	0.983232118205006	0.0231497562115912
BobWhite_c18550_159	6B	58	0.125868320554706	0.43348623853211	218	NA	NA	0.983232118205006	-0.0415758136083895
Kukri_c29396_58	7B	114	0.126229141385669	0.18348623853211	218	NA	NA	0.983232118205006	0.0267136520986355
Tdurum_contig31102_299	1B	74	0.12632111825615	0.263761467889908	218	NA	NA	0.983232118205006	0.028149030742588
RAC875_c54260_127	1D	87	0.127170582380759	0.240825688073395	218	NA	NA	0.983232118205006	0.0407351113564687
Excalibur_c42255_425	5A	144	0.127236155208775	0.373853211009174	218	NA	NA	0.983232118205006	-0.0226211320894825
wsnp_Ex_c27290_36498462	1D	87	0.127349489907799	0.23394495412844	218	NA	NA	0.983232118205006	-0.0410027392708407
wsnp_JD_c3225_4227048	7A	136	0.12745867971176	0.243119266055046	218	NA	NA	0.983232118205006	0.0266235759699249
BobWhite_rep_c64768_264	7B	63	0.127548947261653	0.11697247706422	218	NA	NA	0.983232118205006	-0.0316854312662578
Ku_c23118_149	2A	69	0.12774184853298	0.293577981651376	218	NA	NA	0.983232118205006	0.0243322165855595
BS00002897_51	7A	128	0.127830007584328	0.48394495412844	218	NA	NA	0.983232118205006	-0.0281447446386593
wsnp_Ex_c11813_18968198	7D	139	0.128125951763343	0.31651376146789	218	NA	NA	0.983232118205006	0.0234068701285786
Excalibur_c32608_500	1B	65	0.128192263618607	0.121559633027523	218	NA	NA	0.983232118205006	0.0320185853018131
RFL_Contig4517_1276	2A	110	0.128280785177596	0.323394495412844	218	NA	NA	0.983232118205006	0.0250485757172427
Kukri_c34453_332	4B	71	0.12862099289419	0.144495412844037	218	NA	NA	0.983232118205006	0.0383595344492136
Ku_c28007_1398	1A	22	0.12876328023694	0.240825688073394	218	NA	NA	0.983232118205006	-0.0256755974959537
Ex_c2389_1634	1A	70	0.128804992885828	0.0917431192660551	218	NA	NA	0.983232118205006	0.0490635617254558
BS00063423_51	5B	50	0.128920057110784	0.220183486238532	218	NA	NA	0.983232118205006	0.0302992468986876
Excalibur_c11437_75	2A	102	0.129050940358943	0.330275229357798	218	NA	NA	0.983232118205006	-0.0268532845990688
Kukri_c53506_1141	6B	67	0.129230502828451	0.0527522935779816	218	NA	NA	0.983232118205006	-0.0490797311596509
wsnp_JD_c12333_12595897	1D	164	0.129503117225266	0.298165137614679	218	NA	NA	0.983232118205006	0.0224070926313775
wsnp_Ex_c3722_6786328	3B	77	0.12981740892091	0.0917431192660551	218	NA	NA	0.983232118205006	0.0390176159137896
RFL_Contig5277_888	2A	178	0.130395082383229	0.0871559633027523	218	NA	NA	0.983232118205006	-0.042527072808948
RAC875_rep_c75639_706	6B	65	0.130404210510668	0.181192660550459	218	NA	NA	0.983232118205006	0.0489884350946284
BS00094342_51	5A	61	0.130499973406291	0.364678899082569	218	NA	NA	0.983232118205006	-0.0228545461912644
wsnp_Ex_rep_c115803_95396724	6A	32	0.130578194419578	0.18348623853211	218	NA	NA	0.983232118205006	-0.0273632462952476
RAC875_c26860_648	6A	32	0.130578194420154	0.18348623853211	218	NA	NA	0.983232118205006	0.0273632462952307
Excalibur_c22599_921	6D	134	0.131388977846609	0.36697247706422	218	NA	NA	0.983232118205006	-0.0256084917689652
wsnp_BF201102B_Ta_2_5	5B	20	0.131794612246697	0.259174311926605	218	NA	NA	0.983232118205006	0.0253421595117338
RAC875_rep_c77173_208	3B	64	0.131828164861277	0.272935779816514	218	NA	NA	0.983232118205006	-0.0439855070293049
Excalibur_c74666_291	3A	26	0.131866238803512	0.153669724770642	218	NA	NA	0.983232118205006	-0.0353489319892475
tplb0053a24_2232	3A	15	0.131997646789074	0.172018348623853	218	NA	NA	0.983232118205006	0.0325861959360516
Kukri_rep_c69660_52	6B	64	0.132006223032573	0.344036697247706	218	NA	NA	0.983232118205006	0.0313875913915052
BS00037976_51	1A	109	0.132185029543694	0.348623853211009	218	NA	NA	0.983232118205006	-0.0265696839729364
Excalibur_c19658_82	3A	15	0.132208441997695	0.167431192660551	218	NA	NA	0.983232118205006	-0.03160221064919
BS00066437_51	6B	59	0.132420945581503	0.451834862385321	218	NA	NA	0.983232118205006	-0.0398102100386204
BobWhite_c1361_1187	1A	14	0.132434733314121	0.275229357798165	218	NA	NA	0.983232118205006	0.0250199670558757
Ra_c27465_564	4B	68	0.132435426936522	0.119266055045872	218	NA	NA	0.983232118205006	0.0319912429448479
RFL_Contig2656_871	2A	149	0.132718678230246	0.119266055045872	218	NA	NA	0.983232118205006	-0.0311326416143132
wsnp_Ex_c15740_24096817	2A	66	0.132803697373918	0.19954128440367	218	NA	NA	0.983232118205006	-0.0251206522486669
Tdurum_contig10608_1081	3B	14	0.132883571759965	0.346330275229358	218	NA	NA	0.983232118205006	-0.0233784370988488
Tdurum_contig30517_578	1B	84	0.13302189347921	0.298165137614679	218	NA	NA	0.983232118205006	0.0314372445819604
Tdurum_contig100004_204	3B	92	0.133047341440139	0.270642201834862	218	NA	NA	0.983232118205006	0.0237330005121272
Kukri_c28968_130	7A	213	0.133096128489375	0.438073394495413	218	NA	NA	0.983232118205006	-0.0254106137672974
Kukri_c16087_281	5A	144	0.13349501754973	0.376146788990826	218	NA	NA	0.983232118205006	-0.022357571441546
RAC875_c41275_131	1A	76	0.133666027986514	0.355504587155963	218	NA	NA	0.983232118205006	0.0261778464234812
BS00012042_51	1A	103	0.133984506972013	0.23394495412844	218	NA	NA	0.983232118205006	0.0265104879242806
wsnp_Ra_c20189_29442564	7A	134	0.134118555890643	0.305045871559633	218	NA	NA	0.983232118205006	0.0224189345253256
BS00063624_51	3B	99	0.134162305041174	0.479357798165138	218	NA	NA	0.983232118205006	-0.0209570523842517
wsnp_Ex_c14101_22012676	6B	67	0.134270554547361	0.139908256880734	218	NA	NA	0.983232118205006	0.0328363597752031
wsnp_Ex_rep_c70571_69488416	2B	81	0.13437696443936	0.311926605504587	218	NA	NA	0.983232118205006	-0.0209153311349617
IACX11047	7B	134	0.134377565401936	0.369266055045872	218	NA	NA	0.983232118205006	-0.0251439098714918
IACX9352	4B	71	0.134588284504169	0.139908256880734	218	NA	NA	0.983232118205006	0.0378777507867571
RAC875_rep_c113188_81	6D	134	0.134783006229192	0.146788990825688	218	NA	NA	0.983232118205006	0.032016229585615
RAC875_c62483_112	3B	135	0.135030820538684	0.401376146788991	218	NA	NA	0.983232118205006	0.0243085212284821
Kukri_c16416_647	7D	138	0.135455123961813	0.0527522935779816	218	NA	NA	0.983232118205006	-0.0449878829821344
BS00089968_51	5A	51	0.135499594663281	0.190366972477064	218	NA	NA	0.983232118205006	-0.0270493144452253
Tdurum_contig62593_410	6A	26	0.135551011693367	0.0665137614678899	218	NA	NA	0.983232118205006	-0.0448567174998615
wsnp_Ex_rep_c66628_64934660	1A	78	0.135832774499092	0.314220183486239	218	NA	NA	0.983232118205006	-0.0269016634567159
BS00063368_51	2A	150	0.135946474719894	0.165137614678899	218	NA	NA	0.983232118205006	0.0331749379887754
wsnp_Ku_c18227_27490539	1B	101	0.136081896091333	0.337155963302752	218	NA	NA	0.983232118205006	0.023713760086121
wsnp_Ex_c19602_28584250	6B	57	0.136216169090849	0.160550458715596	218	NA	NA	0.983232118205006	-0.0412851147164073
BS00032606_51	2A	102	0.136408019582392	0.334862385321101	218	NA	NA	0.983232118205006	0.0287980675194817
CAP7_c10772_156	6B	6	0.136418326263025	0.38302752293578	218	NA	NA	0.983232118205006	0.0231093879633004
wsnp_CAP11_c2438_1258747	3A	85	0.136571288331748	0.188073394495413	218	NA	NA	0.983232118205006	0.0314783595814454
RAC875_c82385_209	6D	135	0.136604997032632	0.293577981651376	218	NA	NA	0.983232118205006	-0.026299420763026
BS00022653_51	4B	70	0.136781962109186	0.201834862385321	218	NA	NA	0.983232118205006	0.0258066111954527
Ku_c69113_923	5B	45	0.136817282826702	0.188073394495413	218	NA	NA	0.983232118205006	0.040115604278661
wsnp_BF485168B_Ta_2_1	1B	77	0.136933969792744	0.185779816513762	218	NA	NA	0.983232118205006	0.027014239001609
BS00070695_51	1A	150	0.137132729491663	0.247706422018349	218	NA	NA	0.983232118205006	0.0240853436967194
Kukri_c49784_86	2B	169	0.13713985028103	0.44954128440367	218	NA	NA	0.983232118205006	-0.023245251985335
RAC875_c17189_155	6B	63	0.137140188508641	0.123853211009174	218	NA	NA	0.983232118205006	0.0358252159363746
Excalibur_c25948_366	5B	58	0.137478709981739	0.497706422018349	218	NA	NA	0.983232118205006	0.0281344024491563
wsnp_BE399939A_Ta_2_1	5A	81	0.137676531380574	0.155963302752294	218	NA	NA	0.983232118205006	0.0277182910290992
BS00067769_51	1B	82	0.137699681939734	0.0825688073394495	218	NA	NA	0.983232118205006	0.0353084473944847
wsnp_Ex_c21198_30327016	1B	84	0.137761277714881	0.208715596330275	218	NA	NA	0.983232118205006	-0.0374589401907279
BS00025795_51	5B	132	0.137826684957177	0.172018348623853	218	NA	NA	0.983232118205006	0.0289320062313543
Tdurum_contig51001_186	7A	33	0.137908038638908	0.277522935779816	218	NA	NA	0.983232118205006	0.0270389926025629
wsnp_Ku_c13325_21275440	6B	57	0.137994397702187	0.18348623853211	218	NA	NA	0.983232118205006	-0.0362990599673845
Excalibur_c4789_2748	6D	9	0.138349711054814	0.220183486238532	218	NA	NA	0.983232118205006	0.0263362722252083
wsnp_Ex_c2904_5355509	5B	44	0.139163735734577	0.213302752293578	218	NA	NA	0.983232118205006	0.0357074578606955
BS00083511_51	5B	69	0.139680277986658	0.31651376146789	218	NA	NA	0.983232118205006	-0.0356009264930037
Kukri_s117068_198	3A	15	0.139827112351155	0.155963302752294	218	NA	NA	0.983232118205006	-0.0334656973477436
BS00045330_51	3B	68	0.139973413159528	0.293577981651376	218	NA	NA	0.983232118205006	0.0254973457597565
Excalibur_c44485_362	7A	59	0.140002301819871	0.238532110091743	218	NA	NA	0.983232118205006	-0.0242091898069443
BS00031339_51	5B	184	0.140056476379925	0.238532110091743	218	NA	NA	0.983232118205006	-0.0281310751168924
Excalibur_c42146_338	2B	131	0.140300536681486	0.137614678899083	218	NA	NA	0.983232118205006	-0.034544687670099
BS00065265_51	7B	151	0.14030167561788	0.373853211009174	218	NA	NA	0.983232118205006	0.0218475692424569
RFL_Contig3622_1217	1D	87	0.140992000040722	0.245412844036697	218	NA	NA	0.983232118205006	-0.0384671397872278
Ra_c4668_825	6A	12	0.141116432114066	0.387614678899083	218	NA	NA	0.983232118205006	0.0251435427195901
wsnp_Ku_c854_1768346	7B	99	0.141195433669654	0.410550458715596	218	NA	NA	0.983232118205006	-0.0249227482942871
Excalibur_c1353_1364	2B	110	0.141251967934127	0.30045871559633	218	NA	NA	0.983232118205006	0.0312029786716206
BS00068556_51	3B	92	0.141447693682634	0.254587155963303	218	NA	NA	0.983232118205006	-0.0232572546461167
Kukri_c26279_503	6B	65	0.141515152632072	0.318807339449541	218	NA	NA	0.983232118205006	0.0547860438952554
RAC875_c15518_236	2D	97	0.14217059340116	0.458715596330275	218	NA	NA	0.983232118205006	-0.0229811072913737
Excalibur_c105074_293	2B	110	0.142443458705028	0.385321100917431	218	NA	NA	0.983232118205006	-0.0372542506942786
Excalibur_c47321_138	5A	56	0.14298345488962	0.215596330275229	218	NA	NA	0.983232118205006	-0.0269334862247979
IAAV1930	1A	143	0.143057041788149	0.376146788990826	218	NA	NA	0.983232118205006	-0.0237987895169915
Tdurum_contig54784_485	2B	116	0.143578284523286	0.415137614678899	218	NA	NA	0.983232118205006	-0.043549195414549
Excalibur_c29625_243	3B	68	0.143587717910068	0.371559633027523	218	NA	NA	0.983232118205006	-0.0256419993991504
BobWhite_c23392_496	3A	26	0.144064768965694	0.158256880733945	218	NA	NA	0.983232118205006	-0.0347091907848451
BS00024107_51	1B	159	0.144141909557905	0.334862385321101	218	NA	NA	0.983232118205006	0.0241209107158573
wsnp_Ex_c50195_54565006	4B	71	0.144180739013794	0.137614678899083	218	NA	NA	0.983232118205006	0.0378544505780685
wsnp_CAP11_c287_244799	1B	84	0.144242723679346	0.240825688073395	218	NA	NA	0.983232118205006	0.0315060259162436
Kukri_c84629_315	2B	114	0.144401231455001	0.362385321100917	218	NA	NA	0.983232118205006	0.0392802776106294
BS00102492_51	1A	71	0.144455689727506	0.176605504587156	218	NA	NA	0.983232118205006	-0.0423939926094263
RAC875_rep_c98040_163	1B	74	0.144711841235235	0.371559633027523	218	NA	NA	0.983232118205006	0.0230597399237373
Kukri_c37029_761	3B	65	0.144783384658373	0.272935779816514	218	NA	NA	0.983232118205006	0.0419727808145964
Tdurum_contig26727_187	3B	65	0.144783384659997	0.272935779816514	218	NA	NA	0.983232118205006	-0.041972780814632
BobWhite_c14291_666	5A	76	0.144883439184902	0.222477064220183	218	NA	NA	0.983232118205006	-0.0251352160076452
RAC875_c9150_2945	5B	58	0.145036014786405	0.497706422018349	218	NA	NA	0.983232118205006	0.0275190902378615
BS00065873_51	3B	135	0.145364194492559	0.454128440366972	218	NA	NA	0.983232118205006	-0.020719326453551
CAP7_c2649_283	7B	141	0.145467274584969	0.350917431192661	218	NA	NA	0.983232118205006	0.0253688627179525
wsnp_CAP8_c1594_914839	5B	43	0.14571744453909	0.192660550458716	218	NA	NA	0.983232118205006	0.0388191469852757
BobWhite_c16439_1143	2D	39	0.145828981698701	0.486238532110092	218	NA	NA	0.983232118205006	-0.0222332880971674
Tdurum_contig44938_2966	6B	70	0.14607433257069	0.149082568807339	218	NA	NA	0.983232118205006	0.0320007166361878
Kukri_c30417_305	6B	58	0.146083269992854	0.431192660550459	218	NA	NA	0.983232118205006	0.039560499303029
BS00066024_51	4B	72	0.146260467899714	0.217889908256881	218	NA	NA	0.983232118205006	0.0344039329909087
BobWhite_c25670_425	3B	30	0.146275269749906	0.293577981651376	218	NA	NA	0.983232118205006	-0.0239632150286972
wsnp_Ra_c37745_45806931	1A	78	0.146397477459069	0.307339449541284	218	NA	NA	0.983232118205006	0.0266539510209789
Tdurum_contig47833_484	5B	125	0.14648569425788	0.405963302752294	218	NA	NA	0.983232118205006	-0.0232187884292774
RAC875_rep_c105494_293	7B	60	0.147040170508222	0.0711009174311927	218	NA	NA	0.983232118205006	0.0450821949639426
wsnp_Ra_c16850_25605248	6B	65	0.147415966731551	0.178899082568807	218	NA	NA	0.983232118205006	0.0482442455526577
Ex_c5168_849	6D	135	0.147510546344228	0.288990825688073	218	NA	NA	0.983232118205006	0.0261001942916508
BS00079095_51	1D	87	0.147704932591572	0.243119266055046	218	NA	NA	0.983232118205006	-0.0380550695188511
wsnp_JG_c609_370792	2B	87	0.147843184076794	0.178899082568807	218	NA	NA	0.983232118205006	0.0305469254143009
Tdurum_contig102328_129	7B	77	0.147931849414013	0.151376146788991	218	NA	NA	0.983232118205006	0.0336473755626496
Kukri_c49151_139	5B	49	0.147954898888168	0.467889908256881	218	NA	NA	0.983232118205006	-0.0259352829151869
BS00066647_51	7B	114	0.147997002036079	0.185779816513761	218	NA	NA	0.983232118205006	-0.0255758069391785
Kukri_c14889_1086	5A	70	0.148210136674846	0.360091743119266	218	NA	NA	0.983232118205006	-0.020858405538613
BS00078413_51	1B	134	0.14822669369859	0.490825688073395	218	NA	NA	0.983232118205006	-0.0201750069380822
Kukri_rep_c69810_502	1B	71	0.148423182561869	0.0802752293577982	218	NA	NA	0.983232118205006	-0.0417290591614172
RAC875_rep_c91134_949	2B	114	0.148509504581363	0.0573394495412844	218	NA	NA	0.983232118205006	-0.0406539201974212
JD_c15653_302	6B	64	0.148686748703324	0.481651376146789	218	NA	NA	0.983232118205006	-0.0429691005960748
Kukri_c27172_757	6B	65	0.149155795173091	0.18348623853211	218	NA	NA	0.983232118205006	0.0456749015216165
Tdurum_contig86202_175	5A	89	0.149361871387871	0.31651376146789	218	NA	NA	0.983232118205006	0.0238862269186111
Kukri_c9728_1171	7A	217	0.149496979348422	0.190366972477064	218	NA	NA	0.983232118205006	0.0278031268088164
RAC875_c18698_550	2A	102	0.149543771681908	0.330275229357798	218	NA	NA	0.983232118205006	0.0253440484049356
RAC875_c93959_96	6A	118	0.150090225674943	0.105504587155963	218	NA	NA	0.983232118205006	-0.0315929316217538
Kukri_c99107_143	7B	78	0.15010864682517	0.353211009174312	218	NA	NA	0.983232118205006	0.0307013311420548
IAAV7916	7A	113	0.150113527477209	0.481651376146789	218	NA	NA	0.983232118205006	-0.0249293351428559
BS00071690_51	2B	82	0.150241317151039	0.272935779816514	218	NA	NA	0.983232118205006	-0.0330484016982524
Ra_c14132_2575	3B	87	0.150451627092132	0.121559633027523	218	NA	NA	0.983232118205006	-0.0296816805964859
wsnp_Ex_c3907_7088011	3B	87	0.150451627092612	0.121559633027523	218	NA	NA	0.983232118205006	0.0296816805964695
Excalibur_c25891_1402	1A	35	0.150519484880041	0.495412844036697	218	NA	NA	0.983232118205006	-0.0216238760320859
BobWhite_c19346_434	7A	180	0.150636610397231	0.16743119266055	218	NA	NA	0.983232118205006	-0.0259853271026866
BobWhite_c8253_397	2B	109	0.150702152162981	0.158256880733945	218	NA	NA	0.983232118205006	-0.0317774900859504
tplb0028p02_562	1B	64	0.150761020393062	0.272935779816514	218	NA	NA	0.983232118205006	-0.0237843797236446
CAP12_c2009_335	5B	45	0.150818869611079	0.194954128440367	218	NA	NA	0.983232118205006	-0.0389545003325633
Kukri_c3983_670	6B	65	0.150851819118712	0.178899082568807	218	NA	NA	0.983232118205006	0.0475504640085784
Tdurum_contig18858_324	2B	109	0.150910548949743	0.431192660550459	218	NA	NA	0.983232118205006	-0.0425428791004876
Kukri_c32958_390	4B	82	0.151034982003921	0.309633027522936	218	NA	NA	0.983232118205006	-0.0225702383178774
RFL_Contig727_736	5A	52	0.151298830250767	0.18348623853211	218	NA	NA	0.983232118205006	0.0275570178541562
wsnp_CAP12_c1388_706924	6B	18	0.151421977606792	0.31651376146789	218	NA	NA	0.983232118205006	0.0215433988136429
wsnp_Ex_rep_c107911_91350930	1B	84	0.151552459901195	0.206422018348624	218	NA	NA	0.983232118205006	-0.0362541972638368
wsnp_Ex_c13109_20725640	1B	84	0.151552459904066	0.206422018348624	218	NA	NA	0.983232118205006	0.0362541972638084
BS00049977_51	3A	131	0.151707327401055	0.48394495412844	218	NA	NA	0.983232118205006	0.0230984946919364
Kukri_c53501_305	2A	163	0.152107403216583	0.135321100917431	218	NA	NA	0.983232118205006	-0.0331098384640995
Kukri_rep_c68091_971	6B	119	0.152134084528773	0.291284403669725	218	NA	NA	0.983232118205006	-0.0256201776394409
Excalibur_c13242_1178	3A	88	0.152175744304671	0.488532110091743	218	NA	NA	0.983232118205006	0.0244489128615797
wsnp_Ku_c2119_4098330	6B	8	0.152378715522899	0.151376146788991	218	NA	NA	0.983232118205006	-0.0267070980778841
BS00065107_51	3B	77	0.152542767409068	0.0573394495412844	218	NA	NA	0.983232118205006	0.0459668917722844
RAC875_c39926_313	3B	77	0.152542767409573	0.0573394495412844	218	NA	NA	0.983232118205006	-0.0459668917723235
Kukri_c52_225	5B	78	0.152815397770957	0.334862385321101	218	NA	NA	0.983232118205006	-0.0255439696602711
Excalibur_c8314_405	3B	20	0.152839780293734	0.350917431192661	218	NA	NA	0.983232118205006	-0.021808449772875
BS00077533_51	5A	50	0.152842736143088	0.190366972477064	218	NA	NA	0.983232118205006	0.0263032654270887
RAC875_c2040_564	1B	44	0.152859535567961	0.33256880733945	218	NA	NA	0.983232118205006	-0.0244454162577883
BS00048191_51	6B	67	0.152875908156476	0.055045871559633	218	NA	NA	0.983232118205006	0.0455076329603727
Ku_c106365_329	6B	67	0.152875908161745	0.055045871559633	218	NA	NA	0.983232118205006	-0.0455076329604367
Kukri_c25377_240	6B	64	0.153625508286039	0.121559633027523	218	NA	NA	0.983232118205006	0.0342236488227421
BS00070399_51	7B	72	0.153787415102697	0.30045871559633	218	NA	NA	0.983232118205006	0.0364502685886183
wsnp_Ku_c35386_44598937	5A	61	0.154606365145703	0.31651376146789	218	NA	NA	0.983232118205006	0.0219667482242629
Kukri_c27874_515	4A	66	0.154686823028455	0.224770642201835	218	NA	NA	0.983232118205006	-0.0224993384117962
RFL_Contig4235_707	1B	84	0.154931863710916	0.293577981651376	218	NA	NA	0.983232118205006	0.0308040310974889
IACX7921	1A	70	0.155112171294961	0.155963302752294	218	NA	NA	0.983232118205006	0.0441412168420623
RAC875_c8954_479	6B	57	0.155173890819032	0.142201834862385	218	NA	NA	0.983232118205006	-0.03430536525841
Tdurum_contig56342_134	7B	76	0.155214149025755	0.282110091743119	218	NA	NA	0.983232118205006	0.0301946648789801
Tdurum_contig15181_67	3B	64	0.155278506492136	0.270642201834862	218	NA	NA	0.983232118205006	0.0394001432838174
wsnp_BE403214B_Ta_2_1	5B	160	0.15577869701669	0.128440366972477	218	NA	NA	0.983232118205006	-0.0297380542128609
wsnp_Ex_c14481_22485922	6B	25	0.15579201637206	0.158256880733945	218	NA	NA	0.983232118205006	-0.0267220606844747
wsnp_BF202681B_Ta_2_2	2B	93	0.155925885651407	0.355504587155963	218	NA	NA	0.983232118205006	0.0330978107947839
D_GA8KES402JVT1Y_74	3D	130	0.156190735666396	0.396788990825688	218	NA	NA	0.983232118205006	-0.0206180512782748
wsnp_Ex_c4789_8550135	6D	9	0.156318210431467	0.399082568807339	218	NA	NA	0.983232118205006	0.0204488563292919
Excalibur_c19237_895	1D	87	0.156458649147154	0.236238532110092	218	NA	NA	0.983232118205006	0.0382681440040642
wsnp_Ex_c6537_11338763	2B	90	0.156531752623991	0.401376146788991	218	NA	NA	0.983232118205006	-0.0333787163277712
BobWhite_c1656_186	4B	25	0.156576647933486	0.339449541284404	218	NA	NA	0.983232118205006	0.0234401379139033
Kukri_c75754_239	5A	70	0.156721570035796	0.380733944954128	218	NA	NA	0.983232118205006	-0.0205833708355776
Excalibur_c60134_182	7A	56	0.156793381546626	0.240825688073395	218	NA	NA	0.983232118205006	-0.0223110294376578
RAC875_c56040_216	4A	103	0.156878392708884	0.270642201834862	218	NA	NA	0.983232118205006	-0.0243017865289712
BS00077498_51	1B	122	0.157246921822326	0.364678899082569	218	NA	NA	0.983232118205006	-0.0202061792697616
tplb0043k02_463	1B	108	0.157346874282463	0.144495412844037	218	NA	NA	0.983232118205006	-0.0282281732428364
Kukri_c16006_1996	5B	139	0.157417120449275	0.190366972477064	218	NA	NA	0.983232118205006	-0.025531178373714
wsnp_CAP12_c2297_1121142	3B	119	0.157814209150992	0.0756880733944954	218	NA	NA	0.983232118205006	-0.0394992530685139
Jagger_c6106_119	5A	70	0.157867578428767	0.385321100917431	218	NA	NA	0.983232118205006	-0.0203402158686394
Excalibur_c3969_1208	3A	146	0.158649026699638	0.0871559633027523	218	NA	NA	0.983232118205006	-0.0325109918099784
wsnp_Ex_c31830_40573624	5A	37	0.158709927796667	0.206422018348624	218	NA	NA	0.983232118205006	-0.0250463521597375
wsnp_Ex_c13783_21613564	1A	70	0.159009505242617	0.158256880733945	218	NA	NA	0.983232118205006	0.0518136565127953
RFL_Contig2971_282	1B	123	0.15930396204969	0.055045871559633	218	NA	NA	0.983232118205006	0.0413897753975476
Ku_c28853_1518	7B	76	0.159598746936391	0.279816513761468	218	NA	NA	0.983232118205006	0.0303418918861773
BS00064077_51	3B	36	0.159761216126698	0.332568807339449	218	NA	NA	0.983232118205006	-0.0223099268684468
Tdurum_contig42487_1555	7A	213	0.160252794823784	0.435779816513761	218	NA	NA	0.983232118205006	0.0222669166560951
Tdurum_contig62040_1253	6B	57	0.160321579079186	0.160550458715596	218	NA	NA	0.983232118205006	-0.0391226039068027
JD_c8050_978	5B	45	0.160324565201979	0.19954128440367	218	NA	NA	0.983232118205006	0.0376661377443384
wsnp_Ex_c11748_18884081	2B	114	0.160427685153108	0.309633027522936	218	NA	NA	0.983232118205006	0.0329697536455971
Excalibur_c17039_436	2D	37	0.160739214985843	0.467889908256881	218	NA	NA	0.983232118205006	-0.0207636156095479
RAC875_c202_474	4B	96	0.161515588857595	0.0802752293577982	218	NA	NA	0.983232118205006	0.0329036509510119
Excalibur_c32467_676	4B	76	0.161560764050696	0.263761467889908	218	NA	NA	0.983232118205006	-0.0222851649957061
BobWhite_c8428_346	1A	71	0.161738601258612	0.142201834862385	218	NA	NA	0.983232118205006	0.0336360792987724
RAC875_c34888_65	1A	35	0.161937125283218	0.355504587155963	218	NA	NA	0.983232118205006	-0.0224271667138325
wsnp_Ex_c34011_42398362	6B	65	0.162163844238808	0.270642201834862	218	NA	NA	0.983232118205006	0.029282217529774
BobWhite_c14575_323	6B	64	0.162177782369946	0.394495412844037	218	NA	NA	0.983232118205006	0.0314198441891929
BS00070210_51	3B	113	0.162420392322284	0.208715596330275	218	NA	NA	0.983232118205006	0.0233211395725341
wsnp_Ku_c32477_42087329	5B	41	0.162484628009585	0.254587155963303	218	NA	NA	0.983232118205006	-0.0293912205470956
wsnp_Ex_c5690_9994305	4A	41	0.162490691238365	0.119266055045872	218	NA	NA	0.983232118205006	0.0336013084037505
wsnp_Ku_c7266_12551048	1D	87	0.162644410522164	0.240825688073394	218	NA	NA	0.983232118205006	-0.0364135383245134
Kukri_c12901_706	7B	99	0.163004788546138	0.350917431192661	218	NA	NA	0.983232118205006	-0.0226660921106454
RAC875_c48766_224	7B	99	0.163004788546713	0.350917431192661	218	NA	NA	0.983232118205006	0.0226660921106285
BobWhite_c15653_484	6B	64	0.163037346998811	0.486238532110092	218	NA	NA	0.983232118205006	0.041964043924775
BobWhite_c22266_315	1B	61	0.163102021665621	0.229357798165138	218	NA	NA	0.983232118205006	-0.0313976033507526
IAAV444	2A	104	0.163187745857173	0.0619266055045872	218	NA	NA	0.983232118205006	-0.0396575918120519
tplb0024i15_1754	1B	75	0.163296112051066	0.135321100917431	218	NA	NA	0.983232118205006	-0.0337720135903803
RAC875_c41993_582	1A	108	0.163482486210338	0.357798165137615	218	NA	NA	0.983232118205006	-0.0245772195735903
RAC875_rep_c72470_124	3B	66	0.1637908470957	0.25	218	NA	NA	0.983232118205006	-0.0369617052195892
Kukri_c48418_149	7B	150	0.16394770774898	0.291284403669725	218	NA	NA	0.983232118205006	0.0235586059203179
Jagger_c2161_211	7B	57	0.163955571866244	0.194954128440367	218	NA	NA	0.983232118205006	-0.0265278730558123
RAC875_c7060_67	3A	15	0.163994255371628	0.165137614678899	218	NA	NA	0.983232118205006	0.0285013795158902
wsnp_Ex_c8364_14095508	1A	71	0.164245240388273	0.135321100917431	218	NA	NA	0.983232118205006	-0.0350557069437372
RAC875_c66770_208	7A	57	0.164671229111744	0.0871559633027523	218	NA	NA	0.983232118205006	-0.0326152466291383
Excalibur_c9676_163	1A	29	0.164760566110422	0.238532110091743	218	NA	NA	0.983232118205006	0.0234481502062307
Kukri_c3773_1450	3B	12	0.16479676132942	0.399082568807339	218	NA	NA	0.983232118205006	-0.0211809812004473
wsnp_Ku_c16572_25480808	6A	27	0.165066851033396	0.330275229357798	218	NA	NA	0.983232118205006	0.0228341635545082
BS00105846_51	1B	29	0.165074679896628	0.454128440366973	218	NA	NA	0.983232118205006	-0.023160444804164
wsnp_Ex_c572_1138503	1A	71	0.165246903860763	0.346330275229358	218	NA	NA	0.983232118205006	0.025860684403952
Excalibur_c3698_739	7B	134	0.165271809847648	0.405963302752294	218	NA	NA	0.983232118205006	0.0204082312578278
RAC875_c30797_179	2B	134	0.165315875761522	0.188073394495413	218	NA	NA	0.983232118205006	-0.0301222022244616
Ku_c32537_241	6B	65	0.165336828931763	0.321100917431193	218	NA	NA	0.983232118205006	-0.0487544590102615
BS00073062_51	3A	26	0.165888888926709	0.155963302752294	218	NA	NA	0.983232118205006	-0.0328759540642807
Kukri_rep_c101735_236	3A	26	0.165888888926709	0.155963302752294	218	NA	NA	0.983232118205006	-0.0328759540642807
RAC875_c37871_249	6B	1	0.166060704019048	0.346330275229358	218	NA	NA	0.983232118205006	-0.0205005674223742
Tdurum_contig10911_117	5B	58	0.166392360650902	0.160550458715596	218	NA	NA	0.983232118205006	0.0274372692857909
JD_c6678_311	3B	70	0.166602020092093	0.155963302752294	218	NA	NA	0.983232118205006	0.0325638985575338
Tdurum_contig12123_1650	6B	114	0.166765899514262	0.119266055045872	218	NA	NA	0.983232118205006	0.0391575157002668
BobWhite_rep_c49207_243	1A	75	0.166953484272125	0.344036697247706	218	NA	NA	0.983232118205006	0.0240805019837094
BS00022396_51	1A	103	0.167395065116725	0.321100917431193	218	NA	NA	0.983232118205006	0.0208782509886802
wsnp_RFL_Contig3054_2955094	7B	69	0.167563931739965	0.318807339449541	218	NA	NA	0.983232118205006	0.0340592107150517
Ra_c73292_443	5B	69	0.167773229985328	0.311926605504587	218	NA	NA	0.983232118205006	0.0372871809457962
Excalibur_c44731_1000	1A	70	0.168637516179931	0.0871559633027523	218	NA	NA	0.983232118205006	-0.042840877503437
RAC875_c23338_792	6A	141	0.168954552730394	0.252293577981651	218	NA	NA	0.983232118205006	-0.0259125420659645
Excalibur_c7338_242	7B	134	0.169098000088799	0.330275229357798	218	NA	NA	0.983232118205006	0.0251374960791146
Kukri_c17942_239	5D	187	0.169242054315222	0.204128440366972	218	NA	NA	0.983232118205006	0.025335479670435
RAC875_c19099_308	5B	69	0.169247541332906	0.222477064220183	218	NA	NA	0.983232118205006	0.0354107809759174
Kukri_c16760_1427	2B	91	0.169296763507738	0.0825688073394495	218	NA	NA	0.983232118205006	0.0334119067782606
Excalibur_c8483_1308	3B	62	0.169331287427741	0.348623853211009	218	NA	NA	0.983232118205006	0.0283518143580821
BobWhite_rep_c64049_232	2B	109	0.169345179788395	0.165137614678899	218	NA	NA	0.983232118205006	0.0305012927451322
RAC875_rep_c69619_145	2A	131	0.169606901895785	0.415137614678899	218	NA	NA	0.983232118205006	0.0187654858202544
Kukri_c37212_1286	1A	27	0.169792157325783	0.165137614678899	218	NA	NA	0.983232118205006	-0.0380598603557818
Tdurum_contig43874_1129	5A	49	0.169857168515048	0.307339449541284	218	NA	NA	0.983232118205006	0.0246620941730331
BS00110489_51	5B	45	0.170568585700818	0.190366972477064	218	NA	NA	0.983232118205006	-0.0377534493027998
wsnp_Ex_c8019_13598348	5B	134	0.17068189829356	0.470183486238532	218	NA	NA	0.983232118205006	-0.0192931522924127
BS00022810_51	7B	145	0.170909891706845	0.451834862385321	218	NA	NA	0.983232118205006	-0.020388329612393
BS00103625_51	5B	41	0.170981398859346	0.236238532110092	218	NA	NA	0.983232118205006	0.0307508719670828
BS00022989_51	3A	110	0.171475191357925	0.26605504587156	218	NA	NA	0.983232118205006	-0.0231633695055322
RFL_Contig1490_386	6A	138	0.17153204841775	0.128440366972477	218	NA	NA	0.983232118205006	-0.0300966363393549
BS00022276_51	2D	18	0.171708128711179	0.357798165137615	218	NA	NA	0.983232118205006	-0.0247225055004794
wsnp_Ra_c7200_12462543	6D	134	0.171745523468003	0.151376146788991	218	NA	NA	0.983232118205006	-0.0292380924943654
IAAV5014	5B	147	0.172043555164481	0.26605504587156	218	NA	NA	0.983232118205006	-0.023218653383573
BS00066413_51	4A	63	0.17210133790542	0.401376146788991	218	NA	NA	0.983232118205006	-0.0212065218446194
BS00090945_51	3B	68	0.173392830255353	0.26605504587156	218	NA	NA	0.983232118205006	0.0260627354307488
RAC875_c68978_220	6A	13	0.17351607997125	0.399082568807339	218	NA	NA	0.983232118205006	0.0201682017316642
BS00065139_51	1B	65	0.173531253961223	0.284403669724771	218	NA	NA	0.983232118205006	-0.0232763181014803
RAC875_rep_c107515_508	6B	66	0.173538594690339	0.337155963302752	218	NA	NA	0.983232118205006	-0.0309253059781369
RAC875_c11702_1015	4A	153	0.173568728721288	0.0756880733944955	218	NA	NA	0.983232118205006	0.0346967846921018
IACX7841	5B	139	0.173730534695484	0.238532110091743	218	NA	NA	0.983232118205006	-0.0237534242384658
CAP7_c3916_256	3B	66	0.173758425162077	0.181192660550459	218	NA	NA	0.983232118205006	0.0332679340094719
wsnp_Ex_c6209_10838852	5A	16	0.173910637352031	0.215596330275229	218	NA	NA	0.983232118205006	0.0235474900091823
Excalibur_rep_c104876_277	5B	71	0.173937154091642	0.178899082568807	218	NA	NA	0.983232118205006	0.0279928818551767
BobWhite_c11540_60	3B	67	0.173994686209387	0.188073394495413	218	NA	NA	0.983232118205006	0.0309734179112979
wsnp_Ku_c2185_4218722	5B	77	0.174208230878181	0.279816513761468	218	NA	NA	0.983232118205006	-0.0295900587455229
BobWhite_c38408_71	5B	140	0.174234463406445	0.23394495412844	218	NA	NA	0.983232118205006	-0.023949731768222
BS00050057_51	5B	140	0.17423446340662	0.23394495412844	218	NA	NA	0.983232118205006	0.0239497317682122
Tdurum_contig8171_1680	5B	140	0.17423446340662	0.23394495412844	218	NA	NA	0.983232118205006	0.0239497317682122
RFL_Contig4591_1759	3D	1	0.174464478902526	0.0573394495412844	218	NA	NA	0.983232118205006	-0.0399471042027955
wsnp_Ku_c28820_38731047	2D	97	0.174501362363753	0.463302752293578	218	NA	NA	0.983232118205006	0.0211229762588392
RAC875_c41114_390	5D	189	0.174583940613971	0.149082568807339	218	NA	NA	0.983232118205006	0.0278859299911991
Excalibur_c6714_246	5A	23	0.175635027822143	0.112385321100917	218	NA	NA	0.983232118205006	0.0330795651692455
wsnp_Ku_c23772_33711538	5A	53	0.175766749059071	0.0527522935779817	218	NA	NA	0.983232118205006	0.0435903063545435
BS00063099_51	5B	69	0.176133963099312	0.399082568807339	218	NA	NA	0.983232118205006	0.0425350835754372
Kukri_c494_1413	6A	141	0.177226135193827	0.314220183486239	218	NA	NA	0.983232118205006	-0.0245438765242803
wsnp_Ex_c11658_18773086	7B	14	0.177474415824995	0.18348623853211	218	NA	NA	0.983232118205006	-0.0260763929947068
BobWhite_c2988_493	2B	56	0.177669408963544	0.211009174311927	218	NA	NA	0.983232118205006	-0.0285234541146648
Ex_c12057_797	7B	77	0.177849470220904	0.151376146788991	218	NA	NA	0.983232118205006	-0.0325000771103703
BS00076246_51	5A	89	0.178031129704899	0.314220183486238	218	NA	NA	0.983232118205006	0.0223428155628689
BobWhite_c34920_228	6B	65	0.178166521323605	0.176605504587156	218	NA	NA	0.983232118205006	0.0461120232103287
wsnp_Ex_rep_c68480_67305954	6B	65	0.178166521323605	0.176605504587156	218	NA	NA	0.983232118205006	0.0461120232103287
wsnp_Ra_c54050_57499377	6B	65	0.178166521323605	0.176605504587156	218	NA	NA	0.983232118205006	0.0461120232103287
RAC875_c20161_821	5B	189	0.178249550308319	0.247706422018349	218	NA	NA	0.983232118205006	-0.0230383408599728
Excalibur_c34069_487	3B	75	0.178342630754392	0.0825688073394495	218	NA	NA	0.983232118205006	-0.0349089786066088
wsnp_Ex_c58292_59652859	1B	80	0.17844088417027	0.497706422018349	218	NA	NA	0.983232118205006	-0.0215731469294678
BobWhite_c37325_92	3A	34	0.178447111615342	0.0458715596330275	218	NA	NA	0.983232118205006	0.0410315887190649
BS00067682_51	7A	213	0.178541744194712	0.426605504587156	218	NA	NA	0.983232118205006	0.0216217187508478
Kukri_c9387_372	2B	93	0.178687842435938	0.357798165137615	218	NA	NA	0.983232118205006	0.031936279633058
Excalibur_c53632_204	7A	128	0.17882951953467	0.31651376146789	218	NA	NA	0.983232118205006	0.0231711544458122
IAAV3838	3B	72	0.17889533308533	0.282110091743119	218	NA	NA	0.983232118205006	0.0215411953926532
RAC875_c2340_616	3B	125	0.179055990109163	0.479357798165138	218	NA	NA	0.983232118205006	-0.0213245126745996
wsnp_Ku_c4342_7887834	4A	67	0.17907023494674	0.259174311926605	218	NA	NA	0.983232118205006	-0.0209696580380676
RAC875_c8752_1079	7B	159	0.179130009986943	0.153669724770642	218	NA	NA	0.983232118205006	-0.0257189907715549
RAC875_c43831_91	1D	90	0.179135515567983	0.238532110091743	218	NA	NA	0.983232118205006	-0.0358876803666028
BobWhite_c10977_834	1D	90	0.17913551556975	0.238532110091743	218	NA	NA	0.983232118205006	0.035887680366578
wsnp_Ex_c22683_31887799	3A	26	0.179156960036004	0.151376146788991	218	NA	NA	0.983232118205006	-0.0317924438312573
wsnp_Ex_c2573_4788116	3A	26	0.179156960036004	0.151376146788991	218	NA	NA	0.983232118205006	-0.0317924438312573
BobWhite_c17021_297	3A	26	0.179156960037498	0.151376146788991	218	NA	NA	0.983232118205006	0.0317924438312538
BS00100981_51	2B	129	0.179262325199414	0.18348623853211	218	NA	NA	0.983232118205006	0.0301441947260699
wsnp_Ex_rep_c69123_68034403	7A	83	0.179696657817116	0.298165137614679	218	NA	NA	0.983232118205006	-0.0208628003884499
Kukri_c4074_463	3B	68	0.179896428889957	0.245412844036697	218	NA	NA	0.983232118205006	0.0247410148976392
RAC875_c34512_685	2B	19	0.180056776649401	0.435779816513761	218	NA	NA	0.983232118205006	-0.0224353497434908
wsnp_Ex_c1725_3267186	6B	65	0.180267108285507	0.314220183486238	218	NA	NA	0.983232118205006	-0.0489547288653682
Excalibur_c4303_206	2D	40	0.181153824000582	0.0848623853211009	218	NA	NA	0.983232118205006	0.034723043836749
wsnp_Ex_c1934_3648624	3B	75	0.181283413055776	0.0894495412844036	218	NA	NA	0.983232118205006	-0.0343893787130014
IAAV3789	2B	91	0.181530147016241	0.401376146788991	218	NA	NA	0.983232118205006	-0.0336649676217924
BobWhite_c26374_339	2A	74	0.181685529273427	0.428899082568807	218	NA	NA	0.983232118205006	0.0191758426178037
IAAV4074	5B	51	0.182004002491568	0.162844036697248	218	NA	NA	0.983232118205006	0.0315142725319077
Kukri_c18055_1740	7A	230	0.182149798783481	0.238532110091743	218	NA	NA	0.983232118205006	-0.0205898524034813
RFL_Contig1284_640	5A	83	0.182301025919716	0.298165137614679	218	NA	NA	0.983232118205006	-0.0201581631250942
wsnp_Ex_c204_400545	7B	64	0.182606584457336	0.236238532110092	218	NA	NA	0.983232118205006	0.0259051252417866
BS00064142_51	4B	63	0.18272963307424	0.254587155963303	218	NA	NA	0.983232118205006	0.0306763592563293
BS00095638_51	3D	83	0.183117997659901	0.105504587155963	218	NA	NA	0.983232118205006	-0.0270875415720297
BS00095640_51	3D	83	0.183117997659901	0.105504587155963	218	NA	NA	0.983232118205006	-0.0270875415720297
BS00074353_51	5D	200	0.18359040676557	0.327981651376147	218	NA	NA	0.983232118205006	-0.0207320472516361
wsnp_CAP7_c3472_1623955	1A	102	0.183617676751797	0.323394495412844	218	NA	NA	0.983232118205006	0.0205301978289567
wsnp_CAP11_c2596_1325540	1B	155	0.183620350854072	0.252293577981651	218	NA	NA	0.983232118205006	-0.0230291187176332
RAC875_rep_c112818_870	5B	126	0.183881338773127	0.149082568807339	218	NA	NA	0.983232118205006	-0.028234496762785
Kukri_c3044_188	6B	57	0.184268054332234	0.155963302752294	218	NA	NA	0.983232118205006	0.0359365363767736
Tdurum_contig45714_546	6B	57	0.184268054332234	0.155963302752294	218	NA	NA	0.983232118205006	0.0359365363767736
BS00023203_51	1A	109	0.184281968461689	0.360091743119266	218	NA	NA	0.983232118205006	0.0236506811055914
BS00067428_51	4B	62	0.184539531224427	0.474770642201835	218	NA	NA	0.983232118205006	-0.0235909745809515
RAC875_c13696_226	7A	131	0.18486397907153	0.440366972477064	218	NA	NA	0.983232118205006	0.0229950435896207
wsnp_Ex_c62844_62315607	2B	95	0.185111282169254	0.362385321100917	218	NA	NA	0.983232118205006	0.0209803852894082
BS00074299_51	5A	89	0.18537733128872	0.318807339449541	218	NA	NA	0.983232118205006	0.0216161947772306
BS00065956_51	3A	61	0.18570402006799	0.497706422018349	218	NA	NA	0.983232118205006	-0.019450107562804
Tdurum_contig55841_351	3A	154	0.185736681446209	0.422018348623853	218	NA	NA	0.983232118205006	0.019125632729482
BS00093122_51	5B	68	0.185795800253853	0.417431192660551	218	NA	NA	0.983232118205006	-0.049148849554328
CAP7_c11553_123	5B	68	0.185795800257862	0.41743119266055	218	NA	NA	0.983232118205006	0.0491488495542498
Excalibur_c36525_679	5B	68	0.185795800257862	0.41743119266055	218	NA	NA	0.983232118205006	0.0491488495542498
wsnp_JD_c8173_9207415	1D	87	0.18586133002617	0.243119266055046	218	NA	NA	0.983232118205006	0.0352568797331543
BS00068082_51	5B	39	0.186149066833161	0.181192660550459	218	NA	NA	0.983232118205006	-0.0343583204197415
wsnp_Ex_c1988_3742291	6B	1	0.186333675561314	0.376146788990826	218	NA	NA	0.983232118205006	0.0205679103008265
wsnp_Ku_c19251_28705893	7A	148	0.186354263434301	0.481651376146789	218	NA	NA	0.983232118205006	0.022041680224314
Excalibur_c431_1130	6A	13	0.186455169638842	0.408256880733945	218	NA	NA	0.983232118205006	-0.0195666238491956
BS00023126_51	1A	78	0.18656655070645	0.298165137614679	218	NA	NA	0.983232118205006	-0.0233228056779513
wsnp_Ex_c25445_34710489	2B	26	0.1871554538636	0.360091743119266	218	NA	NA	0.983232118205006	-0.021629038617009
BobWhite_c26803_89	2A	26	0.187155453864236	0.360091743119266	218	NA	NA	0.983232118205006	0.0216290386170082
wsnp_Ex_c11827_18986376	2A	133	0.187592266676851	0.227064220183486	218	NA	NA	0.983232118205006	-0.0215675283131329
IAAV5646	7B	69	0.187914552370825	0.295871559633028	218	NA	NA	0.983232118205006	0.0319015014603163
Tdurum_contig68637_256	1B	44	0.187954661608929	0.362385321100917	218	NA	NA	0.983232118205006	-0.0213953080635534
IACX3415	6A	57	0.188167393168042	0.100917431192661	218	NA	NA	0.983232118205006	-0.0323716056720755
BS00050522_51	1B	5	0.188232066317867	0.126146788990826	218	NA	NA	0.983232118205006	0.0284359410489419
wsnp_Ex_c62351_62025689	5A	43	0.188340993815528	0.155963302752294	218	NA	NA	0.983232118205006	0.0280529321420921
Kukri_c38732_246	6B	59	0.188427983357153	0.160550458715596	218	NA	NA	0.983232118205006	0.0378865130671002
wsnp_Ex_c14586_22625563	6B	65	0.188489659633362	0.325688073394495	218	NA	NA	0.983232118205006	0.0453115823276029
BobWhite_rep_c64944_264	3B	73	0.188527123635529	0.208715596330275	218	NA	NA	0.983232118205006	-0.0266534161547911
RAC875_c76367_523	3A	24	0.188528984660015	0.188073394495413	218	NA	NA	0.983232118205006	0.0271386938821481
RAC875_c77648_367	3A	24	0.188528984660648	0.188073394495413	218	NA	NA	0.983232118205006	-0.0271386938821472
BS00070507_51	5B	52	0.188689539512017	0.369266055045872	218	NA	NA	0.983232118205006	-0.0248855909096228
RAC875_rep_c71561_619	3B	70	0.188980566432149	0.160550458715596	218	NA	NA	0.983232118205006	0.030674605315042
BobWhite_c4773_85	5B	72	0.189467007119783	0.254587155963303	218	NA	NA	0.983232118205006	-0.0332448044065128
Kukri_c18459_2622	2B	110	0.189504951597259	0.431192660550459	218	NA	NA	0.983232118205006	0.0403174992239173
wsnp_Ex_c351_689415	7B	143	0.18997502888349	0.346330275229358	218	NA	NA	0.983232118205006	0.0211119948992691
BS00098496_51	3B	66	0.190231607583827	0.252293577981651	218	NA	NA	0.983232118205006	0.0348815766570549
RAC875_c18094_69	4A	66	0.190649781703726	0.174311926605505	218	NA	NA	0.983232118205006	-0.0262168279838981
wsnp_Ex_c4063_7344641	3B	60	0.190899833128061	0.128440366972477	218	NA	NA	0.983232118205006	-0.0272084508378061
IAAV3448	7B	71	0.190993557431595	0.323394495412844	218	NA	NA	0.983232118205006	0.031040516455942
BobWhite_c36072_272	2B	85	0.191170246419167	0.0848623853211009	218	NA	NA	0.983232118205006	-0.0336266568852688
BS00026432_51	2B	131	0.191328172371811	0.151376146788991	218	NA	NA	0.983232118205006	0.0287413381114412
CAP7_c1933_170	2B	110	0.191359854426452	0.451834862385321	218	NA	NA	0.983232118205006	0.0395109438359569
Kukri_c100592_82	7B	100	0.191557482130018	0.302752293577982	218	NA	NA	0.983232118205006	-0.0240186324500975
BS00106641_51	1A	137	0.191668106448163	0.279816513761468	218	NA	NA	0.983232118205006	-0.021159416429045
wsnp_Ex_c8267_13954978	6B	65	0.191836376415681	0.321100917431193	218	NA	NA	0.983232118205006	0.049719960610183
BS00022242_51	3B	54	0.191891330645424	0.158256880733945	218	NA	NA	0.983232118205006	-0.0246855145285814
RFL_Contig1385_326	2B	91	0.192239231447313	0.396788990825688	218	NA	NA	0.983232118205006	-0.0324553833518841
RFL_Contig785_535	1B	165	0.19242346407124	0.353211009174312	218	NA	NA	0.983232118205006	0.02083017697076
Excalibur_c16851_142	1D	33	0.192501393653913	0.403669724770642	218	NA	NA	0.983232118205006	0.0200930539875257
D_contig17313_245	2D	2	0.192566513047991	0.238532110091743	218	NA	NA	0.983232118205006	0.0225745381968956
Tdurum_contig52015_1090	7A	35	0.192566641864661	0.31651376146789	218	NA	NA	0.983232118205006	-0.0239065780059908
RAC875_c35438_474	2B	88	0.19309642612697	0.259174311926606	218	NA	NA	0.983232118205006	0.0310026872282823
Tdurum_contig49187_601	5A	56	0.193145085281564	0.26605504587156	218	NA	NA	0.983232118205006	-0.0217003627325258
Ra_c69552_1419	1B	41	0.193150812791662	0.279816513761468	218	NA	NA	0.983232118205006	0.0241771809230329
RAC875_c16281_167	3B	77	0.193213942223091	0.0848623853211009	218	NA	NA	0.983232118205006	-0.0336796343087897
RAC875_c16281_195	3B	75	0.193213942224847	0.0848623853211009	218	NA	NA	0.983232118205006	0.0336796343087808
Kukri_c40035_258	2A	99	0.19331417657731	0.348623853211009	218	NA	NA	0.983232118205006	-0.0191691149846784
Tdurum_contig42423_1536	2A	26	0.193322746380726	0.477064220183486	218	NA	NA	0.983232118205006	0.0187180713644697
Tdurum_contig42423_2448	2A	47	0.193322746380726	0.477064220183486	218	NA	NA	0.983232118205006	0.0187180713644697
BS00021999_51	6A	72	0.193495307895411	0.323394495412844	218	NA	NA	0.983232118205006	-0.0259187026623628
wsnp_Ex_c15475_23756906	3A	130	0.193563570035264	0.497706422018349	218	NA	NA	0.983232118205006	0.0215357575148367
Excalibur_c47990_159	7A	136	0.193582391563623	0.431192660550459	218	NA	NA	0.983232118205006	0.0195856353424588
IAAV659	5B	70	0.193597997639399	0.153669724770642	218	NA	NA	0.983232118205006	0.0337911464192473
RAC875_c42009_247	5B	70	0.193597997639399	0.153669724770642	218	NA	NA	0.983232118205006	0.0337911464192473
Tdurum_contig61970_499	6B	57	0.194060128377758	0.162844036697248	218	NA	NA	0.983232118205006	-0.036403570075116
IACX4260	3B	51	0.19420461802025	0.213302752293578	218	NA	NA	0.983232118205006	-0.0242413530938324
wsnp_Ex_c48922_53681502	4B	78	0.194396484335325	0.213302752293578	218	NA	NA	0.983232118205006	0.0236077074347563
wsnp_Ku_rep_c68953_68153061	7B	78	0.194521193536256	0.405963302752294	218	NA	NA	0.983232118205006	0.0265056059548634
wsnp_Ex_c23230_32466568	1B	84	0.194599621911246	0.201834862385321	218	NA	NA	0.983232118205006	-0.0332636645503204
Ku_c17560_146	3A	26	0.194724641354981	0.149082568807339	218	NA	NA	0.983232118205006	0.0306765048956521
BS00022824_51	1A	138	0.195423848872663	0.256880733944954	218	NA	NA	0.983232118205006	-0.0227825227201031
BS00029282_51	6A	66	0.195511739164851	0.229357798165138	218	NA	NA	0.983232118205006	0.020810782249761
BobWhite_c15802_720	6A	22	0.195855564469471	0.325688073394495	218	NA	NA	0.983232118205006	-0.021726660178973
RAC875_c6538_123	2B	26	0.19597070339828	0.346330275229358	218	NA	NA	0.983232118205006	-0.0212599935790259
BS00093156_51	7A	136	0.196075197483903	0.144495412844037	218	NA	NA	0.983232118205006	0.0281018863532934
wsnp_Ex_c12431_19823475	5B	41	0.196113141880153	0.474770642201835	218	NA	NA	0.983232118205006	-0.0248073741487378
IAAV8147	1A	71	0.196142081590511	0.142201834862385	218	NA	NA	0.983232118205006	0.0323776957956614
wsnp_CAP7_rep_c12606_5316797	2B	90	0.196386720390313	0.410550458715596	218	NA	NA	0.983232118205006	-0.0304157244071952
BS00023114_51	1A	137	0.1964149854776	0.277522935779816	218	NA	NA	0.983232118205006	0.0208443811456398
IAAV9044	3A	177	0.196471742376417	0.311926605504587	218	NA	NA	0.983232118205006	-0.0196388835450447
IACX6349	6B	67	0.196815576715045	0.0619266055045872	218	NA	NA	0.983232118205006	-0.0408985995658071
wsnp_Ex_c6401_11124623	6B	67	0.196815576715045	0.0619266055045872	218	NA	NA	0.983232118205006	-0.0408985995658071
wsnp_BF291478B_Ta_2_1	6B	65	0.196817507362413	0.178899082568807	218	NA	NA	0.983232118205006	0.0424525388823778
wsnp_Ex_c1319_2522682	6B	65	0.196817507362413	0.178899082568807	218	NA	NA	0.983232118205006	0.0424525388823778
wsnp_Ex_c5075_9013594	6B	65	0.196817507363395	0.178899082568807	218	NA	NA	0.983232118205006	-0.0424525388824435
RAC875_rep_c83934_91	7A	213	0.197364785412682	0.493119266055046	218	NA	NA	0.983232118205006	0.0202498554218487
RAC875_rep_c69171_92	3B	9	0.197874320035627	0.477064220183486	218	NA	NA	0.983232118205006	0.0192997984231047
IAAV4945	7A	113	0.197944924918011	0.490825688073395	218	NA	NA	0.983232118205006	-0.0219126463267312
wsnp_Ku_c17161_26193672	7B	91	0.197956648528104	0.139908256880734	218	NA	NA	0.983232118205006	-0.0267827476702749
BS00063225_51	2D	42	0.197992412826093	0.128440366972477	218	NA	NA	0.983232118205006	0.0265299080321384
BS00055761_51	7B	70	0.198003387501689	0.497706422018349	218	NA	NA	0.983232118205006	0.0301484293269887
wsnp_BE444644A_Ta_2_2	5A	43	0.198202162244794	0.119266055045872	218	NA	NA	0.983232118205006	-0.0284372790952609
Ku_c24482_1132	7B	71	0.198395824233712	0.323394495412844	218	NA	NA	0.983232118205006	-0.0312226950989718
wsnp_Ex_c18800_27681277	7B	69	0.198395824234764	0.323394495412844	218	NA	NA	0.983232118205006	0.0312226950989487
Ku_c43151_811	7A	217	0.198721126037923	0.410550458715596	218	NA	NA	0.983232118205006	0.0215132724178524
RAC875_c3492_2195	7B	67	0.19878047102127	0.247706422018349	218	NA	NA	0.983232118205006	-0.0271878283536715
RAC875_c35807_1110	2A	177	0.198789957139475	0.197247706422018	218	NA	NA	0.983232118205006	0.0245999228858338
Excalibur_c17553_84	5A	43	0.198818207274195	0.13302752293578	218	NA	NA	0.983232118205006	0.0268738024956336
Tdurum_contig75595_586	6A	41	0.198837933616049	0.30045871559633	218	NA	NA	0.983232118205006	-0.0239613907392027
wsnp_Ex_c1146_2200823	7A	131	0.199073122136181	0.222477064220184	218	NA	NA	0.983232118205006	-0.0259312456091614
RAC875_c30657_82	1A	25	0.19923567552562	0.181192660550459	218	NA	NA	0.983232118205006	-0.0238732684874607
Kukri_c3882_2021	2A	47	0.199398010573404	0.307339449541284	218	NA	NA	0.983232118205006	0.0209584250561505
wsnp_Ex_c5192_9203682	1A	78	0.200016923829202	0.311926605504587	218	NA	NA	0.983232118205006	0.0235230099974864
Excalibur_c46453_144	7A	217	0.200323567434265	0.16743119266055	218	NA	NA	0.983232118205006	-0.0246050634276234
BS00022226_51	6B	64	0.200342672875519	0.488532110091743	218	NA	NA	0.983232118205006	-0.0388950824485761
BS00021706_51	2A	47	0.200362836064991	0.215596330275229	218	NA	NA	0.983232118205006	0.0216676619722316
wsnp_Ra_c2730_5189836	6B	58	0.200495616974344	0.493119266055046	218	NA	NA	0.983232118205006	-0.031105535143265
IAAV4582	7B	145	0.200845691752337	0.206422018348624	218	NA	NA	0.983232118205006	-0.0270175795561372
wsnp_Ex_c1988_3742022	6D	25	0.200875769032297	0.376146788990826	218	NA	NA	0.983232118205006	-0.0194460289003215
Kukri_c21943_958	6B	58	0.201059035674564	0.493119266055046	218	NA	NA	0.983232118205006	-0.0308081836628844
Kukri_rep_c103359_233	1B	84	0.201356042229892	0.201834862385321	218	NA	NA	0.983232118205006	-0.0320489911005737
wsnp_Ex_c23235_32471767	1B	84	0.201356042229892	0.201834862385321	218	NA	NA	0.983232118205006	-0.0320489911005737
BS00087279_51	3B	73	0.201468996731934	0.422018348623853	218	NA	NA	0.983232118205006	0.021793655086082
CAP7_c3667_77	3B	73	0.201468996731934	0.422018348623853	218	NA	NA	0.983232118205006	0.021793655086082
BS00023049_51	1D	134	0.201548212449145	0.277522935779816	218	NA	NA	0.983232118205006	0.0206698775253606
RAC875_c99084_580	7B	71	0.201640435798082	0.31651376146789	218	NA	NA	0.983232118205006	0.0317228248968355
wsnp_Ex_c4408_7939986	7B	70	0.201927590817168	0.305045871559633	218	NA	NA	0.983232118205006	-0.032100967878506
BobWhite_c5418_82	6B	57	0.201927604503822	0.162844036697248	218	NA	NA	0.983232118205006	-0.0348979045118973
RAC875_c33609_381	6B	57	0.201927604503822	0.162844036697248	218	NA	NA	0.983232118205006	-0.0348979045118973
RAC875_rep_c71306_97	6B	57	0.201927604503973	0.162844036697248	218	NA	NA	0.983232118205006	0.0348979045118512
Tdurum_contig32619_202	6B	57	0.201927604503973	0.162844036697248	218	NA	NA	0.983232118205006	0.0348979045118512
BS00004413_51	2B	153	0.20200732740316	0.215596330275229	218	NA	NA	0.983232118205006	0.0235628974436608
BobWhite_c5461_338	3A	24	0.202075091162032	0.18348623853211	218	NA	NA	0.983232118205006	-0.0262118111846803
BS00022798_51	3A	24	0.202075091162138	0.18348623853211	218	NA	NA	0.983232118205006	0.0262118111846714
Kukri_c89274_86	6A	24	0.202188920289456	0.263761467889908	218	NA	NA	0.983232118205006	0.0205823910171414
BobWhite_c17047_268	2B	18	0.202461149191753	0.288990825688073	218	NA	NA	0.983232118205006	0.0223093055938648
Tdurum_contig52015_426	7A	35	0.202525197840884	0.318807339449541	218	NA	NA	0.983232118205006	-0.0231476276977194
RAC875_c42847_141	2A	20	0.202804825392614	0.055045871559633	218	NA	NA	0.983232118205006	0.0415374583294152
Excalibur_c48047_90	3A	101	0.203065891561419	0.213302752293578	218	NA	NA	0.983232118205006	0.0295517181429048
IAAV1460	6B	66	0.203175687915533	0.178899082568807	218	NA	NA	0.983232118205006	0.0408739304307719
Excalibur_c57766_92	1A	70	0.203289269382318	0.137614678899083	218	NA	NA	0.983232118205006	0.0414749787973783
RAC875_c220_1354	4A	109	0.203665606424727	0.373853211009174	218	NA	NA	0.983232118205006	-0.0188590807103779
Tdurum_contig46413_680	1A	29	0.203746914646829	0.25	218	NA	NA	0.983232118205006	0.0215583171516363
wsnp_Ku_rep_c113718_96236830	7A	136	0.203924297251041	0.447247706422018	218	NA	NA	0.983232118205006	-0.0196038892649986
D_contig14507_369	1D	82	0.204134234926259	0.126146788990826	218	NA	NA	0.983232118205006	-0.0251473973724079
RFL_Contig2815_1305	2B	141	0.204227000295486	0.215596330275229	218	NA	NA	0.983232118205006	0.0234611448639157
Excalibur_c13239_85	2B	88	0.204698925690384	0.357798165137615	218	NA	NA	0.983232118205006	-0.0306760047004602
Excalibur_c18265_399	6A	141	0.204870429394572	0.325688073394495	218	NA	NA	0.983232118205006	0.0231007378996964
IAAV5507	3A	177	0.204900475976684	0.314220183486239	218	NA	NA	0.983232118205006	-0.0191426548509055
Excalibur_c49875_479	2B	145	0.205011802580357	0.158256880733945	218	NA	NA	0.983232118205006	0.0240226617831105
RAC875_c982_710	6B	57	0.205102996251052	0.165137614678899	218	NA	NA	0.983232118205006	0.0346476694553601
RAC875_rep_c111557_801	6B	57	0.205102996251052	0.165137614678899	218	NA	NA	0.983232118205006	0.0346476694553601
RAC875_rep_c75251_505	6B	57	0.205102996251052	0.165137614678899	218	NA	NA	0.983232118205006	0.0346476694553601
Tdurum_contig93508_295	2A	139	0.205506114591169	0.236238532110092	218	NA	NA	0.983232118205006	-0.0199051601977143
BobWhite_rep_c50349_139	5B	118	0.205604629922669	0.387614678899083	218	NA	NA	0.983232118205006	-0.0191068987458962
Tdurum_contig54689_646	5A	130	0.205653089390638	0.362385321100917	218	NA	NA	0.983232118205006	0.0190345872545628
Excalibur_c44694_414	6A	72	0.205775318056795	0.314220183486239	218	NA	NA	0.983232118205006	0.0252560296541411
BS00022211_51	2D	42	0.206230746966318	0.213302752293578	218	NA	NA	0.983232118205006	0.0247938156988283
BS00034148_51	4B	114	0.206345130518375	0.362385321100917	218	NA	NA	0.983232118205006	-0.0186561982702171
wsnp_Ex_c35886_43950102	1D	116	0.206842575639333	0.100917431192661	218	NA	NA	0.983232118205006	0.0308336580809012
Kukri_c14889_116	5A	70	0.206920556608286	0.344036697247706	218	NA	NA	0.983232118205006	0.0183227966881532
RAC875_c7110_2706	6B	65	0.207138780734329	0.321100917431193	218	NA	NA	0.983232118205006	-0.0485707154235513
RAC875_c21086_130	3B	64	0.207204965237218	0.270642201834862	218	NA	NA	0.983232118205006	-0.0362164999000498
Ra_c17685_927	1B	108	0.207225287440887	0.149082568807339	218	NA	NA	0.983232118205006	0.024929063209477
BobWhite_c43731_313	5B	161	0.207302757639714	0.194954128440367	218	NA	NA	0.983232118205006	0.0240261172780123
BS00062864_51	2D	42	0.207491150009295	0.0802752293577982	218	NA	NA	0.983232118205006	0.0345403972756841
BS00073229_51	2D	40	0.207491150009295	0.0802752293577982	218	NA	NA	0.983232118205006	0.0345403972756841
Kukri_c1016_2269	2D	40	0.207491150009295	0.0802752293577982	218	NA	NA	0.983232118205006	0.0345403972756841
Kukri_c4790_1174	2D	40	0.207491150009295	0.0802752293577982	218	NA	NA	0.983232118205006	0.0345403972756841
BS00062843_51	2A	99	0.208037819563026	0.305045871559633	218	NA	NA	0.983232118205006	-0.0250987362547228
wsnp_BF483640B_Ta_2_2	4B	27	0.208576305908765	0.208715596330275	218	NA	NA	0.983232118205006	0.021911847683139
BobWhite_rep_c66957_84	7B	70	0.208577969511081	0.30045871559633	218	NA	NA	0.983232118205006	-0.0314483665338869
wsnp_Ex_c27290_36498531	1D	87	0.208679186294364	0.236238532110092	218	NA	NA	0.983232118205006	0.033610624008368
BobWhite_c22638_135	6B	67	0.208748505909478	0.165137614678899	218	NA	NA	0.983232118205006	-0.0271086790512207
RAC875_c754_120	4A	41	0.208858898560359	0.298165137614679	218	NA	NA	0.983232118205006	-0.0195194640987477
BS00056258_51	3B	52	0.209119311042814	0.247706422018349	218	NA	NA	0.983232118205006	0.0206318832334258
Ex_c25390_395	6D	122	0.209133836879739	0.169724770642202	218	NA	NA	0.983232118205006	0.0270186892616344
wsnp_Ex_c25390_34654575	6D	122	0.209133836879739	0.169724770642202	218	NA	NA	0.983232118205006	0.0270186892616344
wsnp_Ex_rep_c69316_68246280	7B	145	0.210317052932398	0.0573394495412844	218	NA	NA	0.983232118205006	0.0355949147033954
Excalibur_c12177_285	2A	47	0.210796250958969	0.31651376146789	218	NA	NA	0.983232118205006	-0.0201458991810393
BS00067163_51	3D	130	0.210823776992575	0.394495412844037	218	NA	NA	0.983232118205006	0.0181644523533073
tplb0025i05_1836	6A	82	0.210985067638602	0.346330275229358	218	NA	NA	0.983232118205006	0.0221813032358593
Tdurum_contig19057_245	6B	66	0.211122337339976	0.172018348623853	218	NA	NA	0.983232118205006	-0.0395274485202179
wsnp_Ex_rep_c69577_68526990	3A	89	0.211345296323903	0.181192660550459	218	NA	NA	0.983232118205006	0.0260678429820729
Excalibur_rep_c92855_977	6B	66	0.211443384553603	0.371559633027523	218	NA	NA	0.983232118205006	-0.0235229302929447
IACX9290	1B	134	0.211769767343606	0.291284403669725	218	NA	NA	0.983232118205006	0.0190099559702368
wsnp_Ex_rep_c110196_92676847	5B	20	0.211867100876394	0.227064220183486	218	NA	NA	0.983232118205006	-0.0202384023373181
Kukri_rep_c85389_715	2B	86	0.212075720779573	0.25	218	NA	NA	0.983232118205006	0.0301081259642082
Kukri_rep_c98227_390	7A	203	0.212094373471908	0.337155963302752	218	NA	NA	0.983232118205006	0.0200514321696517
BS00072025_51	4A	66	0.212333407533049	0.256880733944954	218	NA	NA	0.983232118205006	0.0191230988012654
Kukri_c40034_123	3B	73	0.212384332047198	0.114678899082569	218	NA	NA	0.983232118205006	-0.029123558613513
Kukri_rep_c114322_506	2D	40	0.212757938039595	0.0848623853211009	218	NA	NA	0.983232118205006	0.0327562450537755
wsnp_Ra_c18498_27571740	4B	71	0.212767493497938	0.26605504587156	218	NA	NA	0.983232118205006	-0.0194667577914043
BS00016650_51	2B	109	0.212794809121133	0.376146788990826	218	NA	NA	0.983232118205006	0.0273059052653384
D_F1BEJMU01DOR77_203	1D	56	0.212831340952332	0.153669724770642	218	NA	NA	0.983232118205006	-0.0242595259450908
Ku_c8125_1049	6A	77	0.21283370761259	0.325688073394495	218	NA	NA	0.983232118205006	-0.0292916136306687
Kukri_c57014_168	2B	119	0.212877697743049	0.334862385321101	218	NA	NA	0.983232118205006	-0.0309531977488628
Kukri_rep_c107771_588	1A	65	0.213227483920207	0.0504587155963303	218	NA	NA	0.983232118205006	0.0343379605169347
Excalibur_c32668_467	2A	27	0.213543271155113	0.456422018348624	218	NA	NA	0.983232118205006	0.0233854127475972
JD_c20036_865	5A	63	0.213758529573847	0.155963302752294	218	NA	NA	0.983232118205006	0.0229967829703708
Kukri_c10377_112	6B	33	0.213836199852828	0.330275229357798	218	NA	NA	0.983232118205006	0.0198293134200993
wsnp_CAP12_c2231_1090724	5B	147	0.213870769861619	0.272935779816514	218	NA	NA	0.983232118205006	0.021075059888501
wsnp_Ex_c5334_9427824	6B	66	0.213998738873597	0.31651376146789	218	NA	NA	0.983232118205006	0.039026934170856
RAC875_c21955_719	3B	66	0.214062206052973	0.252293577981651	218	NA	NA	0.983232118205006	-0.0320172721986793
Kukri_c49828_316	4A	109	0.214194880033667	0.385321100917431	218	NA	NA	0.983232118205006	-0.0175915572308867
Kukri_c33486_128	2D	51	0.214410794152497	0.158256880733945	218	NA	NA	0.983232118205006	-0.025528815513205
BS00059847_51	5B	177	0.214474576372834	0.408256880733945	218	NA	NA	0.983232118205006	0.0188495540842037
BS00022851_51	1B	96	0.214491146861038	0.472477064220184	218	NA	NA	0.983232118205006	-0.0231940153277357
wsnp_Ku_c5891_10414090	6B	58	0.215027655880867	0.43348623853211	218	NA	NA	0.983232118205006	0.0331972932872873
wsnp_JD_c2128_2930150	5A	16	0.215113610061914	0.243119266055046	218	NA	NA	0.983232118205006	0.0192021309807053
BS00022180_51	1B	64	0.215281649317852	0.13302752293578	218	NA	NA	0.983232118205006	0.0428691073494729
wsnp_Ex_c13878_21738866	1B	123	0.215436238534083	0.0642201834862385	218	NA	NA	0.983232118205006	-0.0331560784009395
Kukri_rep_c117029_125	1A	84	0.215751037814344	0.252293577981651	218	NA	NA	0.983232118205006	-0.0218091945636942
CAP7_c5481_96	5B	29	0.216057503865312	0.103211009174312	218	NA	NA	0.983232118205006	0.033464747129357
RAC875_rep_c72758_122	3B	60	0.21621265409433	0.126146788990826	218	NA	NA	0.983232118205006	-0.0260626978575162
Excalibur_c7706_1936	3B	60	0.216212654095944	0.126146788990826	218	NA	NA	0.983232118205006	0.0260626978574976
wsnp_Ex_c4063_7344449	3B	60	0.216212654095944	0.126146788990826	218	NA	NA	0.983232118205006	0.0260626978574976
Kukri_c5757_530	7A	121	0.21625609850778	0.185779816513761	218	NA	NA	0.983232118205006	0.0252513825753589
wsnp_Ra_c6374_11143280	5B	143	0.21648865760248	0.11697247706422	218	NA	NA	0.983232118205006	-0.0279471357050802
BS00087600_51	1A	78	0.216550631922332	0.282110091743119	218	NA	NA	0.983232118205006	0.0220568416930069
wsnp_Ex_c25974_35235456	1D	87	0.216553413366778	0.240825688073394	218	NA	NA	0.983232118205006	-0.032927672621387
wsnp_Ku_c2624_4986980	1D	87	0.216553413366778	0.240825688073394	218	NA	NA	0.983232118205006	-0.032927672621387
BS00063577_51	2B	90	0.21669717178168	0.424311926605505	218	NA	NA	0.983232118205006	0.0308658234871579
BobWhite_c5782_825	6A	66	0.21714645999203	0.23394495412844	218	NA	NA	0.983232118205006	0.0197967857600538
IAAV1401	2B	116	0.217385236958721	0.435779816513762	218	NA	NA	0.983232118205006	-0.0407253976386741
BobWhite_rep_c50066_63	5B	20	0.217576605411655	0.256880733944954	218	NA	NA	0.983232118205006	-0.0208420307064774
wsnp_Ku_c44716_51926415	3A	95	0.217865917086259	0.422018348623853	218	NA	NA	0.983232118205006	-0.0197879824004765
wsnp_CAP8_c7510_3461645	6B	66	0.21788874893683	0.270642201834862	218	NA	NA	0.983232118205006	0.0252587243332805
BS00068100_51	5B	51	0.217908696232308	0.325688073394495	218	NA	NA	0.983232118205006	-0.0228699042712979
Excalibur_c23462_677	6B	65	0.218001092609794	0.31651376146789	218	NA	NA	0.983232118205006	-0.0461843347521551
Excalibur_c7823_397	6B	65	0.218001092609794	0.31651376146789	218	NA	NA	0.983232118205006	-0.0461843347521551
wsnp_Ex_c8843_14783989	6B	65	0.218001092609794	0.31651376146789	218	NA	NA	0.983232118205006	-0.0461843347521551
wsnp_Ex_c16446_24946990	6B	65	0.218001092610106	0.31651376146789	218	NA	NA	0.983232118205006	0.0461843347520805
wsnp_Ra_c27839_37354085	6B	65	0.218001092610106	0.31651376146789	218	NA	NA	0.983232118205006	0.0461843347520805
D_GBB4FNX02FX302_98	3A	123	0.21805033709406	0.217889908256881	218	NA	NA	0.983232118205006	-0.0264103907493336
Tdurum_contig59585_656	3A	124	0.218050337094218	0.217889908256881	218	NA	NA	0.983232118205006	0.0264103907493176
Excalibur_c2433_324	5B	51	0.218109489806318	0.165137614678899	218	NA	NA	0.983232118205006	-0.0291693831407303
IAAV2840	1D	87	0.218231195595111	0.231651376146789	218	NA	NA	0.983232118205006	-0.0318885639147304
wsnp_Ex_c1318_2519998	1D	87	0.218231195595111	0.231651376146789	218	NA	NA	0.983232118205006	-0.0318885639147304
Kukri_c22508_119	1A	54	0.218451487324027	0.149082568807339	218	NA	NA	0.983232118205006	-0.0256685039099018
Kukri_rep_c78644_408	4B	96	0.218608142323385	0.0894495412844037	218	NA	NA	0.983232118205006	0.0289951726077571
RFL_Contig4939_885	6A	56	0.21869646135444	0.394495412844037	218	NA	NA	0.983232118205006	-0.0200038885958982
wsnp_Ex_c5657_9942445	3B	62	0.218726749806448	0.144495412844037	218	NA	NA	0.983232118205006	-0.0257534298819024
Kukri_rep_c68742_543	7B	69	0.219029290051877	0.488532110091743	218	NA	NA	0.983232118205006	0.0284130529614295
wsnp_Ex_c7030_12111917	7A	83	0.219054092380469	0.279816513761468	218	NA	NA	0.983232118205006	0.0194567107176811
Excalibur_c4876_832	1D	33	0.219364279581004	0.422018348623853	218	NA	NA	0.983232118205006	0.018124465071808
RFL_Contig2814_604	7A	228	0.219556444161645	0.155963302752294	218	NA	NA	0.983232118205006	-0.0237937558393853
wsnp_Ex_rep_c103892_88739043	3B	20	0.219560145406975	0.376146788990826	218	NA	NA	0.983232118205006	0.0190423534876238
wsnp_Ex_c2325_4355706	6A	141	0.219792986453382	0.263761467889908	218	NA	NA	0.983232118205006	0.0227599762565553
BobWhite_rep_c65835_277	5B	71	0.219877760923556	0.252293577981651	218	NA	NA	0.983232118205006	0.0310173937253921
RAC875_c96033_191	2A	149	0.219885570716976	0.261467889908257	218	NA	NA	0.983232118205006	0.0201154849913117
BS00073413_51	1A	106	0.220313739435234	0.0573394495412844	218	NA	NA	0.983232118205006	0.0370209666338903
Ra_c4397_542	2B	93	0.220492656924424	0.100917431192661	218	NA	NA	0.983232118205006	0.0340498043039679
RFL_Contig4167_1164	5B	136	0.221163697827823	0.11697247706422	218	NA	NA	0.983232118205006	0.0268362676209968
Excalibur_c10319_229	1B	64	0.221164224381057	0.139908256880734	218	NA	NA	0.983232118205006	0.0245282698082292
BS00012014_51	2D	97	0.221634981347491	0.470183486238532	218	NA	NA	0.983232118205006	-0.0190282464101355
Excalibur_c5892_1129	1D	33	0.221723458640241	0.426605504587156	218	NA	NA	0.983232118205006	-0.0179308434762735
Tdurum_contig12967_831	5A	50	0.221823152831509	0.18348623853211	218	NA	NA	0.983232118205006	-0.022542532409485
Ku_c554_1239	7A	113	0.221841087372533	0.474770642201835	218	NA	NA	0.983232118205006	0.0218817933094257
Excalibur_c22075_166	6B	67	0.22191712318337	0.0573394495412844	218	NA	NA	0.983232118205006	-0.0390555576548905
wsnp_CAP12_c527_285541	6B	67	0.22191712318337	0.0573394495412844	218	NA	NA	0.983232118205006	-0.0390555576548905
wsnp_Ex_c6401_11124792	6B	66	0.22191712318337	0.0573394495412844	218	NA	NA	0.983232118205006	-0.0390555576548905
Tdurum_contig13698_141	6B	67	0.221917123188006	0.0573394495412844	218	NA	NA	0.983232118205006	0.0390555576549385
wsnp_Ex_c6401_11124462	6B	67	0.221917123188006	0.0573394495412844	218	NA	NA	0.983232118205006	0.0390555576549385
Kukri_c13045_302	5D	69	0.222033449301018	0.139908256880734	218	NA	NA	0.983232118205006	-0.0216868135644592
BS00092631_51	7A	136	0.222072204476707	0.222477064220183	218	NA	NA	0.983232118205006	0.024702797997854
IAAV1502	2B	140	0.222333387133706	0.389908256880734	218	NA	NA	0.983232118205006	0.023901148910225
IAAV1155	3A	26	0.22247153719089	0.153669724770642	218	NA	NA	0.983232118205006	-0.0292113133465151
Jagger_c8039_67	3A	26	0.222567623074057	0.426605504587156	218	NA	NA	0.983232118205006	-0.019371288844015
BS00111120_51	7A	127	0.223372489178231	0.341743119266055	218	NA	NA	0.983232118205006	-0.0231153414192953
wsnp_Ku_c24742_34711973	7A	130	0.223800753107587	0.119266055045872	218	NA	NA	0.983232118205006	-0.0256163815190624
wsnp_Ex_rep_c67392_65972196	5B	43	0.223823598636942	0.192660550458716	218	NA	NA	0.983232118205006	0.0333978760869158
wsnp_Ex_c26616_35855805	5B	43	0.223823598638906	0.192660550458716	218	NA	NA	0.983232118205006	-0.0333978760869229
Kukri_c1214_474	5D	195	0.22413707339776	0.160550458715596	218	NA	NA	0.983232118205006	0.0227042439116367
IACX8074	1B	134	0.224463896869626	0.293577981651376	218	NA	NA	0.983232118205006	0.0184272613769494
Tdurum_contig27973_306	5B	161	0.224580146948464	0.188073394495413	218	NA	NA	0.983232118205006	0.0232348227457742
BS00040415_51	7B	71	0.224687278141772	0.493119266055046	218	NA	NA	0.983232118205006	-0.0283398710382947
wsnp_Ku_c557_1166684	1A	76	0.22478525644822	0.330275229357798	218	NA	NA	0.983232118205006	0.0216218951243068
BS00034085_51	7A	140	0.225008872325811	0.440366972477064	218	NA	NA	0.983232118205006	-0.0196490695945677
wsnp_Ex_c7908_13430703	2D	9	0.225338517678638	0.463302752293578	218	NA	NA	0.983232118205006	0.0184603974201583
BobWhite_rep_c49999_538	7A	213	0.225367219168049	0.272935779816514	218	NA	NA	0.983232118205006	-0.0213470722603502
RAC875_c35521_185	2A	113	0.225550460551375	0.447247706422018	218	NA	NA	0.983232118205006	0.0206438733753682
Ex_c5759_628	1A	71	0.225590088129455	0.144495412844037	218	NA	NA	0.983232118205006	-0.0302075212535726
Excalibur_c560_180	5B	69	0.22581344024333	0.401376146788991	218	NA	NA	0.983232118205006	-0.0390100741323067
BS00067619_51	6A	72	0.225882114839479	0.311926605504587	218	NA	NA	0.983232118205006	-0.024461115070995
Excalibur_c34189_122	7A	211	0.225991903072016	0.240825688073395	218	NA	NA	0.983232118205006	0.0236762540056752
Kukri_c3044_221	6B	57	0.22607074590352	0.158256880733945	218	NA	NA	0.983232118205006	-0.0339404229707831
RFL_Contig2577_584	2B	115	0.226190212930847	0.314220183486238	218	NA	NA	0.983232118205006	-0.0285298218570063
IAAV6957	7A	148	0.226225492213038	0.463302752293578	218	NA	NA	0.983232118205006	0.0194259872018954
RAC875_c28178_889	4A	37	0.226363139592914	0.185779816513762	218	NA	NA	0.983232118205006	-0.0220104721578522
BobWhite_c23953_312	2A	104	0.226465257324231	0.419724770642202	218	NA	NA	0.983232118205006	-0.0195240818684805
wsnp_BG263521A_Ta_2_2	2A	104	0.226465257324231	0.419724770642202	218	NA	NA	0.983232118205006	-0.0195240818684805
IAAV2065	2A	184	0.226578494273825	0.0756880733944954	218	NA	NA	0.983232118205006	-0.0369078383011097
wsnp_Ex_c3964_7181151	2D	99	0.226578494273825	0.0756880733944954	218	NA	NA	0.983232118205006	-0.0369078383011097
RAC875_c1227_1098	7A	136	0.226744648404961	0.279816513761468	218	NA	NA	0.983232118205006	0.0244345795111176
wsnp_Ex_c25300_34566908	6A	72	0.226952887283038	0.341743119266055	218	NA	NA	0.983232118205006	-0.0245292303293034
BS00110121_51	1B	44	0.227173283386083	0.339449541284404	218	NA	NA	0.983232118205006	-0.0222152795722099
wsnp_Ex_c29371_38412298	7A	130	0.227245556354166	0.488532110091743	218	NA	NA	0.983232118205006	0.0223506499073292
Tdurum_contig61970_835	6B	57	0.227289942248403	0.169724770642202	218	NA	NA	0.983232118205006	0.0322335841734827
BobWhite_c15802_72	6A	27	0.227345589306121	0.330275229357798	218	NA	NA	0.983232118205006	0.0203042939780804
wsnp_Ra_c12773_20367106	7A	228	0.22736575658082	0.153669724770642	218	NA	NA	0.983232118205006	0.023326187468224
Excalibur_c24041_794	1A	71	0.227422679664987	0.146788990825688	218	NA	NA	0.983232118205006	-0.0297369259185061
Tdurum_contig62040_1247	6B	57	0.227579085954801	0.158256880733945	218	NA	NA	0.983232118205006	-0.0321100885928658
BS00076693_51	2A	68	0.227597543882574	0.18348623853211	218	NA	NA	0.983232118205006	-0.0196915293141866
BS00010557_51	7B	78	0.227629525242833	0.405963302752294	218	NA	NA	0.983232118205006	0.0250464101119938
Ku_c3891_395	4A	37	0.227754640750614	0.188073394495413	218	NA	NA	0.983232118205006	-0.021776369330599
Tdurum_contig15235_951	6B	65	0.228058930722098	0.174311926605505	218	NA	NA	0.983232118205006	0.0412582761540641
tplb0043h23_1346	1A	38	0.228087175009909	0.477064220183486	218	NA	NA	0.983232118205006	0.0165551297265107
wsnp_Ex_c17882_26646153	7B	60	0.228212680921657	0.073394495412844	218	NA	NA	0.983232118205006	0.0369936935180561
wsnp_be496863B_Ta_2_1	7B	60	0.228212680921879	0.073394495412844	218	NA	NA	0.983232118205006	-0.0369936935181059
Ra_c106922_266	4B	76	0.228434890259654	0.220183486238532	218	NA	NA	0.983232118205006	-0.0218316879091809
RFL_Contig5844_291	6B	58	0.228838436888871	0.422018348623853	218	NA	NA	0.983232118205006	0.0330346721879344
Ku_c67089_214	7D	96	0.228886342469866	0.137614678899083	218	NA	NA	0.983232118205006	-0.0261974171862569
Ra_c58315_265	1A	76	0.228928775483295	0.350917431192661	218	NA	NA	0.983232118205006	-0.0212866348603571
Excalibur_c71602_591	5B	218	0.228940044264806	0.254587155963303	218	NA	NA	0.983232118205006	-0.0219069838841861
wsnp_Ku_c13311_21255891	3B	72	0.229169886571603	0.263761467889908	218	NA	NA	0.983232118205006	-0.0195249005462852
BobWhite_c911_127	7A	128	0.22941828090777	0.227064220183486	218	NA	NA	0.983232118205006	-0.0237186035426875
Kukri_c19436_405	7A	57	0.229419800996283	0.130733944954128	218	NA	NA	0.983232118205006	-0.0235309818283418
RFL_Contig5337_1453	5B	161	0.229443140431695	0.185779816513761	218	NA	NA	0.983232118205006	-0.0233565772205697
wsnp_Ex_c7002_12063325	6A	131	0.229497860954208	0.215596330275229	218	NA	NA	0.983232118205006	0.0227150997672183
Excalibur_rep_c67448_528	3B	33	0.229578082124303	0.298165137614679	218	NA	NA	0.983232118205006	0.0199150193657811
wsnp_be496863B_Ta_2_2	7B	60	0.229662229774937	0.0756880733944955	218	NA	NA	0.983232118205006	-0.0364753357198069
BS00011962_51	6A	141	0.229735100590056	0.325688073394495	218	NA	NA	0.983232118205006	-0.0220814611898561
tplb0032g12_1241	7A	203	0.229947735568168	0.337155963302752	218	NA	NA	0.983232118205006	0.0184066718598279
wsnp_CAP11_c1116_654940	5A	131	0.229954565702722	0.357798165137615	218	NA	NA	0.983232118205006	0.0185325465000989
BS00037002_51	6A	4	0.230176812212394	0.204128440366972	218	NA	NA	0.983232118205006	-0.0216698755599403
IAAV5652	1A	62	0.230345581255538	0.302752293577982	218	NA	NA	0.983232118205006	-0.0195409652911342
BS00003655_51	5B	126	0.230561436086942	0.408256880733945	218	NA	NA	0.983232118205006	-0.0190693181210371
Excalibur_rep_c87351_347	6B	120	0.230957992989793	0.346330275229358	218	NA	NA	0.983232118205006	0.018331958776562
Kukri_rep_c104422_192	2B	49	0.231142321027129	0.128440366972477	218	NA	NA	0.983232118205006	0.0263054778721283
RAC875_c278_1801	5B	162	0.231161168451738	0.190366972477064	218	NA	NA	0.983232118205006	0.0222427192402357
BS00046166_51	2B	110	0.231169401553341	0.442660550458716	218	NA	NA	0.983232118205006	0.0390245890602543
wsnp_Ex_c7246_12443506	2B	91	0.23120941085847	0.353211009174312	218	NA	NA	0.983232118205006	-0.0287415055714852
RAC875_rep_c72491_171	6B	39	0.231522296554443	0.327981651376147	218	NA	NA	0.983232118205006	-0.0198210493979643
BS00024215_51	7B	57	0.231650585002078	0.0940366972477064	218	NA	NA	0.983232118205006	0.0281319766494157
wsnp_RFL_Contig4136_4696148	5A	43	0.231752956948719	0.13302752293578	218	NA	NA	0.983232118205006	0.0248404966245577
RFL_Contig2304_1569	5B	71	0.231794203828794	0.185779816513762	218	NA	NA	0.983232118205006	-0.033500989105697
Excalibur_c20597_569	6A	13	0.23223255840052	0.206422018348624	218	NA	NA	0.983232118205006	0.0216312099961016
BS00070539_51	7A	126	0.232360864357263	0.238532110091743	218	NA	NA	0.983232118205006	-0.0218432011341614
Tdurum_contig42423_1963	2A	47	0.23243180161419	0.481651376146789	218	NA	NA	0.983232118205006	-0.0171785157930149
Kukri_c34553_89	2B	140	0.232437772314288	0.279816513761468	218	NA	NA	0.983232118205006	-0.0236393060181541
Tdurum_contig10861_942	7B	10	0.232521146942695	0.309633027522936	218	NA	NA	0.983232118205006	-0.018670073560207
wsnp_Ex_c10667_17387885	3A	89	0.232548251308204	0.121559633027523	218	NA	NA	0.983232118205006	-0.0287429893300057
IAAV4286	3A	89	0.232548251311545	0.121559633027523	218	NA	NA	0.983232118205006	0.0287429893300102
Kukri_c7146_870	6A	4	0.232697613015471	0.213302752293578	218	NA	NA	0.983232118205006	0.0212727559696333
RAC875_c90029_92	6B	65	0.232793465289418	0.323394495412844	218	NA	NA	0.983232118205006	0.0443711011062575
Excalibur_c31499_732	7D	134	0.233144428417988	0.0802752293577982	218	NA	NA	0.983232118205006	-0.0331832208403071
Excalibur_rep_c68985_110	2B	110	0.233179439765329	0.073394495412844	218	NA	NA	0.983232118205006	0.0324934261258267
RAC875_rep_c85751_72	6B	72	0.233373841147678	0.142201834862385	218	NA	NA	0.983232118205006	-0.0277937757560904
CAP7_c4064_162	5A	138	0.233394510648863	0.217889908256881	218	NA	NA	0.983232118205006	0.0202573611544707
Ra_c22700_818	5A	83	0.23344786676313	0.174311926605505	218	NA	NA	0.983232118205006	0.0237239936311298
Tdurum_contig57742_400	5A	53	0.233931240453958	0.144495412844037	218	NA	NA	0.983232118205006	-0.0327505668667243
RAC875_c31276_1128	1A	78	0.233961870457199	0.30045871559633	218	NA	NA	0.983232118205006	-0.0222306583997334
wsnp_BM140362A_Ta_2_2	1A	84	0.234168128089916	0.378440366972477	218	NA	NA	0.983232118205006	0.0184323557601056
wsnp_RFL_Contig2014_1222146	6B	57	0.234292122698399	0.438073394495413	218	NA	NA	0.983232118205006	0.0226425428193338
wsnp_Ex_rep_c69526_68472787	5A	36	0.234341220702074	0.238532110091743	218	NA	NA	0.983232118205006	-0.0196518036461271
Excalibur_rep_c115510_314	5A	35	0.234341220702231	0.238532110091743	218	NA	NA	0.983232118205006	0.0196518036461164
wsnp_Ex_c55340_57883276	6A	72	0.234351269784295	0.337155963302752	218	NA	NA	0.983232118205006	0.0242085869441446
wsnp_Ex_c99215_85409445	6A	72	0.234690804931453	0.305045871559633	218	NA	NA	0.983232118205006	-0.0240312111753198
Excalibur_c23457_225	5B	189	0.234881147974562	0.172018348623853	218	NA	NA	0.983232118205006	0.0236053270945433
wsnp_Ex_c10342_16938528	7B	55	0.235605319856023	0.412844036697248	218	NA	NA	0.983232118205006	0.0190315982342284
Tdurum_contig10654_704	4A	147	0.23579532972276	0.215596330275229	218	NA	NA	0.983232118205006	-0.0246123401732934
wsnp_Ku_c18497_27803432	3A	101	0.235888677026654	0.474770642201835	218	NA	NA	0.983232118205006	0.0189109159142653
wsnp_JD_c5591_6743599	6B	65	0.235989996180106	0.321100917431193	218	NA	NA	0.983232118205006	-0.0443902284561517
RAC875_c22722_671	5B	189	0.236484349391496	0.167431192660551	218	NA	NA	0.983232118205006	0.0240379099728827
wsnp_Ex_c9362_15546626	5B	190	0.236484349391496	0.167431192660551	218	NA	NA	0.983232118205006	0.0240379099728827
Kukri_c50720_397	4A	74	0.236484349393907	0.16743119266055	218	NA	NA	0.983232118205006	-0.0240379099728774
BS00067024_51	1B	96	0.236584213941192	0.461009174311927	218	NA	NA	0.983232118205006	0.0221132201792429
Kukri_c44231_1576	2A	150	0.237041246758778	0.288990825688073	218	NA	NA	0.983232118205006	0.0274109293032652
wsnp_Ex_c10555_17236072	2A	150	0.237041246759277	0.288990825688073	218	NA	NA	0.983232118205006	-0.02741092930329
Tdurum_contig26727_267	3B	64	0.237100113265798	0.158256880733945	218	NA	NA	0.983232118205006	-0.0261718991368483
BS00059887_51	3A	123	0.237104272445988	0.110091743119266	218	NA	NA	0.983232118205006	-0.0257976460670868
BS00052057_51	3B	87	0.237104272447105	0.110091743119266	218	NA	NA	0.983232118205006	0.0257976460670615
Excalibur_c35203_334	3B	87	0.237104272447105	0.110091743119266	218	NA	NA	0.983232118205006	0.0257976460670615
Kukri_c64639_120	3A	123	0.237104272447105	0.110091743119266	218	NA	NA	0.983232118205006	0.0257976460670615
wsnp_Ex_c25057_34318425	2A	104	0.237190870979685	0.0642201834862385	218	NA	NA	0.983232118205006	-0.0336004424126641
wsnp_Ku_c40084_48381107	5B	139	0.237191183379663	0.204128440366972	218	NA	NA	0.983232118205006	-0.0215217285737728
wsnp_Ex_c5268_9320618	7B	134	0.237319386265996	0.339449541284404	218	NA	NA	0.983232118205006	-0.0199664903768744
wsnp_CAP11_c3599_1741800	6B	67	0.237570075486263	0.0596330275229358	218	NA	NA	0.983232118205006	0.0381640332493358
D_contig78519_72	7D	23	0.237651161813983	0.229357798165138	218	NA	NA	0.983232118205006	0.0185646379697353
D_GCE8AKX02J2BYY_249	5D	187	0.237771311795602	0.201834862385321	218	NA	NA	0.983232118205006	-0.0212446184298685
Ra_c23771_496	3A	123	0.237791809673026	0.277522935779816	218	NA	NA	0.983232118205006	-0.0209127660985153
wsnp_Ex_rep_c107911_91350866	1B	84	0.23804292302466	0.204128440366972	218	NA	NA	0.983232118205006	-0.0300164535422045
wsnp_Ex_rep_c70675_69579757	6A	137	0.23820514326483	0.222477064220184	218	NA	NA	0.983232118205006	0.0225985262583457
Excalibur_c581_947	1B	99	0.238349044222352	0.151376146788991	218	NA	NA	0.983232118205006	-0.0226035877425068
BS00049213_51	5B	117	0.238362606449714	0.364678899082569	218	NA	NA	0.983232118205006	0.0190040765217176
wsnp_Ex_c5334_9427658	6B	65	0.23854385497914	0.31651376146789	218	NA	NA	0.983232118205006	0.0418036644087536
wsnp_Ku_c35839_44981841	6B	57	0.238599810119758	0.160550458715596	218	NA	NA	0.983232118205006	0.0324086906003132
RAC875_c24098_141	4B	30	0.238675712125476	0.270642201834862	218	NA	NA	0.983232118205006	0.0180676198177556
BS00100118_51	2B	147	0.238698693634483	0.263761467889908	218	NA	NA	0.983232118205006	0.0195710105213358
IACX6214	3B	34	0.238806306898727	0.5	218	NA	NA	0.983232118205006	0.0172163207994815
BS00065701_51	2D	42	0.238861735523995	0.0825688073394495	218	NA	NA	0.983232118205006	-0.0314208092441488
IAAV691	2A	98	0.238861735523995	0.0825688073394495	218	NA	NA	0.983232118205006	-0.0314208092441488
BobWhite_c47086_539	2D	41	0.238861735525568	0.0825688073394495	218	NA	NA	0.983232118205006	0.0314208092441461
BS00063674_51	2D	40	0.238861735525568	0.0825688073394495	218	NA	NA	0.983232118205006	0.0314208092441461
BS00106937_51	2D	40	0.238861735525568	0.0825688073394495	218	NA	NA	0.983232118205006	0.0314208092441461
Tdurum_contig45965_563	1B	160	0.238874216760516	0.288990825688073	218	NA	NA	0.983232118205006	-0.0174807812838829
RAC875_c49329_81	6A	141	0.239970539688218	0.495412844036697	218	NA	NA	0.983232118205006	-0.0211427388658105
RFL_Contig5_632	3B	44	0.239978442952002	0.137614678899083	218	NA	NA	0.983232118205006	0.0229628446250696
RFL_Contig3424_931	4A	137	0.240225576463713	0.0848623853211009	218	NA	NA	0.983232118205006	-0.0326112774395098
RAC875_rep_c116515_181	3B	71	0.240425633718766	0.373853211009174	218	NA	NA	0.983232118205006	0.0209968613310672
tplb0050h15_1287	3A	88	0.240571216869899	0.123853211009174	218	NA	NA	0.983232118205006	0.0287264430776277
BS00049644_51	2A	109	0.240605201840674	0.355504587155963	218	NA	NA	0.983232118205006	-0.0207985679090488
Ra_c2279_730	5D	195	0.240871971930458	0.13302752293578	218	NA	NA	0.983232118205006	-0.0229868996090574
wsnp_Ex_c11003_17857759	7B	77	0.241106870866032	0.408256880733945	218	NA	NA	0.983232118205006	0.0235857654891589
Ra_c106922_1879	4B	78	0.241189409287792	0.217889908256881	218	NA	NA	0.983232118205006	-0.0213008060516238
Ra_c106922_296	4B	78	0.241189409287792	0.217889908256881	218	NA	NA	0.983232118205006	-0.0213008060516238
Ra_c106922_334	4B	78	0.241189409287792	0.217889908256881	218	NA	NA	0.983232118205006	-0.0213008060516238
Ku_c101046_1063	4B	78	0.241189409288598	0.217889908256881	218	NA	NA	0.983232118205006	0.0213008060516193
BS00022703_51	3A	110	0.241332121221928	0.275229357798165	218	NA	NA	0.983232118205006	0.0198827939757065
wsnp_Ex_c38326_45883440	7A	131	0.241412099187923	0.162844036697248	218	NA	NA	0.983232118205006	-0.0248123208967073
BS00108055_51	3B	70	0.241456861083847	0.153669724770642	218	NA	NA	0.983232118205006	-0.0284662738921977
Kukri_c28022_54	4B	82	0.241488128996136	0.215596330275229	218	NA	NA	0.983232118205006	0.0195320422118019
IAAV6488	5A	56	0.24154475502064	0.0458715596330275	218	NA	NA	0.983232118205006	0.0389504655209549
Tdurum_contig59338_1902	5A	56	0.24154475502064	0.0458715596330275	218	NA	NA	0.983232118205006	0.0389504655209549
Tdurum_contig76136_404	5A	56	0.24154475502064	0.0458715596330275	218	NA	NA	0.983232118205006	0.0389504655209549
RAC875_c703_2551	5D	203	0.241625984152921	0.350917431192661	218	NA	NA	0.983232118205006	0.0191424482765719
Tdurum_contig697_73	3A	86	0.242125163486968	0.0871559633027523	218	NA	NA	0.983232118205006	0.0361887729494761
wsnp_Ex_c14975_23127669	6A	72	0.242167171203359	0.311926605504587	218	NA	NA	0.983232118205006	-0.0234379103654092
Tdurum_contig7459_1061	5B	131	0.24236896997165	0.252293577981651	218	NA	NA	0.983232118205006	-0.024804373769161
Kukri_c48750_1416	3B	62	0.242706721071813	0.0596330275229358	218	NA	NA	0.983232118205006	-0.0380412815486864
RAC875_c26487_118	6B	66	0.242816466560914	0.369266055045872	218	NA	NA	0.983232118205006	-0.0220483517202155
Ex_c66350_301	5B	51	0.24293550501403	0.185779816513761	218	NA	NA	0.983232118205006	-0.0249143874777706
Excalibur_c49271_183	5B	51	0.24293550501403	0.185779816513761	218	NA	NA	0.983232118205006	-0.0249143874777706
BobWhite_c23416_168	6B	39	0.243254791749406	0.204128440366972	218	NA	NA	0.983232118205006	0.0236856713152847
RAC875_c21280_2176	7A	136	0.243372243324097	0.181192660550459	218	NA	NA	0.983232118205006	-0.0276128056099907
Ku_c7546_861	5B	206	0.243424722502495	0.245412844036697	218	NA	NA	0.983232118205006	-0.0199360570979099
BS00090866_51	4A	101	0.243502035948118	0.272935779816514	218	NA	NA	0.983232118205006	-0.0193614981643968
tplb0034e07_1869	2B	19	0.243689624282193	0.444954128440367	218	NA	NA	0.983232118205006	0.0193618788062047
CAP12_c2972_140	4A	119	0.243735399076273	0.362385321100917	218	NA	NA	0.983232118205006	0.0186396913281595
IAAV5370	3A	123	0.243820704513546	0.268348623853211	218	NA	NA	0.983232118205006	0.0207643053955762
Excalibur_c47748_83	6B	64	0.243844757778638	0.224770642201835	218	NA	NA	0.983232118205006	-0.0233924591208421
BS00029548_51	3B	66	0.244051739211497	0.208715596330275	218	NA	NA	0.983232118205006	-0.0283212732626481
wsnp_Ex_c6142_10746442	7A	213	0.244053249883881	0.25	218	NA	NA	0.983232118205006	0.0233140089454444
Tdurum_contig11613_329	7A	55	0.244073928009639	0.11697247706422	218	NA	NA	0.983232118205006	0.0248404300348528
RAC875_c35688_382	2A	150	0.244309791816485	0.346330275229358	218	NA	NA	0.983232118205006	0.0233931466327704
RAC875_rep_c72220_143	2D	43	0.244520842437992	0.100917431192661	218	NA	NA	0.983232118205006	0.026997293173423
wsnp_BE604885A_Ta_2_1	3A	160	0.244538036997666	0.346330275229358	218	NA	NA	0.983232118205006	-0.0174179480223735
Ku_c22026_1410	6B	64	0.244587698515877	0.495412844036697	218	NA	NA	0.983232118205006	0.0357338985556765
Tdurum_contig61492_458	1A	43	0.244798102127754	0.350917431192661	218	NA	NA	0.983232118205006	0.0191859601135072
BS00023673_51	7A	128	0.244814683886961	0.192660550458716	218	NA	NA	0.983232118205006	0.0220996501714996
wsnp_JD_c25092_21024578	6A	79	0.24509029748132	0.318807339449541	218	NA	NA	0.983232118205006	-0.0424852758436174
RFL_Contig4162_1757	5B	71	0.245096561580702	0.412844036697248	218	NA	NA	0.983232118205006	0.0468427423351869
BS00025017_51	5D	200	0.245241730719031	0.33256880733945	218	NA	NA	0.983232118205006	-0.0183688041468359
BS00064893_51	5D	200	0.245241730719031	0.33256880733945	218	NA	NA	0.983232118205006	-0.0183688041468359
BS00075368_51	5D	200	0.245241730719031	0.33256880733945	218	NA	NA	0.983232118205006	-0.0183688041468359
Ex_c9615_574	7A	83	0.245514030917018	0.30045871559633	218	NA	NA	0.983232118205006	0.0180567127105666
RAC875_c63822_185	7A	56	0.245677173359474	0.236238532110092	218	NA	NA	0.983232118205006	-0.0179076508522709
wsnp_BE499478B_Ta_2_1	2B	91	0.245790478161451	0.222477064220183	218	NA	NA	0.983232118205006	0.0210890457166233
wsnp_Ku_c48_103915	2B	49	0.245928015116674	0.165137614678899	218	NA	NA	0.983232118205006	0.0224686712426632
tplb0031k24_254	2B	92	0.246206668754383	0.0963302752293578	218	NA	NA	0.983232118205006	-0.0268342087151154
BobWhite_rep_c52911_146	3D	143	0.246300063870034	0.0711009174311927	218	NA	NA	0.983232118205006	0.0324985331441514
RAC875_c48456_444	6B	66	0.246893239433992	0.360091743119266	218	NA	NA	0.983232118205006	0.0221479532469075
IAAV6961	7A	209	0.247546312094207	0.135321100917431	218	NA	NA	0.983232118205006	-0.0233521275280753
RAC875_c34231_812	4A	75	0.247670792506555	0.442660550458716	218	NA	NA	0.983232118205006	-0.0178786321128142
BobWhite_c44558_325	7B	72	0.247727552097198	0.0504587155963303	218	NA	NA	0.983232118205006	0.0363459540247963
Excalibur_c73922_55	2B	108	0.247728878048679	0.121559633027523	218	NA	NA	0.983232118205006	-0.0269213753925399
Excalibur_c7002_314	6A	131	0.247803077479784	0.211009174311927	218	NA	NA	0.983232118205006	-0.0218195862984381
BS00084895_51	1B	116	0.247957495782187	0.181192660550459	218	NA	NA	0.983232118205006	-0.0205356513676476
Kukri_c33640_640	3A	106	0.248026077144503	0.428899082568807	218	NA	NA	0.983232118205006	-0.018162971451158
Kukri_c67076_479	7A	130	0.248052415289931	0.11697247706422	218	NA	NA	0.983232118205006	0.0285965459592177
BS00022625_51	1B	63	0.248239690673905	0.146788990825688	218	NA	NA	0.983232118205006	0.0388938969942956
wsnp_Ex_c5378_9504586	3B	69	0.248366989359682	0.238532110091743	218	NA	NA	0.983232118205006	-0.0257560656157914
RAC875_c61824_194	3B	145	0.248575808431536	0.305045871559633	218	NA	NA	0.983232118205006	-0.0202607342887067
CAP12_c1816_325	7B	46	0.248834332933353	0.178899082568807	218	NA	NA	0.983232118205006	0.0210894150984124
D_contig23076_255	5A	53	0.249120146087496	0.0458715596330275	218	NA	NA	0.983232118205006	0.0384066823116216
Excalibur_c26172_359	6B	66	0.24921073584068	0.279816513761468	218	NA	NA	0.983232118205006	0.0240409794594587
wsnp_Ra_c14498_22667649	6B	66	0.24921073584068	0.279816513761468	218	NA	NA	0.983232118205006	0.0240409794594587
Jagger_c6390_111	5B	68	0.24931871432128	0.415137614678899	218	NA	NA	0.983232118205006	0.0439322973237566
Kukri_c22631_462	5B	71	0.24931871432128	0.415137614678899	218	NA	NA	0.983232118205006	0.0439322973237566
wsnp_Ex_c25392_34658803	5B	68	0.24931871432128	0.415137614678899	218	NA	NA	0.983232118205006	0.0439322973237566
wsnp_JD_c12186_12484832	5B	68	0.24931871432128	0.415137614678899	218	NA	NA	0.983232118205006	0.0439322973237566
BS00064660_51	5B	68	0.249318714323005	0.415137614678899	218	NA	NA	0.983232118205006	-0.0439322973237992
Kukri_c15489_626	2A	102	0.249832808520526	0.0481651376146789	218	NA	NA	0.983232118205006	0.039252922047865
wsnp_Ex_rep_c66615_64916512	2A	104	0.249832808522379	0.0481651376146789	218	NA	NA	0.983232118205006	-0.0392529220478885
wsnp_CAP8_c630_456418	2B	92	0.249884441217151	0.371559633027523	218	NA	NA	0.983232118205006	0.0260546296967661
BS00093975_51	3A	24	0.250673362625804	0.18348623853211	218	NA	NA	0.983232118205006	0.0239534586571608
wsnp_Ex_c10550_17231658	7B	90	0.25074989934544	0.119266055045872	218	NA	NA	0.983232118205006	0.025770943467303
wsnp_Ex_c22862_32074455	2A	104	0.250751803245031	0.41743119266055	218	NA	NA	0.983232118205006	0.0185728809935917
BobWhite_c13373_250	2A	19	0.250914480129512	0.488532110091743	218	NA	NA	0.983232118205006	0.0201020890643502
Kukri_c49784_56	2B	169	0.250919666028845	0.440366972477064	218	NA	NA	0.983232118205006	0.0179210119134776
RAC875_c5744_115	7B	165	0.250921802964908	0.461009174311927	218	NA	NA	0.983232118205006	0.016364380716813
Excalibur_c60581_62	3A	107	0.250929621567514	0.419724770642202	218	NA	NA	0.983232118205006	0.0177572881102259
Tdurum_contig62941_85	6B	39	0.250947223050904	0.412844036697248	218	NA	NA	0.983232118205006	0.0172759986380395
BS00060686_51	1B	159	0.251142590365999	0.298165137614679	218	NA	NA	0.983232118205006	-0.0172249999897716
BS00091302_51	7B	59	0.251450696923518	0.151376146788991	218	NA	NA	0.983232118205006	0.0224954974985634
Kukri_c48125_714	7D	144	0.251477220147061	0.327981651376147	218	NA	NA	0.983232118205006	-0.0177914740647402
Excalibur_c30378_344	5D	200	0.251603944176493	0.477064220183486	218	NA	NA	0.983232118205006	-0.0204120793951006
tplb0034e07_718	2B	17	0.251615752391152	0.438073394495413	218	NA	NA	0.983232118205006	-0.0189140728669344
BS00067746_51	7A	113	0.251793312802806	0.472477064220184	218	NA	NA	0.983232118205006	-0.020765778397525
BS00066891_51	4A	110	0.252083916351454	0.0458715596330275	218	NA	NA	0.983232118205006	-0.0374326770482289
wsnp_Ex_c14248_22204549	7B	70	0.2525780766911	0.311926605504587	218	NA	NA	0.983232118205006	0.029227249671786
RFL_Contig3811_3709	5B	49	0.252614162423279	0.263761467889908	218	NA	NA	0.983232118205006	0.0249449576008818
tplb0022m23_742	7B	70	0.252625518389478	0.0642201834862385	218	NA	NA	0.983232118205006	-0.0318892420283987
BS00058654_51	3B	12	0.252886573155624	0.355504587155963	218	NA	NA	0.983232118205006	-0.0181194781633573
Ra_c26497_381	6B	65	0.253074932164819	0.321100917431193	218	NA	NA	0.983232118205006	-0.0433339429678767
BobWhite_c2730_245	5D	157	0.253144138169906	0.378440366972477	218	NA	NA	0.983232118205006	0.0162416484546908
Tdurum_contig62040_1487	6B	57	0.25319837792842	0.165137614678899	218	NA	NA	0.983232118205006	-0.030748560010645
Excalibur_c32726_125	1B	63	0.253213421256332	0.121559633027523	218	NA	NA	0.983232118205006	0.0471399194072859
BobWhite_c28819_733	2A	108	0.253218640712024	0.417431192660551	218	NA	NA	0.983232118205006	-0.0232535022372886
wsnp_Ra_c63822_63288359	7A	56	0.253701336988179	0.231651376146789	218	NA	NA	0.983232118205006	-0.0178791721458893
wsnp_Ex_c2017_3787478	7A	105	0.25377503876965	0.277522935779817	218	NA	NA	0.983232118205006	-0.019605005043335
RAC875_c16251_618	3B	136	0.254068017800494	0.105504587155963	218	NA	NA	0.983232118205006	-0.0258759034392866
BS00063092_51	1B	82	0.254089583358117	0.440366972477064	218	NA	NA	0.983232118205006	-0.0194820804359708
BS00049565_51	6B	64	0.2542430939438	0.495412844036697	218	NA	NA	0.983232118205006	0.0345661192958602
Tdurum_contig42643_194	6A	141	0.254573953454175	0.26605504587156	218	NA	NA	0.983232118205006	0.0207018118775899
BS00037400_51	3A	86	0.254712867354851	0.0848623853211009	218	NA	NA	0.983232118205006	-0.0346138088955144
BS00108577_51	3D	4	0.254995657425557	0.206422018348624	218	NA	NA	0.983232118205006	-0.0194519583987471
BobWhite_c41847_333	5A	53	0.255254032131306	0.0573394495412844	218	NA	NA	0.983232118205006	0.036252836448929
Kukri_c2326_659	5A	53	0.255254032131306	0.0573394495412844	218	NA	NA	0.983232118205006	0.036252836448929
RAC875_c1148_149	4A	95	0.255300621995196	0.401376146788991	218	NA	NA	0.983232118205006	-0.0175072242964891
BS00079521_51	3A	26	0.255336333641345	0.146788990825688	218	NA	NA	0.983232118205006	0.0268978243105407
RAC875_rep_c74170_236	5A	14	0.255706955332618	0.385321100917431	218	NA	NA	0.983232118205006	0.0190873458678533
BS00024814_51	5B	147	0.255719690539618	0.314220183486239	218	NA	NA	0.983232118205006	0.0199270948345278
BS00105995_51	3B	69	0.255781433778073	0.215596330275229	218	NA	NA	0.983232118205006	0.0261543516816705
Excalibur_rep_c108662_132	2B	111	0.255999697074267	0.11697247706422	218	NA	NA	0.983232118205006	0.0287327296988309
D_contig06122_208	1D	87	0.256095854525791	0.25	218	NA	NA	0.983232118205006	-0.0280928952812669
BS00061179_51	3A	101	0.25647159581567	0.467889908256881	218	NA	NA	0.983232118205006	0.0181081912704286
wsnp_Ex_c8884_14841846	3A	106	0.256471595815831	0.467889908256881	218	NA	NA	0.983232118205006	-0.0181081912704375
wsnp_Ra_c44756_51084202	5B	52	0.256506856790172	0.387614678899083	218	NA	NA	0.983232118205006	0.0219229081439067
wsnp_Ex_c11246_18191331	3B	62	0.2566360562596	0.346330275229358	218	NA	NA	0.983232118205006	0.0238100349371848
wsnp_Ex_c47152_52446529	5B	60	0.256652248852219	0.293577981651376	218	NA	NA	0.983232118205006	0.0209372160058798
wsnp_Ku_c29780_39658445	5B	58	0.256652248853001	0.293577981651376	218	NA	NA	0.983232118205006	-0.0209372160058834
RAC875_c63545_85	2B	100	0.25678906603613	0.0802752293577982	218	NA	NA	0.983232118205006	-0.0296251199653219
RAC875_c34617_143	6A	56	0.256819029729889	0.392201834862385	218	NA	NA	0.983232118205006	0.0189115264299184
RAC875_rep_c99492_65	2B	80	0.256981829137722	0.477064220183486	218	NA	NA	0.983232118205006	0.0199179415675061
wsnp_Ex_c8400_14157318	7B	134	0.257506705425524	0.348623853211009	218	NA	NA	0.983232118205006	-0.018668970607175
Excalibur_c91154_175	3A	88	0.257712246377168	0.472477064220183	218	NA	NA	0.983232118205006	-0.0187108534387779
BS00023337_51	3A	123	0.257752591673154	0.220183486238532	218	NA	NA	0.983232118205006	-0.0240565504802603
BS00081610_51	3A	123	0.257752591673154	0.220183486238532	218	NA	NA	0.983232118205006	-0.0240565504802603
Tdurum_contig54967_581	6B	59	0.258128198732696	0.160550458715596	218	NA	NA	0.983232118205006	-0.032849735164584
IAAV7510	1D	61	0.258281010169454	0.451834862385321	218	NA	NA	0.983232118205006	-0.0157538700916797
Kukri_c10239_2186	1A	78	0.258299975100871	0.144495412844037	218	NA	NA	0.983232118205006	-0.0230442349728222
Tdurum_contig57753_138	3A	86	0.258667676048554	0.0894495412844036	218	NA	NA	0.983232118205006	-0.0339686226559834
IAAV1523	3A	153	0.258957402174515	0.23394495412844	218	NA	NA	0.983232118205006	0.0205468782925173
Kukri_c2800_103	6B	65	0.259129899571747	0.318807339449541	218	NA	NA	0.983232118205006	-0.0409159241175985
BobWhite_c23946_75	6B	65	0.259129899573966	0.318807339449541	218	NA	NA	0.983232118205006	0.0409159241175203
Kukri_c14902_1112	2D	50	0.259144722463912	0.169724770642202	218	NA	NA	0.983232118205006	-0.0207430910472759
Kukri_c4030_896	3A	15	0.259150308257087	0.158256880733945	218	NA	NA	0.983232118205006	-0.0255436737962427
BS00058554_51	1D	90	0.259160134783258	0.321100917431193	218	NA	NA	0.983232118205006	0.0270087545416047
RFL_Contig5871_1650	3A	110	0.259293665009593	0.286697247706422	218	NA	NA	0.983232118205006	-0.0195191802709012
wsnp_Ex_c790_1554988	5A	98	0.259411331156956	0.254587155963303	218	NA	NA	0.983232118205006	0.0196214813593265
Kukri_c50071_1084	7B	90	0.259772359832394	0.144495412844037	218	NA	NA	0.983232118205006	0.0228832770384013
RFL_Contig4856_71	2B	109	0.259894279166049	0.110091743119266	218	NA	NA	0.983232118205006	0.0270192281614712
wsnp_Ex_c6378_11086366	1B	91	0.260442123859819	0.275229357798165	218	NA	NA	0.983232118205006	-0.0200911541919275
RFL_Contig3841_2409	4A	137	0.260553306797268	0.0802752293577982	218	NA	NA	0.983232118205006	0.031359878290381
RAC875_c3956_275	3B	12	0.260606374555321	0.470183486238532	218	NA	NA	0.983232118205006	0.0169689724952828
BS00036189_51	1D	164	0.260661439868594	0.284403669724771	218	NA	NA	0.983232118205006	0.0190791725769381
wsnp_JD_c9613_10432955	5B	71	0.260668956790206	0.412844036697248	218	NA	NA	0.983232118205006	0.0405918549320248
wsnp_Ku_c17161_26193994	7B	91	0.260722744713018	0.144495412844037	218	NA	NA	0.983232118205006	0.0228540673385877
Kukri_c74521_181	2B	49	0.26094567692711	0.162844036697248	218	NA	NA	0.983232118205006	-0.0215493281963672
IACX5670	2D	45	0.260955967516524	0.321100917431193	218	NA	NA	0.983232118205006	-0.0205576974292674
Kukri_c38732_225	6B	59	0.261451617158047	0.165137614678899	218	NA	NA	0.983232118205006	-0.032912271862708
Ku_c766_2284	4A	37	0.261518741032436	0.190366972477064	218	NA	NA	0.983232118205006	0.0201216277025233
RAC875_c42648_115	2A	125	0.261538449777736	0.378440366972477	218	NA	NA	0.983232118205006	-0.0181692433870184
RFL_Contig3425_378	7A	119	0.261682863765528	0.0642201834862385	218	NA	NA	0.983232118205006	-0.0300450679154354
BS00078982_51	1A	51	0.262172505927375	0.415137614678899	218	NA	NA	0.983232118205006	0.0167165200557164
wsnp_Ex_c17692_26437459	6A	77	0.262402395071619	0.33256880733945	218	NA	NA	0.983232118205006	-0.0265792562524041
BS00009458_51	2D	96	0.262423801825369	0.454128440366973	218	NA	NA	0.983232118205006	0.0175931581882036
RAC875_rep_c116200_396	2D	40	0.262471652185538	0.0825688073394495	218	NA	NA	0.983232118205006	0.0288968095007789
Kukri_c45609_882	3B	66	0.262514693315989	0.208715596330275	218	NA	NA	0.983232118205006	0.0263323288266442
BS00099986_51	5B	147	0.262807419831878	0.41743119266055	218	NA	NA	0.983232118205006	-0.0184754534326714
CAP7_c7296_88	7A	136	0.262855246210533	0.254587155963303	218	NA	NA	0.983232118205006	0.0224145904354742
Tdurum_contig5008_635	1A	65	0.262919894168246	0.0527522935779817	218	NA	NA	0.983232118205006	0.0306294595410352
Excalibur_c12215_352	1A	65	0.262919894169215	0.0527522935779816	218	NA	NA	0.983232118205006	-0.0306294595410606
Excalibur_rep_c106124_239	2B	93	0.263363384947149	0.188073394495413	218	NA	NA	0.983232118205006	-0.0215044596038965
wsnp_CAP7_c2282_1107112	5A	36	0.264011465838084	0.23394495412844	218	NA	NA	0.983232118205006	-0.0184152772533146
BS00072839_51	2B	161	0.264059241557514	0.153669724770642	218	NA	NA	0.983232118205006	-0.0219250424209925
BS00022422_51	2B	81	0.264190227967096	0.467889908256881	218	NA	NA	0.983232118205006	-0.0204427497830544
wsnp_Ex_c16045_24471413	5B	184	0.264349692964426	0.25	218	NA	NA	0.983232118205006	-0.0229210992874087
Kukri_rep_c70103_146	3B	62	0.264398208491462	0.5	218	NA	NA	0.983232118205006	0.0163038055740721
BS00003726_51	7B	59	0.264411863474701	0.149082568807339	218	NA	NA	0.983232118205006	-0.0222038082917138
RAC875_c31493_120	2D	42	0.264499054320207	0.0963302752293578	218	NA	NA	0.983232118205006	-0.0271558209915215
Kukri_s117068_130	3A	26	0.264601448446604	0.158256880733945	218	NA	NA	0.983232118205006	0.0264007627543945
BobWhite_c35035_317	6A	136	0.26475291851476	0.417431192660551	218	NA	NA	0.983232118205006	-0.0170533145533778
Kukri_c12117_134	2B	134	0.264920253443204	0.185779816513762	218	NA	NA	0.983232118205006	-0.0241635424535644
RAC875_c26400_88	6B	65	0.264932791233335	0.174311926605505	218	NA	NA	0.983232118205006	-0.0389694153904401
BS00003955_51	6B	65	0.264932791233418	0.174311926605505	218	NA	NA	0.983232118205006	0.0389694153903868
BS00064654_51	6B	65	0.264932791233418	0.174311926605505	218	NA	NA	0.983232118205006	0.0389694153903868
Excalibur_c83451_218	6B	65	0.264932791233418	0.174311926605505	218	NA	NA	0.983232118205006	0.0389694153903868
wsnp_Ra_rep_c73725_71801179	6B	65	0.264932791233418	0.174311926605505	218	NA	NA	0.983232118205006	0.0389694153903868
wsnp_Ex_c6961_11998812	7A	209	0.265076414372832	0.13302752293578	218	NA	NA	0.983232118205006	-0.0229234414486186
Ku_c1191_2004	5B	45	0.265341390192913	0.474770642201835	218	NA	NA	0.983232118205006	0.0193972349288263
BS00065946_51	2D	45	0.266044367161382	0.490825688073394	218	NA	NA	0.983232118205006	0.0170089230933002
RAC875_c98387_130	2B	140	0.266089641249206	0.277522935779817	218	NA	NA	0.983232118205006	-0.0219798674654053
Tdurum_contig52015_1320	7A	35	0.266276022155381	0.311926605504587	218	NA	NA	0.983232118205006	0.0204842199721291
wsnp_Ra_c27787_37299352	6D	87	0.266428892576876	0.144495412844037	218	NA	NA	0.983232118205006	0.0223112004487618
wsnp_Ku_c15214_23756800	1A	84	0.26656365702634	0.474770642201835	218	NA	NA	0.983232118205006	0.0168422802182535
Excalibur_c4372_363	2A	151	0.266710174607981	0.38302752293578	218	NA	NA	0.983232118205006	-0.0180335535065508
BS00079237_51	7A	35	0.267296285572991	0.307339449541284	218	NA	NA	0.983232118205006	0.020494660599681
RAC875_c609_362	2B	27	0.267432436029222	0.256880733944954	218	NA	NA	0.983232118205006	-0.0194291687239394
Excalibur_c18417_285	2B	99	0.267741462837503	0.123853211009174	218	NA	NA	0.983232118205006	0.0223292333723997
BS00064767_51	5B	52	0.268038037667369	0.387614678899083	218	NA	NA	0.983232118205006	0.0212314166152847
RAC875_c2787_1260	3B	60	0.268215328594419	0.121559633027523	218	NA	NA	0.983232118205006	0.0234273802186706
CAP12_c2472_60	2B	107	0.26865265429084	0.139908256880734	218	NA	NA	0.983232118205006	0.0233984877380706
Kukri_c2118_264	3B	60	0.268867086161513	0.123853211009174	218	NA	NA	0.983232118205006	0.0235044183461532
IAAV4514	6B	65	0.268870810146571	0.185779816513761	218	NA	NA	0.983232118205006	0.0374196981029318
BobWhite_c41676_137	2B	110	0.269904797600205	0.38302752293578	218	NA	NA	0.983232118205006	-0.0275578777690235
BS00021680_51	1B	96	0.270023553017148	0.474770642201835	218	NA	NA	0.983232118205006	0.0205920375182576
wsnp_BE494527B_Ta_2_1	1B	96	0.270023553017148	0.474770642201835	218	NA	NA	0.983232118205006	0.0205920375182576
Kukri_c51068_528	7A	126	0.270258030555956	0.350917431192661	218	NA	NA	0.983232118205006	-0.0199310890792113
wsnp_Ex_c7003_12065828	2B	98	0.270276257054351	0.192660550458716	218	NA	NA	0.983232118205006	-0.0226332914193428
Kukri_c3701_392	2B	18	0.270530766313986	0.495412844036697	218	NA	NA	0.983232118205006	-0.0163594439911847
D_contig25212_98	2B	90	0.270667325910789	0.325688073394495	218	NA	NA	0.983232118205006	-0.0203021793914591
RFL_Contig4956_2526	7A	127	0.270701721129802	0.0527522935779816	218	NA	NA	0.983232118205006	0.0415566880637499
Kukri_c55096_140	6B	65	0.270903299661342	0.318807339449541	218	NA	NA	0.983232118205006	-0.0422741937704387
BS00026203_51	6B	65	0.270903299662623	0.318807339449541	218	NA	NA	0.983232118205006	0.042274193770389
wsnp_JD_c2691_3617481	6B	65	0.270903299662623	0.318807339449541	218	NA	NA	0.983232118205006	0.042274193770389
BS00094480_51	5B	58	0.271307514374939	0.396788990825688	218	NA	NA	0.983232118205006	-0.0188235247708519
CAP8_c806_297	1A	70	0.271544197810304	0.155963302752294	218	NA	NA	0.983232118205006	-0.0335032424671127
wsnp_Ex_rep_c75281_72691359	5B	51	0.271574202661302	0.392201834862385	218	NA	NA	0.983232118205006	-0.0211225653746538
Tdurum_contig42112_2432	2B	109	0.271972736330112	0.0825688073394495	218	NA	NA	0.983232118205006	0.0334736092730594
IAAV4282	2D	45	0.27198722008347	0.493119266055046	218	NA	NA	0.983232118205006	-0.0165278232233312
wsnp_Ex_c26172_35422935	6B	66	0.272027737418403	0.23394495412844	218	NA	NA	0.983232118205006	0.0229804949970864
Ku_c19185_1569	2D	137	0.272033843611967	0.243119266055046	218	NA	NA	0.983232118205006	0.0172534892742728
Kukri_c559_193	1B	76	0.272253100875639	0.30045871559633	218	NA	NA	0.983232118205006	-0.0194010350637654
Tdurum_contig87938_342	1B	76	0.272253100875639	0.30045871559633	218	NA	NA	0.983232118205006	-0.0194010350637654
wsnp_JD_c11014_11565501	1B	76	0.272253100875639	0.30045871559633	218	NA	NA	0.983232118205006	-0.0194010350637654
BobWhite_c28819_517	2A	108	0.272364571505922	0.422018348623853	218	NA	NA	0.983232118205006	0.0221515903490328
wsnp_Ex_c7783_13259751	7B	69	0.272446672158359	0.488532110091743	218	NA	NA	0.983232118205006	-0.026765818113514
Kukri_c30535_58	3B	62	0.272681796714326	0.142201834862385	218	NA	NA	0.983232118205006	-0.0234382800345116
BS00078460_51	7A	83	0.272692963354451	0.302752293577982	218	NA	NA	0.983232118205006	-0.017066018956962
wsnp_Ex_c10674_17400603	5B	57	0.273151433497951	0.33256880733945	218	NA	NA	0.983232118205006	-0.0220829461925618
tplb0030j08_1960	2D	19	0.27322220069369	0.243119266055046	218	NA	NA	0.983232118205006	-0.0199053084623841
wsnp_Ex_rep_c104986_89538820	5B	41	0.273317924282079	0.222477064220184	218	NA	NA	0.983232118205006	0.0247782399826626
BS00010144_51	5D	191	0.273341986294961	0.204128440366973	218	NA	NA	0.983232118205006	-0.0201198233146229
RAC875_c8145_1201	7B	134	0.273344220950852	0.155963302752294	218	NA	NA	0.983232118205006	-0.0218979657913465
BS00101512_51	4A	109	0.273582872150993	0.0527522935779816	218	NA	NA	0.983232118205006	0.0324318642784789
IAAV5232	2A	151	0.273678301116595	0.220183486238532	218	NA	NA	0.983232118205006	0.0275986480429253
RAC875_c6865_349	4B	68	0.273794311718798	0.103211009174312	218	NA	NA	0.983232118205006	0.0262497337629979
wsnp_BE489326B_Ta_2_2	3B	66	0.273966383705731	0.114678899082569	218	NA	NA	0.983232118205006	-0.0287605168707712
IAAV7013	3D	143	0.273995679689685	0.0619266055045872	218	NA	NA	0.983232118205006	-0.0311749164682595
BS00090073_51	6B	39	0.274276284096061	0.194954128440367	218	NA	NA	0.983232118205006	0.0204966848021728
Excalibur_c48404_59	2B	161	0.274387231321232	0.0596330275229358	218	NA	NA	0.983232118205006	0.0364325592941537
wsnp_Ex_c15646_23969140	2B	161	0.274387231321232	0.0596330275229358	218	NA	NA	0.983232118205006	0.0364325592941537
wsnp_Ex_c17914_26681837	7D	139	0.27474027290079	0.426605504587156	218	NA	NA	0.983232118205006	0.0161671106092083
wsnp_Ku_c16547_25454123	2A	151	0.274773599234091	0.293577981651376	218	NA	NA	0.983232118205006	-0.0253050917791562
Kukri_rep_c79716_389	7B	151	0.27477671361151	0.279816513761468	218	NA	NA	0.983232118205006	0.0194438469352676
BS00029434_51	6B	4	0.27490291027442	0.456422018348624	218	NA	NA	0.983232118205006	-0.0143204667732677
BS00107837_51	1D	164	0.274953708583704	0.30045871559633	218	NA	NA	0.983232118205006	-0.0165033126697978
BS00068200_51	5B	69	0.275129634928761	0.417431192660551	218	NA	NA	0.983232118205006	0.0463923986991261
IAAV8416	5B	69	0.275129634928761	0.417431192660551	218	NA	NA	0.983232118205006	0.0463923986991261
wsnp_CAP12_c303_168418	5B	69	0.275129634928761	0.417431192660551	218	NA	NA	0.983232118205006	0.0463923986991261
RAC875_c1792_3457	5B	121	0.275144087262073	0.438073394495413	218	NA	NA	0.983232118205006	0.017617344902316
RAC875_c40654_206	4A	120	0.275211372231031	0.371559633027523	218	NA	NA	0.983232118205006	-0.0159038883614073
Excalibur_c58066_180	3B	60	0.275581586604072	0.121559633027523	218	NA	NA	0.983232118205006	0.023015542768352
BS00024717_51	5B	44	0.275736503763486	0.18348623853211	218	NA	NA	0.983232118205006	0.0292009169710568
RAC875_c32503_134	2B	95	0.275766968436167	0.378440366972477	218	NA	NA	0.983232118205006	0.0175718273051473
wsnp_Ku_c4951_8856170	1B	70	0.275820011564919	0.327981651376147	218	NA	NA	0.983232118205006	-0.0192970394274514
Excalibur_rep_c106935_390	3B	71	0.276281328478604	0.364678899082569	218	NA	NA	0.983232118205006	-0.0194807099908907
IACX473	6A	104	0.276434773539969	0.105504587155963	218	NA	NA	0.983232118205006	0.0242189921695277
BS00000066_51	1B	74	0.276473682928642	0.259174311926605	218	NA	NA	0.983232118205006	-0.0195134364199951
Kukri_c9133_2211	1B	85	0.276535836818111	0.240825688073394	218	NA	NA	0.983232118205006	-0.0232239517858464
IAAV622	6A	82	0.276865041156262	0.353211009174312	218	NA	NA	0.983232118205006	0.0193279523246002
Kukri_c43113_136	5B	44	0.277576791116232	0.176605504587156	218	NA	NA	0.983232118205006	0.0277949069160073
Tdurum_contig30517_174	1B	84	0.277891588258733	0.291284403669725	218	NA	NA	0.983232118205006	0.0223124733873838
RAC875_s110519_303	1B	76	0.277922085635892	0.311926605504587	218	NA	NA	0.983232118205006	-0.0194452807003369
IAAV5294	5A	63	0.278020793456889	0.162844036697248	218	NA	NA	0.983232118205006	0.0215742758368442
BS00010886_51	5B	68	0.278116397450101	0.401376146788991	218	NA	NA	0.983232118205006	-0.0389166426646099
wsnp_BE424100D_Ta_1_1	1D	107	0.278373865421229	0.447247706422018	218	NA	NA	0.983232118205006	-0.0158933561447565
wsnp_BE403710B_Ta_2_1	4A	95	0.278454888098696	0.394495412844037	218	NA	NA	0.983232118205006	-0.0168991095121118
wsnp_Ex_c9483_15722127	3A	106	0.278548512915402	0.477064220183486	218	NA	NA	0.983232118205006	-0.0170941859802873
RAC875_c4254_364	6B	58	0.278702960328862	0.461009174311927	218	NA	NA	0.983232118205006	0.0279770206923935
BS00067028_51	5B	41	0.278842798911305	0.243119266055046	218	NA	NA	0.983232118205006	-0.0240347337143128
BS00055768_51	6B	1	0.279059173932059	0.31651376146789	218	NA	NA	0.983232118205006	-0.0181203954961777
Tdurum_contig42282_10323	2A	151	0.279098534450986	0.295871559633027	218	NA	NA	0.983232118205006	0.0246439368958562
Kukri_rep_c101341_425	3B	14	0.279365303607186	0.291284403669725	218	NA	NA	0.983232118205006	-0.0185358150111181
IACX14305	6A	77	0.279502346422283	0.330275229357798	218	NA	NA	0.983232118205006	0.0256082204357604
wsnp_Ex_c5072_9006666	4A	164	0.279854421954397	0.119266055045872	218	NA	NA	0.983232118205006	0.0249451092672928
IAAV1673	6B	58	0.279952842139861	0.493119266055046	218	NA	NA	0.983232118205006	-0.0262903776817005
wsnp_Ra_c2730_5190076	6B	58	0.279952842139861	0.493119266055046	218	NA	NA	0.983232118205006	-0.0262903776817005
Excalibur_c35074_257	2B	118	0.280175553358153	0.339449541284404	218	NA	NA	0.983232118205006	-0.026697277896643
BS00084348_51	3A	21	0.280190186897806	0.0619266055045872	218	NA	NA	0.983232118205006	-0.0315293950999402
Excalibur_c53111_215	7B	3	0.280235144143339	0.121559633027523	218	NA	NA	0.983232118205006	-0.0203127229377955
IAAV3100	2B	116	0.280507237850051	0.307339449541284	218	NA	NA	0.983232118205006	-0.0243302149889182
wsnp_JD_c5872_7032077	6A	136	0.280620639258432	0.215596330275229	218	NA	NA	0.983232118205006	0.02090832839923
BobWhite_c26529_106	7A	136	0.280690204174377	0.174311926605505	218	NA	NA	0.983232118205006	0.0249562588595742
RAC875_c31252_173	2B	91	0.280693922561985	0.399082568807339	218	NA	NA	0.983232118205006	0.0265101334644271
BS00083706_51	3B	12	0.280908244921067	0.456422018348624	218	NA	NA	0.983232118205006	-0.0160582728919341
Kukri_rep_c117390_70	6B	57	0.281346741947139	0.162844036697248	218	NA	NA	0.983232118205006	0.0296367365444254
Kukri_c44_1704	2B	80	0.281452673276126	0.472477064220184	218	NA	NA	0.983232118205006	0.018848162593347
Kukri_rep_c103893_875	2B	65	0.281552025599701	0.0504587155963303	218	NA	NA	0.983232118205006	0.0395250147898176
wsnp_Ex_c19214_28132186	7A	136	0.281690577808832	0.284403669724771	218	NA	NA	0.983232118205006	-0.0213684128814009
wsnp_JG_c2509_1153697	3A	86	0.28184275377873	0.245412844036697	218	NA	NA	0.983232118205006	0.021346480099897
Kukri_c28117_583	5B	49	0.281851263366351	0.465596330275229	218	NA	NA	0.983232118205006	0.0198326374755524
Kukri_c9468_831	5A	53	0.282391741591428	0.0642201834862385	218	NA	NA	0.983232118205006	-0.0333928406542157
BS00100774_51	1A	14	0.282486997434227	0.463302752293578	218	NA	NA	0.983232118205006	-0.0161787723390336
D_contig77859_59	2D	42	0.282826989730622	0.0986238532110092	218	NA	NA	0.983232118205006	0.0249716118450038
CAP7_c10833_215	5A	43	0.282839105656163	0.167431192660551	218	NA	NA	0.983232118205006	-0.0205377104133397
wsnp_Ku_c13043_20902807	1B	84	0.283060701813263	0.23394495412844	218	NA	NA	0.983232118205006	-0.0223681646382348
RAC875_c106584_747	6A	21	0.283087873996444	0.327981651376147	218	NA	NA	0.983232118205006	-0.0181015223234082
Excalibur_rep_c104532_80	3B	33	0.283673667548807	0.302752293577982	218	NA	NA	0.983232118205006	-0.0176928493684709
wsnp_Ex_c3620_6612231	5A	16	0.283880008205989	0.243119266055046	218	NA	NA	0.983232118205006	-0.0166898545212772
wsnp_Ex_c18733_27607958	1B	63	0.284003731257849	0.139908256880734	218	NA	NA	0.983232118205006	0.0360985087356909
Excalibur_c2978_667	6A	26	0.284106349805612	0.330275229357798	218	NA	NA	0.983232118205006	-0.0180943416235602
wsnp_Ex_rep_c69760_68718561	5B	41	0.284393295588783	0.224770642201835	218	NA	NA	0.983232118205006	0.0264480337228079
RAC875_c33564_120	7B	100	0.284492666818292	0.309633027522936	218	NA	NA	0.983232118205006	0.0192872429858646
BS00059503_51	4A	109	0.284493292270822	0.0779816513761468	218	NA	NA	0.983232118205006	0.0273950315824059
wsnp_Ex_c2609_4852360	3B	73	0.284752958360568	0.236238532110092	218	NA	NA	0.983232118205006	0.0202705873464133
BS00035732_51	7D	144	0.284874214450908	0.325688073394495	218	NA	NA	0.983232118205006	0.0166078858134
wsnp_Ex_rep_c66381_64576423	6B	65	0.285061285263601	0.323394495412844	218	NA	NA	0.983232118205006	0.0400225413096464
Tdurum_contig56731_335	3A	110	0.285246746613471	0.26605504587156	218	NA	NA	0.983232118205006	-0.0183278037455192
RAC875_c10932_1697	7B	59	0.285327827920789	0.149082568807339	218	NA	NA	0.983232118205006	-0.0211505941426253
wsnp_JD_c64_103934	4A	12	0.285463950059383	0.295871559633028	218	NA	NA	0.983232118205006	-0.016308689316868
RAC875_c82493_67	3A	24	0.285778377392437	0.291284403669725	218	NA	NA	0.983232118205006	0.0174539832072655
IAAV5469	5B	51	0.285800047772094	0.387614678899083	218	NA	NA	0.983232118205006	-0.020356922929043
wsnp_Ku_c6825_11858665	3B	69	0.286042225410341	0.229357798165138	218	NA	NA	0.983232118205006	0.0241014151418959
Kukri_c28160_2017	7B	147	0.286047731245136	0.282110091743119	218	NA	NA	0.983232118205006	0.0165577155629677
Kukri_c6266_260	5A	97	0.286083736931669	0.25	218	NA	NA	0.983232118205006	0.0188443288603466
Kukri_c26517_691	7A	134	0.286083741342512	0.19954128440367	218	NA	NA	0.983232118205006	-0.0198610478008767
RFL_Contig5122_974	2A	150	0.286264412471447	0.346330275229358	218	NA	NA	0.983232118205006	0.0214211121411587
BobWhite_c14304_687	1B	86	0.286458153364524	0.105504587155963	218	NA	NA	0.983232118205006	0.025481386196553
Tdurum_contig54925_202	2B	107	0.286665643987861	0.110091743119266	218	NA	NA	0.983232118205006	-0.0299020641642294
wsnp_Ex_c30239_39179460	7A	56	0.286817478169501	0.0871559633027523	218	NA	NA	0.983232118205006	-0.0249828087293142
BS00093390_51	1D	116	0.287036151684358	0.105504587155963	218	NA	NA	0.983232118205006	0.0261691422707031
BS00010849_51	3B	28	0.287086749353034	0.165137614678899	218	NA	NA	0.983232118205006	0.021624294838305
RAC875_c2787_470	3B	60	0.287305173538011	0.130733944954128	218	NA	NA	0.983232118205006	-0.0222282686750299
wsnp_Ra_c132_291198	3A	124	0.287730520995154	0.215596330275229	218	NA	NA	0.983232118205006	-0.0225951074719859
Kukri_c51_98	5B	44	0.287787775399362	0.18348623853211	218	NA	NA	0.983232118205006	-0.0289205440708447
BobWhite_c39656_106	1B	91	0.287871773120235	0.277522935779817	218	NA	NA	0.983232118205006	0.0188941256540707
RFL_Contig5917_3026	2D	45	0.287924235580674	0.31651376146789	218	NA	NA	0.983232118205006	-0.0196795021900735
BS00021718_51	2D	45	0.287924235580683	0.31651376146789	218	NA	NA	0.983232118205006	0.0196795021900691
BS00073230_51	2D	40	0.288012206204306	0.0779816513761468	218	NA	NA	0.983232118205006	0.0292049785261099
wsnp_BE497740B_Ta_2_2	3B	82	0.288091979767325	0.451834862385321	218	NA	NA	0.983232118205006	0.0148031326978035
CAP8_c5043_351	3D	4	0.288653956424405	0.19954128440367	218	NA	NA	0.983232118205006	-0.0183472511295406
wsnp_Ku_c21275_31007309	5A	83	0.288703753609026	0.160550458715596	218	NA	NA	0.983232118205006	-0.0210943831871271
Kukri_c54152_242	5A	83	0.28870375360949	0.160550458715596	218	NA	NA	0.983232118205006	0.0210943831871155
wsnp_Ex_c16090_24522660	6B	1	0.288894324283983	0.293577981651376	218	NA	NA	0.983232118205006	0.023346020546672
Kukri_c3734_438	5B	218	0.289288836106626	0.165137614678899	218	NA	NA	0.983232118205006	0.0230873621007825
Kukri_c46310_84	5B	218	0.289288836106626	0.165137614678899	218	NA	NA	0.983232118205006	0.0230873621007825
wsnp_Ex_c2207_4136036	5B	218	0.289288836106626	0.165137614678899	218	NA	NA	0.983232118205006	0.0230873621007825
wsnp_Ku_c16116_24914991	5B	218	0.289288836107977	0.165137614678899	218	NA	NA	0.983232118205006	-0.0230873621008172
BobWhite_rep_c64679_73	2B	110	0.289330973097384	0.444954128440367	218	NA	NA	0.983232118205006	-0.0347352699619563
BS00072791_51	1B	106	0.28936931413645	0.401376146788991	218	NA	NA	0.983232118205006	0.0166049369556482
Kukri_c87104_125	5B	121	0.289372660274699	0.451834862385321	218	NA	NA	0.983232118205006	-0.0176139374798829
IAAV6102	2A	151	0.289404961649304	0.288990825688073	218	NA	NA	0.983232118205006	-0.0243285782409419
Excalibur_c7971_712	2A	151	0.289404961650833	0.288990825688073	218	NA	NA	0.983232118205006	0.0243285782409153
wsnp_Ex_c39616_46871127	1B	82	0.289571672074018	0.426605504587156	218	NA	NA	0.983232118205006	0.0173671842357681
wsnp_Ex_c9971_16412615	7A	189	0.289636357433693	0.408256880733945	218	NA	NA	0.983232118205006	0.0145504292538501
BS00063034_51	3B	80	0.289667077041643	0.174311926605505	218	NA	NA	0.983232118205006	-0.0201137478102575
RAC875_c19303_228	4B	56	0.289701524977656	0.162844036697248	218	NA	NA	0.983232118205006	0.0192583147672107
CAP12_c259_307	2A	47	0.289814627292897	0.394495412844037	218	NA	NA	0.983232118205006	0.0221019135588136
RAC875_c47161_100	2A	47	0.289814627292946	0.394495412844037	218	NA	NA	0.983232118205006	-0.0221019135588136
RAC875_c829_1143	2A	26	0.289814627292946	0.394495412844037	218	NA	NA	0.983232118205006	-0.0221019135588136
wsnp_Ex_rep_c102159_87386822	6B	58	0.289963096275854	0.490825688073395	218	NA	NA	0.983232118205006	0.0259440415356416
BobWhite_c15075_708	3B	136	0.290033702590612	0.105504587155963	218	NA	NA	0.983232118205006	-0.0233729532452691
wsnp_JD_c5699_6859527	3A	89	0.29016223974111	0.456422018348624	218	NA	NA	0.983232118205006	0.0179874242010971
Ex_c95453_1499	5A	27	0.290532578881722	0.197247706422018	218	NA	NA	0.983232118205006	-0.0186928651990677
BS00066456_51	7B	164	0.290583312965721	0.204128440366972	218	NA	NA	0.983232118205006	-0.0200731347199659
Tdurum_contig26542_457	2B	104	0.290957407659881	0.48394495412844	218	NA	NA	0.983232118205006	0.0168667861134768
tplb0053o08_2004	1A	29	0.291113272125794	0.337155963302752	218	NA	NA	0.983232118205006	0.0157104659749043
BS00030043_51	1A	114	0.291329829759963	0.217889908256881	218	NA	NA	0.983232118205006	0.0218852000035419
BS00022991_51	5B	132	0.291917405648052	0.151376146788991	218	NA	NA	0.983232118205006	-0.0207912308175482
BS00100707_51	5B	132	0.291917405650368	0.151376146788991	218	NA	NA	0.983232118205006	0.020791230817526
BS00100708_51	5B	132	0.291917405650368	0.151376146788991	218	NA	NA	0.983232118205006	0.020791230817526
Kukri_rep_c100936_449	1B	57	0.291991817136215	0.130733944954128	218	NA	NA	0.983232118205006	-0.0436337070606854
BS00084668_51	2B	20	0.292159458232049	0.204128440366972	218	NA	NA	0.983232118205006	0.0186544575625858
BS00010352_51	1B	64	0.292480825189915	0.149082568807339	218	NA	NA	0.983232118205006	0.0212951898951772
IAAV8170	3A	113	0.292481969339296	0.121559633027523	218	NA	NA	0.983232118205006	0.0238938892080824
wsnp_Ku_c18534_27848426	6A	72	0.2925190078242	0.314220183486239	218	NA	NA	0.983232118205006	0.0214353218162486
BS00042131_51	3D	142	0.292576343225865	0.0596330275229358	218	NA	NA	0.983232118205006	-0.025829124430238
CAP11_c3138_241	7A	118	0.292693870570052	0.36697247706422	218	NA	NA	0.983232118205006	0.017861366959175
Excalibur_rep_c91489_103	5B	45	0.292756141557182	0.19954128440367	218	NA	NA	0.983232118205006	0.0280013124232781
wsnp_Ku_c33374_42877546	2A	20	0.292854751350142	0.139908256880734	218	NA	NA	0.983232118205006	0.0198071819185976
wsnp_Ra_c7112_12318340	7A	213	0.292923580436738	0.254587155963303	218	NA	NA	0.983232118205006	-0.0208889507309573
RFL_Contig5495_563	2B	161	0.293042294922186	0.410550458715596	218	NA	NA	0.983232118205006	-0.0170657404778574
Kukri_c3024_1268	2A	115	0.293126816266785	0.0596330275229358	218	NA	NA	0.983232118205006	-0.0295586767698879
wsnp_Ex_c2723_5047696	3B	14	0.293232114884461	0.353211009174312	218	NA	NA	0.983232118205006	0.0159153945840877
D_F5XZDLF02H192C_184	7D	23	0.293339441263035	0.247706422018349	218	NA	NA	0.983232118205006	-0.0164244480602136
RFL_Contig5098_1248	7B	69	0.2933767188757	0.474770642201835	218	NA	NA	0.983232118205006	-0.0265390193966617
wsnp_Ex_c12675_20144479	2B	147	0.293403199554502	0.357798165137615	218	NA	NA	0.983232118205006	0.0165287490290495
wsnp_Ku_c23598_33524490	2A	17	0.293743452525783	0.48394495412844	218	NA	NA	0.983232118205006	0.0181962478896729
Excalibur_c4699_215	5B	152	0.293799529027005	0.38302752293578	218	NA	NA	0.983232118205006	0.0163135591158117
BS00035256_51	5A	83	0.294014569727971	0.158256880733945	218	NA	NA	0.983232118205006	0.0207410169695947
wsnp_RFL_Contig2805_2579582	7A	203	0.294277792751583	0.378440366972477	218	NA	NA	0.983232118205006	0.0152218883255664
RAC875_rep_c106044_137	5A	43	0.294517796207036	0.128440366972477	218	NA	NA	0.983232118205006	-0.0220429504225379
RAC875_rep_c109433_782	3A	105	0.294773938254157	0.481651376146789	218	NA	NA	0.983232118205006	0.0166816946867083
BS00111247_51	7B	163	0.294794535239144	0.167431192660551	218	NA	NA	0.983232118205006	-0.0208183739208678
BS00078400_51	7A	62	0.295080227026628	0.0688073394495413	218	NA	NA	0.983232118205006	0.0290553144606633
IAAV5743	2B	157	0.29516872037037	0.0504587155963303	218	NA	NA	0.983232118205006	0.0290112271384189
Ku_c2606_779	6B	64	0.295499721810338	0.493119266055046	218	NA	NA	0.983232118205006	0.0324571684907085
BobWhite_rep_c63166_725	7B	72	0.29552181155592	0.0573394495412844	218	NA	NA	0.983232118205006	-0.0319416820323042
Kukri_rep_c73612_444	7B	72	0.29552181155592	0.0573394495412844	218	NA	NA	0.983232118205006	-0.0319416820323042
RAC875_c1962_1517	7B	72	0.29552181155937	0.0573394495412844	218	NA	NA	0.983232118205006	0.0319416820323029
RAC875_c33809_158	2A	99	0.29552181155937	0.0573394495412844	218	NA	NA	0.983232118205006	0.0319416820323029
Ra_c8937_191	7A	113	0.295631463587966	0.48394495412844	218	NA	NA	0.983232118205006	-0.0188232599367097
Kukri_c2164_1856	3B	144	0.295698504396879	0.389908256880734	218	NA	NA	0.983232118205006	0.0184477382747339
Kukri_c44940_117	6B	65	0.295782703121562	0.160550458715596	218	NA	NA	0.983232118205006	-0.0367561476721221
D_F1BEJMU01A0OMY_356	2D	9	0.295924824530951	0.435779816513761	218	NA	NA	0.983232118205006	-0.0159716502486829
BobWhite_rep_c65414_125	2D	80	0.296487482593353	0.353211009174312	218	NA	NA	0.983232118205006	0.0250167133265933
BobWhite_c20073_382	1B	161	0.296740016344572	0.337155963302752	218	NA	NA	0.983232118205006	-0.0172454834638778
wsnp_Ex_c3567_6526582	1A	70	0.296847282786658	0.105504587155963	218	NA	NA	0.983232118205006	0.0349511589923992
CAP8_c2401_433	1D	45	0.29687092550695	0.327981651376147	218	NA	NA	0.983232118205006	-0.0147824037837916
Kukri_c3582_87	1A	77	0.297321542164348	0.256880733944954	218	NA	NA	0.983232118205006	-0.0168640667597373
Tdurum_contig52350_296	2A	151	0.29732181136185	0.217889908256881	218	NA	NA	0.983232118205006	0.021587477695526
Ex_c54863_29	7B	77	0.297757139259126	0.412844036697248	218	NA	NA	0.983232118205006	0.021780541869191
wsnp_Ex_rep_c109138_92064554	7B	77	0.29775713925977	0.412844036697248	218	NA	NA	0.983232118205006	-0.0217805418691981
tplb0028p23_691	3B	51	0.297919743515401	0.222477064220184	218	NA	NA	0.983232118205006	0.0171374394803383
RFL_Contig5937_1677	1B	99	0.298036829003511	0.394495412844037	218	NA	NA	0.983232118205006	-0.0182075084296507
BobWhite_c4236_410	1B	65	0.29816675460824	0.217889908256881	218	NA	NA	0.983232118205006	0.021276100845526
wsnp_Ex_c18372_27196625	6B	72	0.298316685221616	0.403669724770642	218	NA	NA	0.983232118205006	0.0208195551814505
Kukri_c13345_481	3B	86	0.298430218214397	0.0825688073394495	218	NA	NA	0.983232118205006	-0.0258499247619781
Tdurum_contig12926_687	5D	70	0.298447340982897	0.107798165137615	218	NA	NA	0.983232118205006	-0.0284752215171125
Kukri_c40735_318	7A	167	0.298542891842189	0.295871559633028	218	NA	NA	0.983232118205006	-0.0158039469217162
Kukri_c66671_183	6A	141	0.298574323462054	0.254587155963303	218	NA	NA	0.983232118205006	-0.0192128968577592
BS00105308_51	4B	62	0.298943445521026	0.467889908256881	218	NA	NA	0.983232118205006	-0.0190502528267853
RAC875_rep_c118667_79	2B	109	0.299071803241146	0.114678899082569	218	NA	NA	0.983232118205006	-0.0264716742657072
BS00065366_51	2A	135	0.299677135883539	0.426605504587156	218	NA	NA	0.983232118205006	-0.0149280532462104
Kukri_c10751_1031	3A	130	0.299739866140153	0.493119266055046	218	NA	NA	0.983232118205006	0.0169489316396501
Kukri_c10751_264	3A	130	0.299739866140153	0.493119266055046	218	NA	NA	0.983232118205006	0.0169489316396501
wsnp_Ex_c22401_31592784	3B	62	0.299840874961978	0.362385321100917	218	NA	NA	0.983232118205006	-0.0215108493995899
wsnp_JD_c4485_5618761	1B	70	0.299930252607509	0.332568807339449	218	NA	NA	0.983232118205006	-0.018155048080553
wsnp_Ku_c17659_26797674	3B	58	0.300165639268523	0.107798165137615	218	NA	NA	0.983232118205006	0.0233923264507894
Excalibur_c22315_894	2B	87	0.300337700924047	0.119266055045872	218	NA	NA	0.983232118205006	0.0225241888163303
BS00024829_51	5B	190	0.300730286012847	0.169724770642202	218	NA	NA	0.983232118205006	-0.021080489502487
RAC875_c91464_170	5A	68	0.300844839077644	0.238532110091743	218	NA	NA	0.983232118205006	0.0177971320702248
RAC875_c47137_112	1B	61	0.300884095107107	0.144495412844037	218	NA	NA	0.983232118205006	-0.0408933130344735
Kukri_c21008_657	2A	151	0.300902040448442	0.334862385321101	218	NA	NA	0.983232118205006	0.0209512748487448
wsnp_Ex_c8188_13842273	1D	89	0.301065589852201	0.321100917431193	218	NA	NA	0.983232118205006	-0.0252894039755454
BS00065529_51	7A	178	0.301410252078005	0.369266055045872	218	NA	NA	0.983232118205006	0.0155313392023313
RAC875_c62614_191	6A	83	0.301604195031176	0.350917431192661	218	NA	NA	0.983232118205006	-0.0188118688423202
RAC875_c38018_278	2A	110	0.301807552557907	0.330275229357798	218	NA	NA	0.983232118205006	0.01674838306098
Kukri_rep_c69627_954	6A	99	0.301847628617057	0.240825688073395	218	NA	NA	0.983232118205006	-0.0201694189153443
BS00067748_51	3A	110	0.301911472661654	0.275229357798165	218	NA	NA	0.983232118205006	-0.0180323392812696
wsnp_CAP11_c323_263628	3B	62	0.302115006813726	0.490825688073395	218	NA	NA	0.983232118205006	0.015275524240888
Tdurum_contig31131_198	5B	49	0.302122732587519	0.461009174311927	218	NA	NA	0.983232118205006	-0.0192230594902494
BS00067698_51	2D	9	0.302268808939472	0.403669724770642	218	NA	NA	0.983232118205006	0.0159410238014619
BobWhite_c18540_97	2B	119	0.302278084614539	0.435779816513762	218	NA	NA	0.983232118205006	-0.0331912087064197
Kukri_c50527_241	3D	4	0.302291615333085	0.197247706422018	218	NA	NA	0.983232118205006	-0.0181491946756367
BS00074183_51	6B	47	0.303009280901607	0.463302752293578	218	NA	NA	0.983232118205006	0.0161763535934156
wsnp_Ex_c32765_41369642	6A	72	0.303290477594405	0.318807339449541	218	NA	NA	0.983232118205006	0.0208834954826305
Ex_c25467_851	4B	74	0.303527090699422	0.0848623853211009	218	NA	NA	0.983232118205006	0.025813142278992
Tdurum_contig6121_947	6B	60	0.303616639477804	0.362385321100917	218	NA	NA	0.983232118205006	0.0227100994809764
tplb0025l18_1788	2A	151	0.303776714906201	0.357798165137615	218	NA	NA	0.983232118205006	0.0202811815056911
BS00083918_51	6B	120	0.303800750548702	0.0825688073394495	218	NA	NA	0.983232118205006	0.0272750084820714
Excalibur_c15332_1194	3B	73	0.303916424923251	0.217889908256881	218	NA	NA	0.983232118205006	-0.0202372277108251
wsnp_Ku_rep_c72821_72480395	3B	72	0.304055362364873	0.220183486238532	218	NA	NA	0.983232118205006	-0.0204247107995119
wsnp_Ex_c2236_4189774	6A	126	0.304230963364132	0.119266055045872	218	NA	NA	0.983232118205006	-0.0229224667270813
RAC875_c98401_90	5B	69	0.30460573563586	0.403669724770642	218	NA	NA	0.983232118205006	0.0327374399230891
RAC875_c14354_934	6D	156	0.304687197895491	0.376146788990826	218	NA	NA	0.983232118205006	0.015395441736592
Excalibur_c47535_389	2A	109	0.304873735654358	0.100917431192661	218	NA	NA	0.983232118205006	-0.0241652500912206
wsnp_CAP8_c2677_1394934	2A	106	0.304873735656045	0.100917431192661	218	NA	NA	0.983232118205006	0.024165250091194
BS00080749_51	2D	42	0.305042274391931	0.121559633027523	218	NA	NA	0.983232118205006	0.0222388179851123
BobWhite_c10448_80	7B	58	0.30521517634387	0.155963302752294	218	NA	NA	0.983232118205006	0.0201967377320456
wsnp_Ra_c16080_24638622	1A	78	0.305416835568328	0.272935779816514	218	NA	NA	0.983232118205006	-0.0185344721191925
BobWhite_c23736_153	5A	89	0.305723768676486	0.422018348623853	218	NA	NA	0.983232118205006	0.0159205721018321
wsnp_BE444644A_Ta_2_1	5A	27	0.306221817975578	0.431192660550459	218	NA	NA	0.983232118205006	0.0165526014496145
Kukri_c25632_86	2A	151	0.306276025567208	0.291284403669725	218	NA	NA	0.983232118205006	0.0236441771728693
BS00066479_51	7B	134	0.306707115357941	0.268348623853211	218	NA	NA	0.983232118205006	0.0163765360788517
Ku_c19858_2078	5A	89	0.306734097120743	0.192660550458716	218	NA	NA	0.983232118205006	0.0198203139438426
Excalibur_rep_c66942_58	3B	82	0.306795920546781	0.44954128440367	218	NA	NA	0.983232118205006	0.0142508891817528
BS00080090_51	5A	53	0.306855450358483	0.160550458715596	218	NA	NA	0.983232118205006	0.028918916626326
wsnp_Ex_c16243_24699942	6B	65	0.306867049565034	0.185779816513761	218	NA	NA	0.983232118205006	0.0321407328818317
RAC875_c14852_2171	6B	60	0.306901079298273	0.378440366972477	218	NA	NA	0.983232118205006	-0.0215054902525686
Tdurum_contig46867_658	4B	23	0.306901329050357	0.428899082568807	218	NA	NA	0.983232118205006	-0.0157346027758125
BS00077791_51	7A	136	0.307135952332668	0.410550458715596	218	NA	NA	0.983232118205006	0.0195699393515945
IAAV5730	1A	71	0.307155376704774	0.144495412844037	218	NA	NA	0.983232118205006	-0.0254836869195003
Tdurum_contig8350_243	2A	151	0.307355001293214	0.357798165137615	218	NA	NA	0.983232118205006	-0.0204714746052304
RAC875_c39200_260	6A	72	0.307466854137462	0.31651376146789	218	NA	NA	0.983232118205006	0.020655409466336
BS00089400_51	3A	86	0.307655917646563	0.0848623853211009	218	NA	NA	0.983232118205006	0.0314578881085881
BobWhite_s64797_152	4B	56	0.307907268228464	0.160550458715596	218	NA	NA	0.983232118205006	0.0185979622381325
RAC875_c4632_1681	6A	72	0.308118182749346	0.295871559633028	218	NA	NA	0.983232118205006	0.0209431013874699
BS00009060_51	2B	129	0.308275616613925	0.181192660550459	218	NA	NA	0.983232118205006	0.0218933440423861
Excalibur_rep_c69275_346	6A	83	0.308331510958007	0.339449541284404	218	NA	NA	0.983232118205006	0.0177340259257992
RAC875_rep_c114200_428	5B	117	0.308586666025281	0.348623853211009	218	NA	NA	0.983232118205006	0.0155492422526358
IACX1240	1B	96	0.308612274473994	0.477064220183486	218	NA	NA	0.983232118205006	-0.018883795479109
wsnp_Ku_rep_c105822_91859983	2D	37	0.309508893783552	0.463302752293578	218	NA	NA	0.983232118205006	-0.014949074575779
BS00071041_51	3B	125	0.309574251334681	0.41743119266055	218	NA	NA	0.983232118205006	-0.0163828969589872
Tdurum_contig65853_242	1B	104	0.309900183679431	0.490825688073395	218	NA	NA	0.983232118205006	0.0166808768875857
Excalibur_c40056_59	2B	91	0.31001108921308	0.0802752293577982	218	NA	NA	0.983232118205006	-0.0261316638228735
CAP7_rep_c8019_110	6A	48	0.310151225928716	0.190366972477064	218	NA	NA	0.983232118205006	-0.0202244100659623
BS00066015_51	7A	113	0.310165633182293	0.48394495412844	218	NA	NA	0.983232118205006	0.0181326132179205
BS00067436_51	1B	98	0.310249056435942	0.305045871559633	218	NA	NA	0.983232118205006	-0.016750057578574
wsnp_JD_c5861_7018974	7A	209	0.310453891134351	0.472477064220183	218	NA	NA	0.983232118205006	-0.0178361019857807
Ku_c23207_988	3B	62	0.310612244726373	0.497706422018349	218	NA	NA	0.983232118205006	0.0148834063478054
Kukri_rep_c96809_352	3A	26	0.31108900234805	0.149082568807339	218	NA	NA	0.983232118205006	0.0242435165384407
Tdurum_contig50392_1355	3A	89	0.311298387967015	0.130733944954128	218	NA	NA	0.983232118205006	-0.0260527759497506
IAAV3173	2D	40	0.311387465625762	0.0802752293577982	218	NA	NA	0.983232118205006	0.0273282719661339
RAC875_c45515_65	6B	81	0.311435384030106	0.318807339449541	218	NA	NA	0.983232118205006	0.0161610605980718
BS00070856_51	6D	153	0.311531455306363	0.362385321100917	218	NA	NA	0.983232118205006	-0.015477014781152
Kukri_c45412_177	7A	130	0.311608510772491	0.18348623853211	218	NA	NA	0.983232118205006	-0.0195945334484904
[truncated: 4,422 more rows]
