# Supplementary material for: Haplotype-tagged SNPs improve genomic prediction accuracy for Fusarium head blight resistance and yield-related traits in wheat
Source: Theor Appl Genet. 2023 Apr 3;136(4):92. doi: 10.1007/s00122-023-04352-8 (PMC10068637; doi:10.1007/s00122-023-04352-8)
Supplement: Supplementary file 6 — Supplementary file6 (ZIP 14628 KB) [file 122_2023_4352_MOESM6_ESM.zip › FLA/5-GWAS-FLA.csv]

SNP	Chromosome	Position	P.value	maf	nobs	Rsquare.of.Model.without.SNP	Rsquare.of.Model.with.SNP	FDR_Adjusted_P-values	effect
RFL_Contig2772_1693	5B	126	1.92236483015955e-06	0.130733944954128	218	NA	NA	0.00547974597190245	-0.0590664595194942
wsnp_Ex_c591_1177097	1A	70	2.38868504912008e-06	0.128440366972477	218	NA	NA	0.00547974597190245	0.0730661691532251
Tdurum_contig56342_134	7B	76	2.56023016908696e-06	0.263761467889908	218	NA	NA	0.00547974597190245	0.0480120284415389
BS00065863_51	4A	30	6.0934007684943e-06	0.33256880733945	218	NA	NA	0.00978143158362548	0.0388322409667973
RFL_Contig5885_435	6B	17	3.2684119323807e-05	0.227064220183486	218	NA	NA	0.0400557775739959	0.0409161075948849
Excalibur_c16197_748	3A	76	3.74294760074716e-05	0.291284403669725	218	NA	NA	0.0400557775739959	-0.0385612495503724
Kukri_c9728_1171	7A	217	0.0001500718305153	0.192660550458716	218	NA	NA	0.137658746248392	0.0441319917294798
wsnp_RFL_Contig4236_4881643	7B	90	0.000347827680787245	0.344036697247706	218	NA	NA	0.279175192291863	0.0328740602714193
RAC875_c1148_149	4A	95	0.000446838826120832	0.403669724770642	218	NA	NA	0.318794678057985	-0.0293011989885874
RAC875_c3956_275	3B	12	0.000536565413203712	0.495412844036697	218	NA	NA	0.344528651818104	0.0333795251656133
Kukri_rep_c100936_449	1B	57	0.000682098913388638	0.153669724770642	218	NA	NA	0.398159738442586	-0.0391660939404143
BS00058554_51	1D	90	0.000776635501609251	0.337155963302752	218	NA	NA	0.415564712986083	0.0287200283985087
BobWhite_c9690_94	2B	126	0.000946053642016396	0.295871559633028	218	NA	NA	0.467277725799021	-0.030919773778023
BS00043082_51	2D	47	0.00106910227462267	0.277522935779817	218	NA	NA	0.490336121810867	-0.0285009072955964
wsnp_Ex_c7965_13520238	1A	36	0.00260144450955397	0.291284403669725	218	NA	NA	0.997074794983883	0.0357468818250588
BobWhite_c25708_334	7B	157	0.00310810124489644	0.172018348623853	218	NA	NA	0.997074794983883	-0.0292235550308296
RAC875_c202_474	4B	96	0.00365972022820156	0.0848623853211009	218	NA	NA	0.997074794983883	0.0447340896065285
wsnp_BE426418A_Ta_2_2	3A	161	0.00384890605626401	0.142201834862385	218	NA	NA	0.997074794983883	-0.0357000231995217
BS00071424_51	7A	137	0.0056530075003782	0.302752293577982	218	NA	NA	0.997074794983883	-0.0286783164040738
BS00062892_51	4B	74	0.00596781751476736	0.454128440366973	218	NA	NA	0.997074794983883	0.0269509856205179
wsnp_BE426418A_Ta_2_1	3A	161	0.00607792537026163	0.130733944954128	218	NA	NA	0.997074794983883	0.0357521462251782
Excalibur_c5624_1026	4A	91	0.00621327395643768	0.217889908256881	218	NA	NA	0.997074794983883	0.0305832363749836
RAC875_c278_2934	4A	91	0.00621327395675832	0.217889908256881	218	NA	NA	0.997074794983883	-0.0305832363746479
BS00030043_51	1A	114	0.00666347298948806	0.194954128440367	218	NA	NA	0.997074794983883	0.0310414621585551
RFL_Contig174_406	2A	6	0.00667646546389809	0.415137614678899	218	NA	NA	0.997074794983883	-0.0230297249756797
Ku_c19858_2078	5A	89	0.00678561774163071	0.206422018348624	218	NA	NA	0.997074794983883	0.0279393674900229
BS00029434_51	6B	4	0.00691538134782981	0.465596330275229	218	NA	NA	0.997074794983883	-0.0245335252530872
Jagger_c468_53	1A	114	0.00712116645857371	0.206422018348624	218	NA	NA	0.997074794983883	0.0301587255699047
tplb0033c09_1345	4A	91	0.00758175287982285	0.224770642201835	218	NA	NA	0.997074794983883	-0.0297838432028383
D_GDS7LZN02F4FP5_176	5D	204	0.0076040329912469	0.291284403669725	218	NA	NA	0.997074794983883	-0.0259195672556753
wsnp_Ex_c7362_12622736	4B	47	0.00767057110070231	0.314220183486239	218	NA	NA	0.997074794983883	0.0259300092413284
Kukri_c34435_265	4A	91	0.00767667210226835	0.217889908256881	218	NA	NA	0.997074794983883	0.0296625108815451
tplb0026a09_1444	5D	207	0.00788870642180931	0.327981651376147	218	NA	NA	0.997074794983883	0.0251963993993005
RAC875_c40654_206	4A	120	0.00826495129118083	0.362385321100917	218	NA	NA	0.997074794983883	-0.0243367251880597
Kukri_c29142_747	4A	91	0.00826654261005455	0.224770642201835	218	NA	NA	0.997074794983883	0.0295577630599233
BS00010993_51	6B	79	0.00846423210448597	0.185779816513761	218	NA	NA	0.997074794983883	0.0324158492197402
BobWhite_c3392_749	6B	79	0.00846423210617853	0.185779816513762	218	NA	NA	0.997074794983883	-0.0324158492193192
Kukri_c29142_450	4A	91	0.00855787877548523	0.227064220183486	218	NA	NA	0.997074794983883	0.0292603343691962
wsnp_Ex_c6657_11523455	5D	207	0.00878826414692303	0.325688073394495	218	NA	NA	0.997074794983883	-0.0249656797397009
BS00021957_51	4A	121	0.00904687355801205	0.348623853211009	218	NA	NA	0.997074794983883	0.0241827140299131
BS00011935_51	5D	205	0.00958109745574592	0.293577981651376	218	NA	NA	0.997074794983883	-0.0252479150930531
Excalibur_c32739_698	6B	79	0.0096560043413099	0.18348623853211	218	NA	NA	0.997074794983883	-0.0319726184441329
BobWhite_rep_c58252_112	7A	84	0.00989519270957729	0.30045871559633	218	NA	NA	0.997074794983883	-0.0202920289387598
RAC875_c62325_320	6A	41	0.0102476005557293	0.247706422018349	218	NA	NA	0.997074794983883	0.0267215053202037
Kukri_c7827_1168	5D	207	0.010375470008939	0.327981651376147	218	NA	NA	0.997074794983883	0.0244857922349837
Excalibur_c47209_87	4B	75	0.01038573192406	0.348623853211009	218	NA	NA	0.997074794983883	-0.0235393231594783
Kukri_c29142_473	4A	91	0.0103881595932447	0.23394495412844	218	NA	NA	0.997074794983883	-0.0280275192426958
Kukri_c29142_1046	4A	91	0.0107229707514609	0.229357798165138	218	NA	NA	0.997074794983883	-0.0275011988846119
BS00109813_51	4B	75	0.010842274195749	0.174311926605505	218	NA	NA	0.997074794983883	-0.0282143203376393
BS00094771_51	4B	63	0.0112364761673526	0.256880733944954	218	NA	NA	0.997074794983883	-0.0288214219787335
Kukri_c7827_1309	5D	204	0.0112887465045394	0.330275229357798	218	NA	NA	0.997074794983883	0.0242033957729131
BS00030843_51	4B	63	0.011695981556692	0.392201834862385	218	NA	NA	0.997074794983883	-0.0166772528940992
RAC875_c5129_280	6B	79	0.0117966790283511	0.181192660550459	218	NA	NA	0.997074794983883	0.0309299819918838
BS00109036_51	6B	79	0.0117966790289666	0.181192660550459	218	NA	NA	0.997074794983883	-0.0309299819914379
Ra_c58279_684	2A	78	0.0119215985874981	0.224770642201835	218	NA	NA	0.997074794983883	-0.0244118826224924
BS00072157_51	4A	100	0.0126868305892264	0.144495412844037	218	NA	NA	0.997074794983883	-0.030813744602618
Kukri_rep_c106490_583	4A	91	0.01330378514226	0.208715596330275	218	NA	NA	0.997074794983883	0.027888871221716
wsnp_Ex_c6488_11266589	1A	114	0.0133714950841403	0.194954128440367	218	NA	NA	0.997074794983883	0.0284600781991067
BS00077791_51	7A	136	0.0136785901575195	0.396788990825688	218	NA	NA	0.997074794983883	0.0250179146617215
Excalibur_rep_c71107_517	1B	136	0.0137793080759599	0.380733944954128	218	NA	NA	0.997074794983883	-0.0253144292059293
BS00040337_51	2A	108	0.0138676705542554	0.479357798165138	218	NA	NA	0.997074794983883	0.0224698896871374
Kukri_rep_c104865_57	5D	207	0.0139349978392637	0.334862385321101	218	NA	NA	0.997074794983883	0.023451920057596
RFL_Contig617_1357	5D	207	0.0140910725452627	0.325688073394495	218	NA	NA	0.997074794983883	-0.0234115296907316
Excalibur_c48379_461	1B	77	0.014378404258138	0.284403669724771	218	NA	NA	0.997074794983883	-0.0243998148182807
Kukri_rep_c102001_420	1B	136	0.0145174681650614	0.376146788990826	218	NA	NA	0.997074794983883	-0.0248344889751522
RAC875_c66695_560	2B	131	0.0145792704967676	0.0940366972477064	218	NA	NA	0.997074794983883	-0.0389605971012532
wsnp_Ex_c19516_28481857	2A	6	0.0148528714808121	0.412844036697248	218	NA	NA	0.997074794983883	0.0210422586836563
wsnp_BE638137B_Ta_2_2	4B	115	0.0154881483395721	0.128440366972477	218	NA	NA	0.997074794983883	0.0332204043434459
wsnp_BE442869B_Ta_1_1	4B	62	0.0156123961867513	0.291284403669725	218	NA	NA	0.997074794983883	0.0254635092464888
RAC875_c13410_2221	5B	218	0.0156311008231526	0.327981651376147	218	NA	NA	0.997074794983883	0.0231327594421682
BobWhite_rep_c49755_131	1A	114	0.0157241358471281	0.201834862385321	218	NA	NA	0.997074794983883	0.0273395320764056
BS00054496_51	3D	122	0.0159649557057149	0.176605504587156	218	NA	NA	0.997074794983883	0.0297359266227399
RAC875_c41275_131	1A	76	0.0159864311696651	0.339449541284404	218	NA	NA	0.997074794983883	0.022796747601852
IACX5762	4B	60	0.0161626241071608	0.435779816513761	218	NA	NA	0.997074794983883	-0.0243022703325506
wsnp_BE489326B_Ta_2_2	3B	66	0.016177480834891	0.114678899082569	218	NA	NA	0.997074794983883	-0.0278900164517453
wsnp_Ku_rep_c89089_82009060	1B	84	0.0164259906080661	0.188073394495413	218	NA	NA	0.997074794983883	0.0303483017357138
RAC875_c25710_297	4B	60	0.0165236450329923	0.211009174311927	218	NA	NA	0.997074794983883	-0.0281437732530048
wsnp_BF478737A_Ta_2_1	1A	70	0.0166204807488855	0.151376146788991	218	NA	NA	0.997074794983883	0.0748103247361342
IAAV8654	4B	63	0.0166996015448623	0.211009174311927	218	NA	NA	0.997074794983883	-0.0287570198837646
BS00065555_51	4B	63	0.017372929157942	0.213302752293578	218	NA	NA	0.997074794983883	0.0282888517284183
Excalibur_c26226_458	4B	60	0.0173867721107161	0.201834862385321	218	NA	NA	0.997074794983883	0.0285370896049342
wsnp_CAP11_c78_114341	7A	136	0.0175572337024358	0.38302752293578	218	NA	NA	0.997074794983883	0.0240757491519679
Excalibur_c92241_336	2A	66	0.0180354648652718	0.435779816513762	218	NA	NA	0.997074794983883	0.0216146843419365
BobWhite_rep_c49207_243	1A	75	0.0183162794762688	0.321100917431193	218	NA	NA	0.997074794983883	0.0227360119610349
BS00022982_51	2A	66	0.0185241392696528	0.43348623853211	218	NA	NA	0.997074794983883	-0.0215467743283071
wsnp_Ra_c15715_24192817	4B	60	0.0190095844947332	0.206422018348624	218	NA	NA	0.997074794983883	-0.0282205084115486
wsnp_Ex_c2887_5330426	2A	98	0.0192697321017345	0.252293577981651	218	NA	NA	0.997074794983883	-0.0174776587430152
Ra_c110766_321	1A	106	0.0196074419671019	0.481651376146789	218	NA	NA	0.997074794983883	0.0216278016284432
RAC875_c63975_307	2A	108	0.0197074096455353	0.493119266055046	218	NA	NA	0.997074794983883	-0.0215266237247489
wsnp_BE406351A_Ta_2_2	2A	108	0.019715205325656	0.481651376146789	218	NA	NA	0.997074794983883	0.0215929855503942
BS00064935_51	4B	63	0.0198545674554898	0.211009174311927	218	NA	NA	0.997074794983883	0.028180105067527
RAC875_c42847_141	2A	20	0.0198803491020188	0.0504587155963303	218	NA	NA	0.997074794983883	0.0447654639627544
wsnp_Ex_c3764_6853627	2B	97	0.0199142452882788	0.288990825688073	218	NA	NA	0.997074794983883	-0.0229859705772171
Excalibur_c8131_385	4B	64	0.0200007903390514	0.208715596330275	218	NA	NA	0.997074794983883	0.0272446307474166
IAAV7491	4B	60	0.0200007903390514	0.208715596330275	218	NA	NA	0.997074794983883	0.0272446307474166
IAAV773	4B	60	0.0200007903390514	0.208715596330275	218	NA	NA	0.997074794983883	0.0272446307474166
BS00022395_51	4A	122	0.0201133097518349	0.371559633027523	218	NA	NA	0.997074794983883	0.021789265483914
Ex_c7593_754	4B	63	0.0202323691937871	0.215596330275229	218	NA	NA	0.997074794983883	0.0276064323384908
IACX5982	1A	65	0.020646530717182	0.415137614678899	218	NA	NA	0.997074794983883	0.0220530159946586
BS00085765_51	2A	106	0.0209081516843982	0.490825688073395	218	NA	NA	0.997074794983883	0.0215327483954626
BS00078413_51	1B	134	0.0209400948214184	0.470183486238532	218	NA	NA	0.997074794983883	-0.0209608305494502
Ra_c58315_265	1A	76	0.0213288842168151	0.33256880733945	218	NA	NA	0.997074794983883	-0.0219459119086052
Kukri_c52413_282	4B	46	0.0213861722764522	0.293577981651376	218	NA	NA	0.997074794983883	0.0220461610237734
BS00106144_51	4B	75	0.0214128337186976	0.362385321100917	218	NA	NA	0.997074794983883	0.0236960631388499
IAAV4437	4B	60	0.0215830467959866	0.19954128440367	218	NA	NA	0.997074794983883	0.0273639521401048
BS00064142_51	4B	63	0.0215892196852205	0.247706422018349	218	NA	NA	0.997074794983883	-0.0265417806189561
Excalibur_c11437_75	2A	102	0.0216322999663687	0.350917431192661	218	NA	NA	0.997074794983883	-0.0220880665629721
wsnp_Ex_c25782_35041189	1B	61	0.0217181184938173	0.215596330275229	218	NA	NA	0.997074794983883	0.0289520907601037
BobWhite_c38340_243	4B	60	0.0217446845797991	0.217889908256881	218	NA	NA	0.997074794983883	-0.0273124137584659
RAC875_c95150_286	4A	102	0.0219175227002793	0.224770642201835	218	NA	NA	0.997074794983883	-0.0254743716653625
Tdurum_contig55429_147	1B	135	0.0223103057303851	0.394495412844037	218	NA	NA	0.997074794983883	0.0232063161681157
Tdurum_contig30576_247	4A	91	0.0223285306087898	0.197247706422018	218	NA	NA	0.997074794983883	0.0256486377992822
RAC875_c18698_550	2A	102	0.0231637756352716	0.355504587155963	218	NA	NA	0.997074794983883	0.0217580773909871
RAC875_c1052_94	4B	62	0.0231698085640492	0.286697247706422	218	NA	NA	0.997074794983883	-0.0236901811025252
RAC875_c56040_216	4A	103	0.0232289949575583	0.291284403669725	218	NA	NA	0.997074794983883	-0.0224358578548465
wsnp_Ex_c16825_25387841	4B	74	0.0233943561513743	0.206422018348624	218	NA	NA	0.997074794983883	-0.0242521432708731
RAC875_c27704_420	4A	51	0.0235809837813399	0.318807339449541	218	NA	NA	0.997074794983883	0.022884449248787
Ra_c59822_1439	4B	63	0.0236472414118754	0.192660550458716	218	NA	NA	0.997074794983883	-0.0276456153114388
wsnp_Ex_c23230_32466568	1B	84	0.0237195229191278	0.181192660550459	218	NA	NA	0.997074794983883	-0.0296392409848689
Kukri_c65146_460	4B	63	0.0238541093025829	0.211009174311927	218	NA	NA	0.997074794983883	0.026379564886863
wsnp_Ex_c21198_30327016	1B	84	0.0240075078660811	0.185779816513761	218	NA	NA	0.997074794983883	-0.0289536257598586
BS00063804_51	4B	63	0.0240642003270787	0.220183486238532	218	NA	NA	0.997074794983883	-0.0268633989348537
RAC875_c5544_4156	1A	70	0.0241078825968652	0.394495412844037	218	NA	NA	0.997074794983883	0.0213389866131548
wsnp_Ex_c5101_9052671	1B	84	0.0244989394488222	0.158256880733945	218	NA	NA	0.997074794983883	0.030347663099775
wsnp_Ex_c15611_23929128	1B	84	0.0244989394522049	0.158256880733945	218	NA	NA	0.997074794983883	-0.0303476630991271
Ku_c1313_1673	1A	86	0.0247924274588413	0.364678899082569	218	NA	NA	0.997074794983883	0.0206394247238384
BS00108020_51	5B	51	0.0248849507732981	0.224770642201835	218	NA	NA	0.997074794983883	0.0235474233582211
Excalibur_c5346_2716	7D	176	0.0248892793339576	0.467889908256881	218	NA	NA	0.997074794983883	-0.0203650065884098
IAAV2880	4B	64	0.024924481372287	0.213302752293578	218	NA	NA	0.997074794983883	0.0262700096349304
BS00041707_51	2A	106	0.0250800908977257	0.481651376146789	218	NA	NA	0.997074794983883	0.0209122563113828
wsnp_BE403597A_Ta_2_1	2A	106	0.0250800908977257	0.481651376146789	218	NA	NA	0.997074794983883	0.0209122563113828
BS00068108_51	5A	144	0.02512191768999	0.357798165137615	218	NA	NA	0.997074794983883	-0.0201511538101706
Tdurum_contig18557_228	1B	135	0.0251950319317512	0.389908256880734	218	NA	NA	0.997074794983883	0.0228241577109545
BobWhite_c18566_106	6B	1	0.0256449550895765	0.394495412844037	218	NA	NA	0.997074794983883	-0.026179052977044
Kukri_c9713_1999	2A	108	0.0260699386514398	0.486238532110092	218	NA	NA	0.997074794983883	0.0203963442613304
Tdurum_contig60114_525	4B	74	0.0261741156613465	0.488532110091743	218	NA	NA	0.997074794983883	-0.0215338901752169
wsnp_Ex_c24145_33394644	5D	205	0.026310850783718	0.288990825688073	218	NA	NA	0.997074794983883	0.0219009339286806
Tdurum_contig41902_1524	4B	50	0.0269037102840821	0.447247706422018	218	NA	NA	0.997074794983883	-0.0203506846587116
Excalibur_c1793_97	2A	106	0.0269442360995637	0.488532110091743	218	NA	NA	0.997074794983883	-0.0203575665322608
wsnp_Ex_c1482_2835665	7A	136	0.0281046758119348	0.472477064220183	218	NA	NA	0.997074794983883	0.0216249150726942
wsnp_Ex_c9971_16412615	7A	189	0.0281943754815468	0.43348623853211	218	NA	NA	0.997074794983883	0.0193489490738736
Ra_c14132_2575	3B	87	0.0286053750063544	0.176605504587156	218	NA	NA	0.997074794983883	-0.0266457593400844
CAP12_c6044_69	2A	106	0.0287475277283995	0.488532110091743	218	NA	NA	0.997074794983883	-0.0203624859813329
Kukri_c51781_199	1A	116	0.0291329495219228	0.245412844036697	218	NA	NA	0.997074794983883	0.0239953972274201
wsnp_CAP12_c1337_682282	1B	136	0.0291927834348951	0.394495412844037	218	NA	NA	0.997074794983883	-0.0220502123589519
wsnp_Ex_c3907_7088011	3B	87	0.0293670563841388	0.178899082568807	218	NA	NA	0.997074794983883	0.0264895840121935
wsnp_Ex_c13109_20725640	1B	84	0.0295331900796257	0.18348623853211	218	NA	NA	0.997074794983883	0.0281119703170987
Kukri_rep_c103359_233	1B	84	0.0295331900836888	0.18348623853211	218	NA	NA	0.997074794983883	-0.028111970316548
wsnp_Ex_c23235_32471767	1B	84	0.0295331900836888	0.18348623853211	218	NA	NA	0.997074794983883	-0.028111970316548
wsnp_Ex_rep_c107911_91350930	1B	84	0.0295331900836888	0.18348623853211	218	NA	NA	0.997074794983883	-0.028111970316548
RAC875_c992_718	2A	108	0.029802297382787	0.48394495412844	218	NA	NA	0.997074794983883	0.0200610113410642
wsnp_Ex_rep_c67635_66292308	3A	16	0.0303903662446306	0.474770642201835	218	NA	NA	0.997074794983883	-0.0201877423330776
IAAV3802	1B	84	0.030391531985699	0.155963302752294	218	NA	NA	0.997074794983883	0.0294331651977693
BS00062843_51	2A	99	0.0307412368245464	0.362385321100917	218	NA	NA	0.997074794983883	-0.0224540413908922
RFL_Contig1457_465	5B	28	0.0308071214512847	0.174311926605505	218	NA	NA	0.997074794983883	-0.0251521196931836
BS00062724_51	1B	84	0.0315300102900903	0.188073394495413	218	NA	NA	0.997074794983883	-0.0276035704704567
Tdurum_contig41945_748	1B	100	0.0315526250195552	0.123853211009174	218	NA	NA	0.997074794983883	-0.0294455950002392
Tdurum_contig55429_116	1B	135	0.0320491635814332	0.394495412844037	218	NA	NA	0.997074794983883	0.0217632366815588
wsnp_Ex_c7585_12957020	1B	84	0.032127830694416	0.176605504587156	218	NA	NA	0.997074794983883	-0.0293373431463326
RAC875_rep_c81781_202	6B	66	0.0321508378781167	0.146788990825688	218	NA	NA	0.997074794983883	-0.0297132752976772
BS00040336_51	2A	104	0.0322354763627359	0.488532110091743	218	NA	NA	0.997074794983883	-0.0198680683977779
RAC875_c38663_2179	4A	49	0.0325946832241467	0.0596330275229358	218	NA	NA	0.997074794983883	-0.038490335876574
wsnp_CAP7_c32_19340	4A	49	0.0325946832241467	0.0596330275229358	218	NA	NA	0.997074794983883	-0.038490335876574
wsnp_Ku_c61953_63254478	4A	49	0.0325946832241467	0.0596330275229358	218	NA	NA	0.997074794983883	-0.038490335876574
BS00023024_51	4B	105	0.0326985700920821	0.151376146788991	218	NA	NA	0.997074794983883	-0.0260783777611953
BS00052057_51	3B	87	0.0328209591313495	0.160550458715596	218	NA	NA	0.997074794983883	0.0275275391874699
Excalibur_c35203_334	3B	87	0.0328209591313495	0.160550458715596	218	NA	NA	0.997074794983883	0.0275275391874699
Kukri_c64639_120	3A	123	0.0328209591313495	0.160550458715596	218	NA	NA	0.997074794983883	0.0275275391874699
BS00059887_51	3A	123	0.0328209591349114	0.160550458715596	218	NA	NA	0.997074794983883	-0.0275275391869556
wsnp_JG_c2509_1153697	3A	86	0.0329933033397794	0.25	218	NA	NA	0.997074794983883	0.0225742109026967
BobWhite_c31129_60	2B	79	0.0331310981776315	0.172018348623853	218	NA	NA	0.997074794983883	-0.0246364463747391
IAAV4286	3A	89	0.0331680476615516	0.112385321100917	218	NA	NA	0.997074794983883	0.0320273198346164
tplb0050h15_1287	3A	88	0.0331680476615516	0.112385321100917	218	NA	NA	0.997074794983883	0.0320273198346164
wsnp_Ex_c10667_17387885	3A	89	0.0331680476627543	0.112385321100917	218	NA	NA	0.997074794983883	-0.0320273198339542
IACX5783	4B	60	0.0334816021403826	0.422018348623853	218	NA	NA	0.997074794983883	-0.0217780348584844
RAC875_rep_c78744_228	2A	67	0.0340025632285452	0.440366972477064	218	NA	NA	0.997074794983883	-0.019361334360684
Kukri_rep_c69028_1398	3A	16	0.0340304686707474	0.451834862385321	218	NA	NA	0.997074794983883	-0.0198759787083853
CAP12_rep_c4571_181	6B	67	0.0343238273425525	0.185779816513761	218	NA	NA	0.997074794983883	0.0235756010015677
wsnp_Ex_c30689_39574415	6B	67	0.0343238273425525	0.185779816513761	218	NA	NA	0.997074794983883	0.0235756010015677
RAC875_c101541_132	6B	122	0.0345345940569139	0.142201834862385	218	NA	NA	0.997074794983883	0.0320924449751878
BS00022431_51	4B	50	0.0345698049356052	0.456422018348624	218	NA	NA	0.997074794983883	-0.0192292126343325
Jagger_c9554_114	2A	125	0.0346182296456463	0.424311926605505	218	NA	NA	0.997074794983883	0.0200227850516503
IACX938	4B	76	0.0346280595163954	0.286697247706422	218	NA	NA	0.997074794983883	0.0213201402969725
CAP8_rep_c9642_82	1B	58	0.0348119452452875	0.31651376146789	218	NA	NA	0.997074794983883	0.0254262112196786
wsnp_Ku_c42539_50247426	7A	152	0.0348997293774139	0.270642201834862	218	NA	NA	0.997074794983883	0.0210264551096686
RAC875_c60161_145	7A	136	0.0349369357253771	0.286697247706422	218	NA	NA	0.997074794983883	0.0236399095460591
wsnp_Ex_rep_c107911_91350866	1B	84	0.035096760941165	0.185779816513761	218	NA	NA	0.997074794983883	-0.0271275167058054
wsnp_Ex_c9343_15514687	1A	137	0.0353915605371212	0.135321100917431	218	NA	NA	0.997074794983883	-0.0272333129175881
BS00022169_51	7A	178	0.0354159501591701	0.321100917431193	218	NA	NA	0.997074794983883	0.0205803338104538
RAC875_rep_c103893_601	2D	41	0.036260089043498	0.176605504587156	218	NA	NA	0.997074794983883	-0.0256623751085248
Excalibur_c42928_135	2B	27	0.0364032342882974	0.330275229357798	218	NA	NA	0.997074794983883	-0.0213062772856567
wsnp_Ex_c5101_9053178	1B	84	0.0367063836739805	0.158256880733945	218	NA	NA	0.997074794983883	-0.0282551470446113
wsnp_JD_c14769_14413046	4A	49	0.0369859589966788	0.0642201834862385	218	NA	NA	0.997074794983883	0.0363093418718452
BS00102182_51	4B	62	0.036987414733228	0.422018348623853	218	NA	NA	0.997074794983883	0.0213715202550731
RAC875_c34968_514	5D	207	0.0371168728812795	0.282110091743119	218	NA	NA	0.997074794983883	0.0201798350102962
wsnp_Ex_rep_c70265_69211592	4B	64	0.0373194529656127	0.197247706422018	218	NA	NA	0.997074794983883	0.0252997470024452
BS00067806_51	2A	104	0.0373904303957585	0.488532110091743	218	NA	NA	0.997074794983883	-0.0194457858608539
wsnp_Ra_c32271_41304469	2A	123	0.0375603579312859	0.419724770642202	218	NA	NA	0.997074794983883	0.019721663312966
BS00066186_51	2A	83	0.0375685233672765	0.419724770642202	218	NA	NA	0.997074794983883	0.0203633568415746
BS00070580_51	1A	112	0.0388376677656618	0.419724770642202	218	NA	NA	0.997074794983883	-0.0191044213766531
BS00011492_51	4B	74	0.0406758290462602	0.493119266055046	218	NA	NA	0.997074794983883	-0.0197337514922387
Kukri_c3338_271	5A	46	0.040845510303019	0.0802752293577982	218	NA	NA	0.997074794983883	-0.0334419396719241
Kukri_c1313_1158	1A	86	0.0413685497018707	0.447247706422018	218	NA	NA	0.997074794983883	-0.0179215796160994
Kukri_c26943_862	4B	60	0.0414588074983191	0.417431192660551	218	NA	NA	0.997074794983883	0.0208920881165291
wsnp_Ex_c30239_39179460	7A	56	0.041653599321411	0.073394495412844	218	NA	NA	0.997074794983883	-0.0336537976508544
Tdurum_contig54917_597	6D	40	0.0419665704552041	0.44954128440367	218	NA	NA	0.997074794983883	0.0177158167035465
Excalibur_rep_c105284_110	2A	83	0.0420011097086458	0.41743119266055	218	NA	NA	0.997074794983883	-0.0201347680252679
Ku_c4823_673	1A	35	0.0420946134973248	0.311926605504587	218	NA	NA	0.997074794983883	-0.0197152616801874
BS00108019_51	5B	51	0.0423750716538407	0.217889908256881	218	NA	NA	0.997074794983883	-0.0214046637416594
Tdurum_contig48090_374	4B	60	0.0431503873092023	0.438073394495413	218	NA	NA	0.997074794983883	0.0202252925841728
tplb0055o21_1994	6A	136	0.0433375736782033	0.259174311926606	218	NA	NA	0.997074794983883	0.0246136433948765
Kukri_c3582_87	1A	77	0.0435092276736099	0.261467889908257	218	NA	NA	0.997074794983883	-0.0212332047169213
Tdurum_contig56662_54	1A	113	0.0438116212306002	0.229357798165138	218	NA	NA	0.997074794983883	0.0222409122146985
D_contig13475_402	1D	56	0.0438357211988731	0.142201834862385	218	NA	NA	0.997074794983883	-0.025066434974292
Excalibur_c20133_87	1A	70	0.0441402405155763	0.144495412844037	218	NA	NA	0.997074794983883	-0.0570412758392997
BS00022751_51	7A	127	0.0443570959537806	0.399082568807339	218	NA	NA	0.997074794983883	0.0206846009337189
wsnp_Ex_c2352_4405961	4A	102	0.0444511779010508	0.217889908256881	218	NA	NA	0.997074794983883	0.0233507205823491
wsnp_Ra_c16813_25556454	7A	136	0.0444673362785952	0.422018348623853	218	NA	NA	0.997074794983883	0.0198269441932677
BS00024921_51	2A	132	0.044735997520266	0.295871559633027	218	NA	NA	0.997074794983883	0.0190806270461668
wsnp_JD_c3225_4227048	7A	136	0.0448610577509993	0.26605504587156	218	NA	NA	0.997074794983883	0.0210721635015938
Excalibur_c32668_467	2A	27	0.0464750635341662	0.44954128440367	218	NA	NA	0.997074794983883	0.018229654889252
BS00110564_51	3A	129	0.0467660593030192	0.185779816513761	218	NA	NA	0.997074794983883	-0.023004675886356
Tdurum_contig42418_2618	6A	136	0.046843714752362	0.41743119266055	218	NA	NA	0.997074794983883	-0.0191935571237849
RAC875_c4732_1521	7A	135	0.0473228349275969	0.403669724770642	218	NA	NA	0.997074794983883	0.0196866136601273
BS00056258_51	3B	52	0.0473771734255297	0.286697247706422	218	NA	NA	0.997074794983883	0.0194233768401464
BS00091035_51	4B	71	0.0475530994797877	0.194954128440367	218	NA	NA	0.997074794983883	-0.0243623114230154
IAAV1931	4B	71	0.0475530994797877	0.194954128440367	218	NA	NA	0.997074794983883	-0.0243623114230154
Kukri_c27107_760	4B	71	0.0475530994797877	0.194954128440367	218	NA	NA	0.997074794983883	-0.0243623114230154
wsnp_Ex_c19319_28253742	4B	71	0.0475530994797877	0.194954128440367	218	NA	NA	0.997074794983883	-0.0243623114230154
wsnp_Ex_c25734_34995416	1A	76	0.0477091421041061	0.318807339449541	218	NA	NA	0.997074794983883	0.0191461072398607
BS00078324_51	7A	136	0.047831409518582	0.426605504587156	218	NA	NA	0.997074794983883	-0.0200157640173924
BobWhite_c8202_245	5A	35	0.047879417740104	0.415137614678899	218	NA	NA	0.997074794983883	0.0181368821024339
wsnp_Ex_c6059_10615895	7A	136	0.0481676496792119	0.424311926605505	218	NA	NA	0.997074794983883	0.0198137222460222
BS00048794_51	4B	75	0.0481700692145557	0.451834862385321	218	NA	NA	0.997074794983883	-0.0183032959321512
Excalibur_c61806_213	2A	87	0.0482107270624552	0.426605504587156	218	NA	NA	0.997074794983883	-0.0196175335315143
Ku_c5725_892	2B	78	0.0484664291087709	0.142201834862385	218	NA	NA	0.997074794983883	-0.0242227308355361
Excalibur_c7033_159	1A	78	0.0488464667800638	0.135321100917431	218	NA	NA	0.997074794983883	0.0284772767115089
wsnp_Ku_c557_1166684	1A	76	0.0490296787373792	0.311926605504587	218	NA	NA	0.997074794983883	0.019176904305894
BobWhite_c4646_119	1A	65	0.049054245987494	0.417431192660551	218	NA	NA	0.997074794983883	-0.0183931360511798
Excalibur_c1936_1072	1A	113	0.0492128113406366	0.217889908256881	218	NA	NA	0.997074794983883	0.0219536130625855
wsnp_RFL_Contig2699_2402527	3A	101	0.0493620831042004	0.0802752293577982	218	NA	NA	0.997074794983883	0.0320714839344438
Excalibur_c47013_1503	1A	105	0.0500791142631775	0.493119266055046	218	NA	NA	0.997074794983883	0.0186773718020481
Kukri_c79905_731	6B	120	0.0502978418007494	0.277522935779816	218	NA	NA	0.997074794983883	0.0201725409809672
wsnp_Ku_c31_62657	2B	81	0.0511054032704383	0.371559633027523	218	NA	NA	0.997074794983883	0.0174334188477783
wsnp_Ex_c19371_28311667	2B	39	0.0511637957161536	0.204128440366973	218	NA	NA	0.997074794983883	0.0214656848695913
Excalibur_c5218_75	1B	75	0.0511718028922618	0.0917431192660551	218	NA	NA	0.997074794983883	0.0306702711588427
Ra_c37969_549	1B	75	0.0511718028967924	0.0917431192660551	218	NA	NA	0.997074794983883	-0.0306702711583995
CAP11_c315_247	4A	51	0.0516797980963599	0.327981651376147	218	NA	NA	0.997074794983883	-0.0193894297050123
wsnp_Ku_c42539_50247333	7A	152	0.0519386413414726	0.305045871559633	218	NA	NA	0.997074794983883	-0.0186836391204395
wsnp_Ku_c24981_34948114	6B	67	0.0520525624772877	0.213302752293578	218	NA	NA	0.997074794983883	-0.0212687644269121
IACX7921	1A	70	0.0526545923137706	0.139908256880734	218	NA	NA	0.997074794983883	-0.0619483055452541
wsnp_Ex_c14733_22819625	1A	70	0.0526545923137706	0.139908256880734	218	NA	NA	0.997074794983883	-0.0619483055452541
wsnp_Ex_c60588_60977198	2A	104	0.0528159070512817	0.0711009174311926	218	NA	NA	0.997074794983883	0.0354756247160282
wsnp_Ex_rep_c69124_68035485	2A	104	0.0528159070580393	0.0711009174311927	218	NA	NA	0.997074794983883	-0.0354756247153758
Excalibur_c20459_1081	6A	134	0.0532362947170519	0.373853211009174	218	NA	NA	0.997074794983883	-0.0192040467157391
BS00066226_51	6B	65	0.0532738984585773	0.137614678899083	218	NA	NA	0.997074794983883	-0.0244766447670037
Kukri_c3882_2021	2A	47	0.0532941084978035	0.268348623853211	218	NA	NA	0.997074794983883	0.0193575300663102
BS00050057_51	5B	140	0.0533359537547159	0.247706422018349	218	NA	NA	0.997074794983883	0.0206161341037276
Tdurum_contig8171_1680	5B	140	0.0533359537547159	0.247706422018349	218	NA	NA	0.997074794983883	0.0206161341037276
BobWhite_c38408_71	5B	140	0.0533359537574982	0.247706422018349	218	NA	NA	0.997074794983883	-0.0206161341035691
BS00010055_51	2B	82	0.0534938222213954	0.139908256880734	218	NA	NA	0.997074794983883	0.0245921545062666
RAC875_c6649_642	6B	76	0.0535286073874295	0.162844036697248	218	NA	NA	0.997074794983883	-0.0234382203974199
CAP11_c2984_419	1A	70	0.05366140789304	0.121559633027523	218	NA	NA	0.997074794983883	-0.0487391381659688
Tdurum_contig98255_84	4B	64	0.0538504036378149	0.197247706422018	218	NA	NA	0.997074794983883	-0.0243584137223074
BS00061911_51	7A	220	0.0541267759808748	0.355504587155963	218	NA	NA	0.997074794983883	0.0186033658496223
RAC875_c26896_339	2D	41	0.0541856240172641	0.174311926605505	218	NA	NA	0.997074794983883	0.0240948088389494
wsnp_Ex_c24145_33394561	5D	205	0.05447260926499	0.277522935779816	218	NA	NA	0.997074794983883	0.0186785916482197
RAC875_c839_352	1B	108	0.0544851111097074	0.151376146788991	218	NA	NA	0.997074794983883	-0.0247537180773669
Tdurum_contig12123_1650	6B	114	0.0546616606251068	0.110091743119266	218	NA	NA	0.997074794983883	-0.0332979369779016
CAP11_c1048_99	7A	127	0.0547198092277417	0.334862385321101	218	NA	NA	0.997074794983883	0.0203168955815922
CAP8_c3273_136	4B	71	0.0547620117338971	0.197247706422018	218	NA	NA	0.997074794983883	0.023575888004097
Kukri_rep_c107572_121	2B	79	0.0550675067653642	0.128440366972477	218	NA	NA	0.997074794983883	0.024896760518835
BS00022916_51	1B	61	0.0553392337778857	0.277522935779816	218	NA	NA	0.997074794983883	0.0212796196496274
Tdurum_contig22364_380	7A	136	0.0555563568396736	0.284403669724771	218	NA	NA	0.997074794983883	-0.0196020513185058
BS00030571_51	4B	75	0.0559274989053805	0.454128440366973	218	NA	NA	0.997074794983883	-0.0177988994879792
Kukri_c26905_392	4B	105	0.0559454797136119	0.139908256880734	218	NA	NA	0.997074794983883	-0.0240621159860228
Excalibur_c52165_93	5A	20	0.0560213090591749	0.43348623853211	218	NA	NA	0.997074794983883	-0.0181501543239602
wsnp_Ex_c9343_15514531	1A	137	0.0562527071106686	0.137614678899083	218	NA	NA	0.997074794983883	-0.0242545097930469
wsnp_Ex_rep_c102216_87433489	2B	95	0.0564915517639636	0.26605504587156	218	NA	NA	0.997074794983883	0.019014698809892
wsnp_CAP12_c1101_569783	4B	76	0.0566325829215486	0.440366972477064	218	NA	NA	0.997074794983883	-0.0191111417324095
Kukri_c7119_392	1A	106	0.0568136277436379	0.481651376146789	218	NA	NA	0.997074794983883	-0.0182725745158461
CAP11_c896_88	4D	170	0.0571525081109729	0.130733944954128	218	NA	NA	0.997074794983883	0.027029046503964
BS00066475_51	3A	87	0.0572003642486821	0.456422018348624	218	NA	NA	0.997074794983883	0.0178069136297863
Kukri_c8143_355	1B	87	0.057201466765592	0.176605504587156	218	NA	NA	0.997074794983883	-0.0259272584040486
Excalibur_c52196_235	6A	120	0.0572696047573442	0.151376146788991	218	NA	NA	0.997074794983883	-0.0241302308849924
Kukri_c55362_75	6D	19	0.0581124050317673	0.25	218	NA	NA	0.997074794983883	-0.0201488958470257
BS00049997_51	5B	129	0.0581956686786797	0.240825688073395	218	NA	NA	0.997074794983883	0.0203088450326963
Excalibur_c12875_864	3A	16	0.0584074396050448	0.474770642201835	218	NA	NA	0.997074794983883	0.0174963724402151
BS00039740_51	1B	83	0.0589681635167188	0.467889908256881	218	NA	NA	0.997074794983883	-0.0178042595714487
RAC875_c14887_829	6B	110	0.0592672979191826	0.142201834862385	218	NA	NA	0.997074794983883	0.0250500693667455
RFL_Contig5170_330	6A	17	0.059372283925355	0.174311926605505	218	NA	NA	0.997074794983883	0.0218293164455101
Kukri_c49828_316	4A	109	0.059573242920485	0.385321100917431	218	NA	NA	0.997074794983883	-0.0178160986381553
wsnp_Ra_c46023_52004149	2B	97	0.0599193458733699	0.263761467889908	218	NA	NA	0.997074794983883	0.018873099348971
wsnp_Ku_rep_c109724_94227136	1A	125	0.0601687902317567	0.222477064220183	218	NA	NA	0.997074794983883	-0.0207231587079879
BS00012069_51	5D	205	0.0603337721334432	0.277522935779816	218	NA	NA	0.997074794983883	0.0182166480527801
Excalibur_c9617_292	7A	136	0.0605558145219718	0.444954128440367	218	NA	NA	0.997074794983883	-0.0188760266227526
Tdurum_contig54925_202	2B	107	0.0605621339513532	0.105504587155963	218	NA	NA	0.997074794983883	-0.0287821650697566
RAC875_c2102_3487	6D	14	0.0606369938829012	0.055045871559633	218	NA	NA	0.997074794983883	0.03593797006695
BS00066413_51	4A	63	0.0608988037912599	0.360091743119266	218	NA	NA	0.997074794983883	-0.0172745221665584
RAC875_c31299_1302	6B	110	0.0609130825485857	0.194954128440367	218	NA	NA	0.997074794983883	0.0246858292234187
BS00084348_51	3A	21	0.0612666210202643	0.0504587155963303	218	NA	NA	0.997074794983883	-0.0373577826172822
RAC875_c69068_71	2A	104	0.0614495829864837	0.284403669724771	218	NA	NA	0.997074794983883	0.0186285945027449
wsnp_Ra_c40910_48252997	7A	136	0.0615325129603398	0.428899082568807	218	NA	NA	0.997074794983883	0.0184419687478163
BobWhite_c37358_208	1A	116	0.0617440886095257	0.222477064220183	218	NA	NA	0.997074794983883	-0.0208376733692357
Kukri_c48787_108	2B	100	0.0618901640827111	0.357798165137615	218	NA	NA	0.997074794983883	-0.0169398681614776
BobWhite_c2027_215	1B	114	0.0619886838278645	0.139908256880734	218	NA	NA	0.997074794983883	0.023882262673073
wsnp_Ex_c42720_49228237	2A	104	0.0621621069558941	0.284403669724771	218	NA	NA	0.997074794983883	0.0186269225214657
Excalibur_c53632_204	7A	128	0.0624251925582976	0.30045871559633	218	NA	NA	0.997074794983883	-0.0186214357812879
Tdurum_contig28699_54	3A	88	0.0625268079417164	0.190366972477064	218	NA	NA	0.997074794983883	0.0233439046804254
Excalibur_c14999_712	3B	69	0.0626407710087221	0.220183486238532	218	NA	NA	0.997074794983883	-0.0196225196035265
RAC875_c31560_141	2D	41	0.063437170646809	0.169724770642202	218	NA	NA	0.997074794983883	0.0230515253740542
wsnp_CAP11_c146_160903	1A	115	0.063529813792931	0.23394495412844	218	NA	NA	0.997074794983883	0.0202909100856203
Tdurum_contig81011_244	1A	115	0.0637261898427003	0.227064220183486	218	NA	NA	0.997074794983883	-0.0205833260581199
Jagger_c1231_85	6B	112	0.0640175589504138	0.19954128440367	218	NA	NA	0.997074794983883	0.0241940366694031
Kukri_rep_c72558_961	2D	43	0.0640683911241497	0.160550458715596	218	NA	NA	0.997074794983883	0.0235361832853442
CAP12_c259_307	2A	47	0.0642295044000016	0.394495412844037	218	NA	NA	0.997074794983883	0.0167667069286548
BS00066024_51	4B	72	0.0642973338324663	0.217889908256881	218	NA	NA	0.997074794983883	0.0225509859040383
RAC875_c47161_100	2A	47	0.0645373940886857	0.396788990825688	218	NA	NA	0.997074794983883	-0.0167384000750701
RAC875_c829_1143	2A	26	0.0645373940886857	0.396788990825688	218	NA	NA	0.997074794983883	-0.0167384000750701
BS00093990_51	2D	12	0.0645674105002025	0.403669724770642	218	NA	NA	0.997074794983883	0.0168475437849995
Ku_c8992_405	1A	107	0.0646257645666607	0.48394495412844	218	NA	NA	0.997074794983883	-0.0177312145157211
wsnp_Ku_c23598_33524490	2A	17	0.0647015872059158	0.479357798165138	218	NA	NA	0.997074794983883	0.0161992199814973
BS00022256_51	3A	129	0.0648756272403891	0.167431192660551	218	NA	NA	0.997074794983883	0.0222675155497427
IACX7841	5B	139	0.0649186779851962	0.247706422018349	218	NA	NA	0.997074794983883	-0.0194915045355093
wsnp_BF474340A_Ta_2_1	1A	119	0.0651719399136507	0.151376146788991	218	NA	NA	0.997074794983883	-0.0242298309547624
wsnp_Ex_c38995_46393506	7B	67	0.0653110154898364	0.256880733944954	218	NA	NA	0.997074794983883	0.0208307244930594
IACX11417	2A	47	0.0653657455069403	0.405963302752294	218	NA	NA	0.997074794983883	-0.0168943704826692
wsnp_Ku_c2119_4098330	6B	8	0.0663237190988167	0.13302752293578	218	NA	NA	0.997074794983883	-0.0232774462916772
Kukri_c27662_675	6B	110	0.0665908318402949	0.135321100917431	218	NA	NA	0.997074794983883	0.0251243287051821
BS00085589_51	6B	110	0.0665908318405215	0.135321100917431	218	NA	NA	0.997074794983883	-0.0251243287050391
Jagger_c10188_98	2B	154	0.0666072567358173	0.0940366972477064	218	NA	NA	0.997074794983883	-0.0330025807485148
wsnp_Ra_c3996_7334169	6A	17	0.0666738258832262	0.172018348623853	218	NA	NA	0.997074794983883	-0.0211113826218634
IACX8002	5A	56	0.066739247933032	0.490825688073394	218	NA	NA	0.997074794983883	0.0171228229019302
BS00094237_51	1B	111	0.0668475110354029	0.346330275229358	218	NA	NA	0.997074794983883	-0.0190685180892771
IACX5994	1A	106	0.0669117278382237	0.488532110091743	218	NA	NA	0.997074794983883	-0.0175509507738036
RAC875_c39665_175	2D	55	0.0669628341120044	0.488532110091743	218	NA	NA	0.997074794983883	0.0172637580900856
BS00024499_51	3B	110	0.0672174929944886	0.346330275229358	218	NA	NA	0.997074794983883	0.0171605584531127
RAC875_c2044_170	3B	69	0.0675220116655949	0.217889908256881	218	NA	NA	0.997074794983883	0.0193917217521022
wsnp_Ku_c12503_20174234	4B	81	0.0680393121014659	0.293577981651376	218	NA	NA	0.997074794983883	-0.017547300302434
Excalibur_c34625_281	1B	67	0.068836169344977	0.0871559633027523	218	NA	NA	0.997074794983883	0.0289048014620583
wsnp_Ku_c64203_64579087	5B	6	0.0689381579750408	0.073394495412844	218	NA	NA	0.997074794983883	-0.0335838864080857
RAC875_c66770_208	7A	57	0.0690004414810865	0.0779816513761468	218	NA	NA	0.997074794983883	-0.0293485893607248
BS00022532_51	2D	9	0.0690300930019626	0.399082568807339	218	NA	NA	0.997074794983883	-0.0165210168881114
wsnp_BE500291A_Ta_2_1	5A	16	0.0691894874953922	0.440366972477064	218	NA	NA	0.997074794983883	0.0171463059996615
RAC875_c34515_343	1A	128	0.0692114439621334	0.215596330275229	218	NA	NA	0.997074794983883	0.0207241515791718
Ku_c10813_1122	1A	87	0.0693417950722208	0.43348623853211	218	NA	NA	0.997074794983883	0.0164099246828275
Tdurum_contig50123_97	4B	60	0.0693671740950679	0.417431192660551	218	NA	NA	0.997074794983883	0.0186811928511457
BS00081506_51	2A	124	0.0694907319666414	0.424311926605505	218	NA	NA	0.997074794983883	-0.0161834299917345
RAC875_c18058_1070	3A	123	0.0698192195586054	0.0756880733944955	218	NA	NA	0.997074794983883	-0.0313108543010898
Kukri_c30490_328	1B	137	0.0699528299528227	0.181192660550459	218	NA	NA	0.997074794983883	-0.0109864951169154
Excalibur_c584_726	2B	99	0.0700706004971647	0.26605504587156	218	NA	NA	0.997074794983883	0.0183997239209663
Excalibur_c42255_425	5A	144	0.0702588030643314	0.362385321100917	218	NA	NA	0.997074794983883	-0.0161852104893172
Tdurum_contig67656_387	1B	100	0.0704892897853095	0.128440366972477	218	NA	NA	0.997074794983883	-0.0244533945519283
Kukri_c16087_281	5A	144	0.070631381164331	0.364678899082569	218	NA	NA	0.997074794983883	-0.0161886707817596
wsnp_Ku_c3688_6797159	2A	156	0.0707164086475401	0.277522935779816	218	NA	NA	0.997074794983883	0.0179661313029218
Ra_c17685_927	1B	108	0.0708763930678257	0.123853211009174	218	NA	NA	0.997074794983883	0.0245598242400114
Ra_c26080_461	4B	55	0.071099794666929	0.495412844036697	218	NA	NA	0.997074794983883	0.0182838143350423
wsnp_Ku_c850_1758318	2A	156	0.0714965834723954	0.282110091743119	218	NA	NA	0.997074794983883	0.0178462574548757
RAC875_c31670_389	5A	63	0.0715487884356908	0.263761467889908	218	NA	NA	0.997074794983883	0.0206469869350805
RFL_Contig622_1601	3B	69	0.0717353034880563	0.227064220183486	218	NA	NA	0.997074794983883	-0.0186362271027463
wsnp_Ex_c1997_3757721	1A	88	0.0717614269891726	0.405963302752294	218	NA	NA	0.997074794983883	-0.0162080546098773
wsnp_JD_c6544_7697578	1A	87	0.0717614269908231	0.405963302752294	218	NA	NA	0.997074794983883	0.0162080546098871
Tdurum_contig9132_102	3B	69	0.0719026837202772	0.220183486238532	218	NA	NA	0.997074794983883	-0.0188169019836657
BobWhite_rep_c51612_864	2D	41	0.0719357269141181	0.172018348623853	218	NA	NA	0.997074794983883	-0.0225386404386239
Excalibur_c20486_268	7A	128	0.0719752970576754	0.447247706422018	218	NA	NA	0.997074794983883	0.0166998699800756
Excalibur_c12177_285	2A	47	0.0721908619469515	0.279816513761468	218	NA	NA	0.997074794983883	-0.0174800255010497
Tdurum_contig63703_1143	6A	17	0.0727306713287925	0.174311926605505	218	NA	NA	0.997074794983883	0.0207558326271045
RFL_Contig5495_563	2B	161	0.0728316209124015	0.396788990825688	218	NA	NA	0.997074794983883	-0.0171160152634213
CAP12_c1816_325	7B	46	0.072869786655719	0.167431192660551	218	NA	NA	0.997074794983883	0.0219938174135947
BS00110442_51	2B	87	0.0729601322262503	0.139908256880734	218	NA	NA	0.997074794983883	-0.0220959838965946
IAAV7414	1A	70	0.0731934488512036	0.105504587155963	218	NA	NA	0.997074794983883	-0.0438520468966352
Kukri_c33670_506	1B	55	0.0732194964197429	0.18348623853211	218	NA	NA	0.997074794983883	-0.0206804344305436
BS00059847_51	5B	177	0.0735249214892564	0.380733944954128	218	NA	NA	0.997074794983883	0.0159882199335817
Tdurum_contig82605_187	3D	143	0.073772535357681	0.371559633027523	218	NA	NA	0.997074794983883	-0.0172049030932717
Ra_c7973_1185	4A	43	0.074052343195434	0.0688073394495413	218	NA	NA	0.997074794983883	0.0296007006533756
RAC875_c16419_585	5D	205	0.0741581393739431	0.291284403669725	218	NA	NA	0.997074794983883	-0.0176996821654214
wsnp_RFL_Contig1510_707132	7A	136	0.0750467946808528	0.435779816513761	218	NA	NA	0.997074794983883	0.0175394564023517
CAP8_c806_297	1A	70	0.0753511379960738	0.142201834862385	218	NA	NA	0.997074794983883	0.055356556856708
Tdurum_contig43874_1129	5A	49	0.0754175317858228	0.298165137614679	218	NA	NA	0.997074794983883	0.0204874032634104
RAC875_c34515_86	5D	189	0.0755156694137361	0.284403669724771	218	NA	NA	0.997074794983883	0.0181610288751948
IAAV7394	4B	106	0.0755890526524555	0.153669724770642	218	NA	NA	0.997074794983883	-0.0216704971167374
Kukri_c48943_1149	4A	102	0.075694815525226	0.114678899082569	218	NA	NA	0.997074794983883	0.0244637333564359
BobWhite_s64797_152	4B	56	0.0760450080657037	0.178899082568807	218	NA	NA	0.997074794983883	0.0200000149621147
Kukri_c22508_119	1A	54	0.0760607297557355	0.142201834862385	218	NA	NA	0.997074794983883	-0.0236152710267206
Tdurum_contig10036_1614	1B	114	0.0765297325158515	0.172018348623853	218	NA	NA	0.997074794983883	0.0200954965729814
Kukri_rep_c114738_144	3B	69	0.076647038289699	0.227064220183486	218	NA	NA	0.997074794983883	-0.018265418928749
RAC875_c32792_231	3A	88	0.076647038289699	0.227064220183486	218	NA	NA	0.997074794983883	-0.018265418928749
RAC875_c19303_228	4B	56	0.0767897506896885	0.181192660550459	218	NA	NA	0.997074794983883	0.0199669468088719
Jagger_c5280_407	1A	88	0.0772721050518204	0.403669724770642	218	NA	NA	0.997074794983883	0.0159205498264443
RAC875_c31493_120	2D	42	0.0772830417299819	0.107798165137615	218	NA	NA	0.997074794983883	-0.0261319364747759
wsnp_Ex_rep_c68003_66744451	5B	72	0.0774916208931469	0.160550458715596	218	NA	NA	0.997074794983883	0.0230251922154525
BS00063225_51	2D	42	0.0775000038349733	0.144495412844037	218	NA	NA	0.997074794983883	0.0224559963717148
BS00077879_51	5A	36	0.0775403674385122	0.412844036697248	218	NA	NA	0.997074794983883	-0.0170657468866606
Kukri_c16006_1996	5B	139	0.0777213895691047	0.204128440366972	218	NA	NA	0.997074794983883	-0.0195627286566715
Ra_c64515_242	1A	87	0.0777733902155495	0.456422018348624	218	NA	NA	0.997074794983883	0.01592515154534
BS00009458_51	2D	96	0.0778100063843419	0.463302752293578	218	NA	NA	0.997074794983883	0.0169323054448673
Ku_c19745_892	7A	213	0.0778331312141345	0.408256880733945	218	NA	NA	0.997074794983883	-0.0192738756652631
IACX6178	2A	47	0.0778610034609948	0.396788990825688	218	NA	NA	0.997074794983883	-0.0160327826767901
Kukri_c27662_645	6B	110	0.0778773820830301	0.204128440366973	218	NA	NA	0.997074794983883	0.0226630533053616
BS00021660_51	5A	43	0.0779423203936474	0.162844036697248	218	NA	NA	0.997074794983883	0.0227277340327956
RAC875_rep_c109207_706	2B	79	0.0783045963228109	0.13302752293578	218	NA	NA	0.997074794983883	-0.0221361438323981
RFL_Contig337_1645	2B	108	0.0788280744829262	0.103211009174312	218	NA	NA	0.997074794983883	0.027518898055078
wsnp_Ex_rep_c66522_64795143	2D	62	0.0792268962551515	0.206422018348624	218	NA	NA	0.997074794983883	-0.0210614853796205
wsnp_Ex_rep_c66351_64532511	7B	67	0.0794973577557001	0.268348623853211	218	NA	NA	0.997074794983883	-0.0198821933889732
wsnp_Ex_c1137_2182795	1A	35	0.0802071202511386	0.25	218	NA	NA	0.997074794983883	0.0192787387197981
BobWhite_c45623_215	3B	69	0.0803784141930721	0.224770642201835	218	NA	NA	0.997074794983883	0.0182676090228666
wsnp_BQ159467B_Ta_2_1	3B	69	0.080466563959066	0.217889908256881	218	NA	NA	0.997074794983883	-0.018647141710824
BS00065529_51	7A	178	0.080939340442868	0.394495412844037	218	NA	NA	0.997074794983883	-0.0161180544571566
BS00060596_51	2D	99	0.0811663492789353	0.442660550458716	218	NA	NA	0.997074794983883	0.016469269819809
BS00041816_51	2A	102	0.0816652443424911	0.426605504587156	218	NA	NA	0.997074794983883	-0.0170098794700912
Tdurum_contig68637_256	1B	44	0.0816770709279658	0.357798165137615	218	NA	NA	0.997074794983883	-0.0182939789743237
wsnp_Ra_c10710_17570054	3B	110	0.0817127756991073	0.334862385321101	218	NA	NA	0.997074794983883	0.0163330628599487
wsnp_CAP11_c827_513472	7A	136	0.0817882893827612	0.392201834862385	218	NA	NA	0.997074794983883	0.0172333875440556
RAC875_c42275_224	1B	108	0.0823341455870278	0.107798165137615	218	NA	NA	0.997074794983883	-0.0245902792577257
RAC875_rep_c72220_143	2D	43	0.0830073946113502	0.112385321100917	218	NA	NA	0.997074794983883	0.0249550962695153
BS00048191_51	6B	67	0.0831792532225622	0.073394495412844	218	NA	NA	0.997074794983883	0.029249111436159
Ku_c106365_329	6B	67	0.0831792532239763	0.073394495412844	218	NA	NA	0.997074794983883	-0.0292491114359166
Tdurum_contig12941_1413	3B	69	0.0833481959464664	0.217889908256881	218	NA	NA	0.997074794983883	0.0182770130319856
wsnp_BE637808A_Ta_2_1	4A	51	0.0837013302094884	0.355504587155963	218	NA	NA	0.997074794983883	-0.0171206768933541
Tdurum_contig93508_295	2A	139	0.0840387833288197	0.224770642201835	218	NA	NA	0.997074794983883	-0.0174834851609251
Excalibur_c25390_2483	6A	138	0.0840766595047399	0.431192660550459	218	NA	NA	0.997074794983883	0.0163135976123829
wsnp_Ex_c23598_32826926	1A	114	0.0843784062505468	0.224770642201835	218	NA	NA	0.997074794983883	0.0190306278521231
BS00066230_51	3A	16	0.0847146300844292	0.48394495412844	218	NA	NA	0.997074794983883	0.0160234443677041
Kukri_c23195_266	2A	26	0.084792215446006	0.408256880733945	218	NA	NA	0.997074794983883	-0.0158620478087173
IACX6349	6B	67	0.0854616533631248	0.0779816513761468	218	NA	NA	0.997074794983883	-0.0286351878339204
wsnp_Ex_c6401_11124623	6B	67	0.0854616533631248	0.0779816513761468	218	NA	NA	0.997074794983883	-0.0286351878339204
Ra_c34214_1320	2A	102	0.085471875094813	0.431192660550459	218	NA	NA	0.997074794983883	0.016794212743596
IAAV1711	6B	35	0.0854799073478778	0.293577981651376	218	NA	NA	0.997074794983883	-0.0171480348698543
wsnp_RFL_Contig1951_1127302	2A	47	0.0855244649877124	0.403669724770642	218	NA	NA	0.997074794983883	0.0157119168645279
wsnp_Ku_c28820_38731047	2D	97	0.0864344806936893	0.467889908256881	218	NA	NA	0.997074794983883	0.0162622697561572
Kukri_c1214_2316	5B	178	0.0864382905048589	0.321100917431193	218	NA	NA	0.997074794983883	0.0158077002804298
Kukri_c1214_825	5B	178	0.0864382905048589	0.321100917431193	218	NA	NA	0.997074794983883	0.0158077002804298
BS00093156_51	7A	136	0.086515208436162	0.176605504587156	218	NA	NA	0.997074794983883	0.0218103394544604
wsnp_BE404947B_Ta_2_12	6B	35	0.0867732105116966	0.30045871559633	218	NA	NA	0.997074794983883	0.0169390098948732
IAAV622	6A	82	0.086862554453336	0.321100917431193	218	NA	NA	0.997074794983883	0.01733548536237
Kukri_c33670_261	1D	122	0.0870795944773136	0.165137614678899	218	NA	NA	0.997074794983883	0.0201191849013438
wsnp_JD_c2578_3489735	2A	135	0.0870808913864082	0.073394495412844	218	NA	NA	0.997074794983883	-0.029550882058464
BS00036878_51	6A	81	0.0871427506802891	0.305045871559633	218	NA	NA	0.997074794983883	0.0168389673811777
wsnp_Ex_c1482_2835474	7A	136	0.0873354906259632	0.426605504587156	218	NA	NA	0.997074794983883	-0.0165249790116428
BS00003568_51	6D	151	0.088045102681058	0.48394495412844	218	NA	NA	0.997074794983883	0.0152353540451502
wsnp_Ex_c33452_41938013	1A	106	0.0882235763576471	0.495412844036697	218	NA	NA	0.997074794983883	0.0164504466646269
wsnp_Ex_c33452_41938159	1A	106	0.0882235763647974	0.495412844036697	218	NA	NA	0.997074794983883	-0.016450446664436
BobWhite_c27364_124	6B	117	0.0883674656364566	0.291284403669725	218	NA	NA	0.997074794983883	0.0172016551038041
CAP11_c2974_53	1B	74	0.0884389537789382	0.0963302752293578	218	NA	NA	0.997074794983883	0.0259348442810787
JD_c3116_778	1B	75	0.0884389537820517	0.0963302752293578	218	NA	NA	0.997074794983883	-0.0259348442806449
RAC875_c35688_178	2A	151	0.0884793613662052	0.126146788990826	218	NA	NA	0.997074794983883	-0.0246641509055365
Excalibur_rep_c79404_164	7A	136	0.0886744238085155	0.424311926605505	218	NA	NA	0.997074794983883	-0.0167250137889985
wsnp_Ex_c25043_34305764	2B	173	0.0888603682020801	0.137614678899083	218	NA	NA	0.997074794983883	0.0210453086718552
RAC875_c26214_505	2A	47	0.0890761474230772	0.401376146788991	218	NA	NA	0.997074794983883	-0.0154975504616583
wsnp_Ex_c14101_22012676	6B	67	0.0891536533620439	0.176605504587156	218	NA	NA	0.997074794983883	0.0192732843128693
BS00022813_51	2A	142	0.0892268529756327	0.208715596330275	218	NA	NA	0.997074794983883	-0.0191783444769378
tplb0025i05_1836	6A	82	0.0897446369499517	0.311926605504587	218	NA	NA	0.997074794983883	0.0173970169411284
CAP12_c1085_283	1B	134	0.0897518465096107	0.073394495412844	218	NA	NA	0.997074794983883	0.0292939600208939
RAC875_c15518_236	2D	97	0.0899934390546691	0.463302752293578	218	NA	NA	0.997074794983883	-0.0162640315586744
Kukri_c13345_481	3B	86	0.0903949249060041	0.114678899082569	218	NA	NA	0.997074794983883	-0.024202240398477
wsnp_CAP12_rep_c4278_1949864	4B	72	0.0906575458957531	0.204128440366972	218	NA	NA	0.997074794983883	0.0207066449975564
wsnp_Ex_c4612_8254533	1A	108	0.0907106638844199	0.465596330275229	218	NA	NA	0.997074794983883	0.015551771911821
BS00076033_51	4B	76	0.0909722171237408	0.461009174311927	218	NA	NA	0.997074794983883	-0.0163573438714906
IAAV4105	3B	69	0.0913885157788181	0.217889908256881	218	NA	NA	0.997074794983883	-0.0179096393469482
wsnp_RFL_Contig1548_762547	5B	129	0.0918489645168747	0.344036697247706	218	NA	NA	0.997074794983883	0.0171768970270634
Kukri_c48199_102	4A	49	0.0920726063090722	0.385321100917431	218	NA	NA	0.997074794983883	-0.0166647626534271
Excalibur_c17202_1833	1B	58	0.0924451506945894	0.31651376146789	218	NA	NA	0.997074794983883	0.0205208125458594
Kukri_s113060_116	5B	41	0.0926398827844328	0.144495412844037	218	NA	NA	0.997074794983883	-0.0211094204302071
Tdurum_contig11896_550	1B	87	0.0926514070348613	0.172018348623853	218	NA	NA	0.997074794983883	0.0233400234480818
Tdurum_contig69792_167	1B	87	0.0926514070348613	0.172018348623853	218	NA	NA	0.997074794983883	0.0233400234480818
BS00049213_51	5B	117	0.092900693619976	0.362385321100917	218	NA	NA	0.997074794983883	0.0164183520736083
wsnp_CAP11_rep_c4151_1963100	5A	53	0.0933593079364911	0.286697247706422	218	NA	NA	0.997074794983883	0.0198991265166866
BobWhite_c11512_157	5A	63	0.0934150734413633	0.272935779816514	218	NA	NA	0.997074794983883	0.0187973875194363
Excalibur_c14859_394	1A	103	0.0936870715622119	0.259174311926606	218	NA	NA	0.997074794983883	0.0172554326776546
wsnp_Ku_c26213_36167499	7B	67	0.0941431595983847	0.25	218	NA	NA	0.997074794983883	-0.0191070537775619
BS00022660_51	6A	43	0.0942624104263254	0.146788990825688	218	NA	NA	0.997074794983883	0.0205176840995556
wsnp_Ex_rep_c104859_89444355	4A	52	0.0943512245635151	0.286697247706422	218	NA	NA	0.997074794983883	-0.0177957578045485
BS00057445_51	3A	47	0.0945293402129233	0.341743119266055	218	NA	NA	0.997074794983883	0.0157681806554377
IAAV125	4A	50	0.0950404508159349	0.302752293577982	218	NA	NA	0.997074794983883	0.0169270456089698
Ra_c22493_190	6B	1	0.0950525344900669	0.442660550458716	218	NA	NA	0.997074794983883	-0.0152698922835413
BS00028183_51	5B	51	0.0956551888699637	0.220183486238532	218	NA	NA	0.997074794983883	-0.0176167073876528
Tdurum_contig33826_290	4B	60	0.0957771481421007	0.396788990825688	218	NA	NA	0.997074794983883	0.0172166428375746
Kukri_c14889_1086	5A	70	0.0959010672221449	0.360091743119266	218	NA	NA	0.997074794983883	-0.0152748098514577
BobWhite_c2646_141	4B	76	0.0959522229679176	0.222477064220183	218	NA	NA	0.997074794983883	0.0187571601354004
Kukri_c17942_239	5D	187	0.0959849890304428	0.238532110091743	218	NA	NA	0.997074794983883	0.0178864016569982
BS00022652_51	5B	46	0.096140461528788	0.073394495412844	218	NA	NA	0.997074794983883	0.0297109580369206
Excalibur_c49875_479	2B	145	0.0963065368570755	0.112385321100917	218	NA	NA	0.997074794983883	0.0219393543934139
RAC875_c100413_60	3B	69	0.0966171797345643	0.222477064220183	218	NA	NA	0.997074794983883	0.0172035180097372
wsnp_Ex_c1302_2489542	5B	35	0.096709406803842	0.142201834862385	218	NA	NA	0.997074794983883	-0.0208459009182
BS00012014_51	2D	97	0.0967792680126171	0.477064220183486	218	NA	NA	0.997074794983883	-0.0155811928478933
RAC875_c63933_184	5D	194	0.096798307350286	0.224770642201835	218	NA	NA	0.997074794983883	0.0188058656166592
wsnp_Ex_c14439_22426200	6D	17	0.0968095163596806	0.25	218	NA	NA	0.997074794983883	-0.0174727526412646
wsnp_Ex_c5690_9994305	4A	41	0.0968476027157014	0.100917431192661	218	NA	NA	0.997074794983883	0.0283363943795862
Kukri_c58054_59	3B	132	0.0969035429638313	0.288990825688073	218	NA	NA	0.997074794983883	-0.0174724727854922
IAAV6731	1B	75	0.096966739060362	0.0871559633027523	218	NA	NA	0.997074794983883	-0.0268097175718722
BS00066783_51	4B	105	0.0969883646578205	0.107798165137615	218	NA	NA	0.997074794983883	0.0239596484943263
Excalibur_c20083_433	6B	70	0.0970434841821555	0.461009174311927	218	NA	NA	0.997074794983883	0.0156772023712692
RAC875_c8927_1434	5B	128	0.0970952617591468	0.0275229357798165	218	NA	NA	0.997074794983883	0.0436501664321725
wsnp_Ex_rep_c68175_66950387	6A	32	0.0978401037054897	0.172018348623853	218	NA	NA	0.997074794983883	0.018996293311428
RAC875_c62831_255	2B	32	0.0978832520611231	0.0596330275229358	218	NA	NA	0.997074794983883	-0.0315455848935899
Tdurum_contig13698_141	6B	67	0.0980380211289962	0.0756880733944954	218	NA	NA	0.997074794983883	0.0277616538323682
wsnp_CAP11_c3599_1741800	6B	67	0.0980380211289962	0.0756880733944954	218	NA	NA	0.997074794983883	0.0277616538323682
wsnp_Ex_c6401_11124462	6B	67	0.0980380211289962	0.0756880733944954	218	NA	NA	0.997074794983883	0.0277616538323682
Excalibur_c22075_166	6B	67	0.0980380211353123	0.0756880733944955	218	NA	NA	0.997074794983883	-0.0277616538321084
wsnp_CAP12_c527_285541	6B	67	0.0980380211353123	0.0756880733944955	218	NA	NA	0.997074794983883	-0.0277616538321084
wsnp_Ex_c6401_11124792	6B	66	0.0980380211353123	0.0756880733944955	218	NA	NA	0.997074794983883	-0.0277616538321084
Tdurum_contig97520_902	6A	139	0.0982323172682904	0.495412844036697	218	NA	NA	0.997074794983883	-0.0159150661821235
wsnp_Ex_rep_c71217_70021470	7A	130	0.0986193511700424	0.114678899082569	218	NA	NA	0.997074794983883	-0.0251909656350158
BS00060666_51	3A	129	0.0990799012723786	0.112385321100917	218	NA	NA	0.997074794983883	-0.0240185004172808
RAC875_rep_c76047_63	1A	70	0.0990925512665438	0.112385321100917	218	NA	NA	0.997074794983883	0.0364061115668477
RAC875_rep_c116173_605	5B	30	0.0993991251364713	0.169724770642202	218	NA	NA	0.997074794983883	-0.0201218303713482
BS00063801_51	6B	67	0.0999155819023662	0.0825688073394495	218	NA	NA	0.997074794983883	-0.026038815514962
BS00022487_51	2A	64	0.0999716967930322	0.188073394495413	218	NA	NA	0.997074794983883	0.0180593859369154
wsnp_Ex_c41953_48657850	1A	106	0.10043726984719	0.350917431192661	218	NA	NA	0.997074794983883	0.0172402826615983
wsnp_Ex_c41953_48658353	1A	106	0.10043726984719	0.350917431192661	218	NA	NA	0.997074794983883	0.0172402826615983
wsnp_JD_c3973_5044238	1A	106	0.10043726984719	0.350917431192661	218	NA	NA	0.997074794983883	0.0172402826615983
Ra_c58279_702	2A	78	0.10045814863568	0.227064220183486	218	NA	NA	0.997074794983883	0.202333104871286
wsnp_Ex_c5412_9564346	2A	77	0.10045814863568	0.227064220183486	218	NA	NA	0.997074794983883	0.202333104871286
Excalibur_c4189_124	5B	117	0.101254104431873	0.403669724770642	218	NA	NA	0.997074794983883	0.0157462740230052
BS00065076_51	6A	43	0.101632605178664	0.149082568807339	218	NA	NA	0.997074794983883	-0.0201582399362175
RAC875_c16827_292	5B	37	0.10192064329253	0.114678899082569	218	NA	NA	0.997074794983883	0.0226915419028502
wsnp_Ex_c18372_27196625	6B	72	0.102135350075197	0.456422018348624	218	NA	NA	0.997074794983883	-0.0163198087403718
Tdurum_contig10107_580	3B	69	0.102213058797704	0.222477064220183	218	NA	NA	0.997074794983883	0.0172734324549499
IACX5800	2A	142	0.1022481377891	0.378440366972477	218	NA	NA	0.997074794983883	0.014684475736523
wsnp_Ex_c19582_28564743	7A	136	0.102347737993501	0.412844036697248	218	NA	NA	0.997074794983883	0.0156946584481759
CAP11_c2293_200	2A	54	0.102567703548347	0.126146788990826	218	NA	NA	0.997074794983883	0.0224311276201909
wsnp_RFL_Contig2424_1966870	6B	1	0.102769436282651	0.144495412844037	218	NA	NA	0.997074794983883	-0.0208630620402959
RAC875_rep_c105861_454	6A	137	0.102999853503331	0.272935779816514	218	NA	NA	0.997074794983883	-0.0195170894071044
D_contig77859_59	2D	42	0.103269299957849	0.112385321100917	218	NA	NA	0.997074794983883	0.0231876513106961
JD_c285_1438	1A	115	0.103601368454548	0.201834862385321	218	NA	NA	0.997074794983883	0.0190505944117465
wsnp_Ku_c1765_3452586	6A	141	0.103674239134647	0.332568807339449	218	NA	NA	0.997074794983883	-0.0154380350561194
RAC875_c16251_618	3B	136	0.103768897171698	0.100917431192661	218	NA	NA	0.997074794983883	-0.024387459436789
BS00093201_51	2A	123	0.103779206325794	0.410550458715596	218	NA	NA	0.997074794983883	-0.014595283801154
Kukri_rep_c105330_552	7A	127	0.104091169258465	0.284403669724771	218	NA	NA	0.997074794983883	0.0161131189491037
wsnp_Ku_c55961_59662821	5D	191	0.104364728827721	0.19954128440367	218	NA	NA	0.997074794983883	0.0174325670549589
BobWhite_c15075_708	3B	136	0.104785080944046	0.0963302752293578	218	NA	NA	0.997074794983883	-0.0243224784409035
wsnp_Ex_rep_c102067_87314043	1A	108	0.104824622778785	0.458715596330275	218	NA	NA	0.997074794983883	0.0151894938882648
RAC875_rep_c119728_146	1B	75	0.104907462379924	0.0986238532110092	218	NA	NA	0.997074794983883	0.0245047527601598
wsnp_Ku_c44089_51445136	3A	86	0.10499799467426	0.158256880733945	218	NA	NA	0.997074794983883	-0.0194437018953408
Kukri_c2842_248	6B	67	0.105011053574161	0.0756880733944954	218	NA	NA	0.997074794983883	0.0272478282949278
Jagger_c4026_328	2A	125	0.105132731980221	0.403669724770642	218	NA	NA	0.997074794983883	-0.0157810799602487
BS00063208_51	7B	92	0.106132457892537	0.318807339449541	218	NA	NA	0.997074794983883	0.0177276659790664
wsnp_CAP8_c4785_2322876	1A	111	0.106154021429447	0.422018348623853	218	NA	NA	0.997074794983883	0.0149445348569488
BS00077769_51	2A	140	0.106377251735755	0.215596330275229	218	NA	NA	0.997074794983883	-0.0183987656255584
Kukri_c39223_831	1B	110	0.106443780220557	0.162844036697248	218	NA	NA	0.997074794983883	-0.0187061955485754
wsnp_Ex_c28204_37349164	2A	108	0.106458439068811	0.43348623853211	218	NA	NA	0.997074794983883	-0.0150461226315821
Excalibur_rep_c110278_62	3A	142	0.106540064113869	0.0871559633027523	218	NA	NA	0.997074794983883	0.0250390006242185
wsnp_Ex_c2870_5296539	5B	160	0.107033439261754	0.204128440366973	218	NA	NA	0.997074794983883	0.0223824292038195
Tdurum_contig81797_369	4B	60	0.107185554886556	0.477064220183486	218	NA	NA	0.997074794983883	0.0156921265593333
Tdurum_contig12926_687	5D	70	0.107242218244755	0.137614678899083	218	NA	NA	0.997074794983883	-0.0207474996186541
Excalibur_c2598_2052	5A	64	0.10745419666302	0.30045871559633	218	NA	NA	0.997074794983883	-0.0174183233738132
RAC875_rep_c72670_558	3B	132	0.10783109474301	0.279816513761468	218	NA	NA	0.997074794983883	-0.0167165193520145
IAAV8042	5A	99	0.10786329446915	0.25	218	NA	NA	0.997074794983883	-0.0186200790529814
wsnp_Ex_c6217_10848574	3A	86	0.108218152520092	0.0573394495412844	218	NA	NA	0.997074794983883	-0.0301230087553108
wsnp_Ku_c3869_7094615	5B	52	0.108302421185639	0.360091743119266	218	NA	NA	0.997074794983883	0.0147757497059953
BS00023151_51	5D	207	0.108336998992199	0.357798165137615	218	NA	NA	0.997074794983883	0.0172154634392214
wsnp_Ex_c45713_51429315	6B	117	0.108378375133843	0.19954128440367	218	NA	NA	0.997074794983883	0.0206319565471382
wsnp_Ra_rep_c106477_90236168	5B	35	0.108475804326718	0.149082568807339	218	NA	NA	0.997074794983883	-0.0199033270627993
BS00064162_51	1B	95	0.109174871595272	0.0711009174311926	218	NA	NA	0.997074794983883	0.0275751653190994
Excalibur_c25599_358	2A	26	0.109354016370226	0.392201834862385	218	NA	NA	0.997074794983883	-0.0144938438892188
Excalibur_c34765_1023	1B	112	0.109577089092995	0.18348623853211	218	NA	NA	0.997074794983883	-0.0176687952538361
RFL_Contig4251_851	6B	72	0.110388922857388	0.220183486238532	218	NA	NA	0.997074794983883	0.017446720599593
BobWhite_rep_c63429_271	4A	52	0.11039519473575	0.311926605504587	218	NA	NA	0.997074794983883	0.0160821423693491
wsnp_Ex_c6378_11086366	1B	91	0.110797418240054	0.275229357798165	218	NA	NA	0.997074794983883	-0.0159590708332136
BobWhite_c39656_106	1B	91	0.11079741824296	0.275229357798165	218	NA	NA	0.997074794983883	0.0159590708333601
wsnp_RFL_Contig3866_4228783	3A	86	0.110821685519163	0.169724770642202	218	NA	NA	0.997074794983883	-0.0190625196000909
IACX3152	5A	53	0.110940829784462	0.176605504587156	218	NA	NA	0.997074794983883	-0.0227826345002562
CAP11_c6014_160	1A	70	0.111219935179628	0.105504587155963	218	NA	NA	0.997074794983883	0.0242299202343315
BS00087600_51	1A	78	0.111522354933937	0.277522935779817	218	NA	NA	0.997074794983883	0.0164547177059786
RAC875_c26487_118	6B	66	0.11186772681361	0.410550458715596	218	NA	NA	0.997074794983883	-0.0141016312243334
Kukri_c14191_351	6B	58	0.112013038359145	0.364678899082569	218	NA	NA	0.997074794983883	-0.0189523140879135
BS00022180_51	1B	64	0.112082376443036	0.142201834862385	218	NA	NA	0.997074794983883	0.0371451770518725
Kukri_c53506_1141	6B	67	0.112276268580227	0.0711009174311926	218	NA	NA	0.997074794983883	-0.02706968958001
BS00022424_51	3A	141	0.112464996463764	0.0756880733944955	218	NA	NA	0.997074794983883	0.026509514043731
wsnp_Ex_c6142_10746442	7A	213	0.112571426848395	0.217889908256881	218	NA	NA	0.997074794983883	0.016282585151874
Kukri_c1214_948	5B	178	0.112722078484096	0.31651376146789	218	NA	NA	0.997074794983883	0.0146971497220436
BS00068033_51	7A	213	0.112877359673514	0.454128440366972	218	NA	NA	0.997074794983883	-0.0147346762116829
BS00065693_51	5A	49	0.112911291357187	0.362385321100917	218	NA	NA	0.997074794983883	-0.0168641680292314
BobWhite_rep_c52979_181	6A	16	0.113255227550221	0.497706422018349	218	NA	NA	0.997074794983883	-0.0141835817028637
BS00030430_51	3B	69	0.113295829203324	0.213302752293578	218	NA	NA	0.997074794983883	-0.0170779990192393
Tdurum_contig52096_270	7B	155	0.113773499113142	0.350917431192661	218	NA	NA	0.997074794983883	0.0192502167537985
BobWhite_c13373_250	2A	19	0.114325090116324	0.48394495412844	218	NA	NA	0.997074794983883	0.013742441340538
wsnp_CAP7_c949_486485	7A	136	0.114606153812813	0.392201834862385	218	NA	NA	0.997074794983883	-0.0156108090594902
IAAV4595	4B	66	0.114815082457945	0.176605504587156	218	NA	NA	0.997074794983883	-0.0205841881821698
Tdurum_contig93532_89	1B	114	0.11543120312825	0.181192660550459	218	NA	NA	0.997074794983883	0.0175356325815734
Excalibur_rep_c67198_530	1B	31	0.115444522226839	0.172018348623853	218	NA	NA	0.997074794983883	-0.0359865939378921
RAC875_c94534_75	1A	78	0.115815732593949	0.126146788990826	218	NA	NA	0.997074794983883	-0.0236161983968799
Tdurum_contig47253_1624	1B	100	0.115865852942378	0.119266055045872	218	NA	NA	0.997074794983883	0.0215904572298307
RAC875_c13610_1239	6A	5	0.115946105129492	0.160550458715596	218	NA	NA	0.997074794983883	0.0199209673036975
Kukri_c47342_73	1B	57	0.116212992746434	0.155963302752294	218	NA	NA	0.997074794983883	0.0848095923117853
RAC875_c35993_308	5A	56	0.116267111852029	0.403669724770642	218	NA	NA	0.997074794983883	-0.0157103000090979
D_GCE8AKX02J2BYY_249	5D	187	0.11637617319215	0.231651376146789	218	NA	NA	0.997074794983883	-0.0166060811946345
BS00070861_51	2B	108	0.116498821983364	0.126146788990826	218	NA	NA	0.997074794983883	0.0219557222211186
Excalibur_c1310_414	7A	55	0.116614428322365	0.126146788990826	218	NA	NA	0.997074794983883	0.0205265713389537
BS00083998_51	2B	161	0.11669193573876	0.410550458715596	218	NA	NA	0.997074794983883	-0.0157160874620921
BS00104364_51	4B	75	0.11673693677403	0.415137614678899	218	NA	NA	0.997074794983883	-0.0157790935284616
BobWhite_c43135_397	6B	1	0.116833755189356	0.442660550458716	218	NA	NA	0.997074794983883	-0.0141137231748845
BobWhite_c25105_507	7A	213	0.117253406124356	0.139908256880734	218	NA	NA	0.997074794983883	0.0199575876272746
Tdurum_contig54463_316	3B	68	0.117397426584666	0.362385321100917	218	NA	NA	0.997074794983883	0.014545892715522
Kukri_c54078_114	5B	83	0.117573132129937	0.454128440366972	218	NA	NA	0.997074794983883	-0.0140711491879992
Excalibur_c55186_351	1B	171	0.117658564457488	0.0779816513761468	218	NA	NA	0.997074794983883	0.0245875829018072
Kukri_c14889_116	5A	70	0.117807997023107	0.341743119266055	218	NA	NA	0.997074794983883	0.0144422508613244
Tdurum_contig12551_233	5B	77	0.117910067948422	0.26605504587156	218	NA	NA	0.997074794983883	-0.0182873518722939
Kukri_rep_c69177_180	2B	29	0.118037649160657	0.0619266055045872	218	NA	NA	0.997074794983883	0.0288073576049754
BS00065934_51	3B	46	0.118259460049759	0.463302752293578	218	NA	NA	0.997074794983883	0.014789251775988
BS00011109_51	2D	54	0.118717231488732	0.270642201834862	218	NA	NA	0.997074794983883	-0.017753454215665
RAC875_c3492_2195	7B	67	0.118767149897024	0.256880733944954	218	NA	NA	0.997074794983883	-0.0177888540562705
BS00110266_51	3A	88	0.11884444288848	0.130733944954128	218	NA	NA	0.997074794983883	-0.0215734524140423
wsnp_Ex_c56443_58561683	6D	87	0.11928447010506	0.458715596330275	218	NA	NA	0.997074794983883	0.0144303515493629
Tdurum_contig11613_329	7A	55	0.119368511861683	0.142201834862385	218	NA	NA	0.997074794983883	0.0193720793006498
BS00022541_51	7A	136	0.119433085886758	0.0894495412844037	218	NA	NA	0.997074794983883	-0.0249605685905991
Kukri_c10751_1031	3A	130	0.119594866061859	0.493119266055046	218	NA	NA	0.997074794983883	0.0144623261629109
Kukri_c10751_264	3A	130	0.119594866061859	0.493119266055046	218	NA	NA	0.997074794983883	0.0144623261629109
BS00040743_51	1B	92	0.119675032545838	0.204128440366972	218	NA	NA	0.997074794983883	0.0170361194038544
wsnp_Ex_rep_c70675_69579757	6A	137	0.119712237529565	0.243119266055046	218	NA	NA	0.997074794983883	0.0168068178837828
BS00065981_51	7B	96	0.119741579381911	0.0917431192660551	218	NA	NA	0.997074794983883	0.0250706458157026
BS00069980_51	5A	53	0.120353911820358	0.178899082568807	218	NA	NA	0.997074794983883	0.0225298437168036
BobWhite_c10901_578	5A	53	0.120353911836477	0.178899082568807	218	NA	NA	0.997074794983883	-0.0225298437160717
BS00067797_51	5A	53	0.120353911836477	0.178899082568807	218	NA	NA	0.997074794983883	-0.0225298437160717
IAAV1417	5A	53	0.120353911836477	0.178899082568807	218	NA	NA	0.997074794983883	-0.0225298437160717
Tdurum_contig50392_1355	3A	89	0.120453563552564	0.110091743119266	218	NA	NA	0.997074794983883	-0.0245233985985713
RAC875_rep_c77197_202	6B	1	0.120483814611148	0.426605504587156	218	NA	NA	0.997074794983883	0.0139705379267934
BobWhite_c12426_84	2A	26	0.120487282779849	0.403669724770642	218	NA	NA	0.997074794983883	-0.0142532999937108
Excalibur_c18324_390	2A	26	0.120487282779849	0.403669724770642	218	NA	NA	0.997074794983883	-0.0142532999937108
wsnp_Ex_c5457_9632050	3B	69	0.12076586947624	0.311926605504587	218	NA	NA	0.997074794983883	0.015177306036569
BobWhite_c28819_733	2A	108	0.121108402858581	0.454128440366973	218	NA	NA	0.997074794983883	-0.0143424812104129
wsnp_Ra_c7112_12318340	7A	213	0.121420121947729	0.222477064220183	218	NA	NA	0.997074794983883	-0.0158750136159003
Kukri_c2827_439	5B	41	0.121594491014831	0.135321100917431	218	NA	NA	0.997074794983883	0.0199146490386264
wsnp_Ex_c62351_62025689	5A	43	0.121725423072009	0.169724770642202	218	NA	NA	0.997074794983883	0.0204818128179829
D_GDEEGVY01AU4CW_149	5B	161	0.121907800325813	0.0825688073394495	218	NA	NA	0.997074794983883	-0.0235806279343898
BS00048090_51	7B	74	0.121908479739422	0.174311926605505	218	NA	NA	0.997074794983883	0.0186221467305892
IAAV4890	7B	157	0.122391692757213	0.190366972477064	218	NA	NA	0.997074794983883	0.0551947221666182
BS00077768_51	2A	140	0.122486542260851	0.224770642201835	218	NA	NA	0.997074794983883	-0.0172865968437326
Excalibur_c8009_325	2A	142	0.122488610350355	0.18348623853211	218	NA	NA	0.997074794983883	-0.0186432988501064
wsnp_Ex_c11348_18326158	6B	72	0.12249999002414	0.160550458715596	218	NA	NA	0.997074794983883	0.020315871524101
RAC875_c21086_130	3B	64	0.122708648378889	0.270642201834862	218	NA	NA	0.997074794983883	-0.0157513755578442
Excalibur_c32366_122	4A	49	0.123020136245649	0.307339449541284	218	NA	NA	0.997074794983883	-0.0155071652552037
D_contig26362_1277	6D	161	0.123198277334576	0.350917431192661	218	NA	NA	0.997074794983883	-0.0146320924449981
Excalibur_c96483_520	7A	136	0.123826222431502	0.477064220183486	218	NA	NA	0.997074794983883	-0.0146271173519059
wsnp_JD_rep_c50820_34666611	3B	132	0.124100710800948	0.284403669724771	218	NA	NA	0.997074794983883	0.016113233494238
Tdurum_contig54925_225	2B	108	0.124259269810423	0.0917431192660551	218	NA	NA	0.997074794983883	0.025109267483991
BS00067024_51	1B	96	0.124632422642854	0.438073394495413	218	NA	NA	0.997074794983883	0.0146338293421993
Tdurum_contig10036_1044	1B	112	0.12470787400689	0.178899082568807	218	NA	NA	0.997074794983883	0.0171139821048385
IAAV1683	1B	114	0.124707874011395	0.178899082568807	218	NA	NA	0.997074794983883	-0.0171139821045583
BobWhite_c14304_687	1B	86	0.12493409585262	0.0779816513761468	218	NA	NA	0.997074794983883	0.0246660498197571
BS00095416_51	4B	58	0.124966190685498	0.48394495412844	218	NA	NA	0.997074794983883	-0.0157641433866598
RAC875_c42648_115	2A	125	0.125290962578405	0.392201834862385	218	NA	NA	0.997074794983883	-0.0149375607315116
RAC875_c16993_196	2B	154	0.125396492690996	0.0894495412844036	218	NA	NA	0.997074794983883	0.0287160143765419
Kukri_c11327_977	2A	102	0.125983563058155	0.362385321100917	218	NA	NA	0.997074794983883	-0.0145950369109586
IAAV6957	7A	148	0.126033920923894	0.481651376146789	218	NA	NA	0.997074794983883	0.0142377986379341
Tdurum_contig86183_221	2A	143	0.126043709147695	0.192660550458716	218	NA	NA	0.997074794983883	-0.0182087239659423
wsnp_JD_c1316_1891903	3B	69	0.126527431140663	0.227064220183486	218	NA	NA	0.997074794983883	-0.0162825534911928
Ku_c915_507	5A	86	0.126840876847685	0.146788990825688	218	NA	NA	0.997074794983883	-0.0198347717285015
Tdurum_contig5352_556	7B	10	0.126979351549481	0.279816513761468	218	NA	NA	0.997074794983883	-0.0151054713758629
Tdurum_contig10036_977	1B	114	0.127120188135608	0.181192660550459	218	NA	NA	0.997074794983883	-0.0168734401000945
Kukri_c52608_142	2A	163	0.127140972184958	0.44954128440367	218	NA	NA	0.997074794983883	0.0147963514557965
RAC875_c41786_587	6A	43	0.127838008836128	0.254587155963303	218	NA	NA	0.997074794983883	-0.0150832471694624
Excalibur_c23452_401	5B	178	0.127906185869569	0.422018348623853	218	NA	NA	0.997074794983883	-0.0135693076243362
Kukri_rep_c107435_940	5A	43	0.128136873641775	0.16743119266055	218	NA	NA	0.997074794983883	0.0200601400264553
BS00003866_51	4A	62	0.128531370640747	0.410550458715596	218	NA	NA	0.997074794983883	0.0145817957973842
Ku_c29856_132	7A	136	0.128935965667295	0.5	218	NA	NA	0.997074794983883	-0.0147887720169821
wsnp_BE497820A_Ta_2_2	5A	50	0.129054331213824	0.0802752293577982	218	NA	NA	0.997074794983883	-0.0263104001353582
wsnp_Ex_c2772_5130007	2A	5	0.129280747355355	0.458715596330275	218	NA	NA	0.997074794983883	-0.0127294798373461
BobWhite_c28819_517	2A	108	0.129378256898411	0.458715596330275	218	NA	NA	0.997074794983883	0.0139851492884331
Tdurum_contig6086_269	2A	143	0.129591715522997	0.185779816513762	218	NA	NA	0.997074794983883	0.0183602353735282
Kukri_c7633_724	5A	49	0.129622737813912	0.360091743119266	218	NA	NA	0.997074794983883	0.0162323160953104
wsnp_Ex_c51352_55323092	2B	97	0.129646084457648	0.149082568807339	218	NA	NA	0.997074794983883	-0.0199614272825972
BS00027770_51	6B	98	0.130153963130896	0.073394495412844	218	NA	NA	0.997074794983883	0.0246727149131769
RAC875_rep_c70093_1079	2A	106	0.130343404457012	0.231651376146789	218	NA	NA	0.997074794983883	0.0165880198265214
Kukri_c15308_173	2A	99	0.130343404470274	0.231651376146789	218	NA	NA	0.997074794983883	-0.0165880198260187
wsnp_Ex_rep_c68113_66877517	2A	99	0.130343404470274	0.231651376146789	218	NA	NA	0.997074794983883	-0.0165880198260187
Kukri_c29121_654	1D	90	0.130512866120108	0.327981651376147	218	NA	NA	0.997074794983883	0.0764504705682327
Excalibur_rep_c67100_1541	6A	141	0.1309902574979	0.371559633027523	218	NA	NA	0.997074794983883	0.0150218166540625
Kukri_c26697_366	2A	151	0.131116150243538	0.126146788990826	218	NA	NA	0.997074794983883	-0.0211168750121047
wsnp_Ex_c28900_37982485	1A	106	0.131198809662044	0.472477064220184	218	NA	NA	0.997074794983883	0.0140819878853584
IAAV2065	2A	184	0.131810720470886	0.073394495412844	218	NA	NA	0.997074794983883	-0.0275558170373515
wsnp_Ex_c3964_7181151	2D	99	0.131810720470886	0.073394495412844	218	NA	NA	0.997074794983883	-0.0275558170373515
Tdurum_contig42487_1555	7A	213	0.131998322474237	0.43348623853211	218	NA	NA	0.997074794983883	0.0144558731918121
Jagger_c1611_158	5A	53	0.132206213009591	0.16743119266055	218	NA	NA	0.997074794983883	0.0223976747241004
Jagger_c5915_58	5A	53	0.132206213017545	0.167431192660551	218	NA	NA	0.997074794983883	-0.0223976747238375
wsnp_Ex_c24594_33843836	5A	53	0.132206213017545	0.167431192660551	218	NA	NA	0.997074794983883	-0.0223976747238375
wsnp_Ex_c39592_46849607	5A	55	0.132264346653117	0.428899082568807	218	NA	NA	0.997074794983883	-0.0142260620935337
Tdurum_contig48760_112	5A	69	0.132845458567892	0.490825688073395	218	NA	NA	0.997074794983883	-0.0132205794094702
BS00040742_51	3B	88	0.132873246831608	0.0802752293577982	218	NA	NA	0.997074794983883	0.0241150276251347
RAC875_c49370_327	4A	94	0.132930593171046	0.0848623853211009	218	NA	NA	0.997074794983883	-0.0252200030276724
BS00060015_51	5B	37	0.133274747582604	0.403669724770642	218	NA	NA	0.997074794983883	0.0154710290991176
BS00105791_51	4B	62	0.133396514322235	0.392201834862385	218	NA	NA	0.997074794983883	-0.017402471168861
BS00010144_51	5D	191	0.133530147665703	0.231651376146789	218	NA	NA	0.997074794983883	-0.0161381497972926
wsnp_Ex_rep_c101866_87158671	2A	102	0.133599894745243	0.073394495412844	218	NA	NA	0.997074794983883	0.0267889263911982
wsnp_Ex_c1782_3365844	2A	102	0.133599894752925	0.073394495412844	218	NA	NA	0.997074794983883	-0.0267889263905534
wsnp_BE405275A_Ta_1_1	4A	30	0.133621372049374	0.25	218	NA	NA	0.997074794983883	0.016759819849069
BS00022851_51	1B	96	0.133726720314303	0.456422018348624	218	NA	NA	0.997074794983883	-0.0141137770372142
BobWhite_c46338_76	5A	53	0.13394903813453	0.176605504587156	218	NA	NA	0.997074794983883	0.0218430211307235
Excalibur_c63344_424	5A	53	0.13394903813453	0.176605504587156	218	NA	NA	0.997074794983883	0.0218430211307235
IACX12578	5A	53	0.13394903813453	0.176605504587156	218	NA	NA	0.997074794983883	0.0218430211307235
Kukri_c2621_610	5A	53	0.13394903813453	0.176605504587156	218	NA	NA	0.997074794983883	0.0218430211307235
Kukri_c75644_104	5A	53	0.13394903813453	0.176605504587156	218	NA	NA	0.997074794983883	0.0218430211307235
RAC875_c19105_498	5A	53	0.13394903813453	0.176605504587156	218	NA	NA	0.997074794983883	0.0218430211307235
RAC875_rep_c110032_448	5A	53	0.13394903813453	0.176605504587156	218	NA	NA	0.997074794983883	0.0218430211307235
BS00078242_51	5A	53	0.133949038148361	0.176605504587156	218	NA	NA	0.997074794983883	-0.0218430211297793
IACX3154	5A	53	0.133949038148361	0.176605504587156	218	NA	NA	0.997074794983883	-0.0218430211297793
Kukri_c30875_283	5A	53	0.133949038148361	0.176605504587156	218	NA	NA	0.997074794983883	-0.0218430211297793
IAAV6974	3A	86	0.13407811349874	0.153669724770642	218	NA	NA	0.997074794983883	0.0187669373388353
Tdurum_contig28033_420	3B	65	0.134134430268037	0.268348623853211	218	NA	NA	0.997074794983883	0.0154228963819021
BS00007684_51	4B	63	0.134412896826781	0.389908256880734	218	NA	NA	0.997074794983883	0.0174152585189287
wsnp_Ex_c9750_16105678	6B	72	0.13449735277538	0.222477064220184	218	NA	NA	0.997074794983883	-0.0164433826201478
wsnp_Ex_c24927_34181611	6B	76	0.134542474067476	0.165137614678899	218	NA	NA	0.997074794983883	-0.0179750715178031
BobWhite_rep_c66990_294	3B	80	0.134579335991749	0.100917431192661	218	NA	NA	0.997074794983883	-0.022716339041132
Excalibur_c431_1130	6A	13	0.134741408133979	0.440366972477064	218	NA	NA	0.997074794983883	0.0137660504375248
RAC875_rep_c116436_106	7B	67	0.134948761780521	0.247706422018349	218	NA	NA	0.997074794983883	-0.0170740622949346
wsnp_Ku_c10877_17896883	5D	191	0.135027632341445	0.178899082568807	218	NA	NA	0.997074794983883	0.017462214458821
Excalibur_c91745_337	5D	191	0.135079595550901	0.181192660550459	218	NA	NA	0.997074794983883	0.017355920450719
Tdurum_contig33737_157	4B	56	0.135247852986442	0.178899082568807	218	NA	NA	0.997074794983883	0.0170917242091133
BS00076246_51	5A	89	0.135314600440062	0.332568807339449	218	NA	NA	0.997074794983883	0.02119459384393
Ex_c11348_1256	6B	72	0.13532557586867	0.158256880733945	218	NA	NA	0.997074794983883	0.0197130578265057
Ku_c68657_464	6B	72	0.13532557586867	0.158256880733945	218	NA	NA	0.997074794983883	0.0197130578265057
RAC875_c68120_285	5A	63	0.135398380297004	0.270642201834862	218	NA	NA	0.997074794983883	0.0169444647233892
wsnp_Ex_c53387_56641291	7A	213	0.135590337139149	0.217889908256881	218	NA	NA	0.997074794983883	0.0154401268460678
BS00035732_51	7D	144	0.135810590227784	0.341743119266055	218	NA	NA	0.997074794983883	0.015092502337458
IACX5670	2D	45	0.135929748772122	0.284403669724771	218	NA	NA	0.997074794983883	-0.0519802310813162
Tdurum_contig47258_1039	2A	96	0.135956953789732	0.321100917431193	218	NA	NA	0.997074794983883	0.0141925828278335
wsnp_JD_c47318_32176833	2B	107	0.136067667689275	0.415137614678899	218	NA	NA	0.997074794983883	-0.0145763226162448
Tdurum_contig10987_800	5A	53	0.136167149652975	0.181192660550459	218	NA	NA	0.997074794983883	-0.0216357246063588
wsnp_JD_c9510_10342089	5A	53	0.136167149652975	0.181192660550459	218	NA	NA	0.997074794983883	-0.0216357246063588
wsnp_Ex_c1997_3755945	1A	87	0.13618805472368	0.231651376146789	218	NA	NA	0.997074794983883	-0.0162400019021298
BS00022409_51	2A	143	0.136445098333081	0.190366972477064	218	NA	NA	0.997074794983883	-0.0178889219637903
Kukri_rep_c68300_216	2A	143	0.136541834167115	0.188073394495413	218	NA	NA	0.997074794983883	-0.0179209159331237
BS00049977_51	3A	131	0.136728120130142	0.474770642201835	218	NA	NA	0.997074794983883	0.0138289073199349
Kukri_c30390_1731	6B	76	0.136874750691499	0.128440366972477	218	NA	NA	0.997074794983883	-0.0192984730976491
Kukri_c26474_540	2B	99	0.136925431563536	0.220183486238532	218	NA	NA	0.997074794983883	0.0166004269475124
IACX8074	1B	134	0.136961157679982	0.327981651376147	218	NA	NA	0.997074794983883	0.0138358110622478
RAC875_c8081_435	3B	69	0.137295655405016	0.217889908256881	218	NA	NA	0.997074794983883	0.0159474046803902
BobWhite_c4399_447	7A	136	0.137409385070675	0.0779816513761468	218	NA	NA	0.997074794983883	0.0243279200943505
IACX5924	7B	96	0.137513848539974	0.0963302752293578	218	NA	NA	0.997074794983883	0.0236960466224296
BS00022053_51	7B	96	0.137513848549905	0.0963302752293578	218	NA	NA	0.997074794983883	-0.0236960466219802
BS00066873_51	7B	95	0.137513848549905	0.0963302752293578	218	NA	NA	0.997074794983883	-0.0236960466219802
Tdurum_contig97814_355	7B	96	0.137513848549905	0.0963302752293578	218	NA	NA	0.997074794983883	-0.0236960466219802
wsnp_Ku_c15567_24224486	2A	94	0.137639278204262	0.330275229357798	218	NA	NA	0.997074794983883	0.0141540624110341
Kukri_rep_c68594_530	4D	54	0.137907131410496	0.394495412844037	218	NA	NA	0.997074794983883	-0.0136280902810979
CAP11_c3138_241	7A	118	0.137938228640859	0.353211009174312	218	NA	NA	0.997074794983883	0.0149987513404835
Excalibur_rep_c87351_347	6B	120	0.138002466921385	0.348623853211009	218	NA	NA	0.997074794983883	-0.0142162220034434
wsnp_Ku_c40084_48381107	5B	139	0.138043954158831	0.222477064220183	218	NA	NA	0.997074794983883	-0.0164585267002768
wsnp_Ex_c17693_26438399	7A	130	0.138111660109525	0.369266055045872	218	NA	NA	0.997074794983883	0.0155375191492135
Tdurum_contig96086_74	1A	108	0.138228202293346	0.465596330275229	218	NA	NA	0.997074794983883	-0.0138842997602984
Kukri_c12079_204	3A	123	0.138235590271836	0.334862385321101	218	NA	NA	0.997074794983883	0.0142689277898471
RFL_Contig2920_563	7A	128	0.138358208765889	0.373853211009174	218	NA	NA	0.997074794983883	0.0154129730869768
RAC875_c9930_191	3B	110	0.138732208526037	0.334862385321101	218	NA	NA	0.997074794983883	0.013869878899107
CAP7_c756_531	5D	187	0.138757784694973	0.190366972477064	218	NA	NA	0.997074794983883	0.0190278664674395
Kukri_c35049_357	5D	187	0.138757784703101	0.190366972477064	218	NA	NA	0.997074794983883	-0.0190278664671668
Excalibur_rep_c69865_157	6B	119	0.138876141402326	0.0756880733944955	218	NA	NA	0.997074794983883	-0.0286226894687189
BobWhite_c17385_55	6A	99	0.138894113551568	0.073394495412844	218	NA	NA	0.997074794983883	0.0243686507306506
BS00065152_51	6A	99	0.138894113558111	0.073394495412844	218	NA	NA	0.997074794983883	-0.0243686507303575
Tdurum_contig41142_267	6B	81	0.139041313619779	0.288990825688073	218	NA	NA	0.997074794983883	-0.0155100189511614
Ku_c56370_1155	3A	88	0.139097278701575	0.13302752293578	218	NA	NA	0.997074794983883	-0.0196929237509593
wsnp_Ku_c4886_8753646	3A	88	0.139097278701575	0.13302752293578	218	NA	NA	0.997074794983883	-0.0196929237509593
Tdurum_contig54957_624	3D	143	0.139149891580614	0.392201834862385	218	NA	NA	0.997074794983883	0.0143098293745689
BS00033442_51	7A	126	0.139354374594165	0.477064220183486	218	NA	NA	0.997074794983883	-0.015221202103656
Kukri_rep_c104727_91	2A	99	0.139382498511521	0.229357798165138	218	NA	NA	0.997074794983883	-0.0163399815469436
BS00105846_51	1B	29	0.13951256346392	0.463302752293578	218	NA	NA	0.997074794983883	-0.014296642367257
IAAV6131	7A	59	0.13966730842748	0.458715596330275	218	NA	NA	0.997074794983883	-0.0132666087522537
Kukri_c60627_74	2D	41	0.139781219998476	0.440366972477064	218	NA	NA	0.997074794983883	0.0143714811957691
D_contig17313_245	2D	2	0.139822676927356	0.252293577981651	218	NA	NA	0.997074794983883	0.0154648142853784
BS00031814_51	2B	97	0.140309841562939	0.325688073394495	218	NA	NA	0.997074794983883	-0.0134174739726842
BS00084106_51	5B	139	0.140476154886373	0.256880733944954	218	NA	NA	0.997074794983883	0.0152713811163245
Excalibur_c22998_621	6B	67	0.140495550238461	0.412844036697248	218	NA	NA	0.997074794983883	-0.013049325729626
BS00037020_51	4B	74	0.14083205345857	0.155963302752294	218	NA	NA	0.997074794983883	0.0175672898458545
wsnp_Ex_c12152_19428078	5B	123	0.141119030810998	0.396788990825688	218	NA	NA	0.997074794983883	-0.0138436436723381
Excalibur_rep_c92855_977	6B	66	0.141176801853132	0.415137614678899	218	NA	NA	0.997074794983883	-0.0130625806850722
Excalibur_c9149_1326	1B	84	0.141191264282684	0.307339449541284	218	NA	NA	0.997074794983883	0.0149853035217742
Kukri_c3983_670	6B	65	0.141239948593061	0.190366972477064	218	NA	NA	0.997074794983883	0.0185481248339556
BS00017187_51	7B	67	0.141522688293817	0.247706422018349	218	NA	NA	0.997074794983883	0.0173681891886845
BobWhite_c41272_159	1A	108	0.14208044666793	0.470183486238532	218	NA	NA	0.997074794983883	-0.0135985193180597
IAAV6777	6A	136	0.142448444230076	0.463302752293578	218	NA	NA	0.997074794983883	-0.0136940885462424
RFL_Contig2656_871	2A	149	0.142995916164727	0.128440366972477	218	NA	NA	0.997074794983883	0.0190519207465272
wsnp_BE443588A_Ta_2_2	1A	108	0.143137997705612	0.470183486238532	218	NA	NA	0.997074794983883	0.0135992858202103
BS00065139_51	1B	65	0.143202229319744	0.318807339449541	218	NA	NA	0.997074794983883	-0.0157274252471868
wsnp_Ex_rep_c67727_66398596	3A	86	0.143241900309523	0.165137614678899	218	NA	NA	0.997074794983883	-0.0179283954180853
Tdurum_contig42366_944	3B	92	0.143611056977149	0.479357798165138	218	NA	NA	0.997074794983883	0.0135705976256109
Excalibur_rep_c74009_217	5A	53	0.143831041640256	0.169724770642202	218	NA	NA	0.997074794983883	0.0220796129743359
Kukri_c5460_1063	5A	53	0.143831041640256	0.169724770642202	218	NA	NA	0.997074794983883	0.0220796129743359
IACX11633	5A	53	0.143831041645527	0.169724770642202	218	NA	NA	0.997074794983883	-0.0220796129740393
wsnp_Ra_c57838_59796310	5A	53	0.143831041645527	0.169724770642202	218	NA	NA	0.997074794983883	-0.0220796129740393
Ex_c2389_1634	1A	70	0.144217035674392	0.0986238532110092	218	NA	NA	0.997074794983883	-0.0450564737629016
Tdurum_contig82378_264	4B	56	0.144258692399738	0.479357798165138	218	NA	NA	0.997074794983883	0.0149701214075488
Tdurum_contig10036_741	1B	112	0.144296201263804	0.176605504587156	218	NA	NA	0.997074794983883	-0.0163002601716014
BS00068181_51	2B	131	0.144360064006214	0.19954128440367	218	NA	NA	0.997074794983883	-0.0169841892843845
RAC875_c220_1354	4A	109	0.144646715468398	0.376146788990826	218	NA	NA	0.997074794983883	-0.0140423378141525
RAC875_c826_839	1B	58	0.144679622235852	0.435779816513761	218	NA	NA	0.997074794983883	0.0152224061751136
BS00013563_51	5A	53	0.145008730881901	0.174311926605505	218	NA	NA	0.997074794983883	-0.0216987861822098
IACX9290	1B	134	0.145031068147324	0.325688073394495	218	NA	NA	0.997074794983883	0.0135288665828455
wsnp_Ex_c1276_2445537	6B	74	0.145100795677491	0.422018348623853	218	NA	NA	0.997074794983883	0.0140038519020056
Tdurum_contig32579_121	6B	88	0.145115251344759	0.181192660550459	218	NA	NA	0.997074794983883	0.0167923744994138
CAP12_c2615_128	3D	131	0.145504037923949	0.139908256880734	218	NA	NA	0.997074794983883	0.0195380243561418
BS00083578_51	7B	134	0.145702158245575	0.146788990825688	218	NA	NA	0.997074794983883	0.0190827486141529
wsnp_Ex_c15475_23756906	3A	130	0.145738464121368	0.497706422018349	218	NA	NA	0.997074794983883	0.0135915280128769
D_GB5Y7FA02I369B_378	1D	38	0.145817713642056	0.357798165137615	218	NA	NA	0.997074794983883	0.0137422293434604
wsnp_Ex_c7002_12063325	6A	131	0.14628118280499	0.231651376146789	218	NA	NA	0.997074794983883	0.015813135441352
Kukri_c12534_559	1A	55	0.146446806750117	0.100917431192661	218	NA	NA	0.997074794983883	-0.0249989631634051
RAC875_c19259_1902	5A	142	0.146615567403939	0.103211009174312	218	NA	NA	0.997074794983883	-0.0207789311953213
BobWhite_c23953_312	2A	104	0.146675252721796	0.451834862385321	218	NA	NA	0.997074794983883	-0.0138397922584996
wsnp_BG263521A_Ta_2_2	2A	104	0.146675252721796	0.451834862385321	218	NA	NA	0.997074794983883	-0.0138397922584996
Kukri_c31776_1621	2A	26	0.146786001547329	0.396788990825688	218	NA	NA	0.997074794983883	-0.0132085238256163
Tdurum_contig10729_734	6B	120	0.14711482983785	0.261467889908257	218	NA	NA	0.997074794983883	-0.0172146675099034
Tdurum_contig10579_790	2A	106	0.147249464641114	0.442660550458716	218	NA	NA	0.997074794983883	0.0134167954946198
RFL_Contig727_736	5A	52	0.147455049469092	0.174311926605505	218	NA	NA	0.997074794983883	0.0183541211711766
RAC875_c609_362	2B	27	0.147464862602253	0.270642201834862	218	NA	NA	0.997074794983883	0.0148840172611928
BS00080090_51	5A	53	0.147550284800064	0.165137614678899	218	NA	NA	0.997074794983883	0.0216373655772903
IAAV3791	2A	141	0.147766351183634	0.470183486238532	218	NA	NA	0.997074794983883	0.0136556403913541
wsnp_Ku_c3102_5811860	5B	83	0.148261135130995	0.488532110091743	218	NA	NA	0.997074794983883	0.0132868502493642
Excalibur_c48404_59	2B	161	0.148343664113099	0.0642201834862385	218	NA	NA	0.997074794983883	-0.0295566570386621
wsnp_Ex_c15646_23969140	2B	161	0.148343664113099	0.0642201834862385	218	NA	NA	0.997074794983883	-0.0295566570386621
RAC875_c38003_164	2B	35	0.148533116765759	0.11697247706422	218	NA	NA	0.997074794983883	-0.0199915500379784
wsnp_Ex_c24085_33332723	3A	177	0.148715573416774	0.364678899082569	218	NA	NA	0.997074794983883	-0.0129080813840421
Excalibur_c11980_619	1B	114	0.148906159200643	0.160550458715596	218	NA	NA	0.997074794983883	-0.0169994961575965
IAAV3027	7A	136	0.149001011500127	0.465596330275229	218	NA	NA	0.997074794983883	-0.0140374400897336
wsnp_Ex_c23795_33033150	5A	126	0.149198478416047	0.412844036697248	218	NA	NA	0.997074794983883	-0.0138801525195165
Kukri_c15823_196	5B	178	0.149208676358346	0.474770642201835	218	NA	NA	0.997074794983883	0.0131721411406325
Kukri_c48125_714	7D	144	0.149284097231892	0.344036697247706	218	NA	NA	0.997074794983883	-0.0144301651144154
wsnp_Ku_c10362_17156084	3A	25	0.149359083329118	0.263761467889908	218	NA	NA	0.997074794983883	0.0138096048965206
Excalibur_c20597_509	6A	17	0.149381334528905	0.410550458715596	218	NA	NA	0.997074794983883	0.0130364305949131
Tdurum_contig74813_560	6B	1	0.14944212918672	0.146788990825688	218	NA	NA	0.997074794983883	0.0179060018706232
RAC875_c33037_578	2A	141	0.149572932669878	0.236238532110092	218	NA	NA	0.997074794983883	0.015504139147577
wsnp_Ku_c46363_53116979	6B	114	0.149822872804558	0.401376146788991	218	NA	NA	0.997074794983883	-0.0138347115774069
BS00059929_51	7A	136	0.149829578590355	0.490825688073394	218	NA	NA	0.997074794983883	-0.0139635910608584
Excalibur_c34189_122	7A	211	0.149914063799308	0.208715596330275	218	NA	NA	0.997074794983883	0.0152417909852165
Excalibur_c15744_322	6B	1	0.150010776019822	0.334862385321101	218	NA	NA	0.997074794983883	-0.0196940007069841
BS00034255_51	4B	62	0.150013503178289	0.401376146788991	218	NA	NA	0.997074794983883	-0.0317318150902253
wsnp_Ex_c4728_8444212	6B	26	0.150206934775616	0.155963302752294	218	NA	NA	0.997074794983883	-0.0187915118683817
wsnp_Ex_c44049_50205904	1A	71	0.150210739310363	0.0619266055045872	218	NA	NA	0.997074794983883	0.028060788353875
Tdurum_contig42092_281	5B	56	0.15024708677182	0.144495412844037	218	NA	NA	0.997074794983883	0.0357935905494102
wsnp_JD_c4413_5541190	3B	89	0.150391661450191	0.0825688073394495	218	NA	NA	0.997074794983883	0.0231738598183391
Kukri_c31964_56	1A	58	0.150441904574727	0.0986238532110092	218	NA	NA	0.997074794983883	0.0244658114666456
wsnp_Ex_c14481_22485922	6B	25	0.150680252890188	0.142201834862385	218	NA	NA	0.997074794983883	-0.0192500586873599
wsnp_Ex_rep_c66900_65314012	5A	53	0.150730157714084	0.16743119266055	218	NA	NA	0.997074794983883	0.0220157501190092
IAAV4074	5B	51	0.15093774252984	0.142201834862385	218	NA	NA	0.997074794983883	0.0195819535886237
Excalibur_c2433_324	5B	51	0.15093774252993	0.142201834862385	218	NA	NA	0.997074794983883	-0.0195819535885349
RAC875_c41315_157	5A	53	0.151161270256133	0.178899082568807	218	NA	NA	0.997074794983883	0.0209422334165081
BS00072993_51	3B	86	0.15122495922331	0.160550458715596	218	NA	NA	0.997074794983883	0.0183248191633107
Tdurum_contig82378_561	4B	56	0.151996392017094	0.481651376146789	218	NA	NA	0.997074794983883	-0.0147221179172616
wsnp_CAP11_rep_c8768_3788007	2A	99	0.152146771594309	0.227064220183486	218	NA	NA	0.997074794983883	0.0158408784483166
wsnp_Ex_c15325_23565935	2A	99	0.152146771594309	0.227064220183486	218	NA	NA	0.997074794983883	0.0158408784483166
IAAV5505	3B	65	0.152507833270722	0.270642201834862	218	NA	NA	0.997074794983883	0.0147756015622469
RAC875_rep_c105766_652	1A	107	0.152562769355976	0.472477064220183	218	NA	NA	0.997074794983883	-0.0133407591751604
RFL_Contig5334_831	1A	108	0.152562769355976	0.472477064220183	218	NA	NA	0.997074794983883	-0.0133407591751604
BobWhite_c22075_85	6B	72	0.153190474530747	0.197247706422018	218	NA	NA	0.997074794983883	0.0161912479888668
Tdurum_contig44173_572	6B	72	0.153190474530747	0.197247706422018	218	NA	NA	0.997074794983883	0.0161912479888668
RAC875_rep_c85751_268	6B	72	0.153190474543048	0.197247706422018	218	NA	NA	0.997074794983883	-0.0161912479884911
Excalibur_c21688_724	6D	161	0.153354787308317	0.344036697247706	218	NA	NA	0.997074794983883	-0.0136047394131715
Ex_c18484_2048	3A	88	0.153615685948034	0.135321100917431	218	NA	NA	0.997074794983883	0.0190087358473918
BobWhite_c34548_96	3A	88	0.153615685965498	0.135321100917431	218	NA	NA	0.997074794983883	-0.0190087358467288
Ex_c18484_2026	3A	88	0.153615685965498	0.135321100917431	218	NA	NA	0.997074794983883	-0.0190087358467288
wsnp_Ku_c9433_15811664	3A	88	0.153615685965498	0.135321100917431	218	NA	NA	0.997074794983883	-0.0190087358467288
wsnp_JD_c825_1223506	1A	132	0.153718885224186	0.197247706422018	218	NA	NA	0.997074794983883	0.0179756922213059
Ra_c21676_178	1D	89	0.153723388500582	0.334862385321101	218	NA	NA	0.997074794983883	0.177005631413522
wsnp_Ex_c3831_6966926	1D	90	0.153723388500582	0.334862385321101	218	NA	NA	0.997074794983883	0.177005631413522
Excalibur_c23155_327	1D	90	0.153723388614877	0.334862385321101	218	NA	NA	0.997074794983883	-0.177005631380553
Excalibur_c8188_243	1D	90	0.153723388614877	0.334862385321101	218	NA	NA	0.997074794983883	-0.177005631380553
RAC875_c68978_220	6A	13	0.154221775840378	0.431192660550459	218	NA	NA	0.997074794983883	-0.0131561309465189
RFL_Contig5314_1147	6A	104	0.154348082205854	0.311926605504587	218	NA	NA	0.997074794983883	-0.0149583601375394
Kukri_c27172_757	6B	65	0.154431175918919	0.190366972477064	218	NA	NA	0.997074794983883	0.0181544535326088
Kukri_c74409_199	4A	40	0.154811994590846	0.181192660550459	218	NA	NA	0.997074794983883	-0.0160043285365452
Tdurum_contig86202_175	5A	89	0.154924453901515	0.334862385321101	218	NA	NA	0.997074794983883	0.0204104522818334
Excalibur_c10496_651	1B	84	0.154955051628773	0.245412844036697	218	NA	NA	0.997074794983883	0.0160697242374059
wsnp_Ex_c10630_17338753	3A	158	0.155561913187246	0.261467889908257	218	NA	NA	0.997074794983883	-0.0149808037006358
wsnp_Ra_c10203_16850924	3B	69	0.155610392279042	0.224770642201835	218	NA	NA	0.997074794983883	0.0153774164789939
JD_c19177_1284	7A	118	0.155718261075976	0.412844036697248	218	NA	NA	0.997074794983883	0.0137927771429585
BS00033612_51	5B	30	0.15578145131813	0.174311926605505	218	NA	NA	0.997074794983883	-0.0179596608421773
Tdurum_contig26727_187	3B	65	0.155807397047466	0.275229357798165	218	NA	NA	0.997074794983883	-0.0146910047887392
Tdurum_contig30517_174	1B	84	0.1559430259556	0.298165137614679	218	NA	NA	0.997074794983883	-0.0145838096508033
CAP7_c3916_256	3B	66	0.156394712832533	0.176605504587156	218	NA	NA	0.997074794983883	0.0168739008589331
Excalibur_c40993_1129	1B	78	0.156547191878591	0.227064220183486	218	NA	NA	0.997074794983883	0.0149820405289809
BobWhite_c2730_245	5D	157	0.156568977876753	0.364678899082569	218	NA	NA	0.997074794983883	-0.0130743088591929
IAAV7376	4A	50	0.156574915044752	0.307339449541284	218	NA	NA	0.997074794983883	-0.0143618664487759
wsnp_Ex_c5690_9994334	4A	42	0.156639877452237	0.0573394495412844	218	NA	NA	0.997074794983883	0.029113087121051
wsnp_Ex_c8208_13870372	3B	88	0.156704170441583	0.0825688073394495	218	NA	NA	0.997074794983883	0.0225198369411421
Tdurum_contig10911_117	5B	58	0.156773019339185	0.146788990825688	218	NA	NA	0.997074794983883	0.0178384699586935
CAP12_rep_c3868_270	3B	6	0.156840642261047	0.172018348623853	218	NA	NA	0.997074794983883	-0.0187739021658544
wsnp_Ex_c48922_53681502	4B	78	0.156866906644731	0.229357798165138	218	NA	NA	0.997074794983883	0.0150447573269821
Tdurum_contig10194_765	6A	85	0.156881490146693	0.110091743119266	218	NA	NA	0.997074794983883	-0.0199370020028482
wsnp_CAP12_c901_472535	2A	106	0.1568833209456	0.227064220183486	218	NA	NA	0.997074794983883	0.0156078518983014
wsnp_JD_c12088_12411845	2A	106	0.156883320955776	0.227064220183486	218	NA	NA	0.997074794983883	-0.015607851897899
wsnp_Ex_c62844_62315607	2B	95	0.156977795204777	0.309633027522936	218	NA	NA	0.997074794983883	-0.0132896138363336
Kukri_rep_c97425_164	7A	148	0.157159360187619	0.275229357798165	218	NA	NA	0.997074794983883	0.0147131672979253
wsnp_JD_c3867_4934646	5A	53	0.157251300604836	0.282110091743119	218	NA	NA	0.997074794983883	-0.0167787295360924
IAAV2654	2A	81	0.157607744419925	0.428899082568807	218	NA	NA	0.997074794983883	0.0146021544089141
Kukri_c36151_170	1B	25	0.157728799616332	0.176605504587156	218	NA	NA	0.997074794983883	-0.0171502357995017
Tdurum_contig86243_288	2A	143	0.158116624407806	0.192660550458716	218	NA	NA	0.997074794983883	-0.0162073401988043
RAC875_rep_c82061_78	3B	69	0.158351450079893	0.44954128440367	218	NA	NA	0.997074794983883	0.0127068859141417
CAP11_c2941_210	2B	131	0.158534375588271	0.286697247706422	218	NA	NA	0.997074794983883	0.0147868158001057
BS00025736_51	1B	57	0.158760155474246	0.153669724770642	218	NA	NA	0.997074794983883	0.12033036279891
Tdurum_contig49751_2541	5A	53	0.158835915153971	0.178899082568807	218	NA	NA	0.997074794983883	-0.0202679634093812
IACX3496	1A	76	0.158952406814648	0.474770642201835	218	NA	NA	0.997074794983883	0.0129382234838769
wsnp_Ex_c2137_4014287	2A	150	0.159028682780269	0.217889908256881	218	NA	NA	0.997074794983883	-0.0162059532720229
wsnp_Ex_c2137_4014383	2A	150	0.159413168814951	0.295871559633028	218	NA	NA	0.997074794983883	-0.0143103219654632
Tdurum_contig47083_278	1B	41	0.15961449644078	0.396788990825688	218	NA	NA	0.997074794983883	-0.0150671622012828
Excalibur_c7002_314	6A	131	0.159764308076747	0.229357798165138	218	NA	NA	0.997074794983883	-0.0152651088220952
BS00107069_51	4A	62	0.160042035159218	0.243119266055046	218	NA	NA	0.997074794983883	0.0142170460698754
wsnp_JD_rep_c64505_41132927	2B	97	0.160308081221249	0.5	218	NA	NA	0.997074794983883	0.0123667458997616
BobWhite_c34650_78	5A	53	0.160433710238829	0.16743119266055	218	NA	NA	0.997074794983883	0.0212960918010223
Ra_c66628_801	5A	53	0.160433710238829	0.16743119266055	218	NA	NA	0.997074794983883	0.0212960918010223
RAC875_c42037_363	5A	53	0.160433710238829	0.16743119266055	218	NA	NA	0.997074794983883	0.0212960918010223
RFL_Contig4500_912	5A	53	0.160433710238829	0.16743119266055	218	NA	NA	0.997074794983883	0.0212960918010223
Tdurum_contig4567_1290	5A	53	0.160433710238829	0.16743119266055	218	NA	NA	0.997074794983883	0.0212960918010223
BS00066916_51	5A	53	0.160433710259971	0.167431192660551	218	NA	NA	0.997074794983883	-0.0212960918004157
RAC875_c7291_388	5A	53	0.160433710259971	0.167431192660551	218	NA	NA	0.997074794983883	-0.0212960918004157
Tdurum_contig4567_172	5A	53	0.160433710259971	0.167431192660551	218	NA	NA	0.997074794983883	-0.0212960918004157
wsnp_Ex_c6314_10992814	5A	53	0.160433710259971	0.167431192660551	218	NA	NA	0.997074794983883	-0.0212960918004157
tplb0021a17_853	6B	86	0.160474736717673	0.344036697247706	218	NA	NA	0.997074794983883	0.0145479097836354
Excalibur_c12135_100	2B	82	0.1605474044992	0.422018348623853	218	NA	NA	0.997074794983883	0.0127818691892552
RAC875_c15807_669	4B	70	0.160776052791475	0.110091743119266	218	NA	NA	0.997074794983883	0.0192348441296932
BS00021680_51	1B	96	0.160819858496271	0.461009174311927	218	NA	NA	0.997074794983883	0.013222204510515
BobWhite_rep_c49979_373	5A	43	0.160871749288876	0.188073394495413	218	NA	NA	0.997074794983883	-0.0165860277287013
Ku_c3523_1959	1A	116	0.161439794970111	0.192660550458716	218	NA	NA	0.997074794983883	0.0162299614641928
RAC875_c14309_317	6B	76	0.162495983205337	0.165137614678899	218	NA	NA	0.997074794983883	0.0167340213371205
RAC875_c51781_238	3A	15	0.162990717855316	0.0917431192660551	218	NA	NA	0.997074794983883	0.0206720318042422
BobWhite_c34650_141	5A	53	0.162998478691826	0.172018348623853	218	NA	NA	0.997074794983883	0.0210797899900426
RAC875_c2498_837	5A	53	0.162998478697012	0.172018348623853	218	NA	NA	0.997074794983883	-0.021079789989507
Excalibur_c642_481	4B	75	0.163213566002006	0.387614678899083	218	NA	NA	0.997074794983883	0.0128271959170299
RAC875_s109189_188	2B	100	0.163233369931199	0.389908256880734	218	NA	NA	0.997074794983883	-0.012333767610027
CAP12_c8163_118	1A	132	0.163304528624906	0.201834862385321	218	NA	NA	0.997074794983883	0.016166532581936
wsnp_Ex_c22862_32074455	2A	104	0.16361348257329	0.44954128440367	218	NA	NA	0.997074794983883	0.0132846751143987
IACX11026	6D	151	0.163707931076408	0.467889908256881	218	NA	NA	0.997074794983883	-0.0124943074026707
BS00059416_51	3B	88	0.163912115916721	0.243119266055046	218	NA	NA	0.997074794983883	0.0145088545087866
wsnp_Ra_c13949_21928888	6B	57	0.163925920333609	0.355504587155963	218	NA	NA	0.997074794983883	-0.0139213601983617
RFL_Contig4441_627	6A	74	0.164191306317222	0.348623853211009	218	NA	NA	0.997074794983883	-0.0142977264990023
Tdurum_contig42414_1071	6B	72	0.164240999050198	0.160550458715596	218	NA	NA	0.997074794983883	0.0184365977445644
wsnp_Ex_c40732_47728890	6B	72	0.164240999050198	0.160550458715596	218	NA	NA	0.997074794983883	0.0184365977445644
BS00070399_51	7B	72	0.164447799466322	0.323394495412844	218	NA	NA	0.997074794983883	0.0164090580500957
Kukri_c51247_322	3A	86	0.164498842738761	0.19954128440367	218	NA	NA	0.997074794983883	0.0164349527163212
RAC875_rep_c75639_706	6B	65	0.164610879329323	0.190366972477064	218	NA	NA	0.997074794983883	0.0178306497492002
wsnp_RFL_Contig2771_2524880	4A	30	0.164744588645783	0.247706422018349	218	NA	NA	0.997074794983883	-0.0154476946150641
Kukri_c34353_821	2B	95	0.165037590860889	0.275229357798165	218	NA	NA	0.997074794983883	-0.0133199470332208
Tdurum_contig14046_364	6B	67	0.165341446824799	0.181192660550459	218	NA	NA	0.997074794983883	-0.016698131380827
wsnp_Ex_c163_321026	2B	67	0.165623195661337	0.270642201834862	218	NA	NA	0.997074794983883	-0.0145219624597903
BS00032606_51	2A	102	0.165833078062439	0.360091743119266	218	NA	NA	0.997074794983883	0.0131086953574684
wsnp_Ku_c8400_14280021	3A	113	0.165939001275022	0.323394495412844	218	NA	NA	0.997074794983883	-0.0134388357604553
Excalibur_c12085_276	6A	13	0.16597370556073	0.362385321100917	218	NA	NA	0.997074794983883	-0.0129781662981383
BobWhite_c20909_243	4A	62	0.16610643823785	0.426605504587156	218	NA	NA	0.997074794983883	-0.0129556666356061
Kukri_c49784_86	2B	169	0.166116562198801	0.442660550458716	218	NA	NA	0.997074794983883	-0.0130521694635233
BS00100178_51	5A	53	0.16651934695177	0.172018348623853	218	NA	NA	0.997074794983883	-0.0208583285981838
BS00109736_51	4A	49	0.166898927670907	0.353211009174312	218	NA	NA	0.997074794983883	0.0140446168935107
RAC875_c58425_331	6B	9	0.167335081474385	0.43348623853211	218	NA	NA	0.997074794983883	-0.0127237381776562
Tdurum_contig84745_267	5B	45	0.167432692835718	0.0665137614678899	218	NA	NA	0.997074794983883	0.0266086685116318
Tdurum_contig44328_448	2A	26	0.167491789910972	0.261467889908257	218	NA	NA	0.997074794983883	0.0148981452244339
IAAV4163	4B	62	0.167611567611494	0.396788990825688	218	NA	NA	0.997074794983883	0.0160690361633877
Ra_c37920_342	4A	49	0.167911993847283	0.346330275229358	218	NA	NA	0.997074794983883	-0.0138137964975593
wsnp_Ra_c41135_48426638	3B	51	0.16807553373661	0.30045871559633	218	NA	NA	0.997074794983883	-0.0141375156580068
IAAV6566	3B	84	0.168290137140719	0.0619266055045872	218	NA	NA	0.997074794983883	-0.0254649816404111
BS00065313_51	5A	63	0.168729166239398	0.277522935779817	218	NA	NA	0.997074794983883	-0.0156073146028426
Tdurum_contig7144_602	2B	108	0.169056043510264	0.126146788990826	218	NA	NA	0.997074794983883	0.0192679688964326
RAC875_c8755_314	3B	64	0.169133894830392	0.270642201834862	218	NA	NA	0.997074794983883	0.0142796721940628
wsnp_RFL_Contig4726_5654774	1B	65	0.169137671313364	0.220183486238532	218	NA	NA	0.997074794983883	0.0171137618094193
BobWhite_c22266_315	1B	61	0.169137671317891	0.220183486238532	218	NA	NA	0.997074794983883	-0.0171137618089627
Kukri_c51453_406	7A	225	0.169158116257332	0.467889908256881	218	NA	NA	0.997074794983883	0.0127654428477575
BS00022698_51	1A	78	0.169232847396646	0.119266055045872	218	NA	NA	0.997074794983883	0.0215010292963802
RAC875_c62614_191	6A	83	0.169255755126205	0.327981651376147	218	NA	NA	0.997074794983883	-0.0140851133503288
tplb0062a17_679	3B	80	0.169312097843972	0.472477064220183	218	NA	NA	0.997074794983883	-0.0127576167617329
wsnp_Ra_c15069_23407152	5B	123	0.171076971751455	0.401376146788991	218	NA	NA	0.997074794983883	-0.0128706168633617
wsnp_Ex_rep_c101500_86856679	1D	68	0.171130440402534	0.288990825688073	218	NA	NA	0.997074794983883	-0.0136079777421276
Kukri_rep_c69378_1842	5A	16	0.171363149015491	0.415137614678899	218	NA	NA	0.997074794983883	0.0131031124919634
Kukri_c39873_66	6A	13	0.171386594520666	0.30045871559633	218	NA	NA	0.997074794983883	0.0135077261952152
Kukri_c36879_83	2B	83	0.171464727282019	0.422018348623853	218	NA	NA	0.997074794983883	0.0123044387013156
Kukri_c29655_194	1B	41	0.171548157645098	0.261467889908257	218	NA	NA	0.997074794983883	0.015447413131648
wsnp_Ex_rep_c110196_92676847	5B	20	0.171550898672521	0.229357798165138	218	NA	NA	0.997074794983883	-0.0151179857414814
Tdurum_contig59566_2309	3B	143	0.171748120406505	0.48394495412844	218	NA	NA	0.997074794983883	-0.0138801377187434
BS00089968_51	5A	51	0.17176029670542	0.211009174311927	218	NA	NA	0.997074794983883	-0.0155963434886335
CAP8_rep_c8022_270	2A	53	0.171853264191624	0.0779816513761468	218	NA	NA	0.997074794983883	-0.0228053733292257
wsnp_Ex_c24443_33687802	4A	49	0.172046234532059	0.353211009174312	218	NA	NA	0.997074794983883	0.0135289464444472
D_F1BEJMU01A0OMY_356	2D	9	0.172278035840223	0.408256880733945	218	NA	NA	0.997074794983883	-0.0126638795236165
BS00074440_51	4B	62	0.172278721023079	0.422018348623853	218	NA	NA	0.997074794983883	-0.0150153152964236
IACX11320	1B	84	0.17253252867565	0.277522935779817	218	NA	NA	0.997074794983883	-0.0145721667905079
wsnp_Ex_rep_c70174_69125822	3B	65	0.17266106644943	0.240825688073394	218	NA	NA	0.997074794983883	0.0141477381054136
wsnp_Ex_c10886_17694220	4A	50	0.172838322868293	0.314220183486238	218	NA	NA	0.997074794983883	0.0135900911857956
Kukri_s117946_404	3A	177	0.172972089608239	0.105504587155963	218	NA	NA	0.997074794983883	-0.0195332825920982
wsnp_Ex_c4480_8056013	6D	161	0.173043314196954	0.348623853211009	218	NA	NA	0.997074794983883	0.0129437758823441
Ra_c106922_1879	4B	78	0.173202644531022	0.238532110091743	218	NA	NA	0.997074794983883	-0.0143603327681259
Ra_c106922_296	4B	78	0.173202644531022	0.238532110091743	218	NA	NA	0.997074794983883	-0.0143603327681259
Ra_c106922_334	4B	78	0.173202644531022	0.238532110091743	218	NA	NA	0.997074794983883	-0.0143603327681259
Ku_c101046_1063	4B	78	0.173202644531034	0.238532110091743	218	NA	NA	0.997074794983883	0.0143603327683719
RAC875_c16644_1722	7A	50	0.17332706751893	0.18348623853211	218	NA	NA	0.997074794983883	0.0159018969602926
RFL_Contig2605_672	6A	74	0.173487269080015	0.236238532110092	218	NA	NA	0.997074794983883	0.0147686893514516
Tdurum_contig54832_139	7A	202	0.173580027480031	0.346330275229358	218	NA	NA	0.997074794983883	0.0127997805296545
wsnp_Ex_c5744_10087758	6B	72	0.173810817453319	0.0963302752293578	218	NA	NA	0.997074794983883	0.0204426293350104
BobWhite_c22827_193	6B	72	0.173810817470004	0.0963302752293578	218	NA	NA	0.997074794983883	-0.0204426293346813
Excalibur_c89155_115	6B	72	0.173810817470004	0.0963302752293578	218	NA	NA	0.997074794983883	-0.0204426293346813
wsnp_Ex_c7908_13430703	2D	9	0.173923658332393	0.435779816513762	218	NA	NA	0.997074794983883	0.0124244676609626
Excalibur_c25566_1000	3B	6	0.174130086413899	0.438073394495413	218	NA	NA	0.997074794983883	-0.01290885156524
wsnp_Ex_c4480_8056354	6D	161	0.174321324614478	0.350917431192661	218	NA	NA	0.997074794983883	0.0129590320314996
BS00091577_51	3B	64	0.174367921727936	0.275229357798165	218	NA	NA	0.997074794983883	-0.0140760330710332
IAAV8380	6A	141	0.174488634045147	0.160550458715596	218	NA	NA	0.997074794983883	-0.0175683084193636
Excalibur_c50887_231	5B	44	0.174521578668672	0.073394495412844	218	NA	NA	0.997074794983883	0.0240557904411136
wsnp_BE444644A_Ta_2_1	5A	27	0.174599570103879	0.408256880733945	218	NA	NA	0.997074794983883	0.0127571245523823
RAC875_c35200_230	2A	151	0.175052187744051	0.160550458715596	218	NA	NA	0.997074794983883	-0.0178314922887672
CAP11_c601_120	4B	58	0.175055534472958	0.440366972477064	218	NA	NA	0.997074794983883	0.013080766373653
wsnp_Ra_c38873_46699852	5B	154	0.175059150174744	0.192660550458716	218	NA	NA	0.997074794983883	0.0195259416268598
Kukri_c48936_107	5D	207	0.175322844724163	0.305045871559633	218	NA	NA	0.997074794983883	0.0132035398964092
BS00046772_51	5A	43	0.175532244138305	0.0596330275229358	218	NA	NA	0.997074794983883	0.0258403504189002
Tdurum_contig84962_266	7B	62	0.175589053488751	0.123853211009174	218	NA	NA	0.997074794983883	0.0180180657371514
wsnp_Ex_c5740_10081171	2A	141	0.176405880596522	0.215596330275229	218	NA	NA	0.997074794983883	-0.0152809271659802
wsnp_CAP11_c287_244799	1B	84	0.176703340023232	0.243119266055046	218	NA	NA	0.997074794983883	0.0153462713204942
Kukri_rep_c106786_230	2D	12	0.176776666911496	0.211009174311927	218	NA	NA	0.997074794983883	-0.0146516865884885
RFL_Contig1015_620	6B	72	0.177034554541021	0.472477064220183	218	NA	NA	0.997074794983883	0.0137959117572013
Kukri_c37029_761	3B	65	0.177055614524449	0.272935779816514	218	NA	NA	0.997074794983883	0.0139477752844357
IACX7895	6A	43	0.177163708908053	0.146788990825688	218	NA	NA	0.997074794983883	-0.0162838185518859
Tdurum_contig26016_243	6B	72	0.177194201165832	0.153669724770642	218	NA	NA	0.997074794983883	0.0175355156602888
BS00094342_51	5A	61	0.177471731734838	0.364678899082569	218	NA	NA	0.997074794983883	-0.0122111348600686
Tdurum_contig50731_961	5B	129	0.177588004239716	0.31651376146789	218	NA	NA	0.997074794983883	0.0139485087788973
BS00074301_51	5A	89	0.177712562545148	0.435779816513762	218	NA	NA	0.997074794983883	0.0153604950699613
wsnp_BE494527B_Ta_2_1	1B	96	0.177759446785838	0.461009174311927	218	NA	NA	0.997074794983883	0.0127636861334963
Kukri_rep_c102102_273	1B	130	0.177816563308184	0.222477064220183	218	NA	NA	0.997074794983883	0.0153164952950244
BS00003816_51	1D	116	0.177834367196461	0.227064220183486	218	NA	NA	0.997074794983883	0.0153362189134754
RAC875_c30315_692	5D	69	0.177879785762558	0.0619266055045872	218	NA	NA	0.997074794983883	0.0241532938242344
Ku_c67089_214	7D	96	0.177921432365916	0.144495412844037	218	NA	NA	0.997074794983883	-0.0175448645050409
Excalibur_c29625_222	3B	68	0.178180677057231	0.362385321100917	218	NA	NA	0.997074794983883	0.0128663814776324
BS00093111_51	2D	7	0.178187404636323	0.371559633027523	218	NA	NA	0.997074794983883	-0.0129829874074208
IAAV5863	1B	115	0.178424211055777	0.275229357798165	218	NA	NA	0.997074794983883	0.013740819908465
BS00022920_51	1B	75	0.178451819876751	0.100917431192661	218	NA	NA	0.997074794983883	-0.0203049122742271
Tdurum_contig81102_102	1B	75	0.178451819878873	0.100917431192661	218	NA	NA	0.997074794983883	0.0203049122745478
wsnp_Ra_rep_c106523_90273922	3A	34	0.178747519035738	0.472477064220183	218	NA	NA	0.997074794983883	-0.0126177466111717
IACX773	4B	60	0.17883763370938	0.380733944954128	218	NA	NA	0.997074794983883	0.0143458300759463
IACX5717	5D	205	0.178939212938369	0.227064220183486	218	NA	NA	0.997074794983883	0.01478426790375
RAC875_c5080_915	2B	98	0.179152500861952	0.142201834862385	218	NA	NA	0.997074794983883	0.018577790857254
BS00109560_51	5B	97	0.17992089700577	0.488532110091743	218	NA	NA	0.997074794983883	-0.0135127712593492
Ku_c28007_1398	1A	22	0.180248155249273	0.247706422018349	218	NA	NA	0.997074794983883	-0.0153479727081605
RAC875_rep_c77173_208	3B	64	0.180326989628369	0.270642201834862	218	NA	NA	0.997074794983883	-0.0139054765537399
Tdurum_contig1002_149	3B	64	0.180326989633086	0.270642201834862	218	NA	NA	0.997074794983883	0.0139054765537887
Tdurum_contig30517_578	1B	84	0.180569503289068	0.284403669724771	218	NA	NA	0.997074794983883	-0.0140261884877688
IAAV3315	7A	136	0.180912653343025	0.307339449541284	218	NA	NA	0.997074794983883	0.0128175394432706
IACX6223	2B	82	0.180999504810469	0.415137614678899	218	NA	NA	0.997074794983883	0.012108070506053
IACX6496	5D	70	0.181039148384511	0.376146788990826	218	NA	NA	0.997074794983883	-0.0127421781915009
Excalibur_c17489_804	5B	145	0.181550281587124	0.378440366972477	218	NA	NA	0.997074794983883	0.013973028823818
IAAV3868	4B	62	0.181652436215279	0.387614678899083	218	NA	NA	0.997074794983883	0.0153843278278822
BS00075746_51	4B	62	0.18165243622609	0.387614678899083	218	NA	NA	0.997074794983883	-0.0153843278278156
wsnp_Ex_c32284_40970312	1B	90	0.182000211402129	0.277522935779816	218	NA	NA	0.997074794983883	-0.0133366013657614
BS00067337_51	2B	82	0.182285813654459	0.426605504587156	218	NA	NA	0.997074794983883	0.012193394468202
wsnp_Ex_c9035_15054913	4A	50	0.183038646136308	0.341743119266055	218	NA	NA	0.997074794983883	0.0132409468482635
IACX5958	6D	151	0.183186150952078	0.479357798165138	218	NA	NA	0.997074794983883	-0.0120817959692872
BS00022805_51	2B	129	0.183289268465943	0.105504587155963	218	NA	NA	0.997074794983883	0.0202601263217019
D_GDS7LZN01CWBG5_74	7D	144	0.183351396386034	0.337155963302752	218	NA	NA	0.997074794983883	0.0132029124166184
RAC875_rep_c83245_239	3B	68	0.184106180686352	0.353211009174312	218	NA	NA	0.997074794983883	0.0126446339149924
BobWhite_c22370_352	3B	50	0.184684369175176	0.380733944954128	218	NA	NA	0.997074794983883	0.0126794466734186
BobWhite_rep_c63943_76	5A	73	0.184849204000512	0.318807339449541	218	NA	NA	0.997074794983883	-0.0135856870012194
Excalibur_rep_c69054_795	6A	141	0.184866215967935	0.373853211009174	218	NA	NA	0.997074794983883	-0.0130812296584715
wsnp_Ex_c7528_12868250	4A	51	0.184913947668219	0.325688073394495	218	NA	NA	0.997074794983883	-0.0134725970802299
IAAV169	6B	72	0.185030364327089	0.165137614678899	218	NA	NA	0.997074794983883	-0.0173952807674276
BS00034148_51	4B	114	0.185036865520266	0.355504587155963	218	NA	NA	0.997074794983883	-0.0123376495105258
RFL_Contig4235_707	1B	84	0.185101903222498	0.279816513761468	218	NA	NA	0.997074794983883	-0.014027571843739
Kukri_c42202_271	1B	90	0.18510901897637	0.227064220183486	218	NA	NA	0.997074794983883	0.0140507993818599
Tdurum_contig10677_529	7B	103	0.185223346325644	0.465596330275229	218	NA	NA	0.997074794983883	0.0131131377382099
RAC875_c57656_170	7A	136	0.185316740356864	0.495412844036697	218	NA	NA	0.997074794983883	0.0129678918013436
BobWhite_rep_c62964_873	2A	102	0.185565417006762	0.0711009174311927	218	NA	NA	0.997074794983883	-0.0248971922655401
Excalibur_c32630_104	5B	52	0.185652343902646	0.392201834862385	218	NA	NA	0.997074794983883	-0.0121669904262633
wsnp_JD_c9040_9947841	7B	69	0.186073937973309	0.298165137614679	218	NA	NA	0.997074794983883	0.0160450742452038
BobWhite_c17783_174	2A	143	0.186206393110603	0.18348623853211	218	NA	NA	0.997074794983883	-0.0158091882429665
wsnp_Ku_c3081_5776947	4A	58	0.186414552389519	0.490825688073394	218	NA	NA	0.997074794983883	0.011817097129426
IACX4889	6B	66	0.186479220042826	0.174311926605505	218	NA	NA	0.997074794983883	-0.0174817163542755
wsnp_Ex_c31570_40343841	5A	43	0.1868182097346	0.44954128440367	218	NA	NA	0.997074794983883	0.0130568309777521
Tdurum_contig69079_300	5A	53	0.186955180823426	0.167431192660551	218	NA	NA	0.997074794983883	-0.0199129009465828
D_GBUVHFX02FY8QG_158	5D	69	0.187056907717599	0.0596330275229358	218	NA	NA	0.997074794983883	0.0244583421456066
wsnp_Ex_c2936_5416717	6B	42	0.187063179538247	0.369266055045872	218	NA	NA	0.997074794983883	-0.0127117749276904
wsnp_Ex_c7002_12063380	6A	131	0.18721123142383	0.229357798165138	218	NA	NA	0.997074794983883	-0.0144261842577453
wsnp_Ku_c3151_5892200	5B	160	0.187224163160838	0.465596330275229	218	NA	NA	0.997074794983883	-0.0132194554443164
IAAV6424	2B	113	0.187338794320984	0.165137614678899	218	NA	NA	0.997074794983883	0.0178758018854328
Excalibur_c6255_1119	1A	70	0.187391072153325	0.0940366972477064	218	NA	NA	0.997074794983883	-0.0380224659364323
RAC875_rep_c106118_339	5A	39	0.187700272300693	0.458715596330275	218	NA	NA	0.997074794983883	-0.0138614517574567
Tdurum_contig604_356	1B	84	0.187823130715348	0.286697247706422	218	NA	NA	0.997074794983883	0.0137234323859836
wsnp_Ex_c29648_38653339	6A	141	0.188023221327305	0.321100917431193	218	NA	NA	0.997074794983883	0.0125372787021063
RAC875_c1828_1130	4B	74	0.188247994616699	0.0963302752293578	218	NA	NA	0.997074794983883	-0.0200787392409225
wsnp_JD_c18509_16968425	3B	143	0.188334912541196	0.481651376146789	218	NA	NA	0.997074794983883	0.0133574687273565
wsnp_JG_c609_370792	2B	87	0.188528666508918	0.190366972477064	218	NA	NA	0.997074794983883	0.0153225769971579
Excalibur_rep_c106078_822	1B	90	0.188942069085665	0.243119266055046	218	NA	NA	0.997074794983883	-0.0138014967434774
RAC875_c767_4007	6A	74	0.189006990270678	0.261467889908257	218	NA	NA	0.997074794983883	-0.0134012094508051
RAC875_rep_c85751_123	6B	72	0.189364541275372	0.19954128440367	218	NA	NA	0.997074794983883	0.014855126108186
Ex_c28973_935	6A	141	0.189616451158427	0.323394495412844	218	NA	NA	0.997074794983883	-0.012402128757488
BS00067742_51	1A	84	0.18977531622326	0.495412844036697	218	NA	NA	0.997074794983883	-0.0119836864719032
Tdurum_contig10137_89	4B	78	0.190195509332328	0.23394495412844	218	NA	NA	0.997074794983883	-0.0139509510103704
wsnp_Ku_c3102_5810751	5B	83	0.190215208934743	0.490825688073395	218	NA	NA	0.997074794983883	0.0121265286600991
wsnp_BE498985A_Ta_2_1	7B	103	0.19032144034344	0.467889908256881	218	NA	NA	0.997074794983883	-0.0129925746733903
Kukri_c8395_1352	1B	142	0.190537083366819	0.399082568807339	218	NA	NA	0.997074794983883	0.0119825991883467
Ra_c106922_266	4B	76	0.190726229088436	0.240825688073395	218	NA	NA	0.997074794983883	-0.0137819187995234
wsnp_BE445113A_Ta_2_1	1A	83	0.190731102278185	0.238532110091743	218	NA	NA	0.997074794983883	-0.014281433535734
RAC875_rep_c114236_188	2D	41	0.190815788194575	0.337155963302752	218	NA	NA	0.997074794983883	-0.012434606612798
Kukri_c85856_60	6B	106	0.190922415440051	0.295871559633028	218	NA	NA	0.997074794983883	-0.0135725873879471
wsnp_Ra_c16850_25605248	6B	65	0.191205264326513	0.188073394495413	218	NA	NA	0.997074794983883	0.0166554755668109
Excalibur_c65830_82	2B	99	0.191519380737229	0.227064220183486	218	NA	NA	0.997074794983883	-0.0133766865572307
IAAV5802	2B	42	0.192256937465838	0.295871559633027	218	NA	NA	0.997074794983883	0.0124575434367422
BS00100118_51	2B	147	0.192762141798671	0.243119266055046	218	NA	NA	0.997074794983883	0.0145243338266337
Excalibur_c29625_243	3B	68	0.192883238930069	0.373853211009174	218	NA	NA	0.997074794983883	0.0118779537044293
wsnp_BE445431A_Td_2_1	2A	125	0.192906336515378	0.431192660550459	218	NA	NA	0.997074794983883	-0.0116002913525586
BS00067682_51	7A	213	0.192907532282197	0.424311926605505	218	NA	NA	0.997074794983883	0.0126151665605416
Ku_c13342_414	5B	46	0.192970723756627	0.389908256880734	218	NA	NA	0.997074794983883	0.0118959009236095
wsnp_BM140362A_Ta_2_2	1A	84	0.193202570272564	0.350917431192661	218	NA	NA	0.997074794983883	0.0121567625840164
BobWhite_c2027_84	1B	112	0.193451851419133	0.188073394495413	218	NA	NA	0.997074794983883	-0.0141534304116444
Kukri_c30159_573	1B	112	0.193451851419133	0.188073394495413	218	NA	NA	0.997074794983883	-0.0141534304116444
Ku_c69608_894	2A	124	0.193483552296256	0.412844036697248	218	NA	NA	0.997074794983883	0.0121099670029929
BobWhite_c11374_530	7A	136	0.193543534717153	0.48394495412844	218	NA	NA	0.997074794983883	0.0125586928017611
BobWhite_c4236_410	1B	65	0.193584511658524	0.19954128440367	218	NA	NA	0.997074794983883	0.0163825091381504
BS00022176_51	1B	108	0.193604386954233	0.401376146788991	218	NA	NA	0.997074794983883	0.011725071438355
RAC875_c32212_84	7A	136	0.194031453882805	0.412844036697248	218	NA	NA	0.997074794983883	0.0128540650279154
Excalibur_c17655_467	3A	114	0.194408630359421	0.192660550458716	218	NA	NA	0.997074794983883	0.0145821694835204
Tdurum_contig76997_664	6B	76	0.195064030575873	0.162844036697248	218	NA	NA	0.997074794983883	-0.0156728687630974
Jagger_c3773_108	6B	70	0.195069553540418	0.178899082568807	218	NA	NA	0.997074794983883	-0.0149304823494116
wsnp_Ku_c2185_4218722	5B	77	0.195097882825937	0.259174311926605	218	NA	NA	0.997074794983883	-0.0152738910074923
RAC875_c10194_910	3A	120	0.19531557219989	0.38302752293578	218	NA	NA	0.997074794983883	0.0118948341857665
wsnp_Ra_c27984_37480491	3A	111	0.195404018801239	0.467889908256881	218	NA	NA	0.997074794983883	0.0119145864702297
wsnp_Ku_c8927_15048149	2A	116	0.195820790385925	0.490825688073394	218	NA	NA	0.997074794983883	0.0116263453795877
Kukri_c63163_141	5A	63	0.195826935287192	0.268348623853211	218	NA	NA	0.997074794983883	-0.0147437159499511
BobWhite_c15773_166	2A	144	0.195924010583313	0.19954128440367	218	NA	NA	0.997074794983883	0.0148683040427153
wsnp_BF485168B_Ta_2_1	1B	77	0.196065625794758	0.162844036697248	218	NA	NA	0.997074794983883	0.0156461858086843
wsnp_BE403214B_Ta_2_1	5B	160	0.196261435035712	0.11697247706422	218	NA	NA	0.997074794983883	-0.0174718433117675
RAC875_c11662_401	7A	127	0.196566176533502	0.376146788990826	218	NA	NA	0.997074794983883	-0.0133665685798565
wsnp_RFL_Contig3854_4205716	7B	70	0.196612851859116	0.295871559633027	218	NA	NA	0.997074794983883	-0.0155983370849953
RFL_Contig29_1062	3B	53	0.196874085592634	0.0779816513761468	218	NA	NA	0.997074794983883	0.0217625407524915
BobWhite_c30622_180	2B	82	0.196954539069347	0.41743119266055	218	NA	NA	0.997074794983883	-0.0116023191624395
BS00069685_51	2B	108	0.197379765464625	0.139908256880734	218	NA	NA	0.997074794983883	-0.0166824424295107
Kukri_c86812_193	5A	113	0.197567182242849	0.284403669724771	218	NA	NA	0.997074794983883	0.012304704373419
BS00022747_51	7A	136	0.197576493951142	0.0871559633027523	218	NA	NA	0.997074794983883	-0.0206413711603712
Excalibur_c56240_176	3A	110	0.197731656370702	0.318807339449541	218	NA	NA	0.997074794983883	0.013392881820482
wsnp_Ku_c14875_23320708	3B	81	0.197863683219797	0.493119266055046	218	NA	NA	0.997074794983883	0.0116711350540175
RAC875_c13949_923	6B	57	0.19813995310609	0.355504587155963	218	NA	NA	0.997074794983883	0.0129716489949194
CAP7_c10772_156	6B	6	0.198551071412326	0.403669724770642	218	NA	NA	0.997074794983883	0.0118894483455927
BS00100774_51	1A	14	0.198558997277881	0.461009174311927	218	NA	NA	0.997074794983883	-0.0122153460103069
wsnp_Ra_c19148_28288923	1B	74	0.198792435593167	0.408256880733945	218	NA	NA	0.997074794983883	0.0117578555747002
wsnp_RFL_Contig2220_1597321	1B	92	0.19891907685668	0.227064220183486	218	NA	NA	0.997074794983883	0.0135257236014836
wsnp_Ra_c16287_24905062	7A	136	0.199227541669596	0.470183486238532	218	NA	NA	0.997074794983883	0.0123845367600248
Excalibur_rep_c70578_299	4A	50	0.199265775372612	0.339449541284404	218	NA	NA	0.997074794983883	-0.012742186740601
Ra_c23129_348	5A	43	0.199394056065222	0.0573394495412844	218	NA	NA	0.997074794983883	-0.0241850367107332
BobWhite_c47456_121	5B	77	0.19967641443198	0.327981651376147	218	NA	NA	0.997074794983883	0.0134471426224207
wsnp_Ku_rep_c101212_88410320	5B	77	0.199676414436129	0.327981651376147	218	NA	NA	0.997074794983883	-0.0134471426220575
Excalibur_c10319_229	1B	64	0.199729939097817	0.11697247706422	218	NA	NA	0.997074794983883	0.017917900620084
RAC875_c35807_1110	2A	177	0.199865573100974	0.201834862385321	218	NA	NA	0.997074794983883	0.0149865617321172
IAAV5469	5B	51	0.1998941667297	0.387614678899083	218	NA	NA	0.997074794983883	-0.0119090610989012
wsnp_Ex_rep_c75281_72691359	5B	51	0.1998941667297	0.387614678899083	218	NA	NA	0.997074794983883	-0.0119090610989012
RAC875_c55351_223	7A	45	0.200104500399151	0.30045871559633	218	NA	NA	0.997074794983883	-0.0117718017985791
IACX6309	2B	115	0.200122427362229	0.357798165137615	218	NA	NA	0.997074794983883	0.0176728645954682
IAAV1460	6B	66	0.200539693892158	0.178899082568807	218	NA	NA	0.997074794983883	0.0169946167460093
RAC875_c48456_444	6B	66	0.200690408873395	0.394495412844037	218	NA	NA	0.997074794983883	0.0115641714866275
Excalibur_c2618_1723	5B	179	0.201147705018283	0.30045871559633	218	NA	NA	0.997074794983883	0.0121132975572533
BS00023126_51	1A	78	0.20130716108752	0.293577981651376	218	NA	NA	0.997074794983883	-0.0131512034970473
Tdurum_contig82404_354	2A	144	0.201666264924837	0.295871559633028	218	NA	NA	0.997074794983883	-0.0122556029617602
D_F1BEJMU01DOR77_203	1D	56	0.201771147714431	0.139908256880734	218	NA	NA	0.997074794983883	0.0162190559014888
Kukri_c4599_482	3B	68	0.202147370242404	0.369266055045872	218	NA	NA	0.997074794983883	-0.0117791604352515
wsnp_Ra_c6586_11477949	2A	150	0.202214887923074	0.211009174311927	218	NA	NA	0.997074794983883	0.0150206456464392
BobWhite_c8266_582	4B	104	0.202509152790475	0.0871559633027523	218	NA	NA	0.997074794983883	-0.0193241529567199
BS00022902_51	1B	59	0.202597437672156	0.472477064220183	218	NA	NA	0.997074794983883	-0.0132282596868123
Excalibur_c71602_591	5B	218	0.202600550952782	0.286697247706422	218	NA	NA	0.997074794983883	-0.0135584780475781
BS00082605_51	2D	42	0.202631942789796	0.149082568807339	218	NA	NA	0.997074794983883	-0.0162039144891337
wsnp_CAP11_c2596_1325540	1B	155	0.202667349457316	0.245412844036697	218	NA	NA	0.997074794983883	-0.0129983506651259
Ra_c18593_802	6B	72	0.202785946672718	0.162844036697248	218	NA	NA	0.997074794983883	0.016767029632943
Tdurum_contig50382_639	6B	72	0.202785946685384	0.162844036697248	218	NA	NA	0.997074794983883	-0.0167670296322378
IAAV7172	1A	108	0.202946234871565	0.479357798165138	218	NA	NA	0.997074794983883	-0.0117224893103716
Excalibur_c15411_643	7A	128	0.202986606111976	0.389908256880734	218	NA	NA	0.997074794983883	0.0131877360493897
BS00003350_51	7B	91	0.203010466713534	0.353211009174312	218	NA	NA	0.997074794983883	0.0510768556323171
Excalibur_c24829_189	3A	157	0.203160115878906	0.284403669724771	218	NA	NA	0.997074794983883	-0.0117091451971736
wsnp_Ku_c1876_3666308	6B	71	0.203431867152842	0.110091743119266	218	NA	NA	0.997074794983883	-0.018670697709954
Kukri_c19434_936	2D	9	0.20376136009618	0.408256880733945	218	NA	NA	0.997074794983883	-0.011823276969511
wsnp_Ex_c16090_24522660	6B	1	0.2038286871262	0.293577981651376	218	NA	NA	0.997074794983883	-0.0174303777628912
wsnp_BE399939A_Ta_2_1	5A	81	0.203931755851394	0.197247706422018	218	NA	NA	0.997074794983883	0.0136733812390526
wsnp_Ex_c5155_9140608	5B	97	0.204301748541288	0.472477064220183	218	NA	NA	0.997074794983883	-0.0124606278402402
Ku_c6319_201	5A	53	0.204545080360727	0.380733944954128	218	NA	NA	0.997074794983883	-0.0118108931633829
tplb0056h22_2113	5A	43	0.204641762423903	0.0596330275229358	218	NA	NA	0.997074794983883	0.023758480696995
IACX4260	3B	51	0.204762075991045	0.206422018348624	218	NA	NA	0.997074794983883	-0.0157231755061282
wsnp_BE443187A_Ta_2_3	5A	50	0.204924065698844	0.215596330275229	218	NA	NA	0.997074794983883	0.0144554701104482
wsnp_Ex_rep_c68762_67626384	7B	130	0.205059904842104	0.337155963302752	218	NA	NA	0.997074794983883	-0.0119651675045738
BS00065783_51	6B	120	0.205115762565112	0.11697247706422	218	NA	NA	0.997074794983883	-0.0194196787023735
wsnp_Ex_c5378_9504586	3B	69	0.205120528994207	0.254587155963303	218	NA	NA	0.997074794983883	-0.012605976256312
Kukri_rep_c103261_918	2B	29	0.205141088492526	0.0665137614678899	218	NA	NA	0.997074794983883	0.0226970449206902
BS00020610_51	7A	127	0.205243938759556	0.284403669724771	218	NA	NA	0.997074794983883	-0.0130475321795416
Ra_c16172_309	6D	151	0.205373296410565	0.495412844036697	218	NA	NA	0.997074794983883	-0.0113969530243692
wsnp_Ex_c5947_10431109	1B	65	0.205439525516387	0.103211009174312	218	NA	NA	0.997074794983883	0.0193459611923892
Kukri_c16463_584	6A	74	0.205473863278617	0.263761467889908	218	NA	NA	0.997074794983883	0.0129093029867682
BS00074353_51	5D	200	0.205601903634604	0.344036697247706	218	NA	NA	0.997074794983883	-0.0121682385086475
BS00029208_51	2A	26	0.205632381905896	0.350917431192661	218	NA	NA	0.997074794983883	-0.011875782836638
BobWhite_c18136_441	6D	161	0.205893859096142	0.353211009174312	218	NA	NA	0.997074794983883	-0.011873935181578
BS00018707_51	4B	63	0.205898867431812	0.408256880733945	218	NA	NA	0.997074794983883	0.0133952786836975
wsnp_Ex_c23795_33033010	5A	126	0.205972672924101	0.403669724770642	218	NA	NA	0.997074794983883	0.0122354740792918
wsnp_BE403154A_Ta_2_9	6A	100	0.206104195620836	0.149082568807339	218	NA	NA	0.997074794983883	-0.0155774674241163
RAC875_c65882_668	2B	134	0.206159800618088	0.155963302752294	218	NA	NA	0.997074794983883	0.0163361308948353
BobWhite_c11022_78	2A	11	0.206499112993863	0.376146788990826	218	NA	NA	0.997074794983883	0.012117577450832
Excalibur_c30648_924	6B	10	0.206509622695428	0.169724770642202	218	NA	NA	0.997074794983883	-0.0182702789801645
BS00059422_51	1A	20	0.206645765153724	0.259174311926605	218	NA	NA	0.997074794983883	-0.0134393630292742
RAC875_c8954_479	6B	57	0.206822265751043	0.13302752293578	218	NA	NA	0.997074794983883	-0.0178232952183452
Excalibur_c17487_51	6A	141	0.206966839963845	0.318807339449541	218	NA	NA	0.997074794983883	0.0119875663609901
Tdurum_contig11126_182	6B	59	0.207151599672507	0.405963302752294	218	NA	NA	0.997074794983883	0.0141774522634712
BS00044443_51	7B	74	0.207188807977703	0.142201834862385	218	NA	NA	0.997074794983883	-0.0163499908790037
RAC875_rep_c106400_276	2B	88	0.207439975446482	0.119266055045872	218	NA	NA	0.997074794983883	0.0168526076267064
Tdurum_contig12045_327	6A	13	0.207496333166686	0.174311926605505	218	NA	NA	0.997074794983883	-0.0149084994916056
BobWhite_c34920_228	6B	65	0.207593600635381	0.185779816513761	218	NA	NA	0.997074794983883	0.0162203126879117
wsnp_Ex_rep_c68480_67305954	6B	65	0.207593600635381	0.185779816513761	218	NA	NA	0.997074794983883	0.0162203126879117
wsnp_Ra_c54050_57499377	6B	65	0.207593600635381	0.185779816513761	218	NA	NA	0.997074794983883	0.0162203126879117
Tdurum_contig53038_684	2A	150	0.207689704803296	0.19954128440367	218	NA	NA	0.997074794983883	0.0133867587025236
Kukri_rep_c117022_97	3D	1	0.207774641318608	0.0848623853211009	218	NA	NA	0.997074794983883	-0.020350149236684
wsnp_Ex_c18664_27540364	6D	9	0.208025604249352	0.188073394495413	218	NA	NA	0.997074794983883	0.0153795927494635
Excalibur_c13242_1178	3A	88	0.20840448437706	0.465596330275229	218	NA	NA	0.997074794983883	0.0114768908607052
Excalibur_c58393_329	4A	62	0.208626688341358	0.330275229357798	218	NA	NA	0.997074794983883	0.0116875204335725
IAAV5232	2A	151	0.209096083369226	0.227064220183486	218	NA	NA	0.997074794983883	0.015920293369426
Tdurum_contig52695_388	5A	89	0.209200846657853	0.435779816513761	218	NA	NA	0.997074794983883	-0.013843387172499
Ra_c27593_460	1A	65	0.209375587111964	0.13302752293578	218	NA	NA	0.997074794983883	0.0162671872936948
Tdurum_contig30517_310	1B	84	0.209452148847114	0.277522935779817	218	NA	NA	0.997074794983883	-0.0131929166398397
RAC875_rep_c108382_824	7B	167	0.209552103155576	0.282110091743119	218	NA	NA	0.997074794983883	-0.0146433884068955
IACX1240	1B	96	0.209818968063762	0.467889908256881	218	NA	NA	0.997074794983883	-0.0117687755624605
RAC875_c4668_771	6A	13	0.210647104166537	0.174311926605505	218	NA	NA	0.997074794983883	0.0147892606896791
BS00092630_51	7B	77	0.210918117400989	0.422018348623853	218	NA	NA	0.997074794983883	-0.0144252633219697
RAC875_rep_c109975_192	2B	97	0.211312875730916	0.137614678899083	218	NA	NA	0.997074794983883	-0.0159520659487775
wsnp_Ku_c25376_35340294	6A	100	0.211399787505585	0.142201834862385	218	NA	NA	0.997074794983883	-0.0156850046053236
BS00063990_51	6A	60	0.211677040242886	0.243119266055046	218	NA	NA	0.997074794983883	-0.0127439794375839
Tdurum_contig15181_67	3B	64	0.21195401197812	0.270642201834862	218	NA	NA	0.997074794983883	0.0130285462334232
BobWhite_c18256_809	3D	1	0.212240905237361	0.486238532110092	218	NA	NA	0.997074794983883	-0.0115960653977156
Tdurum_contig5486_1406	6B	50	0.212403782233161	0.112385321100917	218	NA	NA	0.997074794983883	0.0167945535631731
RAC875_c2370_250	6B	72	0.212417274723808	0.162844036697248	218	NA	NA	0.997074794983883	0.0162850409911925
Excalibur_c31216_744	7A	136	0.212786817612311	0.0435779816513761	218	NA	NA	0.997074794983883	-0.0268791392848384
Kukri_c54729_181	3A	85	0.213112169214836	0.188073394495413	218	NA	NA	0.997074794983883	0.0148891172230936
Excalibur_c92705_94	5A	99	0.213338535438889	0.440366972477064	218	NA	NA	0.997074794983883	-0.0108919880681997
Tdurum_contig19057_245	6B	66	0.213349329758543	0.176605504587156	218	NA	NA	0.997074794983883	-0.0161586266940326
Ex_c7227_53	4A	37	0.213716996414463	0.229357798165138	218	NA	NA	0.997074794983883	0.0123959631023922
wsnp_BF291478B_Ta_2_1	6B	65	0.213780414595673	0.188073394495413	218	NA	NA	0.997074794983883	0.0161565520511502
Excalibur_c28045_741	1B	96	0.213982513294626	0.197247706422018	218	NA	NA	0.997074794983883	0.015069419480024
RFL_Contig4069_2628	6A	141	0.214197420061174	0.215596330275229	218	NA	NA	0.997074794983883	0.0151730841627504
Tdurum_contig59566_1534	3B	143	0.214509222333035	0.481651376146789	218	NA	NA	0.997074794983883	-0.0128257973469736
BobWhite_c37325_92	3A	34	0.214519453986698	0.0504587155963303	218	NA	NA	0.997074794983883	0.0257352857175732
BS00068556_51	3B	92	0.214788587793541	0.240825688073394	218	NA	NA	0.997074794983883	-0.0126809006380819
Excalibur_c8919_345	2B	157	0.214939589348459	0.100917431192661	218	NA	NA	0.997074794983883	0.0191550429923595
RAC875_c26469_480	2B	77	0.21548961401864	0.126146788990826	218	NA	NA	0.997074794983883	0.0160043694914824
Kukri_c92979_195	1B	28	0.215538713661696	0.31651376146789	218	NA	NA	0.997074794983883	0.0121135950613214
Kukri_c26576_329	2D	45	0.215692086935702	0.25	218	NA	NA	0.997074794983883	0.0156944829154835
wsnp_RFL_Contig4136_4696148	5A	43	0.215739005302338	0.139908256880734	218	NA	NA	0.997074794983883	0.0161655787828803
Kukri_c7339_113	2B	20	0.21597187400188	0.227064220183486	218	NA	NA	0.997074794983883	0.0133779062896995
Tdurum_contig54925_415	2B	108	0.215997879266842	0.121559633027523	218	NA	NA	0.997074794983883	0.017442183354369
RAC875_c14944_555	2A	75	0.216433215767087	0.211009174311927	218	NA	NA	0.997074794983883	-0.013833492302473
Excalibur_rep_c105674_99	7A	213	0.216589628503056	0.247706422018349	218	NA	NA	0.997074794983883	-0.0150056511438681
Tdurum_contig61465_781	4B	61	0.216620891170159	0.364678899082569	218	NA	NA	0.997074794983883	-0.0125205627502893
Excalibur_c17553_84	5A	43	0.216727811749854	0.139908256880734	218	NA	NA	0.997074794983883	0.015999709715568
Tdurum_contig29607_413	6A	137	0.217024967899929	0.197247706422018	218	NA	NA	0.997074794983883	-0.0165591415576873
wsnp_Ex_c21197_30325539	4A	49	0.21708880940434	0.399082568807339	218	NA	NA	0.997074794983883	0.0121984407770412
wsnp_Ra_c29782_39115548	1B	74	0.217197584463695	0.410550458715596	218	NA	NA	0.997074794983883	0.0112821834559744
RAC875_c19357_122	6B	72	0.217889576776967	0.165137614678899	218	NA	NA	0.997074794983883	-0.0161109940545323
wsnp_Ex_c7830_13323473	5A	50	0.218007394141282	0.0756880733944954	218	NA	NA	0.997074794983883	0.0214813028717304
Tdurum_contig15235_951	6B	65	0.218105071750328	0.18348623853211	218	NA	NA	0.997074794983883	0.0159390631647156
RFL_Contig1863_250	2A	26	0.218129707801553	0.215596330275229	218	NA	NA	0.997074794983883	-0.0149340332267824
wsnp_JD_c5872_7032077	6A	136	0.218224648522854	0.229357798165138	218	NA	NA	0.997074794983883	0.013581471439041
wsnp_Ex_c20352_29416468	6A	141	0.218259469310043	0.153669724770642	218	NA	NA	0.997074794983883	-0.0163326912770856
Ku_c46953_153	4A	68	0.218285461997535	0.142201834862385	218	NA	NA	0.997074794983883	0.0164824163103714
RAC875_rep_c71463_98	6B	106	0.218658551938641	0.23394495412844	218	NA	NA	0.997074794983883	0.0136863475265177
wsnp_Ex_c31955_40681185	7A	216	0.219003114478004	0.178899082568807	218	NA	NA	0.997074794983883	0.0138959387358693
BobWhite_c46772_564	7B	65	0.219143927887579	0.25	218	NA	NA	0.997074794983883	0.0144321741380624
wsnp_Ex_c702_1382859	6B	26	0.219220141027408	0.153669724770642	218	NA	NA	0.997074794983883	0.0160897070129664
BobWhite_c44460_821	1B	131	0.219377714601412	0.211009174311927	218	NA	NA	0.997074794983883	-0.0140479245024938
Tdurum_contig49928_424	2B	27	0.219496171962177	0.451834862385321	218	NA	NA	0.997074794983883	-0.0113647657674232
RAC875_rep_c107228_92	5A	84	0.219668404471189	0.415137614678899	218	NA	NA	0.997074794983883	-0.0111508076621787
IACX9261	5B	90	0.219829995111843	0.247706422018349	218	NA	NA	0.997074794983883	-0.0143432215771533
Kukri_c13537_2069	3B	66	0.219896048847767	0.256880733944954	218	NA	NA	0.997074794983883	-0.0129589817695859
BS00024643_51	2A	151	0.220359495179232	0.165137614678899	218	NA	NA	0.997074794983883	0.0161218767102294
Tdurum_contig49187_356	5A	56	0.220360889310069	0.479357798165138	218	NA	NA	0.997074794983883	0.0113236556729426
Excalibur_c71712_180	5B	184	0.220379332331208	0.415137614678899	218	NA	NA	0.997074794983883	0.0115191295562269
IAAV2577	6A	23	0.220586121499678	0.240825688073395	218	NA	NA	0.997074794983883	0.012920215080328
BS00055211_51	3A	21	0.220691827544158	0.431192660550459	218	NA	NA	0.997074794983883	0.0107157687763202
Tdurum_contig77234_467	6B	66	0.22069854956737	0.188073394495413	218	NA	NA	0.997074794983883	-0.0137013144654414
BS00022201_51	1A	70	0.221205957471891	0.162844036697248	218	NA	NA	0.997074794983883	-0.0262895236955583
RAC875_c10372_542	7B	144	0.221472264099174	0.204128440366972	218	NA	NA	0.997074794983883	-0.0150917927646619
Tdurum_contig35470_227	5B	144	0.221693416044979	0.243119266055046	218	NA	NA	0.997074794983883	0.014044456511054
BS00000209_51	2A	144	0.221723723351825	0.463302752293578	218	NA	NA	0.997074794983883	-0.0108044060098464
wsnp_Ku_c17659_26797674	3B	58	0.221979016241957	0.107798165137615	218	NA	NA	0.997074794983883	0.0176313603257121
BS00035083_51	7A	35	0.222103537003182	0.275229357798165	218	NA	NA	0.997074794983883	0.0119724088192914
Excalibur_c3165_730	5B	115	0.222315301445533	0.410550458715596	218	NA	NA	0.997074794983883	-0.0113699948780397
Excalibur_c10568_826	6B	72	0.222441659876633	0.192660550458716	218	NA	NA	0.997074794983883	0.0139781823361349
Tdurum_contig42112_2432	2B	109	0.222669881851005	0.0848623853211009	218	NA	NA	0.997074794983883	0.0207599172810617
RAC875_c16644_491	7A	50	0.222748101765366	0.169724770642202	218	NA	NA	0.997074794983883	-0.0145268608820324
IAAV4514	6B	65	0.223746061123572	0.192660550458716	218	NA	NA	0.997074794983883	0.0157686285608776
Tdurum_contig50954_1393	3B	51	0.223969100431709	0.353211009174312	218	NA	NA	0.997074794983883	-0.0116803976575497
Kukri_c9133_2211	1B	85	0.224506341306627	0.236238532110092	218	NA	NA	0.997074794983883	-0.0139330592450184
Ku_c956_1797	1B	84	0.224506341307182	0.236238532110092	218	NA	NA	0.997074794983883	0.0139330592452396
wsnp_Ex_c35_77935	7A	74	0.224630758474485	0.323394495412844	218	NA	NA	0.997074794983883	0.0115876576244034
wsnp_Ku_c13043_20902807	1B	84	0.225073403172226	0.23394495412844	218	NA	NA	0.997074794983883	-0.0139912534480491
wsnp_Ex_c7988_13555376	5B	45	0.225119497736213	0.360091743119266	218	NA	NA	0.997074794983883	-0.0128704768672279
RAC875_rep_c72470_124	3B	66	0.225234223381831	0.256880733944954	218	NA	NA	0.997074794983883	-0.0127670771867709
Ku_c29856_174	7A	136	0.225396634614578	0.495412844036697	218	NA	NA	0.997074794983883	-0.0117351784896549
BS00098496_51	3B	66	0.225421258504436	0.261467889908257	218	NA	NA	0.997074794983883	0.0128089901908135
IAAV2855	1B	90	0.225730325326144	0.224770642201835	218	NA	NA	0.997074794983883	0.0127972162842629
BS00004170_51	4A	41	0.225859769517369	0.130733944954128	218	NA	NA	0.997074794983883	0.0154736909692978
RFL_Contig1060_2185	6A	141	0.22589997941501	0.412844036697248	218	NA	NA	0.997074794983883	-0.0107702443658164
RFL_Contig3811_3709	5B	49	0.226050350129683	0.254587155963303	218	NA	NA	0.997074794983883	0.0133047832582447
Ku_c41677_924	2B	67	0.22617060954278	0.341743119266055	218	NA	NA	0.997074794983883	-0.0119669872166526
RAC875_c41903_122	7B	122	0.226194492063585	0.0917431192660551	218	NA	NA	0.997074794983883	0.0188368890481478
Kukri_rep_c73094_348	5D	72	0.226198479141206	0.103211009174312	218	NA	NA	0.997074794983883	0.0194076079469903
RAC875_c12805_908	6B	64	0.226236895163685	0.458715596330275	218	NA	NA	0.997074794983883	-0.0131762258023613
RAC875_c32639_395	5A	126	0.226247033302758	0.399082568807339	218	NA	NA	0.997074794983883	0.0118018955434405
RFL_Contig5937_1677	1B	99	0.226367367045548	0.373853211009174	218	NA	NA	0.997074794983883	-0.0120501022757438
Jagger_c5046_63	6A	141	0.22650327984517	0.272935779816514	218	NA	NA	0.997074794983883	-0.0127857629276793
Excalibur_rep_c69275_346	6A	83	0.226594887615084	0.31651376146789	218	NA	NA	0.997074794983883	0.0124935345035837
IAAV5564	4B	99	0.226661374325284	0.0802752293577982	218	NA	NA	0.997074794983883	0.0192800108307267
Tdurum_contig30640_263	6B	72	0.226796830240515	0.160550458715596	218	NA	NA	0.997074794983883	0.0157920480104354
wsnp_Ex_c11348_18325887	6B	72	0.226796830240515	0.160550458715596	218	NA	NA	0.997074794983883	0.0157920480104354
Ra_c26319_331	6B	72	0.226796830258535	0.160550458715596	218	NA	NA	0.997074794983883	-0.0157920480097538
Ku_c11813_215	1B	64	0.226883177372317	0.0871559633027523	218	NA	NA	0.997074794983883	0.0206096534763396
BS00109913_51	6A	141	0.226886199964395	0.31651376146789	218	NA	NA	0.997074794983883	-0.0115920447022226
BS00032082_51	5B	147	0.227374101919739	0.270642201834862	218	NA	NA	0.997074794983883	-0.0129068242030916
wsnp_JD_c38071_27729378	7A	127	0.227386920990211	0.172018348623853	218	NA	NA	0.997074794983883	0.0149881576926796
wsnp_Ex_rep_c106072_90285324	6B	72	0.227552144344465	0.0986238532110092	218	NA	NA	0.997074794983883	0.0180517354901419
IAAV5743	2B	157	0.227942005958779	0.0412844036697247	218	NA	NA	0.997074794983883	0.0263481488315094
BS00000006_51	5A	147	0.227991979289511	0.346330275229358	218	NA	NA	0.997074794983883	0.0128651252332244
Excalibur_rep_c103301_387	7A	136	0.228179390802418	0.495412844036697	218	NA	NA	0.997074794983883	-0.0114147524047867
BS00049570_51	3B	64	0.228884760136317	0.26605504587156	218	NA	NA	0.997074794983883	0.012602761996428
JD_c23336_253	3B	23	0.229087727224456	0.229357798165138	218	NA	NA	0.997074794983883	0.0133010193912906
RAC875_c52124_90	7A	122	0.229173377612865	0.247706422018349	218	NA	NA	0.997074794983883	0.0135067949441741
Tdurum_contig33398_106	2A	126	0.229205183850351	0.472477064220184	218	NA	NA	0.997074794983883	-0.0105957603318112
BS00039874_51	5B	148	0.229308927708532	0.0504587155963303	218	NA	NA	0.997074794983883	0.0246882726743678
BS00110642_51	7D	27	0.229398121936939	0.176605504587156	218	NA	NA	0.997074794983883	0.0146583792290365
Kukri_c25961_166	1B	86	0.229405676300656	0.162844036697248	218	NA	NA	0.997074794983883	-0.0174800669661108
IAAV6015	4D	86	0.229952600646919	0.0642201834862385	218	NA	NA	0.997074794983883	-0.0212044323255132
wsnp_Ku_c6825_11858665	3B	69	0.23012281100368	0.243119266055046	218	NA	NA	0.997074794983883	0.0121457559367051
IAAV5646	7B	69	0.230772983814258	0.311926605504587	218	NA	NA	0.997074794983883	0.0138713469899603
BS00010352_51	1B	64	0.231037216837359	0.123853211009174	218	NA	NA	0.997074794983883	0.0168498504528642
IACX13137	7A	213	0.231243650488726	0.23394495412844	218	NA	NA	0.997074794983883	0.0145580472622875
wsnp_Ex_c18665_27541568	1D	93	0.231395792479219	0.408256880733945	218	NA	NA	0.997074794983883	-0.0180339501515938
tplb0060j17_879	6A	41	0.231590826747144	0.256880733944954	218	NA	NA	0.997074794983883	0.0117796300662913
RAC875_c18736_133	4B	74	0.231717777059754	0.470183486238532	218	NA	NA	0.997074794983883	0.0115582480864687
BS00068050_51	2A	48	0.231930067822751	0.36697247706422	218	NA	NA	0.997074794983883	-0.0118854984677617
wsnp_Ra_c50264_54965028	6B	58	0.231981034501575	0.385321100917431	218	NA	NA	0.997074794983883	-0.013941322401152
Kukri_c82097_197	3A	89	0.232225850067204	0.137614678899083	218	NA	NA	0.997074794983883	0.0161655572807646
Kukri_c40353_179	7A	213	0.232375247658949	0.346330275229358	218	NA	NA	0.997074794983883	0.0154894481937591
wsnp_Ex_c24443_33688235	4A	49	0.232413720351612	0.371559633027523	218	NA	NA	0.997074794983883	0.0118427204175777
CAP7_c4283_232	6A	100	0.232723992062105	0.144495412844037	218	NA	NA	0.997074794983883	-0.0149382744182756
wsnp_Ex_rep_c68369_67180429	6A	100	0.232723992062105	0.144495412844037	218	NA	NA	0.997074794983883	-0.0149382744182756
BS00011061_51	6D	117	0.232749620939752	0.403669724770642	218	NA	NA	0.997074794983883	0.0110409701660394
BS00022699_51	5D	183	0.232808052968523	0.172018348623853	218	NA	NA	0.997074794983883	0.0151104209051547
BobWhite_c42198_254	6B	66	0.232919562501635	0.107798165137615	218	NA	NA	0.997074794983883	0.0209414271626729
CAP8_c665_242	7B	101	0.232923874866188	0.270642201834862	218	NA	NA	0.997074794983883	-0.0119985448862838
BS00063423_51	5B	50	0.233209152884143	0.220183486238532	218	NA	NA	0.997074794983883	0.0126847001907793
RAC875_c60563_531	2D	45	0.233482012671158	0.284403669724771	218	NA	NA	0.997074794983883	-0.014880709534852
BS00102492_51	1A	71	0.233674135552227	0.165137614678899	218	NA	NA	0.997074794983883	0.0269085503739888
Excalibur_c60134_182	7A	56	0.234040025236662	0.252293577981651	218	NA	NA	0.997074794983883	-0.0126759594934018
RAC875_c44365_203	3B	68	0.234107062803611	0.36697247706422	218	NA	NA	0.997074794983883	0.0112185642035838
RAC875_c30657_82	1A	25	0.234598584671437	0.176605504587156	218	NA	NA	0.997074794983883	-0.014844319535138
IACX3047	1A	81	0.234720777248628	0.222477064220183	218	NA	NA	0.997074794983883	-0.0126831039627242
Excalibur_c32608_500	1B	65	0.234976443342706	0.100917431192661	218	NA	NA	0.997074794983883	0.0179553121791542
wsnp_RFL_Contig3396_3515504	3A	89	0.235302834656684	0.137614678899083	218	NA	NA	0.997074794983883	0.0158177766748286
BobWhite_rep_c50457_813	3B	67	0.235463056580621	0.474770642201835	218	NA	NA	0.997074794983883	-0.0106111990517794
Excalibur_rep_c102974_175	3A	82	0.235518782956712	0.268348623853211	218	NA	NA	0.997074794983883	0.0122103096699835
Kukri_c2634_487	4A	50	0.235537219945166	0.31651376146789	218	NA	NA	0.997074794983883	-0.011966995180809
Tdurum_contig52096_330	7B	157	0.235877520753049	0.360091743119266	218	NA	NA	0.997074794983883	0.0138894367081654
wsnp_Ex_rep_c66423_64641115	1D	93	0.235910570503447	0.399082568807339	218	NA	NA	0.997074794983883	0.0179305224413238
wsnp_Ex_c18800_27681277	7B	69	0.236001417057099	0.334862385321101	218	NA	NA	0.997074794983883	0.0140074214426757
Ku_c24482_1132	7B	71	0.236001417061239	0.334862385321101	218	NA	NA	0.997074794983883	-0.0140074214424395
BS00067748_51	3A	110	0.236167821311787	0.270642201834862	218	NA	NA	0.997074794983883	-0.0125229195375436
IAAV2086	7A	98	0.2365705965513	0.238532110091743	218	NA	NA	0.997074794983883	0.0117428839481883
Tdurum_contig12045_613	6A	13	0.236761718912005	0.181192660550459	218	NA	NA	0.997074794983883	0.0137427527541916
Tdurum_contig12045_868	6A	13	0.236761718933874	0.181192660550459	218	NA	NA	0.997074794983883	-0.0137427527536733
Kukri_c27673_289	2B	29	0.236786199992755	0.0688073394495413	218	NA	NA	0.997074794983883	-0.0209660671616958
Tdurum_contig42366_893	3B	92	0.236843862827741	0.470183486238532	218	NA	NA	0.997074794983883	-0.0108295088923311
Excalibur_c57603_523	4B	105	0.23690367141982	0.0756880733944955	218	NA	NA	0.997074794983883	0.0193567765114153
RAC875_c48687_681	6A	141	0.236918593959559	0.438073394495413	218	NA	NA	0.997074794983883	-0.0112868461982005
CAP12_c3551_85	3B	88	0.236995332278182	0.0756880733944954	218	NA	NA	0.997074794983883	0.0195511479260957
BS00044360_51	6A	42	0.237364556948925	0.172018348623853	218	NA	NA	0.997074794983883	-0.0136450243837296
CAP7_c4056_108	2A	144	0.237388730844631	0.405963302752294	218	NA	NA	0.997074794983883	0.0115763540792848
BobWhite_c5564_86	5A	43	0.237519679519859	0.162844036697248	218	NA	NA	0.997074794983883	-0.0156447753172344
wsnp_Ex_c9145_15214903	3A	88	0.238006892642021	0.158256880733945	218	NA	NA	0.997074794983883	-0.0150221989248571
Tdurum_contig97942_163	5B	181	0.238316994664483	0.334862385321101	218	NA	NA	0.997074794983883	-0.0112262396978995
Kukri_c373_1588	6B	122	0.23847317380229	0.236238532110092	218	NA	NA	0.997074794983883	0.0153293206044687
BobWhite_c19346_434	7A	180	0.238693849301332	0.144495412844037	218	NA	NA	0.997074794983883	-0.0155521933041305
Ra_c73292_443	5B	69	0.238864652726861	0.282110091743119	218	NA	NA	0.997074794983883	0.0120626721393187
RAC875_c18195_741	5A	64	0.23908064623408	0.458715596330275	218	NA	NA	0.997074794983883	0.0110771381513937
Tdurum_contig32775_78	1B	112	0.239180053427527	0.142201834862385	218	NA	NA	0.997074794983883	-0.014498943652308
wsnp_CAP11_c68_106078	3A	131	0.239292536629701	0.479357798165138	218	NA	NA	0.997074794983883	-0.0110385110610212
wsnp_CAP12_c15_9559	3A	131	0.239292536629701	0.479357798165138	218	NA	NA	0.997074794983883	-0.0110385110610212
wsnp_Ex_c1143_2195442	6B	1	0.239370401316525	0.105504587155963	218	NA	NA	0.997074794983883	-0.0165514858293734
Excalibur_c20597_569	6A	13	0.239441309200164	0.192660550458716	218	NA	NA	0.997074794983883	-0.0129377371559602
wsnp_Ku_c35386_44598937	5A	61	0.240065208913152	0.321100917431193	218	NA	NA	0.997074794983883	0.0113853164168676
BS00004724_51	2A	66	0.240493245297607	0.217889908256881	218	NA	NA	0.997074794983883	-0.0125887577741466
wsnp_JD_c2297_3138694	6B	26	0.240594912363691	0.142201834862385	218	NA	NA	0.997074794983883	-0.0158123242462533
Tdurum_contig81911_179	7B	99	0.240790282214666	0.376146788990826	218	NA	NA	0.997074794983883	0.0117575978223563
wsnp_Ex_c3136_5798236	5A	131	0.241024770921107	0.422018348623853	218	NA	NA	0.997074794983883	-0.0109060256555908
RAC875_c95993_265	3B	69	0.241165320894668	0.270642201834862	218	NA	NA	0.997074794983883	-0.0118093689223269
Ex_c24477_484	5B	69	0.24149873336737	0.169724770642202	218	NA	NA	0.997074794983883	0.0132629834449496
RAC875_c36922_829	3A	24	0.241986340542399	0.472477064220183	218	NA	NA	0.997074794983883	-0.0113616334484732
Ra_c3533_880	6A	122	0.242152365073078	0.149082568807339	218	NA	NA	0.997074794983883	0.0149985918623869
Tdurum_contig76559_124	4B	37	0.242164862667906	0.30045871559633	218	NA	NA	0.997074794983883	-0.0118893301935117
Kukri_c49784_56	2B	169	0.242336255746355	0.438073394495413	218	NA	NA	0.997074794983883	0.010991556295302
BS00022522_51	7B	134	0.242424530133634	0.158256880733945	218	NA	NA	0.997074794983883	-0.0147489785909962
wsnp_Ku_c14958_23427256	5A	53	0.242499804338168	0.185779816513762	218	NA	NA	0.997074794983883	-0.016998818617239
Kukri_rep_c105243_341	6B	66	0.242540413887584	0.174311926605505	218	NA	NA	0.997074794983883	0.0139298300681148
Excalibur_c44487_642	2A	141	0.242576126131809	0.447247706422018	218	NA	NA	0.997074794983883	-0.0111120708847636
Kukri_c9571_73	3B	70	0.242603203024764	0.270642201834862	218	NA	NA	0.997074794983883	-0.0120952768232119
Kukri_c40735_318	7A	167	0.242656972633484	0.286697247706422	218	NA	NA	0.997074794983883	-0.0114757785510027
Tdurum_contig88305_380	5A	50	0.242829883124109	0.213302752293578	218	NA	NA	0.997074794983883	0.0135431888038142
wsnp_Ex_c28973_38050756	6A	141	0.242880145530586	0.327981651376147	218	NA	NA	0.997074794983883	0.0110491296856803
Tdurum_contig29112_483	4B	78	0.243092502202612	0.229357798165138	218	NA	NA	0.997074794983883	0.0125734476186161
BS00070507_51	5B	52	0.243214710045981	0.362385321100917	218	NA	NA	0.997074794983883	-0.0111101933535913
wsnp_Ku_c5560_9851459	1D	90	0.243321107611704	0.254587155963303	218	NA	NA	0.997074794983883	-0.0196665672254976
Kukri_c96249_58	5D	130	0.243525056984175	0.149082568807339	218	NA	NA	0.997074794983883	0.0143535642504844
BS00079440_51	2D	44	0.243533657741747	0.263761467889908	218	NA	NA	0.997074794983883	-0.0144119300057124
Tdurum_contig28490_463	4B	61	0.243544447146722	0.394495412844037	218	NA	NA	0.997074794983883	-0.013429290670171
BS00046976_51	7A	118	0.243571959823564	0.424311926605505	218	NA	NA	0.997074794983883	-0.0112995164105332
Kukri_c5861_360	1B	59	0.243611708963644	0.477064220183486	218	NA	NA	0.997074794983883	-0.012308758385787
RFL_Contig529_963	1B	61	0.243611708963644	0.477064220183486	218	NA	NA	0.997074794983883	-0.012308758385787
BS00107837_51	1D	164	0.243948403989783	0.314220183486238	218	NA	NA	0.997074794983883	-0.0112962437132076
wsnp_Ex_c19525_28494827	6B	117	0.243984184475707	0.185779816513761	218	NA	NA	0.997074794983883	-0.0151602056221192
BS00105995_51	3B	69	0.244327553363553	0.229357798165138	218	NA	NA	0.997074794983883	0.0120191756602837
Kukri_c75091_220	5A	126	0.244539154502134	0.396788990825688	218	NA	NA	0.997074794983883	0.0113008091649816
wsnp_Ex_c1988_3742022	6D	25	0.244699296060797	0.399082568807339	218	NA	NA	0.997074794983883	-0.0107889657365439
Ex_c25467_851	4B	74	0.244870240933918	0.0894495412844037	218	NA	NA	0.997074794983883	0.0185611720398713
BS00074024_51	6B	80	0.244961159299699	0.286697247706422	218	NA	NA	0.997074794983883	0.0122326130010784
BS00110292_51	3B	70	0.2451182382527	0.165137614678899	218	NA	NA	0.997074794983883	0.0139443559608576
IAAV6032	2D	99	0.245153072284647	0.282110091743119	218	NA	NA	0.997074794983883	0.011788215234775
BS00031339_51	5B	184	0.245177122993487	0.217889908256881	218	NA	NA	0.997074794983883	-0.0122797889531441
Excalibur_c4261_1098	6D	135	0.245296915663647	0.231651376146789	218	NA	NA	0.997074794983883	-0.0124449968968854
wsnp_Ex_c2181_4089639	1A	69	0.245384086249499	0.181192660550459	218	NA	NA	0.997074794983883	-0.0249351276241327
wsnp_Ku_c27286_37236472	7D	120	0.245470056820594	0.192660550458716	218	NA	NA	0.997074794983883	0.0132387425568936
Excalibur_rep_c110429_536	7B	166	0.245520932230159	0.197247706422018	218	NA	NA	0.997074794983883	0.0137822121890281
IAAV444	2A	104	0.245731105369942	0.0665137614678899	218	NA	NA	0.997074794983883	-0.0206852979126659
Tdurum_contig9934_104	7B	65	0.246045656172944	0.252293577981651	218	NA	NA	0.997074794983883	0.013695449122344
RFL_Contig2304_1569	5B	71	0.246092812097308	0.167431192660551	218	NA	NA	0.997074794983883	-0.0168399825647754
RAC875_c12259_1892	6B	16	0.246106002250586	0.23394495412844	218	NA	NA	0.997074794983883	0.0356084365865428
BS00067584_51	2D	44	0.246232657849644	0.252293577981651	218	NA	NA	0.997074794983883	-0.0141733371876356
CAP7_c10833_215	5A	43	0.246560444159949	0.192660550458716	218	NA	NA	0.997074794983883	-0.0140950584186932
Tdurum_contig51818_145	4B	66	0.246809948313103	0.165137614678899	218	NA	NA	0.997074794983883	-0.0149754910072488
BobWhite_c20514_70	4A	41	0.246825897132228	0.130733944954128	218	NA	NA	0.997074794983883	-0.0147826832912026
wsnp_Ex_rep_c68023_66768700	5B	56	0.24709510842512	0.197247706422018	218	NA	NA	0.997074794983883	0.0130024445379369
wsnp_Ku_c17875_27051169	5B	56	0.247095108434977	0.197247706422018	218	NA	NA	0.997074794983883	-0.0130024445377455
Tdurum_contig44888_837	1A	14	0.247127780448023	0.442660550458716	218	NA	NA	0.997074794983883	0.0108324729939646
RAC875_c15109_106	3A	131	0.24743971976163	0.461009174311927	218	NA	NA	0.997074794983883	-0.0110980739123159
Excalibur_c4372_363	2A	151	0.247783026868593	0.403669724770642	218	NA	NA	0.997074794983883	-0.0106891341818001
Kukri_c7794_1247	6A	74	0.248332306749058	0.261467889908257	218	NA	NA	0.997074794983883	-0.0117743405432797
wsnp_Ex_c35465_43610634	6A	74	0.248332306749058	0.261467889908257	218	NA	NA	0.997074794983883	-0.0117743405432797
RAC875_c2498_600	5A	53	0.248846963414935	0.114678899082569	218	NA	NA	0.997074794983883	0.0201295121500715
wsnp_Ex_c35103_43312537	5B	25	0.249014490014812	0.238532110091743	218	NA	NA	0.997074794983883	-0.0121155665130068
Excalibur_rep_c68210_468	6B	72	0.249280792179365	0.479357798165138	218	NA	NA	0.997074794983883	-0.0116583225202502
Kukri_rep_c69087_153	2D	51	0.249432233396167	0.323394495412844	218	NA	NA	0.997074794983883	0.0114411573006361
Excalibur_rep_c109101_94	2D	2	0.249444620592694	0.26605504587156	218	NA	NA	0.997074794983883	-0.0116486040404724
RAC875_c43780_239	6B	72	0.249492584633472	0.474770642201835	218	NA	NA	0.997074794983883	-0.0118353329656244
wsnp_Ex_rep_c66900_65314631	5A	53	0.24959959309228	0.160550458715596	218	NA	NA	0.997074794983883	-0.0180339310632966
Tdurum_contig29989_132	4B	63	0.249742514070428	0.458715596330275	218	NA	NA	0.997074794983883	-0.0104255352964797
wsnp_Ex_c2718_5038582	5A	43	0.249797511716029	0.0642201834862385	218	NA	NA	0.997074794983883	0.0213831347275915
RAC875_rep_c105718_585	4D	69	0.24982341575956	0.307339449541284	218	NA	NA	0.997074794983883	-0.0111311744351248
wsnp_Ex_c29648_38653281	6A	141	0.249932351651009	0.314220183486238	218	NA	NA	0.997074794983883	-0.011068793523151
wsnp_BE498323B_Ta_2_1	7B	76	0.250066540912188	0.431192660550459	218	NA	NA	0.997074794983883	-0.0132715482882269
Tdurum_contig100004_204	3B	92	0.250081279752999	0.259174311926605	218	NA	NA	0.997074794983883	0.0114182240014475
IAAV868	1D	90	0.25026074667452	0.325688073394495	218	NA	NA	0.997074794983883	-0.0543603387322094
BobWhite_c6633_179	5B	72	0.250443359245234	0.151376146788991	218	NA	NA	0.997074794983883	-0.0169439338757869
Kukri_rep_c117029_125	1A	84	0.250698083752851	0.247706422018349	218	NA	NA	0.997074794983883	-0.0124025092235094
Excalibur_rep_c113131_624	6D	161	0.250923838083332	0.357798165137615	218	NA	NA	0.997074794983883	-0.010744765295259
RAC875_rep_c105718_304	4D	69	0.250974649954778	0.30045871559633	218	NA	NA	0.997074794983883	0.0112327933942851
RAC875_c3604_1527	1D	90	0.251002231994731	0.259174311926605	218	NA	NA	0.997074794983883	0.0192284653063801
Tdurum_contig83079_133	1B	90	0.251069072061969	0.220183486238532	218	NA	NA	0.997074794983883	-0.0121028192923642
RAC875_c10372_671	7B	151	0.251077078371785	0.19954128440367	218	NA	NA	0.997074794983883	-0.014317865809943
wsnp_Ku_c46762_53407442	3A	173	0.251088279182489	0.410550458715596	218	NA	NA	0.997074794983883	0.0111684626681212
BS00022422_51	2B	81	0.251378215656696	0.424311926605505	218	NA	NA	0.997074794983883	-0.0103135104063741
wsnp_CAP11_rep_c4157_1965583	3A	34	0.251547932018588	0.465596330275229	218	NA	NA	0.997074794983883	0.0106556942415565
wsnp_Ex_c44510_50547245	6B	70	0.251562366557258	0.477064220183486	218	NA	NA	0.997074794983883	-0.0106652601454895
BS00003813_51	1A	70	0.251632366319833	0.128440366972477	218	NA	NA	0.997074794983883	-0.0997561804672671
Kukri_c23382_1431	1A	70	0.251632366319833	0.128440366972477	218	NA	NA	0.997074794983883	-0.0997561804672671
wsnp_Ra_c7847_13421750	1A	70	0.251632366319833	0.128440366972477	218	NA	NA	0.997074794983883	-0.0997561804672671
BS00010287_51	1A	70	0.251632366321939	0.128440366972477	218	NA	NA	0.997074794983883	0.0997561804762199
BS00011622_51	7A	213	0.252147605526847	0.23394495412844	218	NA	NA	0.997074794983883	-0.0140923352479891
BS00023028_51	3A	157	0.252328517254041	0.275229357798165	218	NA	NA	0.997074794983883	0.0108556447308725
Excalibur_c30167_243	2B	27	0.252622922702342	0.268348623853211	218	NA	NA	0.997074794983883	-0.0121766897017341
BobWhite_c4256_213	4B	104	0.252796251571706	0.0917431192660551	218	NA	NA	0.997074794983883	-0.0171291554690689
BS00062304_51	4B	111	0.252924874156591	0.100917431192661	218	NA	NA	0.997074794983883	0.0180186232313133
RAC875_c50928_292	7A	228	0.25309553526727	0.229357798165138	218	NA	NA	0.997074794983883	0.0143431244780761
BobWhite_c39153_131	1B	63	0.253201359897482	0.128440366972477	218	NA	NA	0.997074794983883	0.0359574421094706
BS00073034_51	1B	61	0.253201359897482	0.128440366972477	218	NA	NA	0.997074794983883	0.0359574421094706
Ex_c64327_523	1B	44	0.253201359897482	0.128440366972477	218	NA	NA	0.997074794983883	0.0359574421094706
Excalibur_c89515_95	1B	63	0.253201359897482	0.128440366972477	218	NA	NA	0.997074794983883	0.0359574421094706
IAAV1624	1B	61	0.253201359897482	0.128440366972477	218	NA	NA	0.997074794983883	0.0359574421094706
IAAV2838	1A	51	0.253201359897482	0.128440366972477	218	NA	NA	0.997074794983883	0.0359574421094706
IAAV7611	1B	63	0.253201359897482	0.128440366972477	218	NA	NA	0.997074794983883	0.0359574421094706
Ku_c13532_1753	1B	61	0.253201359897482	0.128440366972477	218	NA	NA	0.997074794983883	0.0359574421094706
Kukri_c14968_674	1B	65	0.253201359897482	0.128440366972477	218	NA	NA	0.997074794983883	0.0359574421094706
Kukri_c17540_394	1B	63	0.253201359897482	0.128440366972477	218	NA	NA	0.997074794983883	0.0359574421094706
Kukri_c29582_126	1B	63	0.253201359897482	0.128440366972477	218	NA	NA	0.997074794983883	0.0359574421094706
Kukri_c51925_654	1B	61	0.253201359897482	0.128440366972477	218	NA	NA	0.997074794983883	0.0359574421094706
RAC875_c60360_389	1B	63	0.253201359897482	0.128440366972477	218	NA	NA	0.997074794983883	0.0359574421094706
RAC875_c79370_378	1B	62	0.253201359897482	0.128440366972477	218	NA	NA	0.997074794983883	0.0359574421094706
RAC875_rep_c77710_180	1B	64	0.253201359897482	0.128440366972477	218	NA	NA	0.997074794983883	0.0359574421094706
Tdurum_contig42092_1047	1B	61	0.253201359897482	0.128440366972477	218	NA	NA	0.997074794983883	0.0359574421094706
Tdurum_contig44861_1253	1B	63	0.253201359897482	0.128440366972477	218	NA	NA	0.997074794983883	0.0359574421094706
Tdurum_contig9874_391	1B	44	0.253201359897482	0.128440366972477	218	NA	NA	0.997074794983883	0.0359574421094706
BS00005004_51	1B	44	0.253201359913768	0.128440366972477	218	NA	NA	0.997074794983883	-0.0359574421073745
IAAV7043	1B	63	0.253201359913768	0.128440366972477	218	NA	NA	0.997074794983883	-0.0359574421073745
Ku_c3695_1696	1B	61	0.253201359913768	0.128440366972477	218	NA	NA	0.997074794983883	-0.0359574421073745
Ku_c5960_496	1B	63	0.253201359913768	0.128440366972477	218	NA	NA	0.997074794983883	-0.0359574421073745
Kukri_c19709_383	1B	63	0.253201359913768	0.128440366972477	218	NA	NA	0.997074794983883	-0.0359574421073745
RAC875_c21367_209	1B	44	0.253201359913768	0.128440366972477	218	NA	NA	0.997074794983883	-0.0359574421073745
RAC875_c37934_225	1A	46	0.253201359913768	0.128440366972477	218	NA	NA	0.997074794983883	-0.0359574421073745
RAC875_c4910_98	1B	63	0.253201359913768	0.128440366972477	218	NA	NA	0.997074794983883	-0.0359574421073745
RAC875_c51663_87	1B	51	0.253201359913768	0.128440366972477	218	NA	NA	0.997074794983883	-0.0359574421073745
Tdurum_contig100344_160	1B	63	0.253201359913768	0.128440366972477	218	NA	NA	0.997074794983883	-0.0359574421073745
Tdurum_contig13095_97	1B	64	0.253201359913768	0.128440366972477	218	NA	NA	0.997074794983883	-0.0359574421073745
Tdurum_contig56188_569	1B	53	0.253201359913768	0.128440366972477	218	NA	NA	0.997074794983883	-0.0359574421073745
tplb0055p02_1074	1B	61	0.253201359913768	0.128440366972477	218	NA	NA	0.997074794983883	-0.0359574421073745
wsnp_Ku_c16938_25916260	1B	44	0.253201359913768	0.128440366972477	218	NA	NA	0.997074794983883	-0.0359574421073745
wsnp_Ku_c28164_38103270	1B	31	0.253201359913768	0.128440366972477	218	NA	NA	0.997074794983883	-0.0359574421073745
BS00067627_51	1B	87	0.253217227447144	0.360091743119266	218	NA	NA	0.997074794983883	-0.0108076823755336
Tdurum_contig10036_474	1B	112	0.253542700818885	0.18348623853211	218	NA	NA	0.997074794983883	-0.0124483577169929
RAC875_c10194_673	3A	120	0.253818205567713	0.387614678899083	218	NA	NA	0.997074794983883	0.0105333937744341
Excalibur_c14273_1407	3B	64	0.254049110745467	0.268348623853211	218	NA	NA	0.997074794983883	-0.0122515099388867
wsnp_Ra_c44756_51084202	5B	52	0.254074717695725	0.380733944954128	218	NA	NA	0.997074794983883	0.010780317661168
wsnp_Ex_c11976_19193550	1B	63	0.254301726588592	0.135321100917431	218	NA	NA	0.997074794983883	-0.0334314733740939
RAC875_c95948_614	2B	81	0.254385340118816	0.100917431192661	218	NA	NA	0.997074794983883	-0.0165364725321382
Tdurum_contig54957_525	6A	19	0.254748277161571	0.405963302752294	218	NA	NA	0.997074794983883	-0.0109054573075023
IAAV4188	5B	56	0.254897141983746	0.201834862385321	218	NA	NA	0.997074794983883	0.0126825658907359
Tdurum_contig52447_814	5B	58	0.254897142001124	0.201834862385321	218	NA	NA	0.997074794983883	-0.0126825658904721
RAC875_c37837_889	2B	82	0.255014448925403	0.431192660550459	218	NA	NA	0.997074794983883	0.0101912604628058
Tdurum_contig98106_715	6B	66	0.255464697203432	0.103211009174312	218	NA	NA	0.997074794983883	0.0161077141357349
Tdurum_contig23024_763	7A	136	0.255599086723516	0.470183486238532	218	NA	NA	0.997074794983883	0.0109270866112539
RAC875_c48107_65	4A	60	0.255644411300045	0.412844036697248	218	NA	NA	0.997074794983883	-0.0108564299013523
wsnp_Ex_c28429_37553452	4A	31	0.256212024302124	0.279816513761468	218	NA	NA	0.997074794983883	0.0168086537086261
Excalibur_rep_c109856_92	5D	187	0.256213416591518	0.158256880733945	218	NA	NA	0.997074794983883	0.0141490024112647
RAC875_rep_c70613_78	1B	31	0.256729431374927	0.130733944954128	218	NA	NA	0.997074794983883	-0.034379225019407
Tdurum_contig42489_768	6B	122	0.25680574800015	0.119266055045872	218	NA	NA	0.997074794983883	-0.0176372903913062
Tdurum_contig12967_831	5A	50	0.256810750376933	0.208715596330275	218	NA	NA	0.997074794983883	-0.0130684984075646
Tdurum_contig31102_299	1B	74	0.256975475731397	0.270642201834862	218	NA	NA	0.997074794983883	0.0124531361082294
Kukri_c373_916	6B	123	0.257091254832509	0.0802752293577982	218	NA	NA	0.997074794983883	-0.0211117446670741
wsnp_Ex_rep_c69752_68711460	3A	88	0.257663584798341	0.162844036697248	218	NA	NA	0.997074794983883	-0.0149898671055979
Tdurum_contig53138_302	6A	80	0.257744441875263	0.311926605504587	218	NA	NA	0.997074794983883	-0.0110375895475761
BS00087343_51	6D	161	0.257759297268055	0.458715596330275	218	NA	NA	0.997074794983883	-0.0103331193771474
BS00064767_51	5B	52	0.257922863987638	0.380733944954128	218	NA	NA	0.997074794983883	0.0107014963297525
wsnp_BE424246B_Ta_2_2	3B	80	0.257939953709713	0.229357798165138	218	NA	NA	0.997074794983883	-0.0119487370088769
wsnp_Ex_rep_c101500_86856089	1D	68	0.258139834588704	0.268348623853211	218	NA	NA	0.997074794983883	0.0112715356884245
BS00010204_51	3A	85	0.258183044135905	0.192660550458716	218	NA	NA	0.997074794983883	-0.0133452739764408
BS00062645_51	3A	85	0.258183044135905	0.192660550458716	218	NA	NA	0.997074794983883	-0.0133452739764408
RAC875_c13895_763	3A	88	0.258270681227879	0.0894495412844037	218	NA	NA	0.997074794983883	0.0195302636369763
wsnp_Ex_c11070_17950604	5B	129	0.258648724612843	0.268348623853211	218	NA	NA	0.997074794983883	-0.0118061107025773
IAAV1101	2B	82	0.258722741157839	0.435779816513761	218	NA	NA	0.997074794983883	-0.0100968046960555
BS00067421_51	1A	78	0.258849762203208	0.149082568807339	218	NA	NA	0.997074794983883	0.015293796175571
wsnp_JD_c13903_13781269	1A	78	0.258849762210239	0.149082568807339	218	NA	NA	0.997074794983883	-0.0152937961752713
wsnp_Ex_c26285_35531324	4B	82	0.259077781524547	0.201834862385321	218	NA	NA	0.997074794983883	-0.0122051798549592
RAC875_rep_c90531_283	3A	130	0.259137715510895	0.337155963302752	218	NA	NA	0.997074794983883	-0.010943759261977
Jagger_c1423_102	6A	141	0.259184708707956	0.291284403669725	218	NA	NA	0.997074794983883	0.0114965242978116
BS00062618_51	5B	152	0.259215232599624	0.135321100917431	218	NA	NA	0.997074794983883	-0.0152145503865517
BS00067873_51	6B	65	0.259221839852037	0.188073394495413	218	NA	NA	0.997074794983883	0.0144818530343276
BS00063769_51	5B	35	0.2594849750637	0.263761467889908	218	NA	NA	0.997074794983883	-0.0123104920333486
BS00057487_51	6A	141	0.259504076839539	0.162844036697248	218	NA	NA	0.997074794983883	0.0146149761429815
BS00022403_51	3B	91	0.259801261313918	0.224770642201835	218	NA	NA	0.997074794983883	0.012107294168652
BS00036851_51	5A	131	0.259802946796348	0.422018348623853	218	NA	NA	0.997074794983883	-0.0105444693444161
RAC875_c25848_122	2A	140	0.259900074030589	0.486238532110092	218	NA	NA	0.997074794983883	0.0102455904303858
wsnp_JD_rep_c64325_41024646	3A	85	0.259926707313494	0.18348623853211	218	NA	NA	0.997074794983883	0.0135365862779158
BobWhite_c1611_1685	2A	94	0.260037197935355	0.256880733944954	218	NA	NA	0.997074794983883	-0.0112034505830816
BobWhite_c35035_317	6A	136	0.26008264688738	0.376146788990826	218	NA	NA	0.997074794983883	0.0105073035873415
wsnp_Ex_rep_c67394_65974276	5A	43	0.260399246098311	0.165137614678899	218	NA	NA	0.997074794983883	0.0148646384862272
BS00068710_51	5B	98	0.260574369617674	0.424311926605505	218	NA	NA	0.997074794983883	-0.0115872034980162
Excalibur_c20610_251	1B	63	0.26076727585284	0.130733944954128	218	NA	NA	0.997074794983883	-0.0342953677580198
BS00099074_51	6A	120	0.26118941348315	0.165137614678899	218	NA	NA	0.997074794983883	-0.0137490100316739
Kukri_c16416_647	7D	138	0.261321788000325	0.0619266055045872	218	NA	NA	0.997074794983883	-0.021469391167436
BS00077533_51	5A	50	0.261385789040931	0.208715596330275	218	NA	NA	0.997074794983883	0.013105448083977
BS00003088_51	5A	115	0.262021867060207	0.355504587155963	218	NA	NA	0.997074794983883	0.0100399960423179
Tdurum_contig12045_246	6A	13	0.262354897949286	0.178899082568807	218	NA	NA	0.997074794983883	0.0131579104187876
RAC875_c64377_732	1B	130	0.26237314158663	0.215596330275229	218	NA	NA	0.997074794983883	0.0129040030329217
IAAV2440	4B	62	0.26252538775604	0.387614678899083	218	NA	NA	0.997074794983883	0.0127813174808127
BobWhite_c47103_205	5B	56	0.262621461082143	0.194954128440367	218	NA	NA	0.997074794983883	-0.012594885220695
Tdurum_contig14847_144	1B	41	0.262713651938135	0.149082568807339	218	NA	NA	0.997074794983883	-0.0138117103621269
Tdurum_contig15238_972	6B	59	0.262809483850109	0.403669724770642	218	NA	NA	0.997074794983883	-0.0126846449264102
wsnp_Ex_c1630_3105100	5B	47	0.262977639832943	0.213302752293578	218	NA	NA	0.997074794983883	0.0128863963215213
RAC875_c24982_202	3A	157	0.26315929617475	0.162844036697248	218	NA	NA	0.997074794983883	-0.0141572376656089
BS00024786_51	7A	110	0.263699593649429	0.447247706422018	218	NA	NA	0.997074794983883	0.0106324957395607
Excalibur_c5309_286	3B	91	0.263891133649742	0.396788990825688	218	NA	NA	0.997074794983883	0.00990248374370051
Excalibur_c19658_82	3A	15	0.264399813574144	0.174311926605505	218	NA	NA	0.997074794983883	-0.0132259638502497
BobWhite_c44947_277	1A	154	0.264621964168608	0.440366972477064	218	NA	NA	0.997074794983883	-0.00969122030525416
wsnp_Ra_c27787_37299352	6D	87	0.264670819581518	0.146788990825688	218	NA	NA	0.997074794983883	0.014309566420752
Excalibur_rep_c101288_130	2D	10	0.264765592391702	0.422018348623853	218	NA	NA	0.997074794983883	-0.0103904743432794
BS00067599_51	7B	64	0.264897596427892	0.256880733944954	218	NA	NA	0.997074794983883	0.0129236463895017
wsnp_Ku_c16022_24798741	7A	222	0.264914134309869	0.348623853211009	218	NA	NA	0.997074794983883	0.0112608509973526
BS00022576_51	4B	63	0.265004980945412	0.364678899082569	218	NA	NA	0.997074794983883	0.0128201176385714
Kukri_c24590_532	6B	65	0.265438258207462	0.458715596330275	218	NA	NA	0.997074794983883	0.0103339420306519
Excalibur_c15335_197	6B	66	0.265506541392344	0.197247706422018	218	NA	NA	0.997074794983883	0.0122271424977836
RFL_Contig2615_982	6D	153	0.265635135661325	0.477064220183486	218	NA	NA	0.997074794983883	-0.0099401430992696
IACX11096	7A	130	0.265699562009125	0.330275229357798	218	NA	NA	0.997074794983883	0.0108794729762183
Excalibur_c83451_218	6B	65	0.26588336506559	0.18348623853211	218	NA	NA	0.997074794983883	0.0145136207418677
wsnp_Ra_rep_c73725_71801179	6B	65	0.26588336506559	0.18348623853211	218	NA	NA	0.997074794983883	0.0145136207418677
Excalibur_c24391_321	3B	46	0.266143597403162	0.387614678899083	218	NA	NA	0.997074794983883	0.0102576862173516
BS00060686_51	1B	159	0.266257641254433	0.314220183486238	218	NA	NA	0.997074794983883	-0.0106852945780318
RAC875_c21489_908	7B	92	0.266278432513554	0.0871559633027523	218	NA	NA	0.997074794983883	0.0182208873754264
BS00029332_51	2A	117	0.266285562213123	0.38302752293578	218	NA	NA	0.997074794983883	-0.0102946567694175
BS00023202_51	2A	149	0.266291691047101	0.305045871559633	218	NA	NA	0.997074794983883	-0.0106984203693017
wsnp_Ex_rep_c66551_64836327	2B	42	0.266310697865046	0.11697247706422	218	NA	NA	0.997074794983883	0.0156679766418648
wsnp_Ex_c852_1657319	1B	70	0.266720520541108	0.188073394495413	218	NA	NA	0.997074794983883	0.0137825413865222
IAAV7384	6A	80	0.267063420099963	0.309633027522936	218	NA	NA	0.997074794983883	0.0109238740145194
wsnp_Ex_c1988_3742291	6B	1	0.267078170800194	0.401376146788991	218	NA	NA	0.997074794983883	0.0103990257083559
wsnp_Ex_c3119_5763762	4B	66	0.267206539627003	0.181192660550459	218	NA	NA	0.997074794983883	-0.0136165338417413
Tdurum_contig45559_403	6B	80	0.267340425594566	0.243119266055046	218	NA	NA	0.997074794983883	-0.0123784929003197
Tdurum_contig54689_646	5A	130	0.267361943701832	0.371559633027523	218	NA	NA	0.997074794983883	0.0106012133835431
BS00106142_51	4B	26	0.267386910457545	0.463302752293578	218	NA	NA	0.997074794983883	0.0101081234545273
wsnp_BE605194B_Ta_2_7	7B	103	0.267663807070678	0.454128440366973	218	NA	NA	0.997074794983883	-0.0109919699155467
wsnp_Ku_c12399_20037334	4B	7	0.267834949091439	0.26605504587156	218	NA	NA	0.997074794983883	0.0109546063128114
Tdurum_contig53038_714	2A	150	0.267899785069643	0.204128440366972	218	NA	NA	0.997074794983883	-0.0117089086412761
wsnp_Ex_c33455_41940691	5B	56	0.268356597285358	0.19954128440367	218	NA	NA	0.997074794983883	-0.0124407365610431
Tdurum_contig59566_4435	3B	143	0.268614179488941	0.472477064220183	218	NA	NA	0.997074794983883	0.0112874597173152
wsnp_BE445113A_Ta_2_2	1A	83	0.268839769909116	0.238532110091743	218	NA	NA	0.997074794983883	0.0121447217471631
Kukri_rep_c68263_453	5A	53	0.268930581027928	0.188073394495413	218	NA	NA	0.997074794983883	0.0156344453399759
RAC875_c15003_377	3A	123	0.269146441164458	0.194954128440367	218	NA	NA	0.997074794983883	0.0123865402259775
RAC875_c63822_185	7A	56	0.269248847519269	0.252293577981651	218	NA	NA	0.997074794983883	-0.0116499177187528
Kukri_c338_109	6B	113	0.26926141277685	0.055045871559633	218	NA	NA	0.997074794983883	0.0239899116361437
Tdurum_contig20950_359	3B	69	0.269767242842724	0.243119266055046	218	NA	NA	0.997074794983883	-0.0110784325934006
BobWhite_c24484_240	5B	182	0.269910111566264	0.0848623853211009	218	NA	NA	0.997074794983883	-0.0185614959497147
RAC875_c65227_99	6B	62	0.269989944089415	0.291284403669725	218	NA	NA	0.997074794983883	-0.012596615448377
Kukri_c66626_288	7A	97	0.270042841527645	0.474770642201835	218	NA	NA	0.997074794983883	-0.010404446172406
wsnp_Ku_c51703_56915288	1B	116	0.270196952884017	0.229357798165138	218	NA	NA	0.997074794983883	0.0120198498541639
Tdurum_contig82438_73	7A	84	0.270202080097866	0.121559633027523	218	NA	NA	0.997074794983883	0.0166775823091503
Excalibur_c71158_54	1A	27	0.270471460060366	0.291284403669725	218	NA	NA	0.997074794983883	0.0104372668279691
RAC875_c21868_792	2B	68	0.270602560648552	0.282110091743119	218	NA	NA	0.997074794983883	0.0110310050897588
Excalibur_c30378_344	5D	200	0.270998355972849	0.488532110091743	218	NA	NA	0.997074794983883	-0.00987555311300614
BS00083146_51	2A	93	0.27108652152565	0.467889908256881	218	NA	NA	0.997074794983883	0.0106462958864553
RAC875_c23461_428	6B	82	0.271317372542493	0.378440366972477	218	NA	NA	0.997074794983883	-0.00965644365818408
IAAV3448	7B	71	0.271390533334456	0.337155963302752	218	NA	NA	0.997074794983883	0.0129640557238231
BS00063710_51	2D	41	0.271419914829461	0.348623853211009	218	NA	NA	0.997074794983883	-0.0102583363980102
wsnp_Ex_c64847_63484965	6B	59	0.271476929974276	0.403669724770642	218	NA	NA	0.997074794983883	0.0121678226637005
BobWhite_c5782_825	6A	66	0.272138625683645	0.279816513761468	218	NA	NA	0.997074794983883	-0.0112357535654457
Tdurum_contig42366_818	3B	92	0.272180520895123	0.474770642201835	218	NA	NA	0.997074794983883	0.00999105762445485
Kukri_rep_c72553_368	5B	118	0.272332661299512	0.364678899082569	218	NA	NA	0.997074794983883	-0.0104742774262219
wsnp_Ra_rep_c105422_89367749	1A	70	0.272752136908107	0.130733944954128	218	NA	NA	0.997074794983883	-0.134100875229819
RAC875_c85778_184	1A	70	0.272752136962157	0.130733944954128	218	NA	NA	0.997074794983883	0.134100875254035
RAC875_rep_c110052_194	1A	70	0.272752136962157	0.130733944954128	218	NA	NA	0.997074794983883	0.134100875254035
wsnp_Ex_c19730_28728245	1A	70	0.272752136962157	0.130733944954128	218	NA	NA	0.997074794983883	0.134100875254035
BobWhite_c6527_222	6A	3	0.272821488894356	0.472477064220183	218	NA	NA	0.997074794983883	-0.0100054277192294
BobWhite_rep_c66957_84	7B	70	0.272845290991363	0.318807339449541	218	NA	NA	0.997074794983883	-0.0128751539732495
wsnp_Ex_c5268_9320618	7B	134	0.272905764571627	0.305045871559633	218	NA	NA	0.997074794983883	-0.0110741437961606
BobWhite_c34798_184	6D	156	0.273284678152338	0.240825688073394	218	NA	NA	0.997074794983883	0.011705582602489
RAC875_c57938_94	2B	99	0.27333892077122	0.217889908256881	218	NA	NA	0.997074794983883	-0.0115169882888626
wsnp_Ex_c5123_9089025	2B	114	0.273444885193314	0.220183486238532	218	NA	NA	0.997074794983883	0.0153834275336928
BS00066271_51	1B	21	0.273977856308031	0.0527522935779816	218	NA	NA	0.997074794983883	0.0220252454398349
Kukri_rep_c107771_588	1A	65	0.274236188662757	0.0435779816513761	218	NA	NA	0.997074794983883	0.0230386244919676
tplb0027f13_1493	5B	90	0.274303351130486	0.23394495412844	218	NA	NA	0.997074794983883	-0.0130547588557715
RAC875_c232_1895	5A	53	0.274807822925403	0.31651376146789	218	NA	NA	0.997074794983883	-0.0100722935699826
BobWhite_rep_c64768_264	7B	63	0.274880861145627	0.13302752293578	218	NA	NA	0.997074794983883	-0.014237953249264
BS00078085_51	1A	111	0.274938689692462	0.181192660550459	218	NA	NA	0.997074794983883	0.0125393587935498
BS00071690_51	2B	82	0.275114290736724	0.256880733944954	218	NA	NA	0.997074794983883	-0.0112183728454625
BobWhite_c23736_153	5A	89	0.275303586824318	0.431192660550459	218	NA	NA	0.997074794983883	0.0118843934192814
Ra_c11529_647	5A	131	0.27531355892525	0.422018348623853	218	NA	NA	0.997074794983883	-0.0100248462648862
Tdurum_contig46611_1061	7A	134	0.27553727948388	0.073394495412844	218	NA	NA	0.997074794983883	-0.0183700683559498
Excalibur_rep_c115600_289	3B	136	0.275597956839598	0.0779816513761468	218	NA	NA	0.997074794983883	-0.0177336916455992
RAC875_rep_c74271_414	5B	184	0.275639707811202	0.389908256880734	218	NA	NA	0.997074794983883	0.0104918880007245
Kukri_c11902_580	6D	161	0.275848090651446	0.348623853211009	218	NA	NA	0.997074794983883	0.0104264336462006
IAAV7745	1D	87	0.275931864488862	0.254587155963303	218	NA	NA	0.997074794983883	0.0184195686941422
RAC875_c54260_127	1D	87	0.275931864488862	0.254587155963303	218	NA	NA	0.997074794983883	0.0184195686941422
Excalibur_c25891_1402	1A	35	0.275971727256013	0.5	218	NA	NA	0.997074794983883	-0.00981403479888154
Ra_c700_1024	5A	63	0.275996293705998	0.231651376146789	218	NA	NA	0.997074794983883	0.0114545084761364
Tdurum_contig50954_394	3B	135	0.276105957521164	0.348623853211009	218	NA	NA	0.997074794983883	0.01053321952595
BS00108055_51	3B	70	0.2761527424932	0.174311926605505	218	NA	NA	0.997074794983883	0.0130850886984399
Kukri_c1281_515	6A	79	0.276371238237598	0.227064220183486	218	NA	NA	0.997074794983883	-0.012501278941345
RAC875_rep_c73201_205	2D	45	0.276540402384462	0.256880733944954	218	NA	NA	0.997074794983883	0.0137896490776335
wsnp_CAP11_c2309_1201554	3B	80	0.276818808247097	0.238532110091743	218	NA	NA	0.997074794983883	0.0112084892151465
Kukri_c5757_530	7A	121	0.277009210804601	0.185779816513761	218	NA	NA	0.997074794983883	0.0136311677272452
BS00064632_51	6A	79	0.27736381021037	0.222477064220183	218	NA	NA	0.997074794983883	0.0125441041307486
Excalibur_c49239_97	6A	79	0.27736381021037	0.222477064220183	218	NA	NA	0.997074794983883	0.0125441041307486
Kukri_c38882_391	6A	79	0.27736381021037	0.222477064220183	218	NA	NA	0.997074794983883	0.0125441041307486
wsnp_Ex_c1104_2118684	6A	79	0.27736381021037	0.222477064220183	218	NA	NA	0.997074794983883	0.0125441041307486
BS00078715_51	6A	79	0.277363810212759	0.222477064220184	218	NA	NA	0.997074794983883	-0.0125441041304537
wsnp_BE403421A_Ta_2_1	6A	79	0.277363810212759	0.222477064220184	218	NA	NA	0.997074794983883	-0.0125441041304537
wsnp_Ex_c18965_27868480	6A	79	0.277363810212759	0.222477064220184	218	NA	NA	0.997074794983883	-0.0125441041304537
wsnp_Ku_c3354_6228863	6A	79	0.277363810212759	0.222477064220184	218	NA	NA	0.997074794983883	-0.0125441041304537
BS00069723_51	1B	70	0.277622787074833	0.0871559633027523	218	NA	NA	0.997074794983883	-0.0173004287514127
BS00023130_51	1A	20	0.277673913214112	0.295871559633027	218	NA	NA	0.997074794983883	0.0119559020771813
wsnp_Ex_c204_400545	7B	64	0.277951149458207	0.25	218	NA	NA	0.997074794983883	0.0128121995712345
Tdurum_contig13287_203	6A	41	0.27807683298789	0.222477064220183	218	NA	NA	0.997074794983883	0.0124792496763515
Ra_c700_2210	5A	63	0.278195994168454	0.215596330275229	218	NA	NA	0.997074794983883	-0.0117740815565259
Kukri_c49506_396	4B	40	0.278223536626799	0.291284403669725	218	NA	NA	0.997074794983883	0.0108017957731654
Kukri_rep_c115954_137	1A	71	0.278290807969904	0.364678899082569	218	NA	NA	0.997074794983883	-0.0105523923220581
wsnp_Ex_c54453_57331510	4A	40	0.278291964814598	0.201834862385321	218	NA	NA	0.997074794983883	-0.0119081757033928
wsnp_Ex_c33461_41945399	7B	76	0.278460725624795	0.43348623853211	218	NA	NA	0.997074794983883	-0.012462524216275
wsnp_Ex_rep_c67671_66332423	2B	96	0.278506571946718	0.153669724770642	218	NA	NA	0.997074794983883	-0.01436976203899
Tdurum_contig50954_1264	3B	51	0.278555407606416	0.350917431192661	218	NA	NA	0.997074794983883	0.010370478765374
Tdurum_contig12899_342	3B	10	0.278595799277721	0.149082568807339	218	NA	NA	0.997074794983883	-0.013197099440927
Excalibur_c21220_88	2B	67	0.278884064189289	0.337155963302752	218	NA	NA	0.997074794983883	-0.0107353972318656
wsnp_CAP11_c1815_982483	1A	111	0.278923902231665	0.181192660550459	218	NA	NA	0.997074794983883	-0.0123883450972579
Excalibur_c3948_1315	5B	20	0.279896594512483	0.0779816513761468	218	NA	NA	0.997074794983883	0.0203152654738901
BS00065264_51	2B	173	0.280333603032519	0.426605504587156	218	NA	NA	0.997074794983883	-0.010293169730712
wsnp_JD_c11273_11770307	3A	85	0.280702604542187	0.103211009174312	218	NA	NA	0.997074794983883	-0.0169308364301237
IAAV8040	2B	82	0.280713986489724	0.128440366972477	218	NA	NA	0.997074794983883	-0.013846603591027
Tdurum_contig8382_300	1A	58	0.280928969614436	0.0894495412844037	218	NA	NA	0.997074794983883	0.0190171271911121
Tdurum_contig25513_123	5B	90	0.281042040706731	0.224770642201835	218	NA	NA	0.997074794983883	0.012998293983558
wsnp_Ex_c10644_17356566	5B	60	0.281197378278251	0.0825688073394495	218	NA	NA	0.997074794983883	-0.0231165228745596
Kukri_c1568_889	3A	24	0.281213311203252	0.0596330275229358	218	NA	NA	0.997074794983883	-0.0197171509240928
Kukri_rep_c112061_617	3A	85	0.281346998600829	0.0894495412844037	218	NA	NA	0.997074794983883	0.0185854474878275
wsnp_Ex_c14681_22747500	3A	85	0.281346998624272	0.0894495412844036	218	NA	NA	0.997074794983883	-0.0185854474871689
Excalibur_c91154_175	3A	88	0.28206575705575	0.44954128440367	218	NA	NA	0.997074794983883	-0.00972254460474353
RAC875_c22627_315	6A	24	0.282193124201637	0.100917431192661	218	NA	NA	0.997074794983883	-0.015270744401866
Excalibur_c5193_64	2B	155	0.28244735458816	0.169724770642202	218	NA	NA	0.997074794983883	-0.0143028748835974
RAC875_c67770_822	3A	15	0.282523637890571	0.231651376146789	218	NA	NA	0.997074794983883	-0.0114679206343808
wsnp_Ex_c35886_43950102	1D	116	0.282694541574876	0.139908256880734	218	NA	NA	0.997074794983883	0.0161005170453663
BS00057060_51	2A	133	0.282969564692482	0.0412844036697247	218	NA	NA	0.997074794983883	0.0227209606965886
BS00057059_51	2A	133	0.282969564705137	0.0412844036697248	218	NA	NA	0.997074794983883	-0.0227209606959704
BS00067907_51	2A	133	0.282969564705137	0.0412844036697248	218	NA	NA	0.997074794983883	-0.0227209606959704
BS00037357_51	4A	68	0.283044806443223	0.197247706422018	218	NA	NA	0.997074794983883	-0.0128568653108925
BS00003575_51	1B	64	0.28304611105876	0.137614678899083	218	NA	NA	0.997074794983883	-0.028613211993445
BS00010992_51	1B	63	0.28304611105876	0.137614678899083	218	NA	NA	0.997074794983883	-0.028613211993445
Kukri_c26168_423	1B	61	0.28304611105876	0.137614678899083	218	NA	NA	0.997074794983883	-0.028613211993445
Kukri_c42522_155	1B	63	0.28304611105876	0.137614678899083	218	NA	NA	0.997074794983883	-0.028613211993445
wsnp_JD_rep_c62985_40164465	1B	63	0.28304611105876	0.137614678899083	218	NA	NA	0.997074794983883	-0.028613211993445
wsnp_Ex_rep_c68023_66768770	5B	56	0.283158583301134	0.192660550458716	218	NA	NA	0.997074794983883	-0.0120350262228932
RAC875_c14926_589	1A	53	0.283279930290231	0.190366972477064	218	NA	NA	0.997074794983883	-0.0125082245552974
Tdurum_contig10128_593	5A	42	0.283397653805349	0.0619266055045872	218	NA	NA	0.997074794983883	0.0199397646761059
RFL_Contig3687_972	6A	82	0.28342701269732	0.321100917431193	218	NA	NA	0.997074794983883	-0.0110026499725633
BS00026432_51	2B	131	0.283468192924303	0.135321100917431	218	NA	NA	0.997074794983883	0.0153768018711684
RAC875_c10659_570	1B	63	0.283512777604981	0.135321100917431	218	NA	NA	0.997074794983883	0.0341725164309423
Tdurum_contig26727_267	3B	64	0.283537497703269	0.142201834862385	218	NA	NA	0.997074794983883	-0.0139987335382266
Excalibur_c42110_66	2A	142	0.284224089738727	0.0963302752293578	218	NA	NA	0.997074794983883	-0.0185143831574264
wsnp_Ku_c48_103915	2B	49	0.284320049182585	0.162844036697248	218	NA	NA	0.997074794983883	0.0132825736708675
BS00065864_51	5B	161	0.28442366345574	0.30045871559633	218	NA	NA	0.997074794983883	-0.0114111492497209
BS00022989_51	3A	110	0.285033787675507	0.252293577981651	218	NA	NA	0.997074794983883	-0.0114979581704588
Kukri_c30535_58	3B	62	0.285111609457148	0.155963302752294	218	NA	NA	0.997074794983883	-0.0131139566236165
wsnp_Ex_c5657_9942445	3B	62	0.285158294288938	0.160550458715596	218	NA	NA	0.997074794983883	-0.0128995199620086
Kukri_c40035_258	2A	99	0.285251666945359	0.311926605504587	218	NA	NA	0.997074794983883	-0.00998662311789467
tplb0024j12_840	4A	50	0.285335082207648	0.323394495412844	218	NA	NA	0.997074794983883	-0.0108464464883626
CAP12_c2972_140	4A	119	0.285456856840501	0.376146788990826	218	NA	NA	0.997074794983883	0.0102949177606071
BS00035690_51	1B	63	0.285551945178017	0.139908256880734	218	NA	NA	0.997074794983883	-0.027842810892011
BS00015680_51	2D	103	0.285776289792431	0.277522935779816	218	NA	NA	0.997074794983883	0.0108463791985276
wsnp_Ex_c26285_35532440	4B	82	0.286355457597582	0.231651376146789	218	NA	NA	0.997074794983883	0.0113077552286605
BS00066770_51	7D	3	0.287171016003479	0.0642201834862385	218	NA	NA	0.997074794983883	-0.0189043090079175
wsnp_Ex_c18384_27213023	1B	96	0.287350043530805	0.206422018348624	218	NA	NA	0.997074794983883	0.0111091233467793
RFL_Contig5844_291	6B	58	0.287384040897837	0.380733944954128	218	NA	NA	0.997074794983883	0.0125341929433134
BS00064783_51	7B	144	0.287472910822772	0.206422018348624	218	NA	NA	0.997074794983883	-0.0130911145700674
Kukri_c4780_395	6B	83	0.287966490367529	0.261467889908257	218	NA	NA	0.997074794983883	0.011410245329464
Kukri_c73868_961	6B	83	0.287966490367529	0.261467889908257	218	NA	NA	0.997074794983883	0.011410245329464
Ku_c79340_308	1B	96	0.28816722773622	0.222477064220183	218	NA	NA	0.997074794983883	-0.0110891411775205
BobWhite_rep_c50145_387	5A	37	0.288257752267132	0.362385321100917	218	NA	NA	0.997074794983883	0.0106863872484224
tplb0021f14_1700	7B	103	0.28846136629934	0.458715596330275	218	NA	NA	0.997074794983883	0.0108912499040636
wsnp_Ex_rep_c67878_66584488	6A	74	0.288692203339913	0.256880733944954	218	NA	NA	0.997074794983883	-0.0108363003016727
Kukri_rep_c70063_663	6A	120	0.289340839472348	0.18348623853211	218	NA	NA	0.997074794983883	0.0117593798274758
Excalibur_c37910_276	5B	153	0.289535633783164	0.341743119266055	218	NA	NA	0.997074794983883	0.0116290008080258
wsnp_Ex_c54655_57455562	5A	111	0.289637175742874	0.110091743119266	218	NA	NA	0.997074794983883	-0.0156555104056704
BS00037246_51	1B	142	0.289693626733413	0.371559633027523	218	NA	NA	0.997074794983883	0.00975221786604763
Ku_c22523_598	5B	147	0.289718115876763	0.261467889908257	218	NA	NA	0.997074794983883	-0.0111925367755887
tplb0061f12_679	6B	72	0.290142648339476	0.472477064220183	218	NA	NA	0.997074794983883	0.0107369417765302
wsnp_Ex_c14530_22548417	6B	57	0.290246721539551	0.238532110091743	218	NA	NA	0.997074794983883	-0.0147156136416724
wsnp_Ex_c1676_3185400	3B	81	0.290301248138345	0.481651376146789	218	NA	NA	0.997074794983883	-0.00943933833710542
BobWhite_c11539_336	5A	148	0.290446330061854	0.325688073394495	218	NA	NA	0.997074794983883	-0.0112862198329235
RAC875_c57962_101	7A	136	0.290466640376391	0.424311926605505	218	NA	NA	0.997074794983883	-0.0106297863298961
BS00099794_51	1B	118	0.290654180977249	0.454128440366972	218	NA	NA	0.997074794983883	0.0094767785477039
wsnp_Ex_c558_1105911	7A	131	0.290658485157655	0.30045871559633	218	NA	NA	0.997074794983883	0.0111145799968018
Excalibur_c47748_83	6B	64	0.290807714049477	0.197247706422018	218	NA	NA	0.997074794983883	-0.011911214845794
Excalibur_c36377_615	5B	71	0.291004950552037	0.146788990825688	218	NA	NA	0.997074794983883	0.0157394203240599
Kukri_c46932_155	5B	71	0.291006896376155	0.146788990825688	218	NA	NA	0.997074794983883	-0.0157108805776112
Excalibur_c43740_95	6D	135	0.29176222765298	0.275229357798165	218	NA	NA	0.997074794983883	-0.0105145103238566
RAC875_c17861_199	7A	98	0.292564176835332	0.247706422018349	218	NA	NA	0.997074794983883	0.0112145229068541
Kukri_c9805_696	6A	141	0.292967647004911	0.291284403669725	218	NA	NA	0.997074794983883	0.0105550178237479
RAC875_c7060_67	3A	15	0.293515432477885	0.172018348623853	218	NA	NA	0.997074794983883	0.0123989836055749
wsnp_Ku_c15761_24469519	6B	72	0.293612384683681	0.470183486238532	218	NA	NA	0.997074794983883	-0.0101792567935863
BobWhite_rep_c61602_139	2B	99	0.293817991259851	0.142201834862385	218	NA	NA	0.997074794983883	-0.0144613752352498
Ku_c63748_1264	2B	41	0.293991249884312	0.165137614678899	218	NA	NA	0.997074794983883	-0.0124362458761826
BS00067453_51	5A	50	0.29413155489884	0.206422018348624	218	NA	NA	0.997074794983883	0.0122463125734833
BS00109991_51	1A	104	0.294223913732832	0.325688073394495	218	NA	NA	0.997074794983883	-0.00975456093531912
wsnp_Ex_c27176_36393952	1B	114	0.294843020881562	0.155963302752294	218	NA	NA	0.997074794983883	-0.0124266189556108
RAC875_c1215_1525	6A	48	0.295487086660212	0.447247706422018	218	NA	NA	0.997074794983883	0.0100501728182598
BS00023072_51	5B	35	0.295628427272619	0.26605504587156	218	NA	NA	0.997074794983883	-0.0112275250497849
wsnp_Ex_c19874_28891457	6B	81	0.295690035442031	0.295871559633028	218	NA	NA	0.997074794983883	-0.0107226593667455
RFL_Contig2471_119	3D	23	0.295931384794309	0.0688073394495413	218	NA	NA	0.997074794983883	0.0179484281354831
BS00062967_51	7B	65	0.29649670381803	0.252293577981651	218	NA	NA	0.997074794983883	0.0122156684602626
RAC875_c47427_75	1B	99	0.296636806116033	0.371559633027523	218	NA	NA	0.997074794983883	-0.0104040690178007
wsnp_Ex_c15822_24204224	2A	93	0.296660907372699	0.456422018348624	218	NA	NA	0.997074794983883	-0.00997370233033212
BobWhite_rep_c62475_70	5B	71	0.296765537520886	0.13302752293578	218	NA	NA	0.997074794983883	0.0162205671072684
Excalibur_c5083_718	6B	80	0.297054230233613	0.279816513761468	218	NA	NA	0.997074794983883	0.010876576970352
BS00022480_51	6B	92	0.297226379320222	0.220183486238532	218	NA	NA	0.997074794983883	-0.0113749386823874
wsnp_Ex_c49211_53875600	5A	65	0.297581140653049	0.252293577981651	218	NA	NA	0.997074794983883	0.0106825747435382
RAC875_c32503_134	2B	95	0.297620076797991	0.325688073394495	218	NA	NA	0.997074794983883	-0.00951996730414484
RAC875_c2260_1700	5B	161	0.297762468750796	0.172018348623853	218	NA	NA	0.997074794983883	-0.0153001411204681
Excalibur_c42450_727	4B	67	0.297998520807037	0.158256880733945	218	NA	NA	0.997074794983883	0.0136289136475325
wsnp_CAP11_rep_c4346_2050918	7A	212	0.298297593814589	0.295871559633027	218	NA	NA	0.997074794983883	0.0127564929097392
D_GB5Y7FA02JRQ1I_101	5D	187	0.298760277684103	0.153669724770642	218	NA	NA	0.997074794983883	0.0130000512166091
wsnp_Ex_rep_c106111_90308719	1A	27	0.299264653863085	0.114678899082569	218	NA	NA	0.997074794983883	-0.014525880873681
Excalibur_c26172_359	6B	66	0.299315719708838	0.309633027522936	218	NA	NA	0.997074794983883	0.0107361896794638
wsnp_Ra_c14498_22667649	6B	66	0.299315719708838	0.309633027522936	218	NA	NA	0.997074794983883	0.0107361896794638
RAC875_c40569_716	7B	122	0.299380995143946	0.126146788990826	218	NA	NA	0.997074794983883	-0.0140157053193555
wsnp_Ku_c44760_51961180	7A	148	0.299662825093234	0.160550458715596	218	NA	NA	0.997074794983883	-0.0129199945278695
BS00091519_51	5B	1	0.299925919146381	0.277522935779816	218	NA	NA	0.997074794983883	-0.0118204437822733
Excalibur_c20277_483	3B	10	0.300066883961784	0.146788990825688	218	NA	NA	0.997074794983883	0.0126355860433165
wsnp_CD452643B_Ta_2_1	6B	66	0.301001053171778	0.295871559633027	218	NA	NA	0.997074794983883	-0.0112162775250546
wsnp_Ex_c14248_22204549	7B	70	0.301452084218094	0.323394495412844	218	NA	NA	0.997074794983883	0.0123025503036729
CAP12_c4778_199	3B	63	0.301704983676364	0.176605504587156	218	NA	NA	0.997074794983883	-0.0131160989289341
BS00087178_51	6A	79	0.302245950618951	0.224770642201835	218	NA	NA	0.997074794983883	-0.0118890833452507
wsnp_Ku_c8394_14267750	6A	79	0.302245950618951	0.224770642201835	218	NA	NA	0.997074794983883	-0.0118890833452507
wsnp_Ku_c11060_18147688	7B	64	0.302257272977171	0.254587155963303	218	NA	NA	0.997074794983883	0.0120122279007155
Kukri_c8757_107	1A	128	0.302358651059749	0.190366972477064	218	NA	NA	0.997074794983883	-0.0121168219461465
BS00081841_51	7B	122	0.302454690831979	0.130733944954128	218	NA	NA	0.997074794983883	0.0141979329156623
RAC875_c26400_88	6B	65	0.302613529235379	0.181192660550459	218	NA	NA	0.997074794983883	-0.0134657220348764
Tdurum_contig11334_554	1B	63	0.302657912257235	0.130733944954128	218	NA	NA	0.997074794983883	-0.0328472497858741
Tdurum_contig569_263	6B	109	0.30272908434454	0.442660550458716	218	NA	NA	0.997074794983883	-0.00987691345984754
Kukri_c10239_2186	1A	78	0.302963744756053	0.155963302752294	218	NA	NA	0.997074794983883	-0.0128631161513653
Tdurum_contig49145_914	2A	143	0.303000892584362	0.412844036697248	218	NA	NA	0.997074794983883	-0.00998683195767125
RAC875_c21955_719	3B	66	0.303122537541535	0.261467889908257	218	NA	NA	0.997074794983883	-0.0108632283048191
BS00049644_51	2A	109	0.303178068618661	0.353211009174312	218	NA	NA	0.997074794983883	-0.0104742977660468
wsnp_Ex_c1319_2522682	6B	65	0.303415044241676	0.185779816513761	218	NA	NA	0.997074794983883	0.0132903027378095
wsnp_Ex_c5075_9013594	6B	65	0.303415044248473	0.185779816513762	218	NA	NA	0.997074794983883	-0.0132903027376159
BS00094095_51	5A	37	0.303712976335878	0.360091743119266	218	NA	NA	0.997074794983883	-0.0103306237083967
wsnp_Ex_rep_c69577_68526990	3A	89	0.303847714688849	0.192660550458716	218	NA	NA	0.997074794983883	0.012126924577438
Kukri_c13188_256	1B	74	0.303939669528359	0.396788990825688	218	NA	NA	0.997074794983883	-0.00938065412610811
CAP7_rep_c12929_169	6B	83	0.304078202905938	0.254587155963303	218	NA	NA	0.997074794983883	-0.0111004715120924
Kukri_c8200_2456	4A	87	0.304088678391627	0.151376146788991	218	NA	NA	0.997074794983883	0.0128328143126466
Kukri_rep_c106490_1398	5D	187	0.304088678391627	0.151376146788991	218	NA	NA	0.997074794983883	0.0128328143126466
RAC875_rep_c106439_1159	6A	48	0.304113099137057	0.399082568807339	218	NA	NA	0.997074794983883	0.0097013313579728
BS00108733_51	5D	56	0.304346463751422	0.291284403669725	218	NA	NA	0.997074794983883	0.0101102996280442
wsnp_Ex_rep_c110800_93013978	6D	122	0.304441387916195	0.165137614678899	218	NA	NA	0.997074794983883	-0.0138316960088769
BS00094919_51	7A	126	0.304968294109653	0.472477064220183	218	NA	NA	0.997074794983883	-0.0105125439351639
RAC875_c27431_212	6B	66	0.305936387712693	0.305045871559633	218	NA	NA	0.997074794983883	0.0106829209812744
Tdurum_contig10654_704	4A	147	0.306060331632945	0.192660550458716	218	NA	NA	0.997074794983883	-0.0123380019874015
wsnp_BE445348B_Ta_2_1	3B	73	0.306161976676042	0.0504587155963303	218	NA	NA	0.997074794983883	0.0203132516811095
wsnp_Ex_rep_c67100_65576598	6D	156	0.306162034565181	0.13302752293578	218	NA	NA	0.997074794983883	-0.0135690015494916
wsnp_Ex_c698_1376989	6B	64	0.30623335662992	0.463302752293578	218	NA	NA	0.997074794983883	-0.0112360841281056
RAC875_rep_c115149_377	6B	80	0.306282431467871	0.284403669724771	218	NA	NA	0.997074794983883	0.0107742605915142
Kukri_c6361_407	6B	123	0.306436553512826	0.107798165137615	218	NA	NA	0.997074794983883	-0.0169445449932653
Tdurum_contig67619_532	6B	122	0.306436553512826	0.107798165137615	218	NA	NA	0.997074794983883	-0.0169445449932653
RAC875_rep_c106044_137	5A	43	0.30645435969169	0.13302752293578	218	NA	NA	0.997074794983883	-0.0135269263908278
IACX3245	2A	143	0.306966746201582	0.25	218	NA	NA	0.997074794983883	-0.0108669426569246
BS00067769_51	1B	82	0.307342510272969	0.0504587155963303	218	NA	NA	0.997074794983883	0.0201183854387281
Excalibur_rep_c88290_94	1A	70	0.307497717111781	0.172018348623853	218	NA	NA	0.997074794983883	0.0228748134087056
RAC875_rep_c106596_127	2B	42	0.307936753302043	0.217889908256881	218	NA	NA	0.997074794983883	-0.0122025425467491
IAAV3265	7D	144	0.308045447672391	0.323394495412844	218	NA	NA	0.997074794983883	0.0102251926248673
Kukri_c14072_188	3B	70	0.30827662139358	0.279816513761468	218	NA	NA	0.997074794983883	0.0102013483231911
Excalibur_rep_c67599_242	2D	103	0.308312108377929	0.279816513761468	218	NA	NA	0.997074794983883	-0.010337184469575
BobWhite_rep_c48835_225	6B	64	0.308324431707375	0.463302752293578	218	NA	NA	0.997074794983883	-0.0112094974958836
Jagger_c1077_98	6B	70	0.308387614211529	0.11697247706422	218	NA	NA	0.997074794983883	-0.0146442850684849
Tdurum_contig57914_1144	3B	6	0.308473490766404	0.123853211009174	218	NA	NA	0.997074794983883	-0.0145384053717894
Tdurum_contig93884_223	2A	102	0.308936773309281	0.458715596330275	218	NA	NA	0.997074794983883	0.00976616016851661
Kukri_c29150_143	1A	29	0.309032100299405	0.392201834862385	218	NA	NA	0.997074794983883	-0.00941712899432368
RAC875_c8121_1997	3B	95	0.309104705714336	0.486238532110092	218	NA	NA	0.997074794983883	0.00921250507026361
BS00032623_51	7A	59	0.309131278389883	0.217889908256881	218	NA	NA	0.997074794983883	0.0111750848755579
wsnp_Ku_c3201_5970486	5B	75	0.309224289775061	0.291284403669725	218	NA	NA	0.997074794983883	0.0110963754320998
BS00064893_51	5D	200	0.309384810845414	0.344036697247706	218	NA	NA	0.997074794983883	-0.00983161862113757
IAAV3488	3A	91	0.309605843044519	0.107798165137615	218	NA	NA	0.997074794983883	-0.0144918317682801
RAC875_rep_c108445_772	6A	48	0.309617018837167	0.431192660550459	218	NA	NA	0.997074794983883	0.00975839353701691
Kukri_c33550_601	4B	104	0.309751119011353	0.100917431192661	218	NA	NA	0.997074794983883	-0.0146844871295468
Kukri_c27309_590	2D	22	0.309918286927503	0.144495412844037	218	NA	NA	0.997074794983883	-0.0142104105159748
wsnp_Ex_c12431_19823475	5B	41	0.310001354820326	0.486238532110092	218	NA	NA	0.997074794983883	0.0102501631999647
Tdurum_contig25432_1218	5B	20	0.310149094648264	0.0756880733944954	218	NA	NA	0.997074794983883	-0.0192483706738558
wsnp_Ex_c5378_9505087	3B	69	0.310292733847442	0.245412844036697	218	NA	NA	0.997074794983883	0.0102903576827673
BS00046165_51	2B	114	0.310791414735722	0.206422018348624	218	NA	NA	0.997074794983883	0.01386477928666
Excalibur_c74390_108	4A	151	0.31087251668501	0.240825688073395	218	NA	NA	0.997074794983883	0.0110770980858792
RAC875_c99055_69	3A	174	0.311333246723692	0.259174311926606	218	NA	NA	0.997074794983883	0.0101407321699543
Excalibur_c3810_186	6B	63	0.311369414412569	0.458715596330275	218	NA	NA	0.997074794983883	-0.0109887444355525
BobWhite_c13977_91	6B	66	0.311552150617849	0.305045871559633	218	NA	NA	0.997074794983883	-0.010445683608074
Ex_c1583_1688	5B	56	0.311972881629252	0.194954128440367	218	NA	NA	0.997074794983883	-0.0113487613049283
wsnp_Ex_rep_c66903_65319487	5B	56	0.311972881629252	0.194954128440367	218	NA	NA	0.997074794983883	-0.0113487613049283
BobWhite_c31163_694	2A	143	0.311979794254954	0.311926605504587	218	NA	NA	0.997074794983883	0.00954813898089135
Ku_c31363_2165	1B	31	0.312162651621883	0.256880733944954	218	NA	NA	0.997074794983883	0.0129478398751326
Kukri_c41694_285	6B	65	0.312274116768248	0.18348623853211	218	NA	NA	0.997074794983883	-0.0128427868267913
RAC875_c45515_65	6B	81	0.312345630567162	0.293577981651376	218	NA	NA	0.997074794983883	-0.0105163513900415
BobWhite_c41725_430	5B	40	0.312459143279645	0.252293577981651	218	NA	NA	0.997074794983883	0.0112271523102345
Ex_c5740_1133	2A	142	0.312541269486626	0.213302752293578	218	NA	NA	0.997074794983883	-0.0113971354164062
BS00046977_51	7A	118	0.31270021077789	0.426605504587156	218	NA	NA	0.997074794983883	-0.00975172031508365
IACX6214	3B	34	0.312701234032366	0.470183486238532	218	NA	NA	0.997074794983883	0.0095169872159051
RAC875_c87897_333	4B	96	0.312797105305796	0.073394495412844	218	NA	NA	0.997074794983883	-0.0164137205070705
RAC875_c35438_474	2B	88	0.312808823104427	0.247706422018349	218	NA	NA	0.997074794983883	0.0105439658302191
RAC875_c99084_580	7B	71	0.31288164431754	0.33256880733945	218	NA	NA	0.997074794983883	0.011657985490916
wsnp_RFL_Contig3054_2955094	7B	69	0.31288164431754	0.33256880733945	218	NA	NA	0.997074794983883	0.011657985490916
BobWhite_c16439_1143	2D	39	0.312907458812065	0.488532110091743	218	NA	NA	0.997074794983883	-0.0099164616963705
Tdurum_contig10729_989	6B	121	0.313197191456936	0.261467889908257	218	NA	NA	0.997074794983883	0.0130457690162871
BS00048572_51	5B	47	0.31325411467476	0.224770642201835	218	NA	NA	0.997074794983883	0.0111343150911747
Tdurum_contig81113_395	4B	112	0.313576864563863	0.0802752293577982	218	NA	NA	0.997074794983883	0.0175990516881157
Kukri_c60966_261	6B	120	0.313604923450635	0.252293577981651	218	NA	NA	0.997074794983883	-0.0125619117433358
BobWhite_rep_c50066_63	5B	20	0.313685250124303	0.229357798165138	218	NA	NA	0.997074794983883	0.0115724825450751
Ra_c69552_1419	1B	41	0.313955456056783	0.288990825688073	218	NA	NA	0.997074794983883	0.0132472535325618
RAC875_c14354_934	6D	156	0.314089843235786	0.36697247706422	218	NA	NA	0.997074794983883	0.00973624853854993
RAC875_c32379_216	1A	111	0.314265617182541	0.240825688073395	218	NA	NA	0.997074794983883	0.0109858293628839
Tdurum_contig82534_237	7B	140	0.314478029934124	0.419724770642202	218	NA	NA	0.997074794983883	0.00892437577107685
Kukri_c10757_183	7A	209	0.314959258046921	0.0573394495412844	218	NA	NA	0.997074794983883	-0.0191334117461111
BobWhite_rep_c63332_67	5A	125	0.31505176334094	0.288990825688073	218	NA	NA	0.997074794983883	-0.0103535924662559
BS00100351_51	7A	130	0.31505679981302	0.327981651376147	218	NA	NA	0.997074794983883	-0.0098141234862954
Kukri_rep_c109397_59	5B	6	0.315279797881167	0.0825688073394495	218	NA	NA	0.997074794983883	-0.0183788073805391
BS00025017_51	5D	200	0.31532190629229	0.348623853211009	218	NA	NA	0.997074794983883	-0.00970823585005931
BS00075368_51	5D	200	0.31532190629229	0.348623853211009	218	NA	NA	0.997074794983883	-0.00970823585005931
wsnp_Ex_c8240_13914674	3A	47	0.31544942757083	0.18348623853211	218	NA	NA	0.997074794983883	0.0115346749487131
Ra_c1726_1071	5B	69	0.315537248713092	0.155963302752294	218	NA	NA	0.997074794983883	0.0119404549388982
Excalibur_c15029_144	7B	74	0.315806034264254	0.169724770642202	218	NA	NA	0.997074794983883	0.0119477973084035
Kukri_c13912_1543	6D	156	0.315888376159071	0.155963302752294	218	NA	NA	0.997074794983883	-0.013167844742096
Kukri_c43406_2491	6B	58	0.316073804558884	0.389908256880734	218	NA	NA	0.997074794983883	-0.0117362514913797
Ra_c14171_2765	6B	58	0.316073804558884	0.389908256880734	218	NA	NA	0.997074794983883	-0.0117362514913797
BobWhite_c5178_188	2A	149	0.316212694000812	0.302752293577982	218	NA	NA	0.997074794983883	0.00966467553897665
BS00108062_51	5B	47	0.316287840671638	0.227064220183486	218	NA	NA	0.997074794983883	0.0110595805495031
BS00010849_51	3B	28	0.316393547337753	0.174311926605505	218	NA	NA	0.997074794983883	0.0121379888864235
CAP11_c1661_59	7A	51	0.316513049672374	0.165137614678899	218	NA	NA	0.997074794983883	-0.011875196003615
wsnp_Ex_c123_244117	3B	69	0.316818519922653	0.236238532110092	218	NA	NA	0.997074794983883	-0.0103203406411509
Excalibur_c2171_2728	5A	148	0.31683469942293	0.123853211009174	218	NA	NA	0.997074794983883	0.0133910798726959
Tdurum_contig11216_942	1B	118	0.317114022817612	0.467889908256881	218	NA	NA	0.997074794983883	0.00900810396008733
Excalibur_c8585_701	1B	118	0.317114022831564	0.467889908256881	218	NA	NA	0.997074794983883	-0.00900810395981821
BS00064515_51	5A	27	0.317215433350624	0.362385321100917	218	NA	NA	0.997074794983883	0.0097519447133072
BS00062996_51	5A	27	0.317584210402889	0.357798165137615	218	NA	NA	0.997074794983883	0.00956688302902631
BobWhite_c8076_154	7A	98	0.317762016443798	0.25	218	NA	NA	0.997074794983883	0.00982728475995076
Ku_c24324_850	5A	53	0.317786778733479	0.371559633027523	218	NA	NA	0.997074794983883	-0.00928845484958174
wsnp_RFL_Contig3802_4108582	2B	100	0.317833451540204	0.238532110091743	218	NA	NA	0.997074794983883	-0.0101639137361746
RAC875_rep_c106238_237	6B	110	0.317862638809384	0.376146788990826	218	NA	NA	0.997074794983883	0.00975201430368422
wsnp_RFL_Contig3138_3094305	4A	62	0.318027422336285	0.337155963302752	218	NA	NA	0.997074794983883	-0.00928890171854579
RAC875_rep_c105494_293	7B	60	0.318097606437452	0.0825688073394495	218	NA	NA	0.997074794983883	0.0180977031039657
Kukri_c8465_54	3A	123	0.318395001330318	0.19954128440367	218	NA	NA	0.997074794983883	-0.0111170006333463
Tdurum_contig17697_771	7B	131	0.319179822255913	0.33256880733945	218	NA	NA	0.997074794983883	0.00952612874293557
Excalibur_c8168_226	5B	147	0.319191903501932	0.268348623853211	218	NA	NA	0.997074794983883	0.0106305264988578
wsnp_Ex_c11374_18361760	1A	70	0.319228263863628	0.103211009174312	218	NA	NA	0.997074794983883	0.0307175322606668
RAC875_rep_c71112_400	2B	20	0.319274146147764	0.128440366972477	218	NA	NA	0.997074794983883	0.0129082797405538
tplb0035a03_368	6A	84	0.319527033009582	0.0871559633027523	218	NA	NA	0.997074794983883	0.0156060744985798
Tdurum_contig42858_1352	6A	85	0.319527033039377	0.0871559633027523	218	NA	NA	0.997074794983883	-0.0156060744979527
BS00104279_51	4B	105	0.319562051744384	0.0825688073394495	218	NA	NA	0.997074794983883	-0.0157375261456085
Kukri_rep_c101259_81	4B	105	0.319562051744384	0.0825688073394495	218	NA	NA	0.997074794983883	-0.0157375261456085
wsnp_Ex_c4148_7494801	4B	105	0.319562051744384	0.0825688073394495	218	NA	NA	0.997074794983883	-0.0157375261456085
BobWhite_c2822_228	2B	161	0.319659973279235	0.236238532110092	218	NA	NA	0.997074794983883	0.0106094343320535
CAP12_c2472_60	2B	107	0.319889094811927	0.139908256880734	218	NA	NA	0.997074794983883	0.0130105181776372
BS00000445_51	3A	101	0.320113989772324	0.472477064220184	218	NA	NA	0.997074794983883	-0.00897099215967589
BobWhite_c3714_659	6A	21	0.320195192028801	0.350917431192661	218	NA	NA	0.997074794983883	0.00947959753638905
wsnp_Ra_c16080_24638622	1A	78	0.320309611024494	0.277522935779816	218	NA	NA	0.997074794983883	-0.0101498557778008
Kukri_rep_c69970_717	3A	111	0.320693344971652	0.222477064220183	218	NA	NA	0.997074794983883	0.0119966247275363
BS00010557_51	7B	78	0.320823897500926	0.396788990825688	218	NA	NA	0.997074794983883	0.0137597667704998
Ra_c105904_187	2B	160	0.320876879613391	0.158256880733945	218	NA	NA	0.997074794983883	-0.0128335046025527
RAC875_c47003_445	7B	74	0.32128344705691	0.165137614678899	218	NA	NA	0.997074794983883	-0.0118557247623001
wsnp_Ex_c8400_14157060	7B	134	0.321296860171562	0.229357798165138	218	NA	NA	0.997074794983883	-0.0110660018915372
Excalibur_c1925_2569	5B	132	0.321378776291411	0.0963302752293578	218	NA	NA	0.997074794983883	0.0169783347191781
RAC875_c48052_127	5B	132	0.321378776291411	0.0963302752293578	218	NA	NA	0.997074794983883	0.0169783347191781
RAC875_rep_c109658_382	5B	132	0.321378776291411	0.0963302752293578	218	NA	NA	0.997074794983883	0.0169783347191781
Excalibur_c92906_314	5B	132	0.321378776298972	0.0963302752293578	218	NA	NA	0.997074794983883	-0.0169783347186865
RAC875_rep_c109658_211	5B	132	0.321378776298972	0.0963302752293578	218	NA	NA	0.997074794983883	-0.0169783347186865
wsnp_Ra_c3270_6136601	1A	83	0.321650074079113	0.236238532110092	218	NA	NA	0.997074794983883	-0.0107314917700059
wsnp_Ku_c2317_4448102	4A	68	0.322211856548552	0.181192660550459	218	NA	NA	0.997074794983883	-0.0122079194993425
D_contig14507_369	1D	82	0.322295494071775	0.142201834862385	218	NA	NA	0.997074794983883	-0.0125417507299725
RAC875_rep_c115149_515	6B	80	0.322396619205937	0.279816513761468	218	NA	NA	0.997074794983883	0.0103845264220066
Excalibur_rep_c102798_288	6B	80	0.322396619225786	0.279816513761468	218	NA	NA	0.997074794983883	-0.0103845264216345
Tdurum_contig31235_99	3A	177	0.322488094113639	0.48394495412844	218	NA	NA	0.997074794983883	-0.00939634065616524
RAC875_c83401_115	4A	110	0.322500454061486	0.438073394495413	218	NA	NA	0.997074794983883	-0.00904414644274265
Ku_c28853_1518	7B	76	0.322607292126346	0.259174311926605	218	NA	NA	0.997074794983883	0.0365194764936803
BobWhite_c26534_532	7B	141	0.32269661215938	0.422018348623853	218	NA	NA	0.997074794983883	0.008846647921259
BS00011060_51	4A	40	0.323003290190515	0.211009174311927	218	NA	NA	0.997074794983883	0.0107816734249209
BS00022810_51	7B	145	0.32303713039021	0.463302752293578	218	NA	NA	0.997074794983883	-0.00964549953681093
BS00090253_51	6A	13	0.323048779017816	0.376146788990826	218	NA	NA	0.997074794983883	0.00972946535381869
IAAV3916	5A	130	0.323347377845672	0.373853211009174	218	NA	NA	0.997074794983883	-0.00948790304228897
Excalibur_c62737_131	3B	70	0.323612977189384	0.277522935779817	218	NA	NA	0.997074794983883	0.00993562574113982
RAC875_c52560_438	7A	81	0.323720539728328	0.151376146788991	218	NA	NA	0.997074794983883	0.0133718317418507
Kukri_rep_c77459_316	5A	56	0.323916494179952	0.458715596330275	218	NA	NA	0.997074794983883	0.00930969818111382
Excalibur_c1205_188	7B	144	0.323931641816878	0.23394495412844	218	NA	NA	0.997074794983883	-0.0115568708669072
wsnp_Ex_c16243_24699942	6B	65	0.323940894255282	0.197247706422018	218	NA	NA	0.997074794983883	0.0123953057213635
BS00001478_51	3A	101	0.324016463433112	0.481651376146789	218	NA	NA	0.997074794983883	-0.00902159989067552
RAC875_c703_2551	5D	203	0.324039765658377	0.387614678899083	218	NA	NA	0.997074794983883	0.00884983673633855
BobWhite_c28090_175	3B	38	0.324345459261911	0.0756880733944954	218	NA	NA	0.997074794983883	-0.0163695054959532
Excalibur_c42413_442	2D	97	0.324560335733607	0.293577981651376	218	NA	NA	0.997074794983883	0.00979470655220993
wsnp_Ex_c17882_26646153	7B	60	0.324589515631173	0.0894495412844037	218	NA	NA	0.997074794983883	0.0178160051221918
wsnp_be496863B_Ta_2_1	7B	60	0.324589515641672	0.0894495412844036	218	NA	NA	0.997074794983883	-0.017816005121631
wsnp_BE403956A_Ta_2_3	1A	71	0.324787758320544	0.360091743119266	218	NA	NA	0.997074794983883	-0.0096675350012454
Tdurum_contig25432_1377	5B	20	0.325313996337008	0.0802752293577982	218	NA	NA	0.997074794983883	0.0183141393383366
Kukri_c18274_1610	6B	58	0.325400442865605	0.410550458715596	218	NA	NA	0.997074794983883	-0.0111150314981545
BS00021939_51	5A	49	0.325765496099643	0.467889908256881	218	NA	NA	0.997074794983883	0.00990991299522648
wsnp_Ex_c4408_7939986	7B	70	0.325866077010568	0.323394495412844	218	NA	NA	0.997074794983883	-0.0115775983459248
wsnp_BE443995B_Ta_2_2	3A	85	0.325951037659585	0.0963302752293578	218	NA	NA	0.997074794983883	-0.016264559944446
tplb0047k12_1370	6A	79	0.32602892163202	0.222477064220183	218	NA	NA	0.997074794983883	0.0113650647096222
Tdurum_contig5008_635	1A	65	0.326284742950107	0.0458715596330275	218	NA	NA	0.997074794983883	0.0203558968367696
Excalibur_c12215_352	1A	65	0.326284742988075	0.0458715596330275	218	NA	NA	0.997074794983883	-0.02035589683517
BS00095510_51	1A	111	0.326348318141886	0.185779816513762	218	NA	NA	0.997074794983883	0.011232386231292
wsnp_Ex_c10550_17231658	7B	90	0.326634043655001	0.123853211009174	218	NA	NA	0.997074794983883	0.0159781512440054
wsnp_Ra_c5210_9289264	5B	41	0.326779297794566	0.236238532110092	218	NA	NA	0.997074794983883	0.0113785425731479
wsnp_Ku_c44483_51751682	5D	187	0.327673540971854	0.155963302752294	218	NA	NA	0.997074794983883	-0.0122033346234396
IAAV3167	5A	50	0.328105565826554	0.346330275229358	218	NA	NA	0.997074794983883	-0.00989527817274727
IAAV7544	7B	63	0.328118110209469	0.121559633027523	218	NA	NA	0.997074794983883	-0.0131718007549289
BS00058272_51	3B	80	0.328158578102454	0.224770642201835	218	NA	NA	0.997074794983883	0.0104502715481321
Excalibur_c53516_119	2B	68	0.32818760919807	0.284403669724771	218	NA	NA	0.997074794983883	0.00980682415604583
wsnp_Ku_c21275_31007309	5A	83	0.328477571231186	0.13302752293578	218	NA	NA	0.997074794983883	0.0129110456498025
Kukri_c46276_63	5B	20	0.328638684074653	0.30045871559633	218	NA	NA	0.997074794983883	0.00944865925301208
BobWhite_c17750_568	6B	64	0.328672090491519	0.465596330275229	218	NA	NA	0.997074794983883	0.0107656661203439
RAC875_c5673_1209	2B	137	0.328787725548608	0.16743119266055	218	NA	NA	0.997074794983883	0.0122116436897222
wsnp_Ex_c65985_64188864	5D	70	0.328793388329431	0.0665137614678899	218	NA	NA	0.997074794983883	0.0169833462903086
IAAV993	3B	62	0.328822120669171	0.13302752293578	218	NA	NA	0.997074794983883	0.0125508204022866
wsnp_Ex_c6400_11123059	2D	38	0.329147269227364	0.362385321100917	218	NA	NA	0.997074794983883	0.00877424253987913
Tdurum_contig28247_226	6B	122	0.329177122415719	0.126146788990826	218	NA	NA	0.997074794983883	-0.0148248324097153
Tdurum_contig77759_52	7A	60	0.3292245547928	0.323394495412844	218	NA	NA	0.997074794983883	0.00950503489535137
wsnp_Ex_c4888_8714379	3B	62	0.329236242492921	0.13302752293578	218	NA	NA	0.997074794983883	0.0125387838048892
BS00037462_51	6B	83	0.329280705665452	0.256880733944954	218	NA	NA	0.997074794983883	-0.0105636814955563
RAC875_c7630_1383	6B	83	0.329280705665452	0.256880733944954	218	NA	NA	0.997074794983883	-0.0105636814955563
RAC875_c4135_1028	1D	90	0.329454047596916	0.337155963302752	218	NA	NA	0.997074794983883	0.0493138322871545
Tdurum_contig11121_739	3A	89	0.329459444180297	0.0871559633027523	218	NA	NA	0.997074794983883	-0.0179333049871246
Kukri_c1728_1876	2A	83	0.329693638108821	0.417431192660551	218	NA	NA	0.997074794983883	0.0100772116412333
CAP8_c1066_309	5A	58	0.33005137090261	0.362385321100917	218	NA	NA	0.997074794983883	0.00949675061733579
BS00034334_51	3A	82	0.330470775000761	0.277522935779817	218	NA	NA	0.997074794983883	0.00998641747856333
Ex_c66324_1151	4A	66	0.330652713392949	0.465596330275229	218	NA	NA	0.997074794983883	-0.00964129583546569
Ra_c3750_1082	2A	142	0.330862814634935	0.0963302752293578	218	NA	NA	0.997074794983883	-0.0163288258580021
Ex_c13534_401	5A	27	0.330980685217115	0.341743119266055	218	NA	NA	0.997074794983883	-0.00951121135907051
RAC875_c30138_595	1B	8	0.331562652164337	0.128440366972477	218	NA	NA	0.997074794983883	-0.0292538164767677
BS00084370_51	7A	127	0.331662629928651	0.206422018348624	218	NA	NA	0.997074794983883	0.0112607720451781
BS00067985_51	5B	4	0.331871138073238	0.13302752293578	218	NA	NA	0.997074794983883	0.0121979053475698
wsnp_Ku_rep_c104517_90964418	1A	70	0.331928087723791	0.126146788990826	218	NA	NA	0.997074794983883	-0.0542282588614071
wsnp_Ex_c11860_19030807	7B	68	0.332079395502803	0.19954128440367	218	NA	NA	0.997074794983883	0.0114842535555115
Kukri_c11106_292	6A	41	0.332492973650637	0.277522935779817	218	NA	NA	0.997074794983883	-0.00919386438227532
BobWhite_c23617_167	1B	118	0.332705856654495	0.470183486238532	218	NA	NA	0.997074794983883	0.00872474909941623
Excalibur_c6258_692	6D	160	0.332778555929767	0.167431192660551	218	NA	NA	0.997074794983883	-0.0123551915807205
Kukri_rep_c68371_1242	7A	220	0.332907125924685	0.408256880733945	218	NA	NA	0.997074794983883	0.00924611547265464
wsnp_JD_rep_c63957_40798121	2D	12	0.333010659760854	0.208715596330275	218	NA	NA	0.997074794983883	0.0104960122220845
wsnp_Ra_c63822_63288359	7A	56	0.333126250732639	0.245412844036697	218	NA	NA	0.997074794983883	-0.010264077288749
Excalibur_c48841_1380	3B	64	0.333157535404972	0.153669724770642	218	NA	NA	0.997074794983883	0.0121032995598513
Excalibur_c24830_415	3B	64	0.333157535416018	0.153669724770642	218	NA	NA	0.997074794983883	-0.0121032995594632
RAC875_c37871_249	6B	1	0.333237356813449	0.350917431192661	218	NA	NA	0.997074794983883	0.0129096546230993
wsnp_Ku_c15816_24541162	5A	63	0.333282294721901	0.268348623853211	218	NA	NA	0.997074794983883	0.0100441991672233
wsnp_Ex_c19467_28423331	6B	58	0.333390474703348	0.392201834862385	218	NA	NA	0.997074794983883	-0.0112866471384994
Kukri_c6386_2065	7A	91	0.333419464175909	0.181192660550459	218	NA	NA	0.997074794983883	-0.0108985709100153
Excalibur_c8486_419	7B	10	0.333425708491446	0.334862385321101	218	NA	NA	0.997074794983883	0.00936366380173936
Ex_c7086_154	6D	135	0.333532383335515	0.279816513761468	218	NA	NA	0.997074794983883	0.0097377096606559
IAAV3944	6D	135	0.333532383341532	0.279816513761468	218	NA	NA	0.997074794983883	-0.00973770966047027
BS00064892_51	7A	76	0.333598654219435	0.396788990825688	218	NA	NA	0.997074794983883	0.00891595842672999
wsnp_BG262734A_Ta_2_3	3A	130	0.333884326215799	0.495412844036697	218	NA	NA	0.997074794983883	-0.00912210132476421
BobWhite_c10740_179	6A	48	0.334043424330463	0.44954128440367	218	NA	NA	0.997074794983883	0.00910074625345558
BS00022366_51	4B	105	0.334232815051353	0.073394495412844	218	NA	NA	0.997074794983883	-0.0158285316123834
RAC875_c62483_112	3B	135	0.334467165204963	0.357798165137615	218	NA	NA	0.997074794983883	0.00940544832771018
wsnp_Ex_c3136_5798185	5A	131	0.334533812899151	0.403669724770642	218	NA	NA	0.997074794983883	-0.00889978816123271
BS00084990_51	1B	155	0.33461480267125	0.0963302752293578	218	NA	NA	0.997074794983883	-0.014372172909936
tplb0043h23_1346	1A	38	0.334700113232983	0.477064220183486	218	NA	NA	0.997074794983883	0.00877706605691309
CAP11_c3827_198	6A	74	0.334870186535435	0.208715596330275	218	NA	NA	0.997074794983883	-0.0115041899803989
Excalibur_c5700_244	7B	87	0.334997566733099	0.0711009174311926	218	NA	NA	0.997074794983883	0.0166841423771942
Kukri_c52496_434	7B	86	0.334997566738156	0.0711009174311927	218	NA	NA	0.997074794983883	-0.0166841423766564
BS00022884_51	3A	138	0.335137072636029	0.231651376146789	218	NA	NA	0.997074794983883	-0.00986383155372472
wsnp_Ex_c56027_58308093	2B	68	0.335182535606625	0.288990825688073	218	NA	NA	0.997074794983883	0.00964080564510006
wsnp_Ku_c10939_17975681	7B	72	0.335488159368426	0.325688073394495	218	NA	NA	0.997074794983883	-0.0112545755636138
BS00003761_51	1A	43	0.33550407174368	0.330275229357798	218	NA	NA	0.997074794983883	-0.00901021142906133
BS00037278_51	2B	96	0.335903845936014	0.31651376146789	218	NA	NA	0.997074794983883	0.00887778653237259
BS00035883_51	2A	115	0.335912590766361	0.23394495412844	218	NA	NA	0.997074794983883	-0.0099663655624691
RAC875_rep_c98040_163	1B	74	0.335925657343019	0.403669724770642	218	NA	NA	0.997074794983883	0.00877446683396332
[truncated: 4,422 more rows]
