# Supplementary material for: Haplotype-tagged SNPs improve genomic prediction accuracy for Fusarium head blight resistance and yield-related traits in wheat
Source: Theor Appl Genet. 2023 Apr 3;136(4):92. doi: 10.1007/s00122-023-04352-8 (PMC10068637; doi:10.1007/s00122-023-04352-8)
Supplement: Supplementary file 6 — Supplementary file6 (ZIP 14628 KB) [file 122_2023_4352_MOESM6_ESM.zip › SPL/1-GWAS-SPL.csv]

SNP	Chromosome	Position	P.value	maf	effect
wsnp_Ex_c29304_38355434	5B	104	1.94E-06	0.440092166	1.560727272
Kukri_c27717_316	1A	71	2.33E-06	0.278801843	1.872017962
tplb0032i10_420	6A	77	2.46E-06	0.274193548	1.747475717
Excalibur_c3969_1208	3A	146	1.66E-05	0.069124424	-2.855241687
Kukri_c373_916	6B	123	2.05E-05	0.059907834	-2.93020019
BS00022861_51	3B	107	2.76E-05	0.375576037	-1.362572838
Ex_c1334_889	7A	127	3.55E-05	0.407834101	1.380203524
BS00066456_51	7B	164	0.000124245	0.188940092	-0.838424899
BS00104279_51	4B	105	0.000287999	0.101382488	-1.850191201
BobWhite_c43557_103	7B	171	0.000316021	0.200460829	-2.39316815
RAC875_c79857_301	2B	90	0.000591449	0.064516129	-2.008173021
RFL_Contig3607_648	7B	171	0.00078267	0.216589862	-2.131840967
Excalibur_c37943_221	5A	89	0.000915992	0.170506912	1.309184489
RAC875_c34939_467	7B	159	0.001262474	0.186635945	2.09821393
BS00070856_51	6D	153	0.001946395	0.387096774	-1.083085052
RAC875_c8752_705	7B	171	0.002111521	0.218894009	1.857628957
BS00072151_51	3B	67	0.002326071	0.080645161	1.870645857
Ra_c105904_1191	2B	160	0.002407191	0.138248848	1.548194737
RAC875_c2498_837	5A	53	0.002754957	0.168202765	-1.289659348
RAC875_c50928_292	7A	228	0.002915694	0.211981567	1.775393995
Excalibur_c47996_509	2B	160	0.003150535	0.124423963	-1.542802303
Excalibur_c5958_1270	1D	68	0.00344614	0.412442396	0.811214217
RFL_Contig5495_563	2B	161	0.00350932	0.384792627	-1.058580303
Ra_c105904_187	2B	160	0.003750453	0.133640553	-1.504413853
RAC875_rep_c108382_824	7B	167	0.003968811	0.274193548	1.401158333
BS00083998_51	2B	161	0.004498633	0.405529954	-1.032589607
RFL_Contig2972_2285	2A	156	0.004685771	0.225806452	-1.073853062
Excalibur_c16851_142	1D	33	0.006062406	0.428571429	-0.800129537
Excalibur_c94962_57	3A	173	0.00625497	0.161290323	1.276014162
BobWhite_c13435_700	6D	150	0.006307632	0.460829493	0.927466439
BS00049997_51	5B	129	0.006857225	0.214285714	1.164804681
Excalibur_c12675_1147	2B	173	0.007289495	0.297235023	1.026631359
CAP7_c2559_543	6D	135	0.007920576	0.47235023	0.910596997
RAC875_c46007_340	2D	43	0.008044976	0.237327189	1.032335957
BS00080239_51	2D	45	0.008941926	0.241935484	-1.011388641
Kukri_c49670_857	2D	43	0.008941926	0.241935484	1.011388641
RAC875_c58656_89	7B	76	0.009058744	0.152073733	1.048193618
Tdurum_contig75595_1072	6A	41	0.009670888	0.421658986	0.867772427
wsnp_Ex_rep_c67179_65674582	5A	32	0.009836859	0.396313364	0.946021765
BS00021718_51	2D	45	0.010097406	0.285714286	0.980870746
Tdurum_contig42495_389	3A	149	0.010265105	0.35483871	0.93442895
IAAV3851	3A	170	0.010426456	0.285714286	-1.00006971
BS00111247_51	7B	163	0.010555897	0.133640553	1.347323111
Excalibur_c3341_519	3B	82	0.010748902	0.444700461	0.891665275
wsnp_Ex_c361_707953	3A	177	0.01096856	0.193548387	-1.115524575
IACX5670	2D	45	0.011053993	0.283410138	-0.969239178
RFL_Contig5917_3026	2D	45	0.011053993	0.283410138	-0.969239178
wsnp_Ex_c3940_7144946	6B	70	0.011226005	0.267281106	0.973802405
BS00043082_51	2D	47	0.011342707	0.283410138	-0.969904602
Kukri_c47643_920	3A	91	0.011404533	0.161290323	1.193725832
Kukri_c1192_825	6A	41	0.011419777	0.421658986	0.85315732
D_contig25212_98	2B	90	0.012031071	0.285714286	-0.958760375
Tdurum_contig83663_371	3A	91	0.012120242	0.158986175	-1.193976637
wsnp_BE490613A_Ta_2_1	3A	91	0.012120242	0.158986175	-1.193976637
wsnp_Ex_rep_c68193_66971396	3B	83	0.012123453	0.170506912	1.197070708
IACX5832	5A	27	0.013593872	0.248847926	-1.001847868
Ku_c1312_1194	1B	41	0.013696785	0.147465438	-1.177146112
BS00066545_51	2B	100	0.01371553	0.246543779	-0.992945732
Kukri_c10017_833	2B	100	0.013722432	0.253456221	-0.997856693
wsnp_Ra_c58860_60407020	2B	157	0.013723505	0.324884793	-0.92820663
Kukri_c68006_282	3A	91	0.013764651	0.156682028	-1.171951867
Tdurum_contig14847_144	1B	41	0.013871617	0.17281106	-1.125547456
Excalibur_c20083_433	6B	70	0.014149619	0.421658986	0.836534604
wsnp_Ex_rep_c68175_66950387	6A	32	0.014187628	0.195852535	1.046977697
wsnp_Ku_c29102_39008953	3B	81	0.015478197	0.15437788	-1.214941404
Kukri_c25725_1921	6B	70	0.015624656	0.269585253	0.932913862
IAAV1798	2B	173	0.015910017	0.304147465	0.919890665
wsnp_Ex_c16090_24522660	6B	1	0.015995928	0.288018433	-1.328255729
BS00009331_51	6A	41	0.016785703	0.423963134	-0.808776929
RFL_Contig2615_982	6D	153	0.016971711	0.5	-0.82086042
wsnp_Ex_c44510_50547245	6B	70	0.01698163	0.495391705	-0.831594221
Excalibur_c33525_279	2B	155	0.017353867	0.334101382	0.89836933
wsnp_Ex_c22766_31972812	3A	88	0.017947287	0.124423963	-1.232170987
wsnp_Ex_c49211_53875600	5A	65	0.01897414	0.271889401	0.926800097
JD_c42022_319	7A	126	0.01923055	0.069124424	1.639554822
wsnp_BE443568A_Ta_2_1	3A	91	0.019284474	0.152073733	-1.123010356
BS00022882_51	3A	89	0.019284474	0.152073733	1.123010356
wsnp_Ex_c3201_5910642	1A	137	0.019660272	0.311059908	0.856946731
Kukri_c1214_474	5D	195	0.019767955	0.156682028	-1.092281705
RFL_Contig4849_702	2B	99	0.01979764	0.244239631	0.947707875
D_contig79290_372	3D	95	0.019809004	0.103686636	1.355792968
Kukri_rep_c106477_365	7B	171	0.019880448	0.465437788	-0.828707399
BS00074183_51	6B	47	0.020305906	0.47235023	0.782374782
Excalibur_c99745_169	6B	47	0.020491874	0.48156682	-0.787890637
wsnp_Ku_c10292_17066821	1A	85	0.020526006	0.078341014	-1.478821363
Excalibur_c5624_1026	4A	91	0.020824137	0.246543779	0.947565247
Tdurum_contig12454_585	7A	213	0.02091652	0.460829493	0.838792174
wsnp_JD_c5699_6859527	3A	89	0.021317436	0.463133641	0.773499339
Kukri_c29655_194	1B	41	0.021506731	0.269585253	-0.882148546
wsnp_RFL_Contig2011_1216801	3A	89	0.022221207	0.467741935	0.765859491
tplb0060j17_879	6A	41	0.022720887	0.285714286	0.861616934
wsnp_JD_c16245_15468917	3B	81	0.023148066	0.062211982	-1.673561139
Kukri_c29142_473	4A	91	0.023462605	0.258064516	-0.906947543
wsnp_Ex_rep_c104125_88923836	3A	173	0.023562383	0.156682028	1.079303201
BobWhite_rep_c62475_70	5B	71	0.024092686	0.124423963	1.255746068
RAC875_rep_c71112_400	2B	20	0.024415159	0.138248848	-1.145567168
RFL_Contig5637_1008	1B	41	0.02446323	0.221198157	-0.927391439
RFL_Contig5917_2433	2D	45	0.024471074	0.292626728	-0.851709201
Excalibur_c35713_106	6B	47	0.024506355	0.479262673	0.763481877
Ku_c43151_811	7A	217	0.02463501	0.405529954	-0.819804364
RAC875_c50787_146	3B	68	0.024727619	0.271889401	0.863298658
IACX3811	1B	41	0.025030725	0.156682028	-1.041087803
Kukri_rep_c106490_583	4A	91	0.025123015	0.237327189	0.919990258
Ra_c69552_1419	1B	41	0.025217203	0.299539171	0.834367518
Kukri_c29142_1046	4A	91	0.025636706	0.251152074	-0.90151007
Tdurum_contig61884_836	7B	148	0.026174777	0.216589862	1.021663893
wsnp_Ex_c5216_9235964	1A	78	0.026431302	0.486175115	0.830457693
BS00025084_51	6A	41	0.026633217	0.396313364	0.748384944
BS00090866_51	4A	101	0.027039439	0.274193548	0.888046736
wsnp_Ex_c9458_15679797	3A	88	0.027075351	0.052995392	-1.715792959
RAC875_c278_2934	4A	91	0.027432651	0.244239631	-0.907060448
D_GBUVHFX02FY8QG_158	5D	69	0.027596246	0.048387097	-1.720955784
Tdurum_contig54832_139	7A	202	0.027693738	0.329493088	0.835324585
wsnp_Ex_c39304_46634878	6B	63	0.028394708	0.281105991	0.813102694
Excalibur_c74858_243	5B	15	0.028970503	0.467741935	-0.785112385
BS00079440_51	2D	44	0.029713779	0.290322581	0.850413711
IAAV1320	5D	196	0.029746351	0.343317972	0.837267367
Kukri_c29142_747	4A	91	0.029828588	0.253456221	0.879586846
BS00063823_51	5A	45	0.030264998	0.278801843	-0.822102312
BS00067584_51	2D	44	0.030815785	0.288018433	0.845018604
BS00056089_51	3A	105	0.030863592	0.331797235	0.810716756
wsnp_Ex_rep_c102044_87297599	6B	60	0.031017362	0.380184332	-0.763007686
BS00063549_51	7A	76	0.031018349	0.375576037	0.767567374
BS00044443_51	7B	74	0.031154143	0.110599078	1.236060697
Kukri_c14878_97	5D	196	0.03123648	0.350230415	0.822635834
wsnp_Ex_rep_c66893_65301351	3B	82	0.031941244	0.175115207	-1.025610887
BobWhite_c42102_237	3A	88	0.031975476	0.057603687	-1.647209317
Ku_c28597_514	3A	88	0.031975476	0.057603687	-1.647209317
Tdurum_contig59782_86	3A	88	0.031975476	0.057603687	-1.647209317
wsnp_Ku_c3684_6789632	5A	89	0.032024774	0.149769585	-2.139261701
RAC875_c13_1589	5A	45	0.032027808	0.278801843	0.815476677
Excalibur_c12996_775	7A	136	0.032249253	0.251152074	0.869129004
RAC875_c11672_1240	3A	88	0.032319053	0.055299539	-1.642619449
wsnp_Ex_c12948_20511479	3A	88	0.032319053	0.055299539	-1.642619449
RAC875_c53864_310	3A	88	0.032319053	0.055299539	1.642619449
BS00003730_51	7A	213	0.03261091	0.062211982	1.499874872
wsnp_Ex_c12675_20144479	2B	147	0.032653116	0.329493088	0.806824508
IACX9261	5B	90	0.032823919	0.248847926	0.896442859
Ra_c2279_730	5D	195	0.03295725	0.129032258	1.075137421
Kukri_c55909_1109	2B	141	0.033212475	0.400921659	-0.772757108
Excalibur_c13709_2568	3A	88	0.033807397	0.052995392	-1.66898615
wsnp_Ra_c7280_12576178	3A	88	0.033807397	0.052995392	1.66898615
Kukri_rep_c103857_458	5A	63	0.033862127	0.193548387	-0.993217724
RAC875_c49940_385	5A	63	0.033862127	0.193548387	-0.993217724
BobWhite_c42349_99	5A	115	0.034015397	0.158986175	-1.06566376
Excalibur_c32608_500	1B	65	0.034129985	0.126728111	1.082426858
Kukri_rep_c106786_230	2D	12	0.034571009	0.216589862	0.859413479
RAC875_c30315_692	5D	69	0.034737278	0.052995392	-1.576970527
Excalibur_c16662_300	1D	68	0.034868004	0.343317972	-0.963343547
BobWhite_c5457_1440	5A	63	0.03489886	0.195852535	-0.983294622
RAC875_rep_c105182_460	7A	136	0.035075289	0.076036866	-1.420842023
Kukri_c8343_228	6B	43	0.035081182	0.188940092	0.91889388
D_GBUVHFX01ANH44_230	1D	68	0.035184978	0.34562212	0.961057735
Excalibur_c6567_845	5A	63	0.03519542	0.19124424	-0.984892983
RAC875_c28819_281	5A	63	0.035530352	0.188940092	0.99933908
Kukri_c48750_1416	3B	62	0.035993497	0.064516129	1.476806146
Kukri_c7860_911	3B	140	0.036290544	0.115207373	1.187651743
CAP8_c2448_355	1A	29	0.036556074	0.253456221	-0.823543602
BobWhite_rep_c66990_294	3B	80	0.036813681	0.115207373	-1.157230805
RAC875_rep_c73201_205	2D	45	0.037448347	0.271889401	-0.819257279
Kukri_c34435_265	4A	91	0.037535458	0.244239631	0.853885523
RAC875_c1858_2693	2B	141	0.037555211	0.405529954	0.750895031
RAC875_c839_352	1B	108	0.037615776	0.175115207	-1.041265267
wsnp_Ex_c238_460841	3B	69	0.037785065	0.264976959	0.804505566
RAC875_rep_c106700_77	5A	46	0.037820164	0.251152074	-0.816374659
wsnp_Ex_c8011_13584847	6B	43	0.038135755	0.343317972	-0.753613795
RAC875_c14852_2171	6B	60	0.038302086	0.35483871	-0.736274467
wsnp_Ku_c46762_53407442	3A	173	0.038808332	0.389400922	0.73210892
Kukri_c1313_1158	1A	86	0.038885209	0.447004608	-0.727714122
RAC875_c56516_786	3A	173	0.038944511	0.161290323	-0.963752929
Ra_c14852_1487	6B	61	0.038971088	0.377880184	0.733276316
Tdurum_contig43943_1165	1A	29	0.039625056	0.198156682	-0.890492083
tplb0030f06_593	2B	146	0.039994653	0.228110599	-0.88648017
IACX8828	2B	134	0.040185356	0.400921659	0.740188758
tplb0033c09_1345	4A	91	0.040377721	0.248847926	-0.828948204
IACX5786	7B	167	0.040432847	0.30875576	-0.798188661
Tdurum_contig10861_942	7B	10	0.040458175	0.31797235	-0.768672441
wsnp_Ku_c10362_17156084	3A	25	0.040818932	0.292626728	-0.752289341
BS00066271_51	1B	21	0.040819702	0.057603687	1.599451181
RAC875_c41786_587	6A	43	0.041025635	0.281105991	-0.78249134
BS00046601_51	2B	134	0.041045804	0.405529954	-0.736005426
BS00073879_51	6B	59	0.041176275	0.347926267	0.736041832
BS00074992_51	6A	41	0.041195563	0.430875576	0.695426804
RAC875_c34939_963	7B	171	0.041225401	0.377880184	0.814434879
Excalibur_c94383_157	2B	157	0.041571047	0.214285714	-0.859836622
Kukri_c38868_427	3D	113	0.041607802	0.19124424	-0.903102098
RAC875_c13_1965	5A	45	0.042011084	0.278801843	0.762622299
BobWhite_c40455_116	3B	72	0.042069322	0.248847926	-0.802450655
BS00010352_51	1B	64	0.04220171	0.142857143	1.002655986
IAAV4890	7B	157	0.042378049	0.170506912	0.906637862
RAC875_c13_1458	5A	45	0.042416806	0.274193548	-0.767882065
BS00063608_51	6B	60	0.042545333	0.377880184	0.723679724
Excalibur_c3795_198	6B	61	0.042645145	0.382488479	-0.722077719
wsnp_Ex_c31570_40343841	5A	43	0.042723762	0.453917051	0.70950561
RAC875_c24364_307	2A	163	0.042842485	0.230414747	-2.574651618
Tdurum_contig97505_172	7A	213	0.042942667	0.458525346	0.742934891
BS00010316_51	3B	81	0.043034623	0.488479263	-0.697807768
Kukri_c26576_329	2D	45	0.043097753	0.271889401	-0.799338336
RAC875_c63624_753	1B	41	0.043423755	0.152073733	-0.979485383
RAC875_c1226_652	2B	93	0.043545529	0.041474654	-1.714423777
BobWhite_c25670_425	3B	30	0.043558145	0.288018433	-0.768113309
Kukri_c40149_436	7B	158	0.043656024	0.274193548	1.160074519
Excalibur_c24391_321	3B	46	0.043830678	0.430875576	-0.721031529
BS00040305_51	4B	60	0.044301371	0.122119816	-1.039776142
Ku_c23207_988	3B	62	0.045218973	0.497695853	0.695536698
BS00069756_51	2B	134	0.045298394	0.407834101	0.720715299
RAC875_c34515_86	5D	189	0.045659054	0.274193548	0.838227462
CAP12_c1587_142	7B	145	0.045976043	0.470046083	0.730948389
tplb0028p23_852	3B	51	0.046009028	0.320276498	-0.780603724
RAC875_c5799_224	3B	46	0.04605341	0.419354839	-0.740419233
BS00062644_51	7D	151	0.046092529	0.177419355	-0.968847602
wsnp_CAP11_c323_263628	3B	62	0.046146521	0.5	0.695919894
RAC875_c60563_531	2D	45	0.046533059	0.292626728	0.779018542
Excalibur_c33545_134	3A	91	0.046559487	0.101382488	1.172462892
Kukri_c46932_155	5B	71	0.046628984	0.133640553	-1.055725576
wsnp_CAP11_c1043_618449	1D	68	0.047750279	0.357142857	-0.88526214
BS00023222_51	3A	149	0.047859741	0.301843318	0.743045773
wsnp_Ex_c65985_64188864	5D	70	0.048329685	0.057603687	-1.428193446
Kukri_c8390_1102	1B	14	0.048692407	0.297235023	-0.788303945
BS00097481_51	3B	66	0.048933784	0.152073733	-0.962872151
Kukri_c9522_622	5B	71	0.048944497	0.129032258	-1.055085321
Ku_c25346_508	3B	72	0.049181811	0.228110599	0.801486672
Kukri_c49784_56	2B	169	0.049577722	0.442396313	0.679667036
Kukri_c31822_568	6B	61	0.049603314	0.380184332	0.698711186
BS00063822_51	5A	45	0.049687967	0.278801843	0.739823815
CAP7_c6528_99	6B	44	0.049889765	0.18202765	-0.865176712
Kukri_c12817_59	3B	51	0.049905344	0.440092166	0.720918315
Tdurum_contig77551_589	3B	51	0.049905344	0.440092166	-0.720918315
wsnp_Ku_c14082_22272647	3A	123	0.049967545	0.129032258	1.069680584
Ra_c64515_242	1A	87	0.050309721	0.453917051	0.700422556
BS00066127_51	5A	45	0.050733521	0.274193548	0.741261834
Tdurum_contig10546_273	5A	46	0.050978211	0.248847926	-0.772320647
tplb0030j08_1960	2D	19	0.051018229	0.216589862	-0.813019482
BS00109319_51	7A	136	0.05110875	0.255760369	-0.781005056
Excalibur_rep_c108662_132	2B	111	0.051192083	0.112903226	1.109340597
Excalibur_c12177_285	2A	47	0.051567779	0.281105991	-0.717149072
Kukri_c29142_450	4A	91	0.051779015	0.251152074	0.788619131
IACX3871	3B	71	0.05219422	0.417050691	0.69489029
BS00066847_51	1D	68	0.05219968	0.361751152	0.891193006
wsnp_Ku_rep_c72922_72561803	5D	70	0.052235197	0.059907834	-1.362143916
BS00011425_51	2D	19	0.052291786	0.214285714	-0.809110105
wsnp_Ex_c5547_9774195	3B	71	0.052596789	0.186635945	0.841765502
RAC875_rep_c118667_79	2B	109	0.052713953	0.110599078	-1.103066754
Kukri_c3882_2021	2A	47	0.05290144	0.271889401	0.726109856
RAC875_c20429_903	4A	80	0.05308076	0.352534562	-0.687326368
Tdurum_contig50954_880	3B	51	0.053551149	0.221198157	0.795533388
CAP7_c3667_77	3B	73	0.053595863	0.437788018	0.676355158
BobWhite_c10610_149	4A	100	0.054049328	0.405529954	-0.744593419
RFL_Contig2304_1569	5B	71	0.054310001	0.158986175	1.054120381
BobWhite_c6633_179	5B	72	0.054562743	0.1359447	-1.007682795
wsnp_JD_c5795_6955627	5B	71	0.054562743	0.1359447	-1.007682795
wsnp_Ex_c28930_38008757	3A	91	0.054817886	0.094470046	1.162631933
wsnp_Ex_c5947_10431109	1B	65	0.054947898	0.129032258	0.988888978
Tdurum_contig44853_1083	6A	4	0.056378835	0.430875576	-0.680991371
BobWhite_c5191_362	2B	134	0.056435246	0.407834101	0.684158173
BS00087279_51	3B	73	0.056635072	0.435483871	0.667872334
BS00073011_51	3B	71	0.056794165	0.262672811	0.742179501
Excalibur_c61603_1052	7A	202	0.057092964	0.377880184	0.686542322
RAC875_c98387_130	2B	140	0.057226444	0.246543779	-0.805036901
Ra_c965_2702	3B	62	0.057577542	0.055299539	1.40041388
RFL_Contig530_2305	1A	71	0.057624249	0.085253456	1.187884876
wsnp_BE494474A_Ta_2_2	3A	88	0.057709242	0.260368664	0.733104461
Tdurum_contig50954_1264	3B	51	0.05773205	0.347926267	0.6852874
Tdurum_contig50954_1393	3B	51	0.05773205	0.347926267	-0.6852874
Tdurum_contig47635_876	3B	34	0.057970758	0.152073733	-0.933711358
Excalibur_c4789_2748	6D	9	0.05809125	0.225806452	-0.776173394
Ra_c9698_1606	6B	73	0.058153349	0.304147465	-0.704224963
BS00009882_51	2B	134	0.058184079	0.407834101	-0.680625612
BobWhite_c5191_563	2B	134	0.058542109	0.405529954	0.677593099
Excalibur_c10319_229	1B	64	0.058845954	0.1359447	0.928761435
wsnp_Ex_rep_c66651_64963120	5B	49	0.05885896	0.170506912	-0.866331945
Excalibur_c5309_286	3B	91	0.059043918	0.433179724	-0.669878785
BS00067983_51	6B	92	0.059373263	0.5	0.650912748
Tdurum_contig47083_278	1B	41	0.059375428	0.391705069	0.678414403
wsnp_Ku_c44760_51961180	7A	148	0.059749674	0.188940092	-0.844478618
wsnp_Ex_c20386_29451037	4A	40	0.059757281	0.179723502	0.825328201
RFL_Contig4140_1135	1B	41	0.059843138	0.467741935	0.657449927
BS00086679_51	1D	68	0.060040594	0.352534562	-0.848419676
Tdurum_contig50954_475	3B	51	0.0603891	0.221198157	-0.769609624
CAP12_s9114_61	2B	134	0.060916135	0.398617512	0.676972151
Kukri_rep_c87640_135	3A	91	0.060971138	0.094470046	-1.148631634
wsnp_Ku_c5378_9559013	3A	91	0.061079634	0.094470046	-1.135181036
tplb0044p22_2330	1D	68	0.0611168	0.35483871	-0.843907286
BS00011451_51	1D	68	0.0611168	0.35483871	0.843907286
Kukri_c49784_86	2B	169	0.061160221	0.451612903	-0.649893478
BS00011276_51	2B	134	0.061905561	0.410138249	0.669175812
Excalibur_c1883_340	2B	134	0.061905561	0.410138249	-0.669175812
Kukri_c19751_873	2B	108	0.062221762	0.244239631	-0.76578373
Excalibur_c91154_175	3A	88	0.062407643	0.479262673	-0.620444551
CAP8_c5043_190	1B	118	0.062418503	0.33640553	0.698653163
wsnp_Ra_c13_24540	5A	45	0.062571897	0.271889401	-0.707520062
Excalibur_c36377_615	5B	71	0.062963522	0.131336406	0.996703852
Excalibur_c7968_2218	5B	71	0.062963522	0.131336406	0.996703852
Kukri_c76470_79	7A	51	0.063288115	0.230414747	-0.78147457
BS00104667_51	2B	114	0.063318476	0.221198157	0.77786002
BS00108020_51	5B	51	0.063489913	0.195852535	0.801076481
Kukri_c39882_203	4A	50	0.063744111	0.458525346	-0.777928361
IACX4260	3B	51	0.063767399	0.186635945	-0.81513766
IAAV4876	3B	51	0.063892442	0.207373272	0.780827935
Excalibur_c31864_713	2B	134	0.064060925	0.405529954	-0.660746484
BS00064039_51	3A	93	0.064479638	0.087557604	-1.15063851
Kukri_c11240_332	5B	51	0.064493191	0.311059908	0.72480509
Kukri_rep_c80794_53	5B	51	0.064493191	0.311059908	0.72480509
Kukri_rep_c73094_348	5D	72	0.06511263	0.096774194	-1.098503697
Excalibur_c9676_163	1A	29	0.06539977	0.207373272	-0.754082378
Excalibur_c20392_1075	3B	84	0.065427513	0.188940092	-0.834347356
BS00022169_51	7A	178	0.065441322	0.283410138	0.688461146
BobWhite_c5337_225	3A	124	0.065792657	0.350230415	-0.687332126
BS00088756_51	3A	124	0.065792657	0.350230415	0.687332126
Kukri_rep_c70103_146	3B	62	0.066049214	0.497695853	0.637928121
Excalibur_c13242_1178	3A	88	0.066433586	0.483870968	0.613656812
RAC875_c17861_221	7A	98	0.066502523	0.230414747	0.766898377
wsnp_Ex_rep_c66900_65314012	5A	53	0.066518433	0.16359447	-6.60295536
wsnp_Ex_c40595_47620787	1A	75	0.066608143	0.101382488	-1.059683708
tplb0044p22_2257	1D	68	0.066819863	0.361751152	0.826598855
wsnp_Ex_c55735_58127324	2B	106	0.066842505	0.193548387	0.792627804
wsnp_Ex_c50340_54659660	1B	41	0.067309176	0.460829493	0.638187428
wsnp_Ra_rep_c105182_89171305	7A	136	0.067394588	0.078341014	-1.189514082
RAC875_c81076_317	3B	62	0.06751248	0.082949309	-1.131460986
IAAV5917	7D	134	0.068009755	0.412442396	0.623073854
Kukri_c25512_53	1B	122	0.068273784	0.156682028	-0.900671891
BS00041735_51	4A	56	0.068415955	0.31797235	0.655078861
Excalibur_c1208_72	5A	62	0.068421833	0.248847926	-0.727795184
wsnp_RFL_Contig2606_2264492	5D	61	0.068657852	0.421658986	0.652763552
wsnp_Ex_c27290_36498531	1D	87	0.068711862	0.258064516	0.767583019
wsnp_Ku_c5560_9851459	1D	90	0.068895196	0.262672811	-0.765930152
IACX5726	2B	186	0.068955783	0.412442396	0.651989523
wsnp_RFL_Contig3854_4205716	7B	70	0.069173625	0.264976959	-0.848667367
Tdurum_contig17697_771	7B	131	0.069227845	0.329493088	0.671395533
BS00022211_51	2D	42	0.069539389	0.248847926	0.924636624
wsnp_Ex_c1318_2519998	1D	87	0.069984981	0.251152074	-0.772081306
wsnp_Ex_c25974_35235456	1D	87	0.070035378	0.264976959	-0.764672256
wsnp_Ku_c2624_4986980	1D	87	0.070035378	0.264976959	-0.764672256
BobWhite_c30232_154	3A	91	0.070324755	0.147465438	0.876046447
Excalibur_c9846_458	5B	68	0.070550293	0.092165899	1.140770607
BS00065863_51	4A	30	0.070825949	0.294930876	0.681496804
Tdurum_contig6121_947	6B	60	0.070879087	0.343317972	0.653280568
Kukri_c34553_89	2B	140	0.071291896	0.248847926	-0.757096083
RAC875_c24376_704	5B	61	0.071322273	0.006912442	5.240338422
Kukri_c74409_199	4A	40	0.071803874	0.15437788	0.826065481
Kukri_rep_c72329_163	5A	64	0.071911424	0.198156682	0.820096908
Excalibur_c18641_1849	3B	66	0.072033255	0.147465438	0.88181137
Ku_c31046_525	3B	72	0.072071813	0.188940092	-0.781650123
wsnp_CAP12_c2297_1121142	3B	119	0.072215305	0.087557604	1.098498397
wsnp_Ra_c34117_42876812	3A	91	0.072568606	0.089861751	-1.108240058
wsnp_Ex_rep_c66685_65003254	3A	92	0.072568606	0.089861751	1.108240058
BS00107444_51	3A	91	0.072744241	0.085253456	1.125234267
Kukri_c25794_863	3B	72	0.072920909	0.241935484	-0.718174073
RAC875_c47003_445	7B	74	0.073086105	0.147465438	0.870286941
Excalibur_rep_c105674_99	7A	213	0.073134196	0.258064516	0.721293408
Tdurum_contig52096_330	7B	157	0.073297727	0.384792627	0.646704838
RAC875_c31328_381	2B	134	0.073400891	0.412442396	-0.646279351
RAC875_c36363_222	4A	145	0.073467125	0.152073733	-0.882496471
BS00067452_51	4D	79	0.073593039	0.400921659	-0.615948666
tplb0024k14_829	6B	44	0.073961178	0.18202765	0.791702085
Tdurum_contig62557_263	3A	136	0.074476581	0.35483871	-0.668750023
wsnp_Ku_c18538_27857915	3B	66	0.074531826	0.122119816	0.926435471
Kukri_c17_1246	2B	157	0.0747322	0.214285714	0.796196304
Tdurum_contig50954_394	3B	135	0.075338973	0.338709677	0.64884529
RAC875_c62483_112	3B	135	0.075381353	0.341013825	0.649109796
tplb0024c09_1335	3B	72	0.075534046	0.380184332	0.647101003
CAP11_c3942_361	2D	45	0.075538589	0.278801843	0.698848984
Excalibur_c25891_1402	1A	35	0.075752917	0.493087558	0.648825269
BS00044311_51	6A	77	0.075810799	0.278801843	2.507115065
RAC875_rep_c82061_78	3B	69	0.07586053	0.426267281	-0.628906434
RFL_Contig5871_1771	3B	75	0.076081369	0.057603687	1.298613688
wsnp_Ex_c13352_21044607	6B	44	0.076574335	0.361751152	0.648205908
Jagger_c505_141	5B	49	0.076775253	0.168202765	0.811944053
RAC875_rep_c105322_99	5B	49	0.076775253	0.168202765	0.811944053
wsnp_Ex_c12119_19382820	5B	49	0.076775253	0.168202765	0.811944053
wsnp_Ex_rep_c66696_65023462	5B	49	0.076775253	0.168202765	0.811944053
BS00021716_51	4A	12	0.076965507	0.30875576	0.685325271
Kukri_c28968_130	7A	213	0.077069192	0.426267281	0.64183413
wsnp_Ex_c7383_12655992	5A	56	0.077230339	0.209677419	-0.81687777
BS00097939_51	3A	173	0.07731961	0.158986175	-0.830454416
BobWhite_c40244_73	3B	82	0.077375988	0.433179724	0.613802911
BS00067742_51	1A	84	0.077420645	0.495391705	-0.616049393
Kukri_c32958_390	4B	82	0.077500931	0.301843318	-0.673916409
BobWhite_c20689_427	4D	102	0.078050724	0.440092166	-0.613514353
Kukri_c41797_393	5A	53	0.078354791	0.479262673	-0.587832209
RAC875_c5577_1682	2B	20	0.078395129	0.417050691	-0.598124609
RAC875_c44365_203	3B	68	0.078452836	0.382488479	-0.633985382
BS00011060_51	4A	40	0.07885565	0.184331797	-0.768980305
Kukri_rep_c103845_165	2D	45	0.079020949	0.274193548	-0.688645295
BobWhite_c18408_199	3A	89	0.079498545	0.258064516	-0.685772877
BS00048031_51	3A	89	0.079498545	0.258064516	-0.685772877
CAP8_c2014_192	5A	47	0.079623832	0.198156682	0.86566683
BS00096882_51	2A	115	0.079762577	0.133640553	-0.920867585
RAC875_c3427_734	3A	91	0.080127009	0.255760369	-0.683429386
Ku_c10813_1122	1A	87	0.080151361	0.426267281	0.617281688
RFL_Contig1323_544	7D	23	0.080264249	0.251152074	-0.714674191
BobWhite_c16987_106	5B	72	0.080411992	0.126728111	-0.953875217
Tdurum_contig43874_1129	5A	49	0.081400928	0.334101382	0.80676052
CAP12_c2978_93	1D	68	0.081746108	0.294930876	1.013157933
Tdurum_contig52086_129	1B	159	0.081791631	0.230414747	-0.724333702
Tdurum_contig10729_734	6B	120	0.082143619	0.239631336	-0.831044951
BS00045330_51	3B	68	0.082321347	0.313364055	0.652906832
D_contig06122_208	1D	87	0.082541304	0.278801843	-0.733852648
wsnp_Ku_c3869_7094615	5B	52	0.082837808	0.32718894	0.650908171
wsnp_Ex_rep_c67543_66165372	2B	108	0.082882259	0.218894009	-0.714826222
Tdurum_contig30930_184	2B	108	0.082882259	0.218894009	0.714826222
Tdurum_contig42479_3800	1A	38	0.082959297	0.195852535	-0.779366302
Tdurum_contig52096_270	7B	155	0.083309359	0.373271889	0.635626325
Excalibur_c62042_175	3A	24	0.083333253	0.403225806	0.6108645
Kukri_c3501_1175	2B	157	0.083738448	0.101382488	-1.008090851
wsnp_Ex_c28204_37349164	2A	108	0.083813512	0.414746544	-0.597807217
RFL_Contig385_761	2B	134	0.0838334	0.417050691	-0.622201263
wsnp_Ra_rep_c74497_72390803	2B	119	0.084223493	0.175115207	0.764865847
wsnp_RFL_Contig2073_1317762	3B	73	0.084420802	0.198156682	-0.734133119
BS00028183_51	5B	51	0.084817508	0.184331797	-0.764156153
Jagger_c1423_102	6A	141	0.084844355	0.313364055	-0.638443882
IAAV9044	3A	177	0.084971746	0.359447005	0.610931291
Kukri_c32046_493	3B	63	0.085386588	0.30875576	-0.647449427
BS00075108_51	3B	63	0.085386588	0.30875576	0.647449427
BS00022576_51	4B	63	0.085868737	0.382488479	0.601145611
BS00022276_51	2D	18	0.086029128	0.352534562	-0.614775675
Kukri_c10430_1138	7B	131	0.086308279	0.30875576	-0.651015904
IAAV2072	1A	75	0.08641118	0.433179724	-0.625978707
wsnp_BM140362A_Ta_2_2	1A	84	0.086471404	0.361751152	0.614397448
BobWhite_c25708_334	7B	157	0.08649364	0.15437788	0.801166371
tplb0028p23_691	3B	51	0.086898125	0.221198157	0.76296037
RAC875_rep_c116515_181	3B	71	0.086927161	0.382488479	0.623170594
RFL_Contig801_2124	7B	10	0.087134395	0.306451613	-0.647364569
Kukri_c45387_380	5D	195	0.087625077	0.423963134	0.626807588
RAC875_c35720_229	3B	82	0.08764436	0.237327189	-0.711332378
RAC875_c35720_456	3B	82	0.08764436	0.237327189	-0.711332378
BS00022512_51	3B	80	0.087645298	0.283410138	-0.697447478
BobWhite_c1633_643	6B	82	0.08770223	0.147465438	0.817652453
RFL_Contig2834_890	7A	220	0.087973601	0.435483871	0.607864691
RAC875_c14064_308	7B	166	0.088079121	0.193548387	-0.722972821
BS00105878_51	3B	95	0.088185401	0.440092166	-0.5905945
wsnp_Ex_rep_c66900_65314631	5A	53	0.088196034	0.161290323	5.088266673
BS00095416_51	4B	58	0.088266206	0.488479263	0.633137874
BS00081120_51	5A	39	0.088345528	0.175115207	-0.77768303
D_F5XZDLF02H192C_184	7D	23	0.088546485	0.244239631	-0.702713265
Tdurum_contig63110_433	3B	73	0.088644767	0.463133641	0.596970786
BS00066446_51	1D	84	0.088758937	0.165898618	-0.82905936
wsnp_Ex_c10644_17356566	5B	60	0.088978309	0.094470046	-1.371010683
Excalibur_c46600_919	3A	110	0.0891622	0.124423963	-0.957537955
Tdurum_contig44206_1503	7B	160	0.089397134	0.394009217	0.630287803
CAP7_c1241_128	1B	65	0.089530253	0.16359447	-0.777676703
BS00002216_51	1A	75	0.090052081	0.426267281	0.621811682
Excalibur_c42110_66	2A	142	0.090559572	0.096774194	-1.051646135
Excalibur_rep_c87351_347	6B	120	0.090679534	0.352534562	0.606854173
Kukri_c28182_129	5D	196	0.090940749	0.30875576	-0.675604709
Kukri_c33550_601	4B	104	0.090999705	0.108294931	2.030265914
wsnp_Ra_c16264_24873670	3B	32	0.091383038	0.377880184	-0.60299282
wsnp_JD_c9040_9947841	7B	69	0.092895966	0.274193548	0.789757911
Excalibur_c65466_714	2B	134	0.093464559	0.414746544	0.60216762
Jagger_c9554_114	2A	125	0.093476239	0.403225806	0.593730701
BobWhite_c10539_201	2D	78	0.093669611	0.101382488	-0.975392187
wsnp_Ex_c3175_5864335	5B	177	0.094002923	0.437788018	-0.576001258
Ra_c3750_1082	2A	142	0.095516925	0.101382488	-0.983962422
BS00064892_51	7A	76	0.095539519	0.384792627	0.58978474
wsnp_JD_rep_c63957_40798121	2D	12	0.095547477	0.209677419	-0.696157007
wsnp_Ex_c12433_19827016	6B	82	0.095735852	0.149769585	-0.80676024
BS00068100_51	5B	51	0.095911591	0.31797235	-0.638235551
RAC875_c82888_83	1D	68	0.095968157	0.301843318	0.99483258
Excalibur_c24830_415	3B	64	0.096126593	0.170506912	-0.769964264
Excalibur_c48841_1380	3B	64	0.096126593	0.170506912	0.769964264
Tdurum_contig84962_266	7B	62	0.09616741	0.115207373	0.874662101
BS00106695_51	2B	134	0.096467915	0.410138249	0.593737349
wsnp_JD_c64_103934	4A	12	0.096638247	0.304147465	0.649184895
wsnp_Ex_c5270_9324025	7B	77	0.096760904	0.253456221	1.00908162
Excalibur_rep_c70658_301	3B	92	0.09693149	0.269585253	-0.654030473
Excalibur_c6714_246	5A	23	0.097059844	0.108294931	-0.915455979
RAC875_c37540_583	2B	139	0.097469542	0.405529954	0.592595289
BS00034334_51	3A	82	0.097650977	0.283410138	0.660746396
RAC875_c36614_344	2B	107	0.097824531	0.133640553	0.842531113
Kukri_c12079_204	3A	123	0.097981482	0.334101382	-0.634410304
IAAV902	3A	93	0.098306572	0.131336406	0.880767741
Tdurum_contig75938_1546	1B	61	0.098471451	0.149769585	0.776836969
wsnp_Ex_c29368_38408543	6A	77	0.09860355	0.285714286	-2.723818176
IAAV5507	3A	177	0.09874293	0.359447005	0.583091988
RAC875_c43831_91	1D	90	0.09900571	0.260368664	-0.698370979
BobWhite_c10977_834	1D	90	0.09900571	0.260368664	0.698370979
D_GDEEGVY01AU4CW_149	5B	161	0.099163994	0.087557604	1.00559526
tplb0027f13_1493	5B	90	0.099185651	0.241935484	0.698965707
Excalibur_c19237_895	1D	87	0.099521294	0.260368664	0.695986093
Jagger_c8121_167	5B	183	0.100290297	0.140552995	0.81825547
BobWhite_c28133_87	1D	68	0.100324343	0.290322581	-0.951949473
BS00074817_51	1D	68	0.100340052	0.292626728	0.964620728
BS00035307_51	4A	12	0.100391264	0.313364055	-0.632624458
BS00106545_51	4A	12	0.100391264	0.313364055	0.632624458
Kukri_c9728_1171	7A	217	0.100716427	0.209677419	-0.711676736
BS00093757_51	2D	19	0.100731393	0.161290323	-0.774996736
wsnp_JD_c8173_9207415	1D	87	0.100811946	0.267281106	0.695334693
IAAV2840	1D	87	0.100933644	0.251152074	-0.693587217
RAC875_c43893_213	3B	69	0.101490723	0.294930876	0.621658869
Tdurum_contig8382_300	1A	58	0.101524137	0.101382488	0.938792398
BS00110121_51	1B	44	0.102041568	0.34562212	0.593229236
Kukri_c20844_116	1D	68	0.102691499	0.285714286	-0.935720039
Kukri_c2842_248	6B	67	0.102698715	0.039170507	1.416142262
Excalibur_c17655_467	3A	114	0.102778646	0.202764977	-0.722957022
Tdurum_contig25513_123	5B	90	0.103323194	0.235023041	-0.696494651
Excalibur_rep_c102974_175	3A	82	0.103752839	0.271889401	0.669337602
BobWhite_rep_c53007_100	3B	82	0.103761865	0.428571429	0.564874336
RAC875_c19099_434	5B	69	0.104020661	0.195852535	0.810725931
IAAV4163	4B	62	0.104284929	0.412442396	0.553383029
IAAV3924	3B	35	0.104395748	0.382488479	0.567256382
Kukri_c10239_2186	1A	78	0.105091699	0.147465438	0.826647604
Excalibur_rep_c102300_102	3B	92	0.105092586	0.269585253	-0.638340303
Ku_c766_2284	4A	37	0.105166232	0.165898618	0.76807571
wsnp_Ex_c19556_28530243	2A	74	0.105234285	0.488479263	-0.564399435
BS00065722_51	1D	68	0.105500712	0.294930876	0.94903021
Tdurum_contig42423_1963	2A	47	0.105821466	0.460829493	-0.559939928
IACX3496	1A	76	0.106533585	0.486175115	0.609022669
Tdurum_contig28490_463	4B	61	0.106703576	0.412442396	-0.551710705
wsnp_Ku_rep_c71900_71624324	1B	64	0.106787636	0.297235023	0.609761102
Excalibur_c71158_54	1A	27	0.10686582	0.255760369	0.641269159
BobWhite_c35443_249	6B	82	0.1068797	0.140552995	-0.783619939
RAC875_rep_c110526_324	7B	163	0.107493582	0.3640553	-0.597414269
Excalibur_rep_c106935_390	3B	71	0.107688964	0.375576037	-0.591492192
wsnp_JD_c10602_11238420	3B	74	0.10788385	0.17281106	-0.860959783
Kukri_c26168_713	1D	3	0.107938752	0.142857143	0.811837913
Ex_c25733_348	1B	115	0.108243397	0.248847926	-0.626348025
wsnp_Ku_c24742_34711973	7A	130	0.108266842	0.133640553	-0.777827302
BS00066413_51	4A	63	0.108453879	0.377880184	-0.58216625
BS00010557_51	7B	78	0.108727145	0.426267281	0.605862647
Excalibur_c8919_345	2B	157	0.108742021	0.105990783	0.90036055
tplb0021a17_853	6B	86	0.108766141	0.35483871	0.579377217
Excalibur_c7449_587	2B	113	0.10911162	0.069124424	-1.13224463
BS00100118_51	2B	147	0.109242533	0.230414747	0.664580309
BobWhite_rep_c64768_264	7B	63	0.109285129	0.124423963	-0.81711458
wsnp_Ku_rep_c68953_68153061	7B	78	0.109449315	0.423963134	0.601101917
BS00081132_51	7B	40	0.109999617	0.260368664	0.609042281
IAAV1930	1A	143	0.110231229	0.3640553	0.573449915
wsnp_Ex_c1383_2651887	6B	91	0.110525542	0.426267281	-0.554655056
CAP7_c16_483	2B	146	0.111250655	0.283410138	0.604003469
Ex_c55735_1012	2B	106	0.11135169	0.195852535	0.67966711
IACX6007	5B	49	0.111520033	0.165898618	0.736603487
wsnp_Ex_c10595_17291999	1A	71	0.111587735	0.066820276	1.112294393
IACX5912	3B	72	0.1121372	0.200460829	-0.675928834
BS00063624_51	3B	99	0.112198897	0.49078341	-0.548447271
BS00022703_51	3A	110	0.112393954	0.260368664	-0.65064061
wsnp_Ex_c10100_16600633	1A	71	0.112400613	0.373271889	0.668869002
RAC875_c54260_127	1D	87	0.112643169	0.262672811	0.669815968
wsnp_BG604404B_Ta_2_2	4B	104	0.112916396	0.105990783	1.873821717
wsnp_Ex_c27290_36498462	1D	87	0.112975777	0.258064516	-0.66896341
BobWhite_rep_c52911_146	3D	143	0.113058016	0.078341014	-1.076824862
RAC875_c79944_269	5A	53	0.11342279	0.1359447	1.711349148
BS00010204_51	3A	85	0.113635929	0.175115207	-0.728812801
BS00062645_51	3A	85	0.113635929	0.175115207	-0.728812801
Tdurum_contig42423_1536	2A	26	0.113775702	0.463133641	0.548468218
Tdurum_contig42423_2448	2A	47	0.113775702	0.463133641	0.548468218
BS00110940_51	7A	60	0.11379826	0.205069124	-0.746025386
wsnp_BE444644A_Ta_2_1	5A	27	0.113969336	0.407834101	0.54408587
RAC875_c8849_134	1B	63	0.114266109	0.237327189	0.622166683
BS00003816_51	1D	116	0.114293146	0.237327189	0.633501407
RFL_Contig3622_1217	1D	87	0.114300341	0.267281106	-0.662021383
wsnp_Ex_c57982_59470152	1A	27	0.114338935	0.294930876	0.602299657
wsnp_Ex_c21633_30782312	6A	7	0.115072234	0.101382488	0.970886188
RAC875_rep_c118655_110	7B	149	0.115162325	0.493087558	-0.580157039
BS00099700_51	5A	37	0.115419425	0.205069124	-0.667186462
Kukri_c8835_112	5A	37	0.115419425	0.205069124	0.667186462
wsnp_Ex_c19134_28056012	5A	37	0.115419425	0.205069124	0.667186462
Tdurum_contig85945_281	5B	123	0.11544821	0.14516129	0.765939022
Tdurum_contig59467_433	7A	213	0.115475445	0.440092166	0.567762131
D_F5XZDLF02G9H4M_286	4A	110	0.115514627	0.417050691	-0.54967523
Kukri_c45876_157	6B	121	0.11634355	0.105990783	-1.442321404
RAC875_c21489_908	7B	92	0.117181711	0.087557604	0.939880929
IAAV3488	3A	91	0.117232587	0.112903226	-0.921347479
Tdurum_contig57927_171	1A	114	0.117273671	0.223502304	-0.632942461
Kukri_c14889_1086	5A	70	0.117294302	0.350230415	-0.552362263
Kukri_c4599_482	3B	68	0.117304103	0.389400922	0.560877082
BS00092630_51	7B	77	0.117584286	0.403225806	-0.607165635
BS00065714_51	5A	138	0.118414329	0.324884793	0.57390085
D_contig14507_369	1D	82	0.118437462	0.126728111	-0.817620639
RAC875_c19259_1902	5A	142	0.1191586	0.110599078	1.794826446
IACX20464	3B	82	0.119738615	0.428571429	0.541499508
BobWhite_c17045_186	5A	118	0.119836756	0.274193548	0.613396189
Kukri_rep_c106420_312	3B	81	0.119848805	0.080645161	1.035027722
BobWhite_c5917_529	5A	42	0.119931393	0.059907834	-1.100833573
wsnp_Ex_c7203_12370983	2B	110	0.120272147	0.073732719	1.089202939
Kukri_c14766_484	7B	92	0.120624935	0.094470046	0.924123702
Tdurum_contig11803_306	2A	74	0.120752762	0.47235023	0.538556792
Ku_c28853_1518	7B	76	0.120802614	0.290322581	0.67650828
BS00007684_51	4B	63	0.120844815	0.405529954	0.531701233
Excalibur_rep_c67473_264	5B	68	0.120930627	0.096774194	0.978740741
BS00094366_51	3A	78	0.121393861	0.255760369	-0.660887341
Excalibur_c53111_215	7B	3	0.122007124	0.129032258	-0.792905803
BobWhite_rep_c63943_76	5A	73	0.12214156	0.306451613	-0.617715315
Ku_c32100_105	6B	92	0.122169668	0.281105991	0.594619486
RAC875_c2253_1255	6A	37	0.122613661	0.170506912	0.699252669
BobWhite_c13238_386	5A	56	0.122793806	0.195852535	0.68158645
BobWhite_c2822_228	2B	161	0.122890429	0.244239631	0.633882593
Excalibur_c32630_104	5B	52	0.122892057	0.368663594	-0.585716218
BS00068033_51	7A	213	0.123193349	0.449308756	-0.551056515
BS00033229_51	3D	144	0.123230455	0.069124424	-1.037793825
BobWhite_c4499_153	1A	55	0.12329998	0.16359447	0.763851698
Excalibur_c20260_137	5A	75	0.123473427	0.103686636	-0.931272025
Ex_c5594_2818	5B	69	0.123473427	0.103686636	0.931272025
RAC875_c12181_1166	4A	71	0.123482395	0.331797235	-0.561733858
Tdurum_contig13946_329	1A	57	0.123544806	0.108294931	-0.938364708
IACX13137	7A	213	0.12394662	0.248847926	-0.627841886
BS00075746_51	4B	62	0.124358232	0.403225806	-0.52508934
IAAV3868	4B	62	0.124358232	0.403225806	0.52508934
Jagger_c3991_101	5B	63	0.124392619	0.094470046	0.977564061
IAAV2363	5A	56	0.124984454	0.205069124	-0.727691101
Tdurum_contig33628_129	4A	38	0.125209569	0.463133641	0.52365648
BobWhite_c47168_598	4A	144	0.12536061	0.35483871	0.568439145
Tdurum_contig10036_977	1B	114	0.125614132	0.195852535	-0.645799923
Tdurum_contig5352_556	7B	10	0.126140086	0.290322581	-0.58028945
Kukri_c74599_85	7A	46	0.126206113	0.384792627	0.548164731
BobWhite_c14323_288	5B	71	0.126469884	0.096774194	-0.950481875
D_GB5Y7FA02I369B_378	1D	38	0.126620908	0.359447005	0.661046928
RAC875_c19099_308	5B	69	0.126686623	0.200460829	-0.753462672
Kukri_c53506_1141	6B	67	0.126804377	0.039170507	-1.323923806
RAC875_c5744_115	7B	165	0.126830036	0.456221198	-0.605947041
Kukri_rep_c69378_1842	5A	16	0.127696739	0.412442396	0.520531581
Excalibur_c99101_82	6A	137	0.127840973	0.276497696	-0.592164994
Kukri_c1214_2316	5B	178	0.127898672	0.313364055	-0.569079286
Kukri_c1214_825	5B	178	0.127898672	0.313364055	-0.569079286
BobWhite_c19919_516	4A	62	0.128167771	0.306451613	-0.59629815
Excalibur_rep_c68985_110	2B	110	0.128238271	0.069124424	1.058022511
Ku_c106365_329	6B	67	0.128242557	0.041474654	-1.260415382
BS00048191_51	6B	67	0.128242557	0.041474654	1.260415382
Kukri_c52_225	5B	78	0.128256646	0.301843318	-0.631787738
wsnp_Ex_rep_c69577_68526990	3A	89	0.128277058	0.170506912	0.712410926
Tdurum_contig70819_393	6A	141	0.128356818	0.292626728	-0.598396779
wsnp_BE500291A_Ta_2_1	5A	16	0.128435411	0.449308756	0.522311072
BS00015653_51	5A	53	0.12849372	0.380184332	0.58364446
BobWhite_c43213_184	3A	85	0.12849739	0.170506912	-0.707748003
RFL_Contig3424_754	7A	51	0.12852473	0.239631336	0.631876575
RAC875_rep_c83825_236	5B	58	0.12864797	0.165898618	0.776264006
BS00093390_51	1D	116	0.128686906	0.131336406	0.798036968
wsnp_Ex_c35886_43950102	1D	116	0.128686906	0.131336406	0.798036968
Tdurum_contig32579_121	6B	88	0.128738886	0.184331797	0.661433561
IAAV1460	6B	66	0.128810574	0.170506912	0.710755652
IACX8602	2B	153	0.128832968	0.209677419	0.658410929
wsnp_Ex_c33461_41945399	7B	76	0.128853768	0.417050691	-0.589373309
BS00037002_51	6A	4	0.128863885	0.216589862	0.652119394
CAP12_c575_105	2A	150	0.128921789	0.451612903	0.543498043
wsnp_Ra_c32271_41304469	2A	123	0.129067461	0.398617512	0.539466668
Tdurum_contig82605_187	3D	143	0.129096886	0.382488479	0.55417728
BS00049927_51	1B	63	0.129309036	0.161290323	-0.76096321
wsnp_Ex_c1427_2736441	1A	71	0.129613873	0.073732719	-1.020142969
CAP8_rep_c4453_136	3B	64	0.130620576	0.17281106	0.703066366
BS00108573_51	7B	77	0.131065396	0.407834101	0.586618318
Ex_c8514_1342	1A	76	0.131070637	0.463133641	0.570041523
JD_c20036_865	5A	63	0.131125762	0.147465438	0.72110972
BS00089283_51	4A	38	0.131217445	0.458525346	-0.512049134
wsnp_Ku_c33374_42877546	2A	20	0.131285341	0.131336406	-0.748764567
BS00065107_51	3B	77	0.131461705	0.057603687	-1.105898314
RAC875_c39926_313	3B	77	0.131461705	0.057603687	1.105898314
wsnp_Ex_c12219_19526749	2A	102	0.131472656	0.112903226	-0.827099024
BS00082219_51	5A	118	0.132331915	0.288018433	0.565801338
wsnp_BE637971B_Ta_1_20	1B	41	0.132539514	0.17281106	0.69713415
Tdurum_contig75819_3136	7A	51	0.132662006	0.179723502	-0.725854535
RAC875_c8927_1434	5B	128	0.132782908	0.050691244	1.197461973
wsnp_Ex_c351_689415	7B	143	0.133376265	0.341013825	0.589161627
BS00060029_51	3A	129	0.133383453	0.377880184	0.570598348
RAC875_c101793_136	3D	36	0.133526995	0.112903226	0.824475518
Excalibur_c18966_1008	2B	130	0.133620516	0.209677419	-0.67227405
Tdurum_contig11803_475	2A	75	0.13379408	0.474654378	0.519455166
Kukri_c31059_130	2B	113	0.13380804	0.071428571	-1.075331757
wsnp_Ex_c3906_7086162	1A	70	0.133835882	0.055299539	1.14905941
wsnp_Ex_c7291_12517871	3B	73	0.133990089	0.193548387	0.64402463
Tdurum_contig8840_575	1B	123	0.13429454	0.112903226	-0.816941698
wsnp_CAP8_rep_c4776_2319078	6B	119	0.134397974	0.087557604	1.544993165
Tdurum_contig10108_246	2B	132	0.134417828	0.198156682	0.655852221
Tdurum_contig26727_267	3B	64	0.134551829	0.158986175	-0.724266311
BobWhite_rep_c52979_181	6A	16	0.134654168	0.49078341	-0.515516197
RAC875_c20883_693	1D	3	0.134750779	0.140552995	0.756019767
wsnp_Ex_c11350_18330107	7A	130	0.135134601	0.096774194	-0.859918884
RAC875_rep_c69917_755	3B	82	0.1356743	0.140552995	0.787990167
BS00108019_51	5B	51	0.135822087	0.186635945	-0.653494496
BS00062618_51	5B	152	0.136081133	0.142857143	0.741814368
RFL_Contig22_617	1A	84	0.136128487	0.49078341	0.533329707
BS00067428_51	4B	62	0.136675977	0.474654378	-0.529261752
RAC875_rep_c71463_98	6B	106	0.136857388	0.276497696	0.574570826
Tdurum_contig29823_203	6A	27	0.137121233	0.428571429	0.540105778
BS00011622_51	7A	213	0.137156668	0.248847926	0.596889918
wsnp_Ex_c1997_3755945	1A	87	0.137478316	0.221198157	-0.655103308
wsnp_Ex_c2325_4355706	6A	141	0.137646897	0.278801843	0.588574741
Tdurum_contig97939_64	7B	145	0.137867498	0.186635945	0.669730319
wsnp_Ex_c10838_17631243	2B	105	0.137948458	0.142857143	0.716871425
Kukri_c40034_123	3B	73	0.138160913	0.119815668	0.822424942
BS00030136_51	2A	185	0.138237408	0.285714286	-0.57783053
RAC875_c24504_119	3B	100	0.138422553	0.14516129	-0.742475874
wsnp_CAP8_c1013_646748	4A	38	0.138511894	0.396313364	-0.513350423
Kukri_c92979_195	1B	28	0.138690523	0.350230415	-0.54001414
RAC875_c2253_238	6A	37	0.138696029	0.175115207	-0.664429765
tplb0057e06_1607	6A	37	0.138696029	0.175115207	0.664429765
Excalibur_rep_c102052_721	2A	118	0.139471253	0.343317972	0.531959727
RAC875_c34231_812	4A	75	0.139600003	0.442396313	0.511882981
BS00065529_51	7A	178	0.139716891	0.400921659	-0.521440823
Kukri_c6361_407	6B	123	0.139805338	0.087557604	1.515189893
Tdurum_contig67619_532	6B	122	0.139805338	0.087557604	1.515189893
wsnp_BE498323B_Ta_2_1	7B	76	0.140001457	0.414746544	-0.571369322
RAC875_c703_2551	5D	203	0.140023134	0.352534562	-0.528865017
RAC875_c62223_86	3B	92	0.140162447	0.101382488	0.840349818
Excalibur_c28759_914	6B	120	0.140410995	0.103686636	-1.215066526
Kukri_rep_c111991_498	1B	82	0.140463292	0.124423963	0.805987711
BS00111294_51	3B	14	0.14063591	0.320276498	-0.533588736
Kukri_c55196_445	7A	128	0.140861648	0.096774194	-0.847631142
BS00068108_51	5A	144	0.141016277	0.366359447	-0.519353481
wsnp_Ex_c31017_39858962	5A	56	0.141032044	0.216589862	0.681797851
Excalibur_c22075_166	6B	67	0.141589031	0.043778802	-1.202038333
wsnp_CAP12_c527_285541	6B	67	0.141589031	0.043778802	-1.202038333
wsnp_Ex_c6401_11124792	6B	66	0.141589031	0.043778802	-1.202038333
Tdurum_contig13698_141	6B	67	0.141589031	0.043778802	1.202038333
wsnp_Ex_c6401_11124462	6B	67	0.141589031	0.043778802	1.202038333
IAAV5370	3A	123	0.14169261	0.258064516	-0.588447698
BS00022110_51	5A	49	0.141720832	0.497695853	-0.507077635
D_GBF1XID01DNWRS_378	1D	86	0.141931356	0.264976959	-0.613463377
wsnp_Ex_rep_c69838_68799256	7A	128	0.142198437	0.089861751	0.872020122
wsnp_Ku_c7266_12551048	1D	87	0.142301017	0.262672811	-0.61892901
Tdurum_contig10036_474	1B	112	0.142551111	0.198156682	-0.614671836
IAAV2440	4B	62	0.142565097	0.403225806	0.503461243
wsnp_Ex_c16378_24870688	3B	77	0.142775295	0.059907834	-1.071685081
Tdurum_contig28247_226	6B	122	0.143028199	0.105990783	1.21135938
wsnp_Ex_c41953_48657850	1A	106	0.143233248	0.366359447	-0.56876376
wsnp_Ex_c41953_48658353	1A	106	0.143233248	0.366359447	-0.56876376
wsnp_JD_c3973_5044238	1A	106	0.143233248	0.366359447	-0.56876376
BobWhite_c7604_181	5D	196	0.143596664	0.33640553	0.572788866
CAP11_c1206_301	6A	79	0.143711005	0.228110599	-0.783531378
IAAV6442	3B	30	0.143850738	0.437788018	-0.503974318
BS00096927_51	2A	150	0.144098095	0.453917051	0.524519554
wsnp_Ex_rep_c69738_68695568	1A	70	0.144139071	0.235023041	1.016809596
Excalibur_c52165_93	5A	20	0.144463581	0.447004608	-0.501072192
BS00011795_51	6B	120	0.144871309	0.101382488	-1.253140883
BobWhite_c9330_499	6B	44	0.145044774	0.347926267	-0.52699873
wsnp_Ku_c17659_26797674	3B	58	0.14540955	0.112903226	0.804183372
wsnp_BF483648B_Ta_2_1	7B	77	0.145429652	0.433179724	0.550554336
Kukri_c9571_73	3B	70	0.145763301	0.255760369	0.584666378
Ra_c23771_496	3A	123	0.14577312	0.267281106	0.574479796
Kukri_c51453_406	7A	225	0.146020408	0.456221198	0.523302339
Tdurum_contig10036_741	1B	112	0.146055047	0.19124424	-0.615128924
Ra_c22493_190	6B	1	0.14607183	0.440092166	-0.512259965
wsnp_BE424246B_Ta_2_2	3B	80	0.146413981	0.223502304	-0.611869054
BS00099610_51	7A	51	0.146695352	0.244239631	0.602997614
Excalibur_c2598_2052	5A	64	0.146705495	0.341013825	-0.566257595
wsnp_RFL_Contig4307_5006558	5A	20	0.146970079	0.292626728	-0.531245464
Ku_c13342_414	5B	46	0.147114696	0.366359447	0.546401894
Ra_c9061_2115	3B	73	0.147342747	0.198156682	0.621277087
Excalibur_c34765_1023	1B	112	0.148550474	0.198156682	-0.608532842
wsnp_Ex_c3620_6612231	5A	16	0.148644048	0.258064516	-0.593866283
RFL_Contig2605_672	6A	74	0.148834154	0.269585253	-0.744588545
wsnp_Ex_rep_c109138_92064554	7B	77	0.149305488	0.430875576	-0.547142719
Ex_c54863_29	7B	77	0.149305488	0.430875576	0.547142719
IAAV4282	2D	45	0.149321797	0.465437788	-0.515184069
IACX2158	2B	114	0.149528809	0.218894009	-0.605130622
wsnp_Ex_c10910_17729008	6D	160	0.149833145	0.124423963	-0.773400173
RAC875_c5544_4156	1A	70	0.149957323	0.400921659	0.514382231
Ku_c9822_828	3B	73	0.149995179	0.193548387	-0.621959686
wsnp_CAP7_c2282_1107112	5A	36	0.150069006	0.216589862	0.596871137
Kukri_c494_1413	6A	141	0.150073707	0.311059908	-0.571337212
Ra_c3470_1551	7B	73	0.150104947	0.048387097	-1.159579168
IACX5879	5A	56	0.150267078	0.214285714	-0.664329603
BS00046963_51	6B	59	0.150490003	0.377880184	-0.505913276
IAAV7544	7B	63	0.150497493	0.110599078	-0.779125078
BS00022409_51	2A	143	0.150644741	0.193548387	-0.664615945
wsnp_JD_rep_c67103_42432235	2B	104	0.150777322	0.283410138	0.538853377
Excalibur_c27120_789	3B	81	0.151784478	0.076036866	0.933421722
wsnp_Ex_c6961_12000176	7A	209	0.151812421	0.129032258	-0.722123739
BS00063423_51	5B	50	0.151976963	0.193548387	0.625975804
wsnp_Ex_c4605_8240189	1A	71	0.152088742	0.329493088	-0.645377895
Excalibur_c2795_1518	5D	198	0.152350436	0.338709677	-0.499513453
D_contig77859_59	2D	42	0.152425293	0.103686636	0.858992113
BS00104432_51	5A	105	0.152442356	0.49078341	0.493354882
Kukri_c2634_487	4A	50	0.152631613	0.338709677	0.522245295
Excalibur_c41452_997	7B	77	0.152845634	0.433179724	-0.541752304
RAC875_c62550_470	1A	140	0.153186841	0.407834101	-0.50178757
Ra_c7322_2294	5A	37	0.153205905	0.207373272	0.60580588
RAC875_c83401_115	4A	110	0.153784623	0.447004608	-0.494376371
Excalibur_c60530_113	3A	21	0.154273965	0.216589862	-0.584747001
Excalibur_c40202_114	4A	67	0.154327265	0.198156682	-0.60247606
Excalibur_c8658_335	4A	67	0.154327265	0.198156682	-0.60247606
IAAV3480	4A	67	0.154327265	0.198156682	0.60247606
BobWhite_c2296_94	6A	137	0.154611672	0.14516129	-0.721221221
IACX293	1A	71	0.155055029	0.3640553	0.600024999
RAC875_c8890_148	7B	77	0.155331814	0.435483871	-0.536045943
wsnp_Ex_c38711_46173464	7B	77	0.155331814	0.435483871	0.536045943
Tdurum_contig14947_611	4A	67	0.155361998	0.193548387	-0.608625604
Ra_c14408_576	6A	77	0.15555704	0.276497696	2.100883414
Excalibur_c32366_122	4A	49	0.155810517	0.33640553	0.517959709
IAAV4582	7B	145	0.156714702	0.193548387	-0.636636126
Kukri_c33670_506	1B	55	0.156856837	0.200460829	-0.629044474
RFL_Contig2815_1305	2B	141	0.157437705	0.223502304	-0.595676836
Kukri_c30390_1731	6B	76	0.157638094	0.142857143	0.682968019
Kukri_c54729_181	3A	85	0.157795878	0.170506912	0.659362869
wsnp_JD_c2128_2930150	5A	16	0.158046828	0.258064516	0.576108435
wsnp_Ex_c10886_17694220	4A	50	0.158088538	0.347926267	-0.504655806
RFL_Contig727_736	5A	52	0.158263468	0.198156682	0.643770575
Tdurum_contig93532_89	1B	114	0.158428631	0.195852535	0.59713549
Excalibur_c42255_425	5A	144	0.158518552	0.370967742	-0.493223635
BobWhite_c2027_84	1B	112	0.158539415	0.202764977	-0.589364317
Kukri_c30159_573	1B	112	0.158539415	0.202764977	-0.589364317
RAC875_c10194_673	3A	120	0.158627797	0.391705069	-0.524823164
Tdurum_contig42112_2432	2B	109	0.158711081	0.076036866	0.955581542
BS00039936_51	4B	6	0.158732441	0.449308756	0.500243475
Kukri_c20611_293	7B	78	0.158969533	0.437788018	0.530687606
Kukri_c13136_1363	1A	53	0.159243336	0.17281106	0.642577289
BS00065783_51	6B	120	0.15956732	0.089861751	1.284341268
RAC875_c16644_491	7A	50	0.159756649	0.188940092	0.64444022
RAC875_c3604_1527	1D	90	0.159933952	0.267281106	0.584536863
IAAV7745	1D	87	0.160073608	0.264976959	0.590965225
BS00022009_51	7B	77	0.160110019	0.433179724	-0.535526598
Kukri_c3582_87	1A	77	0.160144861	0.237327189	-0.593240404
wsnp_CAP11_rep_c4151_1963100	5A	53	0.160581333	0.315668203	0.677579727
BS00077789_51	6A	37	0.160615583	0.313364055	-0.544514488
wsnp_Ex_c2360_4422599	7A	126	0.160633939	0.412442396	0.686297869
Tdurum_contig13048_89	7A	52	0.160698776	0.230414747	-0.596781337
RAC875_rep_c81781_202	6B	66	0.160954863	0.126728111	-0.730856861
BS00067873_51	6B	65	0.161010309	0.175115207	0.653270085
RAC875_c18490_1903	6A	141	0.161308007	0.32718894	-0.516314197
Kukri_c19216_123	4A	67	0.161892167	0.200460829	0.591930094
BS00033795_51	6A	79	0.162023238	0.230414747	0.749042115
BS00095225_51	1D	68	0.162106028	0.264976959	0.673063475
wsnp_JG_c402_268605	5B	49	0.162137447	0.16359447	-0.646984966
BS00108305_51	1D	68	0.162361485	0.35483871	0.547921738
Tdurum_contig56342_134	7B	76	0.162578952	0.297235023	0.609753346
Kukri_c17997_389	6B	57	0.162871239	0.223502304	0.586659689
Tdurum_contig76997_462	6B	75	0.162989052	0.069124424	0.918450777
Excalibur_c25566_1000	3B	6	0.163144074	0.426267281	-0.493426001
BS00058272_51	3B	80	0.16327213	0.218894009	0.590472226
wsnp_Ex_c7965_13520238	1A	36	0.163502044	0.281105991	-0.689833104
RAC875_rep_c72220_143	2D	43	0.163705857	0.101382488	0.842664889
Tdurum_contig8350_350	2A	151	0.163749641	0.433179724	0.515760938
RAC875_c10194_910	3A	120	0.163757124	0.389400922	-0.517305602
IAAV912	7A	51	0.163802186	0.186635945	-0.631063286
wsnp_Ex_rep_c101500_86856679	1D	68	0.164275432	0.278801843	-0.533981678
Excalibur_rep_c94584_98	6B	70	0.164447452	0.384792627	-0.483708679
BobWhite_c26374_339	2A	74	0.164540117	0.433179724	-0.496694738
RAC875_c31493_120	2D	42	0.164561672	0.099078341	-0.857057922
BobWhite_c47168_289	4A	144	0.16482636	0.269585253	-0.564861869
wsnp_BE399939A_Ta_2_1	5A	81	0.165024307	0.188940092	0.617257449
IAAV5706	2A	178	0.165925531	0.497695853	-0.482484541
Kukri_c12534_559	1A	55	0.166071919	0.129032258	-0.725918282
Excalibur_c7044_243	6A	43	0.166843918	0.200460829	0.612878744
Kukri_c28022_54	4B	82	0.166936891	0.188940092	0.611628659
Kukri_c38732_225	6B	59	0.167258339	0.17281106	0.652886794
RFL_Contig4956_2526	7A	127	0.167545777	0.057603687	1.025951288
BS00022916_51	1B	61	0.167674603	0.306451613	-0.536529298
BS00063034_51	3B	80	0.167756246	0.184331797	-0.60341354
wsnp_Ra_c44756_51084202	5B	52	0.167927714	0.35483871	0.534612275
Kukri_c45015_145	2A	102	0.167952128	0.105990783	-0.785892926
Kukri_c16087_281	5A	144	0.16797024	0.373271889	-0.48162994
Excalibur_c52517_464	4B	62	0.168172824	0.373271889	-0.519496214
Excalibur_rep_c69865_157	6B	119	0.16832272	0.057603687	1.65449141
Tdurum_contig11803_850	2A	75	0.168481761	0.463133641	-0.481886838
Tdurum_contig17712_115	5A	69	0.16866777	0.122119816	-0.711931217
Excalibur_c5193_64	2B	155	0.169005389	0.188940092	-0.634739179
wsnp_CAP11_c3599_1741800	6B	67	0.169076984	0.046082949	1.107779873
IACX6349	6B	67	0.169076984	0.046082949	-1.107779873
wsnp_Ex_c6401_11124623	6B	67	0.169076984	0.046082949	-1.107779873
Tdurum_contig56661_291	3B	73	0.169105147	0.209677419	-0.565752195
wsnp_Ra_rep_c69221_66574148	5A	42	0.169354835	0.486175115	0.471096914
wsnp_Ex_rep_c104986_89538820	5B	41	0.169648121	0.239631336	-0.590412966
wsnp_Ex_c54453_57331510	4A	40	0.169724666	0.175115207	0.603871514
IAAV3132	4A	67	0.169805785	0.195852535	0.582154046
BS00043103_51	2B	96	0.169884546	0.320276498	-0.521093807
Kukri_c28866_183	7A	51	0.170084495	0.241935484	-0.575171364
Kukri_c1831_1243	7A	51	0.170084495	0.241935484	0.575171364
BobWhite_c17047_268	2B	18	0.170203635	0.283410138	0.55461695
Excalibur_c23473_451	1D	66	0.170546667	0.158986175	0.637665988
wsnp_CAP11_rep_c4027_1902057	7B	77	0.170864034	0.440092166	-0.513098967
wsnp_Ex_rep_c102011_87270703	6A	77	0.170968824	0.299539171	1.330630642
Tdurum_contig77602_931	2B	89	0.171724973	0.301843318	0.555511255
IAAV1683	1B	114	0.171992928	0.193548387	-0.577102748
Tdurum_contig10036_1044	1B	112	0.171992928	0.193548387	0.577102748
BS00093993_51	2B	108	0.172051412	0.244239631	0.559311627
Excalibur_c48404_59	2B	161	0.17222621	0.059907834	-1.067139275
wsnp_Ex_c15646_23969140	2B	161	0.17222621	0.059907834	-1.067139275
BS00022025_51	3B	81	0.172615049	0.476958525	0.470664362
Excalibur_rep_c115510_314	5A	35	0.17322598	0.221198157	-0.561722362
wsnp_Ex_rep_c69526_68472787	5A	36	0.17322598	0.221198157	0.561722362
RAC875_c2464_274	3A	78	0.173527975	0.262672811	-0.579979737
BS00032524_51	3A	78	0.173527975	0.262672811	0.579979737
IAAV2646	3A	78	0.173527975	0.262672811	0.579979737
RAC875_c10925_1887	1D	4	0.173535693	0.138248848	0.685629805
Tdurum_contig46808_4106	6B	82	0.174149973	0.140552995	0.668080873
wsnp_Ra_c33025_41968284	1A	83	0.174793644	0.223502304	-0.549884048
wsnp_Ex_c33879_42293206	3B	115	0.174872059	0.124423963	0.687901594
RAC875_c23338_792	6A	141	0.174913436	0.267281106	-0.545637949
Kukri_c9693_1890	1D	68	0.175321162	0.3640553	-0.53345868
IACX14305	6A	77	0.175563723	0.297235023	1.285220263
tplb0024j12_840	4A	50	0.175672241	0.347926267	0.50135599
wsnp_Ex_c17692_26437459	6A	77	0.176375414	0.301843318	-1.292209673
wsnp_BE403710B_Ta_2_1	4A	95	0.176841982	0.430875576	-0.482528545
Kukri_rep_c107983_607	6B	109	0.176893716	0.258064516	-0.539192285
wsnp_Ku_c51703_56915288	1B	116	0.176904829	0.205069124	0.575404696
wsnp_Ex_c26285_35531324	4B	82	0.177091863	0.188940092	-0.578743599
Excalibur_c49875_479	2B	145	0.177176072	0.122119816	0.720516434
BS00056258_51	3B	52	0.177226805	0.306451613	-0.5023437
wsnp_RFL_Contig2805_2579582	7A	203	0.177546815	0.361751152	-0.484497564
IAAV7376	4A	50	0.177567182	0.331797235	0.494853066
RAC875_c95948_614	2B	81	0.177948755	0.105990783	0.76487189
Kukri_rep_c116323_79	6B	72	0.178705327	0.456221198	0.46071401
BS00080318_51	2B	132	0.178796967	0.34562212	-0.485956456
IACX5982	1A	65	0.178856512	0.435483871	0.478614521
BobWhite_c4646_119	1A	65	0.178936718	0.426267281	-0.477490487
BS00091763_51	2A	167	0.17894133	0.440092166	0.48233419
wsnp_Ku_c32477_42087329	5B	41	0.17897336	0.267281106	0.553171899
Kukri_rep_c68091_971	6B	119	0.179035597	0.255760369	-0.53989459
RAC875_c82385_209	6D	135	0.179035597	0.255760369	-0.53989459
Ex_c5168_849	6D	135	0.179035597	0.255760369	0.53989459
RAC875_c24047_284	1A	84	0.179090845	0.223502304	0.543935201
D_GDS7LZN02IXNP1_255	1D	4	0.179257378	0.140552995	0.674740661
Tdurum_contig14559_741	6B	58	0.179392596	0.497695853	0.486254676
Excalibur_rep_c71107_517	1B	136	0.179626673	0.341013825	0.515932105
IACX8470	2B	111	0.179730655	0.294930876	0.522889802
CAP11_rep_c8279_82	7D	112	0.179975445	0.414746544	0.485667981
RAC875_c24517_558	2A	99	0.180384691	0.274193548	-0.510307891
CAP11_rep_c5039_201	1B	70	0.18052061	0.133640553	-0.696082703
BS00095568_51	1B	70	0.18052061	0.133640553	0.696082703
RAC875_rep_c83934_91	7A	213	0.180628623	0.47235023	-0.491971933
BS00064851_51	2B	97	0.180711942	0.133640553	0.66122963
Kukri_c40035_258	2A	99	0.180761116	0.322580645	-0.485892121
RAC875_c88279_291	6B	65	0.180769018	0.175115207	-0.604363906
RAC875_c6865_349	4B	68	0.181632129	0.096774194	0.791768493
wsnp_RFL_Contig3790_4082085	2A	26	0.18203672	0.304147465	-0.51161472
BS00105308_51	4B	62	0.182346662	0.47235023	-0.47398472
BS00082460_51	6A	137	0.182423462	0.274193548	0.533977373
BS00079095_51	1D	87	0.182453832	0.264976959	-0.560606646
BS00072157_51	4A	100	0.182603789	0.175115207	-0.637954896
IAAV3946	7A	130	0.182954199	0.082949309	-0.844331828
BS00022902_51	1B	59	0.183340356	0.488479263	0.454295305
wsnp_Ex_c4942_8793029	6D	151	0.183506057	0.156682028	-0.661847678
CAP7_c4064_162	5A	138	0.183704296	0.200460829	0.594449962
wsnp_Ex_rep_c75281_72691359	5B	51	0.183756942	0.357142857	-0.514802989
IAAV8040	2B	82	0.183762481	0.140552995	0.653712527
wsnp_CAP8_rep_c3938_1936666	1A	111	0.183897192	0.350230415	-0.473455793
BS00084348_51	3A	21	0.183926447	0.059907834	0.977611813
wsnp_Ex_c2203_4129271	2B	114	0.184235341	0.31797235	0.493188341
Excalibur_c18265_399	6A	141	0.184555721	0.31797235	0.527520748
RAC875_c14926_589	1A	53	0.184609576	0.186635945	-0.572178714
wsnp_Ex_c1997_3757721	1A	88	0.18461174	0.400921659	-0.466581722
wsnp_JD_c6544_7697578	1A	87	0.18461174	0.400921659	0.466581722
BS00105791_51	4B	62	0.184821894	0.405529954	-0.454635088
JD_c3737_285	1D	68	0.18484606	0.262672811	-0.62999028
wsnp_Ex_c21193_30320134	1A	79	0.184968579	0.428571429	-0.476546862
wsnp_Ku_rep_c70662_70289489	5B	123	0.185017858	0.131336406	-0.676199741
wsnp_BE424100D_Ta_1_1	1D	107	0.185254042	0.465437788	0.455441136
RFL_Contig2577_584	2B	115	0.185559918	0.299539171	-0.498863418
wsnp_Ra_c41135_48426638	3B	51	0.185795879	0.322580645	-0.496264002
Kukri_c1568_889	3A	24	0.186005747	0.064516129	0.939571185
D_GBF1XID01A16U2_148	5D	67	0.186478215	0.479262673	0.477854157
RAC875_c826_839	1B	58	0.186552833	0.433179724	-0.471443978
Kukri_c28160_2017	7B	147	0.186654579	0.267281106	-0.516729307
CAP11_c3218_126	1D	68	0.187993946	0.264976959	-0.629530474
BS00065946_51	2D	45	0.188095804	0.470046083	0.473140863
wsnp_Ex_rep_c66389_64588992	1B	80	0.188126002	0.087557604	0.847688365
BS00064369_51	4A	119	0.188128172	0.350230415	-0.4838425
RAC875_c1148_1175	5B	150	0.188245698	0.421658986	0.47196398
BS00045568_51	1B	118	0.188319283	0.403225806	0.476358681
BobWhite_c34798_184	6D	156	0.188494343	0.246543779	-0.538196578
BobWhite_c47040_185	6B	121	0.188575157	0.195852535	-0.738560053
wsnp_Ex_c11003_17857759	7B	77	0.188892485	0.423963134	0.492823849
Excalibur_c100270_78	6B	37	0.189241324	0.251152074	0.531646059
IAAV125	4A	50	0.18955185	0.331797235	-0.483679356
wsnp_Ex_c12152_19429932	5B	125	0.189613807	0.131336406	0.668037246
IAAV1917	1D	5	0.189705333	0.142857143	-0.650254663
wsnp_CAP11_c2438_1258747	3A	85	0.189784699	0.170506912	0.605660231
Excalibur_c9258_1222	5B	121	0.18985301	0.1359447	-0.665666112
BS00022688_51	5D	195	0.190153794	0.48156682	-0.474344365
RFL_Contig4176_605	5D	195	0.190153794	0.48156682	0.474344365
CAP12_c4778_199	3B	63	0.190491424	0.195852535	0.573202971
Excalibur_c4699_215	5B	152	0.190542939	0.421658986	0.470486473
Tdurum_contig12123_1650	6B	114	0.190574482	0.092165899	-0.824101687
BobWhite_c17021_297	3A	26	0.191603036	0.161290323	-0.59160872
Kukri_s117068_198	3A	15	0.191603036	0.161290323	0.59160872
wsnp_Ex_c22683_31887799	3A	26	0.191603036	0.161290323	0.59160872
wsnp_Ex_c2573_4788116	3A	26	0.191603036	0.161290323	0.59160872
BS00055211_51	3A	21	0.191622835	0.430875576	-0.439330704
D_GDS7LZN02I3554_251	5D	195	0.191910679	0.479262673	-0.472511784
BS00022242_51	3B	54	0.192322408	0.186635945	0.581102686
RAC875_rep_c85751_123	6B	72	0.192728798	0.188940092	0.569768909
Kukri_c33670_261	1D	122	0.192952379	0.186635945	0.590435028
BS00070104_51	2D	83	0.193038445	0.082949309	0.801274095
Excalibur_c24354_465	3A	144	0.193063812	0.294930876	-0.543686043
Ra_c31466_694	7A	136	0.193266282	0.069124424	0.872609627
Tdurum_contig10036_1614	1B	114	0.193341123	0.188940092	0.555399717
BobWhite_s67148_292	6A	99	0.193637301	0.142857143	-0.630255887
Tdurum_contig49187_356	5A	56	0.193719941	0.479262673	0.478900448
Tdurum_contig60509_232	1B	74	0.193775218	0.389400922	0.475257246
wsnp_Ex_c21930_31102685	3B	63	0.193833575	0.085253456	0.810358123
BS00022072_51	3B	62	0.193865093	0.244239631	0.526934731
RAC875_c27160_307	4B	37	0.193991494	0.052995392	0.994474225
BobWhite_c11540_60	3B	67	0.194068311	0.202764977	0.55573661
BS00007502_51	3A	78	0.194184632	0.262672811	-0.548793343
Kukri_c18017_1696	1A	94	0.194199729	0.460829493	0.453276432
RFL_Contig4911_357	5B	11	0.194212079	0.306451613	-0.499055131
BS00063300_51	3A	110	0.194215457	0.366359447	-0.473197898
RAC875_c8121_1997	3B	95	0.194288254	0.465437788	-0.451532853
wsnp_Ex_c19371_28311667	2B	39	0.194441634	0.205069124	-0.545622794
BobWhite_rep_c63940_205	2D	92	0.194482544	0.082949309	-0.809810862
BobWhite_c12144_216	2B	20	0.194743011	0.216589862	-0.564612327
Kukri_c12165_1148	1A	71	0.19485442	0.359447005	-0.54762646
Jagger_c3819_70	5B	121	0.195041071	0.133640553	0.659946615
Tdurum_contig57742_400	5A	53	0.195077579	0.149769585	1.696690305
RAC875_c7804_236	6A	79	0.195111833	0.230414747	-0.613584889
Tdurum_contig42092_348	5B	52	0.195273721	0.387096774	-0.485045151
wsnp_Ex_c6548_11355524	5B	52	0.195273721	0.387096774	-0.485045151
BS00063378_51	6A	99	0.195364047	0.138248848	0.64412846
RFL_Contig785_535	1B	165	0.195542551	0.331797235	-0.476217069
RAC875_c27704_420	4A	51	0.195913961	0.322580645	-0.494474681
RAC875_c14408_783	6A	77	0.196042208	0.407834101	0.963191157
RAC875_c99055_69	3A	174	0.196146102	0.244239631	0.510173907
Kukri_c66671_183	6A	141	0.196175753	0.264976959	-0.534352161
RFL_Contig2578_862	3B	115	0.196322558	0.126728111	-0.658882258
wsnp_CAP11_c59_99769	3B	115	0.196322558	0.126728111	-0.658882258
RAC875_rep_c100803_217	4A	144	0.196366515	0.186635945	-0.577221389
wsnp_Ex_c26285_35532440	4B	82	0.196366531	0.218894009	0.533325647
RAC875_c23724_182	7B	72	0.196444921	0.423963134	-0.500643151
BS00059503_51	4A	109	0.196651371	0.073732719	-0.829202791
Excalibur_c74666_291	3A	26	0.196789866	0.16359447	0.583680807
RAC875_c20134_535	3A	26	0.196789866	0.16359447	0.583680807
BS00110627_51	1A	104	0.197393899	0.373271889	-0.485197076
Excalibur_c92249_102	6B	82	0.197482472	0.1359447	-0.632918315
Excalibur_c94756_540	1B	58	0.197744614	0.205069124	0.544629082
wsnp_Ku_rep_c70742_70379526	1B	58	0.197744614	0.205069124	-0.544629082
wsnp_Ra_c1146_2307483	4B	81	0.197768384	0.216589862	-0.554503866
Tdurum_contig12551_233	5B	77	0.197843815	0.255760369	0.552432084
wsnp_Ku_c3201_5970486	5B	75	0.198146103	0.269585253	-0.546717904
BS00059098_51	5A	93	0.198252318	0.260368664	-0.50862344
IAAV8170	3A	113	0.198341832	0.115207373	-0.774240718
wsnp_Ex_c6817_11762714	1A	70	0.198364901	0.368663594	-0.539875983
wsnp_Ex_c25628_34888439	1A	71	0.198396538	0.366359447	-0.537317094
RAC875_rep_c88665_100	2A	47	0.198419226	0.30875576	-0.489086028
RAC875_rep_c88665_52	2A	47	0.198419226	0.30875576	-0.489086028
BS00065313_51	5A	63	0.198866118	0.313364055	-0.509363815
wsnp_Ku_c18923_28319203	2B	97	0.199118901	0.110599078	0.693734254
RAC875_c16644_1722	7A	50	0.199327884	0.205069124	-0.589490236
BS00073413_51	1A	106	0.199337243	0.055299539	0.950603495
RAC875_c45791_450	6B	65	0.199457985	0.170506912	0.602447328
Tdurum_contig14130_315	5B	11	0.199705933	0.311059908	0.493722307
Excalibur_c46453_144	7A	217	0.200013571	0.179723502	0.581352233
Excalibur_rep_c106078_822	1B	90	0.200028736	0.262672811	-0.513051194
IAAV6566	3B	84	0.20008774	0.062211982	-0.935543773
BS00063946_51	3B	95	0.200687939	0.375576037	0.45214573
IAAV5646	7B	69	0.20149399	0.281105991	0.552393788
wsnp_Ku_c37925_46679146	1A	71	0.201709739	0.387096774	0.523137609
Excalibur_c1353_1364	2B	110	0.202441871	0.269585253	0.502261871
RAC875_c42648_115	2A	125	0.202460653	0.361751152	-0.472123456
wsnp_Ex_c20250_29303152	3A	138	0.203409283	0.419354839	0.472510022
Excalibur_c47321_138	5A	56	0.20347324	0.211981567	0.592500114
Kukri_c44940_117	6B	65	0.203869717	0.149769585	-0.622097228
RAC875_rep_c111494_195	1B	131	0.203954293	0.228110599	0.540737825
Kukri_c9805_696	6A	141	0.204271159	0.315668203	-0.472125127
wsnp_Ku_c11665_18999583	2B	91	0.204289899	0.103686636	-0.740845012
wsnp_Ex_c54357_57265797	3B	63	0.204291829	0.290322581	0.501846475
CAP8_rep_c3781_99	4A	119	0.204334614	0.34562212	-0.460988051
wsnp_Ex_c3722_6786328	3B	77	0.204484622	0.092165899	-0.782125044
wsnp_Ex_c5123_9088111	2B	114	0.204552083	0.214285714	-0.531883623
BS00089790_51	1B	111	0.205115593	0.073732719	-0.89096561
Kukri_c96249_58	5D	130	0.205219027	0.1359447	0.653511656
Tdurum_contig13287_203	6A	41	0.205353273	0.202764977	0.560354456
Excalibur_c74390_108	4A	151	0.205412543	0.237327189	-0.520703554
Tdurum_contig12326_232	7A	134	0.205440998	0.304147465	-0.542055698
BS00063236_51	2B	131	0.205570116	0.133640553	-0.653567815
Excalibur_c45297_316	5A	87	0.205979123	0.324884793	-0.485034663
Ex_c2510_477	2B	107	0.206458251	0.149769585	0.61830618
RAC875_rep_c108200_137	6B	72	0.206492655	0.453917051	-0.43505958
BS00074083_51	7B	58	0.206520962	0.375576037	-0.464497423
BobWhite_c24484_240	5B	182	0.206930468	0.101382488	-0.733528377
wsnp_Ku_c330_683203	1A	153	0.206944964	0.262672811	-0.48677001
BS00080749_51	2D	42	0.207208264	0.131336406	0.689367667
Excalibur_c22315_894	2B	87	0.207208264	0.131336406	0.689367667
RAC875_c1148_149	4A	95	0.20725692	0.430875576	-0.453492147
BS00065934_51	3B	46	0.207262688	0.449308756	0.465543733
Jagger_c3773_108	6B	70	0.207286279	0.168202765	-0.577414447
Kukri_c5861_360	1B	59	0.207453057	0.488479263	0.431894432
RFL_Contig529_963	1B	61	0.207453057	0.488479263	0.431894432
BS00011570_51	3B	62	0.207677855	0.248847926	0.515102225
BS00102622_51	3B	62	0.207677855	0.248847926	-0.515102225
wsnp_Ex_c10718_17457870	6A	131	0.207706054	0.285714286	-0.483808791
Excalibur_c33267_538	7B	160	0.207710792	0.119815668	0.708936152
IAAV1155	3A	26	0.207929706	0.16359447	0.568905118
BS00031411_51	5B	57	0.208132844	0.398617512	0.450354774
CAP12_c2615_128	3D	131	0.208239366	0.122119816	0.664749589
BobWhite_c911_127	7A	128	0.208669386	0.244239631	0.548467901
Ku_c8125_1049	6A	77	0.208897699	0.299539171	-1.220667541
RAC875_c83532_305	6A	77	0.208897699	0.299539171	-1.220667541
wsnp_Ex_c4148_7495656	4B	105	0.208922343	0.078341014	-1.662613044
Kukri_rep_c115954_137	1A	71	0.209186067	0.375576037	0.529105358
Excalibur_c8188_693	1D	90	0.209419345	0.315668203	-0.486719489
BS00046164_51	2B	114	0.209585052	0.214285714	-0.531559087
Excalibur_rep_c66942_58	3B	82	0.209781444	0.460829493	0.45788946
Tdurum_contig61938_424	2A	150	0.209978476	0.368663594	-0.466481007
RAC875_c28178_889	4A	37	0.210180435	0.16359447	-0.605501385
wsnp_Ex_rep_c70036_68988728	6B	96	0.210973879	0.216589862	-0.529622456
BS00003867_51	2A	47	0.211139824	0.306451613	0.47783785
wsnp_Ex_c5378_9505087	3B	69	0.211182811	0.211981567	-0.522430755
Tdurum_contig93663_457	7A	51	0.211270344	0.18202765	-0.577080592
BS00106571_51	4D	94	0.211300498	0.223502304	0.549123252
wsnp_Ex_c6117_10704945	5A	27	0.211413746	0.350230415	-0.46977526
Tdurum_contig9503_575	6A	137	0.211478802	0.149769585	-0.627212975
CAP11_c1661_59	7A	51	0.211673674	0.18202765	0.591777386
Excalibur_c15029_144	7B	74	0.211731207	0.152073733	-0.606703464
Kukri_c38732_246	6B	59	0.211733011	0.165898618	-0.594003986
BS00068358_51	1A	71	0.211762775	0.373271889	0.521597091
Ra_c2964_2254	3B	81	0.21202752	0.479262673	-0.431638672
Kukri_c51296_438	7B	77	0.21220779	0.211981567	-0.797306728
Kukri_c51735_79	1B	108	0.212252416	0.428571429	-0.445484581
RAC875_c89908_105	1A	58	0.212300591	0.476958525	-0.478650201
wsnp_Ku_c14275_22535576	5A	56	0.212426465	0.188940092	-0.559662327
Tdurum_contig47833_484	5B	125	0.212572477	0.400921659	0.446293318
RAC875_c4465_81	2B	114	0.21261638	0.315668203	-0.460712554
Kukri_c38882_391	6A	79	0.212641872	0.230414747	0.678895238
wsnp_Ex_c54211_57168122	5A	118	0.21272446	0.297235023	0.469491822
D_GDS7LZN01DU929_63	6D	160	0.212811648	0.17281106	-0.605719369
Excalibur_c17202_1833	1B	58	0.213249752	0.33640553	-0.462748932
BS00073062_51	3A	26	0.21333605	0.165898618	0.561216758
Kukri_rep_c101735_236	3A	26	0.21333605	0.165898618	0.561216758
Excalibur_c47250_726	3B	80	0.213829321	0.216589862	-0.524227149
Excalibur_c2887_131	2D	42	0.213975838	0.129032258	0.680324075
RAC875_c49370_327	4A	94	0.21401996	0.117511521	-0.659527185
wsnp_Ku_c10572_17445550	7B	76	0.214037844	0.417050691	-0.546349695
RAC875_c15745_124	5A	8	0.214301474	0.421658986	-0.438922223
RAC875_c51781_238	3A	15	0.214515754	0.099078341	-0.744981596
Excalibur_c6497_535	1B	65	0.214610266	0.304147465	-0.47316631
BobWhite_s66966_118	4A	127	0.214819425	0.184331797	-0.566416947
BS00110490_51	2B	82	0.214844984	0.221198157	0.536742341
BS00064885_51	6B	75	0.215190671	0.14516129	-0.595168116
BS00064886_51	6B	75	0.215190671	0.14516129	0.595168116
Excalibur_c581_947	1B	99	0.215245568	0.170506912	0.604394824
BS00060015_51	5B	37	0.215501135	0.377880184	0.47152667
wsnp_Ex_c6817_11761300	1A	71	0.215576484	0.357142857	-0.521864303
BobWhite_c34650_78	5A	53	0.215618074	0.165898618	-6.329268672
Excalibur_rep_c74009_217	5A	53	0.215618074	0.165898618	-6.329268672
Kukri_c5460_1063	5A	53	0.215618074	0.165898618	-6.329268672
Ra_c66628_801	5A	53	0.215618074	0.165898618	-6.329268672
RAC875_c42037_363	5A	53	0.215618074	0.165898618	-6.329268672
RFL_Contig4500_912	5A	53	0.215618074	0.165898618	-6.329268672
Tdurum_contig4567_1290	5A	53	0.215618074	0.165898618	-6.329268672
Jagger_c1611_158	5A	53	0.215618074	0.16359447	-3.164634336
Jagger_c5915_58	5A	53	0.215618074	0.16359447	3.164634336
wsnp_Ex_c24594_33843836	5A	53	0.215618074	0.16359447	3.164634336
BS00013563_51	5A	53	0.215618074	0.165898618	6.329268671
BS00066916_51	5A	53	0.215618074	0.165898618	6.329268671
IACX11633	5A	53	0.215618074	0.165898618	6.329268671
RAC875_c7291_388	5A	53	0.215618074	0.165898618	6.329268671
Tdurum_contig4567_172	5A	53	0.215618074	0.165898618	6.329268671
wsnp_Ex_c6314_10992814	5A	53	0.215618074	0.165898618	6.329268671
wsnp_Ra_c57838_59796310	5A	53	0.215618074	0.165898618	6.329268671
wsnp_CAP12_c720_382116	6D	23	0.216471159	0.092165899	0.730551149
RAC875_c12821_466	6A	141	0.216493966	0.35483871	0.480062233
RAC875_c106584_747	6A	21	0.216790834	0.35483871	-0.471663782
BobWhite_c47357_535	2B	114	0.216824328	0.315668203	-0.460811625
wsnp_Ex_c9145_15214903	3A	88	0.21684551	0.175115207	0.560528386
RAC875_c826_2186	1A	62	0.217224888	0.474654378	0.455211294
Jagger_c4026_328	2A	125	0.217442388	0.373271889	-0.452889326
Excalibur_c2819_1773	2B	114	0.217595205	0.315668203	0.459614877
Jagger_c5280_407	1A	88	0.217675384	0.396313364	0.434243652
BS00046165_51	2B	114	0.217720343	0.175115207	-0.548034413
Excalibur_c80601_308	2B	115	0.217731186	0.108294931	0.698564315
Kukri_rep_c78644_408	4B	96	0.217899876	0.080645161	0.786392552
RAC875_c24285_1049	6D	156	0.218078636	0.165898618	0.599651678
Kukri_c8870_721	3D	6	0.218603126	0.158986175	-0.595968058
BS00067028_51	5B	41	0.218788291	0.267281106	0.511948024
RAC875_c4254_364	6B	58	0.218790582	0.456221198	-0.425289712
BS00066437_51	6B	59	0.219391775	0.453917051	0.421266487
Kukri_c86812_193	5A	113	0.219676065	0.251152074	0.490037024
Kukri_c1281_515	6A	79	0.220061329	0.235023041	-0.655730161
BS00078715_51	6A	79	0.220158627	0.232718894	-0.660944289
BS00087178_51	6A	79	0.220158627	0.232718894	-0.660944289
wsnp_BE403421A_Ta_2_1	6A	79	0.220158627	0.232718894	-0.660944289
wsnp_Ku_c3354_6228863	6A	79	0.220158627	0.232718894	-0.660944289
BS00064632_51	6A	79	0.220158627	0.232718894	0.660944289
Excalibur_c49239_97	6A	79	0.220158627	0.232718894	0.660944289
tplb0047k12_1370	6A	79	0.220158627	0.232718894	0.660944289
wsnp_Ex_c1104_2118684	6A	79	0.220158627	0.232718894	0.660944289
BS00068863_51	7A	42	0.220472901	0.375576037	0.443298194
wsnp_Ra_c11877_19161832	1A	83	0.220518446	0.202764977	-0.519824967
Kukri_c10869_1591	2B	145	0.220544939	0.202764977	-0.520542232
wsnp_BE403956A_Ta_2_3	1A	71	0.220947809	0.368663594	0.515471969
wsnp_Ex_c39592_46849607	5A	55	0.221100096	0.449308756	-0.492765829
wsnp_Ra_c2730_5190365	6B	58	0.221269154	0.497695853	0.441586533
wsnp_Ex_c16175_24619793	4A	67	0.22146602	0.198156682	0.521273839
IAAV6689	3B	62	0.221586307	0.246543779	-0.497743869
wsnp_Ex_rep_c66896_65307566	3B	62	0.221586307	0.246543779	-0.497743869
IAAV5469	5B	51	0.221611612	0.352534562	-0.474753793
Tdurum_contig10729_989	6B	121	0.221712512	0.239631336	0.620750384
RAC875_c6649_642	6B	76	0.221939194	0.161290323	0.561004813
RFL_Contig3370_343	5A	9	0.222207655	0.366359447	-0.449505118
BobWhite_c6527_222	6A	3	0.222286445	0.488479263	-0.441198379
BobWhite_c15802_720	6A	22	0.222308281	0.350230415	-0.464901905
RFL_Contig2531_987	4A	144	0.222360344	0.463133641	-0.427689262
Kukri_c14889_116	5A	70	0.22245483	0.331797235	0.437101402
BobWhite_c3564_81	7B	77	0.222487187	0.433179724	0.45614175
Kukri_c18055_1740	7A	230	0.222538603	0.271889401	-0.481386471
BobWhite_c23392_496	3A	26	0.222749873	0.168202765	0.548018992
wsnp_Ra_c3766_6947263	6B	59	0.223065757	0.170506912	0.576376708
Kukri_c22508_119	1A	54	0.22311092	0.138248848	-0.620698327
Kukri_c10711_632	6A	77	0.22311404	0.292626728	-1.623102217
Kukri_c7119_392	1A	106	0.223138015	0.483870968	0.436230522
BS00083715_51	5B	11	0.223448357	0.306451613	0.46765418
RAC875_c34994_183	6B	57	0.223516994	0.465437788	-0.430897371
wsnp_Ex_c123_244117	3B	69	0.223820863	0.209677419	0.507652588
Ra_c69221_1167	5A	42	0.22410853	0.48156682	0.419794677
CAP7_c915_121	3A	177	0.224124686	0.202764977	0.531444957
BS00029548_51	3B	66	0.224252656	0.216589862	-0.517568808
Kukri_c45609_882	3B	66	0.224252656	0.216589862	0.517568808
IAAV868	1D	90	0.224404349	0.304147465	0.465624311
RAC875_c3156_630	6D	156	0.224424602	0.16359447	-0.592215756
BS00059887_51	3A	123	0.22538587	0.138248848	-0.617229504
BS00052057_51	3B	87	0.22538587	0.138248848	0.617229504
Excalibur_c35203_334	3B	87	0.22538587	0.138248848	0.617229504
Kukri_c64639_120	3A	123	0.22538587	0.138248848	0.617229504
RAC875_c12808_182	1A	70	0.225462876	0.382488479	-0.501695792
BobWhite_c17879_519	3A	113	0.225663616	0.115207373	0.721935155
BS00086046_51	6A	79	0.225824571	0.230414747	0.650461779
BobWhite_c13099_755	3B	70	0.225951761	0.255760369	0.465323097
wsnp_Ex_c18965_27868480	6A	79	0.225985341	0.235023041	-0.646285092
wsnp_Ku_c8394_14267750	6A	79	0.225985341	0.235023041	-0.646285092
BS00070507_51	5B	52	0.226030476	0.329493088	-0.483393981
BS00065873_51	3B	135	0.226047218	0.474654378	0.414433464
RAC875_c63933_184	5D	194	0.226073962	0.241935484	-0.498831158
Kukri_c27172_757	6B	65	0.226133023	0.17281106	0.565312387
BS00063801_51	6B	67	0.22636918	0.050691244	-0.910689194
wsnp_Ku_c39334_47795350	6A	13	0.226449348	0.138248848	-0.608855653
BobWhite_rep_c51612_864	2D	41	0.226601614	0.16359447	-0.590105185
Excalibur_c2819_2310	2B	114	0.226612161	0.315668203	-0.450173452
BS00066186_51	2A	83	0.226887585	0.398617512	0.433250573
BS00063458_51	7A	136	0.226931067	0.216589862	0.525177994
wsnp_Ex_rep_c98716_85135069	6A	141	0.227244848	0.470046083	-0.434205458
tplb0054d13_2445	2B	18	0.227393016	0.255760369	0.487373384
RAC875_c21537_368	7B	93	0.22742318	0.064516129	-0.874188974
wsnp_BF201235A_Ta_2_4	2A	25	0.227428793	0.304147465	-0.460654054
Kukri_c11910_445	3B	70	0.227461952	0.052995392	-1.006587414
IAAV4781	3A	85	0.227654561	0.320276498	0.454111858
RAC875_c14775_1048	2B	105	0.227769405	0.147465438	-0.573072515
IAAV2411	5B	35	0.227778866	0.218894009	-0.504105768
BobWhite_c41725_430	5B	40	0.228002889	0.258064516	0.4998397
Tdurum_contig83087_104	6A	141	0.228062481	0.486175115	0.419881645
Ku_c63748_1264	2B	41	0.228144499	0.17281106	0.54518796
RAC875_c17185_90	7A	51	0.228381323	0.186635945	0.572231887
Tdurum_contig54860_525	7A	51	0.228381323	0.186635945	0.572231887
BS00004413_51	2B	153	0.228629085	0.216589862	0.509613704
wsnp_Ex_c19556_28530231	2A	74	0.22867035	0.470046083	-0.420362386
wsnp_Ex_c6209_10838852	5A	16	0.228700976	0.241935484	-0.487078132
Kukri_c94493_273	5B	72	0.228867221	0.186635945	-0.559919543
RAC875_c202_474	4B	96	0.228912115	0.076036866	-0.791703895
Kukri_c10377_112	6B	33	0.229119214	0.324884793	0.453899054
Ku_c1575_338	3B	81	0.229410465	0.205069124	-0.53778651
Tdurum_contig20950_359	3B	69	0.229511494	0.214285714	0.493769727
wsnp_JD_c3867_4934646	5A	53	0.229930101	0.311059908	-0.585281195
wsnp_Ex_rep_c108004_91402649	2A	168	0.230347086	0.458525346	0.418927733
wsnp_Ex_c35563_43690084	1A	71	0.230414713	0.380184332	0.498233627
BS00022364_51	4B	74	0.230548119	0.435483871	-0.460852732
BobWhite_c16439_1143	2D	39	0.23069073	0.449308756	0.423728267
Ku_c24974_674	3B	91	0.23071097	0.398617512	0.425799814
Ra_c5508_706	4B	81	0.230873308	0.271889401	-0.488083477
tplb0032g12_1241	7A	203	0.23103695	0.30875576	-0.462469896
Kukri_c29039_315	1A	84	0.231065932	0.170506912	-0.54806091
Kukri_c21943_958	6B	58	0.2311669	0.495391705	-0.431330245
Ku_c4042_576	2B	89	0.231319255	0.297235023	-0.485863912
Kukri_c28165_906	3A	83	0.231323958	0.165898618	0.569172315
wsnp_BE497740B_Ta_2_2	3B	82	0.231352492	0.460829493	0.437170537
wsnp_Ku_c6825_11858665	3B	69	0.231353259	0.211981567	-0.496244614
Tdurum_contig28699_54	3A	88	0.231363416	0.195852535	-0.550256657
Jagger_c5046_63	6A	141	0.23169453	0.30875576	0.45724931
wsnp_Ex_c16243_24699942	6B	65	0.23182824	0.17281106	0.55414432
wsnp_Ex_c8715_14590273	3B	77	0.231846791	0.288018433	-0.491640788
wsnp_BE586140D_Ta_2_2	1D	68	0.232224263	0.228110599	-0.51812804
wsnp_Ku_c15816_24541162	5A	63	0.232427685	0.248847926	0.477146921
Kukri_rep_c72558_961	2D	43	0.232750041	0.152073733	0.587840131
wsnp_Ex_rep_c66551_64836327	2B	42	0.233020599	0.124423963	-0.620618637
Excalibur_c59479_514	3B	81	0.233025862	0.078341014	-0.799434182
BobWhite_c22638_135	6B	67	0.233244754	0.17281106	-0.544012775
BobWhite_c24760_142	7A	126	0.233466602	0.099078341	0.663363152
wsnp_Ex_c1782_3365844	2A	102	0.233611636	0.069124424	-0.787309235
wsnp_Ex_rep_c69124_68035485	2A	104	0.233611636	0.069124424	-0.787309235
wsnp_Ex_c60588_60977198	2A	104	0.233611636	0.069124424	0.787309235
wsnp_Ex_rep_c101866_87158671	2A	102	0.233611636	0.069124424	0.787309235
Excalibur_c57482_473	3D	5	0.233715733	0.16359447	-0.572559479
Tdurum_contig45588_730	5B	143	0.233752761	0.186635945	-0.555514014
wsnp_Ex_c269_517710	2B	89	0.234084956	0.292626728	-0.481746005
IAAV2480	2B	89	0.234084956	0.292626728	0.481746005
wsnp_BE497494B_Ta_2_1	2B	89	0.234084956	0.292626728	0.481746005
wsnp_CAP11_c3947_1866837	2B	89	0.234084956	0.292626728	0.481746005
Excalibur_rep_c106790_155	4D	81	0.234179079	0.32718894	0.438960163
BS00062759_51	1A	144	0.234340088	0.315668203	0.455525605
wsnp_Ex_c5378_9504586	3B	69	0.23446436	0.221198157	0.493158175
wsnp_Ra_c6374_11143280	5B	143	0.234610738	0.112903226	-0.657875756
Excalibur_c8009_325	2A	142	0.234849293	0.198156682	-0.540735778
Kukri_c13912_1543	6D	156	0.23522652	0.16359447	0.582094712
BS00075505_51	5A	43	0.23523214	0.195852535	0.520347859
Kukri_rep_c107975_95	6D	156	0.235348178	0.165898618	-0.572119708
wsnp_Ra_c39562_47242455	5B	110	0.235439169	0.440092166	0.591426719
tplb0040b02_681	7B	177	0.235566106	0.341013825	-0.541453345
RAC875_c42275_224	1B	108	0.235896973	0.124423963	-0.60991123
BobWhite_c20073_382	1B	161	0.235925618	0.30875576	0.449825734
BS00056737_51	3B	116	0.236382985	0.124423963	-0.612245502
RAC875_c55214_932	3B	68	0.236478977	0.299539171	-0.465138993
wsnp_JD_rep_c64325_41024646	3A	85	0.236539093	0.170506912	0.54824766
Excalibur_c58066_180	3B	60	0.236644412	0.129032258	0.601002889
Kukri_c834_259	2B	115	0.236788622	0.31797235	0.44062302
BS00039641_51	4A	126	0.236963762	0.387096774	0.422217927
BS00003404_51	2B	89	0.237027244	0.294930876	-0.480282366
Ra_c58279_684	2A	78	0.237201925	0.237327189	-0.502286714
Ra_c58279_702	2A	78	0.237201925	0.237327189	-0.502286714
wsnp_Ex_c5412_9564346	2A	77	0.237201925	0.237327189	-0.502286714
Excalibur_c29102_933	6D	156	0.237250873	0.16359447	-0.57626459
Ex_c31468_763	6D	156	0.237250873	0.16359447	0.57626459
IAAV6637	6D	160	0.237250873	0.16359447	0.57626459
RAC875_rep_c103556_427	6D	156	0.237250873	0.16359447	0.57626459
wsnp_Ex_c62371_62036044	6D	156	0.237250873	0.16359447	0.57626459
Tdurum_contig93100_149	4A	135	0.237474515	0.18202765	-0.554021683
BobWhite_c35035_317	6A	136	0.237694183	0.384792627	0.43720915
Excalibur_c47748_83	6B	64	0.23791328	0.195852535	-0.511930465
Kukri_c4027_151	2A	120	0.238111027	0.198156682	0.517168317
wsnp_Ex_c1246_2393978	4A	133	0.238119265	0.19124424	0.541130631
BS00011962_51	6A	141	0.238342658	0.32718894	-0.459306178
tplb0042a21_1091	2B	161	0.238491704	0.258064516	-0.479861711
Kukri_c94033_432	4B	68	0.238663952	0.094470046	-0.698265991
Excalibur_rep_c69522_83	1B	171	0.238838037	0.258064516	-0.4664629
RAC875_c16536_80	5B	120	0.238887558	0.34562212	0.430778788
RAC875_c754_120	4A	41	0.239234584	0.264976959	-0.441525335
RAC875_c1227_1471	7A	136	0.239397692	0.17281106	-0.546726028
Tdurum_contig19057_245	6B	66	0.239977272	0.165898618	-0.544686099
wsnp_BE442869B_Ta_1_1	4B	62	0.240003786	0.288018433	-0.458282412
RAC875_c1052_94	4B	62	0.240003786	0.288018433	0.458282412
Ra_c21676_178	1D	89	0.240101964	0.31797235	-0.454632563
wsnp_Ex_c3831_6966926	1D	90	0.240101964	0.31797235	-0.454632563
Excalibur_c23155_327	1D	90	0.240101964	0.31797235	0.454632563
Excalibur_c8188_243	1D	90	0.240101964	0.31797235	0.454632563
wsnp_BF201102A_Ta_2_1	5A	35	0.240349847	0.463133641	0.40201389
wsnp_Ex_rep_c66980_65419811	1A	66	0.240431294	0.195852535	0.644796953
IAAV7013	3D	143	0.240521429	0.071428571	0.816399088
wsnp_Ex_c1894_3575749	3A	120	0.240543739	0.32718894	0.440324103
Ku_c3891_395	4A	37	0.240552777	0.165898618	-0.554670849
wsnp_Ex_c64005_62986957	3B	82	0.240734292	0.096774194	-0.747411915
BS00093036_51	6A	7	0.240834822	0.096774194	-0.702999221
RFL_Contig583_419	4B	74	0.241175932	0.460829493	-0.444793879
BobWhite_c7114_237	5A	8	0.241633126	0.428571429	0.410749089
wsnp_Ex_c53976_57027635	1B	74	0.2417069	0.329493088	-0.437087198
Kukri_rep_c97239_133	2B	19	0.241970674	0.331797235	-0.444338477
wsnp_Ex_c24443_33688235	4A	49	0.242276047	0.382488479	-0.412388384
Tdurum_contig41142_267	6B	81	0.242458378	0.274193548	-0.448829765
wsnp_Ku_c2185_4218722	5B	77	0.242534172	0.253456221	0.506851328
BS00058554_51	1D	90	0.242549197	0.320276498	0.44845811
Kukri_c4074_463	3B	68	0.242592204	0.255760369	0.479351278
Tdurum_contig76997_664	6B	76	0.242666084	0.161290323	0.532936102
RAC875_c23775_406	5A	84	0.242721157	0.304147465	-0.456259176
CAP7_c10833_215	5A	43	0.243009722	0.200460829	-0.505274796
IACX5850	2B	105	0.243347457	0.149769585	0.554510416
RAC875_rep_c86950_103	3B	60	0.243534824	0.131336406	0.583456649
Ku_c33884_267	2A	133	0.243670951	0.412442396	0.406472224
IACX4889	6B	66	0.243731693	0.158986175	-0.557732854
Tdurum_contig13459_543	7D	215	0.243760886	0.324884793	0.521982111
Kukri_c855_2107	7A	209	0.243773575	0.122119816	0.607119567
Kukri_c2118_264	3B	60	0.2437934	0.126728111	0.592572559
wsnp_Ku_c11987_19473636	1B	58	0.243816049	0.170506912	-0.53788891
BS00061179_51	3A	101	0.24402611	0.493087558	-0.424019785
IACX3288	5B	57	0.244029478	0.412442396	0.41611366
wsnp_Ex_c25573_34834321	3B	81	0.244059172	0.089861751	-0.746106041
wsnp_Ex_c12341_19693090	3A	123	0.244289046	0.264976959	-0.461156331
RAC875_c2787_470	3B	60	0.244616249	0.131336406	-0.588034147
Excalibur_c12395_467	5B	130	0.245112863	0.050691244	-0.899500372
IAAV3791	2A	141	0.245578187	0.463133641	-0.414082871
RFL_Contig4653_1217	5A	16	0.24562789	0.34562212	0.440297171
wsnp_Ex_rep_c69752_68711460	3A	88	0.246059115	0.18202765	0.54031103
IAAV475	5B	105	0.246282513	0.437788018	1.382097448
BobWhite_c38957_159	7B	76	0.246395082	0.156682028	-1.527311739
BS00091519_51	5B	1	0.246871185	0.246543779	0.529483966
wsnp_BE497469B_Ta_2_1	3B	64	0.247107992	0.232718894	0.479982434
Tdurum_contig52350_296	2A	151	0.247257002	0.214285714	-0.484899178
BS00069723_51	1B	70	0.247656491	0.129032258	-0.601841485
Kukri_rep_c77459_316	5A	56	0.247879474	0.474654378	0.423540719
RAC875_c22831_356	7A	232	0.247997972	0.092165899	0.700093247
wsnp_Ex_c21875_31045200	5B	134	0.248146524	0.108294931	-0.688014209
wsnp_Ex_c8019_13598142	5B	134	0.248146524	0.108294931	-0.688014209
RAC875_rep_c85751_268	6B	72	0.248207891	0.186635945	-0.506498836
BobWhite_c22075_85	6B	72	0.248207891	0.186635945	0.506498835
Tdurum_contig44173_572	6B	72	0.248207891	0.186635945	0.506498835
BS00089894_51	1A	81	0.248216851	0.225806452	0.479984743
wsnp_Ku_c13052_20918857	4B	72	0.248362657	0.131336406	0.578409453
RAC875_c22641_993	3B	80	0.248904275	0.078341014	-0.813377106
IAAV6961	7A	209	0.249111874	0.119815668	0.601042682
D_GB5Y7FA02HBLTO_213	1D	68	0.249169656	0.271889401	-0.556319306
BobWhite_rep_c55035_124	7B	145	0.249183581	0.405529954	-0.39679575
BS00066319_51	3A	104	0.249666225	0.248847926	-0.496167223
BS00100510_51	5A	94	0.249838448	0.248847926	0.463414767
Excalibur_c7706_1936	3B	60	0.249934754	0.126728111	0.584737507
RAC875_rep_c72758_122	3B	60	0.249934754	0.126728111	-0.584737507
wsnp_Ex_c4063_7344641	3B	60	0.249934754	0.126728111	-0.584737507
IAAV686	3D	143	0.249957535	0.066820276	0.798129122
BS00012042_51	1A	103	0.250006583	0.202764977	0.484909802
wsnp_Ku_c3151_5892200	5B	160	0.25059742	0.495391705	-0.412089023
Excalibur_c10568_826	6B	72	0.250901853	0.179723502	0.50743775
Kukri_rep_c73477_888	2A	98	0.250934644	0.262672811	0.441117821
Kukri_rep_c71420_511	6B	58	0.251065382	0.449308756	-0.40245017
wsnp_BE638137B_Ta_2_2	4B	115	0.25107368	0.142857143	-0.579931951
BS00064528_51	2B	108	0.251210767	0.115207373	0.641229416
wsnp_RFL_Contig2014_1222146	6B	57	0.251318458	0.440092166	0.411368623
wsnp_Ku_c4042_7375053	2B	89	0.251672042	0.297235023	0.465350398
BS00066691_51	3D	142	0.251723295	0.142857143	-0.620763397
Excalibur_rep_c107769_116	2B	20	0.251861426	0.382488479	-0.41452279
Kukri_c78348_266	6B	76	0.251876527	0.069124424	-0.748426546
Kukri_c14902_1112	2D	50	0.251989343	0.158986175	-0.548381732
BS00064142_51	4B	63	0.252000511	0.264976959	0.460909194
BS00064515_51	5A	27	0.252574502	0.352534562	0.428677366
Kukri_c18754_67	2B	134	0.25262212	0.352534562	0.40730323
BS00065146_51	1A	70	0.25280119	0.357142857	0.479405618
CAP11_c59_418	3B	115	0.253306137	0.124423963	-0.584064622
Kukri_c18274_1610	6B	58	0.253680372	0.451612903	0.393837884
BS00026432_51	2B	131	0.253730254	0.140552995	0.576084949
Kukri_c82097_197	3A	89	0.253773415	0.15437788	-0.538758865
IAAV4514	6B	65	0.253787541	0.177419355	0.531515919
RAC875_c31670_389	5A	63	0.253839626	0.299539171	0.457588537
Kukri_c32700_104	2B	105	0.253843676	0.110599078	0.626120451
Excalibur_c14859_394	1A	103	0.253868333	0.281105991	0.44993231
Excalibur_c36280_764	2B	114	0.254251161	0.211981567	-0.482396358
BS00073230_51	2D	40	0.254297468	0.096774194	0.686230951
BobWhite_c20909_243	4A	62	0.254349487	0.405529954	0.404519091
Excalibur_c15844_1470	6A	79	0.254495823	0.253456221	0.561545288
IAAV5061	5A	27	0.254521931	0.350230415	0.427090683
RAC875_c66695_560	2B	131	0.254524545	0.101382488	0.643608165
wsnp_Ku_c13325_21275440	6B	57	0.254614175	0.188940092	0.506832138
Ex_c7227_53	4A	37	0.254641658	0.260368664	0.439054617
Kukri_c27631_1329	2B	138	0.254735238	0.341013825	-0.41346974
BS00063769_51	5B	35	0.254850942	0.267281106	-0.447504898
Excalibur_c100910_239	2B	66	0.255411077	0.078341014	-0.72648779
RAC875_c6701_291	1B	74	0.255675324	0.315668203	0.429965579
Tdurum_contig54967_581	6B	59	0.255736619	0.168202765	0.539503464
wsnp_Ra_c1660_3275687	2B	21	0.255747982	0.437788018	-0.398487668
BS00059416_51	3B	88	0.255778237	0.235023041	-0.454162702
wsnp_Ex_c53387_56641291	7A	213	0.255809227	0.235023041	-0.472230572
Kukri_c26474_540	2B	99	0.255911561	0.244239631	-0.472030835
Kukri_s117068_130	3A	26	0.256006839	0.165898618	-0.511454249
tplb0058p02_2806	7B	134	0.256306772	0.366359447	0.42392701
BS00077879_51	5A	36	0.256565563	0.407834101	-0.401621303
BS00063429_51	6B	1	0.256753578	0.426267281	-0.388999019
BobWhite_rep_c49176_485	5A	16	0.256994321	0.347926267	-0.426574572
wsnp_Ex_c15084_23263641	5A	16	0.256994321	0.347926267	-0.426574572
RAC875_c2787_1260	3B	60	0.257319423	0.124423963	0.576404236
RAC875_c35807_1110	2A	177	0.257371392	0.193548387	0.51227523
BS00109991_51	1A	104	0.257489195	0.359447005	0.435066924
Kukri_c29150_143	1A	29	0.257625275	0.343317972	-0.425901621
BS00059062_51	7B	76	0.257625422	0.15437788	-1.695301074
BS00011510_51	4B	39	0.257805055	0.133640553	0.601233198
Kukri_c46621_143	2B	89	0.257834877	0.294930876	0.459555747
CAP7_c3916_256	3B	66	0.258108975	0.195852535	0.510105887
wsnp_Ex_c53364_56625806	3A	87	0.258672291	0.465437788	0.42251563
Excalibur_c3260_989	1D	68	0.258689588	0.357142857	0.445147097
wsnp_Ex_c8884_14841846	3A	106	0.258725062	0.49078341	0.408767163
BS00023072_51	5B	35	0.258908085	0.264976959	-0.444209835
RAC875_c32895_304	7A	128	0.258953891	0.239631336	0.50274224
RAC875_c35993_308	5A	56	0.25899634	0.398617512	-0.473191949
wsnp_Ex_c6094_10663424	4A	127	0.259187005	0.188940092	0.510594698
BS00064052_51	1B	123	0.259396244	0.405529954	0.410115078
wsnp_Ku_c19251_28705893	7A	148	0.259617992	0.449308756	-0.406486801
Excalibur_c27357_146	5A	140	0.259718284	0.407834101	-0.395211379
wsnp_Ex_c11748_18884081	2B	114	0.260008963	0.294930876	0.425956854
Kukri_c99107_143	7B	78	0.260142632	0.373271889	0.46458697
BS00083497_51	2B	110	0.260165266	0.262672811	-0.443231668
Tdurum_contig7992_605	4A	127	0.260291001	0.198156682	0.507628611
Kukri_c45512_193	1A	102	0.26046783	0.209677419	-0.469750974
Tdurum_contig97942_51	5B	181	0.260509703	0.350230415	0.410366799
Tdurum_contig63468_1413	6B	72	0.260574278	0.218894009	-0.469045164
Tdurum_contig11126_182	6B	59	0.260615606	0.447004608	-0.38907676
Tdurum_contig15238_972	6B	59	0.260615606	0.447004608	0.38907676
RAC875_c40569_716	7B	122	0.260750839	0.124423963	-0.578773073
wsnp_Ex_c269_518324	2B	89	0.260988244	0.297235023	-0.458088094
wsnp_Ex_c57094_58953404	5A	27	0.261061702	0.133640553	-0.563540632
RAC875_c24982_583	3B	125	0.26107285	0.391705069	-0.410823783
Jagger_c522_55	3B	81	0.261087368	0.110599078	0.676024337
RAC875_c8271_1352	1B	57	0.261202371	0.140552995	-0.558565596
RAC875_c8271_1469	1B	57	0.261202371	0.140552995	-0.558565596
CAP7_c10133_40	7A	128	0.262169528	0.232718894	0.506314517
BS00110528_51	7B	145	0.262183864	0.479262673	-0.413945866
BS00099719_51	5B	110	0.262235294	0.442396313	0.562633823
wsnp_Ex_c5075_9013594	6B	65	0.262250838	0.16359447	-0.526952542
BS00003955_51	6B	65	0.262250838	0.16359447	0.526952542
BS00064654_51	6B	65	0.262250838	0.16359447	0.526952542
wsnp_Ex_c1319_2522682	6B	65	0.262250838	0.16359447	0.526952542
BS00092197_51	7A	130	0.26243288	0.428571429	0.393727446
wsnp_Ex_c14101_22012676	6B	67	0.262508659	0.15437788	0.529032018
CAP11_c3591_72	5A	67	0.262658653	0.198156682	-0.478775902
wsnp_Ex_c8188_13842273	1D	89	0.262793468	0.320276498	-0.432804144
wsnp_Ex_rep_c102159_87386822	6B	58	0.262879258	0.493087558	0.402346576
BobWhite_c8680_918	4A	135	0.263279115	0.177419355	0.529185527
Ku_c269_2643	2A	75	0.263341299	0.073732719	0.716133394
CAP8_rep_c9642_82	1B	58	0.263535726	0.33640553	-0.411963326
wsnp_Ku_c19456_28944589	3A	113	0.263870151	0.115207373	-0.671945647
wsnp_Ex_c14202_22145805	3A	113	0.263870151	0.115207373	0.671945647
wsnp_JD_c20604_18293112	5A	27	0.263933714	0.347926267	0.420046869
Kukri_c39759_102	7B	76	0.26417857	0.188940092	-0.892837337
BS00064767_51	5B	52	0.265022177	0.350230415	0.433422363
wsnp_Ku_c4962_8872507	2B	66	0.265253436	0.080645161	0.708211204
wsnp_Ex_c33452_41938159	1A	106	0.265357468	0.495391705	0.399838238
wsnp_Ex_c33452_41938013	1A	106	0.265357468	0.495391705	-0.399838238
BobWhite_c28090_175	3B	38	0.265759264	0.085253456	-0.683750712
Excalibur_c113078_320	7A	178	0.26601016	0.311059908	0.418621384
RAC875_c4135_1028	1D	90	0.266449521	0.320276498	-0.431880937
wsnp_Ku_c55746_59522526	3B	21	0.266481366	0.188940092	-0.499712907
Tdurum_contig33398_106	2A	126	0.266496542	0.493087558	-0.380400019
Ra_c2110_494	2B	93	0.266580972	0.366359447	0.41546344
BobWhite_c11512_157	5A	63	0.266633662	0.30875576	0.442767244
RAC875_c68120_285	5A	63	0.266633662	0.30875576	0.442767244
Tdurum_contig46413_680	1A	29	0.266701609	0.228110599	-0.460562904
JD_c3269_342	7B	77	0.266709329	0.370967742	-0.460284761
BobWhite_c3269_141	7B	77	0.266709329	0.370967742	0.460284761
IAAV2147	1B	44	0.266736231	0.131336406	0.591116375
Ku_c17560_146	3A	26	0.266784136	0.158986175	-0.511238408
wsnp_Ex_c6488_11266589	1A	114	0.266865539	0.17281106	0.52265052
BobWhite_c27193_217	5A	115	0.266970649	0.350230415	-0.424818312
BobWhite_rep_c63429_271	4A	52	0.267007621	0.31797235	-0.422677301
RAC875_c22627_315	6A	24	0.267692701	0.103686636	-0.632814073
Tdurum_contig42643_194	6A	141	0.26771161	0.281105991	0.443241433
Excalibur_c56240_176	3A	110	0.26809771	0.32718894	0.429710622
wsnp_Ex_c12063_19310114	1B	61	0.268122288	0.209677419	-0.464584079
Ku_c30637_1294	6B	57	0.268144256	0.451612903	-0.389950003
BobWhite_c4852_323	5B	40	0.268260275	0.465437788	-0.404353436
RAC875_c18200_929	4B	74	0.268455542	0.458525346	-0.419971566
Kukri_c27648_350	4A	135	0.268507609	0.165898618	-0.542452959
IACX5833	6D	119	0.268607889	0.423963134	0.388152964
Excalibur_c47209_87	4B	75	0.269080058	0.33640553	0.407680038
wsnp_Ex_rep_c76495_73453891	6A	141	0.26916538	0.476958525	-0.398206347
Tdurum_contig30576_247	4A	91	0.269200011	0.221198157	0.467880066
wsnp_JD_c29019_23208279	3B	82	0.269247457	0.205069124	-0.484833325
tplb0024l08_1395	7A	130	0.269248377	0.456221198	-0.379107514
BobWhite_c7145_355	2B	25	0.269255334	0.313364055	0.419164092
Excalibur_c2978_667	6A	26	0.269519024	0.359447005	-0.418945626
BobWhite_c15802_72	6A	27	0.269519024	0.359447005	0.418945626
BobWhite_c8202_245	5A	35	0.269617251	0.414746544	0.382332047
RFL_Contig3713_316	2B	138	0.270279147	0.341013825	-0.398967899
BS00022032_51	6A	28	0.270352324	0.361751152	-0.42171211
Excalibur_rep_c113261_400	4B	53	0.270429679	0.126728111	-0.599982901
wsnp_Ex_c37749_45436366	6D	82	0.270781406	0.147465438	-0.523358083
D_GDEEGVY01C7BQU_446	4D	94	0.270793766	0.223502304	0.481834596
BS00095640_51	3D	83	0.271102227	0.129032258	-0.618543586
wsnp_Ku_c11052_18135847	3A	82	0.271275827	0.373271889	-0.403670741
BS00022913_51	6A	79	0.271448074	0.218894009	-0.592361972
RAC875_c96033_191	2A	149	0.271785874	0.274193548	0.427787412
BS00084106_51	5B	139	0.2717937	0.237327189	0.460274521
Excalibur_c41125_360	2A	120	0.271825737	0.19124424	0.492247604
BS00065419_51	1A	48	0.271922312	0.421658986	-0.394152178
BS00110512_51	6A	134	0.27201323	0.35483871	-0.414285019
wsnp_Ra_c2730_5189836	6B	58	0.272103457	0.5	-0.394717714
BS00068390_51	5B	49	0.272103943	0.297235023	0.4288485
IAAV1120	4B	12	0.272542852	0.419354839	0.397396203
Excalibur_rep_c105284_110	2A	83	0.27305151	0.396313364	-0.39076778
Ex_c24477_484	5B	69	0.27314243	0.188940092	-0.50171282
BS00087783_51	1D	68	0.273326244	0.377880184	0.432312158
wsnp_Ku_c1205_2398925	4A	61	0.273486014	0.036866359	0.987444631
Tdurum_contig68827_61	1A	30	0.273583381	0.311059908	0.41375964
wsnp_Ex_c1498_2868339	5B	44	0.273859634	0.170506912	-0.544882931
BS00047797_51	4D	94	0.274080083	0.225806452	-0.478408001
BS00064002_51	4D	94	0.274080083	0.225806452	0.478408001
RFL_Contig29_1062	3B	53	0.274207716	0.101382488	-0.640116423
BobWhite_c19155_246	5A	67	0.274412475	0.198156682	-0.468322617
BobWhite_c34920_228	6B	65	0.274492372	0.168202765	0.51113017
RAC875_rep_c75639_706	6B	65	0.274492372	0.168202765	0.51113017
Tdurum_contig15235_951	6B	65	0.274492372	0.168202765	0.51113017
wsnp_Ex_rep_c68480_67305954	6B	65	0.274492372	0.168202765	0.51113017
wsnp_Ra_c16850_25605248	6B	65	0.274492372	0.168202765	0.51113017
wsnp_Ra_c54050_57499377	6B	65	0.274492372	0.168202765	0.51113017
Tdurum_contig93330_656	1B	148	0.274631922	0.377880184	0.399998861
D_GBB4FNX02FX302_98	3A	123	0.274894419	0.207373272	0.481612455
RAC875_rep_c115433_378	2B	21	0.274952301	0.451612903	0.382728237
RAC875_c5673_1209	2B	137	0.275037355	0.165898618	-0.517879354
Excalibur_c39390_303	6A	41	0.275141734	0.276497696	-0.424537667
Kukri_c41694_285	6B	65	0.275456334	0.165898618	-0.50624755
RAC875_c57353_245	2B	134	0.275854481	0.359447005	0.384586341
Kukri_c13045_302	5D	69	0.2758631	0.108294931	-0.581609001
RAC875_c818_1185	1B	115	0.276019455	0.202764977	-0.493192573
wsnp_Ex_rep_c102478_87635370	3A	82	0.276161414	0.375576037	-0.400550423
Excalibur_c33542_113	4A	138	0.276181665	0.147465438	-0.559232371
Excalibur_c83451_218	6B	65	0.276206818	0.165898618	0.513594353
wsnp_BF291478B_Ta_2_1	6B	65	0.276206818	0.165898618	0.513594353
wsnp_Ra_rep_c73725_71801179	6B	65	0.276206818	0.165898618	0.513594353
RAC875_c31276_1128	1A	78	0.276460598	0.297235023	0.426310357
wsnp_Ex_c10630_17338753	3A	158	0.276847214	0.255760369	-0.43251191
Excalibur_c23801_115	5B	183	0.277165443	0.092165899	0.648183726
RAC875_rep_c96733_369	1B	57	0.277505975	0.138248848	-0.540282131
RAC875_c45747_87	4B	63	0.277609298	0.463133641	-0.38416681
wsnp_BG274294B_Ta_2_3	1B	77	0.277633401	0.16359447	0.52079541
Kukri_c7146_870	6A	4	0.277762635	0.221198157	-0.45490032
wsnp_Ra_c14920_23225219	4A	30	0.277770235	0.456221198	-0.373657625
Tdurum_contig43252_1762	3B	37	0.277784859	0.094470046	0.645776383
BS00095638_51	3D	83	0.277815307	0.131336406	-0.608320094
RAC875_c3141_214	3D	4	0.277878921	0.129032258	0.55197919
BS00003655_51	5B	126	0.278347088	0.382488479	0.393480834
wsnp_Ex_c19770_28768859	6A	77	0.278394115	0.292626728	-1.547484883
BS00093889_51	3A	166	0.278617231	0.239631336	-0.444697898
Kukri_c27433_1819	5B	151	0.278716299	0.486175115	0.386710233
RAC875_rep_c116200_396	2D	40	0.278867092	0.101382488	0.620822209
BobWhite_c36072_272	2B	85	0.278867092	0.101382488	-0.620822209
Excalibur_c6258_692	6D	160	0.279254149	0.170506912	0.52547857
BS00021688_51	5A	140	0.279274339	0.410138249	-0.3809734
RFL_Contig4441_627	6A	74	0.280163084	0.375576037	0.522203238
Excalibur_c4303_206	2D	40	0.280177633	0.099078341	0.629922133
wsnp_Ra_c3996_7334169	6A	17	0.2801913	0.14516129	-0.533852317
RAC875_c18058_1070	3A	123	0.280252541	0.071428571	-0.728242209
Tdurum_contig75819_1471	4A	137	0.280661168	0.193548387	-0.491452108
CAP8_c6799_93	6D	156	0.280728494	0.161290323	-0.530419828
wsnp_JD_c2198_3021879	6D	160	0.280728494	0.161290323	-0.530419828
Excalibur_c20597_569	6A	13	0.281018664	0.211981567	-0.459182289
Kukri_c16463_584	6A	74	0.281226241	0.281105991	-0.547412274
RAC875_c767_4007	6A	74	0.281226241	0.281105991	0.547412274
BS00011047_51	2B	134	0.281496792	0.359447005	-0.38268082
Kukri_c5693_1983	7A	209	0.281539045	0.140552995	-0.522894878
wsnp_Ex_c21336_30465618	1A	79	0.282039489	0.433179724	-0.390581676
IACX11338	1A	78	0.282060553	0.419354839	0.390568125
wsnp_Ex_c19082_27999258	6B	47	0.282128848	0.497695853	0.367203299
BS00099534_51	5A	17	0.282520719	0.211981567	-0.450214604
IAAV1673	6B	58	0.282621688	0.497695853	-0.387510575
wsnp_Ra_c2730_5190076	6B	58	0.282621688	0.497695853	-0.387510575
wsnp_Ex_c1880_3545329	5A	105	0.282680463	0.47235023	-0.367329459
Ex_c1583_1688	5B	56	0.282772399	0.200460829	-0.456784324
wsnp_Ex_rep_c66903_65319487	5B	56	0.282772399	0.200460829	-0.456784324
BS00018740_51	5B	155	0.283165917	0.368663594	-0.394763496
Tdurum_contig86183_221	2A	143	0.283183246	0.200460829	-0.486753594
Excalibur_c61806_213	2A	87	0.283480002	0.405529954	-0.382558948
RAC875_c35152_372	4B	63	0.283883939	0.479262673	0.379152635
BS00024619_51	7A	135	0.284036723	0.304147465	0.404695891
Tdurum_contig29467_99	6B	57	0.284047724	0.470046083	-0.377700432
Tdurum_contig43119_297	6B	57	0.284047724	0.470046083	-0.377700432
Tdurum_contig42366_944	3B	92	0.284166189	0.460829493	-0.379380918
Tdurum_contig62357_527	7A	135	0.284263875	0.387096774	-0.3927273
Ex_c9556_2547	7A	136	0.284312379	0.488479263	-0.36539572
tplb0026o15_1634	4B	74	0.284471185	0.078341014	0.67635678
wsnp_BQ167580B_Ta_2_1	3B	80	0.284478334	0.214285714	-0.448975307
RAC875_c17297_341	6B	58	0.284501463	0.493087558	-0.388706746
Tdurum_contig14559_78	6B	58	0.284501463	0.493087558	-0.388706746
wsnp_Ku_c707_1465395	7B	143	0.284636288	0.175115207	0.486709704
wsnp_Ex_c9722_16062937	1A	92	0.284700302	0.412442396	0.380750576
RAC875_c95150_286	4A	102	0.284864885	0.225806452	-0.509052209
RFL_Contig4718_1269	2B	104	0.285041848	0.101382488	-0.599930915
IAAV5406	1A	78	0.285141645	0.30875576	-0.409739595
IACX4378	1A	78	0.285141645	0.30875576	0.409739595
wsnp_Ex_rep_c66628_64934660	1A	78	0.285141645	0.30875576	0.409739595
wsnp_BQ160404A_Ta_1_1	7A	148	0.285170092	0.258064516	-0.446439311
RAC875_c45515_65	6B	81	0.285369698	0.278801843	-0.40786249
wsnp_CAP11_rep_c4346_2050918	7A	212	0.28538406	0.301843318	-0.407352364
Ku_c29856_174	7A	136	0.285685569	0.463133641	0.379017433
BS00022805_51	2B	129	0.285781844	0.115207373	-0.572798506
Tdurum_contig42366_818	3B	92	0.285829424	0.453917051	-0.375400199
Excalibur_rep_c90454_251	6A	134	0.286011733	0.276497696	-0.416276088
RAC875_c7670_219	4A	127	0.286038052	0.177419355	0.507256401
BobWhite_c4773_85	5B	72	0.286129771	0.237327189	0.45844966
Excalibur_rep_c101527_180	5B	72	0.286129771	0.237327189	-0.45844966
Kukri_c27591_1180	5B	71	0.286129771	0.237327189	-0.45844966
Kukri_c64573_443	5B	72	0.286129771	0.237327189	-0.45844966
BobWhite_rep_c63278_349	1A	78	0.28629276	0.306451613	-0.411884502
RAC875_c94534_75	1A	78	0.287106705	0.126728111	-0.559768385
Ra_c14132_2575	3B	87	0.287179073	0.147465438	-0.526867513
Kukri_c48418_149	7B	150	0.287189457	0.285714286	0.411095606
BS00022090_51	4B	62	0.287231517	0.460829493	-0.382153187
IAAV5294	5A	63	0.28736576	0.168202765	0.510718542
BS00021972_51	7B	77	0.287997752	0.444700461	0.399599852
RAC875_c26400_88	6B	65	0.288222409	0.16359447	-0.506089819
BS00095061_51	3B	67	0.288737533	0.313364055	0.408540838
BS00024215_51	7B	57	0.288882079	0.099078341	0.605733989
BS00011624_51	6B	62	0.288906034	0.384792627	0.418511683
wsnp_Ex_rep_c69647_68598463	5A	87	0.288913928	0.304147465	0.414693924
Tdurum_contig13653_255	2B	104	0.288971471	0.218894009	0.441397747
IAAV2577	6A	23	0.289229587	0.260368664	0.42671713
Kukri_rep_c104877_2166	5A	59	0.289329015	0.115207373	0.565947217
wsnp_Ex_c4331_7808746	4A	127	0.289364386	0.179723502	0.500045956
wsnp_Ex_c5192_9203682	1A	78	0.289698921	0.304147465	-0.407536094
Tdurum_contig42366_893	3B	92	0.289727531	0.451612903	0.374000898
wsnp_Ex_rep_c67635_66292308	3A	16	0.289883565	0.488479263	0.367602219
RAC875_c27530_860	2A	151	0.290022576	0.391705069	0.390025845
wsnp_Ex_c1255_2411550	1A	155	0.290053962	0.267281106	-0.404180383
BS00021939_51	5A	49	0.290343062	0.453917051	0.370899876
tplb0048g05_866	2B	114	0.290520381	0.260368664	0.425656926
Kukri_c63163_141	5A	63	0.2905607	0.306451613	-0.420354393
wsnp_Ra_c389_826890	7A	241	0.291064917	0.299539171	0.40315851
IACX8322	4A	127	0.291193285	0.175115207	0.500278113
BS00071041_51	3B	125	0.291223401	0.407834101	0.385514629
RAC875_c15396_90	2B	102	0.291341402	0.216589862	0.439744144
Tdurum_contig23024_763	7A	136	0.291491971	0.435483871	-0.375191151
IAAV7575	1B	63	0.29150539	0.129032258	0.549902782
RAC875_c4465_549	2B	114	0.291643412	0.311059908	0.391131074
wsnp_Ku_c38911_47455924	3A	106	0.291748248	0.069124424	-0.697324701
BobWhite_c44558_325	7B	72	0.291807427	0.069124424	-0.723709002
BS00063208_51	7B	92	0.292084981	0.299539171	0.401752479
Excalibur_c12332_161	5A	67	0.292289465	0.186635945	-0.453651791
BobWhite_rep_c62964_873	2A	102	0.292354077	0.064516129	-0.719620774
RAC875_c49136_59	6B	72	0.292565104	0.440092166	0.362048104
Ex_c95453_1499	5A	27	0.292643238	0.195852535	0.463243741
BobWhite_c16655_421	2D	38	0.292764017	0.198156682	0.482975437
BS00066770_51	7D	3	0.29306605	0.073732719	-0.694362288
Kukri_c3983_670	6B	65	0.293115771	0.170506912	0.48912023
Kukri_c60627_74	2D	41	0.293355931	0.449308756	0.360820366
wsnp_Ku_c64203_64579087	5B	6	0.293607788	0.066820276	-0.791262232
RFL_Contig3621_947	4A	154	0.293871696	0.117511521	0.580941205
wsnp_Ex_c6563_11378915	1A	102	0.294100837	0.207373272	0.445848604
wsnp_Ku_c6464_11320381	5B	49	0.294445313	0.292626728	0.407484485
BS00081841_51	7B	122	0.294577555	0.131336406	0.526305575
IAAV3315	7A	136	0.294585401	0.30875576	0.402102337
tplb0044j06_689	5A	94	0.294846451	0.235023041	0.436041566
BobWhite_c18256_809	3D	1	0.295001932	0.488479263	0.363361127
BS00073670_51	5A	84	0.295056099	0.288018433	-0.406330298
BS00050057_51	5B	140	0.29513645	0.218894009	0.452485772
Tdurum_contig8171_1680	5B	140	0.29513645	0.218894009	0.452485772
BobWhite_c38408_71	5B	140	0.29513645	0.218894009	-0.452485772
tplb0024l03_910	2B	115	0.295184529	0.112903226	-0.580139672
wsnp_Ku_c24981_34948114	6B	67	0.295418404	0.177419355	-0.483382203
Kukri_c52952_315	1A	78	0.295556167	0.301843318	0.403236616
RAC875_c33809_158	2A	99	0.295806669	0.064516129	-0.741469351
RAC875_c12879_176	6B	65	0.295983062	0.384792627	0.368872606
BobWhite_rep_c50457_813	3B	67	0.296332279	0.460829493	0.368703447
Tdurum_contig12899_342	3B	10	0.296454103	0.16359447	-0.476268663
Kukri_c29121_654	1D	90	0.296570237	0.315668203	-0.40052828
RAC875_rep_c85751_72	6B	72	0.296701849	0.158986175	0.484504581
BobWhite_c47103_205	5B	56	0.296954496	0.200460829	-0.442733652
Jagger_c7688_98	2B	134	0.297178658	0.35483871	0.375528407
Kukri_c5967_586	5A	84	0.297492298	0.315668203	0.400332795
wsnp_BE604885A_Ta_2_1	3A	160	0.297608335	0.33640553	-0.385782208
wsnp_Ra_c5346_9501281	6A	122	0.29766019	0.334101382	0.378402023
wsnp_Ex_rep_c66357_64540369	3A	124	0.297665305	0.207373272	0.45492096
wsnp_Ra_c132_291198	3A	124	0.297665305	0.207373272	0.45492096
BobWhite_c22370_352	3B	50	0.297878761	0.414746544	-0.372634993
RAC875_c41903_122	7B	122	0.297941296	0.101382488	0.582481578
Excalibur_c11980_619	1B	114	0.297956039	0.184331797	-0.451169656
Ex_c18484_2048	3A	88	0.298036124	0.15437788	-0.487124811
BobWhite_c34548_96	3A	88	0.298036124	0.15437788	0.487124811
Ex_c18484_2026	3A	88	0.298036124	0.15437788	0.487124811
wsnp_Ku_c9433_15811664	3A	88	0.298036124	0.15437788	0.487124811
Kukri_c16907_390	7B	77	0.298145512	0.444700461	0.390704675
wsnp_Ex_c5594_9848626	5B	69	0.298326673	0.195852535	0.468232489
Excalibur_c14803_1088	3B	66	0.298513703	0.1359447	0.533555277
BS00021923_51	2D	40	0.298522543	0.101382488	0.617792202
wsnp_Ex_c11229_18163892	3A	185	0.29854611	0.463133641	-0.367793042
BobWhite_c46349_402	1A	71	0.298949392	0.283410138	1.046664735
wsnp_Ra_c12183_19587379	5A	89	0.29897374	0.30875576	-0.525842769
wsnp_Ex_c1319_2522992	6B	65	0.29901725	0.170506912	-0.47430636
wsnp_CAP12_c2231_1090724	5B	147	0.299417624	0.320276498	0.396747878
IAAV6488	5A	56	0.299496789	0.062211982	-0.761887344
tplb0057d20_531	5B	137	0.299497001	0.211981567	0.433667974
wsnp_Ex_c1153_2213588	6A	141	0.299662724	0.493087558	0.361931455
Excalibur_c5083_718	6B	80	0.299715969	0.269585253	0.398769949
Tdurum_contig11988_459	3B	23	0.299749561	0.451612903	-0.371175388
D_contig78519_72	7D	23	0.29977397	0.230414747	0.426948846
BS00022698_51	1A	78	0.29977613	0.124423963	0.552948502
BS00022653_51	4B	70	0.300268989	0.205069124	0.441503023
wsnp_Ku_rep_c72700_72370664	3B	72	0.3003431	0.394009217	-0.378275982
wsnp_Ex_c3695_6740339	2A	151	0.300447815	0.384792627	0.381129879
IAAV6156	2B	93	0.300459419	0.301843318	-0.426390305
BS00065693_51	5A	49	0.300565241	0.373271889	-0.390524807
BS00100563_51	2B	107	0.300668516	0.214285714	0.442529669
BS00057059_51	2A	133	0.30082959	0.041474654	-0.893726329
BS00067907_51	2A	133	0.30082959	0.041474654	-0.893726329
BS00057060_51	2A	133	0.30082959	0.041474654	0.893726329
Tdurum_contig43538_1306	6B	5	0.301135376	0.396313364	0.36507562
BobWhite_c4256_213	4B	104	0.301387842	0.099078341	1.730380421
BS00074120_51	7D	184	0.301900405	0.186635945	-0.474811116
wsnp_Ex_c26285_35531618	4B	82	0.301997027	0.202764977	-0.444718128
Tdurum_contig29607_413	6A	137	0.302087699	0.225806452	0.502199698
wsnp_Ex_c2772_5130007	2A	5	0.302414489	0.460829493	-0.355895528
Kukri_c7794_1247	6A	74	0.302524594	0.283410138	0.521447065
BS00059847_51	5B	177	0.302587407	0.414746544	-0.369725772
wsnp_Ku_c16522_25425455	6B	71	0.302662981	0.384792627	0.361862599
Tdurum_contig59585_656	3A	124	0.302732382	0.209677419	-0.450743553
BS00023337_51	3A	123	0.302732382	0.209677419	0.450743553
BS00081610_51	3A	123	0.302732382	0.209677419	0.450743553
BS00039935_51	4B	6	0.30291367	0.430875576	-0.371480487
wsnp_Ra_c5088_9081927	1B	74	0.302926358	0.329493088	-0.383644025
RAC875_c10132_462	2B	115	0.302927345	0.096774194	0.599324823
RAC875_c17459_566	2B	114	0.302927345	0.096774194	0.599324823
BS00034304_51	5A	46	0.303030626	0.209677419	-0.432743825
Ra_c33743_472	5A	45	0.303030626	0.209677419	-0.432743825
Tdurum_contig45240_1309	5A	45	0.303030626	0.209677419	0.432743825
tplb0031i04_452	5A	45	0.303030626	0.209677419	0.432743825
wsnp_Ra_c22775_32274079	4A	133	0.303082848	0.184331797	0.478634789
wsnp_Ex_c30239_39179460	7A	56	0.303242943	0.073732719	-0.68186981
BS00022127_51	7B	9	0.303469893	0.322580645	0.376824994
BS00011072_51	7A	124	0.303620732	0.237327189	-0.427673291
Kukri_rep_c69970_717	3A	111	0.304385194	0.232718894	0.45510498
wsnp_Ex_c33455_41940691	5B	56	0.304415388	0.202764977	-0.436689588
wsnp_Ku_c17875_27051169	5B	56	0.304415388	0.202764977	-0.436689588
wsnp_Ex_rep_c68023_66768700	5B	56	0.304415388	0.202764977	0.436689588
Kukri_c38845_430	1B	61	0.304475902	0.165898618	-0.490237692
BobWhite_c15647_606	5D	67	0.304589603	0.460829493	-0.36717657
wsnp_Ex_c2723_5047696	3B	14	0.304663535	0.396313364	-0.378048748
BS00021704_51	6A	141	0.304675528	0.274193548	0.403340876
BS00011205_51	1B	61	0.305149397	0.497695853	-0.365565928
wsnp_CAP8_c6680_3136899	6A	27	0.305151756	0.331797235	-0.399367818
BS00029332_51	2A	117	0.305652713	0.368663594	-0.38035356
Excalibur_c57603_523	4B	105	0.30578515	0.082949309	-1.194943269
BS00022366_51	4B	105	0.30578515	0.082949309	1.194943269
Ku_c56370_1155	3A	88	0.305796814	0.152073733	0.479839055
wsnp_Ku_c4886_8753646	3A	88	0.305796814	0.152073733	0.479839055
CAP12_c3551_85	3B	88	0.305825788	0.069124424	-0.685178078
Excalibur_c12875_864	3A	16	0.305834289	0.488479263	-0.354604433
RAC875_c32848_578	1B	90	0.305903632	0.248847926	0.406695591
Kukri_c43113_136	5B	44	0.305985212	0.18202765	-0.494113743
BS00023152_51	5A	138	0.306004519	0.435483871	-0.361844128
tplb0045l08_298	6A	141	0.306195443	0.202764977	0.475910541
CAP12_c1816_325	7B	46	0.306485094	0.175115207	0.472829999
RFL_Contig1284_640	5A	83	0.306502946	0.32718894	-0.384221523
Tdurum_contig28703_293	1B	9	0.306534228	0.142857143	0.500289035
BS00054496_51	3D	122	0.306666886	0.161290323	-0.508373073
wsnp_Ku_c17618_26749729	6A	41	0.306862992	0.278801843	-0.397623576
wsnp_Ex_c64847_63484965	6B	59	0.306993268	0.442396313	-0.352230821
IACX5702	5B	107	0.307056001	0.055299539	-0.748709827
BS00062691_51	4B	62	0.307248692	0.470046083	0.363827732
RAC875_rep_c115149_515	6B	80	0.307470265	0.269585253	0.39217987
BS00040814_51	6A	141	0.307485716	0.479262673	0.364785597
tplb0049a09_1302	5A	140	0.307568548	0.405529954	-0.357561767
RAC875_c278_1801	5B	162	0.307682558	0.202764977	0.455770866
Kukri_c19436_405	7A	57	0.307683004	0.124423963	-0.532854784
IAAV5232	2A	151	0.308343172	0.225806452	-0.475891152
IAAV5863	1B	115	0.308463727	0.285714286	0.390334766
Kukri_c3243_1065	3B	103	0.308715582	0.039170507	0.943340013
wsnp_Ex_c5123_9089025	2B	114	0.308762641	0.188940092	-0.443573834
Tdurum_contig45559_403	6B	80	0.308844838	0.241935484	0.417130541
Excalibur_rep_c102798_288	6B	80	0.308991459	0.267281106	-0.391677402
BS00057323_51	7B	122	0.309032378	0.117511521	-0.535829906
BS00065701_51	2D	42	0.309092331	0.096774194	-0.610592108
Excalibur_c46261_342	5A	140	0.309171527	0.410138249	-0.356030135
wsnp_Ex_c2459_4591587	5B	12	0.309174407	0.158986175	0.491369183
Kukri_c78330_327	7B	71	0.309225109	0.414746544	-0.392672562
IACX5994	1A	106	0.309290443	0.486175115	0.36133439
Kukri_c42466_392	5A	45	0.309669374	0.211981567	0.424844544
BobWhite_rep_c66957_84	7B	70	0.309718455	0.290322581	-0.445907917
wsnp_Ex_c6961_11998812	7A	209	0.310239799	0.119815668	0.531036527
Kukri_c31964_56	1A	58	0.310525221	0.124423963	0.524995096
Kukri_c102502_261	6A	27	0.310579632	0.322580645	0.394539891
CAP11_c315_247	4A	51	0.310725409	0.33640553	0.38116434
RFL_Contig3203_1971	1A	78	0.310829694	0.304147465	-0.391647857
wsnp_Ra_c37745_45806931	1A	78	0.310829694	0.304147465	-0.391647857
Kukri_c30490_328	1B	137	0.310884836	0.202764977	-0.436509422
RAC875_c55934_165	1B	137	0.310884836	0.202764977	-0.436509422
RFL_Contig4517_1276	2A	110	0.311022322	0.343317972	-0.373494003
Kukri_rep_c73612_444	7B	72	0.311104613	0.066820276	0.705164167
RAC875_c18513_376	7B	72	0.311104613	0.066820276	0.705164167
Tdurum_contig99143_205	7A	117	0.311137337	0.493087558	0.348376704
Kukri_c5757_530	7A	121	0.311600248	0.216589862	-0.425048703
RAC875_c54701_277	6B	62	0.311950789	0.370967742	0.359500875
IAAV7043	1B	63	0.312083589	0.126728111	0.527436579
BS00089181_51	7B	77	0.312296232	0.447004608	-0.37702797
IAAV691	2A	98	0.312733069	0.094470046	-0.610593804
BobWhite_c47086_539	2D	41	0.312733069	0.094470046	0.610593804
BS00062864_51	2D	42	0.312733069	0.094470046	0.610593804
BS00063674_51	2D	40	0.312733069	0.094470046	0.610593804
BS00073229_51	2D	40	0.312733069	0.094470046	0.610593804
BS00106937_51	2D	40	0.312733069	0.094470046	0.610593804
Kukri_c1016_2269	2D	40	0.312733069	0.094470046	0.610593804
Kukri_c4790_1174	2D	40	0.312733069	0.094470046	0.610593804
BS00064032_51	1B	80	0.313129921	0.119815668	-0.520378054
Kukri_c25377_365	6B	65	0.313346544	0.377880184	0.357747304
wsnp_Ku_c18497_27803432	3A	101	0.313347555	0.5	-0.354375347
BS00079521_51	3A	26	0.313405238	0.156682028	-0.461543167
wsnp_BE445506A_Ta_2_2	7A	220	0.313603855	0.271889401	0.416697942
CAP7_c12162_251	1B	74	0.313730884	0.334101382	-0.377084427
D_GA8KES402JVT1Y_74	3D	130	0.313787838	0.370967742	-0.366758851
wsnp_Ex_rep_c109274_92142043	6A	141	0.313896325	0.495391705	-0.368987504
BS00049942_51	6B	66	0.31411276	0.426267281	-0.350899022
RAC875_c34939_86	7B	167	0.314926023	0.168202765	0.475641826
BS00061387_51	5A	67	0.314967048	0.184331797	-0.438524953
RAC875_c61597_327	5A	67	0.314967048	0.184331797	-0.438524953
BS00070399_51	7B	72	0.315138959	0.285714286	0.447922163
Excalibur_c8486_419	7B	10	0.315174382	0.313364055	-0.369373496
Excalibur_c49421_443	1A	78	0.315235738	0.301843318	0.388703079
wsnp_Ku_c16358_25225060	2A	120	0.315254009	0.186635945	-0.455545588
CAP8_c9110_427	4D	81	0.315436862	0.237327189	-0.415656256
RAC875_c6798_467	1A	104	0.315530622	0.33640553	-0.393021751
Kukri_c74165_204	2A	123	0.315632636	0.320276498	-0.390943143
wsnp_CAP12_c1337_682282	1B	136	0.315971822	0.359447005	0.381173031
wsnp_RFL_Contig4753_5709032	7B	77	0.316133324	0.223502304	0.630185064
BobWhite_rep_c49979_373	5A	43	0.316164959	0.198156682	-0.431987511
RAC875_c46751_112	7B	53	0.316219612	0.205069124	0.434732448
Excalibur_rep_c111629_239	7B	77	0.31640188	0.440092166	0.370000287
IACX8300	1A	71	0.316425706	0.384792627	-0.516424434
RFL_Contig3175_482	6A	137	0.316426174	0.285714286	0.389907799
IACX11290	1D	68	0.316638168	0.347926267	-0.395266714
RAC875_c22328_490	2A	151	0.316880206	0.315668203	0.375480839
IACX2961	1B	107	0.317065924	0.488479263	-0.338124176
wsnp_Ex_c37502_45236634	4B	38	0.317446457	0.129032258	0.536339509
Kukri_c37241_513	6A	41	0.31754714	0.281105991	0.390304011
RAC875_c57656_170	7A	136	0.3175723	0.463133641	-0.357751607
Excalibur_c30648_924	6B	10	0.317828297	0.142857143	0.492089036
BS00010988_51	2B	127	0.317913637	0.237327189	0.41699829
BS00063512_51	1B	161	0.318111305	0.14516129	0.498630124
wsnp_Ex_c13953_21831752	4A	151	0.318158153	0.062211982	0.730013974
Excalibur_c22205_573	1B	135	0.318238851	0.214285714	0.41372208
wsnp_Ex_c4408_7939986	7B	70	0.318465287	0.294930876	-0.436071276
Tdurum_contig26542_457	2B	104	0.319189471	0.474654378	-0.336380666
BS00061593_51	7A	226	0.31945454	0.119815668	-0.518916638
wsnp_Ku_c31_62657	2B	81	0.319847886	0.407834101	-0.358393614
BobWhite_c3721_224	3B	102	0.320005907	0.041474654	0.89552007
Kukri_c3243_1016	3B	103	0.320005907	0.041474654	0.89552007
Ra_c8960_147	3B	103	0.320005907	0.041474654	0.89552007
Tdurum_contig60330_126	3B	103	0.320005907	0.041474654	0.89552007
wsnp_Ex_c9483_15722127	3A	106	0.320170241	0.5	0.351197947
wsnp_Ku_c3102_5810751	5B	83	0.320360307	0.495391705	-0.361609333
wsnp_Ku_c15761_24469519	6B	72	0.320465832	0.453917051	-0.339153849
Ra_c11023_679	1A	75	0.320470083	0.080645161	0.632013218
wsnp_Ex_c4063_7344449	3B	60	0.320539843	0.126728111	0.506770003
Kukri_c29640_92	2B	69	0.320727244	0.161290323	0.491016525
BobWhite_rep_c65835_277	5B	71	0.320733111	0.232718894	-0.429887
IACX6009	5B	72	0.320733111	0.232718894	0.429887
RAC875_rep_c115149_377	6B	80	0.320913326	0.274193548	0.381620803
IAAV5831	4B	63	0.320922356	0.366359447	-0.348848662
Tdurum_contig93168_52	4B	63	0.320922356	0.366359447	-0.348848662
BS00106008_51	3A	177	0.320984025	0.177419355	-0.460723307
Excalibur_c19547_75	4B	79	0.321086437	0.437788018	0.356478131
Excalibur_c3423_1170	7B	24	0.321248674	0.33640553	0.360217805
Tdurum_contig68980_317	1B	135	0.321741898	0.218894009	0.409868974
wsnp_Ex_c572_1138339	1A	71	0.321827198	0.389400922	-0.391242062
BS00010992_51	1B	63	0.322067613	0.138248848	0.492823544
BS00090073_51	6B	39	0.322151179	0.168202765	-0.460754416
IAAV3173	2D	40	0.322234381	0.092165899	0.600584011
wsnp_Ku_c10939_17975681	7B	72	0.322390603	0.292626728	-0.43495916
BS00074024_51	6B	80	0.322466523	0.271889401	0.381136294
BS00037357_51	4A	68	0.322507702	0.193548387	0.425575972
Tdurum_contig42282_10323	2A	151	0.322638979	0.313364055	-0.370517556
wsnp_CAP7_c3472_1623955	1A	102	0.322754814	0.262672811	0.381678107
wsnp_CAP11_rep_c4300_2030261	6B	54	0.322992327	0.211981567	-0.431558139
Kukri_c63447_148	3B	80	0.32372963	0.105990783	-0.554705766
BS00041063_51	5A	93	0.323870925	0.202764977	0.439711494
Excalibur_c642_481	4B	75	0.324027167	0.361751152	-0.351260916
wsnp_Ex_rep_c72511_70872203	2B	66	0.324039274	0.073732719	0.648051762
Kukri_c13188_256	1B	74	0.32406678	0.407834101	-0.354761998
Kukri_c22155_1010	1B	74	0.324149865	0.324884793	0.369008324
wsnp_Ku_c4018_7333828	1A	71	0.324415107	0.391705069	0.38822622
RAC875_c90431_275	1B	61	0.324540314	0.129032258	-0.513309849
Kukri_c50603_164	6B	66	0.324606235	0.421658986	-0.342614211
Kukri_c37311_136	2B	72	0.324693887	0.069124424	0.65948249
Ex_c1583_1138	5B	56	0.324856014	0.195852535	-0.418274509
Kukri_c24852_466	2A	99	0.324974574	0.304147465	-0.375579039
Excalibur_c9580_1142	2B	107	0.325113664	0.052995392	-0.77625986
BobWhite_rep_c64049_232	2B	109	0.325126544	0.14516129	0.501228311
IACX6223	2B	82	0.325189528	0.440092166	-0.34891333
BS00003697_51	6D	119	0.32550386	0.419354839	-0.345879258
RAC875_c64377_732	1B	130	0.325615389	0.216589862	-0.425906559
Ex_c12134_939	6D	156	0.326014215	0.156682028	-0.488917918
BS00092845_51	6B	10	0.326862444	0.179723502	-0.437011729
BobWhite_c19647_159	6A	79	0.326912415	0.064516129	0.701465219
CAP8_rep_c4852_130	5A	111	0.326953447	0.195852535	-0.482045004
Tdurum_contig54925_225	2B	108	0.326989808	0.085253456	0.643128793
RFL_Contig3799_987	3B	66	0.327274942	0.142857143	-0.488456127
BS00094681_51	1A	71	0.327327193	0.366359447	0.407243207
RAC875_c30453_292	7B	76	0.327410345	0.168202765	1.385687443
wsnp_Ra_rep_c108218_91556581	6B	57	0.327472505	0.412442396	0.352683865
wsnp_Ra_c19148_28288923	1B	74	0.327473733	0.414746544	0.354130112
BS00056823_51	1A	143	0.327530852	0.080645161	-0.621979828
wsnp_Ex_c32905_41484291	7B	160	0.327871799	0.244239631	-0.674438715
wsnp_Ex_rep_c68515_67349904	5A	45	0.328207373	0.214285714	0.406309918
IAAV6100	1A	142	0.328371296	0.290322581	-0.385893351
BS00067163_51	3D	130	0.328429406	0.368663594	0.354019724
Excalibur_c19547_1012	4B	80	0.328504165	0.437788018	0.35363501
Tdurum_contig61242_161	4B	79	0.328504165	0.437788018	0.35363501
BS00096498_51	1B	107	0.328725861	0.493087558	0.32871645
BS00080090_51	5A	53	0.328858888	0.165898618	-2.190252741
Tdurum_contig42211_2280	4B	63	0.329374441	0.368663594	-0.342121862
BS00062823_51	6A	79	0.32945804	0.239631336	-0.463847985
Excalibur_c48047_90	3A	101	0.329469076	0.223502304	0.442762306
IAAV8952	1B	57	0.329525289	0.313364055	0.371216028
Kukri_c8533_1398	1B	57	0.329525289	0.313364055	0.371216028
BS00010514_51	2D	40	0.329530283	0.096774194	-0.591606885
Kukri_c54078_114	5B	83	0.329914982	0.465437788	0.351819019
RAC875_c22328_1356	2A	151	0.330282096	0.30875576	-0.366643125
RAC875_c8221_649	7B	141	0.33038579	0.382488479	0.359183048
wsnp_Ex_c17914_26681837	7D	139	0.330477088	0.400921659	-0.342887591
D_contig03023_692	1B	161	0.330486584	0.306451613	-0.366017692
wsnp_Ex_c2580_4800027	3B	67	0.330558088	0.304147465	0.379566869
Ku_c11827_464	7A	124	0.330622505	0.239631336	0.40504411
Kukri_c40121_373	2A	116	0.330643515	0.152073733	0.468718426
Tdurum_contig74815_1274	7A	42	0.330667501	0.347926267	0.356339087
Tdurum_contig18557_228	1B	135	0.330709871	0.350230415	-0.371786413
Tdurum_contig54917_597	6D	40	0.330795897	0.433179724	-0.337103924
Excalibur_c7051_1027	2B	138	0.33158558	0.34562212	-0.348488949
Tdurum_contig46030_580	3B	100	0.331643208	0.313364055	-0.360733478
CAP11_rep_c5191_192	6A	27	0.331648497	0.33640553	0.37695811
Kukri_rep_c68107_833	7B	90	0.331670681	0.474654378	-0.347257192
Excalibur_c6255_1119	1A	70	0.331925448	0.092165899	0.595327161
BobWhite_c40633_308	5A	84	0.331965228	0.315668203	-0.374981329
BS00023142_51	1B	71	0.33205588	0.076036866	0.657574804
Tdurum_contig15593_407	1B	71	0.33205588	0.076036866	0.657574804
wsnp_BE446240B_Ta_2_3	1B	71	0.33205588	0.076036866	0.657574804
wsnp_Ex_c28429_37553452	4A	31	0.332074402	0.267281106	-0.393509569
Kukri_rep_c102102_273	1B	130	0.332232178	0.223502304	-0.42003991
BS00071558_51	7A	136	0.332709634	0.31797235	-0.37505292
BS00025819_51	4B	63	0.332811127	0.3640553	0.341779111
Excalibur_c105074_293	2B	110	0.332954348	0.34562212	-0.349935765
Tdurum_contig70639_196	6B	65	0.332954928	0.366359447	0.345210904
RAC875_c15003_377	3A	123	0.332972117	0.209677419	-0.430841964
Tdurum_contig27973_306	5B	161	0.333032339	0.188940092	0.43755937
wsnp_Ex_c27298_36506245	5A	67	0.333132636	0.184331797	0.423910613
Ra_c6701_506	1B	74	0.334033762	0.329493088	0.361186441
BS00039218_51	3B	34	0.334233988	0.267281106	0.398449772
wsnp_Ra_c27733_37249132	5B	72	0.334401234	0.119815668	-0.553239699
Tdurum_contig56731_335	3A	110	0.334949826	0.253456221	0.393665994
BS00089400_51	3A	86	0.335443858	0.078341014	-0.616338731
Tdurum_contig57753_138	3A	86	0.335443858	0.078341014	0.616338731
wsnp_Ku_c42539_50247426	7A	152	0.335517631	0.267281106	0.366462299
BS00100107_51	5A	56	0.335716783	0.170506912	0.460676129
Tdurum_contig6121_907	6B	66	0.335795655	0.168202765	0.439797185
wsnp_Ku_c16572_25480808	6A	27	0.336033949	0.359447005	0.362037929
Excalibur_c12703_766	1D	68	0.336454965	0.269585253	0.45975235
CAP12_c2972_140	4A	119	0.336532361	0.320276498	-0.36026202
Ra_c7721_225	6B	57	0.336534451	0.400921659	-0.349857001
BS00037246_51	1B	142	0.336567878	0.368663594	0.348823093
wsnp_Ex_c38198_45786860	6B	65	0.336733239	0.375576037	0.340921352
BS00022625_51	1B	63	0.336813794	0.149769585	0.464364359
BS00066165_51	1B	65	0.336871109	0.152073733	0.463823331
BS00046977_51	7A	118	0.336972857	0.458525346	0.33922211
CAP11_c896_88	4D	170	0.336983862	0.14516129	0.480463729
Kukri_c48936_107	5D	207	0.337133707	0.361751152	-0.374216485
wsnp_Ex_c10842_17637744	5B	44	0.337619481	0.230414747	-0.422552931
RAC875_c16993_196	2B	154	0.337672801	0.087557604	0.619297835
[truncated: 4,422 more rows]
