# Supplementary material for: Haplotype-tagged SNPs improve genomic prediction accuracy for Fusarium head blight resistance and yield-related traits in wheat
Source: Theor Appl Genet. 2023 Apr 3;136(4):92. doi: 10.1007/s00122-023-04352-8 (PMC10068637; doi:10.1007/s00122-023-04352-8)
Supplement: Supplementary file 6 — Supplementary file6 (ZIP 14628 KB) [file 122_2023_4352_MOESM6_ESM.zip › SPL/2-GWAS-SPL.csv]

SNP	Chromosome	Position	P.value	maf	effect
BS00062823_51	6A	79	2.40E-07	0.246543779	-1.962277557
Kukri_c27717_316	1A	71	9.27E-07	0.264976959	1.826729856
wsnp_Ku_c46762_53407442	3A	173	8.94E-06	0.382488479	1.471416965
RAC875_c67063_703	7A	125	3.84E-05	0.115207373	2.097433366
wsnp_Ex_rep_c69577_68526990	3A	89	6.46E-05	0.186635945	1.372770574
BS00043082_51	2D	47	6.50E-05	0.322580645	-1.272546701
JD_c42022_319	7A	126	6.84E-05	0.076036866	2.539239318
BS00063769_51	5B	35	0.000136946	0.260368664	-1.414998379
RAC875_c20429_903	4A	80	0.000265625	0.347926267	-1.14161244
RFL_Contig5495_563	2B	161	0.000277002	0.400921659	-1.043507053
RAC875_c36922_829	3A	24	0.000390281	0.442396313	-1.245281852
Excalibur_c92906_314	5B	132	0.000451432	0.092165899	-2.25340462
RAC875_rep_c109658_211	5B	132	0.000451432	0.092165899	-2.25340462
Excalibur_c1925_2569	5B	132	0.000451432	0.092165899	2.25340462
RAC875_c48052_127	5B	132	0.000451432	0.092165899	2.25340462
RAC875_rep_c109658_382	5B	132	0.000451432	0.092165899	2.25340462
Tdurum_contig5017_1015	5B	131	0.00047436	0.119815668	-1.927265663
wsnp_Ex_rep_c68829_67704044	5A	51	0.000481881	0.463133641	-1.028477935
Excalibur_c1529_1644	3A	15	0.00050275	0.430875576	-1.213876608
wsnp_RFL_Contig3854_4205716	7B	70	0.000516544	0.283410138	-1.271594263
Kukri_c55310_94	5B	132	0.000555077	0.089861751	-2.255420983
RAC875_rep_c109658_614	5B	132	0.000759267	0.089861751	-2.152628763
RFL_Contig1488_671	3A	15	0.001155492	0.428571429	-1.133763202
Ku_c101932_436	3B	71	0.00139772	0.214285714	1.469770818
wsnp_Ku_c46363_53116979	6B	114	0.00145859	0.410138249	-1.143144695
wsnp_Ex_c19556_28530231	2A	74	0.001528632	0.463133641	-1.110886805
wsnp_Ku_c2486_4751695	2B	42	0.001682345	0.241935484	-1.257737789
wsnp_Ex_c1988_3742022	6D	25	0.001687658	0.396313364	0.464984436
Kukri_rep_c72756_155	5B	132	0.001827792	0.082949309	-2.03578852
BS00005265_51	3B	72	0.00234561	0.200460829	-1.466528912
wsnp_Ex_c12887_20427158	3B	72	0.00234561	0.200460829	-1.466528912
RAC875_c58656_89	7B	76	0.002422297	0.1359447	1.094004098
CAP7_c10772_156	6B	6	0.002765345	0.410138249	1.932528229
RAC875_c10246_839	3B	60	0.002792013	0.357142857	1.054298687
BobWhite_c26374_339	2A	74	0.00305542	0.453917051	-1.025866086
Excalibur_c2578_1966	3A	85	0.0031545	0.447004608	1.034578806
Excalibur_c16355_712	7A	51	0.003210215	0.115207373	1.572553052
Excalibur_c6782_253	3B	6	0.003356615	0.262672811	1.226513444
Excalibur_c11941_675	1A	51	0.003383907	0.380184332	-1.138655134
Tdurum_contig7459_1061	5B	131	0.003412274	0.285714286	-1.465975103
BS00071823_51	3A	91	0.003476321	0.179723502	1.467966589
Tdurum_contig29090_280	5B	132	0.00357965	0.094470046	1.882783915
Tdurum_contig49477_187	3B	72	0.003996412	0.221198157	1.330306207
wsnp_Ex_c19556_28530243	2A	74	0.004071946	0.48156682	-0.992382782
BS00094366_51	3A	78	0.005354315	0.260368664	-1.106705752
RFL_Contig1863_250	2A	26	0.005827848	0.205069124	-1.211686508
BobWhite_c26082_239	5B	171	0.005895772	0.124423963	1.143195141
Excalibur_c7449_587	2B	113	0.005935023	0.069124424	-1.513992001
Tdurum_contig15285_588	7A	50	0.005981909	0.099078341	-1.647121491
RAC875_c56907_274	7A	35	0.006126306	0.394009217	0.964945383
Ku_c67089_214	7D	96	0.006778835	0.131336406	1.379702565
CAP12_rep_c3868_270	3B	6	0.007044887	0.161290323	-1.311482364
wsnp_CAP7_c3472_1623955	1A	102	0.007105312	0.306451613	0.973712529
Excalibur_c29205_537	3A	89	0.007960009	0.170506912	-1.371675061
RFL_Contig1490_386	6A	138	0.008606243	0.122119816	1.366802692
BobWhite_rep_c64944_264	3B	73	0.008660002	0.223502304	-1.199722804
Excalibur_c5561_1013	3A	91	0.008905571	0.15437788	-1.396651868
BobWhite_c43135_397	6B	1	0.009308561	0.456221198	-1.78045345
Tdurum_contig11121_834	3A	90	0.009409792	0.096774194	-2.026211123
RAC875_rep_c113188_81	6D	134	0.009840146	0.140552995	-1.281720222
Excalibur_rep_c87351_347	6B	120	0.009917648	0.33640553	0.76310972
wsnp_Ex_c30754_39633791	6D	134	0.010022127	0.124423963	-1.331832097
wsnp_Ex_c28429_37553452	4A	31	0.010241772	0.292626728	0.98837787
wsnp_Ku_c15214_23756800	1A	84	0.010253211	0.442396313	-0.900634482
BS00032524_51	3A	78	0.010517339	0.267281106	1.018690894
IAAV2646	3A	78	0.010517339	0.267281106	1.018690894
IAAV1930	1A	143	0.010617705	0.343317972	0.942977587
Tdurum_contig13048_89	7A	52	0.010732172	0.246543779	-1.011873106
BS00094322_51	6B	67	0.010797699	0.403225806	0.907050031
BS00007502_51	3A	78	0.010837308	0.269585253	-1.015747636
BS00054287_51	6B	66	0.010920575	0.394009217	0.911004132
BS00010403_51	6B	26	0.010996806	0.313364055	-0.931770204
RAC875_rep_c112044_340	1A	83	0.011214631	0.170506912	1.209560475
IAAV3488	3A	91	0.011272916	0.087557604	-1.710449007
Tdurum_contig11121_739	3A	89	0.011414122	0.094470046	1.959013617
BS00065468_51	3A	78	0.011845572	0.288018433	-0.993933819
BS00064820_51	6B	67	0.012001396	0.394009217	-0.905258873
Tdurum_contig29162_378	6B	26	0.012017018	0.30875576	0.924991996
Kukri_rep_c72996_252	6D	134	0.012124408	0.133640553	1.253050858
Excalibur_c48047_90	3A	101	0.012683122	0.246543779	1.131719783
RAC875_c2464_274	3A	78	0.012768648	0.267281106	-0.987611044
BobWhite_c2988_493	2B	56	0.013531813	0.193548387	-1.319180006
Tdurum_contig5017_993	5B	128	0.013678211	0.066820276	-1.821149904
BS00058654_51	3B	12	0.014993283	0.343317972	0.916258155
RAC875_c26487_145	6A	79	0.015229941	0.387096774	0.878180655
BS00065946_51	2D	45	0.015654102	0.486175115	-0.935405507
Excalibur_c23748_452	6A	41	0.015812856	0.101382488	-1.32240167
IAAV5917	7D	134	0.015827366	0.403225806	0.826331128
BS00066230_51	3A	16	0.016343495	0.497695853	0.827260001
BS00065001_51	2A	163	0.01635946	0.322580645	-0.890165908
BS00064813_51	2A	151	0.016631787	0.366359447	-0.88281015
wsnp_Ex_rep_c109742_92411838	1A	82	0.017073514	0.228110599	-0.997261192
wsnp_Ex_rep_c67635_66292308	3A	16	0.017120117	0.495391705	-0.819948241
BobWhite_c11042_284	6B	57	0.017275442	0.223502304	-1.04883387
tplb0025l18_1788	2A	151	0.017366534	0.366359447	-0.863915093
wsnp_Ex_rep_c67179_65674582	5A	32	0.017520674	0.382488479	0.903391094
Ku_c20100_1746	7A	35	0.017544342	0.359447005	-0.847402583
wsnp_Ex_c2820_5215394	3B	57	0.017600745	0.377880184	0.818579198
CAP12_c1085_283	1B	134	0.017754212	0.078341014	1.514211132
RAC875_c13610_1599	6B	1	0.017825017	0.361751152	-0.878383501
Tdurum_contig57370_82	7B	54	0.018083561	0.463133641	0.908577591
RAC875_c62550_470	1A	140	0.018199257	0.391705069	-0.843915756
RFL_Contig2277_1527	4B	36	0.018235184	0.092165899	1.382364682
wsnp_JD_c19725_17732526	3B	70	0.018245432	0.066820276	1.772493096
BS00087932_51	2A	151	0.0185196	0.368663594	0.869959262
BS00102622_51	3B	62	0.018540718	0.278801843	-0.932834522
IAAV6689	3B	62	0.018540718	0.278801843	-0.932834522
wsnp_Ex_rep_c66896_65307566	3B	62	0.018540718	0.278801843	-0.932834522
BS00011570_51	3B	62	0.018540718	0.278801843	0.932834522
RAC875_c76611_364	3B	14	0.018675056	0.278801843	-0.926861878
Kukri_rep_c89183_282	3A	15	0.018736175	0.375576037	-0.87085609
BobWhite_c17047_268	2B	18	0.018749457	0.294930876	0.930445388
Excalibur_c7255_697	7D	26	0.018764423	0.105990783	-1.355470401
Kukri_rep_c78644_408	4B	96	0.01879999	0.078341014	1.526985891
Kukri_rep_c69028_1398	3A	16	0.01907281	0.463133641	-0.816521919
Tdurum_contig51001_186	7A	33	0.019166275	0.271889401	0.935136904
RFL_Contig3687_972	6A	82	0.019406135	0.35483871	0.975756632
Excalibur_c12875_864	3A	16	0.019434744	0.497695853	0.805908619
IAAV4282	2D	45	0.019628405	0.488479263	0.902249918
RAC875_c79551_167	3A	118	0.019795372	0.297235023	0.875057197
RAC875_c62614_191	6A	83	0.019950001	0.357142857	0.981370059
RAC875_c39339_400	4B	114	0.020135104	0.205069124	0.965417565
Excalibur_c53816_233	6D	134	0.020163077	0.1359447	-1.162636964
IAAV5158	6A	137	0.020163077	0.1359447	1.162636964
Kukri_c63259_151	3A	117	0.020522277	0.299539171	-0.873985798
Excalibur_rep_c69275_346	6A	83	0.020545297	0.347926267	-0.977915553
BS00066916_51	5A	53	0.02091393	0.177419355	-0.594215632
Kukri_c21008_657	2A	151	0.021169651	0.329493088	-0.876106291
wsnp_Ex_c702_1382859	6B	26	0.021190473	0.142857143	-1.143664975
RAC875_rep_c107515_508	6B	66	0.021240731	0.357142857	0.810988915
Excalibur_c5298_171	3B	70	0.021292566	0.069124424	1.719688334
RAC875_c15525_271	6D	134	0.021486742	0.131336406	-1.185990908
BobWhite_c13435_700	6D	150	0.021584473	0.449308756	0.772502119
wsnp_Ex_c6563_11378915	1A	102	0.021680959	0.235023041	0.946832412
RFL_Contig4911_357	5B	11	0.021923197	0.315668203	-0.852136378
CAP7_c2559_543	6D	135	0.02198429	0.456221198	0.776077952
Tdurum_contig15260_650	7A	42	0.022073105	0.370967742	-0.809472669
BS00022072_51	3B	62	0.022089106	0.274193548	0.908405839
Excalibur_c15332_1194	3B	73	0.022160759	0.271889401	-0.918604361
BS00091002_51	3A	114	0.022471156	0.292626728	0.866715707
BS00010819_51	7B	157	0.022593559	0.175115207	-1.007354431
RFL_Contig5277_888	2A	178	0.02260682	0.099078341	1.392371176
Excalibur_c833_1405	7D	26	0.02265292	0.105990783	1.304495809
IAAV3265	7D	144	0.023548823	0.35483871	0.83760649
Excalibur_c5958_1270	1D	68	0.023605937	0.417050691	0.66660267
Excalibur_c74858_243	5B	15	0.023706389	0.470046083	-0.79384354
tplb0025h02_630	6D	134	0.023961396	0.142857143	1.102117612
tplb0025h02_894	6D	134	0.023961396	0.142857143	1.102117612
wsnp_Ku_c2838_5354231	2A	150	0.024089374	0.357142857	-0.827853855
wsnp_JD_c2297_3138694	6B	26	0.024319527	0.131336406	1.1392172
RAC875_c37871_249	6B	1	0.024358132	0.361751152	-0.832304191
RAC875_rep_c106596_127	2B	42	0.024566883	0.202764977	-0.987346035
Tdurum_contig11803_475	2A	75	0.024586716	0.460829493	0.77388228
Tdurum_contig10911_117	5B	58	0.024627731	0.152073733	1.152483828
wsnp_Ex_c4728_8444212	6B	26	0.024756636	0.140552995	1.118237237
wsnp_Ra_c48052_53424490	5B	130	0.024808231	0.179723502	-1.169031077
Tdurum_contig70819_393	6A	141	0.025104042	0.294930876	-0.927538482
Tdurum_contig8350_243	2A	151	0.02516623	0.357142857	0.834094065
Kukri_c3773_1450	3B	12	0.025512659	0.375576037	0.818695869
RFL_Contig29_1062	3B	53	0.025530657	0.105990783	-1.299569344
wsnp_Ex_c16577_25095267	7B	157	0.025578382	0.149769585	-1.059004699
BobWhite_c27364_124	6B	117	0.02568492	0.285714286	0.847713316
Excalibur_c94546_61	3B	12	0.025685506	0.228110599	-0.934182414
RAC875_c839_352	1B	108	0.025850978	0.179723502	-1.053353207
tplb0025i05_1836	6A	82	0.025866612	0.350230415	-0.977220893
Tdurum_contig14130_315	5B	11	0.026348636	0.320276498	0.825532747
BS00083715_51	5B	11	0.02656179	0.31797235	0.823682105
CAP11_c989_113	6A	71	0.026609758	0.193548387	-0.950929495
RAC875_c24504_119	3B	100	0.027185279	0.1359447	-1.069132921
RFL_Contig497_1114	3A	118	0.027694941	0.297235023	0.833831709
RAC875_c35688_382	2A	150	0.028004099	0.350230415	-0.810251708
BS00106588_51	6B	67	0.028051953	0.458525346	0.7814558
wsnp_Ra_c7200_12462543	6D	134	0.028104375	0.147465438	1.064304283
Tdurum_contig57370_318	7B	54	0.028194568	0.458525346	0.845775239
CAP8_c3129_381	2A	155	0.028371849	0.35483871	-0.807496171
BS00105601_51	1A	52	0.02838629	0.417050691	-0.845452322
Kukri_c76470_79	7A	51	0.028613264	0.248847926	-0.875645247
wsnp_Ex_c1427_2736441	1A	71	0.028683349	0.082949309	-1.398882646
Tdurum_contig11803_850	2A	75	0.028910218	0.451612903	-0.763952356
Tdurum_contig50720_482	2A	151	0.028922513	0.35483871	-0.799670519
Tdurum_contig74815_1274	7A	42	0.028979686	0.359447005	0.789724922
Kukri_c45512_193	1A	102	0.029882716	0.239631336	-0.877166926
Excalibur_c17553_84	5A	43	0.029923169	0.129032258	-1.087667591
RAC875_c41903_122	7B	122	0.030224001	0.105990783	1.159600462
Kukri_c67586_306	7A	44	0.030396438	0.366359447	-0.773601947
Kukri_c11910_445	3B	70	0.030485245	0.062211982	1.686388462
Excalibur_c63243_434	6B	61	0.030661353	0.294930876	0.808214933
JD_c23336_253	3B	23	0.030682048	0.223502304	-0.908213684
IAAV912	7A	51	0.030736895	0.195852535	-0.931026884
RAC875_c58425_331	6B	9	0.030755426	0.440092166	-1.541487112
CAP8_c2401_433	1D	45	0.031394685	0.359447005	0.747926813
BS00110130_51	1A	103	0.031475003	0.232718894	-0.869321461
IAAV7086	2A	163	0.031865441	0.352534562	0.783592894
CAP7_c2381_149	6A	71	0.031871461	0.202764977	0.917962782
BobWhite_c18566_106	6B	1	0.031947553	0.391705069	0.787189399
RAC875_c46093_492	1B	109	0.032212389	0.460829493	0.760552196
wsnp_Ku_c1876_3666308	6B	71	0.032282324	0.087557604	-1.306758464
Excalibur_c62106_387	2A	151	0.032857862	0.352534562	-0.790770104
BS00083578_51	7B	134	0.033000538	0.161290323	-1.027145968
Kukri_c21818_519	3B	71	0.033197469	0.253456221	-0.90521667
wsnp_Ku_c21818_31604716	3B	71	0.033197469	0.253456221	0.90521667
Excalibur_rep_c69149_1588	2A	151	0.03339068	0.357142857	-0.785250575
wsnp_RFL_Contig4136_4696148	5A	43	0.033482179	0.126728111	-1.06423042
wsnp_Ku_c38713_47298856	5B	168	0.033738415	0.140552995	1.043954387
wsnp_Ex_c2609_4852360	3B	73	0.033804501	0.248847926	0.953847647
BS00081120_51	5A	39	0.033882382	0.158986175	-1.033134058
wsnp_Ex_c2325_4355706	6A	141	0.033950632	0.285714286	0.892335232
Kukri_c6492_375	5A	85	0.034256942	0.122119816	-1.170604644
wsnp_Ex_c24927_34181611	6B	76	0.034280778	0.14516129	-1.051730916
Excalibur_c30035_368	6D	134	0.034357434	0.138248848	1.049688586
BobWhite_c18256_809	3D	1	0.034386572	0.49078341	-0.751181264
wsnp_Ra_rep_c74497_72390803	2B	119	0.034492848	0.175115207	0.989508161
wsnp_RFL_Contig2699_2402527	3A	101	0.034493158	0.096774194	1.201973238
Tdurum_contig13946_329	1A	57	0.034643607	0.119815668	-1.17915745
Tdurum_contig14482_1073	2A	151	0.035143859	0.35483871	-0.775726681
BS00095515_51	3B	107	0.035419427	0.338709677	0.781795489
RAC875_c6280_292	4A	127	0.035930966	0.082949309	1.349284976
RAC875_rep_c106044_137	5A	43	0.0359517	0.122119816	1.080935738
Kukri_c79905_731	6B	120	0.035970102	0.271889401	0.809466391
wsnp_Ku_c4078_7436510	3B	71	0.035972288	0.251152074	0.889383906
BS00104667_51	2B	114	0.036079316	0.237327189	0.873977952
RAC875_c26860_648	6A	32	0.036139529	0.168202765	-0.970831809
Kukri_rep_c103404_314	7D	26	0.03617848	0.105990783	1.179329017
RAC875_c24376_704	5B	61	0.036464155	0.00921659	5.109053748
BS00067499_51	3A	69	0.036539577	0.105990783	1.144980127
Kukri_c28866_183	7A	51	0.036786664	0.255760369	-0.827618843
IAAV622	6A	82	0.036822262	0.357142857	-0.897429672
BS00070856_51	6D	153	0.036840179	0.338709677	-0.743400804
BS00022292_51	6A	43	0.036855863	0.094470046	-1.177965921
Excalibur_c12482_901	6A	44	0.036855863	0.094470046	-1.177965921
IACX5772	6A	43	0.036855863	0.094470046	-1.177965921
Tdurum_contig48689_514	6B	49	0.037071959	0.207373272	-0.930203657
CAP12_c1906_217	1A	83	0.037143854	0.195852535	-0.927181519
wsnp_Ex_c43009_49439922	7A	35	0.037150619	0.271889401	0.818161246
Tdurum_contig11803_306	2A	74	0.037651172	0.465437788	0.719231058
wsnp_Ku_c21316_31053745	1A	82	0.037787299	0.205069124	-0.915911086
wsnp_Ex_c10595_17291999	1A	71	0.037811571	0.071428571	1.381012554
BS00055769_51	6B	1	0.037900801	0.281105991	0.881586056
BS00067530_51	7B	101	0.037908671	0.3640553	0.779962002
wsnp_Ex_rep_c115803_95396724	6A	32	0.037958343	0.165898618	0.964924024
Kukri_c1831_1243	7A	51	0.038827809	0.246543779	0.828111472
wsnp_Ex_c8386_14127329	3B	20	0.038992481	0.456221198	0.760186611
wsnp_Ex_rep_c106072_90285324	6B	72	0.039180348	0.076036866	1.317031868
RAC875_c79944_269	5A	53	0.039226368	0.149769585	1.9990807
wsnp_Ex_c65899_64135487	7D	26	0.039369588	0.108294931	-1.15376374
BS00074121_51	7D	183	0.039442406	0.205069124	-0.86199526
Tdurum_contig65853_242	1B	104	0.039821681	0.474654378	0.719182969
BS00078982_51	1A	51	0.03989006	0.391705069	0.79675684
CAP8_c665_242	7B	101	0.040505205	0.262672811	-0.816469085
RAC875_c14309_317	6B	76	0.040636622	0.14516129	1.022888393
Tdurum_contig42643_194	6A	141	0.040805592	0.288018433	0.862718859
RFL_Contig5122_974	2A	150	0.041251217	0.347926267	-0.755417544
wsnp_Ex_c14481_22485922	6B	25	0.04139049	0.129032258	1.058539988
BobWhite_c11022_78	2A	11	0.041403626	0.3640553	0.760580765
Tdurum_contig13879_919	1B	160	0.041711018	0.274193548	-0.767260282
IACX203	6B	67	0.041820423	0.465437788	0.717643091
BS00022396_51	1A	103	0.042069887	0.31797235	0.73418942
Kukri_c66671_183	6A	141	0.042074211	0.267281106	-0.871308759
BS00028217_51	6B	57	0.042137481	0.232718894	-0.884869909
BS00025084_51	6A	41	0.042213149	0.412442396	0.678446479
RAC875_c23338_792	6A	141	0.042393039	0.281105991	-0.856372109
BS00082460_51	6A	137	0.042393039	0.281105991	0.856372109
wsnp_Ex_c26172_35422935	6B	66	0.042443758	0.264976959	-0.783619966
Tdurum_contig10208_447	2B	17	0.042774391	0.414746544	-0.707736063
tplb0021g21_595	2A	150	0.042967085	0.347926267	-0.7461356
BS00012023_51	6A	44	0.043208786	0.096774194	-1.137010329
Tdurum_contig42823_1811	6A	43	0.043208786	0.096774194	-1.137010329
wsnp_Ex_c3722_6786328	3B	77	0.04358539	0.110599078	-1.10351265
IACX8470	2B	111	0.044189992	0.331797235	0.776083943
Jagger_c1077_98	6B	70	0.044474291	0.089861751	-1.223964657
RAC875_c62325_320	6A	41	0.045312413	0.264976959	0.810414823
BS00021728_51	1A	84	0.045568654	0.414746544	0.707241171
BobWhite_c13238_386	5A	56	0.045674088	0.168202765	0.902070821
Kukri_c63336_621	1B	109	0.045864596	0.483870968	-0.685358235
BS00022861_51	3B	107	0.045985596	0.352534562	-0.730943527
wsnp_Ex_c38849_46284348	1B	137	0.046019665	0.228110599	-0.836651861
wsnp_Ex_c11621_18716254	6A	43	0.047398056	0.099078341	-1.113625872
wsnp_Ku_c7458_12842353	6A	43	0.047398056	0.099078341	-1.113625872
wsnp_Ex_c852_1657319	1B	70	0.04762055	0.225806452	0.887078914
RAC875_rep_c77197_202	6B	1	0.047630442	0.433179724	1.577340987
wsnp_Ku_rep_c72821_72480395	3B	72	0.048069713	0.264976959	-0.809153043
Kukri_c2101_2358	7A	35	0.048345883	0.294930876	-0.747839718
BobWhite_c22827_193	6B	72	0.048843954	0.073732719	-1.263724744
Excalibur_c89155_115	6B	72	0.048843954	0.073732719	-1.263724744
wsnp_Ex_c5744_10087758	6B	72	0.048843954	0.073732719	1.263724744
BobWhite_c4236_410	1B	65	0.049027019	0.223502304	0.855269414
Tdurum_contig32277_121	3B	94	0.050236115	0.131336406	1.066393141
Kukri_c373_916	6B	123	0.050242916	0.076036866	-1.417968055
tplb0059m03_1516	3B	20	0.050529334	0.449308756	-0.739620263
BobWhite_c4482_73	1B	161	0.05105782	0.341013825	-0.716808714
wsnp_Ku_c93664_84327484	3B	71	0.051244993	0.142857143	1.057707096
wsnp_Ex_c8409_14170476	3A	44	0.051569123	0.269585253	0.771073413
Ex_c883_2618	4A	34	0.052191118	0.221198157	-0.801069057
RFL_Contig1896_1236	3A	45	0.052199058	0.465437788	0.678860464
BS00074120_51	7D	184	0.052488347	0.19124424	-0.825688201
IACX3871	3B	71	0.052782242	0.426267281	0.690888934
Ra_c69908_1877	1A	71	0.053389797	0.076036866	1.295128063
Kukri_c22508_119	1A	54	0.05357568	0.161290323	-0.921312704
Tdurum_contig59953_282	3B	107	0.053602651	0.357142857	-0.711597425
BS00055768_51	6B	1	0.054055045	0.285714286	0.816127261
Excalibur_c7338_242	7B	134	0.054755724	0.31797235	0.723457348
Tdurum_contig93508_295	2A	139	0.055330536	0.241935484	0.746123227
RFL_Contig2615_982	6D	153	0.055523379	0.442396313	-0.654774864
BS00011869_51	3B	71	0.055627	0.14516129	-1.036632285
wsnp_Ku_c1292_2572053	2A	82	0.055966828	0.34562212	-0.721173204
Kukri_c30322_414	1A	83	0.056515435	0.195852535	-0.853539897
wsnp_BG606986A_Ta_2_1	1A	103	0.056659165	0.322580645	0.690592705
BS00022824_51	1A	138	0.057470263	0.253456221	-0.769645326
Kukri_c42622_417	7A	35	0.057692579	0.30875576	-0.701232402
BS00011438_51	3B	19	0.058132702	0.297235023	0.732167118
BS00063710_51	2D	41	0.05828613	0.361751152	0.677394664
wsnp_Ex_c2236_4189774	6A	126	0.058351737	0.126728111	-0.971072717
RAC875_c11969_384	7A	44	0.058384449	0.294930876	-0.691581866
RFL_Contig5709_3005	3B	25	0.058530054	0.391705069	0.6731585
BS00093757_51	2D	19	0.059224789	0.200460829	-0.836196671
wsnp_Ex_c3119_5763762	4B	66	0.059908576	0.16359447	-0.858960675
BS00011425_51	2D	19	0.060483762	0.248847926	-0.76331264
tplb0030j08_1960	2D	19	0.060483762	0.248847926	-0.76331264
wsnp_Ku_c35386_44598937	5A	61	0.060497258	0.322580645	0.706117592
wsnp_Ra_c11877_19161832	1A	83	0.060823669	0.175115207	-0.831160768
RFL_Contig5693_646	6A	43	0.061102379	0.131336406	-0.994558886
RAC875_c79857_301	2B	90	0.06159979	0.064516129	-1.298997953
wsnp_Ex_c7988_13555376	5B	45	0.062378398	0.338709677	0.727496998
Tdurum_contig52015_426	7A	35	0.062585299	0.315668203	-0.687203841
Tdurum_contig91865_242	3A	66	0.063080052	0.101382488	1.049927592
Ex_c25390_395	6D	122	0.063147411	0.170506912	-0.884164055
wsnp_Ex_c25390_34654575	6D	122	0.063147411	0.170506912	-0.884164055
Tdurum_contig34149_219	3B	11	0.063348978	0.486175115	0.65894744
wsnp_Ex_c14530_22548417	6B	57	0.063471626	0.244239631	-0.81060934
Kukri_c32885_145	1A	71	0.063620216	0.071428571	-1.315588199
RFL_Contig5709_3312	3B	25	0.063691602	0.384792627	-0.655408616
wsnp_Ex_c10550_17231658	7B	90	0.063835081	0.094470046	1.10522117
Kukri_c13045_302	5D	69	0.064073263	0.124423963	-0.940980757
Tdurum_contig45965_563	1B	160	0.06418598	0.281105991	-0.683457974
wsnp_Ex_c1597_3045682	1B	171	0.064252326	0.073732719	-1.196535237
Excalibur_c10319_229	1B	64	0.064479148	0.138248848	0.920848047
wsnp_CAP12_rep_c4278_1949864	4B	72	0.064496597	0.195852535	0.810886822
BobWhite_c22266_315	1B	61	0.064512876	0.223502304	-0.784664716
BS00091035_51	4B	71	0.064902974	0.186635945	-0.810288195
IAAV1931	4B	71	0.064902974	0.186635945	-0.810288195
Kukri_c27107_760	4B	71	0.064902974	0.186635945	-0.810288195
wsnp_Ex_c19319_28253742	4B	71	0.064902974	0.186635945	-0.810288195
Tdurum_contig51818_145	4B	66	0.065388929	0.14516129	-0.888422441
BS00010352_51	1B	64	0.06555257	0.142857143	0.923648092
RAC875_c36614_344	2B	107	0.06606634	0.129032258	0.973446629
BS00087471_51	7A	42	0.066436408	0.341013825	0.656709488
BS00068327_51	1B	108	0.066893986	0.260368664	0.750061593
Tdurum_contig51922_676	1B	174	0.067061249	0.071428571	-1.19993004
wsnp_JD_c64_103934	4A	12	0.067658453	0.290322581	0.69955831
RAC875_rep_c119471_174	2A	102	0.067887475	0.152073733	0.857238792
wsnp_Ex_c1011_1931797	6A	44	0.068369872	0.092165899	-1.076305891
Kukri_c51735_79	1B	108	0.068676077	0.433179724	-0.641096121
CAP8_c3273_136	4B	71	0.068809365	0.188940092	0.799591402
BS00062731_51	5B	105	0.069551378	0.433179724	0.649675552
wsnp_Ex_rep_c95506_83475785	5B	41	0.069590229	0.235023041	0.808274992
Tdurum_contig49656_679	7B	149	0.06978051	0.476958525	-0.663601906
BS00021957_51	4A	121	0.070082911	0.357142857	0.633557461
BS00056258_51	3B	52	0.070563208	0.283410138	-0.707844207
wsnp_Ra_c20126_29372577	1A	71	0.070609824	0.076036866	-1.186117005
RFL_Contig785_535	1B	165	0.070669988	0.347926267	0.659113963
Ex_c66350_301	5B	51	0.070706	0.17281106	0.849564147
BS00035083_51	7A	35	0.070809752	0.267281106	0.711593516
BS00004413_51	2B	153	0.071215018	0.211981567	0.786675442
BobWhite_c32938_264	2B	115	0.071383274	0.062211982	-1.305146607
RFL_Contig2815_1305	2B	141	0.071598931	0.221198157	-0.754910783
Excalibur_c55186_351	1B	171	0.071652598	0.073732719	1.147451998
Excalibur_rep_c103091_266	3A	84	0.072210419	0.248847926	0.71990406
RAC875_c48687_681	6A	141	0.072296015	0.419354839	-0.68752763
Excalibur_c1208_72	5A	62	0.072461462	0.246543779	-0.700259535
wsnp_CAP11_c1137_665073	6A	85	0.072475769	0.400921659	-0.66058056
Tdurum_contig60165_722	5B	183	0.072735035	0.311059908	-0.733675971
BS00022249_51	1B	105	0.072769849	0.465437788	0.622014715
wsnp_RFL_Contig2771_2524880	4A	30	0.072919916	0.271889401	-0.676667522
Tdurum_contig75595_1072	6A	41	0.073233015	0.447004608	0.60031821
RAC875_rep_c116515_181	3B	71	0.07337839	0.405529954	0.639733424
Excalibur_c2618_1723	5B	179	0.073468359	0.30875576	-0.757375479
Tdurum_contig13946_241	1A	57	0.073800056	0.147465438	-0.891390244
wsnp_Ku_c3688_6797159	2A	156	0.074057177	0.253456221	0.73356108
RAC875_c83401_115	4A	110	0.074088043	0.435483871	-0.66127069
Excalibur_c17456_428	2D	41	0.074598461	0.373271889	-0.692126049
BS00021716_51	4A	12	0.074856875	0.306451613	0.676059272
BS00035307_51	4A	12	0.074856875	0.306451613	-0.676059272
BS00106545_51	4A	12	0.075166215	0.299539171	0.678661385
wsnp_Ex_c2459_4591587	5B	12	0.075265209	0.165898618	0.832502137
wsnp_Ku_c14275_22535576	5A	56	0.076554505	0.158986175	-0.814690783
Ra_c17448_1214	6B	65	0.076704111	0.281105991	0.663405323
BS00110072_51	3B	77	0.077102917	0.071428571	-1.294281625
wsnp_Ex_c6245_10887043	3B	77	0.077102917	0.071428571	-1.294281625
Kukri_c82555_88	1A	57	0.077431936	0.17281106	-0.819428541
BS00099610_51	7A	51	0.077454606	0.258064516	0.694511512
IACX2250	6A	81	0.077486706	0.357142857	0.86406369
RAC875_rep_c81239_73	6A	71	0.077525694	0.269585253	-0.69625887
Tdurum_contig57742_400	5A	53	0.078637932	0.16359447	2.038882953
BS00009331_51	6A	41	0.07863942	0.449308756	-0.591429489
BS00084159_51	3A	118	0.078875533	0.417050691	-0.614194369
JG_c936_115	1A	29	0.079069423	0.488479263	-0.61858409
wsnp_Ex_c1482_2835665	7A	136	0.079220578	0.493087558	-0.643621097
BS00070104_51	2D	83	0.079306553	0.094470046	1.054055034
BobWhite_c5072_107	2B	67	0.079527714	0.186635945	-0.840809627
Excalibur_c12395_467	5B	130	0.080027946	0.064516129	1.219541617
wsnp_Ku_c3953_7233359	5A	111	0.080143594	0.110599078	-1.015801512
wsnp_Ku_c44760_51961180	7A	148	0.080537691	0.170506912	-0.825814626
Kukri_c40034_123	3B	73	0.08058469	0.140552995	0.871840436
BS00011109_51	2D	54	0.081055353	0.253456221	-0.741618143
Kukri_c10377_112	6B	33	0.081121739	0.292626728	0.676569714
BobWhite_c6527_222	6A	3	0.081481271	0.479262673	-0.611041483
Ex_c2510_477	2B	107	0.081504338	0.15437788	0.890716408
Tdurum_contig30451_88	2A	104	0.081742552	0.370967742	-0.618141133
Tdurum_contig75811_1629	7A	35	0.082058007	0.301843318	0.650185899
RAC875_rep_c108908_72	2D	41	0.082489824	0.3640553	-0.676877591
Kukri_c13359_169	5B	182	0.082688156	0.331797235	-0.718584474
RFL_Contig3424_754	7A	51	0.08269954	0.258064516	0.681236142
wsnp_Ex_c22089_31270950	6A	72	0.082720877	0.320276498	-0.657176758
Kukri_c9728_1171	7A	217	0.083159235	0.195852535	-0.782922824
RAC875_c42275_224	1B	108	0.084281047	0.131336406	-0.871025034
CAP12_c2972_140	4A	119	0.084434535	0.370967742	0.62446118
wsnp_Ex_c2360_4422599	7A	126	0.084529635	0.412442396	0.676665327
Kukri_c85856_60	6B	106	0.084555695	0.30875576	-0.692084128
CAP8_rep_c3781_99	4A	119	0.084599149	0.382488479	0.616048105
IACX7895	6A	43	0.084722419	0.147465438	0.811549886
wsnp_Ex_c45713_51429315	6B	117	0.085017315	0.216589862	0.764580266
BobWhite_rep_c50066_63	5B	20	0.085049434	0.230414747	0.714441449
wsnp_Ku_c850_1758318	2A	156	0.085357409	0.255760369	0.702226747
BS00063302_51	1B	160	0.085604491	0.301843318	-0.663757787
BS00093275_51	1D	180	0.085604491	0.301843318	-0.663757787
IAAV6100	1A	142	0.085721984	0.255760369	-0.681180327
wsnp_Ex_rep_c69760_68718561	5B	41	0.085769344	0.244239631	0.815375627
BobWhite_c45848_120	5B	110	0.086036701	0.451612903	-0.658665291
Excalibur_c53632_204	7A	128	0.086173638	0.311059908	0.653616263
Kukri_c52608_142	2A	163	0.086498506	0.419354839	0.643683126
wsnp_Ex_c4069_7355431	3B	60	0.087163091	0.255760369	0.693935913
BS00059847_51	5B	177	0.08744608	0.380184332	-0.696334595
Excalibur_c80601_308	2B	115	0.087494511	0.126728111	0.873418377
RFL_Contig5871_1771	3B	75	0.08756872	0.057603687	1.261278175
Excalibur_c55959_651	1D	37	0.087642325	0.140552995	-0.895949982
Kukri_rep_c112061_617	3A	85	0.087726061	0.087557604	-1.47080252
wsnp_Ex_c14681_22747500	3A	85	0.087726061	0.087557604	1.47080252
tplb0024l03_910	2B	115	0.088323695	0.133640553	-0.84859135
Tdurum_contig75819_3136	7A	51	0.088370799	0.207373272	-0.747953881
Kukri_c1192_825	6A	41	0.088378078	0.437788018	0.570319118
wsnp_Ex_c54655_57455110	5A	111	0.08879738	0.105990783	-1.001071702
RAC875_rep_c83825_236	5B	58	0.088907175	0.156682028	0.865890141
Excalibur_c4789_2748	6D	9	0.089231521	0.221198157	-0.697714776
wsnp_Ex_c18499_27344859	1A	137	0.089278459	0.274193548	0.660076007
RAC875_c13116_1162	2D	41	0.089954137	0.373271889	-0.660070026
RAC875_c55872_149	5A	111	0.08999486	0.108294931	0.991176225
BobWhite_c3902_175	3B	20	0.090373409	0.442396313	-0.62520998
BS00093111_51	2D	7	0.090538973	0.384792627	-0.630644607
Kukri_rep_c95718_868	6A	127	0.090989017	0.140552995	-0.832535366
Kukri_c3948_209	4A	114	0.091012356	0.299539171	-0.64279423
Tdurum_contig44853_1083	6A	4	0.091235836	0.419354839	-0.592848247
BS00096498_51	1B	107	0.091359069	0.476958525	-0.579798559
Excalibur_c49271_183	5B	51	0.091415226	0.175115207	0.793101069
wsnp_Ex_c13188_20825019	6D	161	0.091541545	0.495391705	-0.580132275
wsnp_Ex_c63909_62932893	2A	156	0.091925459	0.147465438	0.871234405
BS00065863_51	4A	30	0.091965639	0.343317972	-0.602161597
Kukri_c63505_174	2D	41	0.092045767	0.366359447	0.65693935
Excalibur_c47748_83	6B	64	0.092739896	0.225806452	-0.694623232
RAC875_c30011_426	5B	105	0.093215041	0.437788018	-0.592806492
wsnp_Ex_c16295_24772702	5A	111	0.093303862	0.112903226	-0.97402335
wsnp_Ex_c16295_24772663	5A	111	0.093303862	0.112903226	0.97402335
wsnp_Ex_c54655_57455562	5A	111	0.093303862	0.112903226	0.97402335
wsnp_JD_c18695_17091254	2A	98	0.09351596	0.483870968	-0.586869837
wsnp_Ex_c11246_18191331	3B	62	0.093688226	0.350230415	-0.61807739
RAC875_c13_1589	5A	45	0.094426814	0.267281106	0.657235883
wsnp_BE405275A_Ta_1_1	4A	30	0.094512619	0.271889401	0.629615686
tplb0059m03_622	3B	20	0.094740644	0.359447005	-0.642239422
RAC875_c63883_76	2D	7	0.095026727	0.112903226	-0.924464043
BS00064761_51	7D	176	0.095224898	0.105990783	-0.942248883
wsnp_RFL_Contig4726_5654774	1B	65	0.095465012	0.232718894	0.701328193
Kukri_c29640_92	2B	69	0.095688334	0.168202765	0.804870242
BS00106641_51	1A	137	0.095977567	0.271889401	-0.658147279
BS00023114_51	1A	137	0.095977567	0.271889401	0.658147279
BS00079237_51	7A	35	0.095981232	0.304147465	0.630718521
RAC875_c86270_269	5A	51	0.096571712	0.444700461	2.383706349
wsnp_BE424246B_Ta_2_2	3B	80	0.096863644	0.246543779	-0.675531955
BS00058272_51	3B	80	0.096863644	0.246543779	0.675531955
wsnp_Ku_c16522_25425455	6B	71	0.097237861	0.3640553	-0.592991442
BS00056933_51	5A	20	0.097401959	0.414746544	-0.558308833
Excalibur_c3108_2958	2D	41	0.097513819	0.370967742	-0.646016162
BS00066475_51	3A	87	0.097560314	0.47235023	0.73938859
BS00012042_51	1A	103	0.09774406	0.216589862	0.698739659
BS00039210_51	2D	41	0.098054134	0.361751152	0.644146521
Jagger_c8039_67	3A	26	0.098226097	0.437788018	-0.583789352
RFL_Contig2972_2285	2A	156	0.098471904	0.228110599	-0.353657229
BobWhite_c38001_528	2B	115	0.099050708	0.140552995	-0.797032083
BS00011235_51	5A	77	0.09931875	0.419354839	-0.610000526
D_F5XZDLF02G9H4M_286	4A	110	0.099627293	0.421658986	-0.624859065
BS00076772_51	3A	148	0.099653343	0.467741935	0.57982903
RAC875_c13895_763	3A	88	0.100070076	0.087557604	-1.352650649
RAC875_rep_c74070_518	1B	70	0.100187887	0.119815668	0.867370706
Kukri_rep_c106420_312	3B	81	0.100216006	0.089861751	0.997523026
Excalibur_rep_c106935_390	3B	71	0.10030213	0.396313364	-0.597601101
Tdurum_contig42813_935	7B	72	0.100408657	0.49078341	-0.88526507
wsnp_Ra_c41135_48426638	3B	51	0.100715685	0.297235023	-0.651639053
RAC875_rep_c69171_92	3B	9	0.100804868	0.476958525	-0.594325922
BS00032606_51	2A	102	0.101163497	0.334101382	0.59582816
Tdurum_contig13250_137	1B	131	0.101754272	0.059907834	1.183711278
Excalibur_c6255_1119	1A	70	0.101786098	0.064516129	1.159707972
Tdurum_contig61970_835	6B	57	0.101802284	0.184331797	0.858804407
Ra_c42714_1137	2A	109	0.101969788	0.33640553	0.618031918
Jagger_c7235_96	1B	107	0.103112428	0.47235023	0.56765485
Excalibur_c91745_337	5D	191	0.10321399	0.214285714	-0.6902607
Excalibur_c4699_215	5B	152	0.103263201	0.394009217	0.574442609
wsnp_CAP8_c1013_646748	4A	38	0.10330716	0.403225806	0.563708974
wsnp_Ex_c12909_20457660	5B	46	0.103707115	0.267281106	-0.703733332
wsnp_Ku_c9583_16038698	6A	72	0.103882765	0.31797235	-0.617434167
Excalibur_c8919_345	2B	157	0.103891725	0.110599078	-1.00433184
wsnp_Ex_c28204_37349164	2A	108	0.104308127	0.398617512	-0.562599917
Tdurum_contig63598_188	7A	126	0.104422873	0.30875576	0.648679574
wsnp_Ex_c29304_38355434	5B	104	0.104497442	0.437788018	0.5731036
wsnp_CAP11_c923_558715	5A	111	0.104553194	0.110599078	-0.94861008
BS00057293_51	5A	16	0.104629836	0.407834101	0.552233152
IACX1444	2D	41	0.104687588	0.368663594	0.628904583
RAC875_c13_1458	5A	45	0.104727717	0.258064516	-0.636911052
RAC875_rep_c100803_217	4A	144	0.104894152	0.209677419	0.714171468
wsnp_Ex_rep_c101526_86881496	2A	97	0.104907531	0.479262673	0.56868503
wsnp_Ex_c2337_4379619	2A	109	0.104917841	0.324884793	-0.616438906
wsnp_Ex_c14586_22625563	6B	65	0.105122647	0.341013825	-0.576395637
RAC875_c1148_149	4A	95	0.105319018	0.410138249	-0.574612071
Ex_c1334_889	7A	127	0.105410758	0.426267281	0.616683034
Kukri_s117946_404	3A	177	0.105572079	0.096774194	0.964700788
wsnp_Ku_c27286_37236472	7D	120	0.105616785	0.205069124	-0.678732756
BS00066024_51	4B	72	0.105817044	0.207373272	0.704140893
RAC875_c24047_284	1A	84	0.105842763	0.207373272	0.663376956
tplb0028p23_852	3B	51	0.106053993	0.347926267	-0.613020138
BS00022098_51	5A	99	0.106591122	0.216589862	0.674997012
wsnp_Ex_c1249_2399894	6B	58	0.10660225	0.202764977	0.696363211
Excalibur_c9617_292	7A	136	0.10661877	0.451612903	0.56299212
Kukri_c40735_318	7A	167	0.106946586	0.294930876	-0.632110351
BS00022242_51	3B	54	0.106998112	0.168202765	0.757394008
BS00099794_51	1B	118	0.107247165	0.453917051	0.558358282
Kukri_rep_c79943_189	4B	71	0.107427416	0.158986175	-0.781525954
wsnp_Ku_c5502_9765942	4B	71	0.107427416	0.158986175	-0.781525954
Kukri_c80104_809	3A	91	0.107594175	0.089861751	-1.310234577
Kukri_c34195_357	3A	91	0.107594175	0.089861751	1.310234577
wsnp_CAP8_c1594_914839	5B	43	0.107781155	0.200460829	0.778009865
BS00056932_51	5A	16	0.107835593	0.410138249	0.544009778
wsnp_Ex_rep_c75281_72691771	5B	51	0.107966988	0.175115207	0.756652838
Kukri_c559_193	1B	76	0.108044498	0.290322581	0.653729462
wsnp_JD_c11014_11565501	1B	76	0.108044498	0.290322581	0.653729462
Tdurum_contig8695_379	5B	18	0.108054775	0.285714286	-0.608924194
BobWhite_c22370_352	3B	50	0.108093447	0.396313364	-0.585255279
wsnp_Ex_c8240_13914674	3A	47	0.108194564	0.188940092	0.710900748
Tdurum_contig75819_1220	4A	137	0.108553578	0.092165899	1.002390855
wsnp_Ex_c16378_24870688	3B	77	0.108714474	0.059907834	-1.180258603
CAP7_c4064_162	5A	138	0.108816183	0.205069124	0.71866383
wsnp_CAP12_c633_339740	1D	68	0.108862899	0.281105991	-0.743075022
BS00067436_51	1B	98	0.108903088	0.306451613	0.60513121
BS00039211_51	2D	41	0.108987953	0.3640553	0.62425284
Excalibur_c47250_726	3B	80	0.109343975	0.244239631	-0.651189994
RAC875_c1148_1175	5B	150	0.109936643	0.398617512	0.563616128
BS00094919_51	7A	126	0.109953511	0.488479263	0.611820873
BS00024786_51	7A	110	0.110010685	0.435483871	0.575544977
Tdurum_contig54860_525	7A	51	0.110275605	0.207373272	0.693092671
BS00064369_51	4A	119	0.111200302	0.394009217	0.575158136
Excalibur_c6057_281	6A	72	0.111569421	0.32718894	0.604722747
Excalibur_c15335_197	6B	66	0.111613713	0.211981567	0.64809588
wsnp_Ex_c19602_28584250	6B	57	0.111677532	0.175115207	-0.847860269
tplb0024c09_1335	3B	72	0.111823325	0.398617512	0.5735701
RAC875_rep_c105861_454	6A	137	0.111921586	0.281105991	-0.668351252
IAAV4074	5B	51	0.112358333	0.156682028	-0.774465256
Excalibur_c24354_465	3A	144	0.11239525	0.315668203	-0.56863551
BS00049644_51	2A	109	0.112487499	0.35483871	-0.583485528
Tdurum_contig8441_602	7A	114	0.11266644	0.357142857	-0.598590437
Excalibur_c57482_473	3D	5	0.112935094	0.1359447	0.80749021
wsnp_Ex_c18519_27369737	5B	41	0.113013947	0.223502304	0.817646039
RAC875_c48025_483	4B	115	0.11317951	0.085253456	-0.977695422
BS00063034_51	3B	80	0.113555551	0.202764977	-0.669180768
wsnp_Ex_c8885_14842394	1A	70	0.113582972	0.076036866	-1.063850774
BS00032203_51	4B	71	0.113692896	0.161290323	-0.769303377
Kukri_c89906_197	4B	71	0.113692896	0.161290323	-0.769303377
Tdurum_contig55374_309	4B	71	0.113692896	0.161290323	-0.769303377
wsnp_Ex_c12909_20457407	5B	43	0.113743927	0.260368664	-0.696919247
BS00065390_51	5B	46	0.113743927	0.260368664	0.696919247
wsnp_CAP12_c1960_972031	1A	85	0.114136445	0.244239631	-0.64542374
BS00047242_51	5A	16	0.114351102	0.419354839	-0.534283745
BS00035630_51	7B	54	0.114393976	0.428571429	-0.622023038
RFL_Contig1338_2062	1D	33	0.11460052	0.456221198	0.555289539
Kukri_c48750_1416	3B	62	0.114629592	0.055299539	1.274176864
JD_c8050_978	5B	45	0.115346408	0.207373272	0.7597337
Kukri_c33640_640	3A	106	0.115433008	0.394009217	-0.582249528
Excalibur_c60581_62	3A	107	0.115433008	0.394009217	0.582249528
IAAV6777	6A	136	0.115821342	0.433179724	-0.58348494
D_GB5Y7FA02IDDA9_183	7D	30	0.116009787	0.122119816	-0.8618562
RFL_Contig3841_2409	4A	137	0.116337615	0.085253456	0.998335415
Kukri_c29170_702	2A	125	0.116384292	0.205069124	-0.676703791
wsnp_Ex_rep_c66409_64618153	6B	65	0.116502479	0.338709677	-0.563082642
Excalibur_rep_c108293_345	4B	71	0.116601749	0.161290323	0.751968613
RAC875_s110519_303	1B	76	0.117140938	0.301843318	0.642635852
wsnp_Ex_c12341_19693090	3A	123	0.117330123	0.230414747	-0.643694407
Kukri_c1214_948	5B	178	0.117952862	0.30875576	-0.581208792
Kukri_c11327_977	2A	102	0.118412418	0.343317972	-0.572957176
wsnp_Ex_rep_c68491_67318138	5D	184	0.118494411	0.451612903	0.530775424
Excalibur_c23473_451	1D	66	0.118609575	0.138248848	0.773728873
IAAV6131	7A	59	0.118878368	0.430875576	0.535976485
wsnp_JD_c25092_21024578	6A	79	0.118927633	0.33640553	0.555029755
tplb0060j17_879	6A	41	0.118991159	0.288018433	0.605432435
wsnp_BE499835B_Ta_2_5	5B	25	0.11923607	0.3640553	0.594101431
wsnp_Ex_c2723_5047696	3B	14	0.119683293	0.375576037	-0.582377106
RAC875_rep_c114236_188	2D	41	0.119720928	0.34562212	0.569837285
BS00010131_51	2D	41	0.119953747	0.366359447	-0.607868013
wsnp_Ex_c23795_33033150	5A	126	0.120086795	0.407834101	-0.584406717
Kukri_c12534_559	1A	55	0.120335282	0.112903226	-0.83027073
wsnp_BF201102B_Ta_2_5	5B	20	0.120624812	0.232718894	-0.644870803
wsnp_BG606586B_Ta_2_13	1B	76	0.120676334	0.34562212	0.598690723
BS00111247_51	7B	163	0.120897057	0.131336406	0.79711843
BS00003214_51	6B	58	0.12103241	0.200460829	-0.67630641
RAC875_c25672_473	6B	58	0.12103241	0.200460829	-0.67630641
BS00068556_51	3B	92	0.121283318	0.264976959	0.616318499
Kukri_rep_c71152_906	2D	42	0.121694664	0.359447005	0.606203306
Excalibur_c2433_324	5B	51	0.121818625	0.158986175	0.755079962
wsnp_Ex_c5334_9427824	6B	66	0.122084048	0.33640553	-0.553733397
Kukri_c7146_870	6A	4	0.122283749	0.211981567	-0.648554809
wsnp_Ex_c7965_13520238	1A	36	0.122316372	0.315668203	0.695681811
CAP7_c1241_128	1B	65	0.12240934	0.158986175	-0.723116312
wsnp_Ex_c5334_9427658	6B	65	0.122572326	0.331797235	-0.554252346
wsnp_Ex_c23795_33033010	5A	126	0.122610782	0.398617512	0.587132164
BS00099804_51	7A	119	0.122619622	0.347926267	0.602933165
RAC875_c27696_718	7A	136	0.122737298	0.142857143	-0.777863299
wsnp_JD_c23511_20069005	5A	85	0.122834223	0.315668203	-0.58165434
Kukri_c53810_137	2B	54	0.122874361	0.301843318	0.58014428
RAC875_c29907_115	5B	20	0.12290808	0.253456221	0.606010234
CAP11_c1661_59	7A	51	0.123123909	0.207373272	0.670953505
RAC875_c17185_90	7A	51	0.123123909	0.207373272	0.670953505
Tdurum_contig31911_195	2B	108	0.123427542	0.062211982	-1.112819796
BS00093990_51	2D	12	0.123519006	0.421658986	0.539494249
wsnp_Ku_c12701_20446223	7A	114	0.123676531	0.347926267	0.585867996
BS00074992_51	6A	41	0.123745938	0.456221198	0.522201837
wsnp_Ex_c34011_42398664	6B	66	0.12387754	0.271889401	-0.58560443
Tdurum_contig87938_342	1B	76	0.124398556	0.292626728	0.62787769
Excalibur_c59479_514	3B	81	0.124406789	0.087557604	-0.934190325
wsnp_Ex_c22089_31269531	6A	72	0.124803145	0.324884793	-0.586267735
BS00036189_51	1D	164	0.125193035	0.281105991	0.605058494
wsnp_Ex_c23122_32350412	6B	65	0.125419725	0.338709677	0.547661147
BobWhite_rep_c49102_169	3A	91	0.125538111	0.092165899	-1.20208218
CAP12_rep_c4571_181	6B	67	0.125818993	0.152073733	0.713008722
wsnp_Ex_c30689_39574415	6B	67	0.125818993	0.152073733	0.713008722
wsnp_Ra_c39562_47242455	5B	110	0.126267005	0.456221198	0.582145935
BobWhite_c12256_96	7B	89	0.12639806	0.400921659	0.55878593
wsnp_Ku_c17161_26193994	7B	91	0.126488565	0.117511521	0.823048742
wsnp_Ex_c1495_2864718	1B	75	0.126551271	0.115207373	-0.808633849
Ra_c25590_1406	1B	75	0.126551271	0.115207373	0.808633849
RAC875_c8888_802	1B	76	0.126625309	0.288018433	0.625326519
RAC875_c982_710	6B	57	0.126686209	0.179723502	0.806544357
RAC875_rep_c111557_801	6B	57	0.126686209	0.179723502	0.806544357
RAC875_rep_c75251_505	6B	57	0.126686209	0.179723502	0.806544357
wsnp_JD_c42879_30043973	2B	67	0.126773049	0.198156682	0.704616285
Kukri_c26279_503	6B	65	0.126779722	0.334101382	-0.552031534
RAC875_c69068_71	2A	104	0.126817427	0.278801843	0.599498306
RAC875_rep_c114200_428	5B	117	0.127056166	0.361751152	0.533173026
Excalibur_c92241_336	2A	66	0.127151836	0.437788018	0.536402197
RAC875_c21906_247	2A	115	0.127275796	0.430875576	0.550287535
BobWhite_c34125_183	1B	160	0.12742692	0.294930876	-0.593289119
wsnp_Ku_c19943_29512612	7A	156	0.127617188	0.064516129	1.064913138
Ku_c11827_464	7A	124	0.12826739	0.244239631	0.650715614
RAC875_c16536_80	5B	120	0.128288218	0.361751152	0.565452789
BS00063236_51	2B	131	0.128633923	0.152073733	-0.756616468
JG_c1889_344	5B	43	0.129176166	0.260368664	0.66438923
BS00010659_51	4B	71	0.129217465	0.158986175	-0.746269638
Ra_c956_2318	7A	228	0.129330159	0.092165899	0.984135546
Tdurum_contig77234_467	6B	66	0.129343842	0.205069124	-0.630206695
wsnp_Ex_c54453_57331510	4A	40	0.129389366	0.198156682	-0.636166223
wsnp_Ex_c23102_32328851	7A	141	0.129491634	0.341013825	0.538115251
Tdurum_contig54967_581	6B	59	0.129782023	0.177419355	-0.729345635
Kukri_c28650_111	3A	15	0.129847147	0.258064516	-0.61421261
wsnp_Ex_rep_c66381_64576423	6B	65	0.129880371	0.338709677	-0.542520832
wsnp_BE494474A_Ta_2_2	3A	88	0.13038829	0.225806452	0.656151772
BobWhite_c22638_135	6B	67	0.130455301	0.15437788	-0.706597301
BS00054881_51	7B	56	0.130638012	0.442396313	0.583152545
BS00084042_51	4A	138	0.130860692	0.059907834	1.110098516
BS00083918_51	6B	120	0.130997384	0.082949309	-0.982736024
BS00045446_51	5B	43	0.13131997	0.258064516	-0.672624472
RAC875_c220_1354	4A	109	0.131403306	0.407834101	-0.546231731
BS00063823_51	5A	45	0.131605628	0.264976959	-0.591161304
RAC875_c16419_585	5D	205	0.131742273	0.271889401	0.605770465
RAC875_c35688_178	2A	151	0.132030505	0.1359447	-0.789992187
tplb0028p02_562	1B	64	0.132121253	0.253456221	0.615896001
BS00076461_51	7A	126	0.132198971	0.304147465	0.581788596
Kukri_c58054_59	3B	132	0.132370364	0.290322581	0.580776485
Kukri_c48418_149	7B	150	0.132811379	0.274193548	0.565431277
wsnp_Ex_c42720_49228237	2A	104	0.132897166	0.278801843	0.594520963
wsnp_Ra_c33025_41968284	1A	83	0.133177099	0.207373272	-0.617784719
BS00010130_51	1B	76	0.133300243	0.294930876	-0.611834664
wsnp_Ex_rep_c106111_90308719	1A	27	0.13335412	0.14516129	-0.745134256
BobWhite_c6055_185	2D	41	0.133555132	0.359447005	0.58568437
Excalibur_c22877_1990	2D	41	0.133555132	0.359447005	0.58568437
BS00068863_51	7A	42	0.133694107	0.375576037	0.531235721
RAC875_c82493_67	3A	24	0.133794911	0.262672811	0.582868998
BS00071736_51	7A	228	0.133909992	0.094470046	0.961505156
BS00010144_51	5D	191	0.134640694	0.262672811	0.589882148
JD_c2691_2947	6B	65	0.134934639	0.299539171	-0.577358407
Tdurum_contig42418_2618	6A	136	0.13507321	0.389400922	-0.582487542
BS00064638_51	1A	85	0.135377266	0.366359447	-0.536427083
Excalibur_c64302_103	3A	86	0.136017792	0.377880184	-0.5477439
Tdurum_contig52015_1090	7A	35	0.136034201	0.311059908	-0.557965016
Tdurum_contig52015_1320	7A	35	0.136034201	0.311059908	0.557965016
RAC875_rep_c78744_228	2A	67	0.136075815	0.442396313	-0.518269229
RAC875_c12259_1892	6B	16	0.136423513	0.211981567	-0.639973385
wsnp_Ex_c11039_17902115	3A	85	0.136511769	0.092165899	1.228058948
Excalibur_c16851_142	1D	33	0.136817371	0.430875576	-0.528741007
BS00072791_51	1B	106	0.137101142	0.391705069	0.534433478
Tdurum_contig44206_1503	7B	160	0.137124791	0.421658986	-0.522903794
wsnp_Ex_c19372_28313727	3B	62	0.137211262	0.35483871	0.549131907
wsnp_Ku_c10292_17066821	1A	85	0.137327089	0.089861751	-0.877912628
Excalibur_c8483_1308	3B	62	0.137493796	0.350230415	-0.546525141
Ra_c26497_381	6B	65	0.137571625	0.334101382	0.537583012
RAC875_rep_c81781_202	6B	66	0.137888713	0.149769585	0.791928137
IACX11047	7B	134	0.137946305	0.380184332	-0.528808469
RAC875_c36363_222	4A	145	0.13840953	0.175115207	0.715371446
IAAV2363	5A	56	0.138781147	0.186635945	-0.746951367
BS00025880_51	2A	144	0.138785399	0.131336406	-0.738266103
BS00069412_51	6B	58	0.138797021	0.202764977	0.64708964
RAC875_c49291_156	5B	129	0.138815114	0.188940092	0.652258441
wsnp_Ex_c23102_32328852	7A	141	0.139283584	0.33640553	0.524699307
BS00023130_51	1A	20	0.139309352	0.264976959	-0.59056305
wsnp_Ra_c6374_11143280	5B	143	0.139357481	0.112903226	-0.814111378
wsnp_Ex_rep_c101703_87021883	6B	65	0.139437706	0.334101382	-0.52697706
IAAV2072	1A	75	0.139712706	0.419354839	-0.535919829
IAAV3972	5B	42	0.139903966	0.200460829	-0.796421238
wsnp_Ex_c5341_9443380	7A	124	0.140258921	0.248847926	-0.62807179
Ku_c32537_241	6B	65	0.140362514	0.33640553	0.528240044
BS00099719_51	5B	110	0.140540852	0.458525346	0.554206071
BS00079443_51	2A	106	0.140873578	0.460829493	0.564524157
wsnp_JD_c11273_11770307	3A	85	0.140904208	0.099078341	1.155885797
BobWhite_c47103_205	5B	56	0.141177629	0.209677419	-0.61939155
RAC875_rep_c69619_78	2A	131	0.14125301	0.403225806	0.518716963
RAC875_c19111_628	7A	153	0.141300762	0.426267281	0.530380459
Kukri_c3501_1175	2B	157	0.141429274	0.105990783	0.929569037
BobWhite_c11808_975	6D	22	0.141560707	0.405529954	-0.511358832
wsnp_JD_rep_c50820_34666611	3B	132	0.141574053	0.288018433	-0.567692139
Tdurum_contig67161_99	7B	136	0.141580213	0.474654378	0.540550685
wsnp_JD_c15127_14676522	2A	117	0.141633084	0.460829493	0.508022805
RAC875_rep_c105196_532	1D	100	0.141664849	0.122119816	0.779182164
BobWhite_c40455_116	3B	72	0.141737033	0.276497696	0.567110294
BS00110489_51	5B	45	0.141934026	0.198156682	-0.728138859
BS00087437_51	1A	70	0.142005897	0.30875576	0.742181222
BS00079127_51	6B	65	0.142442333	0.331797235	-0.527110417
wsnp_Ku_c4910_8793327	6B	99	0.142501718	0.488479263	-0.53275884
wsnp_JD_c33645_25575463	4B	71	0.14271412	0.15437788	0.720958976
BS00022523_51	6D	24	0.142806023	0.433179724	0.511668246
IACX2961	1B	107	0.142865754	0.465437788	0.506590713
Tdurum_contig50954_880	3B	51	0.143042991	0.244239631	0.599693131
BobWhite_rep_c63943_76	5A	73	0.14314039	0.292626728	-0.588451482
wsnp_CAP11_rep_c4157_1965583	3A	34	0.143259566	0.476958525	0.495227896
BS00021739_51	2A	106	0.143428076	0.465437788	0.567070154
wsnp_Ex_rep_c68671_67525179	7D	134	0.143545739	0.092165899	0.85377263
RAC875_c55774_126	7A	35	0.143601901	0.463133641	-0.557640764
RAC875_c41604_1001	6B	65	0.143620225	0.33640553	-0.528442537
Tdurum_contig62040_1253	6B	57	0.14363314	0.175115207	-0.782245218
Kukri_c55096_140	6B	65	0.143636786	0.331797235	0.528403547
Kukri_c40035_258	2A	99	0.143729374	0.322580645	-0.528307642
Excalibur_rep_c108662_132	2B	111	0.143922678	0.115207373	0.784760504
wsnp_Ku_c10877_17896883	5D	191	0.144069244	0.211981567	-0.623822578
Excalibur_c95707_285	7A	152	0.14440799	0.433179724	-0.521823054
Tdurum_contig97942_51	5B	181	0.144604329	0.347926267	0.53594406
wsnp_Ex_c5412_9564478	2A	77	0.144941657	0.228110599	-0.624686967
Excalibur_c25390_2483	6A	138	0.144956291	0.410138249	0.552360946
Excalibur_c8585_701	1B	118	0.144989859	0.47235023	-0.495103823
Tdurum_contig11216_942	1B	118	0.144989859	0.47235023	0.495103823
wsnp_Ex_rep_c69647_68598463	5A	87	0.145044421	0.297235023	0.575942025
wsnp_Ex_c5072_9006666	4A	164	0.145386109	0.112903226	0.787241762
Kukri_rep_c117390_70	6B	57	0.145819266	0.177419355	0.769468722
wsnp_Ex_c1725_3267186	6B	65	0.145995313	0.329493088	0.526876506
IACX6496	5D	70	0.14612199	0.403225806	0.530203963
Kukri_rep_c69087_153	2D	51	0.146282472	0.306451613	0.565265519
RFL_Contig1118_1073	1A	43	0.146487606	0.262672811	-0.565635184
BS00071558_51	7A	136	0.146519251	0.281105991	0.582133568
Jagger_c556_473	6B	65	0.146925249	0.33640553	-0.519215423
wsnp_Ex_c9470_15701734	6B	65	0.146925249	0.33640553	-0.519215423
wsnp_Ra_c11600_18784716	6B	65	0.146925249	0.33640553	0.519215423
wsnp_BE445348B_Ta_2_1	3B	73	0.147217027	0.069124424	-1.003356332
RAC875_c30315_692	5D	69	0.14723679	0.059907834	-1.022658807
CAP12_rep_c6956_169	2A	115	0.147362592	0.115207373	0.773915593
Tdurum_contig52015_870	7A	35	0.147730751	0.276497696	-0.561929766
RAC875_c12959_869	4B	40	0.147817714	0.177419355	0.703183766
wsnp_Ku_c24981_34948114	6B	67	0.147849432	0.177419355	-0.669856736
IAAV4590	5B	41	0.148184361	0.423963134	-0.578090507
RAC875_c68056_81	3A	180	0.148186275	0.394009217	0.587111125
BS00063624_51	3B	99	0.14823393	0.497695853	-0.496621775
Kukri_c45876_61	6D	153	0.148361431	0.076036866	-1.088392866
BS00091701_51	7A	42	0.148437197	0.407834101	0.488192977
wsnp_Ex_c46274_51831129	7B	56	0.148589387	0.410138249	0.519059472
Ku_c23118_149	2A	69	0.149378576	0.294930876	-0.556455492
wsnp_Ex_c42653_49180603	7A	114	0.149908507	0.352534562	0.552331263
Excalibur_c38433_291	5B	105	0.150044806	0.451612903	-0.502626035
BS00026203_51	6B	65	0.150098913	0.334101382	-0.519260514
wsnp_Ex_c8267_13954978	6B	65	0.150098913	0.334101382	-0.519260514
wsnp_JD_c2691_3617481	6B	65	0.150098913	0.334101382	-0.519260514
BS00063631_51	6B	65	0.150098913	0.334101382	0.519260514
Ra_c1726_1071	5B	69	0.150141714	0.170506912	0.683076603
JD_c21248_511	4A	9	0.15052234	0.225806452	-0.597109641
RAC875_c7110_2706	6B	65	0.150800302	0.331797235	0.517653906
BS00022982_51	2A	66	0.15081575	0.435483871	-0.506087861
wsnp_RFL_Contig1510_707132	7A	136	0.15091939	0.449308756	-0.503394237
Kukri_c34453_332	4B	71	0.150942386	0.156682028	0.707262453
RAC875_c14926_589	1A	53	0.151063666	0.188940092	-0.673895507
Kukri_c10017_833	2B	100	0.151505262	0.262672811	-0.566543073
wsnp_Ex_c658_1294003	5B	44	0.15191943	0.198156682	0.785323106
BS00082760_51	6B	65	0.152408269	0.33640553	-0.512403469
Kukri_c74599_85	7A	46	0.152463868	0.391705069	0.496692398
BS00066127_51	5A	45	0.15252391	0.262672811	0.564638739
wsnp_Ex_c6059_10615895	7A	136	0.152602928	0.440092166	-0.503635378
BS00031746_51	7B	56	0.152813941	0.389400922	0.529491335
Tdurum_contig52350_296	2A	151	0.152917157	0.193548387	-0.640315864
RAC875_rep_c73925_276	2A	106	0.153201905	0.463133641	0.548919379
BS00024107_51	1B	159	0.153634362	0.331797235	0.524224448
wsnp_Ex_c16045_24471413	5B	184	0.153849777	0.228110599	0.682369401
wsnp_BE443995B_Ta_2_2	3A	85	0.154116755	0.094470046	1.154654659
wsnp_Ku_c33917_43336069	1A	101	0.154883441	0.479262673	-0.487128383
BobWhite_c5418_82	6B	57	0.154973736	0.177419355	-0.752511802
RAC875_c33609_381	6B	57	0.154973736	0.177419355	-0.752511802
RAC875_rep_c71306_97	6B	57	0.154973736	0.177419355	0.752511802
Tdurum_contig32619_202	6B	57	0.154973736	0.177419355	0.752511802
wsnp_Ku_c35839_44981841	6B	57	0.154973736	0.177419355	0.752511802
BobWhite_c18408_199	3A	89	0.155026402	0.218894009	-0.629778999
RAC875_c15109_106	3A	131	0.155061896	0.421658986	-0.50712658
Kukri_c365_345	2D	101	0.155135854	0.193548387	-0.634687566
RAC875_c6538_123	2B	26	0.155194581	0.311059908	-0.589378184
IACX11417	2A	47	0.155311297	0.421658986	-0.499129172
wsnp_RFL_Contig1951_1127302	2A	47	0.155311297	0.421658986	0.499129172
BS00065732_51	5B	20	0.155330368	0.089861751	-0.828150207
wsnp_Ra_c27839_37354085	6B	65	0.155499109	0.331797235	-0.513947298
Excalibur_c7823_397	6B	65	0.155499109	0.331797235	0.513947298
wsnp_Ex_c8843_14783989	6B	65	0.155499109	0.331797235	0.513947298
wsnp_JD_c5591_6743599	6B	65	0.155499109	0.331797235	0.513947298
wsnp_Ex_c1398_2677127	6B	65	0.155784802	0.338709677	-0.514717422
wsnp_BE443187B_Ta_2_1	5B	51	0.155837552	0.117511521	-0.759215456
Ra_c42576_780	6D	24	0.155885615	0.433179724	0.489223924
BS00037002_51	6A	4	0.155954755	0.207373272	0.611788365
BobWhite_c7281_328	3B	80	0.156028037	0.059907834	1.092675073
Excalibur_rep_c84475_162	6B	65	0.15605251	0.324884793	-0.510704325
BS00034147_51	4B	114	0.156559884	0.251152074	0.548275594
RAC875_c90029_92	6B	65	0.156595019	0.33640553	-0.5136305
wsnp_Ex_c5192_9203682	1A	78	0.156633437	0.288018433	-0.535826273
IAAV3851	3A	170	0.156833015	0.304147465	-0.590251642
Kukri_c86812_193	5A	113	0.156879175	0.271889401	0.558174958
D_contig03023_692	1B	161	0.156988453	0.329493088	0.519111917
wsnp_Ra_c11942_19247669	6B	65	0.157101033	0.338709677	0.505631113
RAC875_c18058_1070	3A	123	0.15723551	0.076036866	0.94303749
CAP12_c2472_60	2B	107	0.157389319	0.138248848	0.77841228
wsnp_Ex_c50195_54565006	4B	71	0.157780648	0.149769585	0.713033987
BobWhite_c45091_53	6B	72	0.157838815	0.112903226	-0.770838687
wsnp_CD454706B_Ta_1_1	6B	72	0.157838815	0.112903226	0.770838687
BS00021660_51	5A	43	0.157951007	0.149769585	-0.693386487
wsnp_Ku_c6065_10682531	7A	125	0.158067089	0.453917051	0.565179671
BobWhite_c23617_167	1B	118	0.158169017	0.474654378	0.481386729
BS00009342_51	4B	76	0.158653719	0.460829493	-0.513000938
BS00011060_51	4A	40	0.158777421	0.209677419	0.592911024
RFL_Contig6053_3082	6A	126	0.158779149	0.138248848	0.704951022
RAC875_rep_c106400_276	2B	88	0.15899563	0.110599078	-0.786887296
tplb0028p23_691	3B	51	0.159021084	0.251152074	0.597894309
wsnp_Ex_c12219_19526749	2A	102	0.159109638	0.133640553	-0.732916702
wsnp_Ex_c7383_12655992	5A	56	0.159172318	0.193548387	-0.690416488
BS00030843_51	4B	63	0.159313492	0.3640553	-0.493104381
BS00063822_51	5A	45	0.15944325	0.264976959	0.550379738
wsnp_Ex_rep_c69316_68246280	7B	145	0.159510601	0.055299539	-1.038013912
BS00002216_51	1A	75	0.159611678	0.417050691	0.508272624
Kukri_rep_c73477_888	2A	98	0.159721368	0.237327189	-0.571168528
Kukri_c9571_73	3B	70	0.159755944	0.274193548	-0.55322289
BS00021780_51	1A	156	0.159808329	0.246543779	0.569278601
Tdurum_contig45714_546	6B	57	0.159816451	0.168202765	0.765571284
BS00022950_51	2B	67	0.159857476	0.200460829	-0.642468854
wsnp_Ex_c30239_39179460	7A	56	0.160085757	0.087557604	-0.85335802
wsnp_BE403710B_Ta_2_1	4A	95	0.160481109	0.405529954	-0.496021656
RAC875_c52124_90	7A	122	0.160486969	0.285714286	-0.542842865
Excalibur_c23462_677	6B	65	0.160500035	0.324884793	0.507348063
Ex_c1583_1138	5B	56	0.160697468	0.205069124	-0.592030232
wsnp_Ku_c17161_26193672	7B	91	0.160778507	0.112903226	-0.765081803
BS00056278_51	6B	65	0.160898733	0.341013825	0.5074292
Kukri_c23195_266	2A	26	0.161003042	0.426267281	-0.496930052
wsnp_Ex_c19525_28494827	6B	117	0.161100237	0.193548387	-0.65523181
wsnp_CAP11_rep_c8768_3788007	2A	99	0.161210042	0.228110599	0.577802829
wsnp_Ex_c15325_23565935	2A	99	0.161210042	0.228110599	0.577802829
BobWhite_c12426_84	2A	26	0.161290828	0.419354839	-0.496474194
Excalibur_c18324_390	2A	26	0.161290828	0.419354839	-0.496474194
RAC875_c40654_206	4A	120	0.161434198	0.361751152	-0.487857652
BobWhite_c2296_94	6A	137	0.161450921	0.165898618	-0.654736532
BS00036362_51	1B	75	0.16214309	0.306451613	-0.553432257
Excalibur_c16569_765	3B	145	0.162702302	0.175115207	0.633653385
CAP12_c2009_335	5B	45	0.162727403	0.200460829	-0.688881959
Kukri_c2700_1137	6A	85	0.163070745	0.380184332	-0.516617651
BS00022522_51	7B	134	0.16312131	0.175115207	0.645295337
RAC875_c16644_491	7A	50	0.163283928	0.209677419	0.617133818
wsnp_Ra_c13_24540	5A	45	0.163569414	0.264976959	-0.548183807
RAC875_rep_c106118_339	5A	39	0.163614675	0.426267281	0.476683072
RFL_Contig3424_931	4A	137	0.163909602	0.092165899	-0.850230997
wsnp_Ra_c3270_6136601	1A	83	0.163977706	0.235023041	0.572598002
Kukri_c60627_74	2D	41	0.164059651	0.447004608	0.503294814
Excalibur_c97201_294	5B	44	0.164234373	0.195852535	-0.761138683
tplb0048g05_866	2B	114	0.164376455	0.267281106	0.578146349
BS00063748_51	2D	41	0.164575338	0.165898618	-0.726519433
CAP12_c259_307	2A	47	0.164957105	0.414746544	0.486487076
Kukri_c3582_87	1A	77	0.165096608	0.253456221	-0.583404281
wsnp_JD_c13903_13781269	1A	78	0.165144669	0.16359447	-0.690709033
BS00067421_51	1A	78	0.165144669	0.16359447	0.690709033
RFL_Contig6053_2072	6A	126	0.165515743	0.1359447	0.697064035
BS00022178_51	1D	134	0.165560833	0.267281106	-0.575305761
Excalibur_c42450_727	4B	67	0.165661388	0.138248848	0.67673748
RAC875_c27207_380	6B	57	0.165796849	0.179723502	-0.733515319
wsnp_Ex_c34597_42879718	6A	126	0.165879232	0.129032258	-0.720145154
wsnp_CAP11_c68_106078	3A	131	0.16597927	0.442396313	-0.479909384
wsnp_CAP12_c15_9559	3A	131	0.16597927	0.442396313	-0.479909384
BS00110564_51	3A	129	0.16605987	0.18202765	-0.609291187
Tdurum_contig82534_237	7B	140	0.16623707	0.423963134	-0.485170779
wsnp_Ex_c1276_2445537	6B	74	0.166354006	0.387096774	-0.484894366
Kukri_c1214_2316	5B	178	0.166454815	0.313364055	-0.511999517
Kukri_c1214_825	5B	178	0.166454815	0.313364055	-0.511999517
Ku_c28007_1398	1A	22	0.166466344	0.235023041	0.579899769
BS00033442_51	7A	126	0.166519026	0.488479263	0.541825405
BobWhite_c20689_427	4D	102	0.1666635	0.433179724	-0.484754413
Kukri_c27309_590	2D	22	0.167210383	0.14516129	0.69382091
Tdurum_contig50473_889	1B	74	0.167232338	0.278801843	0.528581293
wsnp_BE444644A_Ta_2_2	5A	43	0.167367817	0.117511521	0.742125508
BS00079321_51	5B	116	0.167652429	0.285714286	-0.518461564
RAC875_c26214_505	2A	47	0.167931619	0.419354839	-0.483567863
BobWhite_c19346_434	7A	180	0.168098671	0.1359447	-0.693065487
BS00078413_51	1B	134	0.16810168	0.467741935	-0.496812312
IAAV1917	1D	5	0.168345519	0.161290323	-0.630798546
D_GDS7LZN02IXNP1_255	1D	4	0.168345519	0.161290323	0.630798546
RAC875_c10925_1887	1D	4	0.168345519	0.161290323	0.630798546
CAP11_rep_c5039_201	1B	70	0.168393093	0.129032258	-0.718058609
RAC875_rep_c106439_1159	6A	48	0.168429438	0.412442396	0.496089099
Kukri_c31776_1621	2A	26	0.168644861	0.414746544	-0.485681443
wsnp_Ra_c37745_45806931	1A	78	0.168804587	0.283410138	-0.520168173
BS00067744_51	5B	101	0.168828092	0.437788018	0.487263589
BS00011892_51	1B	160	0.168845727	0.306451613	0.521635169
BS00065076_51	6A	43	0.168852761	0.147465438	0.66827584
RFL_Contig5885_435	6B	17	0.169077463	0.211981567	0.597063259
RAC875_c25339_200	5A	84	0.169131024	0.313364055	0.538017715
wsnp_BE497618A_Ta_1_1	4A	49	0.169153343	0.069124424	0.965054575
Kukri_c38732_246	6B	59	0.169367802	0.177419355	0.667147602
BS00089894_51	1A	81	0.169465185	0.241935484	0.539974136
wsnp_Ex_c45081_50974769	6B	58	0.170147389	0.205069124	0.596031874
wsnp_Ku_c12559_20251082	6B	58	0.170147389	0.205069124	0.596031874
BS00089283_51	4A	38	0.170319546	0.451612903	0.479776077
wsnp_Ku_c20701_30355248	5B	49	0.170550755	0.119815668	0.731168035
Kukri_c75091_220	5A	126	0.170800575	0.391705069	0.522391467
Kukri_rep_c105119_190	5B	44	0.170931926	0.200460829	0.741675573
Tdurum_contig11700_1247	6B	57	0.171175645	0.437788018	0.494126955
BS00023161_51	5B	48	0.171362834	0.117511521	0.732710972
wsnp_Ex_rep_c68023_66768770	5B	56	0.171430406	0.207373272	-0.576449719
Excalibur_c50856_63	1D	93	0.171441112	0.437788018	0.47441746
RAC875_c54764_319	7A	35	0.171615536	0.299539171	-0.508002811
JD_c5418_941	6B	57	0.171946473	0.179723502	0.722823488
Kukri_c3044_221	6B	57	0.172244641	0.170506912	-0.738629516
wsnp_Ex_c12447_19847242	1D	93	0.172427447	0.433179724	0.469074461
Kukri_c97631_275	2B	110	0.172912949	0.205069124	0.585637131
BS00022145_51	7A	114	0.17303416	0.343317972	0.524178577
wsnp_Ku_c2119_4098330	6B	8	0.173271515	0.1359447	-0.731919149
BobWhite_c23946_75	6B	65	0.173498946	0.334101382	-0.48538462
Ku_c35629_568	6B	65	0.173498946	0.334101382	0.48538462
Kukri_c2800_103	6B	65	0.173498946	0.334101382	0.48538462
Excalibur_c4261_1098	6D	135	0.173581837	0.239631336	-0.55357653
wsnp_Ex_c26616_35855805	5B	43	0.173594536	0.198156682	-0.671421472
wsnp_Ex_rep_c67392_65972196	5B	43	0.173594536	0.198156682	0.671421472
BS00012014_51	2D	97	0.173872344	0.486175115	-0.495364803
RAC875_c31276_1128	1A	78	0.174499626	0.276497696	0.524094763
Tdurum_contig44938_2966	6B	70	0.174613858	0.147465438	0.661955252
wsnp_Ra_c16813_25556454	7A	136	0.175028742	0.435483871	-0.475150704
BobWhite_rep_c63278_349	1A	78	0.175103364	0.285714286	-0.514052359
wsnp_Ex_rep_c66628_64934660	1A	78	0.175103364	0.285714286	0.514052359
IAAV2271	4B	40	0.175357801	0.170506912	0.656609236
IACX8074	1B	134	0.175562125	0.306451613	0.498184567
Kukri_c13136_1363	1A	53	0.175660331	0.179723502	0.630404909
Kukri_c12910_908	5B	104	0.175795802	0.435483871	-0.48275118
BS00011072_51	7A	124	0.17593562	0.239631336	-0.586625841
wsnp_Ex_c42653_49180485	7A	115	0.17607744	0.347926267	-0.516839123
IACX7848	7A	161	0.17620089	0.248847926	-0.546234174
wsnp_Ku_c17875_27051169	5B	56	0.176556738	0.211981567	-0.570918665
wsnp_Ex_rep_c68023_66768700	5B	56	0.176556738	0.211981567	0.570918665
wsnp_Ex_c21592_30743513	1A	71	0.176564733	0.078341014	-0.897171802
BS00108577_51	3D	4	0.176687888	0.230414747	0.545449852
BobWhite_c42198_254	6B	66	0.176739725	0.117511521	-0.796243764
BS00087783_51	1D	68	0.176825884	0.361751152	-0.538515521
BS00048031_51	3A	89	0.176889794	0.223502304	-0.593580254
Tdurum_contig62040_1247	6B	57	0.177342346	0.175115207	-0.714975901
Kukri_c45015_145	2A	102	0.177363119	0.140552995	-0.688563849
Excalibur_c9969_98	5B	153	0.177373071	0.382488479	0.483645963
Kukri_c2842_248	6B	67	0.177427336	0.059907834	-0.96545736
BS00022532_51	2D	9	0.177624918	0.417050691	-0.473366086
RAC875_c47161_100	2A	47	0.177624918	0.417050691	-0.473366086
RAC875_c829_1143	2A	26	0.177624918	0.417050691	-0.473366086
BobWhite_c17403_635	2A	124	0.177798231	0.433179724	0.485096209
IACX6178	2A	47	0.177827122	0.414746544	-0.473326022
IACX11443	7B	134	0.177898947	0.384792627	0.482786059
tplb0053a24_2232	3A	15	0.17803359	0.188940092	0.602031119
RFL_Contig2772_1693	5B	126	0.178200916	0.152073733	0.643518657
Excalibur_c25599_358	2A	26	0.178331796	0.412442396	-0.475566725
Excalibur_c14925_1747	7A	114	0.178334768	0.35483871	-0.495693469
wsnp_Ra_c16264_24873670	3B	32	0.178358814	0.373271889	0.504998528
RAC875_rep_c106700_77	5A	46	0.178455459	0.232718894	-0.539199406
Tdurum_contig10546_273	5A	46	0.178455459	0.232718894	-0.539199406
BobWhite_c9711_71	3B	25	0.178656272	0.453917051	0.454203939
BS00065265_51	7B	151	0.17867177	0.370967742	0.486048258
Tdurum_contig42092_348	5B	52	0.178672128	0.400921659	-0.495114292
wsnp_Ex_c6548_11355524	5B	52	0.178672128	0.400921659	-0.495114292
Kukri_c11106_292	6A	41	0.179003479	0.278801843	0.517977811
CAP8_c5043_190	1B	118	0.179098999	0.31797235	0.501601279
wsnp_BF478737A_Ta_2_1	1A	70	0.179280913	0.129032258	-0.69464344
RAC875_c4632_1681	6A	72	0.179300665	0.285714286	0.528115197
BS00110231_51	1B	97	0.180150056	0.329493088	0.491284242
BobWhite_c1361_1187	1A	14	0.180205408	0.260368664	-0.552326871
IAAV7916	7A	113	0.180267815	0.49078341	0.472423007
Kukri_rep_c105243_341	6B	66	0.180458546	0.198156682	0.571585848
wsnp_Ku_c6065_10682577	7A	125	0.180545828	0.451612903	0.539788788
RAC875_c23775_406	5A	84	0.180547845	0.297235023	-0.530420907
Excalibur_c9580_1142	2B	107	0.180881155	0.057603687	-0.998669762
wsnp_JD_c2954_3925740	6B	58	0.181173937	0.228110599	0.562328667
BS00022772_51	6B	65	0.181179404	0.251152074	0.56096185
RAC875_c44365_203	3B	68	0.181180224	0.361751152	-0.499037392
RAC875_c52458_454	2A	115	0.18132041	0.435483871	-0.479963216
wsnp_Ex_c26740_35969367	4A	106	0.181324584	0.281105991	-0.541394308
Kukri_rep_c100676_151	6B	58	0.181428336	0.225806452	-0.560283126
RAC875_c41786_587	6A	43	0.181800248	0.285714286	-0.523535379
wsnp_Ex_c55735_58127324	2B	106	0.181919367	0.207373272	0.581412208
wsnp_Ku_c2637_5009091	6D	19	0.182126133	0.419354839	-0.460366681
wsnp_Ex_rep_c110800_93013978	6D	122	0.182247708	0.165898618	0.647403388
Tdurum_contig62040_1487	6B	57	0.182278718	0.179723502	-0.705911107
RAC875_rep_c111778_387	7A	126	0.18233088	0.30875576	-0.535759091
RAC875_rep_c118667_79	2B	109	0.182577495	0.110599078	-0.719548263
RAC875_c3141_214	3D	4	0.182640161	0.101382488	-0.765280604
Excalibur_c30648_924	6B	10	0.182918919	0.142857143	0.641811734
Kukri_c494_1413	6A	141	0.182972877	0.34562212	-0.51965549
Ra_c105707_788	1A	81	0.183160391	0.241935484	-0.524396531
BS00021999_51	6A	72	0.183174423	0.329493088	-0.498197281
wsnp_CAP8_c4597_2237727	6A	85	0.18321137	0.387096774	0.493775398
wsnp_Ex_c11578_18655261	6A	85	0.18321137	0.387096774	0.493775398
wsnp_Ex_c16446_24946990	6B	65	0.183374619	0.329493088	-0.479691546
BS00046165_51	2B	114	0.183414355	0.209677419	-0.58494702
wsnp_Ex_c23383_32628864	6D	82	0.184085357	0.110599078	-0.734687866
Tdurum_contig81516_69	6A	85	0.184151907	0.389400922	-0.490678416
Kukri_c28160_2017	7B	147	0.184500424	0.269585253	0.514787317
wsnp_Ex_c11348_18326158	6B	72	0.184567105	0.140552995	-0.66499846
Kukri_rep_c73094_348	5D	72	0.184675591	0.115207373	-0.791154402
BobWhite_c11495_120	5B	112	0.184695852	0.474654378	-0.48459612
BS00077448_51	6A	85	0.1848789	0.384792627	0.491044843
Tdurum_contig82534_311	7B	140	0.185127939	0.442396313	0.472858072
Kukri_c47825_138	1A	71	0.185205278	0.085253456	-0.847642088
Kukri_c5967_586	5A	84	0.185386095	0.30875576	0.516394725
Ku_c69113_923	5B	45	0.185445502	0.193548387	0.657719337
wsnp_Ex_c1482_2835474	7A	136	0.185474983	0.440092166	0.466757608
Kukri_c67810_105	7B	76	0.185524461	0.177419355	1.080656198
wsnp_Ex_c33455_41940691	5B	56	0.185991057	0.214285714	-0.557826173
BS00066468_51	7A	156	0.186244157	0.497695853	0.479020474
wsnp_Ku_c11690_19042937	6B	72	0.186357904	0.110599078	0.732370538
D_GBUVHFX02FY8QG_158	5D	69	0.186778087	0.062211982	-0.924005976
Ex_c1583_1688	5B	56	0.187173094	0.209677419	-0.55666845
wsnp_Ex_rep_c66903_65319487	5B	56	0.187173094	0.209677419	-0.55666845
BobWhite_c40633_308	5A	84	0.187282794	0.30875576	-0.516387669
Kukri_rep_c104727_91	2A	99	0.187372019	0.230414747	-0.544330556
BobWhite_c4499_153	1A	55	0.187485455	0.17281106	0.60592218
wsnp_Ex_c14101_22012676	6B	67	0.187532035	0.142857143	0.627005961
BS00067682_51	7A	213	0.187590781	0.444700461	-0.482636891
wsnp_Ra_c40910_48252997	7A	136	0.187611811	0.442396313	-0.466316046
Tdurum_contig47083_278	1B	41	0.187666831	0.375576037	0.483596523
IAAV4133	7D	135	0.187729559	0.094470046	0.756143664
Tdurum_contig50954_475	3B	51	0.187959788	0.241935484	-0.540711676
BS00009458_51	2D	96	0.188050715	0.479262673	0.476501668
BobWhite_c6998_365	1D	93	0.188329469	0.433179724	0.45421944
wsnp_BQ167580B_Ta_2_1	3B	80	0.188389178	0.237327189	-0.533792917
Kukri_c26168_713	1D	3	0.188415981	0.156682028	0.611445232
RAC875_c3956_275	3B	12	0.188660446	0.49078341	-0.482782283
wsnp_Ex_c5634_9906981	1A	71	0.188737563	0.066820276	-0.955207533
IAAV1523	3A	153	0.189165652	0.248847926	-0.589664404
IAAV2593	5B	123	0.189384527	0.251152074	-0.532172481
Jagger_c3757_131	1B	118	0.18955096	0.474654378	0.449463376
wsnp_Ex_c2887_5330426	2A	98	0.189656219	0.241935484	0.538368459
Excalibur_c45297_316	5A	87	0.189812123	0.31797235	-0.510783639
BS00087086_51	1D	68	0.18991497	0.278801843	-0.608483703
Excalibur_c12703_766	1D	68	0.18991497	0.278801843	-0.608483703
Tdurum_contig52447_814	5B	58	0.190113279	0.216589862	-0.549510322
IAAV4188	5B	56	0.190113279	0.216589862	0.549510322
Tdurum_contig97520_902	6A	139	0.190350097	0.497695853	-0.500945308
Excalibur_c42146_338	2B	131	0.190657124	0.152073733	-0.655040074
Kukri_c3983_670	6B	65	0.190746657	0.188940092	-0.635821378
wsnp_Ex_c34303_42642389	2B	146	0.190831041	0.375576037	-0.569797552
Kukri_rep_c107771_588	1A	65	0.191211177	0.048387097	1.058179925
Tdurum_contig99143_205	7A	117	0.191247184	0.493087558	0.460151973
RAC875_c23461_428	6B	82	0.191289132	0.396313364	-0.484013882
RAC875_c3427_734	3A	91	0.191775172	0.221198157	-0.577596206
IACX9352	4B	71	0.191835295	0.152073733	0.640366388
BS00021873_51	5A	39	0.192029682	0.405529954	-0.444986215
IAAV2411	5B	35	0.192403647	0.223502304	-1.341675341
Excalibur_rep_c79404_164	7A	136	0.192556148	0.444700461	0.46107402
wsnp_Ex_c65985_64188864	5D	70	0.192637753	0.064516129	-0.884960532
wsnp_Ku_rep_c72922_72561803	5D	70	0.192637753	0.064516129	-0.884960532
BS00022045_51	7B	90	0.192803214	0.082949309	0.822295118
wsnp_JD_c14769_14413046	4A	49	0.192829933	0.073732719	0.856450938
RAC875_c38663_2179	4A	49	0.19290717	0.069124424	-0.87808598
wsnp_CAP7_c32_19340	4A	49	0.19290717	0.069124424	-0.87808598
wsnp_Ku_c61953_63254478	4A	49	0.19290717	0.069124424	-0.87808598
Ra_c58335_189	3B	13	0.192986202	0.470046083	-0.464291791
IACX7714	7D	136	0.193163254	0.096774194	0.746621006
RAC875_rep_c73318_362	6A	72	0.193268623	0.288018433	0.514343759
Tdurum_contig36142_150	5A	84	0.193538296	0.304147465	-0.505637105
RAC875_c27548_234	7B	93	0.19374809	0.085253456	-0.794823403
Kukri_rep_c106786_230	2D	12	0.193830553	0.211981567	0.551904662
Excalibur_c52196_235	6A	120	0.194030199	0.161290323	0.602889266
Kukri_c53501_305	2A	163	0.194290974	0.165898618	-0.620559962
BS00048067_51	4A	134	0.194621244	0.179723502	0.63611755
Ra_c9698_1606	6B	73	0.194641551	0.290322581	0.505700819
BS00080317_51	6B	65	0.195007067	0.31797235	0.4847634
Tdurum_contig9835_664	6A	85	0.195439528	0.382488479	-0.482851134
wsnp_BE490147A_Ta_2_1	6A	85	0.195439528	0.382488479	0.482851134
wsnp_CAP11_c303_253438	6A	85	0.195439528	0.382488479	0.482851134
wsnp_Ex_c9502_15748469	6A	85	0.195439528	0.382488479	0.482851134
BS00077498_51	1B	122	0.195656983	0.375576037	0.465749426
Excalibur_c20597_509	6A	17	0.195791271	0.400921659	0.455859843
RAC875_c32639_395	5A	126	0.196178437	0.394009217	0.493205323
wsnp_Ex_rep_c66255_64400455	1B	98	0.196189713	0.329493088	-0.474279358
BS00073011_51	3B	71	0.196268234	0.285714286	-0.495469471
wsnp_Ex_c1880_3545329	5A	105	0.196355537	0.479262673	0.463009186
BS00012036_51	2B	108	0.19664089	0.126728111	0.69363819
wsnp_Ex_c20386_29451037	4A	40	0.196781496	0.200460829	-0.549357585
Tdurum_contig82190_124	5A	84	0.198048187	0.285714286	0.51903139
JG_c3077_214	3A	78	0.198167704	0.271889401	0.512469462
BS00066545_51	2B	100	0.198342638	0.223502304	-0.550326616
Ra_c58279_684	2A	78	0.198456925	0.230414747	0.548482424
Kukri_c50527_241	3D	4	0.198459976	0.223502304	0.525876137
BobWhite_c25105_507	7A	213	0.198503449	0.165898618	0.582970228
BS00021735_51	5B	118	0.198519261	0.320276498	-0.488674857
BS00016650_51	2B	109	0.19901327	0.380184332	-0.478063417
BS00034148_51	4B	114	0.199285197	0.341013825	0.461404261
RAC875_c34939_963	7B	171	0.199313822	0.412442396	0.455054829
RAC875_c13_1965	5A	45	0.199366558	0.267281106	0.499788595
Kukri_c74409_199	4A	40	0.199454203	0.186635945	-0.556225553
Excalibur_c73922_55	2B	108	0.199665511	0.105990783	0.766559263
BS00103625_51	5B	41	0.199802486	0.235023041	0.688325211
BS00077789_51	6A	37	0.200037156	0.320276498	-0.500612092
Tdurum_contig52695_388	5A	89	0.200421292	0.421658986	-0.455741822
Excalibur_rep_c101407_222	7A	114	0.200644018	0.34562212	0.482347214
BS00023049_51	1D	134	0.200840841	0.262672811	0.539350352
BS00074301_51	5A	89	0.201213102	0.407834101	0.462202697
wsnp_Ex_rep_c107564_91144523	4D	71	0.201217483	0.073732719	-0.822220598
BS00095568_51	1B	70	0.201532566	0.126728111	0.668961228
wsnp_Ex_c4124_7455032	6B	72	0.202151846	0.103686636	-0.725011641
wsnp_Ex_c31256_40071875	6B	72	0.202151846	0.103686636	0.725011641
CAP11_c991_160	6B	72	0.202542956	0.211981567	0.53877558
BS00035883_51	2A	115	0.202959019	0.251152074	-0.517851087
RAC875_c20883_693	1D	3	0.202992209	0.152073733	0.595209798
wsnp_Ku_c55961_59662821	5D	191	0.203291107	0.232718894	-0.526063351
Tdurum_contig50536_603	7A	42	0.203414363	0.350230415	-0.462273231
Excalibur_c42413_442	2D	97	0.203539881	0.294930876	0.503984192
Tdurum_contig12648_389	6B	119	0.203825253	0.350230415	0.48536272
Kukri_c38732_225	6B	59	0.203906211	0.177419355	-0.615301231
wsnp_Ra_c3766_6947263	6B	59	0.203906211	0.177419355	-0.615301231
Excalibur_c3988_1660	4A	106	0.204227299	0.281105991	0.509711256
BobWhite_c10238_127	2B	90	0.204644994	0.274193548	0.500568088
BS00070001_51	2B	89	0.204644994	0.274193548	0.500568088
BS00083078_51	2B	90	0.204644994	0.274193548	0.500568088
IAAV980	2B	89	0.204644994	0.274193548	0.500568088
IAAV169	6B	72	0.204874466	0.14516129	0.621962165
RAC875_c17720_501	2B	70	0.205027103	0.184331797	-0.597430095
wsnp_Ex_c5123_9089025	2B	114	0.205072844	0.218894009	-0.555016802
D_contig25392_201	1B	61	0.205140881	0.126728111	0.663143777
RAC875_c16644_1722	7A	50	0.205222651	0.225806452	-0.546525619
wsnp_Ku_c13052_20918857	4B	72	0.205361928	0.129032258	0.632829046
RAC875_c32923_95	7A	114	0.205920864	0.361751152	0.464592918
IACX3288	5B	57	0.206104881	0.428571429	0.456709793
BS00022299_51	5A	125	0.20638406	0.30875576	-0.498501651
RFL_Contig4849_702	2B	99	0.206398255	0.225806452	0.536922992
BS00067117_51	3D	4	0.206418595	0.218894009	0.528305193
BS00069368_51	6B	65	0.206692068	0.341013825	0.456360969
Tdurum_contig86202_175	5A	89	0.206745439	0.322580645	0.472144096
Tdurum_contig61970_499	6B	57	0.207032294	0.177419355	-0.670945517
BS00066847_51	1D	68	0.207729445	0.387096774	-0.585636467
Tdurum_contig33628_129	4A	38	0.2078536	0.453917051	-0.442440273
Kukri_c3044_188	6B	57	0.208090871	0.170506912	0.676788709
IACX9290	1B	134	0.208117183	0.304147465	0.461385361
RAC875_rep_c69917_755	3B	82	0.208250078	0.140552995	-0.630783359
wsnp_Ex_c48257_53217539	5B	43	0.208641361	0.248847926	-0.554797664
Tdurum_contig83837_251	7A	141	0.208773256	0.343317972	-0.459585854
RAC875_c35846_671	1D	93	0.208956864	0.442396313	0.43639655
RAC875_c26887_562	6B	66	0.208972837	0.057603687	-0.92225296
Tdurum_contig45559_403	6B	80	0.208981374	0.230414747	-0.518568178
wsnp_Ku_c4924_8816643	4A	66	0.209104087	0.099078341	0.770226093
Excalibur_c12215_352	1A	65	0.209340146	0.050691244	-1.016110251
Tdurum_contig5008_635	1A	65	0.209340146	0.050691244	1.016110251
RFL_Contig1457_465	5B	28	0.209567508	0.156682028	-0.588128829
wsnp_Ex_rep_c75281_72691359	5B	51	0.210005269	0.373271889	-0.46330299
BobWhite_c9704_273	3A	78	0.210395048	0.255760369	0.522434127
RAC875_c48202_231	7A	42	0.210436403	0.361751152	0.456043957
wsnp_Ex_rep_c103087_88123733	1A	71	0.210513057	0.405529954	0.539822821
wsnp_Ex_c11837_18996495	3B	81	0.210656743	0.170506912	-0.628270084
IAAV4876	3B	51	0.210762122	0.225806452	0.519205349
Ku_c34562_480	2B	72	0.210841538	0.17281106	-0.599050212
tplb0059i08_441	1A	156	0.210993073	0.304147465	0.46510612
Ra_c58279_702	2A	78	0.211077991	0.232718894	0.535129846
wsnp_Ex_c5412_9564346	2A	77	0.211077991	0.232718894	0.535129846
BS00090253_51	6A	13	0.211086431	0.370967742	0.476437868
RAC875_c31973_225	6A	72	0.211102953	0.290322581	-0.493885676
wsnp_Ex_c18941_27840714	5A	75	0.21132529	0.258064516	0.520687624
Ra_c272_1632	1A	71	0.211798265	0.059907834	0.90815948
wsnp_Ex_c9502_15748251	6A	85	0.211870966	0.380184332	-0.466840485
Kukri_rep_c106290_204	2B	69	0.212079898	0.179723502	-0.588193937
Kukri_c11959_587	7B	134	0.212300357	0.382488479	0.450697464
wsnp_Ex_c22401_31592784	3B	62	0.212360036	0.373271889	0.463522797
RAC875_c61493_327	5A	82	0.212740909	0.350230415	0.433122365
Tdurum_contig28353_1628	5B	119	0.212826833	0.331797235	0.466307613
Kukri_c4599_482	3B	68	0.213607268	0.361751152	0.461022556
Kukri_c32046_493	3B	63	0.21364846	0.31797235	-0.480894989
BS00075108_51	3B	63	0.21364846	0.31797235	0.480894989
BS00024814_51	5B	147	0.213729144	0.311059908	-0.4736631
IAAV3791	2A	141	0.213819967	0.486175115	-0.436019774
Ku_c269_2643	2A	75	0.213879149	0.094470046	0.72781354
wsnp_JD_c12088_12411845	2A	106	0.214122749	0.228110599	-0.511801745
wsnp_CAP12_c901_472535	2A	106	0.214122749	0.228110599	0.511801745
wsnp_Ex_c3572_6531810	1A	71	0.214130671	0.080645161	0.820021922
BobWhite_rep_c63940_205	2D	92	0.214356729	0.085253456	-0.801703878
RAC875_c10132_462	2B	115	0.214404695	0.103686636	0.703134989
RAC875_c17459_566	2B	114	0.214404695	0.103686636	0.703134989
Kukri_c25794_863	3B	72	0.214485728	0.267281106	0.481479109
wsnp_CAP11_c3599_1741800	6B	67	0.214610239	0.057603687	-0.89613767
Ex_c11348_1256	6B	72	0.214619727	0.138248848	-0.630105888
Ku_c68657_464	6B	72	0.214619727	0.138248848	-0.630105888
wsnp_Ex_rep_c69631_68583202	5B	57	0.21474019	0.453917051	-0.442751568
Kukri_c40621_513	2B	108	0.214770156	0.105990783	0.763702128
wsnp_Ku_c3869_7094615	5B	52	0.215070004	0.347926267	0.472362313
Tdurum_contig41127_265	4A	127	0.215108311	0.184331797	0.593680661
Kukri_rep_c101179_404	7A	42	0.215395994	0.405529954	-0.426356992
Tdurum_contig100004_204	3B	92	0.215406787	0.283410138	-0.484213636
BS00107804_51	2A	122	0.215441747	0.322580645	-0.46115556
BS00022810_51	7B	145	0.215484583	0.456221198	-0.424749835
Kukri_c3338_271	5A	46	0.215521653	0.096774194	0.714644812
Ex_c55735_1012	2B	106	0.215589607	0.209677419	0.539983107
RAC875_rep_c72670_558	3B	132	0.215671726	0.285714286	0.477258546
Excalibur_c17872_137	1A	70	0.215684132	0.062211982	-0.937965776
RAC875_c33300_141	1A	71	0.215684132	0.062211982	-0.937965776
wsnp_Ex_rep_c105541_89932598	1A	71	0.215684132	0.062211982	-0.937965776
wsnp_Ku_c17726_26872129	1A	71	0.215684132	0.062211982	-0.937965776
CAP12_c6266_298	1A	71	0.215684132	0.062211982	0.937965776
CAP12_c6266_339	1A	71	0.215684132	0.062211982	0.937965776
Ex_c12763_662	1A	71	0.215684132	0.062211982	0.937965776
RAC875_c18539_1159	1A	75	0.215684132	0.062211982	0.937965776
wsnp_Ex_c1374_2630879	1A	71	0.215684132	0.062211982	0.937965776
wsnp_Ex_c33831_42253707	1A	70	0.215684132	0.062211982	0.937965776
RAC875_c12821_466	6A	141	0.215768105	0.382488479	0.482319178
BS00076246_51	5A	89	0.215871331	0.31797235	0.461332339
Kukri_rep_c69660_52	6B	64	0.215999204	0.322580645	0.466450788
BobWhite_c4399_447	7A	136	0.216202041	0.082949309	-0.7499713
Kukri_c4581_737	5B	118	0.216230796	0.32718894	0.465877135
Tdurum_contig42092_281	5B	56	0.216295374	0.122119816	0.650848416
Excalibur_rep_c91489_103	5B	45	0.216542369	0.207373272	0.610369537
IAAV5469	5B	51	0.216834277	0.368663594	-0.45624003
IAAV4613	3B	71	0.217178608	0.230414747	-0.498945495
wsnp_Ex_c558_1105911	7A	131	0.217422842	0.262672811	-0.48840909
wsnp_Ex_c9729_16071358	2B	108	0.217425186	0.126728111	-0.658196218
Kukri_rep_c106477_365	7B	171	0.217491927	0.486175115	-0.435828976
wsnp_Ex_c62351_62025689	5A	43	0.217823196	0.15437788	-0.594901893
Excalibur_c854_1459	3A	89	0.217883612	0.188940092	-0.616133657
wsnp_Ex_c1962_3696265	2B	66	0.217960117	0.17281106	0.55895914
wsnp_Ex_c6400_11123059	2D	38	0.217997056	0.405529954	-0.422690314
wsnp_Ra_c7280_12576178	3A	88	0.21806424	0.052995392	-0.925192489
RAC875_c82589_246	5B	183	0.218574529	0.239631336	0.56545781
Kukri_c3866_1768	4A	164	0.21902936	0.124423963	-0.636410773
BS00049997_51	5B	129	0.219103416	0.274193548	-0.504237778
BS00069723_51	1B	70	0.219569574	0.124423963	-0.642521314
BS00094057_51	3A	21	0.219691465	0.188940092	0.54352945
Kukri_c15308_173	2A	99	0.220022531	0.232718894	-0.503168207
wsnp_Ex_rep_c68113_66877517	2A	99	0.220022531	0.232718894	-0.503168207
RAC875_rep_c70093_1079	2A	106	0.220022531	0.232718894	0.503168207
RAC875_c101541_132	6B	122	0.220161116	0.156682028	0.641057127
Excalibur_rep_c72368_68	1B	98	0.220362239	0.331797235	-0.4477245
wsnp_CAP8_c7510_3461645	6B	66	0.220512168	0.267281106	0.485181112
IACX5717	5D	205	0.220647408	0.218894009	0.525647195
BS00040336_51	2A	104	0.22093546	0.486175115	-0.408454063
BobWhite_c26529_106	7A	136	0.220989919	0.15437788	-0.637976127
RAC875_c4047_115	1B	137	0.221118096	0.357142857	0.432078054
wsnp_Ex_c53976_57027635	1B	74	0.221772577	0.290322581	0.464554999
Tdurum_contig42093_1170	7A	136	0.221793768	0.223502304	-0.569070915
wsnp_Ex_c13721_21532196	7A	136	0.221793768	0.223502304	-0.569070915
Excalibur_c48317_242	1D	93	0.222465861	0.437788018	0.428799364
BS00069273_51	3B	115	0.22267995	0.152073733	0.581029216
wsnp_Ex_c18665_27541568	1D	93	0.222958329	0.442396313	0.426871425
Tdurum_contig42414_1071	6B	72	0.223130873	0.140552995	-0.615143878
IAAV8999	5B	41	0.223139093	0.428571429	0.485567814
BS00099986_51	5B	147	0.223157734	0.387096774	0.427157205
Tdurum_contig5486_1406	6B	50	0.22324565	0.087557604	-0.730188061
Ex_c102862_798	6B	57	0.223328636	0.426267281	0.4517298
IAAV1971	7A	117	0.223329919	0.361751152	0.45556688
Kukri_c7436_2259	1A	51	0.223351195	0.050691244	0.925831027
RFL_Contig2605_672	6A	74	0.223353248	0.262672811	-0.535893776
Kukri_c57014_168	2B	119	0.223416186	0.338709677	-0.466337072
RAC875_c35723_106	7A	145	0.223449858	0.133640553	0.638892045
BobWhite_s66966_118	4A	127	0.223724258	0.184331797	0.583834381
Kukri_c5579_466	2D	51	0.223805768	0.288018433	-0.489261217
wsnp_Ex_c4331_7808746	4A	127	0.223960136	0.177419355	-0.596126803
Excalibur_c20597_538	6A	12	0.223971324	0.382488479	-0.45427409
Kukri_c3009_1255	6A	12	0.223971324	0.382488479	0.45427409
wsnp_BE497169B_Ta_2_2	3B	30	0.224272273	0.447004608	-0.442061709
RAC875_c31214_58	2B	157	0.224379697	0.320276498	-0.451619196
BS00031339_51	5B	184	0.225118491	0.207373272	0.60130468
Tdurum_contig71365_233	2B	120	0.225332805	0.33640553	-0.464574047
BobWhite_c19945_341	2B	24	0.225495502	0.320276498	-0.453930061
Ku_c13342_414	5B	46	0.225573757	0.375576037	0.449036776
BS00057323_51	7B	122	0.225591319	0.131336406	-0.606544613
BS00056823_51	1A	143	0.225596114	0.082949309	-0.750819348
Tdurum_contig18858_324	2B	109	0.225813497	0.437788018	0.437999097
BS00048191_51	6B	67	0.226340791	0.055299539	-0.881439497
Tdurum_contig13698_141	6B	67	0.226340791	0.055299539	-0.881439497
wsnp_Ex_c6401_11124462	6B	67	0.226340791	0.055299539	-0.881439497
BS00063801_51	6B	67	0.226340791	0.055299539	0.881439497
Excalibur_c22075_166	6B	67	0.226340791	0.055299539	0.881439497
Ku_c106365_329	6B	67	0.226340791	0.055299539	0.881439497
Kukri_c53506_1141	6B	67	0.226340791	0.055299539	0.881439497
wsnp_CAP12_c527_285541	6B	67	0.226340791	0.055299539	0.881439497
wsnp_Ex_c6401_11124792	6B	66	0.226340791	0.055299539	0.881439497
BS00035640_51	7B	70	0.226494129	0.435483871	-0.652185392
BS00034255_51	4B	62	0.226629359	0.384792627	0.426151735
Excalibur_c35074_257	2B	118	0.226731626	0.338709677	-0.459169392
Excalibur_c59337_101	6B	66	0.226782415	0.115207373	-0.710254927
BobWhite_c42716_71	1B	98	0.227045333	0.329493088	-0.446510944
wsnp_Ex_c10430_17064001	7D	119	0.227172384	0.138248848	0.599014286
Excalibur_c7963_1722	2B	69	0.227425182	0.175115207	-0.577862227
Excalibur_c32630_104	5B	52	0.227437545	0.380184332	-0.445391498
wsnp_Ra_c47696_53184502	5B	118	0.227847396	0.347926267	-0.455148519
BS00083497_51	2B	110	0.228426218	0.269585253	-0.465143607
Ex_c19516_3687	2A	6	0.228592928	0.101382488	0.678277166
Ra_c39588_830	6B	114	0.22915466	0.440092166	-0.436204715
BS00067028_51	5B	41	0.229191068	0.248847926	-0.642005067
BS00064227_51	3B	115	0.22921417	0.149769585	-0.571987654
BobWhite_c47168_598	4A	144	0.229222996	0.35483871	-0.446220564
BS00031411_51	5B	57	0.229635534	0.417050691	0.436396678
Kukri_c439_857	5B	39	0.229705167	0.200460829	-0.695443516
Kukri_c100592_82	7B	100	0.22971447	0.341013825	-0.471797356
BS00100118_51	2B	147	0.229719555	0.241935484	-0.584801804
RAC875_c39665_175	2D	55	0.229839772	0.488479263	0.403388534
RAC875_c19357_122	6B	72	0.229882765	0.14516129	0.601829325
BS00110442_51	2B	87	0.229992415	0.149769585	-0.604494833
RAC875_rep_c114561_587	6A	74	0.230269332	0.147465438	-0.602493858
RAC875_rep_c76047_63	1A	70	0.230497082	0.096774194	-0.710198954
RAC875_c27743_249	5B	118	0.230862877	0.334101382	-0.449938243
RFL_Contig1823_1044	1B	118	0.231034329	0.474654378	0.413551072
wsnp_Ex_c4605_8240189	1A	71	0.231075824	0.338709677	-0.55306652
Excalibur_c43740_95	6D	135	0.231478683	0.271889401	-0.463832787
BS00103275_51	6B	66	0.23163424	0.384792627	0.428424744
Ku_c1191_2004	5B	45	0.231836304	0.460829493	0.433209212
Excalibur_c22998_621	6B	67	0.231880961	0.391705069	0.431647364
BS00109319_51	7A	136	0.23223484	0.225806452	0.507820919
D_GCE8AKX02J2BYY_249	5D	187	0.232706821	0.253456221	0.473698659
BobWhite_c42349_99	5A	115	0.232907123	0.19124424	-0.538259317
BS00036878_51	6A	81	0.233102156	0.331797235	-0.71351413
Ra_c17341_2119	7A	114	0.233209389	0.350230415	-0.454359827
BS00082180_51	7A	130	0.233330769	0.315668203	0.460005145
D_GA8KES401AVZF3_380	2D	51	0.233352064	0.285714286	0.48333716
Kukri_c17942_239	5D	187	0.233482526	0.262672811	-0.474218951
Kukri_c19751_873	2B	108	0.233735783	0.290322581	-0.483405339
Kukri_c62467_362	3A	78	0.233763161	0.248847926	0.502368516
RAC875_c50787_146	3B	68	0.233922995	0.281105991	0.459145418
Kukri_c5501_1515	5A	49	0.233969489	0.122119816	-0.644570586
BS00066226_51	6B	65	0.234090936	0.108294931	0.659339189
BS00080967_51	2B	109	0.234374591	0.449308756	-0.429631577
BS00066188_51	1D	93	0.234473838	0.428571429	0.409768004
RAC875_c87321_108	1D	93	0.234473838	0.428571429	0.409768004
RAC875_c34939_467	7B	159	0.234486319	0.193548387	0.560531316
Excalibur_c16662_300	1D	68	0.234523016	0.3640553	0.553663415
CAP12_c6044_69	2A	106	0.234798474	0.486175115	-0.397465143
Excalibur_c9149_1326	1B	84	0.234815816	0.315668203	0.473011802
RAC875_c15518_236	2D	97	0.235349356	0.483870968	-0.428892308
wsnp_Ku_c28820_38731047	2D	97	0.235349356	0.483870968	0.428892308
RAC875_c26896_339	2D	41	0.235531115	0.179723502	-0.579231048
BobWhite_c26803_89	2A	26	0.235593425	0.338709677	0.473954619
BS00067806_51	2A	104	0.23571163	0.486175115	-0.395861964
BS00005860_51	5B	116	0.235825715	0.221198157	-0.51044132
RAC875_c26487_118	6B	66	0.235863462	0.391705069	0.428638476
BobWhite_rep_c50349_139	5B	118	0.23601707	0.407834101	-0.430832267
RAC875_rep_c90531_283	3A	130	0.236134137	0.329493088	-0.444638336
Excalibur_c39390_303	6A	41	0.236316705	0.297235023	-0.443399936
BS00022466_51	4B	87	0.236495994	0.133640553	0.596072193
Kukri_c49828_316	4A	109	0.236585625	0.419354839	-0.418061341
tplb0055o21_1994	6A	136	0.23658752	0.267281106	0.499651017
CAP11_c1820_244	2B	153	0.236698514	0.33640553	-0.425806192
Ra_c18593_802	6B	72	0.236871645	0.142857143	-0.587592697
Tdurum_contig50382_639	6B	72	0.236871645	0.142857143	0.587592697
Tdurum_contig26016_243	6B	72	0.236873252	0.1359447	-0.602009303
IACX5924	7B	96	0.237019125	0.129032258	0.625803228
BS00022053_51	7B	96	0.237019125	0.129032258	-0.625803228
BS00066873_51	7B	95	0.237019125	0.129032258	-0.625803228
Tdurum_contig97814_355	7B	96	0.237019125	0.129032258	-0.625803228
Kukri_c1568_889	3A	24	0.237404071	0.071428571	0.778107278
RFL_Contig4336_184	4A	91	0.237437349	0.186635945	0.546648046
BS00094172_51	2B	157	0.237450297	0.276497696	-0.4847354
Excalibur_c48379_461	1B	77	0.237718217	0.304147465	0.438217351
Tdurum_contig60189_855	5B	183	0.237982215	0.331797235	-0.463145878
BS00013563_51	5A	53	0.238059676	0.184331797	3.286991693
BS00069685_51	2B	108	0.238279503	0.122119816	-0.63978819
Kukri_c8757_107	1A	128	0.23839665	0.165898618	-0.571583375
IAAV2577	6A	23	0.238459905	0.255760369	-0.484242224
wsnp_RFL_Contig2424_1966870	6B	1	0.238570083	0.152073733	0.567116348
wsnp_Ex_c31017_39858962	5A	56	0.238846271	0.198156682	0.578358748
BS00111120_51	7A	127	0.239068193	0.324884793	-0.447740525
BS00083706_51	3B	12	0.239073818	0.476958525	0.423300436
RAC875_c16281_195	3B	75	0.239175265	0.069124424	-0.796344054
Excalibur_c34069_487	3B	75	0.239175265	0.069124424	0.796344054
RAC875_c16281_167	3B	77	0.239175265	0.069124424	0.796344054
BS00064344_51	7B	56	0.239239603	0.368663594	-0.441152075
Excalibur_rep_c92855_977	6B	66	0.240168725	0.394009217	0.424070013
Excalibur_c9901_163	4B	89	0.240427107	0.1359447	-0.585741084
wsnp_Ra_c5210_9289264	5B	41	0.240451692	0.221198157	-0.620075438
RAC875_c4732_1521	7A	135	0.240546862	0.414746544	-0.409875127
wsnp_Ex_rep_c101757_87065169	5A	49	0.240555832	0.112903226	-0.641805182
Kukri_c36747_195	5A	49	0.240555832	0.112903226	0.641805182
Tdurum_contig8382_300	1A	58	0.241167052	0.101382488	0.653089378
wsnp_BE494527B_Ta_2_1	1B	96	0.241458692	0.467741935	-0.408810147
BobWhite_rep_c49979_373	5A	43	0.241489	0.179723502	0.523294589
RAC875_c25839_225	6D	83	0.241586409	0.142857143	0.569595969
BS00093856_51	3D	25	0.241783158	0.122119816	0.64589831
CAP7_c1933_170	2B	110	0.241849833	0.463133641	-0.422760623
BS00022395_51	4A	122	0.242287228	0.370967742	0.403464156
JD_c16284_736	5B	39	0.242421786	0.244239631	0.626157787
Kukri_c100613_331	7D	119	0.242449414	0.142857143	0.572916333
Kukri_rep_c117029_125	1A	84	0.242547152	0.248847926	0.467159805
wsnp_Ex_c14733_22819625	1A	70	0.242644708	0.119815668	0.63514227
Tdurum_contig67399_676	4B	36	0.242733762	0.276497696	-0.456197037
JG_c3077_225	3A	78	0.242742128	0.262672811	0.481178822
Tdurum_contig42487_1555	7A	213	0.243126512	0.456221198	-0.423319127
wsnp_Ku_c32477_42087329	5B	41	0.243265921	0.258064516	-0.612781519
Kukri_rep_c68107_833	7B	90	0.243384814	0.467741935	-0.407938927
wsnp_Ra_c44756_51084202	5B	52	0.243425469	0.375576037	0.434641917
RFL_Contig1820_846	7D	114	0.243645942	0.094470046	-0.685760435
BS00046166_51	2B	110	0.243811932	0.444700461	-0.426551582
Tdurum_contig51087_573	7B	67	0.243930706	0.103686636	0.646818022
IAAV5406	1A	78	0.244015039	0.278801843	-0.443655694
wsnp_Ex_rep_c72011_70562321	1A	156	0.24404793	0.313364055	-0.428342742
Ku_c4349_1791	5B	41	0.244051685	0.218894009	0.612953872
wsnp_BQ160404A_Ta_1_1	7A	148	0.24408428	0.260368664	0.459101448
Ra_c32003_420	7A	127	0.244295762	0.085253456	-0.698941109
BobWhite_c26534_532	7B	141	0.244463411	0.423963134	-0.413437538
Tdurum_contig77522_310	2A	26	0.244705403	0.274193548	-0.465845785
wsnp_CAP8_rep_c4776_2319078	6B	119	0.244753791	0.094470046	-0.764869943
BS00110075_51	5A	77	0.245069282	0.237327189	0.46792894
Kukri_c7860_911	3B	140	0.245084212	0.147465438	0.586410017
Ra_c27275_627	2B	89	0.245132451	0.269585253	0.459603749
Kukri_c8148_2719	6A	85	0.245240165	0.400921659	0.422652702
wsnp_Ex_c11348_18326787	6A	85	0.245240165	0.400921659	0.422652702
wsnp_Ex_c11348_18327861	6A	85	0.245240165	0.400921659	0.422652702
BS00022512_51	3B	80	0.245303307	0.324884793	-0.440245931
Excalibur_c46453_144	7A	217	0.246323655	0.168202765	0.536768298
IACX1240	1B	96	0.247180222	0.474654378	0.401108205
Jagger_c10188_98	2B	154	0.24728474	0.094470046	0.713801387
BS00071732_51	6A	85	0.247291426	0.398617512	-0.419962845
IAAV2002	5B	69	0.247294879	0.278801843	0.485995773
wsnp_Ex_rep_c66982_65424063	2A	6	0.247857003	0.105990783	0.626558966
BobWhite_rep_c64679_73	2B	110	0.248202828	0.449308756	0.421341225
wsnp_Ex_c25445_34710489	2B	26	0.248252705	0.334101382	-0.462180254
Excalibur_c7180_862	5A	49	0.248374388	0.119815668	0.630304744
BS00026432_51	2B	131	0.248483588	0.161290323	0.566652955
Ex_c24477_484	5B	69	0.248548925	0.188940092	0.528717424
Kukri_rep_c72558_961	2D	43	0.248587697	0.165898618	-0.568684677
wsnp_JD_c12333_12595897	1D	164	0.248644192	0.30875576	0.423761675
wsnp_CAP7_c3665_1701376	5B	44	0.248936635	0.198156682	-0.709762365
Kukri_c9713_1999	2A	108	0.249179928	0.486175115	0.383791097
BS00022475_51	7A	136	0.249209222	0.31797235	-0.443280546
wsnp_Ku_c3450_6387847	6A	85	0.249454092	0.486175115	-0.423710444
RFL_Contig3203_1971	1A	78	0.249676217	0.288018433	-0.435571767
IACX5832	5A	27	0.249682692	0.264976959	-0.472008019
RAC875_c32447_187	6B	73	0.249724056	0.33640553	-0.437011886
Tdurum_contig93100_149	4A	135	0.249726216	0.179723502	0.562655216
RAC875_rep_c117234_313	5B	39	0.249839954	0.184331797	-0.677520206
BS00011539_51	2A	151	0.249869771	0.18202765	-0.534968918
Ku_c69608_894	2A	124	0.250114867	0.442396313	0.39077744
RAC875_c26400_88	6B	65	0.250225492	0.18202765	0.564805487
RAC875_rep_c78007_425	7B	135	0.250334642	0.423963134	0.397457681
Ex_c29928_1020	5B	95	0.250450689	0.396313364	-0.410705976
IAAV5743	2B	157	0.250617545	0.041474654	-0.959211134
BS00092845_51	6B	10	0.250704115	0.165898618	-0.55652182
wsnp_Ex_c11070_17950604	5B	129	0.250820827	0.251152074	0.465100204
BobWhite_c14365_59	3B	73	0.250977985	0.278801843	0.475276911
RAC875_c18195_741	5A	64	0.250995912	0.430875576	-0.409189518
BS00065981_51	7B	96	0.251012532	0.124423963	0.611470964
Ra_c17341_2122	7A	115	0.251219036	0.352534562	0.437288951
BS00022652_51	5B	46	0.251332297	0.069124424	-0.773918793
BobWhite_c20073_382	1B	161	0.25181366	0.334101382	-0.419017774
Excalibur_c13709_2568	3A	88	0.251843662	0.050691244	0.891395445
wsnp_Ex_c5915_10378807	5B	39	0.251859791	0.241935484	0.614546217
wsnp_Ex_rep_c69838_68799256	7A	128	0.251980348	0.092165899	0.674806982
Ku_c57425_413	2A	97	0.252002134	0.324884793	0.428237422
RAC875_c24517_558	2A	99	0.252028526	0.288018433	-0.428891551
RAC875_c11672_1240	3A	88	0.2521002	0.055299539	0.829477009
wsnp_Ex_c12948_20511479	3A	88	0.2521002	0.055299539	0.829477009
RAC875_c33564_120	7B	100	0.252201138	0.343317972	0.448211381
BS00022851_51	1B	96	0.252705106	0.463133641	0.396941933
wsnp_Ex_c2918_5381441	1D	165	0.253008458	0.311059908	0.422084861
wsnp_Ku_c21021_30712963	6A	85	0.253089776	0.394009217	0.415725568
BS00056737_51	3B	116	0.253152495	0.138248848	-0.556073115
wsnp_CAP11_c59_99769	3B	115	0.253152495	0.138248848	-0.556073115
Excalibur_c33470_175	1B	104	0.253401752	0.069124424	-0.764024853
wsnp_Ex_c5296_9365860	1B	101	0.253401752	0.069124424	-0.764024853
wsnp_Ex_c5296_9365847	1B	101	0.253401752	0.069124424	0.764024853
Excalibur_c581_947	1B	99	0.253432662	0.156682028	0.534504185
Kukri_c3024_1268	2A	115	0.253452089	0.057603687	0.839553441
wsnp_Ex_c7203_12370983	2B	110	0.253592765	0.105990783	0.734006032
RAC875_rep_c70874_1920	7B	72	0.254043051	0.456221198	-0.613393916
IAAV5992	5B	105	0.254914303	0.460829493	-0.403183022
BS00010988_51	2B	127	0.255002996	0.258064516	0.477471162
RAC875_c18736_133	4B	74	0.255036586	0.483870968	-0.444218311
Ex_c25733_348	1B	115	0.255062778	0.253456221	-0.454455118
IAAV7473	1D	93	0.255158392	0.421658986	0.392991476
IAAV5370	3A	123	0.255214165	0.253456221	-0.453298767
Kukri_c40204_617	2B	21	0.255376112	0.361751152	-0.435531844
Excalibur_c3260_989	1D	68	0.255383092	0.34562212	-0.448514787
wsnp_Ku_c10418_17237935	2A	6	0.255642578	0.092165899	0.678640325
Excalibur_c15744_322	6B	1	0.255948919	0.331797235	0.440145576
Ex_c2171_2600	5A	148	0.256092154	0.205069124	0.501902557
Ku_c29856_174	7A	136	0.25636315	0.49078341	0.395088534
wsnp_Ex_c17914_26681837	7D	139	0.256422434	0.426267281	0.402965052
wsnp_Ex_c11106_18003332	7B	55	0.256745754	0.405529954	-0.406111702
BobWhite_c14575_323	6B	64	0.25684247	0.373271889	0.41027937
Tdurum_contig45550_570	4B	71	0.256955246	0.149769585	-0.560012415
Tdurum_contig5691_596	2B	110	0.257034621	0.437788018	-0.414227672
Kukri_c27172_757	6B	65	0.257247584	0.188940092	-0.548122732
IACX4378	1A	78	0.257623349	0.290322581	0.430150139
BS00031923_51	7B	140	0.257790366	0.428571429	-0.407165101
RAC875_c22328_490	2A	151	0.258110421	0.285714286	0.44669749
BS00021997_51	7A	126	0.25824845	0.331797235	0.429627358
RAC875_c88279_291	6B	65	0.258467581	0.188940092	0.53658736
Excalibur_c46000_203	5B	161	0.258474557	0.306451613	0.413445559
CAP7_c915_121	3A	177	0.258660807	0.223502304	0.486893275
Tdurum_contig53772_362	1B	101	0.25900807	0.064516129	-0.774510213
RAC875_c992_718	2A	108	0.259362193	0.488479263	0.376756341
wsnp_Ex_rep_c66900_65314631	5A	53	0.259639273	0.170506912	3.294185701
Kukri_rep_c107435_940	5A	43	0.259656318	0.152073733	-0.548016399
CAP11_c3218_126	1D	68	0.259673138	0.269585253	0.518517622
BobWhite_rep_c51612_864	2D	41	0.25981763	0.177419355	0.552799629
CAP11_c2984_419	1A	70	0.259943591	0.101382488	0.658059031
BS00003088_51	5A	115	0.260262413	0.32718894	-0.417628168
wsnp_Ex_c14087_21997101	6A	85	0.260349431	0.48156682	0.407127718
RAC875_rep_c112818_870	5B	126	0.26044154	0.158986175	0.531201901
D_contig77859_59	2D	42	0.260512361	0.115207373	0.626487456
wsnp_CAP12_c2297_1121142	3B	119	0.260559333	0.057603687	0.807492267
BobWhite_c9963_51	1B	140	0.260670647	0.437788018	0.3904693
wsnp_JD_c20555_18262260	7A	153	0.261005569	0.428571429	-0.406788733
BobWhite_c40305_243	3B	81	0.261046848	0.129032258	0.582495709
Excalibur_c38785_222	3B	81	0.261046848	0.129032258	0.582495709
RAC875_c17269_645	3B	81	0.261046848	0.129032258	0.582495709
wsnp_Ku_c31407_41142340	3B	81	0.261046848	0.129032258	0.582495709
wsnp_Ex_c12781_20280445	3B	81	0.261046848	0.129032258	-0.582495709
Tdurum_contig50121_249	6B	33	0.261103182	0.209677419	0.491032982
BS00024717_51	5B	44	0.26153769	0.207373272	0.664549484
wsnp_Ex_c16243_24699942	6B	65	0.261584299	0.193548387	-0.536769103
wsnp_Ra_c5346_9501281	6A	122	0.261861901	0.370967742	0.407257526
Kukri_c6051_640	1D	90	0.262188001	0.440092166	0.390202384
CAP12_c3074_192	1A	19	0.26253996	0.276497696	0.44343985
BobWhite_c34920_228	6B	65	0.262552793	0.184331797	-0.549882259
Excalibur_c83451_218	6B	65	0.262552793	0.184331797	-0.549882259
wsnp_Ex_rep_c68480_67305954	6B	65	0.262552793	0.184331797	-0.549882259
wsnp_Ra_c54050_57499377	6B	65	0.262552793	0.184331797	-0.549882259
wsnp_Ra_rep_c73725_71801179	6B	65	0.262552793	0.184331797	-0.549882259
wsnp_Ku_c14958_23427256	5A	53	0.262858597	0.193548387	1.515617425
BobWhite_c24484_240	5B	182	0.263119055	0.076036866	-0.73508195
Excalibur_c16197_748	3A	76	0.263122676	0.251152074	-0.459672724
wsnp_Ex_c24711_33964543	2B	108	0.263375248	0.1359447	0.572195212
Kukri_c18459_2622	2B	110	0.263447906	0.430875576	-0.405721732
RAC875_c10286_1247	3A	78	0.263559537	0.262672811	0.458041641
IACX3059	5B	69	0.263754033	0.283410138	0.465462111
Tdurum_contig97942_163	5B	181	0.263757925	0.334101382	0.419434164
Ku_c1575_338	3B	81	0.26377977	0.188940092	0.509334521
Excalibur_c18265_399	6A	141	0.263783249	0.34562212	0.433849812
RAC875_c63975_307	2A	108	0.264016886	0.474654378	-0.373165908
IACX5960	1A	83	0.264129032	0.248847926	0.454228125
RAC875_c13221_1017	7A	127	0.264172815	0.232718894	0.47993197
BS00067428_51	4B	62	0.264195283	0.476958525	-0.406798002
IAAV1698	2A	115	0.264196979	0.260368664	-0.446264732
D_contig79290_372	3D	95	0.264350618	0.112903226	-0.659574738
BS00074299_51	5A	89	0.264455849	0.324884793	0.413467911
RAC875_c40569_716	7B	122	0.264601313	0.138248848	-0.548443959
BobWhite_rep_c49176_485	5A	16	0.264700344	0.320276498	-0.41295678
wsnp_Ex_c15084_23263641	5A	16	0.264700344	0.320276498	-0.41295678
wsnp_Ku_c17618_26749729	6A	41	0.264738187	0.299539171	-0.417738571
Excalibur_c12996_775	7A	136	0.264977509	0.223502304	-0.478201858
BS00085765_51	2A	106	0.265486794	0.476958525	0.375027591
RAC875_c31791_559	7B	140	0.265592687	0.276497696	-0.427259607
RAC875_c21280_2176	7A	136	0.265602769	0.161290323	0.579289691
RFL_Contig4956_2526	7A	127	0.265779283	0.052995392	0.849745862
Kukri_c30461_857	1B	95	0.265875637	0.389400922	-0.392464908
Ra_c8937_191	7A	113	0.265933126	0.497695853	0.388159702
IACX6349	6B	67	0.265962591	0.059907834	0.797638817
wsnp_Ex_c6401_11124623	6B	67	0.265962591	0.059907834	0.797638817
Kukri_rep_c117022_97	3D	1	0.26600302	0.080645161	0.695639009
BS00094343_51	5A	61	0.266035311	0.271889401	-0.466856939
BS00003350_51	7B	91	0.266040831	0.352534562	0.405077041
RAC875_rep_c70874_1309	7B	72	0.266093192	0.451612903	0.593265781
Excalibur_c56240_200	3A	110	0.2662054	0.099078341	0.665390437
Tdurum_contig55429_116	1B	135	0.266319048	0.380184332	0.409818668
BS00082503_51	1D	90	0.266386998	0.442396313	-0.387639704
IAAV3946	7A	130	0.266566172	0.082949309	-0.699540414
BS00063300_51	3A	110	0.266628253	0.338709677	-0.406356104
D_GBUVHFX01ANH44_230	1D	68	0.266842676	0.3640553	-0.518166491
Kukri_c82145_51	5B	133	0.267022261	0.124423963	-0.591704843
RAC875_c8254_594	6B	122	0.267099081	0.384792627	0.577762377
wsnp_Ex_c2526_4715978	5A	100	0.267159273	0.456221198	-0.401086668
Excalibur_rep_c104532_80	3B	33	0.267180642	0.278801843	0.426587077
Excalibur_c431_1323	6A	12	0.26785886	0.368663594	-0.417832998
wsnp_Ex_c431_848310	6A	12	0.26785886	0.368663594	0.417832998
wsnp_Ex_c64327_63176640	1A	48	0.268004327	0.248847926	-0.458268931
BS00076261_51	2D	41	0.268655416	0.149769585	-0.593961239
Kukri_c16557_855	2D	41	0.268655416	0.149769585	0.593961239
BS00040916_51	5A	50	0.268661214	0.209677419	0.471892059
Ra_c29672_532	3B	81	0.268661815	0.115207373	0.60131546
wsnp_Ex_c2868_5293485	1A	25	0.26872544	0.297235023	-0.420251102
Kukri_c84629_315	2B	114	0.269057585	0.373271889	-0.401589222
IAAV5171	6D	83	0.269101885	0.14516129	-0.528697012
Kukri_c41694_285	6B	65	0.269123039	0.184331797	0.531607237
wsnp_Ra_c17216_26044790	5A	77	0.269281205	0.244239631	-0.449345916
Excalibur_c46590_363	2B	49	0.269429209	0.311059908	0.499593919
wsnp_be471201A_Ta_1_1	2A	116	0.269690691	0.122119816	0.597157667
BS00022500_51	5A	49	0.269739707	0.117511521	-0.600016051
BobWhite_c28058_232	7B	134	0.269752584	0.221198157	-0.477604195
Tdurum_contig31218_279	4A	154	0.269842183	0.119815668	0.58425275
wsnp_Ku_c44716_51926415	3A	95	0.269917641	0.428571429	0.389950926
RAC875_c62171_386	1B	90	0.269976959	0.251152074	0.468592719
Kukri_rep_c102608_599	5A	106	0.270156888	0.368663594	-0.401790534
wsnp_Ku_c2700_5121383	6A	85	0.270332619	0.49078341	0.399747718
wsnp_Ra_c39394_47110214	7B	135	0.270604529	0.435483871	0.373605408
Kukri_rep_c106665_549	5B	39	0.271056927	0.230414747	-0.61219258
RAC875_c25848_122	2A	140	0.271218238	0.493087558	-0.387896228
BS00062618_51	5B	152	0.271225009	0.1359447	0.584099946
wsnp_Ex_rep_c69024_67924125	1D	90	0.271381548	0.433179724	-0.379251499
wsnp_Ex_c13878_21738866	1B	123	0.271399742	0.066820276	-0.790338829
wsnp_Ex_c54092_57099525	5B	95	0.272318129	0.400921659	-0.394598346
wsnp_Ex_c19647_28632659	5A	53	0.272364915	0.092165899	0.931999636
IAAV475	5B	105	0.272386889	0.442396313	-0.386914
Tdurum_contig93266_145	7B	72	0.27241945	0.460829493	0.581317454
BS00023203_51	1A	109	0.27242131	0.384792627	-0.40772614
BS00106008_51	3A	177	0.272479579	0.18202765	-0.523205502
RAC875_c45702_412	2D	41	0.272567264	0.156682028	0.58148774
Tdurum_contig43538_1306	6B	5	0.273012861	0.387096774	0.393795486
Kukri_c1460_1032	2B	108	0.273106437	0.108294931	-0.641490599
Tdurum_contig55097_601	5A	90	0.273153474	0.198156682	-0.488674421
BS00000747_51	7A	50	0.273235434	0.341013825	-0.408814647
Tdurum_contig42282_10323	2A	151	0.273243659	0.283410138	-0.432203625
wsnp_RFL_Contig2809_2587619	5B	106	0.273406574	0.449308756	0.38352673
RAC875_c1043_258	2A	151	0.273442305	0.17281106	-0.518559102
wsnp_Ku_c33374_42877546	2A	20	0.273692101	0.138248848	-0.530697653
Tdurum_contig46611_1061	7A	134	0.273833224	0.078341014	0.688395003
Kukri_c52952_315	1A	78	0.273875046	0.276497696	0.415416646
Excalibur_c30151_528	7A	50	0.274080326	0.350230415	0.397982386
RAC875_c31299_1302	6B	110	0.274098667	0.165898618	0.573283505
Kukri_c40121_373	2A	116	0.274147026	0.175115207	0.494954598
Ku_c439_1308	5B	39	0.274492279	0.205069124	0.62744752
Excalibur_c16961_85	6B	64	0.274598232	0.057603687	-0.816680181
BS00022276_51	2D	18	0.274663656	0.366359447	-0.411995323
wsnp_JD_rep_c63957_40798121	2D	12	0.274871486	0.205069124	-0.47435853
wsnp_BE490267A_Ta_2_1	2B	109	0.274923068	0.131336406	0.626661507
tplb0043k02_463	1B	108	0.275208572	0.147465438	-0.539481508
RFL_Contig3841_3051	4A	137	0.275546598	0.195852535	-0.51146098
Excalibur_c19547_1012	4B	80	0.275608276	0.444700461	0.390537946
CAP7_c10839_300	4B	71	0.275696132	0.112903226	-0.610488859
BS00073132_51	1B	70	0.275758025	0.198156682	-0.482956436
BS00041707_51	2A	106	0.275801527	0.49078341	0.364080464
wsnp_BE403597A_Ta_2_1	2A	106	0.275801527	0.49078341	0.364080464
BS00049213_51	5B	117	0.276207198	0.366359447	0.405883717
Kukri_rep_c72553_368	5B	118	0.276497399	0.343317972	-0.404828829
BS00011962_51	6A	141	0.276569114	0.357142857	-0.418763369
RAC875_c30657_82	1A	25	0.277022577	0.179723502	0.495531672
wsnp_Ex_c38326_45883440	7A	131	0.277563131	0.156682028	-0.505457363
wsnp_Ex_c2639_4899517	3B	75	0.278200381	0.076036866	0.757271635
BS00067873_51	6B	65	0.278218461	0.188940092	-0.532426792
Tdurum_contig30640_263	6B	72	0.278382751	0.140552995	-0.539443082
wsnp_Ex_c11348_18325887	6B	72	0.278382751	0.140552995	-0.539443082
Ra_c26319_331	6B	72	0.278382751	0.140552995	0.539443082
BobWhite_c23736_153	5A	89	0.278709401	0.410138249	0.385730759
RFL_Contig4421_1490	3B	72	0.278850054	0.073732719	0.722234565
Excalibur_c71712_180	5B	184	0.278926484	0.447004608	-0.403981366
Excalibur_c1793_97	2A	106	0.279145105	0.479262673	-0.362905748
BS00068082_51	5B	39	0.279496994	0.202764977	-0.62345513
Kukri_rep_c69900_197	7B	134	0.279519243	0.451612903	-0.377043156
BS00105995_51	3B	69	0.279588231	0.175115207	-0.480737795
Ku_c915_507	5A	86	0.280035536	0.14516129	-0.530618839
IAAV4514	6B	65	0.2801101	0.193548387	-0.53245834
wsnp_Ex_c22766_31972812	3A	88	0.280135533	0.124423963	0.551385944
RAC875_rep_c110753_119	2D	22	0.2801449	0.092165899	0.646997509
Kukri_c96249_58	5D	130	0.280203566	0.156682028	0.514842652
Excalibur_c2171_2728	5A	148	0.280283146	0.108294931	-0.60710644
wsnp_Ex_c2171_4074003	5A	148	0.280283146	0.108294931	-0.60710644
Excalibur_rep_c69004_1653	3D	4	0.28042045	0.205069124	0.454627812
D_GA8KES401EYUM8_190	1D	90	0.280710106	0.437788018	-0.372991648
Excalibur_c49421_443	1A	78	0.280794165	0.283410138	0.410160266
BS00033229_51	3D	144	0.280865053	0.069124424	-0.69597696
Tdurum_contig1653_190	2B	84	0.281057374	0.334101382	0.415791065
Tdurum_contig53138_302	6A	80	0.281204635	0.329493088	0.663857896
wsnp_Ex_c1302_2489542	5B	35	0.281225338	0.133640553	0.602023263
Tdurum_contig49187_601	5A	56	0.281414679	0.246543779	0.472340378
BS00035273_51	1A	150	0.281664406	0.322580645	0.395463591
RAC875_c10819_636	5B	129	0.281669273	0.216589862	-0.446703747
wsnp_Ex_c5123_9087869	2B	114	0.28182755	0.223502304	-0.463933167
BS00104432_51	5A	105	0.282136966	0.476958525	-0.3693371
BS00049032_51	3A	47	0.28228265	0.359447005	0.402224041
BobWhite_rep_c65414_125	2D	80	0.2825821	0.35483871	0.400132379
RFL_Contig2578_862	3B	115	0.28264577	0.1359447	-0.529118004
BS00011165_51	6A	13	0.282695633	0.368663594	-0.399441618
BobWhite_c10402_140	3B	63	0.282828294	0.239631336	-0.433751563
Kukri_c29154_977	7A	52	0.28283235	0.331797235	-0.395454285
Tdurum_contig41945_748	1B	100	0.282907969	0.117511521	-0.611524191
BS00026456_51	1A	17	0.2830853	0.080645161	-0.668629996
BS00042014_51	5B	69	0.28312806	0.186635945	-0.494253034
CAP7_c1155_57	5B	69	0.28312806	0.186635945	0.494253034
wsnp_Ex_c5690_9994305	4A	41	0.283150923	0.101382488	0.711797076
Kukri_c22155_1010	1B	74	0.283427999	0.283410138	-0.412242836
RAC875_c45016_79	3A	78	0.283557862	0.258064516	-0.443441158
Kukri_c15768_68	7D	150	0.283641705	0.115207373	-0.629239842
RAC875_c2370_250	6B	72	0.283685323	0.142857143	-0.530790041
wsnp_Ex_c1141_2191485	3A	85	0.283926708	0.235023041	0.467078766
RAC875_c13610_1239	6A	5	0.284287515	0.168202765	-0.503507883
Kukri_c31964_56	1A	58	0.284298831	0.112903226	0.565435631
RAC875_rep_c103893_601	2D	41	0.284386235	0.179723502	0.517594372
RAC875_c13696_226	7A	131	0.284441994	0.410138249	0.369918639
Tdurum_contig63071_67	2A	144	0.284828993	0.165898618	-0.567183665
wsnp_Ra_c5088_9081927	1B	74	0.2850918	0.292626728	0.405196109
RAC875_c4015_2175	2A	87	0.285433373	0.092165899	-0.668669076
wsnp_Ku_c663_1368085	3B	30	0.285477072	0.239631336	-0.463422336
RAC875_c21537_368	7B	93	0.285550607	0.069124424	-0.726746314
IACX5982	1A	65	0.285642051	0.391705069	0.381173348
BS00011514_51	5B	106	0.285741433	0.453917051	-0.374059468
BS00022660_51	6A	43	0.285946048	0.140552995	-0.527469461
wsnp_Ex_c9458_15679797	3A	88	0.286048686	0.052995392	0.806356153
Kukri_c99107_143	7B	78	0.28623708	0.33640553	-0.439619519
BS00068108_51	5A	144	0.286322539	0.3640553	-0.393756003
tplb0037k05_1475	7B	72	0.286450409	0.458525346	0.571413311
wsnp_CAP12_c1388_706924	6B	18	0.286677021	0.31797235	0.4195701
RAC875_rep_c75639_706	6B	65	0.286847665	0.188940092	-0.517586706
wsnp_BF291478B_Ta_2_1	6B	65	0.286847665	0.188940092	-0.517586706
BobWhite_c3269_141	7B	77	0.286895308	0.334101382	-0.440988358
JD_c3269_342	7B	77	0.286895308	0.334101382	0.440988358
IAAV659	5B	70	0.287165654	0.15437788	0.53374692
Kukri_c16463_584	6A	74	0.287198636	0.281105991	-0.451556691
RAC875_rep_c106589_184	5B	212	0.287200148	0.073732719	0.741989262
BS00063517_51	2D	41	0.287493912	0.479262673	-0.374337316
BobWhite_c8680_918	4A	135	0.287715196	0.175115207	-0.519996509
IACX8322	4A	127	0.287715196	0.175115207	-0.519996509
IACX5390	5B	118	0.287877963	0.419354839	0.384735953
wsnp_Ex_c30264_39202224	6A	85	0.287958935	0.479262673	0.39174779
BS00044360_51	6A	42	0.287967101	0.179723502	0.477979117
Tdurum_contig55961_526	7B	134	0.288127528	0.435483871	-0.374208685
RAC875_c18200_929	4B	74	0.288183346	0.463133641	-0.410463014
IACX6309	2B	115	0.288290453	0.3640553	-0.393396057
Excalibur_c9210_168	5A	75	0.288478575	0.262672811	0.408269314
wsnp_BE488779D_Ta_1_2	2D	41	0.288511073	0.147465438	-0.572436602
RAC875_c42648_115	2A	125	0.288616097	0.370967742	-0.397020561
Excalibur_rep_c77221_93	2B	110	0.288674533	0.112903226	0.564269494
Kukri_rep_c85389_715	2B	86	0.288741015	0.237327189	0.435292363
Kukri_c9693_1890	1D	68	0.288792813	0.350230415	0.418577991
Excalibur_c19547_75	4B	79	0.288883035	0.444700461	0.38230214
Kukri_c21787_283	4B	105	0.289587835	0.087557604	0.639255349
Tdurum_contig84745_267	5B	45	0.289744653	0.059907834	-0.768300225
wsnp_CAP11_c2309_1201554	3B	80	0.289972148	0.271889401	0.418522444
wsnp_Ex_c15089_23270614	2B	97	0.290125923	0.375576037	-0.384600661
CAP7_c12162_251	1B	74	0.290141265	0.294930876	0.401872028
Kukri_c5757_530	7A	121	0.290150166	0.195852535	-0.470167467
IAAV6442	3B	30	0.290233559	0.403225806	-0.36292003
CAP12_c2615_128	3D	131	0.290693266	0.119815668	-0.579824432
wsnp_BF201235A_Ta_2_4	2A	25	0.290881186	0.297235023	0.40356485
IAAV3944	6D	135	0.291168232	0.274193548	-0.409544434
Ex_c7086_154	6D	135	0.291168232	0.274193548	0.409544434
wsnp_CAP11_c1506_840951	5A	98	0.291215059	0.237327189	0.443962771
wsnp_Ra_c2930_5550811	7D	114	0.291259902	0.094470046	-0.626655638
Tdurum_contig82473_67	5B	129	0.29130403	0.253456221	-0.424460228
RAC875_c51781_795	3D	4	0.291748529	0.248847926	-0.427066509
wsnp_RFL_Contig4236_4881643	7B	90	0.291780143	0.352534562	-0.384909755
Kukri_c44260_577	6A	84	0.291813553	0.474654378	-0.385731498
Excalibur_c52517_464	4B	62	0.292191212	0.394009217	-0.417843474
wsnp_Ex_c15377_23637176	1A	142	0.292348723	0.221198157	0.434478657
Tdurum_contig6121_907	6B	66	0.292605358	0.17281106	0.484247898
BS00018764_51	3B	33	0.292690128	0.269585253	-0.404680073
Tdurum_contig18557_228	1B	135	0.292770026	0.380184332	0.388269813
RAC875_c48456_444	6B	66	0.292874918	0.380184332	-0.38212188
BS00064515_51	5A	27	0.29299299	0.32718894	0.391022328
BS00022520_51	5B	71	0.29329158	0.297235023	-0.424378597
wsnp_BE406351A_Ta_2_2	2A	108	0.293320456	0.49078341	0.351400613
CAP7_c3847_204	1B	44	0.293378169	0.451612903	0.365948768
BS00040166_51	6A	93	0.293381554	0.078341014	-0.65954779
IAAV6566	3B	84	0.293465195	0.059907834	0.790403244
IACX5879	5A	56	0.29357293	0.195852535	-0.511615401
tplb0048o03_953	5B	218	0.293647702	0.239631336	-0.431552552
BobWhite_c1488_504	1A	71	0.293666599	0.089861751	-0.661017116
RAC875_c95548_156	1B	78	0.293949583	0.119815668	0.552460243
wsnp_Ex_c1440_2764867	1B	78	0.293949583	0.119815668	0.552460243
tplb0049a09_1302	5A	140	0.294420741	0.400921659	-0.386083859
Excalibur_c56240_176	3A	110	0.294487153	0.290322581	0.444948274
RAC875_c17861_221	7A	98	0.294527191	0.221198157	0.459807592
BS00103461_51	2B	84	0.294595566	0.33640553	-0.405213328
BS00096882_51	2A	115	0.294732662	0.16359447	-0.490120407
BS00021680_51	1B	96	0.295049181	0.467741935	-0.363631806
Ra_c2279_730	5D	195	0.295127308	0.115207373	-0.578454306
IAAV6078	5B	69	0.295345767	0.387096774	-0.391786544
BS00034245_51	2B	97	0.295367081	0.373271889	0.382300861
BS00039641_51	4A	126	0.295377981	0.396313364	-0.382147386
Excalibur_c37910_276	5B	153	0.2954308	0.31797235	-0.404890491
RAC875_c60161_145	7A	136	0.296119651	0.294930876	0.44730388
wsnp_Ku_c28854_38769308	6A	131	0.296682567	0.394009217	0.374931254
Excalibur_c42255_425	5A	144	0.297243342	0.359447005	-0.382874538
BS00064767_51	5B	52	0.297300257	0.373271889	0.386703439
Kukri_c35480_647	5B	69	0.297402593	0.30875576	-0.41828884
RAC875_c45791_450	6B	65	0.297557866	0.188940092	-0.508377206
wsnp_CAP11_c1116_654940	5A	131	0.297618769	0.366359447	0.394716479
RAC875_rep_c86950_103	3B	60	0.297903776	0.112903226	0.547930229
IAAV7384	6A	80	0.298032987	0.324884793	-0.646791058
wsnp_Ra_rep_c105182_89171305	7A	136	0.298251331	0.073732719	0.740896474
BobWhite_c42102_237	3A	88	0.298424295	0.057603687	0.752576304
Ku_c28597_514	3A	88	0.298424295	0.057603687	0.752576304
Tdurum_contig59782_86	3A	88	0.298424295	0.057603687	0.752576304
BS00024619_51	7A	135	0.298441144	0.281105991	-0.40826823
Kukri_c74165_204	2A	123	0.298604638	0.299539171	-0.393765197
Tdurum_contig50954_1264	3B	51	0.298702318	0.359447005	0.375281903
wsnp_Ra_c16850_25605248	6B	65	0.298776282	0.186635945	-0.5102356
RAC875_c8221_649	7B	141	0.299017372	0.35483871	0.378439786
BS00070210_51	3B	113	0.299136883	0.221198157	-0.438766832
RAC875_c93959_96	6A	118	0.299395315	0.110599078	0.602509305
RAC875_c35438_474	2B	88	0.299508668	0.239631336	0.426705243
Ku_c3891_395	4A	37	0.299516019	0.188940092	0.457667629
BS00036397_51	6A	85	0.299971797	0.3640553	-0.399658066
RAC875_c3302_1411	2B	84	0.299974178	0.341013825	-0.400107554
Excalibur_c10669_997	5B	44	0.3000159	0.202764977	-0.631208749
Kukri_c51_98	5B	44	0.3000159	0.202764977	-0.631208749
BS00104279_51	4B	105	0.300033618	0.089861751	-0.626728685
Kukri_rep_c101259_81	4B	105	0.300033618	0.089861751	-0.626728685
wsnp_Ex_c4148_7494801	4B	105	0.300033618	0.089861751	-0.626728685
BS00024643_51	2A	151	0.300240678	0.17281106	0.473492918
BS00044311_51	6A	77	0.300329396	0.281105991	0.497189766
wsnp_Ex_c33879_42293206	3B	115	0.300456339	0.138248848	0.498625708
BS00038218_51	2B	84	0.300531548	0.343317972	0.398708503
Tdurum_contig44382_932	7B	72	0.300754571	0.451612903	0.566202538
Kukri_rep_c102001_420	1B	136	0.300873275	0.373271889	-0.378135135
IAAV4194	1B	31	0.301069739	0.396313364	0.371683805
wsnp_JD_c5659_6814240	1B	74	0.301298136	0.099078341	-0.600762969
BS00040337_51	2A	108	0.301409629	0.493087558	0.342189736
Tdurum_contig15235_951	6B	65	0.301582934	0.18202765	-0.506267483
BS00072151_51	3B	67	0.301671011	0.094470046	0.612926021
Kukri_c30847_344	2B	21	0.301802814	0.366359447	0.388052451
Excalibur_c79041_63	5B	63	0.301914733	0.288018433	0.425389555
IAAV5841	1D	93	0.302188421	0.444700461	0.36551047
IACX5800	2A	142	0.302307647	0.35483871	-0.375110101
Kukri_c16087_281	5A	144	0.302401524	0.361751152	-0.379156053
BS00021702_51	1D	93	0.30247054	0.426267281	-0.358978198
Tdurum_contig45580_1717	2A	102	0.302547431	0.288018433	-0.400924018
RAC875_c101793_136	3D	36	0.302938221	0.108294931	0.62045714
RAC875_c767_4007	6A	74	0.303023954	0.278801843	0.433831958
BS00001835_51	1B	82	0.303122228	0.463133641	-0.357650537
wsnp_Ku_c16547_25454123	2A	151	0.303274134	0.281105991	0.404628279
JD_c3737_285	1D	68	0.303299808	0.267281106	0.471497308
RAC875_c1706_1888	2A	151	0.303386798	0.193548387	0.454757913
RFL_Contig4591_1759	3D	1	0.303388217	0.057603687	0.750566824
Tdurum_contig61242_161	4B	79	0.303517124	0.447004608	0.368006293
Excalibur_c6967_553	5B	4	0.30399782	0.115207373	-0.570956534
RFL_Contig4979_965	5B	4	0.30399782	0.115207373	-0.570956534
Excalibur_c6967_1852	5B	4	0.30399782	0.115207373	0.570956534
wsnp_Ex_c2171_4072995	5A	148	0.304142843	0.216589862	-0.449440931
wsnp_Ex_c2171_4073721	5A	148	0.304142843	0.216589862	0.449440931
BS00022703_51	3A	110	0.304269	0.251152074	-0.415508885
RAC875_c14887_829	6B	110	0.304581664	0.131336406	0.527224829
IAAV1364	1B	64	0.304596406	0.391705069	0.358426643
BS00072025_51	4A	66	0.304612725	0.271889401	0.392644126
BS00039749_51	1A	46	0.304631015	0.405529954	-0.371603434
Ku_c29856_132	7A	136	0.304793453	0.486175115	0.359700869
Tdurum_contig61938_424	2A	150	0.305124313	0.400921659	-0.39419856
BS00035690_51	1B	63	0.305490262	0.131336406	-0.519713022
wsnp_Ku_c12399_20037334	4B	7	0.305619111	0.239631336	-0.41748146
IACX11290	1D	68	0.305728145	0.338709677	0.407182599
Tdurum_contig46925_285	6B	72	0.305979083	0.260368664	0.404990605
Kukri_c27648_350	4A	135	0.306374611	0.168202765	0.513856751
wsnp_Ex_rep_c66423_64641115	1D	93	0.306509592	0.428571429	-0.357558586
Excalibur_c46601_265	7A	42	0.306628925	0.343317972	0.375245297
Tdurum_contig55429_147	1B	135	0.306866491	0.382488479	0.3772847
BobWhite_c47168_289	4A	144	0.306906644	0.290322581	0.401532067
RAC875_c51459_311	2A	151	0.3076725	0.168202765	0.475166431
wsnp_RFL_Contig2747_2479869	6B	76	0.307813154	0.050691244	-0.820428965
Kukri_c56955_282	6B	76	0.307813154	0.050691244	0.820428965
wsnp_Ex_c5839_10246915	7A	213	0.307906743	0.290322581	-0.389306779
tplb0054d13_2445	2B	18	0.308072399	0.304147465	-0.404558326
JD_c3116_778	1B	75	0.308222551	0.092165899	-0.613135602
Ra_c6701_506	1B	74	0.308340494	0.294930876	-0.387865703
Tdurum_contig71499_211	5A	86	0.308436494	0.338709677	-0.367592583
Ku_c12701_1268	7A	115	0.308584945	0.338709677	-0.389790727
wsnp_Ex_c43454_49770425	1A	71	0.308656809	0.140552995	-0.512712987
Tdurum_contig49928_424	2B	27	0.308681909	0.467741935	-0.361797009
wsnp_Ex_c2171_4072774	5A	148	0.308944205	0.216589862	-0.444396133
wsnp_Ex_c18372_27196625	6B	72	0.308982014	0.412442396	0.359502158
Kukri_c9262_401	6A	85	0.30906568	0.476958525	-0.365294782
Excalibur_c3795_198	6B	61	0.309221992	0.403225806	-0.362593716
RAC875_rep_c91134_949	2B	114	0.309270327	0.055299539	0.754761095
D_GBUVHFX02JKG4A_54	2D	22	0.309323915	0.099078341	-0.592419618
Ra_c69221_1167	5A	42	0.309448108	0.449308756	-0.347576012
wsnp_Ra_rep_c69221_66574148	5A	42	0.309448108	0.449308756	-0.347576012
RFL_Contig2972_2819	2A	180	0.309580558	0.170506912	0.901670308
Excalibur_c22205_573	1B	135	0.309597395	0.195852535	0.42187164
RAC875_c24982_202	3A	157	0.309739234	0.133640553	0.521252804
Tdurum_contig54689_646	5A	130	0.310011878	0.368663594	0.375051126
BS00010993_51	6B	79	0.310163685	0.17281106	-0.47137769
BobWhite_c3392_749	6B	79	0.310163685	0.17281106	0.47137769
BS00003867_51	2A	47	0.310268467	0.299539171	-0.388315021
wsnp_Ex_c16963_25554152	5B	57	0.310322333	0.433179724	-0.361648045
wsnp_Ex_c15341_23592075	7A	136	0.310519284	0.14516129	-0.554514595
wsnp_Ex_c3988_7221220	4A	106	0.310529866	0.262672811	-0.424224515
tplb0035h03_1251	7B	145	0.310664083	0.161290323	0.485623556
BobWhite_c4517_120	2A	144	0.311105885	0.129032258	0.505735883
Kukri_c11240_332	5B	51	0.31111825	0.313364055	-0.378778379
Kukri_rep_c80794_53	5B	51	0.31111825	0.313364055	-0.378778379
BS00093993_51	2B	108	0.311177999	0.290322581	0.405620936
BobWhite_c41725_430	5B	40	0.311388471	0.246543779	-0.537344487
Kukri_c46276_63	5B	20	0.311529153	0.278801843	-0.393352651
BS00070626_51	7A	136	0.31163924	0.147465438	0.482502283
tplb0022c16_494	7A	43	0.311737134	0.350230415	0.363071229
wsnp_Ex_c21875_31045200	5B	134	0.312121268	0.124423963	-0.54861461
wsnp_Ex_c8019_13598142	5B	134	0.312121268	0.124423963	-0.54861461
wsnp_Ex_rep_c68091_66846454	5B	40	0.312153378	0.200460829	0.589451399
RAC875_c22201_461	7A	136	0.312469073	0.47235023	-0.361505041
wsnp_Ex_c6217_10848574	3A	86	0.312802616	0.052995392	0.772854125
tplb0050h15_1287	3A	88	0.313186341	0.122119816	-0.613924012
RAC875_c5577_1682	2B	20	0.313282062	0.394009217	-0.36013392
RAC875_c50928_292	7A	228	0.313355524	0.211981567	0.438121902
BobWhite_c12144_216	2B	20	0.313480333	0.223502304	-0.442057846
Tdurum_contig50954_1393	3B	51	0.313515537	0.361751152	-0.364640158
BS00102828_51	5B	4	0.313606954	0.117511521	-0.551553253
BS00065930_51	5B	39	0.313878264	0.248847926	-0.553887726
tplb0060p09_735	5B	1	0.313941421	0.115207373	0.553971273
RAC875_c23724_118	7B	72	0.31407238	0.405529954	-0.541580825
Kukri_c55196_445	7A	128	0.314137697	0.096774194	-0.577787958
RAC875_c41993_582	1A	108	0.314138174	0.380184332	0.372288869
BS00022336_51	5B	20	0.314142681	0.255760369	-0.409642018
tplb0031m13_1902	4A	71	0.314160197	0.175115207	0.509109161
RFL_Contig2540_306	7B	71	0.314268269	0.463133641	-0.559488462
Kukri_rep_c101316_375	1A	71	0.314289327	0.105990783	0.578768648
BobWhite_c7145_355	2B	25	0.314311131	0.329493088	-0.37370595
Ra_c4668_825	6A	12	0.314426912	0.359447005	-0.377741229
BobWhite_c10610_149	4A	100	0.314647651	0.375576037	-0.369468125
wsnp_Ex_c14439_22426200	6D	17	0.314930613	0.281105991	0.386104097
Tdurum_contig48824_476	7B	54	0.31502461	0.170506912	-0.478650184
Kukri_c7794_1247	6A	74	0.315211447	0.278801843	0.426266243
wsnp_Ex_c5690_9994334	4A	42	0.315327963	0.055299539	0.761415205
BS00066479_51	7B	134	0.315424933	0.281105991	-0.383331209
BS00065139_51	1B	65	0.315511303	0.304147465	-0.375822544
IAAV1401	2B	116	0.315514419	0.437788018	0.37283676
wsnp_Ex_c40732_47728890	6B	72	0.315520598	0.1359447	-0.511160032
Excalibur_rep_c67599_2154	2D	97	0.315571726	0.324884793	-0.379121239
Tdurum_contig54776_1396	4A	164	0.315577117	0.216589862	-0.432543791
RFL_Contig4653_1217	5A	16	0.315612429	0.320276498	0.373051759
Ra_c14852_1487	6B	61	0.315783822	0.400921659	0.357981785
RFL_Contig3172_1752	2B	113	0.315942293	0.391705069	-0.376144455
wsnp_Ex_c1319_2522992	6B	65	0.316040193	0.19124424	0.475521701
Ra_c31466_694	7A	136	0.316264403	0.064516129	-0.731962476
wsnp_Ex_c10342_16938528	7B	55	0.316405028	0.412442396	0.359506866
RAC875_rep_c76630_63	5B	69	0.316409145	0.394009217	-0.377062509
Tdurum_contig62593_410	6A	26	0.316694795	0.066820276	-0.675658627
IAAV902	3A	93	0.317081976	0.138248848	0.520354439
BS00067540_51	7B	72	0.317087409	0.451612903	-0.523311712
Excalibur_c29625_222	3B	68	0.317146926	0.352534562	-0.381558793
Ex_c69054_723	6A	134	0.3173494	0.361751152	0.373836482
CAP11_c59_418	3B	115	0.31748228	0.131336406	-0.493639562
Kukri_c89274_86	6A	24	0.317535171	0.260368664	-0.383107509
Kukri_c44940_117	6B	65	0.31787538	0.17281106	0.499392951
BS00090866_51	4A	101	0.318027455	0.267281106	0.412377592
BobWhite_c11397_231	2B	17	0.318298078	0.299539171	0.389507308
IACX6036	7B	54	0.318342059	0.470046083	0.366884557
BS00003955_51	6B	65	0.3186674	0.18202765	-0.485371201
BS00064654_51	6B	65	0.3186674	0.18202765	-0.485371201
Kukri_c37241_513	6A	41	0.318779194	0.301843318	0.374142246
Tdurum_contig25393_218	5B	41	0.319083469	0.200460829	0.570085332
IACX3991	7B	53	0.319133066	0.186635945	-0.485116537
tplb0044p22_2257	1D	68	0.319538221	0.380184332	-0.448999816
Kukri_c6266_260	5A	97	0.319639374	0.262672811	0.397772797
wsnp_Ex_c790_1554988	5A	98	0.319639374	0.262672811	0.397772797
BobWhite_c2730_245	5D	157	0.319810967	0.359447005	-0.347978419
CAP11_c3138_241	7A	118	0.319868715	0.377880184	0.36098168
wsnp_Ex_c22423_31615798	2B	97	0.319968435	0.373271889	-0.366292357
CAP11_rep_c8279_82	7D	112	0.320334192	0.456221198	0.356484742
Kukri_c3009_1374	6A	13	0.320510581	0.437788018	-0.365432686
BS00100981_51	2B	129	0.321238442	0.186635945	-0.462931268
Tdurum_contig68980_317	1B	135	0.321367101	0.198156682	0.411793909
wsnp_Ex_c16090_24522660	6B	1	0.321634442	0.297235023	-0.510428813
Tdurum_contig93663_457	7A	51	0.321915344	0.198156682	-0.445515148
BS00084348_51	3A	21	0.322156176	0.066820276	0.671028732
Kukri_c67601_267	1A	71	0.322174665	0.382488479	-0.457468331
wsnp_CAP12_c1337_682282	1B	136	0.322262934	0.384792627	-0.365117785
wsnp_Ex_rep_c67786_66472676	3A	110	0.322792221	0.103686636	-0.581213866
Kukri_c13978_132	1B	95	0.322872493	0.165898618	-0.446665006
Ra_c17685_927	1B	108	0.322897804	0.1359447	0.493909051
RAC875_c9930_191	3B	110	0.322929242	0.334101382	0.365218025
Kukri_c24852_466	2A	99	0.323013304	0.320276498	-0.369884426
BobWhite_c13839_78	6A	41	0.323060694	0.297235023	0.367840615
Kukri_c26697_366	2A	151	0.323344028	0.1359447	-0.499866527
RAC875_rep_c88665_100	2A	47	0.323682519	0.304147465	0.374431688
RAC875_rep_c88665_52	2A	47	0.323682519	0.304147465	0.374431688
tplb0058p02_2806	7B	134	0.324161497	0.341013825	0.351852818
BS00022920_51	1B	75	0.324240287	0.096774194	-0.587904285
Tdurum_contig81102_102	1B	75	0.324240287	0.096774194	0.587904285
BobWhite_c23790_98	2B	71	0.32424919	0.059907834	-0.735705511
Kukri_rep_c101341_425	3B	14	0.324254923	0.276497696	0.382598505
IAAV6765	2B	97	0.324518786	0.377880184	-0.358570731
IAAV7323	4B	6	0.324611657	0.140552995	-0.50575662
BS00037464_51	6B	80	0.32487502	0.329493088	-0.37542432
Excalibur_c27349_166	4B	78	0.324917525	0.435483871	-0.369698928
wsnp_Ex_rep_c103087_88124573	1A	70	0.325063572	0.398617512	0.438919396
wsnp_RFL_Contig3790_4082085	2A	26	0.325084501	0.297235023	0.377001015
BS00022541_51	7A	136	0.325173396	0.094470046	0.576313467
RAC875_c55351_223	7A	45	0.325320552	0.31797235	0.368763641
wsnp_Ex_c10193_16730126	7B	101	0.32542112	0.324884793	0.389543752
RAC875_c12733_1509	7A	228	0.325685079	0.131336406	0.515316983
Tdurum_contig63110_433	3B	73	0.325712881	0.493087558	0.342454982
[truncated: 4,422 more rows]
