# Supplementary material for: Haplotype-tagged SNPs improve genomic prediction accuracy for Fusarium head blight resistance and yield-related traits in wheat
Source: Theor Appl Genet. 2023 Apr 3;136(4):92. doi: 10.1007/s00122-023-04352-8 (PMC10068637; doi:10.1007/s00122-023-04352-8)
Supplement: Supplementary file 6 — Supplementary file6 (ZIP 14628 KB) [file 122_2023_4352_MOESM6_ESM.zip › SPL/3-GWAS-SPL.csv]

SNP	Chromosome	Position	P.value	maf	effect
BS00033795_51	6A	79	1.80E-06	0.247706422	1.808235472
Kukri_c373_916	6B	123	8.86E-06	0.075688073	-2.792317892
Tdurum_contig70819_393	6A	141	1.43E-05	0.286697248	-1.542153024
BobWhite_c13435_700	6D	150	1.82E-05	0.428899083	1.273534051
Kukri_c45512_193	1A	102	2.37E-05	0.27293578	-1.252223362
BS00063769_51	5B	35	3.85E-05	0.279816514	-1.282090861
Ex_c1334_889	7A	127	3.91E-05	0.426605505	1.29629697
Tdurum_contig42423_1963	2A	47	7.35E-05	0.440366972	-1.126466381
CAP8_c2014_192	5A	47	0.000126254	0.20412844	1.544470915
wsnp_Ex_c702_1382859	6B	26	0.000132181	0.174311927	-1.576958696
BS00072151_51	3B	67	0.000189999	0.075688073	2.099090351
RAC875_c16536_80	5B	120	0.000294598	0.348623853	1.087450957
RAC875_c41315_157	5A	53	0.000593882	0.167431193	1.4632242
BS00063748_51	2D	41	0.000600267	0.178899083	-1.46105579
wsnp_Ex_c4942_8793029	6D	151	0.000634555	0.160550459	-1.608651596
RFL_Contig5637_1008	1B	41	0.000699184	0.19266055	-1.248330145
Excalibur_c5958_1270	1D	68	0.000711588	0.433486239	1.079876886
wsnp_Ex_rep_c67100_65576598	6D	156	0.001093026	0.146788991	1.565026174
wsnp_Ex_c3201_5910642	1A	137	0.001150184	0.325688073	1.231484791
RAC875_c24285_1049	6D	156	0.001239899	0.169724771	1.486626402
Excalibur_c29102_933	6D	156	0.001252041	0.162844037	-1.505953511
Kukri_rep_c107975_95	6D	156	0.001298251	0.169724771	-1.461470637
Kukri_c13912_1543	6D	156	0.001312969	0.162844037	1.51944149
RAC875_rep_c103556_427	6D	156	0.001313012	0.165137615	1.497194649
wsnp_Ex_c62371_62036044	6D	156	0.001313012	0.165137615	1.497194649
CAP8_c6799_93	6D	156	0.001313012	0.165137615	-1.497194649
Ex_c12134_939	6D	156	0.001313012	0.165137615	-1.497194649
wsnp_JD_c2198_3021879	6D	160	0.001313012	0.165137615	-1.497194649
IAAV6637	6D	160	0.00132932	0.165137615	1.496913198
RAC875_c3156_630	6D	156	0.001407535	0.165137615	-1.492978691
D_GDS7LZN01DU929_63	6D	160	0.001529782	0.176605505	-1.452106309
Ex_c31468_763	6D	156	0.001545092	0.167431193	1.458310706
RAC875_c14354_934	6D	156	0.001750213	0.389908257	-1.155457584
Excalibur_c6258_692	6D	160	0.001806776	0.174311927	1.440209764
BS00021660_51	5A	43	0.001854158	0.162844037	-1.45849067
BS00104667_51	2B	114	0.001992621	0.217889908	1.232344534
RFL_Contig5898_807	7B	143	0.002020822	0.181192661	-1.142894074
IAAV8040	2B	82	0.002569655	0.144495413	1.451243039
Excalibur_c24354_465	3A	144	0.003882602	0.334862385	-1.032571774
RAC875_rep_c83825_236	5B	58	0.004051037	0.151376147	1.49640855
IACX3152	5A	53	0.004126855	0.165137615	6.091655991
wsnp_Ex_c7585_12957020	1B	84	0.004294494	0.176605505	-1.455798871
Kukri_c19751_873	2B	108	0.004294527	0.279816514	-1.084555389
RAC875_c24376_704	5B	61	0.004562049	0.01146789	5.968570901
IAAV1120	4B	12	0.004617257	0.426605505	0.961531621
Excalibur_c18966_1008	2B	130	0.004768678	0.21559633	-1.220304497
IAAV3802	1B	84	0.005208376	0.153669725	1.489432943
BobWhite_c10901_578	5A	53	0.005344777	0.167431193	9.259511547
BS00067797_51	5A	53	0.005344777	0.167431193	9.259511547
IAAV1417	5A	53	0.005344777	0.167431193	9.259511547
BS00069980_51	5A	53	0.005344777	0.167431193	-9.259511548
BS00022551_51	1B	89	0.00580018	0.426605505	-0.936127818
Kukri_rep_c106786_230	2D	12	0.005800255	0.19266055	1.119307871
wsnp_Ex_c10910_17729008	6D	160	0.005883518	0.123853211	-1.356762613
Tdurum_contig11896_550	1B	87	0.006044427	0.160550459	1.463215651
RAC875_rep_c109215_398	1B	79	0.00627888	0.185779817	1.14824437
tplb0048g05_866	2B	114	0.006340999	0.256880734	1.095884735
Excalibur_c17553_84	5A	43	0.006396649	0.126146789	-1.362145054
RAC875_c19099_434	5B	69	0.006638309	0.199541284	1.275454398
Kukri_rep_c68091_971	6B	119	0.007625773	0.277522936	-1.023943715
Tdurum_contig42749_3287	1B	79	0.008018247	0.188073394	-1.113814489
RAC875_c82385_209	6D	135	0.008302894	0.279816514	-1.004805093
wsnp_Ku_c2185_4218722	5B	77	0.009539671	0.288990826	0.985270763
Tdurum_contig42797_2922	1B	79	0.009641432	0.190366972	-1.085334503
wsnp_RFL_Contig4136_4696148	5A	43	0.009726028	0.126146789	-1.28708926
Kukri_rep_c107983_607	6B	109	0.010039909	0.279816514	-0.974848573
BobWhite_c34798_184	6D	156	0.01005435	0.268348624	-0.99857828
RAC875_c49370_327	4A	94	0.010513216	0.091743119	-1.494093847
Tdurum_contig75819_3136	7A	51	0.010520384	0.165137615	-1.183292258
RAC875_rep_c106044_137	5A	43	0.010736668	0.119266055	1.302126793
Ex_c5168_849	6D	135	0.011047644	0.275229358	0.976185708
Excalibur_rep_c103091_266	3A	84	0.01109599	0.252293578	1.026517283
wsnp_Ku_c23096_32987510	1B	78	0.011166204	0.194954128	-1.051623487
RAC875_c19099_308	5B	69	0.011273461	0.20412844	-1.176052327
wsnp_Ex_c11348_18326158	6B	72	0.011476417	0.167431193	-1.169723718
IAAV169	6B	72	0.011476417	0.167431193	1.169723718
Tdurum_contig49751_2541	5A	53	0.011866972	0.162844037	4.869822112
Excalibur_c12177_285	2A	47	0.01198185	0.288990826	-0.894871521
wsnp_Ex_c62351_62025689	5A	43	0.01200894	0.169724771	-1.170144909
wsnp_Ex_c10838_17631243	2B	105	0.012533269	0.158256881	1.152553996
wsnp_Ex_c3834_6971712	5B	77	0.012906968	0.153669725	-1.262244007
Tdurum_contig12551_233	5B	77	0.013109711	0.293577982	0.935897581
Kukri_c58155_786	1A	83	0.013157136	0.229357798	-1.006392336
Kukri_rep_c107435_940	5A	43	0.013297802	0.167431193	-1.161766016
RAC875_c26860_648	6A	32	0.013825716	0.176605505	-1.211005518
Jagger_c5859_114	5B	76	0.013893866	0.155963303	1.244374643
RAC875_rep_c106876_558	1B	87	0.013950461	0.458715596	0.868363965
IACX5850	2B	105	0.014442887	0.160550459	1.114225642
wsnp_Ex_c15611_23929128	1B	84	0.01471569	0.167431193	-1.256031749
wsnp_Ex_c5101_9052671	1B	84	0.01471569	0.167431193	1.256031749
wsnp_Ku_rep_c113718_96236830	7A	136	0.01476142	0.412844037	-0.841574422
Tdurum_contig26016_243	6B	72	0.014767525	0.162844037	-1.130303871
BobWhite_c46338_76	5A	53	0.014926456	0.165137615	-11.65004496
Excalibur_c63344_424	5A	53	0.014926456	0.165137615	-11.65004496
IACX12578	5A	53	0.014926456	0.165137615	-11.65004496
Kukri_c2621_610	5A	53	0.014926456	0.165137615	-11.65004496
Kukri_c75644_104	5A	53	0.014926456	0.165137615	-11.65004496
RAC875_c19105_498	5A	53	0.014926456	0.165137615	-11.65004496
RAC875_rep_c110032_448	5A	53	0.014926456	0.165137615	-11.65004496
BS00078242_51	5A	53	0.014926456	0.165137615	11.65004496
IACX3154	5A	53	0.014926456	0.165137615	11.65004496
Kukri_c30875_283	5A	53	0.014926456	0.165137615	11.65004496
wsnp_Ku_c10292_17066821	1A	85	0.01506366	0.089449541	-1.41104589
BS00099794_51	1B	118	0.015094499	0.44266055	0.832669833
wsnp_CAP11_c2438_1258747	3A	85	0.015247136	0.197247706	0.813264862
Kukri_c25961_166	1B	86	0.015383372	0.162844037	-1.297547573
RAC875_c16827_292	5B	37	0.015891963	0.107798165	-1.537602369
Tdurum_contig54860_525	7A	51	0.015986459	0.169724771	1.09023037
Kukri_c3882_2021	2A	47	0.016082588	0.277522936	0.882412816
Tdurum_contig69792_167	1B	87	0.016175104	0.167431193	1.265363356
Kukri_c8143_355	1B	87	0.016253592	0.172018349	-1.250733131
BS00068173_51	5B	68	0.016295648	0.371559633	0.86363286
RFL_Contig5495_563	2B	161	0.016429672	0.401376147	-0.825633641
Tdurum_contig10911_117	5B	58	0.016450492	0.169724771	1.103053606
Ex_c11348_1256	6B	72	0.016747796	0.165137615	-1.115903363
Ku_c68657_464	6B	72	0.016747796	0.165137615	-1.115903363
Ra_c18593_802	6B	72	0.016747796	0.165137615	-1.115903363
Tdurum_contig42414_1071	6B	72	0.016747796	0.165137615	-1.115903363
Tdurum_contig50382_639	6B	72	0.016747796	0.165137615	1.115903363
IAAV2077	5B	71	0.016945309	0.369266055	0.854542893
BobWhite_rep_c64260_207	5B	76	0.017475457	0.160550459	1.167120858
Excalibur_c17655_467	3A	114	0.017571449	0.197247706	-1.030359137
wsnp_Ex_rep_c67394_65974276	5A	43	0.017575833	0.165137615	-1.106571048
BS00093993_51	2B	108	0.017965239	0.293577982	0.879610857
BobWhite_rep_c49979_373	5A	43	0.018141913	0.183486239	1.048804576
Kukri_c74599_85	7A	46	0.018371263	0.366972477	0.813738815
Jagger_c5915_58	5A	53	0.018547916	0.155963303	3.204441275
wsnp_Ex_c24594_33843836	5A	53	0.018547916	0.155963303	3.204441275
Jagger_c1611_158	5A	53	0.018547916	0.155963303	-3.204441275
wsnp_Ra_c41581_48764320	1A	71	0.018973165	0.277522936	0.789109848
wsnp_Ex_c2609_4852360	3B	73	0.019200599	0.266055046	-0.935674322
wsnp_Ex_rep_c115803_95396724	6A	32	0.019272449	0.174311927	1.15532261
Kukri_rep_c103359_233	1B	84	0.019528278	0.178899083	-1.157742153
wsnp_Ex_c23235_32471767	1B	84	0.019528278	0.178899083	-1.157742153
wsnp_Ex_c4031_7293125	5B	68	0.019549498	0.366972477	-0.84198104
RAC875_c52809_168	5B	69	0.019690015	0.366972477	0.846383429
IAAV6078	5B	69	0.019912538	0.355504587	-0.845026001
BobWhite_c5872_65	6D	119	0.019920772	0.373853211	0.807323085
Tdurum_contig20950_359	3B	69	0.020677373	0.211009174	0.962361237
BS00064032_51	1B	80	0.021111577	0.114678899	-1.158625523
Tdurum_contig13117_1316	1B	86	0.021139808	0.456422018	0.824665891
BS00064660_51	5B	68	0.021199437	0.373853211	0.823288534
Jagger_c6390_111	5B	68	0.021199437	0.373853211	-0.823288534
Kukri_c22631_462	5B	71	0.021199437	0.373853211	-0.823288534
wsnp_Ex_c25392_34658803	5B	68	0.021199437	0.373853211	-0.823288534
wsnp_JD_c12186_12484832	5B	68	0.021199437	0.373853211	-0.823288534
CAP7_c6223_318	5B	68	0.021300528	0.371559633	-0.821010263
RAC875_c97163_563	5B	68	0.021300528	0.371559633	-0.821010263
IAAV6876	5B	68	0.021300528	0.371559633	0.821010263
BS00066545_51	2B	100	0.02135019	0.233944954	-0.96117115
wsnp_Ex_c5101_9053178	1B	84	0.021527052	0.167431193	-1.194631108
CAP7_c1241_128	1B	65	0.021588075	0.165137615	-1.042887352
RFL_Contig4849_702	2B	99	0.021635929	0.229357798	0.979164166
RAC875_c14775_1048	2B	105	0.021652433	0.167431193	-1.024774306
CAP7_c11553_123	5B	68	0.021827358	0.376146789	-0.816520536
Excalibur_c36525_679	5B	68	0.021827358	0.376146789	-0.816520536
BS00093122_51	5B	68	0.021827358	0.376146789	0.816520536
wsnp_Ex_c3834_6971470	5B	77	0.021835556	0.160550459	-1.123388473
RFL_Contig2972_2285	2A	156	0.022060315	0.213302752	-0.658062139
BobWhite_rep_c50822_462	5B	70	0.022070064	0.366972477	-0.825220451
BobWhite_c5564_86	5A	43	0.022200142	0.162844037	1.068853532
BS00083998_51	2B	161	0.022479238	0.433486239	-0.796292674
wsnp_Ra_c24619_34168104	5B	69	0.022617193	0.371559633	0.82065672
BS00062724_51	1B	84	0.023255911	0.19266055	-1.097475449
wsnp_Ex_rep_c107911_91350866	1B	84	0.023635339	0.181192661	-1.133001953
BS00083578_51	7B	134	0.023642747	0.123853211	-1.183238488
IACX8470	2B	111	0.023814436	0.300458716	0.840921193
Kukri_c1313_1158	1A	86	0.024156794	0.444954128	-0.739843053
BS00046772_51	5A	43	0.024317751	0.073394495	-1.529782567
RAC875_c16644_491	7A	50	0.024360421	0.178899083	0.996977575
Tdurum_contig47269_904	6B	72	0.024550926	0.197247706	-0.971582134
Excalibur_c40993_1129	1B	78	0.024699371	0.22706422	-0.900899598
RAC875_c19357_122	6B	72	0.024750058	0.169724771	1.037189492
BobWhite_c11861_557	5B	68	0.024924006	0.364678899	0.802795926
BobWhite_c28090_175	3B	38	0.025031037	0.073394495	-1.439823844
Tdurum_contig10729_989	6B	121	0.025210194	0.254587156	1.168196711
BS00063809_51	4A	62	0.025232112	0.458715596	-0.754396198
Tdurum_contig30640_263	6B	72	0.025635665	0.162844037	-1.038924339
wsnp_Ex_c11348_18325887	6B	72	0.025635665	0.162844037	-1.038924339
Ra_c26319_331	6B	72	0.025635665	0.162844037	1.038924339
wsnp_Ku_c6825_11858665	3B	69	0.025899457	0.211009174	-0.930834087
wsnp_Ex_c1383_2651887	6B	91	0.02651479	0.401376147	-0.770700286
RAC875_c68849_153	6B	37	0.026706217	0.275229358	0.850526539
wsnp_Ex_c56091_58346859	6B	37	0.026706217	0.275229358	-0.850526539
RFL_Contig3687_972	6A	82	0.026728818	0.339449541	0.905142657
RAC875_c16644_1722	7A	50	0.026973919	0.197247706	-0.95276403
Kukri_c52_225	5B	78	0.027099486	0.334862385	-0.811000846
Excalibur_c48379_461	1B	77	0.027277336	0.298165138	0.82061621
CAP11_c991_160	6B	72	0.02735955	0.254587156	0.882933593
RAC875_c17185_90	7A	51	0.027629158	0.169724771	1.010619357
BS00011061_51	6D	117	0.027633062	0.385321101	-0.770728964
Tdurum_contig51922_676	1B	174	0.027979508	0.064220183	-1.558382911
wsnp_Ex_c21198_30327016	1B	84	0.027989827	0.185779817	-1.071992117
BS00068863_51	7A	42	0.02829352	0.355504587	0.7672095
RAC875_c12907_515	6B	92	0.028865469	0.305045872	0.815689938
RAC875_rep_c71112_400	2B	20	0.028994058	0.123853211	-1.099801495
D_contig17313_245	2D	2	0.02915366	0.220183486	-0.894229656
IACX5921	1B	78	0.029204779	0.082568807	1.323885959
RAC875_c32077_284	1B	78	0.029204779	0.082568807	-1.323885959
wsnp_Ex_c15475_23756906	3A	130	0.029567678	0.483944954	-0.718607895
wsnp_Ra_c389_826890	7A	241	0.029578248	0.298165138	0.785849571
D_contig77859_59	2D	42	0.029662189	0.112385321	1.197017028
Tdurum_contig30930_184	2B	108	0.029767797	0.176605505	0.989961763
wsnp_Ex_rep_c67543_66165372	2B	108	0.029767797	0.176605505	-0.989961763
Excalibur_rep_c69275_346	6A	83	0.030086884	0.330275229	-0.894090369
BobWhite_c10126_263	5B	69	0.030359168	0.376146789	-0.774881734
Excalibur_c35797_615	5B	69	0.030359168	0.376146789	-0.774881734
wsnp_Ex_c18654_27528399	5B	69	0.030359168	0.376146789	-0.774881734
IAAV6818	5B	69	0.030359168	0.376146789	0.774881734
RAC875_c7486_1667	5B	69	0.030359168	0.376146789	0.774881734
BS00110490_51	2B	82	0.030988674	0.25	0.86369857
wsnp_Ra_c5131_9153817	5B	68	0.031287168	0.357798165	-0.769975048
wsnp_Ku_rep_c89089_82009060	1B	84	0.031499112	0.188073394	1.034918854
Kukri_c23752_659	5B	72	0.031508736	0.366972477	0.768039352
RAC875_rep_c76630_63	5B	69	0.031558235	0.371559633	-0.774570321
wsnp_Ex_c55735_58127324	2B	106	0.031655665	0.201834862	0.873221855
BS00074120_51	7D	184	0.031659281	0.199541284	-0.913915663
BS00010988_51	2B	127	0.031666756	0.23853211	0.902786817
Kukri_rep_c111991_498	1B	82	0.031717845	0.119266055	1.065694592
wsnp_Ex_c123_244117	3B	69	0.031759506	0.20412844	0.91135731
BobWhite_c20692_123	5B	68	0.032262759	0.385321101	0.759130522
BS00010886_51	5B	68	0.032461252	0.357798165	0.779846424
RAC875_c2370_250	6B	72	0.032862541	0.165137615	-0.990363809
wsnp_Ex_c1597_3045682	1B	171	0.033057965	0.071100917	-1.416162133
Ra_c105904_1191	2B	160	0.033108543	0.165137615	1.006177734
Ku_c23118_149	2A	69	0.033262829	0.263761468	-0.819893023
wsnp_Ku_rep_c70220_69775367	5B	69	0.033291958	0.364678899	0.776035045
Kukri_c32700_104	2B	105	0.033468881	0.121559633	1.0929656
BS00066903_51	5B	72	0.033503444	0.376146789	0.75638877
Excalibur_rep_c110501_525	3A	130	0.033566158	0.472477064	0.704295969
wsnp_Ku_c15214_23756800	1A	84	0.03390299	0.419724771	-0.764528328
BS00076772_51	3A	148	0.033907484	0.493119266	0.73358744
Ra_c105904_187	2B	160	0.034104594	0.158256881	-1.01955381
RAC875_c79857_301	2B	90	0.034139336	0.073394495	-1.437384652
BobWhite_c7070_196	5B	69	0.034256813	0.380733945	0.752093858
RAC875_c42356_237	5B	63	0.034256813	0.380733945	0.752093858
RAC875_c39339_400	4B	114	0.034304732	0.224770642	0.818729593
BS00039936_51	4B	6	0.034351239	0.456422018	0.708496042
BS00110292_51	3B	70	0.034384176	0.139908257	-1.079664268
wsnp_Ku_c11690_19042937	6B	72	0.034450784	0.130733945	1.077085598
Tdurum_contig10729_734	6B	120	0.034468972	0.247706422	-1.031314045
Excalibur_c22106_190	6B	72	0.034587993	0.286697248	-0.797711308
wsnp_Ex_c40732_47728890	6B	72	0.034798531	0.160550459	-0.999171486
wsnp_JD_rep_c63957_40798121	2D	12	0.034893806	0.190366972	-0.890920575
BS00068200_51	5B	69	0.034994823	0.371559633	0.754473768
IAAV8416	5B	69	0.034994823	0.371559633	0.754473768
wsnp_CAP12_c303_168418	5B	69	0.034994823	0.371559633	0.754473768
CAP11_c1661_59	7A	51	0.03514111	0.165137615	0.967403713
wsnp_Ex_rep_c66900_65314631	5A	53	0.035227189	0.151376147	3.220529077
wsnp_Ex_rep_c66900_65314012	5A	53	0.035254567	0.155963303	-3.144552433
wsnp_Ex_c1440_2764867	1B	78	0.035687168	0.139908257	1.013093262
BS00039935_51	4B	6	0.035693478	0.435779817	-0.70739089
BS00010849_51	3B	28	0.035698465	0.146788991	-1.067977959
RAC875_c35715_718	5B	68	0.035723475	0.376146789	0.750591376
CAP7_c2695_75	5B	69	0.035723475	0.376146789	-0.750591376
Ra_c17608_960	3B	14	0.036089014	0.330275229	-0.739561724
Tdurum_contig50954_880	3B	51	0.036279009	0.231651376	0.832061743
RAC875_c62614_191	6A	83	0.03631857	0.344036697	0.877756385
RAC875_c93959_96	6A	118	0.036386977	0.105504587	1.16435953
Excalibur_c14401_743	4B	2	0.036480009	0.424311927	-0.714842534
wsnp_Ex_c11714_18840676	6B	72	0.036841184	0.188073394	-0.914540411
RAC875_c7158_687	3B	117	0.037212418	0.254587156	-0.834265536
wsnp_JD_c9613_10432955	5B	71	0.037515614	0.366972477	-0.743621461
wsnp_Ex_c13109_20725640	1B	84	0.037689785	0.183486239	1.022828469
wsnp_Ex_rep_c107911_91350930	1B	84	0.037689785	0.183486239	-1.022828469
Kukri_c65301_127	5B	69	0.038151129	0.378440367	-0.736498873
wsnp_Ex_c23230_32466568	1B	84	0.038501393	0.176605505	-1.049059248
RAC875_c25738_168	6D	119	0.03873018	0.431192661	0.733641752
Excalibur_c94962_57	3A	173	0.038963053	0.151376147	0.966030109
IAAV4876	3B	51	0.038998268	0.208715596	0.842582333
BobWhite_c23617_167	1B	118	0.039126599	0.463302752	0.699466389
IAAV3697	4A	40	0.039139208	0.098623853	-1.181642457
RAC875_c95548_156	1B	78	0.039284759	0.142201835	0.97844466
Tdurum_contig46925_285	6B	72	0.039523919	0.288990826	0.777870717
wsnp_Ku_rep_c101212_88410320	5B	77	0.039927257	0.362385321	0.721837702
Tdurum_contig50954_475	3B	51	0.040150311	0.224770642	-0.825272825
Kukri_c57965_109	5A	70	0.040263782	0.378440367	-0.729594999
IACX3288	5B	57	0.040401788	0.419724771	0.704988542
BS00089031_51	1B	86	0.040678818	0.417431193	0.704976411
Kukri_c16557_855	2D	41	0.040785939	0.153669725	-2.866735557
Excalibur_c8585_701	1B	118	0.040809896	0.461009174	-0.689380853
Tdurum_contig11216_942	1B	118	0.040809896	0.461009174	0.689380853
Excalibur_c28850_166	5B	69	0.040841613	0.380733945	-0.726888315
BS00099053_51	4D	21	0.040875331	0.497706422	-0.686149791
BobWhite_c26374_339	2A	74	0.041917415	0.419724771	-0.668501127
wsnp_Ku_c14202_22436656	5B	69	0.042129724	0.376146789	0.716958386
Kukri_c63259_151	3A	117	0.042345185	0.300458716	-0.745370774
BobWhite_c6094_447	5B	69	0.04240502	0.378440367	-0.732637783
BobWhite_c35443_249	6B	82	0.042441829	0.119266055	-1.082839593
BobWhite_c1633_643	6B	82	0.042610087	0.130733945	1.046355462
RAC875_c79551_167	3A	118	0.043101133	0.298165138	0.742213109
BobWhite_c45091_53	6B	72	0.04340124	0.135321101	-1.022158408
wsnp_CD454706B_Ta_1_1	6B	72	0.04340124	0.135321101	1.022158408
RAC875_c24517_558	2A	99	0.043594412	0.298165138	-0.72374236
BS00022368_51	3A	123	0.043687155	0.178899083	-0.865923183
BS00074121_51	7D	183	0.043690892	0.208715596	-0.850447182
Tdurum_contig12123_1650	6B	114	0.043858708	0.105504587	-1.315680044
BobWhite_c47456_121	5B	77	0.043893554	0.364678899	-0.704427141
wsnp_Ex_rep_c66315_64480670	6B	72	0.044021394	0.28440367	-0.766370853
wsnp_Ku_rep_c70220_69775205	5B	71	0.04441461	0.369266055	-0.720398769
RAC875_c38003_164	2B	35	0.044946784	0.126146789	1.018847671
wsnp_Ra_c46591_52408053	6B	72	0.044951505	0.286697248	-0.763794394
BS00066479_51	7B	134	0.045013135	0.247706422	-0.841782892
RAC875_c67063_703	7A	125	0.045256049	0.096330275	1.199141424
Excalibur_c58520_78	5B	29	0.04595417	0.362385321	0.760699053
RAC875_c66376_395	6B	37	0.046444649	0.266055046	-0.783919556
Kukri_c24852_466	2A	99	0.046599434	0.323394495	-0.719856841
wsnp_Ex_c1302_2489542	5B	35	0.046928464	0.137614679	1.062297452
BobWhite_c11022_78	2A	11	0.047012867	0.376146789	0.728597348
wsnp_Ex_c5378_9505087	3B	69	0.047115973	0.213302752	-0.832010539
BS00055769_51	6B	1	0.047204883	0.266055046	0.75242342
RAC875_c5799_224	3B	46	0.047611836	0.378440367	-0.718402991
RAC875_rep_c105196_532	1D	100	0.047659662	0.144495413	0.992652423
tplb0043k02_463	1B	108	0.047676736	0.160550459	0.945383412
BS00075505_51	5A	43	0.047732826	0.183486239	-0.886117196
CAP7_c10833_215	5A	43	0.047732826	0.183486239	0.886117196
RAC875_c83401_115	4A	110	0.047763848	0.426605505	-0.692895934
BS00070455_51	3B	34	0.048102912	0.394495413	0.718702888
RAC875_c56516_786	3A	173	0.048577591	0.160550459	-0.888087118
RFL_Contig4162_1757	5B	71	0.04863905	0.366972477	0.701887489
Excalibur_c47996_509	2B	160	0.048781424	0.146788991	-0.972516426
BS00063429_51	6B	1	0.048932109	0.408256881	-0.678605664
wsnp_BG274294B_Ta_2_3	1B	77	0.048949593	0.137614679	0.996862031
IAAV5917	7D	134	0.048963874	0.440366972	0.660356771
Kukri_s113060_116	5B	41	0.04915106	0.137614679	1.057066373
wsnp_Ex_c12433_19827016	6B	82	0.049241798	0.126146789	-1.028049772
Excalibur_c92705_94	5A	99	0.049254256	0.417431193	-0.665204144
BobWhite_c36944_167	5B	69	0.049329517	0.369266055	0.705123582
BS00013563_51	5A	53	0.049845261	0.162844037	2.792735317
BobWhite_c47040_185	6B	121	0.050300016	0.222477064	-1.0770916
RAC875_c27959_117	5B	69	0.05070749	0.371559633	0.704710389
BS00048610_51	1B	77	0.051335635	0.114678899	-1.034239966
RAC875_c31214_58	2B	157	0.05145796	0.346330275	-0.712122791
RAC875_c15109_106	3A	131	0.051774633	0.456422018	0.659934893
Ra_c17685_927	1B	108	0.051816611	0.142201835	-0.969892718
Excalibur_c16355_712	7A	51	0.052066438	0.087155963	1.148537669
wsnp_Ex_c31256_40071875	6B	72	0.052108919	0.128440367	0.987237902
RAC875_c95948_614	2B	81	0.052289358	0.096330275	1.092228485
Tdurum_contig93663_457	7A	51	0.05242423	0.167431193	-0.873978194
BS00074083_51	7B	58	0.052491416	0.376146789	-0.71483509
BS00055768_51	6B	1	0.052721721	0.270642202	0.725575097
BS00010352_51	1B	64	0.053113719	0.149082569	0.935252445
Kukri_c2827_439	5B	41	0.053712925	0.128440367	-1.071475899
BS00065551_51	5B	77	0.05454416	0.275229358	-0.740282023
wsnp_BG607308A_Ta_2_2	5A	100	0.054874642	0.383027523	0.648668444
wsnp_Ex_rep_c104125_88923836	3A	173	0.054947004	0.151376147	0.900602881
BS00022522_51	7B	134	0.055374312	0.135321101	0.959681841
BS00097939_51	3A	173	0.055492351	0.155963303	-0.869747557
tplb0025i05_1836	6A	82	0.05601108	0.332568807	-0.767434546
RAC875_rep_c72220_143	2D	43	0.056023588	0.112385321	1.06507057
Excalibur_c12996_775	7A	136	0.056258884	0.229357798	0.76468729
Ex_c19516_3687	2A	6	0.056386933	0.077981651	1.231381325
Ex_c55735_1012	2B	106	0.056648531	0.201834862	0.775816993
wsnp_Ex_c8962_14947544	5B	32	0.056754789	0.178899083	-0.904988441
wsnp_Ex_c5378_9504586	3B	69	0.056943567	0.224770642	0.791092242
BS00021704_51	6A	141	0.057173236	0.27293578	0.721461594
Tdurum_contig47083_278	1B	41	0.057427447	0.405963303	0.742221311
Tdurum_contig12926_687	5D	70	0.057597962	0.130733945	1.04722241
BS00022256_51	3A	129	0.057857216	0.149082569	-0.920660409
BS00091002_51	3A	114	0.05791964	0.288990826	0.706567668
wsnp_Ex_c5457_9632050	3B	69	0.058622639	0.29587156	-0.726328474
BS00049977_51	3A	131	0.05886361	0.497706422	-0.629336071
IACX11633	5A	53	0.059001081	0.158256881	2.932702937
wsnp_Ra_c57838_59796310	5A	53	0.059001081	0.158256881	2.932702937
Excalibur_rep_c74009_217	5A	53	0.059001081	0.158256881	-2.932702937
Kukri_c5460_1063	5A	53	0.059001081	0.158256881	-2.932702937
BS00043082_51	2D	47	0.059051112	0.327981651	-0.681654017
BobWhite_c13525_262	2B	119	0.059246377	0.270642202	-0.709146878
IAAV7323	4B	6	0.059265709	0.165137615	-0.881176121
BS00022459_51	3A	138	0.059376588	0.279816514	-0.68820699
BobWhite_rep_c65414_125	2D	80	0.059481689	0.341743119	0.676041313
tplb0024k14_1812	6A	48	0.059845988	0.224770642	0.769256798
wsnp_Ex_rep_c68003_66744451	5B	72	0.060106686	0.178899083	-0.873625006
BS00063625_51	6D	117	0.060129842	0.28440367	-0.733834713
Jagger_c3757_131	1B	118	0.06013101	0.461009174	0.640619259
Ku_c12886_1250	7A	81	0.060268839	0.403669725	0.634745952
RFL_Contig2304_1569	5B	71	0.060682198	0.167431193	0.910696402
Kukri_c40035_258	2A	99	0.061047297	0.348623853	-0.652923475
BobWhite_c9330_499	6B	44	0.061193777	0.332568807	-0.661318194
RFL_Contig5917_2433	2D	45	0.062383296	0.327981651	-0.669618846
BS00080090_51	5A	53	0.063025844	0.155963303	-2.545537515
IACX11047	7B	134	0.063175363	0.355504587	-0.648273947
RAC875_c22201_461	7A	136	0.063531571	0.481651376	-0.628041685
BS00067530_51	7B	101	0.064466011	0.355504587	0.652943159
IACX6309	2B	115	0.064466044	0.323394495	-0.680229139
BS00021658_51	6B	87	0.064502213	0.089449541	1.07779441
BS00109999_51	6B	87	0.064502213	0.089449541	-1.07779441
IACX6496	5D	70	0.064715785	0.419724771	0.645665631
BS00105995_51	3B	69	0.064831586	0.19266055	-0.799407024
CAP7_rep_c12929_169	6B	83	0.065011049	0.247706422	0.708048454
wsnp_Ku_c3102_5810751	5B	83	0.065631635	0.495412844	-0.665645482
wsnp_Ku_c10418_17237935	2A	6	0.065664232	0.068807339	1.273440144
Kukri_c54078_114	5B	83	0.065915217	0.467889908	0.646635528
wsnp_Ex_c1988_3742022	6D	25	0.066166612	0.408256881	0.651373715
Tdurum_contig44173_792	6B	72	0.066430053	0.279816514	-0.702613095
Kukri_c84629_315	2B	114	0.066499974	0.325688073	-0.661540654
BS00093111_51	2D	7	0.066880348	0.387614679	-0.636002891
wsnp_Ex_c19525_28494827	6B	117	0.067657329	0.185779817	-0.866162573
BobWhite_c3721_224	3B	102	0.068159543	0.055045872	1.304486688
Kukri_c3243_1016	3B	103	0.068159543	0.055045872	1.304486688
Ra_c8960_147	3B	103	0.068159543	0.055045872	1.304486688
Tdurum_contig60330_126	3B	103	0.068159543	0.055045872	1.304486688
Tdurum_contig8350_350	2A	151	0.068595397	0.428899083	0.618448778
Excalibur_c52517_464	4B	62	0.069138055	0.383027523	-0.685297745
wsnp_Ex_c10595_17291999	1A	71	0.069494838	0.080275229	1.186685288
BobWhite_c10539_201	2D	78	0.06957384	0.110091743	-0.983949662
IACX5833	6D	119	0.069740796	0.431192661	0.615050402
Kukri_c10751_1031	3A	130	0.069798632	0.474770642	-0.603202895
Kukri_c10751_264	3A	130	0.069798632	0.474770642	-0.603202895
RAC875_c48456_444	6B	66	0.06990286	0.389908257	-0.612330704
RFL_Contig2471_119	3D	23	0.070085444	0.059633028	-1.212451326
IACX5670	2D	45	0.070255006	0.325688073	-0.656961382
CAP11_rep_c8279_82	7D	112	0.070579677	0.422018349	0.636285476
Excalibur_c12675_1147	2B	173	0.071004153	0.327981651	0.652489091
wsnp_Ex_c3940_7144946	6B	70	0.07122781	0.266055046	0.67568522
Tdurum_contig23024_763	7A	136	0.071494265	0.447247706	-0.618167122
CAP8_c2401_433	1D	45	0.071621383	0.350917431	0.644971385
Kukri_c29655_194	1B	41	0.071877908	0.28440367	-0.690741537
wsnp_BE444644A_Ta_2_2	5A	43	0.071953835	0.116972477	0.950741216
BS00009060_51	2B	129	0.072029629	0.158256881	-0.855722434
RFL_Contig2972_2819	2A	180	0.072099123	0.151376147	1.615599715
Ex_c1583_1138	5B	56	0.072405285	0.197247706	-0.741950349
wsnp_Ku_c11980_19464222	5B	41	0.072870206	0.146788991	-0.8747219
BS00094366_51	3A	78	0.072918851	0.231651376	-0.752694156
Excalibur_c15335_197	6B	66	0.072993102	0.197247706	-0.767078266
wsnp_Ku_c33374_42877546	2A	20	0.073398208	0.116972477	-0.902649899
Excalibur_c8675_1550	5B	72	0.073431654	0.268348624	-0.718857461
IAAV547	5B	72	0.073431654	0.268348624	-0.718857461
wsnp_Ex_c39221_46569987	7A	125	0.07358174	0.100917431	1.066414989
RAC875_c100413_60	3B	69	0.073856793	0.185779817	-0.794594284
D_contig25212_98	2B	90	0.07396478	0.330275229	-0.655043417
wsnp_Ku_c3201_5970486	5B	75	0.074205983	0.309633028	-0.655885869
Kukri_c32958_390	4B	82	0.074425144	0.27293578	-0.675929227
Ra_c10284_405	3D	70	0.074447805	0.385321101	0.631844663
wsnp_Ex_c1137_2182795	1A	35	0.074455076	0.263761468	0.760398336
RFL_Contig1823_1044	1B	118	0.074477005	0.463302752	0.613801427
Kukri_c25512_53	1B	122	0.074511069	0.151376147	-0.847218785
Kukri_rep_c73094_348	5D	72	0.074647364	0.103211009	-1.037075262
Tdurum_contig77275_259	5B	62	0.074789097	0.371559633	-0.641705401
wsnp_Ra_c26091_35652620	5B	62	0.074789097	0.371559633	-0.641705401
Tdurum_contig10172_176	5B	62	0.074789097	0.371559633	0.641705401
Excalibur_c10319_229	1B	64	0.074988573	0.139908257	0.859022239
RAC875_c31493_120	2D	42	0.075379133	0.107798165	-1.033248538
wsnp_Ex_c7447_12752449	1B	78	0.075792201	0.112385321	0.947361676
wsnp_Ex_c7447_12751589	1B	79	0.075792201	0.112385321	-0.947361676
Ra_c69221_1167	5A	42	0.076149231	0.495412844	-0.608018974
Kukri_c22508_119	1A	54	0.076186253	0.153669725	-0.839783795
wsnp_Ex_c2137_4014383	2A	150	0.076225724	0.311926606	-0.667188641
Tdurum_contig77234_467	6B	66	0.076495097	0.188073394	0.767948272
Ra_c64515_242	1A	87	0.07651241	0.435779817	0.597683006
wsnp_Ex_c361_707953	3A	177	0.077212993	0.181192661	-0.75701414
BobWhite_c13238_386	5A	56	0.077379042	0.183486239	0.806097256
RAC875_c20429_903	4A	80	0.07750001	0.371559633	-0.61906922
CAP12_c1587_142	7B	145	0.077595085	0.486238532	0.588006411
Kukri_c26517_691	7A	134	0.07785651	0.22706422	-0.705685758
Tdurum_contig86243_288	2A	143	0.077958885	0.201834862	0.765841008
BS00076261_51	2D	41	0.078003332	0.155963303	2.820644006
RFL_Contig3172_1752	2B	113	0.078400617	0.348623853	-0.64882107
wsnp_Ku_c8400_14280021	3A	113	0.078431178	0.305045872	0.67995379
IAAV2593	5B	123	0.079224409	0.231651376	-0.872463313
Kukri_c3243_1065	3B	103	0.079248855	0.052752294	1.299164988
wsnp_Ex_c30239_39179460	7A	56	0.079250044	0.082568807	-1.076349804
Tdurum_contig50954_1264	3B	51	0.079329289	0.369266055	0.639616875
wsnp_CAP11_c68_106078	3A	131	0.079572763	0.474770642	0.581702441
wsnp_CAP12_c15_9559	3A	131	0.079572763	0.474770642	0.581702441
BS00093990_51	2D	12	0.079576927	0.412844037	0.591789584
wsnp_Ku_rep_c72922_72561803	5D	70	0.079687843	0.064220183	-1.139771599
BS00021718_51	2D	45	0.079967775	0.323394495	0.639984583
Excalibur_rep_c101407_222	7A	114	0.080029491	0.334862385	-0.636903116
Tdurum_contig15285_588	7A	50	0.080034464	0.096330275	-1.014908224
RAC875_c34515_86	5D	189	0.080113832	0.266055046	0.725300696
BS00021728_51	1A	84	0.080327412	0.410550459	0.635905202
Kukri_c9073_1450	5B	62	0.080838328	0.376146789	0.623304282
Kukri_c97631_275	2B	110	0.081148358	0.162844037	0.779495108
wsnp_Ex_rep_c66982_65424063	2A	6	0.0812135	0.082568807	1.070211751
BS00009458_51	2D	96	0.081335473	0.438073394	0.600290129
RAC875_rep_c71463_98	6B	106	0.081425085	0.22706422	0.677250653
Tdurum_contig50954_1393	3B	51	0.081434808	0.371559633	-0.635125063
BS00068506_51	6B	83	0.081635395	0.245412844	-0.671926693
IACX7848	7A	161	0.081774123	0.240825688	-0.709203642
Ku_c7546_861	5B	206	0.082158021	0.26146789	0.639673541
BS00111294_51	3B	14	0.082538628	0.314220183	-0.626180654
IAAV622	6A	82	0.082649483	0.339449541	-0.696609232
RFL_Contig497_1114	3A	118	0.082861938	0.300458716	0.638807958
BS00032524_51	3A	78	0.082891426	0.23853211	0.721478725
IAAV2646	3A	78	0.082891426	0.23853211	0.721478725
Tdurum_contig71365_233	2B	120	0.082893111	0.323394495	-0.638160862
BobWhite_rep_c52979_181	6A	16	0.0828947	0.467889908	-0.586587267
RFL_Contig1896_1236	3A	45	0.083082028	0.470183486	0.593462409
BS00068310_51	2B	114	0.083130538	0.396788991	-0.608395834
BS00056258_51	3B	52	0.083147198	0.282110092	-0.646352122
CAP12_c259_307	2A	47	0.083510722	0.403669725	0.580804701
Excalibur_rep_c92855_977	6B	66	0.083797481	0.405963303	0.580415874
Excalibur_c35074_257	2B	118	0.084561469	0.325688073	-0.630553759
Tdurum_contig93270_1008	5B	42	0.084994901	0.151376147	-0.836937336
Kukri_c40353_179	7A	213	0.08529821	0.364678899	-0.715686285
RFL_Contig3591_1832	3B	35	0.085302051	0.197247706	-0.785944028
wsnp_BG262734A_Ta_2_3	3A	130	0.085726489	0.481651376	0.572175439
wsnp_JD_rep_c64325_41024646	3A	85	0.085855616	0.194954128	-8.324159364
BobWhite_c47103_205	5B	56	0.085978299	0.19266055	-0.707398425
wsnp_Ex_rep_c68023_66768770	5B	56	0.085978299	0.19266055	-0.707398425
BS00016650_51	2B	109	0.086287337	0.348623853	-0.610004437
BS00003697_51	6D	119	0.086362615	0.424311927	-0.586743262
BS00100178_51	5A	53	0.08636779	0.160550459	2.536927783
wsnp_Ku_c43368_50890819	6B	88	0.086483715	0.080275229	1.054587825
BS00031411_51	5B	57	0.086497181	0.396788991	0.596308059
wsnp_Ex_c33455_41940691	5B	56	0.08658001	0.197247706	-0.703895046
IAAV4188	5B	56	0.086989528	0.194954128	0.704839096
wsnp_Ex_rep_c68023_66768700	5B	56	0.086989528	0.194954128	0.704839096
Ex_c1583_1688	5B	56	0.086989528	0.194954128	-0.704839096
Tdurum_contig52447_814	5B	58	0.086989528	0.194954128	-0.704839096
wsnp_Ex_rep_c66903_65319487	5B	56	0.086989528	0.194954128	-0.704839096
wsnp_Ku_c17875_27051169	5B	56	0.086989528	0.194954128	-0.704839096
RAC875_c10246_839	3B	60	0.087098756	0.346330275	0.614790914
IACX11443	7B	134	0.087159662	0.360091743	0.597815432
wsnp_Ex_c8715_14590273	3B	77	0.087237566	0.293577982	-0.633636425
BobWhite_rep_c62475_70	5B	71	0.087556645	0.123853211	0.947913947
Excalibur_c65341_303	2B	114	0.087814067	0.254587156	-0.743404897
Kukri_c4780_395	6B	83	0.088259427	0.254587156	-0.647686127
Kukri_c73868_961	6B	83	0.088259427	0.254587156	-0.647686127
tplb0056h22_2113	5A	43	0.088703476	0.073394495	-1.181856404
Tdurum_contig42495_389	3A	149	0.088816388	0.332568807	0.657603087
BS00030571_51	4B	75	0.08925877	0.470183486	0.612081787
CAP7_c915_121	3A	177	0.08932382	0.23853211	0.679964902
wsnp_Ex_c4124_7455032	6B	72	0.089327865	0.130733945	-0.865951276
Kukri_c12079_204	3A	123	0.089330772	0.325688073	-0.61247537
wsnp_Ex_c7030_12111917	7A	83	0.089451713	0.325688073	0.612460133
wsnp_Ex_c238_460841	3B	69	0.090037565	0.247706422	0.657202587
BS00039492_51	5B	63	0.090145596	0.309633028	-0.647625054
Excalibur_c61603_1052	7A	202	0.090334495	0.424311927	0.56177225
Ex_c9615_1202	7A	83	0.09111907	0.339449541	-0.612719045
BS00048794_51	4B	75	0.09120532	0.467889908	0.607740315
JD_c23336_253	3B	23	0.091361298	0.25	-0.690201515
BS00021739_51	2A	106	0.091663919	0.440366972	0.607424477
wsnp_Ex_c2820_5215394	3B	57	0.091908089	0.362385321	0.603422717
RAC875_c5577_1682	2B	20	0.092021299	0.408256881	-0.558754964
wsnp_Ku_c3102_5811860	5B	83	0.092055	0.497706422	-0.608040145
BS00066719_51	2B	116	0.092256289	0.311926606	-0.612418079
wsnp_Ex_rep_c103892_88739043	3B	20	0.092508818	0.353211009	-0.606024444
wsnp_Ex_rep_c69631_68583202	5B	57	0.092980561	0.440366972	-0.591474047
Kukri_c8594_203	4B	40	0.093490765	0.48853211	-0.601200606
RAC875_c30315_692	5D	69	0.094311394	0.061926606	-1.120817239
wsnp_Ex_c65985_64188864	5D	70	0.094311394	0.061926606	-1.120817239
wsnp_Ex_c9750_16105678	6B	72	0.094460586	0.217889908	0.679494919
RFL_Contig4251_851	6B	72	0.094460586	0.217889908	-0.679494919
Excalibur_c92249_102	6B	82	0.094692772	0.114678899	-0.906451886
RAC875_c17861_221	7A	98	0.094735576	0.21559633	0.736744315
IACX2250	6A	81	0.095127567	0.357798165	0.718508816
RAC875_c45702_412	2D	41	0.095602111	0.165137615	-2.544017792
CAP11_c1820_244	2B	153	0.095839268	0.366972477	-0.591074038
Kukri_c57014_168	2B	119	0.095853038	0.323394495	-0.605604181
Ex_c25733_348	1B	115	0.096359083	0.243119266	-0.643023428
Ku_c24974_674	3B	91	0.096479179	0.417431193	0.577770005
Kukri_c100613_331	7D	119	0.096912628	0.151376147	0.790909132
wsnp_Ex_c2718_5038582	5A	43	0.096914275	0.077981651	-1.138931536
Tdurum_contig10208_447	2B	17	0.097084801	0.405963303	-0.597333088
RFL_Contig5917_3026	2D	45	0.097156198	0.321100917	-0.606705153
RAC875_c27160_307	4B	37	0.097670194	0.052752294	1.203689099
wsnp_Ku_c15761_24469459	6B	72	0.098635166	0.293577982	-0.621941389
IAAV9044	3A	177	0.098670997	0.327981651	0.573776619
BS00007502_51	3A	78	0.098966406	0.236238532	-0.685687451
BS00012014_51	2D	97	0.099489241	0.456422018	-0.562078654
Kukri_c60966_261	6B	120	0.099625023	0.25	-0.798722844
wsnp_BE443187B_Ta_2_1	5B	51	0.099700948	0.130733945	-0.804142122
RFL_Contig1284_640	5A	83	0.0997312	0.311926606	-0.619645826
Tdurum_contig81011_244	1A	115	0.099771952	0.245412844	-0.715710015
RAC875_c826_2186	1A	62	0.099837025	0.461009174	0.6250062
Tdurum_contig18858_324	2B	109	0.100499278	0.392201835	0.578069202
wsnp_Ku_c6464_11320381	5B	49	0.100603908	0.323394495	0.574971609
BobWhite_c66315_505	1A	156	0.10069643	0.341743119	-0.596605843
Excalibur_c95944_641	2B	119	0.100828386	0.252293578	0.636812401
Tdurum_contig41945_748	1B	100	0.100838933	0.116972477	-0.86535696
BobWhite_c20453_589	7A	213	0.100982218	0.087155963	-0.944659503
wsnp_Ex_rep_c66522_64795143	2D	62	0.10101825	0.217889908	0.696041909
RAC875_c67063_984	7A	125	0.101211295	0.100917431	0.976181545
Tdurum_contig14404_319	5B	126	0.101304384	0.389908257	0.581948628
Kukri_rep_c108378_52	5B	110	0.101317338	0.188073394	0.684424942
RAC875_c29913_139	2B	119	0.101414559	0.247706422	-0.639196552
tplb0035d20_506	4B	40	0.101465153	0.48853211	-0.587566742
IAAV5507	3A	177	0.101477178	0.327981651	0.565632321
wsnp_Ex_c1988_3742291	6B	1	0.101478402	0.412844037	-0.586275629
BS00099074_51	6A	120	0.101561132	0.183486239	0.785352912
Ex_c28973_935	6A	141	0.101605889	0.305045872	0.627505685
BS00011622_51	7A	213	0.101693229	0.224770642	0.688421931
Kukri_c23195_266	2A	26	0.101826886	0.417431193	-0.556331564
BS00047070_51	2B	115	0.102141587	0.309633028	-0.639577505
Excalibur_c22998_621	6B	67	0.102630088	0.403669725	0.550633122
wsnp_Ex_c5177_9174930	7A	136	0.102780434	0.486238532	-0.561292676
Ra_c17341_2119	7A	114	0.102894223	0.339449541	0.602589708
wsnp_RFL_Contig2403_1927045	1B	137	0.103221773	0.240825688	0.657708384
CAP12_c1468_114	3B	125	0.103297436	0.316513761	-0.657079344
Kukri_c11959_587	7B	134	0.103371691	0.364678899	0.568386023
BS00111247_51	7B	163	0.10354868	0.167431193	0.766496139
Tdurum_contig31218_279	4A	154	0.103630739	0.123853211	0.798453013
wsnp_Ex_rep_c69123_68034403	7A	83	0.103733325	0.334862385	-0.584065783
BobWhite_rep_c64944_264	3B	73	0.105020152	0.224770642	0.679077361
Kukri_c6361_407	6B	123	0.105043227	0.100917431	1.707063866
Tdurum_contig67619_532	6B	122	0.105043227	0.100917431	1.707063866
Ku_c106533_550	1B	80	0.105479219	0.142201835	0.760494488
BS00064344_51	7B	56	0.105735856	0.334862385	-0.584358816
BobWhite_c12426_84	2A	26	0.105953657	0.417431193	-0.550628887
Excalibur_c18324_390	2A	26	0.105953657	0.417431193	-0.550628887
Kukri_c18459_2622	2B	110	0.105983547	0.399082569	-0.566272544
Excalibur_c63483_991	3D	5	0.106105922	0.153669725	-0.765846752
BS00067775_51	4B	6	0.106429578	0.458715596	0.554547948
Excalibur_c25599_358	2A	26	0.106497923	0.405963303	-0.544722048
RAC875_c47161_100	2A	47	0.106497923	0.405963303	-0.544722048
RAC875_c829_1143	2A	26	0.106497923	0.405963303	-0.544722048
RAC875_c26487_118	6B	66	0.106527657	0.401376147	0.541996417
BobWhite_c18540_97	2B	119	0.106796039	0.405963303	0.569384772
Tdurum_contig43538_1306	6B	5	0.106997456	0.380733945	0.566833626
BS00037462_51	6B	83	0.107526376	0.25	0.618221458
RAC875_c7630_1383	6B	83	0.107526376	0.25	0.618221458
IACX11417	2A	47	0.107600979	0.415137615	-0.547391651
Excalibur_c2484_2113	2B	116	0.107707428	0.316513761	0.625872535
RFL_Contig1338_2062	1D	33	0.107714702	0.44266055	0.559879596
RAC875_c15518_236	2D	97	0.107766335	0.44266055	-0.553382141
Excalibur_c7338_563	7B	134	0.107920631	0.380733945	0.553809759
wsnp_Ku_c28820_38731047	2D	97	0.108524972	0.447247706	0.551228202
BS00080967_51	2B	109	0.108618646	0.410550459	-0.554931103
IACX13137	7A	213	0.108660808	0.22706422	-0.678793023
IAAV2072	1A	75	0.108706476	0.438073394	-0.593919409
CAP8_c5043_190	1B	118	0.108780075	0.316513761	0.571160574
Kukri_c25725_1921	6B	70	0.10965421	0.268348624	0.607772727
Kukri_c18055_1740	7A	230	0.10972088	0.247706422	-0.636471716
IAAV3924	3B	35	0.110093499	0.364678899	0.576388582
Ra_c5508_706	4B	81	0.110111424	0.247706422	-0.647162908
wsnp_Ex_c3990_7223090	6B	72	0.110155303	0.254587156	0.688904151
BS00057445_51	3A	47	0.110800612	0.334862385	-0.580426797
Ku_c12701_1268	7A	115	0.111103004	0.330275229	0.583286049
wsnp_Ex_c28973_38050756	6A	141	0.111376643	0.309633028	-0.612707386
IAAV1401	2B	116	0.11138594	0.401376147	0.565384081
D_GBUVHFX02FY8QG_158	5D	69	0.111482887	0.059633028	-1.101904606
BS00092845_51	6B	10	0.111577119	0.135321101	-0.765945257
BS00065313_51	5A	63	0.111578898	0.311926606	0.678042767
Excalibur_c50856_63	1D	93	0.111594668	0.433486239	0.536163163
wsnp_RFL_Contig1951_1127302	2A	47	0.111733859	0.412844037	0.538034557
BS00079443_51	2A	106	0.112690425	0.438073394	0.568597807
RAC875_rep_c73925_276	2A	106	0.112690425	0.438073394	0.568597807
RAC875_c2464_274	3A	78	0.112730826	0.23853211	-0.657811207
wsnp_Ex_c5072_9006666	4A	164	0.112811443	0.121559633	0.780676524
BS00104279_51	4B	105	0.112878383	0.094036697	-0.93225493
Kukri_rep_c101259_81	4B	105	0.112878383	0.094036697	-0.93225493
wsnp_Ex_c4148_7494801	4B	105	0.112878383	0.094036697	-0.93225493
Kukri_c21787_283	4B	105	0.112878383	0.094036697	0.93225493
wsnp_Ex_c46274_51831129	7B	56	0.112921445	0.373853211	0.555196581
IACX7714	7D	136	0.11319297	0.094036697	0.898463336
Ra_c4397_542	2B	93	0.113303363	0.110091743	-0.929671304
BobWhite_c4499_153	1A	55	0.113583474	0.183486239	0.724538757
Excalibur_rep_c101263_892	2B	32	0.113861354	0.206422018	-0.654554765
IAAV1798	2B	173	0.114512165	0.332568807	0.568749415
BS00022861_51	3B	107	0.114912949	0.380733945	-0.537950038
wsnp_BM140362A_Ta_2_2	1A	84	0.114981077	0.360091743	0.549617622
BS00063365_51	2B	115	0.115251365	0.408256881	-0.551326823
wsnp_Ra_c67016_65144188	3B	102	0.115428544	0.064220183	1.073401905
RAC875_c95993_265	3B	69	0.115637743	0.233944954	0.616777145
BS00004224_51	2B	119	0.115661828	0.266055046	-0.609270739
Tdurum_contig82393_581	2B	119	0.115661828	0.266055046	-0.609270739
BS00022657_51	2B	91	0.116088498	0.321100917	-0.568327157
tplb0050o09_895	3D	4	0.116562625	0.149082569	-0.75335044
RFL_Contig5037_1482	6B	85	0.116569775	0.309633028	0.596989972
Kukri_rep_c101472_574	7B	54	0.116613912	0.105504587	0.894853336
Kukri_c3866_1768	4A	164	0.116824141	0.128440367	-0.748171513
wsnp_Ex_c2017_3787478	7A	105	0.117198955	0.29587156	0.596921065
RAC875_c62483_112	3B	135	0.117200354	0.371559633	0.571174023
Excalibur_c24391_321	3B	46	0.117519468	0.387614679	-0.531256192
BS00011514_51	5B	106	0.117760228	0.463302752	-0.554427513
wsnp_Ex_rep_c109742_92411838	1A	82	0.117838712	0.236238532	-0.643702065
Tdurum_contig83066_276	2B	91	0.118118383	0.323394495	0.56571494
Kukri_c30754_271	6D	134	0.11823977	0.369266055	0.543393226
Kukri_c31776_1621	2A	26	0.118290003	0.410550459	-0.528292218
RAC875_c26214_505	2A	47	0.118290003	0.410550459	-0.528292218
RAC875_c32447_187	6B	73	0.11922807	0.321100917	-0.566861076
wsnp_Ex_c11106_18003332	7B	55	0.119394678	0.376146789	-0.551078207
Ku_c4823_673	1A	35	0.119758394	0.341743119	-0.593029104
RFL_Contig2920_563	7A	128	0.120641249	0.378440367	-0.550769566
BS00022532_51	2D	9	0.120824198	0.408256881	-0.524826116
IACX6178	2A	47	0.120824198	0.408256881	-0.524826116
Excalibur_c7338_242	7B	134	0.120934148	0.291284404	0.583321204
RFL_Contig622_1601	3B	69	0.120940588	0.213302752	0.651361436
BS00031746_51	7B	56	0.121531265	0.350917431	0.554181267
wsnp_Ex_c6739_11646407	4B	40	0.121746007	0.472477064	0.560289344
Tdurum_contig69003_459	7A	42	0.12189101	0.121559633	-0.810960523
Tdurum_contig10608_1081	3B	14	0.122116673	0.311926606	0.561786987
Excalibur_c16851_142	1D	33	0.122352603	0.412844037	-0.552587056
RAC875_c20161_821	5B	189	0.122372798	0.263761468	0.569557163
BS00078460_51	7A	83	0.122424494	0.344036697	-0.556492103
wsnp_Ku_c14275_22535576	5A	56	0.122694936	0.174311927	-0.713275634
D_GA8KES402JVT1Y_74	3D	130	0.122803018	0.401376147	-0.53052889
BS00063099_51	5B	69	0.123501258	0.357798165	0.545308752
Tdurum_contig59953_282	3B	107	0.123551142	0.387614679	-0.526952877
Excalibur_c560_180	5B	69	0.123778183	0.360091743	-0.54549831
IAAV6442	3B	30	0.123825725	0.389908257	-0.546939803
CAP7_c2649_283	7B	141	0.124103833	0.369266055	0.532938115
BobWhite_rep_c64679_73	2B	110	0.124110116	0.410550459	0.538781417
Kukri_c49784_56	2B	169	0.124585487	0.447247706	0.518036137
Ex_c9615_574	7A	83	0.124623311	0.341743119	0.552147538
BS00046165_51	2B	114	0.124768399	0.194954128	-0.642074114
BS00064515_51	5A	27	0.125035932	0.371559633	0.557391794
Excalibur_c8314_405	3B	20	0.125103055	0.316513761	0.551649656
Excalibur_c14201_111	2B	119	0.125164038	0.270642202	-0.590329301
wsnp_Ku_c38451_47086066	6A	79	0.125213952	0.077981651	1.112712754
BS00077131_51	2B	111	0.125441951	0.387614679	-0.542111244
RAC875_c13221_1017	7A	127	0.126031762	0.252293578	-0.701912111
RAC875_c98401_90	5B	69	0.126099747	0.362385321	0.539845876
IAAV3972	5B	42	0.126400174	0.220183486	-0.710341349
wsnp_JD_c1316_1891903	3B	69	0.126414564	0.213302752	0.648743492
IAAV6015	4D	86	0.126565899	0.073394495	-0.960955543
BS00037357_51	4A	68	0.126603479	0.197247706	0.683785185
Kukri_rep_c68903_708	2B	119	0.126646456	0.263761468	-0.592511216
Ku_c23446_2209	2B	91	0.126909354	0.330275229	0.553199853
Kukri_c48787_108	2B	100	0.127085247	0.380733945	0.522790299
BS00065468_51	3A	78	0.128023589	0.259174312	-0.62213519
wsnp_Ex_rep_c66628_64934660	1A	78	0.128687487	0.316513761	0.60866279
Tdurum_contig5691_596	2B	110	0.128866718	0.399082569	-0.535857324
BS00049793_51	5B	49	0.129267532	0.323394495	-0.534011805
BS00046166_51	2B	110	0.129398072	0.405963303	-0.534365813
BobWhite_rep_c63278_349	1A	78	0.129427478	0.314220183	-0.610795295
Ra_c42714_1137	2A	109	0.129573889	0.316513761	0.557947359
Kukri_c49784_86	2B	169	0.129731322	0.456422018	-0.511975667
Kukri_rep_c101341_425	3B	14	0.129772948	0.270642202	0.582505774
BS00105308_51	4B	62	0.130330747	0.481651376	-0.545970827
Kukri_c10757_183	7A	209	0.130432839	0.043577982	1.258558799
BobWhite_rep_c49176_485	5A	16	0.130438597	0.364678899	-0.554824774
wsnp_Ex_c15084_23263641	5A	16	0.130438597	0.364678899	-0.554824774
BS00018764_51	3B	33	0.130891742	0.268348624	-0.577078299
BS00050993_51	7B	53	0.13146264	0.444954128	-0.515075006
wsnp_Ex_rep_c68671_67525179	7D	134	0.132336359	0.094036697	0.853296239
wsnp_Ra_c37745_45806931	1A	78	0.132422664	0.309633028	-0.602274037
RAC875_c31276_1128	1A	78	0.132422664	0.309633028	0.602274037
RAC875_rep_c116200_396	2D	40	0.132508244	0.082568807	0.954049598
BS00011869_51	3B	71	0.132515773	0.139908257	0.798210098
Excalibur_rep_c67448_528	3B	33	0.132589796	0.266055046	-0.573647348
RAC875_rep_c112044_340	1A	83	0.132771018	0.176605505	0.709892031
IACX4260	3B	51	0.133153146	0.19266055	-0.646308741
RAC875_c34231_812	4A	75	0.133898329	0.440366972	0.503412913
wsnp_Ra_c58860_60407020	2B	157	0.133915411	0.369266055	-0.536344464
RAC875_rep_c111720_149	5B	63	0.133927053	0.362385321	0.524065277
Kukri_rep_c79943_189	4B	71	0.134010716	0.128440367	-3.57552929
wsnp_Ku_c5502_9765942	4B	71	0.134010716	0.128440367	-3.57552929
Kukri_c94033_432	4B	68	0.134101831	0.100917431	-0.816316074
Excalibur_rep_c105674_99	7A	213	0.134291574	0.23853211	0.623752205
BS00011578_51	6A	141	0.134889281	0.305045872	-0.548311312
BS00037002_51	6A	4	0.134936852	0.224770642	0.622248937
BobWhite_rep_c61602_139	2B	99	0.135084642	0.133027523	0.779634846
Kukri_rep_c69087_153	2D	51	0.135299188	0.277522936	0.579036532
Tdurum_contig10987_800	5A	53	0.135426451	0.169724771	6.915904212
wsnp_JD_c9510_10342089	5A	53	0.135426451	0.169724771	6.915904212
Excalibur_rep_c104532_80	3B	33	0.135480043	0.275229358	0.572583099
Kukri_c54729_181	3A	85	0.135899236	0.19266055	-3.003973792
wsnp_Ex_c2772_5130007	2A	5	0.135965769	0.481651376	-0.499898053
BS00109560_51	5B	97	0.1363643	0.48853211	-0.513122534
Kukri_rep_c106598_114	4B	38	0.136391021	0.394495413	0.547213486
BS00052423_51	3B	70	0.136595125	0.266055046	-0.578101049
RAC875_s109189_188	2B	100	0.136599834	0.435779817	0.498094063
Jagger_c3991_101	5B	63	0.136719978	0.107798165	0.896309083
wsnp_Ex_c19556_28530231	2A	74	0.13694519	0.5	-0.48281676
RAC875_rep_c112818_870	5B	126	0.137115015	0.169724771	0.682619088
BS00067163_51	3D	130	0.137128803	0.392201835	0.509069713
wsnp_Ex_c5192_9203682	1A	78	0.137148667	0.314220183	-0.598129399
IACX8272	3B	70	0.137424272	0.240825688	0.585608304
BS00021695_51	7B	58	0.137627387	0.213302752	0.65654725
wsnp_Ex_c29648_38653281	6A	141	0.137746527	0.29587156	0.58438992
BS00106142_51	4B	26	0.137789611	0.440366972	-0.493778038
RAC875_rep_c113555_122	2B	88	0.138458389	0.325688073	0.538221508
RAC875_c11662_401	7A	127	0.138794907	0.380733945	0.523323362
Tdurum_contig50954_394	3B	135	0.139042178	0.366972477	0.537909798
BobWhite_c34650_78	5A	53	0.139307979	0.155963303	-2.458259834
Ra_c66628_801	5A	53	0.139307979	0.155963303	-2.458259834
RAC875_c42037_363	5A	53	0.139307979	0.155963303	-2.458259834
RFL_Contig4500_912	5A	53	0.139307979	0.155963303	-2.458259834
Tdurum_contig4567_1290	5A	53	0.139307979	0.155963303	-2.458259834
BS00066916_51	5A	53	0.139307979	0.155963303	2.458259834
RAC875_c7291_388	5A	53	0.139307979	0.155963303	2.458259834
Tdurum_contig4567_172	5A	53	0.139307979	0.155963303	2.458259834
wsnp_Ex_c6314_10992814	5A	53	0.139307979	0.155963303	2.458259834
BS00022090_51	4B	62	0.139786891	0.479357798	-0.533667388
BS00002216_51	1A	75	0.139916062	0.431192661	0.541773478
wsnp_Ex_c8188_13842273	1D	89	0.140018701	0.348623853	-0.557637405
Tdurum_contig54784_485	2B	116	0.140038314	0.376146789	0.530333147
Excalibur_c74858_243	5B	15	0.140102677	0.461009174	-0.541047325
BobWhite_c36072_272	2B	85	0.140262392	0.084862385	-0.929936628
RAC875_c4135_1028	1D	90	0.140319832	0.348623853	-0.559547135
BS00087437_51	1A	70	0.14035052	0.332568807	0.756424845
Excalibur_c8188_693	1D	90	0.140556931	0.346330275	-0.557701337
Ra_c21676_178	1D	89	0.140556931	0.346330275	-0.557701337
wsnp_Ex_c3831_6966926	1D	90	0.140556931	0.346330275	-0.557701337
Excalibur_c23155_327	1D	90	0.140556931	0.346330275	0.557701337
Excalibur_c8188_243	1D	90	0.140556931	0.346330275	0.557701337
BS00072025_51	4A	66	0.140707451	0.259174312	0.542753199
IAAV4781	3A	85	0.141228773	0.291284404	0.569373972
BS00010098_51	2B	129	0.141333578	0.21559633	-0.631268594
wsnp_Ex_c18462_27305612	1B	79	0.141371582	0.426605505	-0.525030262
Tdurum_contig46808_4106	6B	82	0.141502017	0.121559633	0.791350305
BS00010616_51	7B	58	0.141507819	0.417431193	0.533997172
RAC875_c27696_718	7A	136	0.14170998	0.137614679	-0.768313752
BobWhite_c11512_157	5A	63	0.141939011	0.30733945	-0.619125274
Ra_c69908_1877	1A	71	0.142048538	0.084862385	0.961771918
wsnp_Ra_c5346_9501281	6A	122	0.142294035	0.348623853	0.526517586
BS00023161_51	5B	48	0.14294493	0.135321101	0.705212915
wsnp_Ku_c20701_30355248	5B	49	0.14294493	0.135321101	0.705212915
BS00009342_51	4B	76	0.143079979	0.444954128	-0.528178065
tplb0060b03_432	7B	167	0.143187231	0.373853211	0.500154855
BS00058554_51	1D	90	0.143220015	0.348623853	0.55154557
wsnp_Ku_c14958_23427256	5A	53	0.143399186	0.178899083	1.365345671
Kukri_c46932_155	5B	71	0.143490605	0.137614679	-0.768310335
RAC875_c89908_105	1A	58	0.14393943	0.483944954	-0.569185223
wsnp_Ra_rep_c105182_89171305	7A	136	0.144031044	0.075688073	-0.943076839
IAAV5406	1A	78	0.144078635	0.309633028	-0.58096968
wsnp_Ex_rep_c69577_68526990	3A	89	0.14413998	0.188073394	-1.441430604
RAC875_c2340_616	3B	125	0.144287852	0.419724771	-0.52728341
Kukri_c6492_375	5A	85	0.144446521	0.123853211	-0.789225862
RAC875_c18195_741	5A	64	0.144517638	0.461009174	-0.517117884
BS00067499_51	3A	69	0.144611658	0.084862385	0.896726506
wsnp_Ex_c18196_27006489	1A	70	0.144751104	0.112385321	0.767300147
Kukri_c6051_640	1D	90	0.14486108	0.456422018	0.504613105
RAC875_rep_c71561_619	3B	70	0.144944958	0.153669725	0.721967548
Tdurum_contig57742_400	5A	53	0.145532123	0.139908257	1.588269572
Tdurum_contig10128_593	5A	42	0.145611591	0.075688073	-1.011646619
wsnp_RFL_Contig2809_2587619	5B	106	0.145751778	0.461009174	0.514195939
Kukri_rep_c107572_121	2B	79	0.145993323	0.116972477	-0.755782089
wsnp_Ex_rep_c103381_88353000	2B	153	0.146155988	0.366972477	-0.530008131
Tdurum_contig30451_88	2A	104	0.14623344	0.387614679	-0.491108998
RAC875_c32923_95	7A	114	0.146426461	0.353211009	-0.522471788
RAC875_c8849_134	1B	63	0.146461143	0.22706422	0.572293064
Excalibur_rep_c105674_315	7A	213	0.146776775	0.082568807	0.846590128
RAC875_c46751_112	7B	53	0.146897431	0.199541284	0.601512294
wsnp_Ex_c21418_30554998	3B	77	0.14694229	0.075688073	0.93945681
Tdurum_contig51566_427	6A	128	0.147136537	0.061926606	-1.015120236
BS00064638_51	1A	85	0.147900479	0.369266055	-0.523889263
IAAV868	1D	90	0.148007667	0.334862385	0.541125867
wsnp_BE637971B_Ta_1_20	1B	41	0.148299467	0.144495413	-1.432766932
wsnp_BE399939A_Ta_2_1	5A	81	0.148335188	0.160550459	0.722642772
RAC875_c8927_1434	5B	128	0.148403586	0.055045872	1.078606751
BS00070285_51	1B	118	0.148488617	0.346330275	0.488562934
RAC875_c57962_101	7A	136	0.148698503	0.412844037	0.510934698
RAC875_c41903_122	7B	122	0.148699778	0.114678899	0.764303061
Kukri_c11910_445	3B	70	0.14930179	0.055045872	-1.156271629
Excalibur_c32608_500	1B	65	0.149405144	0.126146789	0.743790574
Ku_c29856_132	7A	136	0.149691408	0.474770642	0.491121324
RFL_Contig5787_2311	5A	115	0.149760141	0.399082569	-0.482816198
Ku_c3891_395	4A	37	0.150167348	0.178899083	0.62353773
tplb0028p23_852	3B	51	0.150621491	0.341743119	-0.534499729
Kukri_c60627_74	2D	41	0.150811505	0.481651376	0.500918795
wsnp_Ex_rep_c69024_67924125	1D	90	0.151812607	0.44266055	-0.494501048
BS00109319_51	7A	136	0.15198436	0.236238532	-0.567429326
wsnp_Ex_rep_c66389_64588992	1B	80	0.152303844	0.091743119	0.862574486
wsnp_Ex_rep_c102478_87635370	3A	82	0.152309534	0.405963303	-0.539300961
Excalibur_c15411_643	7A	128	0.152587319	0.394495413	-0.50448029
BS00099719_51	5B	110	0.152686495	0.467889908	0.510567853
BS00092953_51	5B	49	0.153254729	0.330275229	0.500137626
Kukri_c3701_392	2B	18	0.153561908	0.5	-0.496538172
Excalibur_c9183_1397	7A	42	0.153835664	0.116972477	0.767844202
BS00056089_51	3A	105	0.154144224	0.357798165	0.493186961
wsnp_Ku_c4910_8793327	6B	99	0.154151688	0.490825688	-0.4829146
RAC875_c8221_649	7B	141	0.154202014	0.394495413	0.485886708
wsnp_Ku_c39334_47795350	6A	13	0.154324516	0.153669725	-0.6764784
RAC875_rep_c109207_706	2B	79	0.154360375	0.119266055	0.728838793
IAAV3851	3A	170	0.154625532	0.316513761	-0.529080142
Kukri_c10239_2186	1A	78	0.154799836	0.137614679	0.728086304
RFL_Contig2772_1693	5B	126	0.155113947	0.160550459	0.66810994
wsnp_Ra_c39562_47242455	5B	110	0.155204865	0.46559633	0.511324606
wsnp_Ex_c12675_20144479	2B	147	0.15526278	0.371559633	0.510431286
Excalibur_rep_c102881_88	7A	181	0.15537547	0.321100917	-0.530593387
Ra_c22493_190	6B	1	0.155586204	0.424311927	-0.491956027
RAC875_c16251_618	3B	136	0.155761409	0.075688073	0.895339415
wsnp_Ex_c7203_12370983	2B	110	0.155774486	0.100917431	0.820695614
wsnp_Ku_c21818_31604716	3B	71	0.156291859	0.256880734	-0.554272503
Kukri_c21818_519	3B	71	0.156291859	0.256880734	0.554272503
Kukri_c8343_228	6B	43	0.156876177	0.178899083	0.625454639
wsnp_Ra_rep_c69221_66574148	5A	42	0.156978602	0.490825688	-0.482587042
wsnp_Ku_c4078_7436510	3B	71	0.157701881	0.254587156	-0.553019064
wsnp_Ku_c13052_20918857	4B	72	0.157942433	0.123853211	0.757863441
wsnp_Ku_c27286_37236472	7D	120	0.158048686	0.190366972	-0.609705742
BS00011235_51	5A	77	0.158079524	0.424311927	-0.502063811
Ra_c73292_443	5B	69	0.158436531	0.256880734	0.577307722
BS00066456_51	7B	164	0.158605174	0.194954128	-0.632956828
Kukri_c9522_622	5B	71	0.158844153	0.133027523	-0.737760717
Ku_c29856_174	7A	136	0.158850864	0.474770642	0.483236663
wsnp_Ku_c1205_2398925	4A	61	0.159076036	0.059633028	0.993060086
wsnp_Ex_c17176_25816766	7B	134	0.159100323	0.252293578	-0.569329074
wsnp_Ex_c17693_26438399	7A	130	0.159156744	0.373853211	-0.502082414
RAC875_rep_c82061_78	3B	69	0.1598867	0.405963303	-0.515116753
BobWhite_rep_c63940_205	2D	92	0.160078827	0.080275229	-0.847943393
Excalibur_c14925_1747	7A	114	0.160109361	0.344036697	0.505433922
Tdurum_contig43538_1812	6B	5	0.16060371	0.389908257	-0.484406164
RAC875_c29907_115	5B	20	0.16082766	0.26146789	0.537140983
wsnp_Ex_c5947_10431109	1B	65	0.160868425	0.126146789	0.727972564
BS00021735_51	5B	118	0.160869046	0.321100917	1.105057032
wsnp_Ex_c7383_12655992	5A	56	0.161063509	0.178899083	-0.730489753
BS00022211_51	2D	42	0.161092507	0.22706422	0.687038233
Excalibur_c31216_744	7A	136	0.161110279	0.052752294	-1.117367645
wsnp_Ex_c45713_51429315	6B	117	0.161286704	0.208715596	0.630563652
Kukri_c27874_515	4A	66	0.161908886	0.224770642	-0.537789495
Excalibur_c32189_998	5B	4	0.162028211	0.110091743	-0.732255663
Excalibur_c23473_451	1D	66	0.162622702	0.126146789	0.714750544
Excalibur_rep_c102300_102	3B	92	0.162713402	0.26146789	-0.543236153
Excalibur_rep_c70658_301	3B	92	0.162713402	0.26146789	-0.543236153
BS00024993_51	5B	4	0.162774914	0.112385321	-0.721694477
wsnp_Ex_rep_c98716_85135069	6A	141	0.162811599	0.472477064	-0.586857689
Kukri_c5579_466	2D	51	0.162846278	0.266055046	-0.557732914
tplb0032g12_1241	7A	203	0.163099055	0.332568807	-0.513734164
wsnp_JD_c1843_2562950	3B	70	0.163896408	0.233944954	-0.557534415
Tdurum_contig8840_575	1B	123	0.164074993	0.116972477	-0.718052567
wsnp_BE488779D_Ta_1_2	2D	41	0.164222751	0.151376147	2.068613903
BS00039406_51	2A	113	0.164296911	0.463302752	0.492956951
RAC875_c68120_285	5A	63	0.164819273	0.305045872	-0.59176144
BS00068390_51	5B	49	0.165792913	0.321100917	0.491546259
RAC875_c103094_120	2B	114	0.1665921	0.286697248	0.545936
Excalibur_c33525_279	2B	155	0.166624232	0.364678899	0.508476893
wsnp_RFL_Contig2805_2579582	7A	203	0.166861886	0.378440367	-0.488097996
RAC875_rep_c105182_460	7A	136	0.167039319	0.075688073	-0.912215005
wsnp_Ku_c93664_84327484	3B	71	0.167080754	0.137614679	-0.740443635
Kukri_c29121_654	1D	90	0.167168418	0.344036697	-0.514065149
Ra_c23848_305	4A	69	0.167290922	0.190366972	-0.617017987
RFL_Contig4956_2526	7A	127	0.167632867	0.061926606	0.97134142
Excalibur_c49421_443	1A	78	0.167640288	0.30733945	0.549271231
Excalibur_rep_c113261_400	4B	53	0.167785925	0.155963303	-0.651311068
wsnp_Ex_c9035_15054913	4A	50	0.168037675	0.311926606	-0.502889745
BS00024107_51	1B	159	0.168180629	0.293577982	0.52138747
BobWhite_c17047_268	2B	18	0.168349364	0.293577982	0.556350603
wsnp_Ra_c10203_16850924	3B	69	0.168493726	0.211009174	-0.579398553
wsnp_Ku_c11052_18135847	3A	82	0.168718037	0.405963303	-0.516079242
RAC875_c26887_562	6B	66	0.168816543	0.064220183	0.924160614
BS00110072_51	3B	77	0.168963669	0.068807339	0.943625881
wsnp_Ex_c6245_10887043	3B	77	0.168963669	0.068807339	0.943625881
Kukri_rep_c72756_155	5B	132	0.16902159	0.073394495	-0.950281343
wsnp_Ku_c46363_53116979	6B	114	0.169121477	0.401376147	-0.512208801
wsnp_Ex_c29648_38653339	6A	141	0.16927417	0.302752294	-0.533917972
Excalibur_rep_c70578_299	4A	50	0.169350439	0.309633028	0.501975821
wsnp_Ex_c15475_23757972	3A	132	0.169395951	0.305045872	0.488845492
RAC875_c35152_372	4B	63	0.16950086	0.486238532	0.494009314
wsnp_Ex_c6488_11266589	1A	114	0.169945677	0.211009174	0.617542415
BS00109913_51	6A	141	0.170004242	0.298165138	0.536067287
BS00080749_51	2D	42	0.17001134	0.126146789	0.711373442
RAC875_c18736_133	4B	74	0.170183999	0.495412844	-0.514524457
BS00062892_51	4B	74	0.170491147	0.44266055	-0.515620499
Tdurum_contig67656_387	1B	100	0.170515225	0.126146789	-0.70437442
BS00032203_51	4B	71	0.170637221	0.130733945	-2.916604347
Tdurum_contig55374_309	4B	71	0.170637221	0.130733945	-2.916604347
RAC875_rep_c119471_174	2A	102	0.170692911	0.146788991	0.64580195
Kukri_rep_c68903_301	2B	119	0.171009923	0.275229358	-0.527331324
RFL_Contig4653_1217	5A	16	0.171165461	0.366972477	0.502616694
D_F5XZDLF01B7ECX_54	6B	93	0.171505752	0.456422018	0.457838982
RAC875_c8081_435	3B	69	0.171817646	0.20412844	-0.584350688
BS00065327_51	2B	119	0.171905311	0.263761468	0.516310953
BS00022145_51	7A	114	0.17195664	0.334862385	-0.506825561
tplb0032m13_1358	7A	43	0.172040018	0.339449541	-0.49092683
Kukri_rep_c105243_341	6B	66	0.172056813	0.174311927	-0.621188776
IAAV2363	5A	56	0.172124119	0.176605505	-0.728885695
RAC875_c24047_284	1A	84	0.172124873	0.20412844	0.579041393
RAC875_c48025_483	4B	115	0.172233932	0.084862385	-0.812014103
Ex_c67202_741	2B	153	0.172242154	0.288990826	0.541863669
RAC875_c42275_224	1B	108	0.172321795	0.128440367	0.693402578
IACX9261	5B	90	0.172704275	0.247706422	0.586138211
BobWhite_c34759_227	5B	97	0.172793701	0.408256881	0.478077185
CAP7_c6528_99	6B	44	0.172877608	0.169724771	-0.611314674
wsnp_Ex_c15852_24239968	1A	70	0.172913611	0.112385321	-0.714058361
wsnp_Ex_c2526_4715978	5A	100	0.172957459	0.47706422	0.455285099
wsnp_Ex_c5123_9089025	2B	114	0.172961573	0.208715596	-0.560937018
D_GA8KES401EYUM8_190	1D	90	0.173014835	0.449541284	-0.471693881
RFL_Contig4979_865	5B	4	0.173113026	0.114678899	-0.702882552
BS00082503_51	1D	90	0.173329761	0.458715596	-0.471587
Kukri_c3948_209	4A	114	0.173520175	0.309633028	-0.508935045
IAAV5992	5B	105	0.173622872	0.45412844	-0.476696181
Excalibur_c6967_1852	5B	4	0.173728448	0.116972477	0.693138411
BS00102828_51	5B	4	0.173728448	0.116972477	-0.693138411
Excalibur_c6967_553	5B	4	0.173728448	0.116972477	-0.693138411
RFL_Contig4979_965	5B	4	0.173728448	0.116972477	-0.693138411
wsnp_Ku_c13952_22097856	1B	174	0.173862902	0.229357798	-0.574079894
Kukri_c8870_721	3D	6	0.173898213	0.149082569	-0.67754671
BS00022838_51	5A	124	0.174011248	0.259174312	0.545468381
RAC875_c1706_1888	2A	151	0.174093546	0.176605505	-0.605431931
BS00049644_51	2A	109	0.174175964	0.337155963	-0.485320344
BS00000066_51	1B	74	0.174244217	0.23853211	0.549830537
RAC875_c55872_149	5A	111	0.174293394	0.110091743	-0.756810382
wsnp_Ex_c54655_57455110	5A	111	0.174293394	0.110091743	0.756810382
Tdurum_contig17421_310	6B	93	0.174352767	0.458715596	-0.455446384
RAC875_rep_c74170_236	5A	14	0.175749599	0.392201835	-0.50118331
BS00021923_51	2D	40	0.176056625	0.082568807	0.918385452
Excalibur_c6255_1119	1A	70	0.176159764	0.087155963	0.815193317
wsnp_Ra_c17216_26044790	5A	77	0.17626565	0.259174312	-0.53838626
Excalibur_c64855_328	1A	70	0.176474781	0.084862385	0.819021919
BS00108055_51	3B	70	0.176959474	0.149082569	-0.691540653
Excalibur_c7968_2218	5B	71	0.176995267	0.135321101	0.713075469
wsnp_BF483640B_Ta_2_2	4B	27	0.177160733	0.169724771	-0.605271686
Excalibur_s102388_276	6A	21	0.178001953	0.064220183	-0.912020839
wsnp_CAP11_c383_294401	7A	130	0.178236189	0.456422018	-0.463675724
wsnp_Ku_c28104_38042857	7A	230	0.178586199	0.350917431	-0.487255228
RAC875_c4465_549	2B	114	0.17878681	0.29587156	-0.52495911
BS00109717_51	6B	93	0.179301664	0.45412844	-0.449373037
Jagger_c1423_102	6A	141	0.17973481	0.302752294	-0.524623876
wsnp_Ex_c18665_27541568	1D	93	0.179737201	0.428899083	0.463726145
BS00110075_51	5A	77	0.179988592	0.245412844	0.53640222
BS00023126_51	1A	78	0.180998094	0.293577982	0.547635757
Kukri_c52952_315	1A	78	0.181003543	0.302752294	0.531916151
Excalibur_c62737_131	3B	70	0.181190692	0.243119266	-0.526113318
Excalibur_rep_c106790_155	4D	81	0.181335312	0.275229358	0.500723427
BS00067983_51	6B	92	0.181470967	0.479357798	0.456612864
BS00023080_51	6B	93	0.182523547	0.456422018	-0.445891272
Excalibur_rep_c110824_66	6B	93	0.182523547	0.456422018	-0.445891272
wsnp_BE605194B_Ta_2_1	7B	103	0.182656774	0.45412844	0.476683377
Excalibur_c4303_206	2D	40	0.182847497	0.084862385	0.841134866
BobWhite_c22370_352	3B	50	0.182933536	0.387614679	-0.472028945
IAAV4582	7B	145	0.183025388	0.176605505	-0.56995046
D_F5XZDLF02G9H4M_286	4A	110	0.183804052	0.394495413	-0.470466219
Kukri_c36351_64	1D	4	0.18463193	0.123853211	0.688199456
Kukri_c2700_1137	6A	85	0.184678026	0.387614679	-0.464081373
BobWhite_c16987_106	5B	72	0.184720721	0.137614679	-0.697187341
Excalibur_c36377_615	5B	71	0.184720721	0.137614679	0.697187341
Tdurum_contig62357_527	7A	135	0.184835244	0.362385321	-0.487890623
RAC875_rep_c78007_394	7B	134	0.184875936	0.479357798	-0.436983632
IAAV4133	7D	135	0.185135127	0.091743119	0.753980494
JD_c6678_311	3B	70	0.185510314	0.149082569	0.668235428
BS00033229_51	3D	144	0.185651741	0.082568807	-0.793245712
wsnp_Ex_c12447_19847242	1D	93	0.185731232	0.426605505	0.442677878
BobWhite_c6998_365	1D	93	0.185806746	0.424311927	0.453159661
wsnp_Ku_c20783_30448706	4A	137	0.185954855	0.183486239	-0.576840757
Excalibur_c17489_804	5B	145	0.186013541	0.380733945	0.502235337
Excalibur_c9779_465	6A	26	0.186274992	0.068807339	0.868553882
Kukri_rep_c101615_148	6A	26	0.186274992	0.068807339	0.868553882
Kukri_c6364_1243	6A	26	0.186274992	0.068807339	-0.868553882
BS00067985_51	5B	4	0.186279315	0.119266055	0.665720835
tplb0060p09_735	5B	1	0.186279315	0.119266055	0.665720835
Tdurum_contig11121_739	3A	89	0.186442524	0.091743119	0.957808746
BS00030581_51	3B	70	0.186467691	0.231651376	0.528197246
wsnp_Ex_c10342_16938528	7B	55	0.186638852	0.380733945	0.468080457
Tdurum_contig61492_684	1A	43	0.18672996	0.369266055	0.452931516
RAC875_c13696_226	7A	131	0.186839998	0.417431193	0.454077911
wsnp_Ex_c21450_30588044	1A	70	0.186891452	0.110091743	-0.714150521
wsnp_Ex_c7246_12443506	2B	91	0.187003061	0.323394495	0.477487249
wsnp_Ra_c20126_29372577	1A	71	0.187310275	0.084862385	-0.851908207
BS00023222_51	3A	149	0.187410706	0.298165138	0.514005652
Excalibur_c10637_515	2B	129	0.187467715	0.176605505	0.609269936
BS00029434_51	6B	4	0.187630162	0.474770642	0.454122905
BS00027006_51	1B	174	0.188539938	0.224770642	-0.562671547
wsnp_JD_c5795_6955627	5B	71	0.188556311	0.139908257	-0.683742891
Ku_c10813_1122	1A	87	0.188777557	0.412844037	0.439885467
Excalibur_c13239_85	2B	88	0.188886917	0.325688073	0.475569674
Excalibur_c20486_268	7A	128	0.188899267	0.426605505	-0.449423836
RAC875_rep_c76650_164	4D	34	0.188990782	0.112385321	-0.7093243
wsnp_Ku_c13952_22097895	1B	174	0.189576219	0.231651376	0.552808115
Ex_c16948_754	2B	115	0.189612022	0.288990826	0.514016608
Kukri_c55310_94	5B	132	0.190074914	0.082568807	-0.899384152
wsnp_Ex_c23598_32826926	1A	114	0.190203886	0.23853211	0.573416994
BobWhite_c4482_73	1B	161	0.190767663	0.305045872	-0.486302206
Kukri_rep_c114738_144	3B	69	0.190769922	0.20412844	0.555959036
RAC875_c32792_231	3A	88	0.190769922	0.20412844	0.555959036
BS00096024_51	7D	208	0.190919681	0.142201835	-0.64345538
Tdurum_contig76559_124	4B	37	0.191399668	0.332568807	0.491236347
Tdurum_contig28053_218	3B	125	0.192059166	0.350917431	0.459492036
Excalibur_c1925_2569	5B	132	0.192087941	0.084862385	0.877739252
RAC875_c48052_127	5B	132	0.192087941	0.084862385	0.877739252
RAC875_rep_c109658_382	5B	132	0.192087941	0.084862385	0.877739252
Excalibur_c92906_314	5B	132	0.192087941	0.084862385	-0.877739252
RAC875_rep_c109658_211	5B	132	0.192087941	0.084862385	-0.877739252
IAAV6288	2B	129	0.192337444	0.178899083	-0.60230674
BS00027770_51	6B	98	0.192428642	0.087155963	0.745151776
Excalibur_c581_947	1B	99	0.192449703	0.142201835	0.631583082
Tdurum_contig42643_194	6A	141	0.192845844	0.279816514	-2.921161188
wsnp_Ex_c658_1294003	5B	44	0.192965579	0.217889908	0.613656565
Kukri_c63163_141	5A	63	0.193141456	0.300458716	0.552374466
wsnp_BE446672B_Ta_2_1	1B	171	0.193222905	0.23853211	-0.541989978
CAP7_c1933_170	2B	110	0.19335317	0.419724771	-0.448009809
Tdurum_contig11121_834	3A	90	0.193565089	0.098623853	-0.903804569
wsnp_JD_c23511_20069005	5A	85	0.193786958	0.316513761	-0.494011441
Excalibur_c33542_113	4A	138	0.193943387	0.153669725	-0.602053179
BS00021702_51	1D	93	0.19394991	0.419724771	-0.454635336
Excalibur_c22599_921	6D	134	0.19425721	0.357798165	-0.454129285
Excalibur_c48317_242	1D	93	0.19448642	0.424311927	0.449405252
BS00010287_51	1A	70	0.19462727	0.116972477	-0.678342987
wsnp_Ku_c23012_32893918	1A	89	0.194768911	0.378440367	0.459146075
wsnp_CAP7_c1321_664480	7A	148	0.195051642	0.25	0.526612823
wsnp_Ku_rep_c104517_90964418	1A	70	0.195606049	0.119266055	0.664463847
wsnp_Ex_c28973_38050204	6A	141	0.195794733	0.305045872	-0.503019636
Kukri_c49670_857	2D	43	0.1963467	0.286697248	0.48704523
BobWhite_c6633_179	5B	72	0.196602991	0.142201835	-0.668094863
RAC875_c29099_1366	3D	5	0.196760393	0.190366972	-0.556007623
wsnp_Ex_rep_c69838_68799256	7A	128	0.196783262	0.096330275	0.73726422
BS00030043_51	1A	114	0.197039156	0.211009174	0.578661291
BS00010144_51	5D	191	0.197219534	0.256880734	0.516886067
wsnp_Ex_c8374_14111734	1A	70	0.19730638	0.114678899	-0.685318567
RFL_Contig5693_646	6A	43	0.197587542	0.128440367	-0.679892638
Kukri_c48936_107	5D	207	0.197803468	0.316513761	-0.479109896
BobWhite_c14291_666	5A	76	0.198084028	0.256880734	-0.504026783
Kukri_rep_c68263_453	5A	53	0.198246488	0.190366972	-0.965247478
Tdurum_contig45550_570	4B	71	0.198376238	0.123853211	-0.415619142
BS00059847_51	5B	177	0.198845557	0.401376147	-0.437981541
Kukri_c23591_522	3D	4	0.199214762	0.160550459	0.602423289
wsnp_Ex_c3567_6526582	1A	70	0.199218888	0.100917431	0.705300335
BS00011596_51	1B	107	0.199499188	0.128440367	-0.685354172
Tdurum_contig50392_1355	3A	89	0.199943653	0.130733945	0.74559582
wsnp_Ra_c33025_41968284	1A	83	0.199976845	0.206422018	-0.543319623
wsnp_Ex_c14087_21997101	6A	85	0.200271578	0.483944954	0.447817835
wsnp_Ex_c54655_57455562	5A	111	0.200431764	0.121559633	-0.687560436
BS00095515_51	3B	107	0.200436671	0.376146789	0.442211469
Kukri_rep_c70063_663	6A	120	0.200549445	0.19266055	-0.565991818
BS00003730_51	7A	213	0.200662654	0.080275229	0.799289319
RAC875_c35846_671	1D	93	0.201442411	0.426605505	0.440916595
wsnp_Ex_c4954_8813973	6A	79	0.201743925	0.073394495	-0.937469557
Excalibur_c3948_1315	5B	20	0.20177683	0.077981651	0.933488631
BS00066661_51	6A	48	0.201959954	0.415137615	0.452869169
BS00067428_51	4B	62	0.202444494	0.48853211	-0.458467594
IAAV4105	3B	69	0.202505699	0.190366972	0.554050802
BS00103846_51	7A	140	0.202661629	0.431192661	-0.432374132
IACX9352	4B	71	0.203707676	0.126146789	2.703946713
BobWhite_c15075_708	3B	136	0.203753638	0.068807339	0.83232296
wsnp_CAP7_c1321_664478	7A	148	0.20404082	0.259174312	0.511146864
Excalibur_c48404_59	2B	161	0.204250709	0.068807339	-1.006016933
wsnp_Ex_c15646_23969140	2B	161	0.204250709	0.068807339	-1.006016933
wsnp_CAP8_rep_c3938_1936666	1A	111	0.204540295	0.332568807	-0.449613201
BS00071597_51	3B	125	0.204551913	0.353211009	0.442695853
wsnp_Ex_c11621_18716254	6A	43	0.204841922	0.105504587	-0.696409009
wsnp_Ku_c7458_12842353	6A	43	0.204841922	0.105504587	-0.696409009
wsnp_Ex_c3365_6183009	1A	70	0.205766726	0.112385321	0.675307837
wsnp_Ex_c16295_24772702	5A	111	0.205776877	0.116972477	0.697829393
RAC875_c1052_94	4B	62	0.206135672	0.266055046	0.534247673
wsnp_Ex_c5123_9087869	2B	114	0.206212365	0.213302752	-0.509007666
Kukri_c7539_1065	6B	65	0.206384776	0.252293578	0.487168136
BS00012023_51	6A	44	0.20660923	0.103211009	-0.69592555
BS00022292_51	6A	43	0.20660923	0.103211009	-0.69592555
Excalibur_c12482_901	6A	44	0.20660923	0.103211009	-0.69592555
IACX5772	6A	43	0.20660923	0.103211009	-0.69592555
Tdurum_contig42823_1811	6A	43	0.20660923	0.103211009	-0.69592555
Excalibur_c25948_366	5B	58	0.206827701	0.5	0.476921705
Ra_c31466_694	7A	136	0.206912253	0.068807339	0.834035962
BS00068710_51	5B	98	0.206990159	0.419724771	-0.447215359
Tdurum_contig63598_188	7A	126	0.207119389	0.288990826	-0.546293255
wsnp_Ex_c19556_28530243	2A	74	0.207151369	0.486238532	-0.412599238
CAP11_c2293_200	2A	54	0.207796448	0.119266055	0.657038485
BS00003813_51	1A	70	0.207855496	0.114678899	0.659883434
Kukri_c23382_1431	1A	70	0.207855496	0.114678899	0.659883434
Tdurum_contig28353_1628	5B	119	0.207937722	0.337155963	-0.963342764
Excalibur_c49061_138	4B	23	0.208284433	0.399082569	0.420324759
wsnp_Ra_c1303_2598907	7A	136	0.208584069	0.21559633	0.505132125
Excalibur_c2819_2310	2B	114	0.208607638	0.298165138	0.492173483
BS00073413_51	1A	106	0.208641494	0.05733945	0.924108337
BS00002484_51	1B	119	0.208766646	0.357798165	0.418829902
Tdurum_contig32579_121	6B	88	0.208938482	0.199541284	0.527150657
tplb0024k14_829	6B	44	0.209017844	0.174311927	0.557430363
BS00073230_51	2D	40	0.209158834	0.075688073	0.866901473
Kukri_c25377_240	6B	64	0.209222986	0.110091743	0.668095185
wsnp_Ex_c5216_9235964	1A	78	0.209297523	0.481651376	0.477937382
Excalibur_c25640_110	1B	174	0.209343948	0.231651376	0.530156654
RAC875_c57656_170	7A	136	0.209421464	0.470183486	-0.437584812
RAC875_c18200_929	4B	74	0.209486239	0.461009174	-0.473942445
Kukri_c14072_188	3B	70	0.209751095	0.243119266	-0.489844591
BS00011205_51	1B	61	0.209777851	0.497706422	-0.429487653
BobWhite_c45848_120	5B	110	0.20999863	0.463302752	-0.454196876
CAP7_c10772_156	6B	6	0.210150679	0.422018349	-0.44547243
IAAV52	5B	58	0.210178959	0.497706422	-0.472355945
BS00045568_51	1B	118	0.210279662	0.376146789	0.434339125
Excalibur_c97201_294	5B	44	0.21049503	0.21559633	-0.589404478
wsnp_Ex_c10430_17064001	7D	119	0.210604976	0.149082569	0.59815555
tplb0027f13_1493	5B	90	0.210641765	0.224770642	0.555471207
wsnp_Ex_rep_c68183_66958099	1A	70	0.210851621	0.112385321	0.666357609
wsnp_JD_c7795_8867843	6D	134	0.210916886	0.337155963	0.445484786
wsnp_Ku_c55746_59522526	3B	21	0.21103069	0.201834862	-0.524334526
Tdurum_contig81753_70	5A	16	0.211108295	0.357798165	0.457504827
Tdurum_contig12941_1413	3B	69	0.211153381	0.194954128	-0.539409453
wsnp_Ex_c46670_52108070	1A	156	0.211174143	0.337155963	-0.460125269
wsnp_Ra_rep_c106477_90236168	5B	35	0.211184773	0.146788991	0.636165334
wsnp_JD_c8448_9444839	5A	27	0.21141676	0.357798165	-0.456271384
BS00062759_51	1A	144	0.211781499	0.334862385	-0.45786883
CAP12_c194_240	7B	171	0.212297221	0.314220183	-0.461434022
wsnp_Ra_c12148_19539667	1A	78	0.212426633	0.325688073	0.482409051
wsnp_Ex_c1011_1931797	6A	44	0.212462242	0.098623853	-0.712671897
RAC875_rep_c76772_850	7A	126	0.213101541	0.142201835	-0.618527294
wsnp_Ku_c17659_26797674	3B	58	0.213420908	0.112385321	0.686842625
wsnp_Ex_c9779_16145653	6A	21	0.213455737	0.066513761	-0.81862519
CAP11_c315_247	4A	51	0.213463136	0.29587156	0.471891347
RAC875_rep_c115149_377	6B	80	0.213617413	0.300458716	0.470553761
Tdurum_contig9144_222	1B	171	0.213783974	0.243119266	0.512203067
RAC875_c101541_132	6B	122	0.213861983	0.146788991	0.64243579
BS00088756_51	3A	124	0.214882503	0.348623853	0.44624799
Kukri_rep_c69028_999	3D	4	0.215306514	0.162844037	-0.571744543
Kukri_c47935_137	7D	136	0.215350378	0.077981651	-0.792979406
wsnp_Ku_c2317_4448102	4A	68	0.215783335	0.188073394	0.553934207
RAC875_c56907_274	7A	35	0.215837519	0.360091743	0.441992202
Tdurum_contig81947_779	7A	241	0.216162426	0.112385321	0.688254773
Ex_c5902_360	5A	20	0.216247564	0.355504587	-0.451043686
Tdurum_contig60114_525	4B	74	0.216253958	0.470183486	0.466293807
Tdurum_contig47253_1624	1B	100	0.216574435	0.112385321	0.652791082
Kukri_rep_c112061_617	3A	85	0.216764666	0.089449541	-0.958822096
wsnp_Ex_c14681_22747500	3A	85	0.216764666	0.089449541	0.958822096
wsnp_Ex_c42653_49180485	7A	115	0.21677359	0.337155963	0.456298524
Ex_c8514_1342	1A	76	0.216971024	0.449541284	0.465650358
wsnp_Ex_c48375_53299028	1A	70	0.216972773	0.089449541	-0.763097331
Excalibur_c14222_179	6A	47	0.217010423	0.461009174	0.430005441
Tdurum_contig25432_1377	5B	20	0.217032907	0.080275229	0.88824235
RAC875_c1962_1517	7B	72	0.217192637	0.059633028	0.902722492
BobWhite_rep_c63166_725	7B	72	0.217192637	0.059633028	-0.902722492
Kukri_c45387_380	5D	195	0.217742578	0.405963303	0.428806188
wsnp_Ex_rep_c76495_73453891	6A	141	0.217743024	0.479357798	-0.52188634
wsnp_Ex_c64005_62986957	3B	82	0.217780839	0.098623853	0.697068105
Kukri_c78348_266	6B	76	0.217793106	0.073394495	-0.777372299
RAC875_c9150_2945	5B	58	0.217918724	0.493119266	0.468070612
wsnp_Ex_c5690_9994305	4A	41	0.218440687	0.105504587	0.783298329
IACX3871	3B	71	0.218535801	0.408256881	-0.473381114
BS00064142_51	4B	63	0.218772843	0.233944954	0.563916645
Tdurum_contig11803_306	2A	74	0.218816844	0.495412844	0.403916772
BS00040814_51	6A	141	0.21901919	0.470183486	0.510369514
wsnp_Ex_c11374_18361760	1A	70	0.219062239	0.096330275	-0.708478478
wsnp_Ku_c850_1758318	2A	156	0.219152019	0.254587156	0.51067906
RAC875_c46007_340	2D	43	0.219409246	0.275229358	0.467615581
wsnp_Ku_c51703_56915288	1B	116	0.219472624	0.220183486	0.509190829
BS00063063_51	1A	70	0.219763409	0.110091743	-0.656243374
Kukri_rep_c81206_235	1A	70	0.219763409	0.110091743	0.656243374
RAC875_c53095_51	1A	70	0.219763409	0.110091743	0.656243374
Excalibur_rep_c110429_536	7B	166	0.219853606	0.19266055	-0.529253862
BobWhite_c14323_288	5B	71	0.219904744	0.110091743	-0.719416842
BobWhite_c6527_222	6A	3	0.220030055	0.467889908	-0.420159668
Ex_c23451_720	1A	70	0.220049937	0.091743119	-0.738392881
wsnp_Ex_c28165_37310070	1A	70	0.220049937	0.091743119	-0.738392881
wsnp_Ex_rep_c67763_66441222	1A	70	0.220049937	0.091743119	-0.738392881
D_contig06122_208	1D	87	0.220084149	0.279816514	-0.509267285
wsnp_Ex_c15396_23659859	1D	89	0.220230436	0.435779817	0.434212692
Kukri_rep_c73612_444	7B	72	0.220406545	0.05733945	-0.911086511
Kukri_rep_c114322_506	2D	40	0.220755179	0.082568807	0.803773694
Ex_c5594_2818	5B	69	0.220816841	0.116972477	0.680996228
BobWhite_c5337_225	3A	124	0.221231728	0.346330275	-0.439360311
RAC875_c27704_420	4A	51	0.221312002	0.282110092	-0.478925802
Excalibur_c1708_1975	6A	48	0.221537014	0.419724771	0.426259548
Kukri_c27309_590	2D	22	0.221605537	0.130733945	0.632544706
IAAV5370	3A	123	0.221656586	0.243119266	-0.46700868
IAAV5061	5A	27	0.22174428	0.376146789	0.443108168
Tdurum_contig28247_226	6B	122	0.221880274	0.110091743	1.144100886
wsnp_Ex_rep_c69760_68718561	5B	41	0.222211561	0.256880734	0.556506865
Tdurum_contig62557_263	3A	136	0.222744495	0.348623853	-0.438598475
wsnp_BQ159467B_Ta_2_1	3B	69	0.222869878	0.194954128	0.527730529
BS00084106_51	5B	139	0.223332634	0.254587156	0.48320497
IAAV2065	2A	184	0.22339415	0.075688073	-0.990569612
wsnp_Ex_c3964_7181151	2D	99	0.22339415	0.075688073	-0.990569612
wsnp_Ex_c29371_38412298	7A	130	0.223421636	0.456422018	0.41904684
RAC875_c2498_600	5A	53	0.223552262	0.121559633	-1.396545025
tplb0026a09_1444	5D	207	0.223675388	0.332568807	-0.456074581
Excalibur_c15095_831	3B	125	0.223684724	0.357798165	0.426137721
Excalibur_c9846_458	5B	68	0.224192717	0.105504587	0.712208158
wsnp_CAP11_c923_558715	5A	111	0.224238662	0.112385321	0.677360757
Tdurum_contig28699_54	3A	88	0.224458889	0.21559633	-0.562260555
BobWhite_c8266_582	4B	104	0.224495953	0.098623853	-0.69724207
RFL_Contig2605_672	6A	74	0.224600474	0.266055046	-0.511841215
wsnp_Ex_rep_c106111_90308719	1A	27	0.225051713	0.142201835	-0.557093838
IACX8337	6A	48	0.225229618	0.410550459	0.430460761
Excalibur_c22315_894	2B	87	0.225665019	0.123853211	0.63213701
IAAV3100	2B	116	0.225742228	0.26146789	0.493067174
Tdurum_contig52079_1174	7B	136	0.225798876	0.456422018	-0.448441103
wsnp_Ex_c6117_10704945	5A	27	0.225833753	0.369266055	-0.442197068
BS00040590_51	7A	130	0.22597591	0.311926606	-0.439804351
BS00055866_51	1B	87	0.226907133	0.302752294	0.470178314
RFL_Contig4517_1276	2A	110	0.226971828	0.293577982	0.456910021
CAP12_c8163_118	1A	132	0.227002886	0.213302752	0.536876236
BobWhite_c13977_91	6B	66	0.227235121	0.288990826	0.440326853
Kukri_c10017_833	2B	100	0.227512111	0.229357798	-0.518284798
RAC875_c31791_559	7B	140	0.227642559	0.288990826	-0.429703881
BS00002897_51	7A	128	0.227677514	0.451834862	-0.413939556
Ra_c23771_496	3A	123	0.228571201	0.259174312	0.452245746
Ku_c97015_209	6A	73	0.228633112	0.059633028	-0.881820754
BS00068083_51	1B	78	0.229095908	0.142201835	-0.561171415
Ra_c23129_348	5A	43	0.229233898	0.071100917	0.850138845
Kukri_c4581_737	5B	118	0.229236138	0.330275229	-0.942209673
IAAV9022	1A	70	0.229262816	0.110091743	0.639635067
wsnp_BE518393A_Td_2_3	1A	70	0.229262816	0.110091743	0.639635067
IACX4378	1A	78	0.229268359	0.321100917	0.481736344
wsnp_BE403214B_Ta_2_1	5B	160	0.229506767	0.123853211	0.588076853
Excalibur_c14999_712	3B	69	0.229628358	0.197247706	0.517734158
CAP11_c3464_68	1D	93	0.229666417	0.419724771	-0.419092186
wsnp_CAP11_c287_244799	1B	84	0.229857646	0.252293578	0.519912876
wsnp_BE500291A_Ta_2_1	5A	16	0.229984697	0.435779817	-0.403543682
wsnp_Ex_c6657_11523455	5D	207	0.230117999	0.330275229	0.451195598
Tdurum_contig99764_60	3B	125	0.230455279	0.353211009	0.425066336
Kukri_c45876_157	6B	121	0.230491399	0.110091743	-1.291098325
BobWhite_c4256_213	4B	104	0.230573414	0.100917431	-0.688318047
wsnp_Ex_rep_c67036_65492436	1B	70	0.230736733	0.364678899	-0.440522097
Ku_c14907_456	6A	73	0.230926382	0.05733945	0.886576147
Excalibur_c30324_564	6A	73	0.230926382	0.05733945	-0.886576147
BS00080239_51	2D	45	0.230959115	0.279816514	-0.45330398
Tdurum_contig43252_1762	3B	37	0.231116361	0.066513761	0.789092246
Excalibur_c29625_222	3B	68	0.231271162	0.373853211	-0.429570522
Kukri_c45876_61	6D	153	0.231521744	0.073394495	0.906195481
Kukri_c48418_149	7B	150	0.231583184	0.282110092	0.44466671
Tdurum_contig10107_580	3B	69	0.231910726	0.199541284	-0.513599552
Tdurum_contig97939_64	7B	145	0.232066866	0.169724771	0.518003329
wsnp_BE637808A_Ta_2_1	4A	51	0.232348162	0.334862385	0.433878206
wsnp_Ra_c8484_14372772	1B	70	0.232373243	0.362385321	-0.438887471
RAC875_c13410_2221	5B	218	0.23248798	0.332568807	-0.446044012
Ku_c11813_215	1B	64	0.232576487	0.071100917	-0.830102625
Tdurum_contig47429_501	4B	6	0.232755806	0.383027523	-0.426177774
wsnp_JD_rep_c48755_32989025	7B	134	0.232801303	0.190366972	-0.507741566
Tdurum_contig15260_650	7A	42	0.232814175	0.318807339	-0.42448905
wsnp_BE490041A_Ta_2_1	1A	62	0.232923051	0.438073394	-0.460972856
wsnp_JD_c14769_14413046	4A	49	0.232943652	0.073394495	-0.811324995
IACX5800	2A	142	0.232947148	0.380733945	-0.426761828
Kukri_c29142_747	4A	91	0.232981841	0.247706422	0.467189513
wsnp_Ex_rep_c105244_89727666	1A	70	0.233264417	0.091743119	-0.702376774
wsnp_Ex_c18662_27538313	1A	70	0.233264417	0.091743119	0.702376774
BS00029127_51	6A	130	0.233491186	0.055045872	-0.869240157
Tdurum_contig51566_561	6A	130	0.233491186	0.055045872	-0.869240157
wsnp_BE489894A_Ta_2_1	6A	130	0.233491186	0.055045872	-0.869240157
BS00070539_51	7A	126	0.233541432	0.256880734	0.533475483
RAC875_c45747_87	4B	63	0.23365059	0.470183486	-0.430674421
Kukri_rep_c104865_57	5D	207	0.233667794	0.339449541	-0.444643758
Excalibur_c52165_93	5A	20	0.233747977	0.428899083	0.404669389
Excalibur_c3730_546	5B	26	0.233812503	0.316513761	-0.472358823
RAC875_c44365_203	3B	68	0.233877876	0.369266055	-0.433543899
BS00103275_51	6B	66	0.233896996	0.387614679	0.414278888
wsnp_Ex_rep_c69752_68711460	3A	88	0.233989861	0.167431193	0.587610472
wsnp_Ex_c10094_16590615	7A	130	0.234003857	0.243119266	-0.470213655
Kukri_c26474_540	2B	99	0.234254691	0.240825688	-0.471359921
Excalibur_c37943_221	5A	89	0.234573778	0.174311927	0.516323231
RFL_Contig3203_1971	1A	78	0.234654867	0.314220183	-0.47601915
Tdurum_contig45559_403	6B	80	0.234662785	0.22706422	0.46739587
wsnp_CAP11_c1506_840951	5A	98	0.234863124	0.229357798	0.500264245
Tdurum_contig54925_225	2B	108	0.234993817	0.087155963	0.738856689
BS00093156_51	7A	136	0.235015614	0.144495413	-0.582287387
BS00060041_51	4B	23	0.235241885	0.403669725	-0.415278606
BS00087279_51	3B	73	0.235441912	0.46559633	-0.426603636
Excalibur_c34964_326	2A	113	0.235511495	0.369266055	0.421371096
BS00100118_51	2B	147	0.235653679	0.270642202	0.483414633
wsnp_Ku_c3468_6420199	1A	70	0.235938357	0.089449541	-0.716306237
Kukri_c27648_350	4A	135	0.236446078	0.160550459	-0.555205582
Tdurum_contig14947_611	4A	67	0.236490511	0.201834862	-0.513996074
wsnp_Ku_rep_c68419_67400635	1A	70	0.236624726	0.112385321	-0.63024092
Tdurum_contig35470_227	5B	144	0.236666079	0.22706422	0.487456128
BS00110564_51	3A	129	0.23677755	0.158256881	0.553735052
wsnp_Ra_c14112_22155451	2B	17	0.236890863	0.357798165	0.434467083
Kukri_rep_c69378_1842	5A	16	0.237221981	0.408256881	-0.404618596
Tdurum_contig7144_602	2B	108	0.237461291	0.114678899	0.632430385
RFL_Contig617_1357	5D	207	0.237461543	0.330275229	0.440763172
wsnp_Ex_c13721_21532196	7A	136	0.237477107	0.233944954	0.472511496
Kukri_rep_c105119_190	5B	44	0.237932599	0.220183486	0.550347334
CAP12_c1503_76	2D	26	0.238104919	0.089449541	-0.729139222
Excalibur_c27349_166	4B	78	0.238337254	0.396788991	-0.42968112
BobWhite_c12256_96	7B	89	0.238338787	0.376146789	0.416082195
BobWhite_c20073_382	1B	161	0.238353946	0.288990826	-0.450494699
Excalibur_c23748_452	6A	41	0.238394086	0.107798165	-0.640931215
BobWhite_c45623_215	3B	69	0.238745505	0.201834862	-0.503887192
Tdurum_contig42093_1170	7A	136	0.238795939	0.229357798	0.472596512
wsnp_Ku_c21316_31053745	1A	82	0.239221422	0.22706422	-0.496169796
wsnp_Ku_c20011_29589514	5A	89	0.239322022	0.172018349	0.511178088
wsnp_Ku_c3688_6797159	2A	156	0.23988415	0.247706422	0.493417195
wsnp_Ku_c12701_20446223	7A	114	0.240088165	0.334862385	-0.434968357
RFL_Contig4167_1164	5B	136	0.240392587	0.114678899	-0.638755958
Excalibur_rep_c68985_110	2B	110	0.240503317	0.068807339	0.76018403
CAP8_c1801_231	6B	65	0.240505422	0.314220183	-0.424034416
Tdurum_contig76997_664	6B	76	0.240534327	0.167431193	0.517217395
CAP12_c1906_217	1A	83	0.240652138	0.220183486	-0.495855155
Tdurum_contig46954_406	7A	44	0.240678986	0.178899083	-0.514162173
Tdurum_contig11733_825	4B	6	0.241204395	0.46559633	-0.408093725
BS00067280_51	2B	17	0.241347197	0.5	0.402762984
BS00037871_51	3B	125	0.241507564	0.353211009	-0.412084555
BobWhite_c23416_168	6B	39	0.241603385	0.174311927	-0.517562388
wsnp_Ex_c18372_27196625	6B	72	0.241916973	0.45412844	0.400006047
RAC875_c31670_389	5A	63	0.241960099	0.29587156	-0.498081361
RAC875_c30397_887	6D	119	0.241972441	0.422018349	0.397212814
BS00034085_51	7A	140	0.241999102	0.415137615	0.403694232
Ex_c13534_401	5A	27	0.242187136	0.355504587	-0.429122094
wsnp_Ex_c1427_2736441	1A	71	0.242476517	0.077981651	-0.779953746
wsnp_Ex_c18941_27840714	5A	75	0.242551371	0.270642202	0.469601606
RAC875_rep_c90531_283	3A	130	0.242591563	0.316513761	0.425442399
BS00000747_51	7A	50	0.242655011	0.282110092	-0.446820553
RAC875_c45515_65	6B	81	0.242821892	0.302752294	-0.442817849
BS00084895_51	1B	116	0.243285917	0.206422018	0.493485972
BS00021745_51	7D	208	0.243461304	0.135321101	0.586135589
IACX5786	7B	167	0.243495705	0.337155963	-0.433694278
BS00068181_51	2B	131	0.244065557	0.183486239	0.51534016
tplb0043h23_1346	1A	38	0.244211253	0.481651376	0.405468183
CAP12_c575_105	2A	150	0.244225783	0.444954128	0.422693889
wsnp_Ex_c16295_24772663	5A	111	0.24429614	0.114678899	-0.646122003
RAC875_c13610_1239	6A	5	0.244428418	0.151376147	0.56653004
wsnp_Ex_c33675_42124657	5B	95	0.244509147	0.364678899	-0.402528447
wsnp_JD_c20604_18293112	5A	27	0.244837587	0.373853211	0.4225356
RAC875_c767_4007	6A	74	0.244945097	0.293577982	0.463953392
Kukri_c34353_821	2B	95	0.245320107	0.300458716	0.417248568
D_GA8KES401AVZF3_380	2D	51	0.245505026	0.26146789	0.471043439
Ra_c7973_1185	4A	43	0.245624675	0.064220183	-0.784581467
BS00074183_51	6B	47	0.245722501	0.474770642	0.38867186
wsnp_Ex_c7528_12868250	4A	51	0.246099178	0.29587156	0.425713382
wsnp_Ex_c9722_16062937	1A	92	0.246397698	0.405963303	0.395048227
BS00066549_51	1A	70	0.24639805	0.110091743	-0.619839801
BS00064478_51	6B	119	0.246548518	0.217889908	-0.597399413
BS00087600_51	1A	78	0.246948432	0.270642202	-0.490964963
RFL_Contig1015_620	6B	72	0.246981319	0.472477064	-0.392099435
Excalibur_rep_c106283_82	6D	119	0.247151951	0.426605505	0.391100329
BS00048117_51	1A	70	0.247543294	0.087155963	-0.701388625
Excalibur_c15095_852	3B	125	0.247734823	0.346330275	0.41119237
BS00096927_51	2A	150	0.247822856	0.444954128	0.41765557
Kukri_c100592_82	7B	100	0.247849526	0.334862385	-0.421800819
Tdurum_contig54776_1396	4A	164	0.247953678	0.217889908	-0.459241525
wsnp_Ex_c29304_38355434	5B	104	0.248052635	0.428899083	0.416469126
Tdurum_contig91865_242	3A	66	0.248185747	0.077981651	0.738907982
BS00022772_51	6B	65	0.248195551	0.254587156	0.50511412
Tdurum_contig25770_308	6A	48	0.248245295	0.415137615	-0.408553489
BobWhite_c15870_540	6A	48	0.248245295	0.415137615	0.408553489
Kukri_c16463_584	6A	74	0.248365596	0.29587156	-0.459871958
Kukri_c30322_414	1A	83	0.24861795	0.217889908	-0.492698448
wsnp_Ra_c11877_19161832	1A	83	0.248657286	0.188073394	-0.511011276
RAC875_c76528_296	7B	155	0.248777247	0.183486239	-0.491977464
wsnp_CAP7_c1592_791887	2B	116	0.248874361	0.26146789	0.448424466
wsnp_JD_c18814_17164689	7A	128	0.249153362	0.447247706	0.397476583
RAC875_c17861_199	7A	98	0.249821507	0.26146789	0.489187527
BobWhite_c10740_179	6A	48	0.249824015	0.440366972	0.3962384
BobWhite_c34650_141	5A	53	0.249862105	0.160550459	-1.875249357
RAC875_c2498_837	5A	53	0.249862105	0.160550459	1.875249357
Kukri_c16477_181	2D	40	0.250245644	0.172018349	-0.537141003
BS00062731_51	5B	105	0.250271988	0.428899083	0.419735257
wsnp_CAP11_c146_160903	1A	115	0.250448142	0.252293578	0.499345198
wsnp_Ex_c16963_25554152	5B	57	0.250546597	0.410550459	-0.404454349
RAC875_rep_c115149_515	6B	80	0.250982311	0.29587156	0.433385264
BS00033612_51	5B	30	0.251090134	0.174311927	-0.565547837
RAC875_c38018_278	2A	110	0.251180139	0.302752294	0.431426636
Tdurum_contig69079_300	5A	53	0.251450787	0.162844037	1.178772772
BS00023993_51	7A	130	0.25148378	0.291284404	-0.451886349
Tdurum_contig64407_297	6A	48	0.251540395	0.415137615	0.405400683
BS00036362_51	1B	75	0.251737754	0.300458716	-0.434683452
wsnp_Ex_c26740_35969367	4A	106	0.251865864	0.28440367	-0.426203186
BS00034147_51	4B	114	0.251887469	0.270642202	0.421584878
Excalibur_c4699_215	5B	152	0.252025254	0.403669725	0.420677834
BS00074024_51	6B	80	0.252138675	0.300458716	0.434976321
Excalibur_c3988_1660	4A	106	0.25230966	0.282110092	0.426497355
Ku_c69999_111	6A	85	0.252327276	0.431192661	-0.379791921
Excalibur_rep_c67473_264	5B	68	0.25233579	0.107798165	0.675445485
wsnp_JD_c9902_10674725	3B	63	0.252730558	0.05733945	-1.088356995
wsnp_Ex_c2236_4189774	6A	126	0.252746239	0.116972477	-0.591881261
Kukri_c9520_288	5B	57	0.252781512	0.495412844	-0.428315313
Excalibur_c18417_285	2B	99	0.252839483	0.144495413	0.55681777
RAC875_c17182_600	7B	3	0.25289162	0.286697248	0.433822497
BS00041816_51	2A	102	0.252982143	0.428899083	0.398141394
Ra_c34214_1320	2A	102	0.252982143	0.428899083	-0.398141394
RAC875_c32212_84	7A	136	0.253118854	0.394495413	-0.402063004
RAC875_c12959_869	4B	40	0.253167281	0.174311927	0.555220472
IAAV691	2A	98	0.25318387	0.077981651	-0.770399114
BobWhite_c47086_539	2D	41	0.25318387	0.077981651	0.770399114
BS00063674_51	2D	40	0.25318387	0.077981651	0.770399114
BS00106937_51	2D	40	0.25318387	0.077981651	0.770399114
RAC875_c42648_115	2A	125	0.253467658	0.399082569	-0.405876926
Kukri_c40735_318	7A	167	0.253675899	0.298165138	-0.429812066
wsnp_Ex_c8400_14157318	7B	134	0.253836002	0.364678899	-0.401338619
BS00044408_51	5A	89	0.254041308	0.167431193	-0.502355551
CAP11_c896_88	4D	170	0.254238326	0.112385321	0.614572641
Kukri_c35480_647	5B	69	0.254937943	0.30733945	-0.419692804
Tdurum_contig25432_1218	5B	20	0.25531756	0.075688073	-0.835067384
BS00060596_51	2D	99	0.255404756	0.392201835	0.398078125
Ku_c1575_338	3B	81	0.255611045	0.185779817	0.492300985
BobWhite_c2822_228	2B	161	0.256008553	0.247706422	0.450718726
RAC875_c34968_514	5D	207	0.256030326	0.282110092	-0.432359978
RFL_Contig3425_378	7A	119	0.256091056	0.04587156	-0.935837537
Kukri_c1214_948	5B	178	0.256542158	0.305045872	-0.415141336
CAP8_rep_c8022_270	2A	53	0.256565944	0.080275229	-0.683041292
BS00075001_51	1D	90	0.256871334	0.410550459	-0.396326239
Excalibur_c25921_230	2B	97	0.257090757	0.110091743	-0.605702169
Excalibur_c5624_1026	4A	91	0.257133165	0.243119266	0.450464143
wsnp_JD_c5861_7018974	7A	209	0.257374529	0.495412844	-0.433277604
wsnp_Ex_rep_c67878_66584488	6A	74	0.258514842	0.282110092	0.463933816
tplb0032i10_420	6A	77	0.258877445	0.286697248	0.564305253
BobWhite_rep_c52911_146	3D	143	0.258889687	0.089449541	-0.697673193
BS00082605_51	2D	42	0.258972703	0.146788991	-0.623929439
RAC875_rep_c109658_614	5B	132	0.259365048	0.082568807	-0.754317757
wsnp_Ra_c1146_2307483	4B	81	0.259384743	0.188073394	-0.502833563
wsnp_Ra_c7847_13421750	1A	70	0.259504223	0.121559633	0.578830901
RAC875_c1148_149	4A	95	0.259589147	0.422018349	-0.425687197
Kukri_rep_c72558_961	2D	43	0.259698203	0.174311927	0.672649179
Tdurum_contig8695_379	5B	18	0.260167261	0.247706422	0.451150371
wsnp_Ex_c9343_15514531	1A	137	0.260297012	0.137614679	0.568650824
Kukri_c16760_1427	2B	91	0.260667619	0.073394495	0.710005434
BS00022276_51	2D	18	0.260702518	0.337155963	-0.431856842
wsnp_Ex_c5072_9006966	4A	164	0.260930195	0.229357798	0.441963264
wsnp_BE605194B_Ta_2_7	7B	103	0.261127185	0.449541284	-0.403387971
Kukri_c1214_2316	5B	178	0.261325249	0.305045872	-0.411661215
Kukri_c1214_825	5B	178	0.261325249	0.305045872	-0.411661215
BS00077432_51	1A	84	0.261735541	0.149082569	0.53682995
RAC875_c11702_1015	4A	153	0.261891557	0.055045872	-0.817316154
Tdurum_contig75938_1546	1B	61	0.262057042	0.155963303	0.50437084
wsnp_Ku_c15816_24541162	5A	63	0.26220623	0.270642202	-0.453801032
Kukri_c17942_239	5D	187	0.262344885	0.252293578	-0.457137705
wsnp_Ex_c64327_63176640	1A	48	0.262362269	0.22706422	-0.457611193
BS00003726_51	7B	59	0.262398229	0.153669725	0.561107425
wsnp_Ex_c38849_46284348	1B	137	0.262810124	0.231651376	-0.446025336
BS00060073_51	3B	71	0.262916385	0.162844037	0.493700195
Kukri_c834_259	2B	115	0.263225386	0.293577982	-0.444420068
wsnp_Ex_c10193_16730126	7B	101	0.263348861	0.346330275	0.41672503
Tdurum_contig54463_316	3B	68	0.26335721	0.364678899	-0.396290702
BS00010055_51	2B	82	0.263669708	0.137614679	-0.554704053
Excalibur_c24639_398	7B	167	0.263775612	0.330275229	-0.410186586
Kukri_c19434_936	2D	9	0.263812419	0.410550459	0.388273686
Ra_c2110_1660	2B	93	0.264008468	0.337155963	-0.405755446
wsnp_Ex_c17684_26426672	1A	70	0.264018961	0.119266055	0.582409448
wsnp_Ku_c64203_64579087	5B	6	0.264229655	0.077981651	-0.817216329
BS00011492_51	4B	74	0.264371013	0.474770642	0.41761731
RAC875_rep_c85751_72	6B	72	0.264693477	0.176605505	0.51121166
Tdurum_contig11803_850	2A	75	0.264699622	0.486238532	-0.368259023
IACX8074	1B	134	0.264828935	0.316513761	0.394716488
IACX9290	1B	134	0.264828935	0.316513761	0.394716488
Excalibur_c99745_169	6B	47	0.265025693	0.48853211	-0.377420535
BS00022234_51	2D	10	0.265087034	0.444954128	-0.396852582
Kukri_c3501_1175	2B	157	0.265179314	0.112385321	-0.595914218
Excalibur_c2887_131	2D	42	0.265400413	0.121559633	0.583319428
Excalibur_rep_c66942_58	3B	82	0.265647485	0.447247706	0.378597178
Ku_c7740_879	2B	93	0.266401238	0.279816514	0.42694262
RFL_Contig29_1062	3B	53	0.26684548	0.110091743	-0.60045881
BS00065481_51	5A	89	0.266992946	0.19266055	0.462099321
Kukri_c55196_445	7A	128	0.267016003	0.103211009	-0.623118973
CAP7_c3916_256	3B	66	0.267101527	0.183486239	0.512404162
RAC875_c6538_123	2B	26	0.267363264	0.344036697	-0.410554009
Excalibur_c48047_90	3A	101	0.267397239	0.245412844	-0.474812514
BS00067150_51	5A	99	0.267580256	0.119266055	0.579351414
Tdurum_contig42112_2432	2B	109	0.267705251	0.080275229	0.724609132
wsnp_Ku_c42416_50159250	5A	98	0.267795861	0.21559633	-0.468215402
BS00105877_51	6D	155	0.268015569	0.483944954	-0.420680609
Kukri_rep_c71778_644	7B	3	0.268069797	0.288990826	-0.420926097
Tdurum_contig29112_483	4B	78	0.268097831	0.206422018	-0.489502332
Tdurum_contig47833_484	5B	125	0.268205037	0.417431193	0.40433988
D_contig52360_374	3D	4	0.268291396	0.155963303	0.520761916
Kukri_c52608_142	2A	163	0.268331842	0.408256881	0.404904419
BS00064077_51	3B	36	0.268523445	0.330275229	0.412750309
Excalibur_c8919_345	2B	157	0.268616017	0.119266055	0.566270989
Excalibur_rep_c68210_468	6B	72	0.268626948	0.479357798	0.370110005
wsnp_Ex_c31017_39858962	5A	56	0.268685992	0.183486239	0.565493424
IACX5879	5A	56	0.268685992	0.183486239	-0.565493424
IAAV7510	1D	61	0.268713145	0.431192661	0.390353216
Kukri_c8757_107	1A	128	0.268730272	0.190366972	-0.507769429
BobWhite_c27364_124	6B	117	0.268844924	0.291284404	0.42964918
Excalibur_c30648_924	6B	10	0.268859691	0.162844037	0.490085682
wsnp_Ra_c6586_11477949	2A	150	0.268881235	0.194954128	0.501278864
wsnp_Ku_c2119_4098330	6B	8	0.269008143	0.133027523	-0.532650058
Excalibur_c18265_399	6A	141	0.269214774	0.330275229	0.751390244
RAC875_rep_c109975_192	2B	97	0.26956707	0.149082569	0.53339154
Excalibur_c46601_265	7A	42	0.269701883	0.291284404	0.419504557
Ex_c2510_477	2B	107	0.269761158	0.160550459	0.505508831
BS00062864_51	2D	42	0.269770481	0.075688073	0.763755641
BS00073229_51	2D	40	0.269770481	0.075688073	0.763755641
Kukri_c1016_2269	2D	40	0.269770481	0.075688073	0.763755641
Kukri_c4790_1174	2D	40	0.269770481	0.075688073	0.763755641
Excalibur_c16961_85	6B	64	0.269832752	0.059633028	0.768615704
Kukri_c65194_111	6B	64	0.269832752	0.059633028	-0.768615704
wsnp_RFL_Contig2424_1966870	6B	1	0.270131171	0.139908257	-0.539283365
wsnp_Ku_c24742_34711973	7A	130	0.270182692	0.133027523	-0.538567638
Kukri_c7827_1168	5D	207	0.270211432	0.332568807	-0.415453131
Kukri_c19216_123	4A	67	0.27032522	0.208715596	0.472423111
Kukri_c76470_79	7A	51	0.270554113	0.20412844	-0.464305473
tplb0023b14_704	1B	70	0.270580823	0.364678899	0.405633848
BS00063225_51	2D	42	0.270763733	0.142201835	0.593806526
BS00066188_51	1D	93	0.270773399	0.417431193	0.376977964
RAC875_rep_c106439_1159	6A	48	0.270874014	0.362385321	0.403117759
wsnp_Ex_c35465_43610634	6A	74	0.270933145	0.286697248	0.450141526
Kukri_c9262_401	6A	85	0.270985572	0.479357798	-0.383864465
wsnp_RFL_Contig3759_4027999	6A	48	0.271038135	0.412844037	0.388879738
Kukri_c100408_598	5B	116	0.27172593	0.064220183	-0.776622791
Excalibur_c2819_1773	2B	114	0.271927337	0.298165138	-0.433595505
wsnp_Ex_c5470_9657856	4A	68	0.27194964	0.378440367	0.400478693
RAC875_c871_1345	7B	134	0.272291615	0.334862385	0.385875212
Excalibur_c26172_359	6B	66	0.272388842	0.291284404	-0.401958949
wsnp_Ra_c14498_22667649	6B	66	0.272388842	0.291284404	-0.401958949
wsnp_CAP12_c2438_1180601	1A	62	0.272557623	0.438073394	0.421173061
CAP7_c3667_77	3B	73	0.272709187	0.467889908	-0.396505669
Tdurum_contig50536_603	7A	42	0.272981575	0.291284404	-0.417390257
BS00080047_51	6B	114	0.273185019	0.481651376	-0.415928204
RAC875_rep_c112449_669	6A	141	0.273185019	0.481651376	0.415928204
RAC875_c3928_422	6D	161	0.273204489	0.47706422	0.418316831
Ex_c2389_1634	1A	70	0.273239907	0.089449541	0.660513748
RAC875_c58425_331	6B	9	0.273710536	0.458715596	0.381731407
RAC875_c33564_120	7B	100	0.273843047	0.341743119	0.39525671
wsnp_Ku_c13043_20902807	1B	84	0.274369108	0.247706422	-0.480540003
Ra_c11042_1500	1A	70	0.274374574	0.119266055	0.575347435
wsnp_Ra_c6474_11298858	1A	70	0.27461968	0.116972477	0.577573782
wsnp_Ex_c3747_6824863	1A	70	0.27461968	0.116972477	-0.577573782
wsnp_Ex_c6934_11953178	1A	70	0.27461968	0.116972477	-0.577573782
RAC875_c64377_732	1B	130	0.274779158	0.22706422	-0.47004326
Excalibur_c20597_569	6A	13	0.274879691	0.220183486	-0.46241776
Tdurum_contig25393_218	5B	41	0.275144742	0.22706422	0.520216669
wsnp_Ex_c9362_15546626	5B	190	0.27542716	0.167431193	-0.480388681
BS00022653_51	4B	70	0.275467612	0.167431193	-0.532321235
Excalibur_c19547_1012	4B	80	0.275578491	0.415137615	0.374291196
Kukri_c53506_1141	6B	67	0.275848743	0.066513761	0.710769243
Tdurum_contig49187_601	5A	56	0.276372448	0.25	0.480887531
BS00022127_51	7B	9	0.276408543	0.318807339	0.397018557
wsnp_Ex_c42653_49180603	7A	114	0.276472832	0.344036697	-0.407315862
Kukri_c51453_406	7A	225	0.276490662	0.46559633	0.370658473
wsnp_Ku_c5560_9851459	1D	90	0.277095672	0.266055046	-0.452639846
RAC875_c28178_889	4A	37	0.277104621	0.178899083	0.480042842
Kukri_c373_1588	6B	122	0.277124312	0.231651376	0.550360326
Tdurum_contig54832_139	7A	202	0.277268845	0.385321101	0.370417107
Excalibur_c63885_115	1B	112	0.277490373	0.22706422	0.456289509
wsnp_RFL_Contig3854_4205716	7B	70	0.277729649	0.282110092	-0.463574428
Kukri_s109823_59	6D	161	0.278079904	0.479357798	0.411501678
BS00105522_51	6D	155	0.278079904	0.479357798	-0.411501678
BS00030430_51	3B	69	0.278129791	0.190366972	0.466859014
BS00024619_51	7A	135	0.27836233	0.282110092	0.414460964
RAC875_rep_c104919_902	5B	118	0.27840644	0.366972477	0.647149617
Excalibur_c7002_314	6A	131	0.278477639	0.247706422	0.443104115
Excalibur_c4789_2748	6D	9	0.278635499	0.23853211	-0.428146706
wsnp_Ku_c15761_24469519	6B	72	0.278738632	0.472477064	0.3578558
RAC875_c10194_673	3A	120	0.279220821	0.392201835	-0.381696196
RAC875_c55774_126	7A	35	0.279373808	0.463302752	-0.437974332
Kukri_c89906_197	4B	71	0.279565946	0.128440367	-2.090303988
Ra_c17341_2122	7A	115	0.279599806	0.344036697	-0.403200165
Tdurum_contig61242_161	4B	79	0.279882749	0.417431193	0.371106492
Kukri_c5861_360	1B	59	0.280331018	0.493119266	0.370948177
RFL_Contig529_963	1B	61	0.280331018	0.493119266	0.370948177
Excalibur_c9580_1142	2B	107	0.280375083	0.055045872	-0.825191768
Kukri_c28866_183	7A	51	0.280515054	0.217889908	-0.446890777
BS00012069_51	5D	205	0.280561938	0.277522936	-0.409149094
tplb0061f12_679	6B	72	0.280787425	0.472477064	-0.364580765
wsnp_Ku_rep_c72821_72480395	3B	72	0.281276266	0.27293578	0.416030649
IAAV2161	6B	65	0.281349038	0.309633028	-0.391532434
wsnp_Ex_c7071_12171222	7A	164	0.281350534	0.483944954	-0.360851897
Kukri_c12910_908	5B	104	0.281638854	0.433486239	-0.392005128
wsnp_Ra_rep_c105422_89367749	1A	70	0.281917601	0.116972477	0.556694452
IAAV3946	7A	130	0.282004757	0.091743119	-0.63618316
BobWhite_c47357_535	2B	114	0.282180463	0.29587156	0.425669814
Kukri_rep_c68107_833	7B	90	0.282261606	0.431192661	-0.359228551
Tdurum_contig81516_69	6A	85	0.282311821	0.392201835	-0.376088535
BS00077448_51	6A	85	0.282311821	0.392201835	0.376088535
wsnp_Ex_c11578_18655261	6A	85	0.282311821	0.392201835	0.376088535
BS00110940_51	7A	60	0.2823359	0.208715596	-0.456806949
BS00062691_51	4B	62	0.282353003	0.479357798	0.388123207
wsnp_Ex_c11039_17902115	3A	85	0.282360007	0.094036697	0.807138616
wsnp_Ex_c2868_5293485	1A	25	0.28245672	0.334862385	-0.404702083
Kukri_c44260_577	6A	84	0.282659996	0.472477064	-0.382242016
Tdurum_contig51605_857	3B	144	0.282693606	0.376146789	0.376345322
wsnp_Ku_c4924_8816643	4A	66	0.28275516	0.098623853	0.626184533
RAC875_c41169_68	7A	43	0.282812026	0.323394495	-0.393593365
wsnp_BE443995B_Ta_2_2	3A	85	0.282977592	0.096330275	0.7969712
BS00022902_51	1B	59	0.283063657	0.5	0.364590803
wsnp_BE497740B_Ta_2_2	3B	82	0.283112	0.447247706	0.367128848
Excalibur_c91745_337	5D	191	0.283533466	0.199541284	-0.44748519
Excalibur_c52196_235	6A	120	0.283976866	0.137614679	0.539426336
BobWhite_c19647_159	6A	79	0.284359193	0.068807339	-0.805370599
RAC875_c49291_156	5B	129	0.284571982	0.197247706	0.457100214
IACX11096	7A	130	0.284679251	0.316513761	-0.387840735
BS00100351_51	7A	130	0.284679251	0.316513761	0.387840735
BS00060029_51	3A	129	0.284761914	0.348623853	0.383527112
Ra_c2110_494	2B	93	0.28481684	0.339449541	0.389533949
RFL_Contig2971_282	1B	123	0.285221965	0.073394495	0.737754434
CAP12_c2472_60	2B	107	0.285227515	0.144495413	0.515098444
wsnp_Ex_c3988_7221220	4A	106	0.285261798	0.268348624	-0.40576645
Excalibur_c42413_442	2D	97	0.285324704	0.270642202	0.398688938
RAC875_c6865_349	4B	68	0.285731789	0.098623853	0.587484867
Tdurum_contig56662_54	1A	113	0.285898397	0.243119266	0.46449497
wsnp_JD_c2578_3489735	2A	135	0.286032186	0.082568807	-0.650729238
BobWhite_c911_127	7A	128	0.286520524	0.254587156	0.434115315
BobWhite_c5178_188	2A	149	0.286618734	0.357798165	-0.371950296
RAC875_c4465_81	2B	114	0.286883908	0.302752294	0.417541135
wsnp_Ex_c25974_35235456	1D	87	0.286930186	0.270642202	-0.444286948
wsnp_Ku_c2624_4986980	1D	87	0.286930186	0.270642202	-0.444286948
BS00095416_51	4B	58	0.287587922	0.483944954	0.414601013
Ra_c27465_564	4B	68	0.287765602	0.137614679	0.554158175
RAC875_c49136_59	6B	72	0.287862603	0.46559633	-0.356268389
BS00011510_51	4B	39	0.288106705	0.133027523	0.543315858
wsnp_Ex_rep_c109274_92142043	6A	141	0.288108111	0.497706422	-0.445806347
Kukri_c7827_1309	5D	204	0.288363726	0.334862385	-0.398674506
Excalibur_rep_c102798_288	6B	80	0.288450056	0.293577982	-0.402223492
BobWhite_c42198_254	6B	66	0.288673798	0.116972477	-0.585614609
wsnp_Ex_c34011_42398362	6B	65	0.288820374	0.282110092	-0.3919643
Excalibur_c5083_718	6B	80	0.288847352	0.29587156	0.401583242
RAC875_c96033_191	2A	149	0.288898412	0.259174312	0.424368751
BS00020459_51	3A	130	0.289074309	0.318807339	0.372399258
wsnp_RFL_Contig2699_2402527	3A	101	0.28918821	0.094036697	0.615608827
wsnp_CAP8_c4597_2237727	6A	85	0.289199923	0.387614679	0.372216191
RAC875_c2044_170	3B	69	0.289284272	0.194954128	-0.455789176
Kukri_c50720_397	4A	74	0.289379345	0.174311927	0.465910094
Kukri_c29142_473	4A	91	0.290007953	0.256880734	-0.407027089
BobWhite_c2988_493	2B	56	0.290212202	0.208715596	-0.531824394
IACX3059	5B	69	0.290316412	0.286697248	0.400219195
BobWhite_c2296_94	6A	137	0.290627843	0.155963303	-0.531598263
wsnp_Ex_c5690_9994334	4A	42	0.290764611	0.05733945	0.77893904
Ku_c5938_4221	7A	101	0.29097663	0.178899083	0.474067668
wsnp_Ex_c7934_13467335	7B	134	0.291072714	0.183486239	0.45561207
wsnp_Ex_c11350_18330107	7A	130	0.29121607	0.105504587	-0.593236428
wsnp_BE403710B_Ta_2_1	4A	95	0.291479031	0.415137615	-0.393803137
CAP8_c5043_351	3D	4	0.291519147	0.231651376	-0.412102803
Ku_c69633_1873	5A	27	0.291560451	0.366972477	0.384176847
wsnp_Ex_c10630_17338753	3A	158	0.291677416	0.247706422	-0.416045702
Tdurum_contig42015_2187	6A	48	0.292024974	0.422018349	0.370116826
BS00079734_51	7D	208	0.292170564	0.137614679	-0.520836527
RAC875_c19259_1902	5A	142	0.292276034	0.107798165	-0.580803263
Tdurum_contig75819_1220	4A	137	0.292378485	0.087155963	-0.647489805
Kukri_c10970_573	5B	26	0.29280998	0.341743119	0.402510652
RAC875_c36614_344	2B	107	0.293077311	0.146788991	0.494359515
BobWhite_c40424_143	4B	77	0.293217486	0.357798165	-0.376369572
RAC875_c51375_238	4B	98	0.293640671	0.100917431	-0.599134014
Kukri_c29008_195	4B	97	0.293640671	0.100917431	0.599134014
wsnp_Ex_c21293_30421496	4B	98	0.293640671	0.100917431	0.599134014
wsnp_Ku_c12557_20249122	4B	98	0.293640671	0.100917431	0.599134014
BS00010514_51	2D	40	0.293771912	0.073394495	-0.736171908
Kukri_c11106_292	6A	41	0.29409023	0.270642202	0.39991953
BS00036189_51	1D	164	0.294121308	0.245412844	0.441967376
Tdurum_contig10036_1614	1B	114	0.294130081	0.185779817	0.438851367
BS00063302_51	1B	160	0.29434525	0.263761468	-0.419200922
BS00093275_51	1D	180	0.29434525	0.263761468	-0.419200922
IAAV7473	1D	93	0.29458114	0.408256881	0.362083932
BS00083078_51	2B	90	0.294765348	0.286697248	0.399843263
RAC875_c1148_1175	5B	150	0.294924342	0.405963303	0.385340299
BS00073132_51	1B	70	0.295004814	0.208715596	-0.439628969
BS00066891_51	4A	110	0.295416916	0.059633028	-0.730172655
Excalibur_c584_726	2B	99	0.296282801	0.282110092	-0.388203618
Excalibur_c25991_184	7B	53	0.29632867	0.433486239	-0.358480983
wsnp_Ex_rep_c66318_64485410	1A	70	0.296665931	0.098623853	-0.602276242
RAC875_c87321_108	1D	93	0.296704154	0.422018349	0.357040629
RFL_Contig583_419	4B	74	0.296886799	0.461009174	-0.393900678
Ku_c22523_598	5B	147	0.296950997	0.259174312	-0.434012685
RAC875_c19111_628	7A	153	0.297053474	0.449541284	0.364694966
BobWhite_c25163_178	4A	153	0.297432759	0.259174312	0.400491872
Tdurum_contig9503_575	6A	137	0.297486259	0.160550459	-0.511715259
RFL_Contig3621_947	4A	154	0.297756105	0.126146789	-0.511534504
BS00065147_51	2D	42	0.2982901	0.073394495	-0.706309436
IAAV8065	6B	65	0.298341402	0.305045872	-0.379852081
IACX5481	6A	134	0.298433648	0.346330275	0.413910482
RAC875_c27431_212	6B	66	0.298486105	0.288990826	-0.383153087
wsnp_Ex_c16090_24522660	6B	1	0.29851902	0.279816514	-0.555107667
Kukri_c18017_1696	1A	94	0.298774699	0.444954128	0.351500292
Excalibur_c94383_157	2B	157	0.299009354	0.236238532	-0.409028188
Kukri_c33550_601	4B	104	0.299188295	0.110091743	-0.572752805
BobWhite_rep_c49755_131	1A	114	0.299411292	0.217889908	0.463396765
BobWhite_c1656_186	4B	25	0.299952181	0.330275229	0.370907613
Tdurum_contig61934_60	6A	48	0.300007369	0.417431193	-0.365416388
RAC875_rep_c108445_772	6A	48	0.300007369	0.417431193	0.365416388
wsnp_JD_c2297_3138694	6B	26	0.300048886	0.160550459	-1.41817314
wsnp_CAP8_c1013_646748	4A	38	0.300193165	0.383027523	0.367935947
D_GB5Y7FA02H01X6_191	3D	4	0.300236484	0.162844037	-0.486514122
Excalibur_c80601_308	2B	115	0.300359944	0.135321101	0.509878784
wsnp_Ex_c591_1177097	1A	70	0.300450499	0.119266055	0.528530897
Kukri_c7794_1247	6A	74	0.300533077	0.291284404	0.41376683
wsnp_JD_c8173_9207415	1D	87	0.300564714	0.27293578	0.433548631
wsnp_BE497169B_Ta_2_2	3B	30	0.300758401	0.449541284	-0.351672325
Kukri_c9387_112	2B	93	0.300862557	0.339449541	-0.377121233
BS00032082_51	5B	147	0.300996995	0.268348624	-0.434293368
Ra_c27275_627	2B	89	0.301343422	0.277522936	0.396118507
Jagger_c2161_211	7B	57	0.301349307	0.220183486	-0.447828951
Excalibur_c52319_257	2A	150	0.301418835	0.355504587	-0.381087383
wsnp_RFL_Contig2073_1317762	3B	73	0.301447757	0.188073394	-0.452761645
wsnp_Ex_c5155_9140608	5B	97	0.301515846	0.474770642	-0.350104811
IAAV1930	1A	143	0.301516684	0.380733945	0.361741991
BS00011570_51	3B	62	0.301816971	0.247706422	0.435957993
BS00102622_51	3B	62	0.301816971	0.247706422	-0.435957993
Kukri_c29396_58	7B	114	0.302289248	0.20412844	0.437344626
wsnp_Ex_c19874_28891457	6B	81	0.302406078	0.30733945	-0.388050883
BS00030644_51	1A	70	0.302618337	0.096330275	-0.60584383
BS00091763_51	2A	167	0.302666701	0.417431193	0.374886033
wsnp_Ku_c13204_21105694	3D	150	0.302777597	0.27293578	0.382827861
BS00064886_51	6B	75	0.303144895	0.142201835	0.483367594
BS00064885_51	6B	75	0.303144895	0.142201835	-0.483367594
tplb0058p02_2806	7B	134	0.303264789	0.360091743	0.361404057
BS00009492_51	4A	60	0.303313239	0.456422018	0.343313337
wsnp_Ku_c11665_18999583	2B	91	0.30351452	0.107798165	-0.602685765
BS00067744_51	5B	101	0.303559261	0.431192661	0.372496348
BobWhite_s67148_292	6A	99	0.303722775	0.114678899	-0.52657453
BS00022703_51	3A	110	0.303818	0.25	-0.424458918
wsnp_Ex_c37502_45236634	4B	38	0.304047428	0.135321101	0.526031485
Kukri_c12817_59	3B	51	0.304056324	0.483944954	0.365163987
Tdurum_contig77551_589	3B	51	0.304056324	0.483944954	-0.365163987
BS00083511_51	5B	69	0.304313178	0.29587156	-0.377850823
BS00087343_51	6D	161	0.304574379	0.47706422	-0.394674755
Kukri_c30847_344	2B	21	0.305111132	0.401376147	0.3554468
BS00084159_51	3A	118	0.305597727	0.385321101	-0.359414622
RAC875_c10194_910	3A	120	0.30572008	0.387614679	-0.361191817
BobWhite_c30232_154	3A	91	0.305956836	0.135321101	-0.520523563
BobWhite_c10238_127	2B	90	0.305981274	0.282110092	0.390638958
BS00070001_51	2B	89	0.305981274	0.282110092	0.390638958
IAAV980	2B	89	0.305981274	0.282110092	0.390638958
Tdurum_contig25513_123	5B	90	0.306050737	0.220183486	-0.458036846
wsnp_Ex_c32905_41484291	7B	160	0.306091734	0.27293578	0.407404414
BS00106144_51	4B	75	0.306354606	0.378440367	-0.392750471
Tdurum_contig57370_82	7B	54	0.306592951	0.490825688	0.36495677
Excalibur_c3165_730	5B	115	0.306672701	0.424311927	0.401920468
Tdurum_contig31102_299	1B	74	0.30671604	0.245412844	-0.410429868
Tdurum_contig25841_178	6A	48	0.307037769	0.410550459	0.361048269
Kukri_c13045_302	5D	69	0.307326486	0.126146789	-0.503690989
Tdurum_contig57370_318	7B	54	0.307353729	0.495412844	0.365507672
BS00022364_51	4B	74	0.307466393	0.435779817	-0.389526282
Excalibur_c17456_428	2D	41	0.307547156	0.399082569	-0.383004557
RAC875_c1499_568	7A	232	0.307574463	0.080275229	-0.696063959
BS00023202_51	2A	149	0.307593419	0.362385321	0.352440025
BS00022520_51	5B	71	0.307954722	0.291284404	-0.381047083
Excalibur_c79041_63	5B	63	0.307954722	0.291284404	0.381047083
IAAV3173	2D	40	0.307963152	0.075688073	0.693288931
RFL_Contig5277_888	2A	178	0.308106562	0.107798165	0.613765758
Excalibur_c105074_293	2B	110	0.308344918	0.344036697	0.371748658
wsnp_JD_c18167_16742264	7A	127	0.30853042	0.23853211	-0.422964993
Excalibur_c5298_171	3B	70	0.308572419	0.061926606	-0.783172524
RAC875_c18513_376	7B	72	0.308769008	0.052752294	-0.789694926
JD_c8050_978	5B	45	0.308799711	0.22706422	0.479643322
BS00110528_51	7B	145	0.308833764	0.493119266	-0.34296365
wsnp_BE445348B_Ta_2_1	3B	73	0.308875016	0.068807339	-0.724475796
Excalibur_c17487_51	6A	141	0.308951509	0.29587156	-0.39666604
Tdurum_contig29090_280	5B	132	0.309423894	0.089449541	0.672345877
RAC875_rep_c109969_119	5A	93	0.30955504	0.144495413	0.484409622
Kukri_c31059_130	2B	113	0.309560019	0.075688073	-0.656814574
IACX5762	4B	60	0.310108604	0.447247706	0.372704636
Ku_c22990_969	7B	143	0.310571689	0.29587156	-0.390693138
tplb0021a17_853	6B	86	0.310655783	0.371559633	0.358562042
wsnp_BE497820A_Ta_2_2	5A	50	0.311032553	0.075688073	0.653935577
wsnp_JD_c640_960796	2B	21	0.311032635	0.27293578	-0.400683544
Tdurum_contig41142_267	6B	81	0.31107872	0.302752294	-0.385747372
Kukri_c3983_670	6B	65	0.311114638	0.181192661	-0.466411802
wsnp_Ex_c54357_57265797	3B	63	0.311170321	0.305045872	0.402442526
IAAV2271	4B	40	0.311281509	0.169724771	0.498129452
Tdurum_contig85945_281	5B	123	0.311487048	0.149082569	0.488919519
Ku_c32100_105	6B	92	0.311848917	0.311926606	0.384153012
RAC875_c103988_92	5B	96	0.311912683	0.376146789	0.361716893
Tdurum_contig44635_759	5B	96	0.311912683	0.376146789	-0.361716893
wsnp_Ex_c3722_6786328	3B	77	0.312010998	0.087155963	0.631339955
wsnp_Ex_c16551_25061395	5A	23	0.312054526	0.162844037	0.475666876
Tdurum_contig13245_119	4A	144	0.312441449	0.412844037	-0.339073212
wsnp_Ra_c1020_2062200	1D	33	0.312530464	0.428899083	-0.353593183
BobWhite_c11540_60	3B	67	0.312570638	0.174311927	0.48713836
RFL_Contig3424_931	4A	137	0.312600023	0.087155963	0.610602357
wsnp_JD_c11273_11770307	3A	85	0.312775838	0.098623853	0.723867176
BobWhite_rep_c51612_864	2D	41	0.312785088	0.181192661	-0.615264672
BobWhite_rep_c63429_271	4A	52	0.312805235	0.275229358	-0.400761236
Kukri_c46526_103	5D	24	0.312824257	0.463302752	-0.346929938
Tdurum_contig8441_602	7A	114	0.312868035	0.344036697	0.371805286
RAC875_c22831_356	7A	232	0.3129489	0.084862385	0.619568518
Tdurum_contig61970_835	6B	57	0.313264711	0.183486239	0.471699776
Ex_c66324_1151	4A	66	0.313334059	0.474770642	0.348830448
wsnp_BE442869B_Ta_1_1	4B	62	0.313879478	0.270642202	-0.436852502
Tdurum_contig83113_134	1A	38	0.314142499	0.396788991	0.352825924
IAAV2342	1A	70	0.31474254	0.094036697	0.602152223
Ku_c2449_578	1A	70	0.31474254	0.094036697	0.602152223
RAC875_c21620_1359	1A	70	0.31474254	0.094036697	0.602152223
Ex_c801_820	1A	70	0.31474254	0.094036697	-0.602152223
Excalibur_c4468_654	5B	26	0.31514874	0.339449541	0.390574026
tplb0024l03_910	2B	115	0.315152974	0.142201835	-0.479311019
Kukri_c40204_617	2B	21	0.315249223	0.399082569	-0.353126753
RAC875_c1357_860	4B	75	0.315527427	0.128440367	-0.55461554
RAC875_c3604_1527	1D	90	0.315641655	0.27293578	0.412003466
Excalibur_c35713_106	6B	47	0.315806334	0.486238532	0.343911557
RAC875_c43780_239	6B	72	0.315875497	0.470183486	0.339376433
RAC875_c7670_219	4A	127	0.315975968	0.169724771	0.449510346
Kukri_c30847_551	2B	21	0.315976893	0.275229358	0.391438038
Ra_c106922_1879	4B	78	0.316077488	0.211009174	0.441567373
Ra_c106922_266	4B	76	0.316077488	0.211009174	0.441567373
Ra_c106922_296	4B	78	0.316077488	0.211009174	0.441567373
Ra_c106922_334	4B	78	0.316077488	0.211009174	0.441567373
Tdurum_contig10137_89	4B	78	0.316077488	0.211009174	0.441567373
Ku_c101046_1063	4B	78	0.316077488	0.211009174	-0.441567373
BS00022851_51	1B	96	0.316323128	0.45412844	0.335008101
Tdurum_contig51605_542	3B	144	0.316489191	0.373853211	-0.351223581
Tdurum_contig11803_475	2A	75	0.316801051	0.490825688	0.328606599
BS00082219_51	5A	118	0.317499559	0.293577982	0.369696384
wsnp_Ex_c30264_39202224	6A	85	0.317532124	0.483944954	0.354391309
RAC875_c82589_246	5B	183	0.317640529	0.263761468	0.379354891
RAC875_c16839_188	7B	56	0.31766862	0.185779817	-0.468617323
BS00006674_51	7A	130	0.317806601	0.396788991	0.346713986
BS00022754_51	5A	98	0.318130584	0.220183486	0.41941041
BS00048757_51	3A	60	0.318190925	0.48853211	0.345157786
Kukri_c322_1394	4B	68	0.318666785	0.082568807	-0.594911671
RAC875_c220_1354	4A	109	0.318691277	0.394495413	-0.334143783
RAC875_c818_1185	1B	115	0.318745142	0.206422018	-0.450169988
wsnp_BF474340A_Ta_2_1	1A	119	0.318784141	0.172018349	-0.487328568
Ra_c26080_461	4B	55	0.318886533	0.490825688	-0.356491143
IAAV7131	1A	71	0.318983887	0.064220183	0.72637672
RAC875_rep_c77197_202	6B	1	0.319036059	0.449541284	-0.345494713
Kukri_c26747_211	5B	116	0.319149468	0.5	0.357281161
Excalibur_c49875_479	2B	145	0.319445377	0.123853211	0.513666916
BobWhite_c14365_59	3B	73	0.319477702	0.302752294	-0.378604231
wsnp_BE444644A_Ta_2_1	5A	27	0.319479304	0.410550459	-0.341734133
wsnp_Ku_c3869_7094615	5B	52	0.319605773	0.369266055	0.352414232
Excalibur_c16197_748	3A	76	0.319882635	0.263761468	0.387496498
RAC875_c278_2934	4A	91	0.319969485	0.240825688	-0.395827151
CAP8_rep_c4852_130	5A	111	0.320000567	0.201834862	0.428767587
Kukri_c37311_136	2B	72	0.320074723	0.068807339	0.64133524
Excalibur_c8658_335	4A	67	0.320219684	0.211009174	-0.426789026
wsnp_Ex_c16175_24619793	4A	67	0.320219684	0.211009174	0.426789026
wsnp_Ra_c8484_14372815	1B	70	0.320247938	0.369266055	-0.365129434
Tdurum_contig93100_149	4A	135	0.320352999	0.176605505	-0.440925046
Kukri_c34435_265	4A	91	0.320484604	0.243119266	0.393998803
wsnp_BE494527B_Ta_2_1	1B	96	0.320720521	0.458715596	-0.334085294
wsnp_Ex_c11748_18884081	2B	114	0.320862126	0.26146789	-0.399790438
BobWhite_c18256_809	3D	1	0.320955484	0.486238532	0.349507376
RAC875_c16993_196	2B	154	0.32126332	0.112385321	0.650439119
wsnp_BG604404B_Ta_2_2	4B	104	0.321271788	0.100917431	-0.556704232
BS00070861_51	2B	108	0.321299576	0.116972477	0.531203439
Excalibur_rep_c69054_960	6A	134	0.321526034	0.337155963	-0.401320578
Excalibur_c39238_158	7B	72	0.321573413	0.048165138	-0.811662616
wsnp_JD_c4485_5618761	1B	70	0.321889944	0.357798165	0.370035175
Excalibur_c99101_82	6A	137	0.321939275	0.27293578	-0.420192671
wsnp_Ex_c3764_6853627	2B	97	0.322280908	0.291284404	0.381648081
RAC875_rep_c108908_72	2D	41	0.322411974	0.389908257	-0.374680839
RAC875_rep_c83245_239	3B	68	0.322459092	0.355504587	-0.357241675
Excalibur_c30151_528	7A	50	0.322460482	0.293577982	0.369666945
tplb0060j17_879	6A	41	0.322987881	0.259174312	0.385401159
BS00067698_51	2D	9	0.32321339	0.385321101	-0.361185428
wsnp_Ex_c8409_14170476	3A	44	0.323593973	0.266055046	0.376995498
Tdurum_contig43538_1687	6B	5	0.323712171	0.422018349	-0.334625713
Kukri_c67586_306	7A	44	0.32393361	0.311926606	-0.353114506
BS00073015_51	5B	96	0.324219503	0.387614679	-0.354321412
IACX8322	4A	127	0.324460464	0.165137615	0.440827839
tplb0028p23_691	3B	51	0.324521743	0.231651376	0.422700487
wsnp_Ex_c2203_4129271	2B	114	0.324797293	0.29587156	-0.392096923
wsnp_BE498985A_Ta_2_1	7B	103	0.324923607	0.463302752	-0.352993354
wsnp_CAP8_c1594_914839	5B	43	0.32493908	0.217889908	0.461138778
BobWhite_c41676_137	2B	110	0.32552128	0.341743119	0.358775303
Tdurum_contig93508_295	2A	139	0.325602568	0.197247706	0.43527328
Kukri_c88294_60	3D	5	0.326022501	0.167431193	-0.449826584
Excalibur_rep_c67048_452	3D	5	0.326022501	0.167431193	0.449826584
RAC875_rep_c69820_103	3D	5	0.326022501	0.167431193	0.449826584
Tdurum_contig75819_1471	4A	137	0.326070358	0.19266055	-0.427864071
BobWhite_c8680_918	4A	135	0.326561358	0.167431193	0.439206507
BS00022436_51	4D	93	0.326860484	0.183486239	0.423895655
Excalibur_c20439_825	2A	149	0.327123586	0.217889908	0.403045009
RAC875_c79944_269	5A	53	0.32722538	0.126146789	1.129245835
Kukri_rep_c98227_390	7A	203	0.327634437	0.334862385	-0.363756021
D_GDS7LZN02F4FP5_176	5D	204	0.327791194	0.291284404	0.383094758
Ku_c766_2284	4A	37	0.327817856	0.183486239	-0.421660118
wsnp_Ex_c10667_17387885	3A	89	0.328129416	0.121559633	0.547578664
IAAV4286	3A	89	0.328129416	0.121559633	-0.547578664
Excalibur_c73922_55	2B	108	0.328194577	0.105504587	0.553712649
BobWhite_c17045_186	5A	118	0.328194809	0.254587156	0.382110783
BS00069899_51	2D	40	0.328462609	0.073394495	0.682491925
Excalibur_c22075_166	6B	67	0.328481059	0.071100917	0.618683762
wsnp_CAP12_c527_285541	6B	67	0.328481059	0.071100917	0.618683762
wsnp_Ex_c6401_11124792	6B	66	0.328481059	0.071100917	0.618683762
Tdurum_contig13698_141	6B	67	0.328481059	0.071100917	-0.618683762
wsnp_Ex_c6401_11124462	6B	67	0.328481059	0.071100917	-0.618683762
wsnp_Ex_c351_689415	7B	143	0.328498408	0.30733945	0.370081319
Kukri_c45015_145	2A	102	0.328619087	0.133027523	-0.483062993
CAP8_c909_312	5B	29	0.32867272	0.087155963	0.628143666
BS00065701_51	2D	42	0.329001073	0.080275229	-0.654371204
Excalibur_c19547_75	4B	79	0.32914806	0.410550459	0.336489021
IAAV686	3D	143	0.329376865	0.075688073	0.619364424
BS00010819_51	7B	157	0.329532676	0.162844037	-0.460663985
Ex_c4208_839	5A	89	0.329879982	0.339449541	-0.342028688
wsnp_Ku_c707_1465395	7B	143	0.329882684	0.194954128	0.417866352
RAC875_c18490_1903	6A	141	0.330073678	0.330275229	-0.378160342
Excalibur_rep_c71107_517	1B	136	0.33009727	0.369266055	0.35875953
RAC875_rep_c111494_195	1B	131	0.330421665	0.240825688	0.414643006
wsnp_Ex_c19647_28632659	5A	53	0.33060229	0.073394495	0.869592029
IAAV7013	3D	143	0.330672216	0.077981651	0.616412484
Excalibur_c38433_291	5B	105	0.330676943	0.449541284	-0.34675992
BS00065783_51	6B	120	0.330712401	0.094036697	1.033414705
IAAV5646	7B	69	0.330871056	0.30733945	0.381631644
RAC875_c33823_279	3D	84	0.331228748	0.483944954	0.32200163
wsnp_Ex_c19082_27999258	6B	47	0.33129447	0.5	0.33328919
Excalibur_c8486_419	7B	10	0.33158705	0.30733945	-0.351764704
tplb0022m23_742	7B	70	0.332033141	0.066513761	-0.673816311
wsnp_Ex_c17452_26163465	1B	70	0.332108277	0.362385321	-0.357066184
BS00066691_51	3D	142	0.332189681	0.158256881	-0.485459144
Ku_c172_840	3B	78	0.332323824	0.139908257	-0.465701107
RAC875_c24982_583	3B	125	0.332339315	0.346330275	0.343916698
Kukri_c63447_148	3B	80	0.332411445	0.114678899	0.501562995
Kukri_c28022_54	4B	82	0.332476744	0.167431193	0.453278774
RAC875_c24504_119	3B	100	0.332799749	0.119266055	-0.486039
Kukri_c51781_199	1A	116	0.332831758	0.256880734	0.419960826
Excalibur_c19237_895	1D	87	0.333219636	0.266055046	0.403902224
wsnp_BE490267A_Ta_2_1	2B	109	0.333388336	0.116972477	0.506362183
RAC875_c89088_79	5B	69	0.333733812	0.291284404	0.359365032
RAC875_c31299_1215	6B	110	0.33408541	0.103211009	0.551153028
Tdurum_contig81797_369	4B	60	0.33410446	0.472477064	-0.344702613
wsnp_Ex_c9343_15514687	1A	137	0.334123392	0.135321101	0.490835023
wsnp_Ku_c4951_8856170	1B	70	0.334280052	0.348623853	0.361963058
wsnp_Ra_c10053_16636851	5A	27	0.334416779	0.369266055	0.348713714
IAAV3480	4A	67	0.33449394	0.206422018	0.414163853
Excalibur_c40202_114	4A	67	0.33449394	0.206422018	-0.414163853
wsnp_CAP7_c254_138937	4A	137	0.334518024	0.185779817	-0.426147905
Ra_c700_1024	5A	63	0.33481519	0.220183486	-0.415049438
Excalibur_c15031_73	2B	88	0.334955237	0.256880734	-0.371113283
BS00086717_51	3B	63	0.334973207	0.162844037	0.48964294
wsnp_Ku_c10877_17896883	5D	191	0.335117348	0.197247706	-0.405853079
Tdurum_contig16896_426	4A	136	0.33512278	0.279816514	-0.364693586
IAAV912	7A	51	0.335527999	0.190366972	-0.419204807
IAAV5331	2B	96	0.335825402	0.128440367	0.504048317
Kukri_c2842_248	6B	67	0.33590044	0.071100917	-0.62332666
BS00028874_51	1A	70	0.335936168	0.126146789	0.486606817
D_F1BEJMU01A0OMY_356	2D	9	0.336419225	0.415137615	0.332777572
IAAV5841	1D	93	0.336462042	0.431192661	0.335165131
BobWhite_rep_c50457_813	3B	67	0.336467297	0.456422018	0.340048184
BS00003655_51	5B	126	0.336729926	0.401376147	0.34278361
BS00083630_51	6A	13	0.336919446	0.201834862	-0.433594413
BS00021680_51	1B	96	0.337268685	0.458715596	-0.322261837
Kukri_c29142_1046	4A	91	0.33726907	0.252293578	-0.372310927
Jagger_c4026_328	2A	125	0.33744977	0.415137615	-0.342392512
Kukri_c63505_174	2D	41	0.33746539	0.392201835	0.363240406
Kukri_rep_c71152_906	2D	42	0.337518212	0.389908257	0.361959835
BS00065543_51	5B	20	0.337655194	0.30733945	-0.364577421
RAC875_rep_c108200_137	6B	72	0.337844183	0.472477064	0.319877689
IACX5702	5B	107	0.337984611	0.055045872	-0.67751497
BS00063458_51	7A	136	0.338500791	0.233944954	0.413248361
Excalibur_c1936_1072	1A	113	0.33858922	0.231651376	0.412611471
wsnp_BE497618A_Ta_1_1	4A	49	0.339074556	0.064220183	-0.724217078
Ku_c956_1797	1B	84	0.339075206	0.25	0.424891228
IAAV3132	4A	67	0.339234559	0.20412844	0.411294413
RFL_Contig3622_1217	1D	87	0.339594335	0.27293578	-0.396845007
wsnp_JD_c33645_25575463	4B	71	0.341006054	0.123853211	1.599099887
wsnp_Ex_c50195_54565006	4B	71	0.341006054	0.123853211	3.198199774
RAC875_c56040_216	4A	103	0.341146675	0.277522936	0.389071092
Tdurum_contig67690_183	3B	60	0.341352451	0.25	0.379291428
BobWhite_c27193_217	5A	115	0.341368033	0.355504587	-0.350353805
wsnp_Ex_c14481_22485922	6B	25	0.341441888	0.158256881	-1.307923408
BobWhite_c20689_427	4D	102	0.341606475	0.419724771	-0.325949344
D_contig12192_450	1B	123	0.341897266	0.059633028	-0.68831544
wsnp_Ex_c25057_34318425	2A	104	0.342128145	0.064220183	0.643105597
Tdurum_contig100212_141	3B	14	0.342141102	0.224770642	-0.385423968
RAC875_c85778_184	1A	70	0.342190792	0.123853211	-0.481644293
RAC875_rep_c110052_194	1A	70	0.342190792	0.123853211	-0.481644293
wsnp_Ex_c19730_28728245	1A	70	0.342190792	0.123853211	-0.481644293
BS00010659_51	4B	71	0.342696467	0.126146789	-1.70022855
wsnp_Ex_c18733_27607958	1B	63	0.343145283	0.137614679	0.466433793
BS00022523_51	6D	24	0.343364743	0.483944954	0.317430314
[truncated: 4,422 more rows]
