# Supplementary material for: Haplotype-tagged SNPs improve genomic prediction accuracy for Fusarium head blight resistance and yield-related traits in wheat
Source: Theor Appl Genet. 2023 Apr 3;136(4):92. doi: 10.1007/s00122-023-04352-8 (PMC10068637; doi:10.1007/s00122-023-04352-8)
Supplement: Supplementary file 6 — Supplementary file6 (ZIP 14628 KB) [file 122_2023_4352_MOESM6_ESM.zip › SPL/4-GWAS-SPL.csv]

SNP	Chromosome	Position	P.value	maf	effect
tplb0032i10_420	6A	77	5.30E-08	0.293577982	1.876956268
IAAV4781	3A	85	2.68E-06	0.316513761	1.694595466
Kukri_c27717_316	1A	71	1.12E-05	0.259174312	1.687960678
BobWhite_c2646_141	4B	76	0.000109515	0.190366972	1.57113657
Tdurum_contig42423_1963	2A	47	0.000153487	0.481651376	-1.107252819
RAC875_c46093_492	1B	109	0.000155324	0.48853211	1.166455366
Jagger_c3757_131	1B	118	0.000167292	0.449541284	1.151223233
D_contig25212_98	2B	90	0.000243662	0.325688073	-1.123736269
Kukri_c48750_1416	3B	62	0.00068786	0.059633028	2.034696874
IACX3288	5B	57	0.000724922	0.419724771	0.721376949
RAC875_c14926_589	1A	53	0.000921845	0.169724771	-1.447292567
Kukri_c22508_119	1A	54	0.001038727	0.149082569	-1.580105637
BS00059061_51	7B	76	0.001160046	0.126146789	1.420307935
wsnp_CAP7_c3472_1623955	1A	102	0.001256309	0.323394495	1.170000927
IACX5832	5A	27	0.001344116	0.252293578	-1.11859972
BobWhite_c4499_153	1A	55	0.001353417	0.149082569	1.529809409
RAC875_c41315_157	5A	53	0.001506182	0.167431193	0.985245877
BobWhite_c2296_94	6A	137	0.001672127	0.151376147	-1.471927017
BS00083497_51	2B	110	0.00229123	0.263761468	-1.221238153
Tdurum_contig70819_393	6A	141	0.002496601	0.277522936	-1.128697796
Tdurum_contig9503_575	6A	137	0.002683596	0.160550459	-1.385068782
Kukri_c13136_1363	1A	53	0.002916675	0.165137615	1.348953585
BS00066271_51	1B	21	0.003279649	0.061926606	2.122059562
Excalibur_c8658_335	4A	67	0.004009292	0.213302752	-1.18794029
wsnp_CAP11_c287_244799	1B	84	0.004043791	0.240825688	1.271714817
BS00022396_51	1A	103	0.004137418	0.321100917	1.021136289
Kukri_c45512_193	1A	102	0.004210035	0.254587156	-1.132525582
RAC875_c10628_1253	3D	98	0.004853534	0.133027523	1.395518703
RFL_Contig3175_482	6A	137	0.00499159	0.279816514	1.044956753
IACX3152	5A	53	0.005048224	0.165137615	6.046401906
BS00074120_51	7D	184	0.005055942	0.194954128	-0.962911402
Tdurum_contig45588_730	5B	143	0.005119855	0.20412844	-1.227932223
Excalibur_rep_c70658_301	3B	92	0.005416793	0.240825688	-1.130846558
wsnp_Ex_c16175_24619793	4A	67	0.005706291	0.213302752	1.150185238
RFL_Contig29_1062	3B	53	0.005788527	0.100917431	-1.549553888
wsnp_Ex_c6563_11378915	1A	102	0.005850877	0.252293578	1.096118016
wsnp_Ex_c16963_25554152	5B	57	0.005932195	0.433486239	2.10018769
BobWhite_rep_c51132_85	6A	137	0.006278437	0.277522936	-1.024570487
Excalibur_rep_c102300_102	3B	92	0.00631959	0.240825688	-1.109631851
wsnp_Ex_c2325_4355706	6A	141	0.006341421	0.263761468	1.038355633
Ra_c23771_496	3A	123	0.006400589	0.277522936	1.026229628
RAC875_c23338_792	6A	141	0.00641237	0.252293578	-1.05848442
wsnp_BG606986A_Ta_2_1	1A	103	0.006417195	0.327981651	0.975109781
Kukri_c12079_204	3A	123	0.006437	0.348623853	-0.986874627
Kukri_c66671_183	6A	141	0.006683605	0.254587156	-1.049980179
IAAV5370	3A	123	0.006818918	0.268348624	-1.029093975
RAC875_c63624_753	1B	41	0.006998951	0.139908257	-1.387663443
wsnp_BG604404B_Ta_2_2	4B	104	0.007170964	0.096330275	-1.542103489
BS00089894_51	1A	81	0.00731535	0.256880734	1.078991269
BS00110130_51	1A	103	0.007421159	0.25	-1.051864003
wsnp_Ku_c10292_17066821	1A	85	0.007654832	0.080275229	-1.599350185
wsnp_CAP12_c1663_836753	6A	137	0.00786187	0.279816514	-0.988231184
Kukri_c19216_123	4A	67	0.007952742	0.213302752	1.092959088
BS00064515_51	5A	27	0.007966372	0.369266055	0.909329976
BobWhite_c46338_76	5A	53	0.008033516	0.165137615	-12.8644224
Excalibur_c63344_424	5A	53	0.008033516	0.165137615	-12.8644224
IACX12578	5A	53	0.008033516	0.165137615	-12.8644224
Kukri_c2621_610	5A	53	0.008033516	0.165137615	-12.8644224
Kukri_c75644_104	5A	53	0.008033516	0.165137615	-12.8644224
RAC875_c19105_498	5A	53	0.008033516	0.165137615	-12.8644224
RAC875_rep_c110032_448	5A	53	0.008033516	0.165137615	-12.8644224
BS00078242_51	5A	53	0.008033516	0.165137615	12.8644224
IACX3154	5A	53	0.008033516	0.165137615	12.8644224
Kukri_c30875_283	5A	53	0.008033516	0.165137615	12.8644224
Excalibur_c40202_114	4A	67	0.008057758	0.208715596	-1.096410051
Tdurum_contig14947_611	4A	67	0.008057758	0.208715596	-1.096410051
IAAV3480	4A	67	0.008057758	0.208715596	1.096410051
IAAV6895	6A	137	0.00812122	0.27293578	1.004952672
Excalibur_rep_c103170_504	6A	138	0.008270568	0.279816514	0.988740687
Excalibur_c10496_651	1B	84	0.008278931	0.25	1.157456325
RFL_Contig2765_669	6A	137	0.008299764	0.275229358	-0.983102388
BS00082460_51	6A	137	0.008331791	0.259174312	1.013136953
IAAV1495	6A	137	0.00839949	0.277522936	-0.986878461
BobWhite_c42198_254	6B	66	0.008467126	0.096330275	1.538713824
Excalibur_c59337_101	6B	66	0.008467126	0.096330275	1.538713824
BS00079014_51	3B	60	0.008597092	0.146788991	-1.276691017
Excalibur_c49875_479	2B	145	0.008788798	0.158256881	1.164251299
RAC875_c89908_105	1A	58	0.009057721	0.461009174	-0.939613583
IAAV3132	4A	67	0.009170036	0.206422018	1.081991982
BS00064761_51	7D	176	0.009252117	0.107798165	-1.383354946
BS00022368_51	3A	123	0.009540389	0.178899083	-1.144728584
RAC875_c34484_67	3B	138	0.009782146	0.135321101	1.310228081
Ra_c105707_788	1A	81	0.009954313	0.252293578	-1.048209199
Tdurum_contig20214_279	7A	89	0.010206233	0.323394495	0.904178359
wsnp_RFL_Contig3175_3154256	6A	138	0.010333241	0.288990826	0.941748171
BS00072151_51	3B	67	0.010506029	0.073394495	2.017432465
wsnp_Ku_c13325_21275440	6B	57	0.010570682	0.183486239	1.107954365
BS00069980_51	5A	53	0.011329669	0.167431193	-8.548174977
BobWhite_c10901_578	5A	53	0.011329669	0.167431193	8.548174977
BS00067797_51	5A	53	0.011329669	0.167431193	8.548174977
IAAV1417	5A	53	0.011329669	0.167431193	8.548174977
Ex_c1334_889	7A	127	0.011578154	0.410550459	0.70609372
Tdurum_contig42643_194	6A	141	0.011581058	0.266055046	0.970132996
Excalibur_rep_c90454_251	6A	134	0.01167111	0.279816514	-0.927892664
BobWhite_c8266_582	4B	104	0.011811405	0.091743119	-1.490423136
wsnp_BE490041A_Ta_2_1	1A	62	0.012157424	0.403669725	-0.923626008
Kukri_c8343_228	6B	43	0.012176743	0.181192661	1.09280346
Excalibur_c9210_168	5A	75	0.012459931	0.23853211	0.987996351
Tdurum_contig14847_144	1B	41	0.012489902	0.153669725	-1.208285451
wsnp_JD_rep_c65886_41872083	6A	134	0.012553291	0.286697248	0.92046792
BS00102772_51	7A	97	0.012730553	0.463302752	-0.914878509
Excalibur_c34964_326	2A	113	0.012748898	0.360091743	0.888322447
Excalibur_c99101_82	6A	137	0.012768184	0.279816514	-0.924477379
Kukri_c21787_283	4B	105	0.01282068	0.089449541	1.480181461
BS00094366_51	3A	78	0.013203369	0.25	-0.98472929
Kukri_c66626_288	7A	97	0.013372376	0.467889908	-0.899650063
Tdurum_contig47083_278	1B	41	0.01354944	0.387614679	0.881793614
Kukri_rep_c68107_833	7B	90	0.013599432	0.449541284	-0.870795676
RAC875_c21906_247	2A	115	0.013625564	0.412844037	0.847317797
Tdurum_contig52350_296	2A	151	0.013673308	0.217889908	-0.990104337
BS00024786_51	7A	110	0.013763402	0.45412844	0.876155021
wsnp_CAP12_c2438_1180601	1A	62	0.014210588	0.403669725	0.892927191
BS00104279_51	4B	105	0.01422421	0.091743119	-1.452139864
Kukri_rep_c101259_81	4B	105	0.01422421	0.091743119	-1.452139864
wsnp_Ex_c4148_7494801	4B	105	0.01422421	0.091743119	-1.452139864
BS00012042_51	1A	103	0.014271224	0.233944954	0.985481144
BS00022276_51	2D	18	0.014441792	0.357798165	-0.949248862
tplb0024k14_829	6B	44	0.014560765	0.172018349	1.079929616
RAC875_c10194_910	3A	120	0.01459349	0.385321101	-0.859971464
Kukri_rep_c103359_233	1B	84	0.014652139	0.201834862	-1.165889422
wsnp_Ex_c23235_32471767	1B	84	0.014652139	0.201834862	-1.165889422
BobWhite_rep_c49176_485	5A	16	0.014677786	0.360091743	-0.846128077
wsnp_Ex_c15084_23263641	5A	16	0.014677786	0.360091743	-0.846128077
Tdurum_contig42489_768	6B	122	0.015395688	0.103211009	-1.309875759
RAC875_c10194_673	3A	120	0.015457859	0.389908257	-0.858315176
wsnp_Ex_c8011_13584847	6B	43	0.015466937	0.334862385	-0.882493618
Excalibur_c4189_124	5B	117	0.015566532	0.405963303	-0.845629713
wsnp_Ex_c23230_32466568	1B	84	0.015623555	0.201834862	-1.16820608
CAP7_c6528_99	6B	44	0.015991676	0.174311927	-1.065467056
Excalibur_c373_1347	7B	96	0.01623892	0.334862385	0.949326306
wsnp_Ex_c18462_27305612	1B	79	0.01628254	0.401376147	-0.860788624
BobWhite_c4256_213	4B	104	0.016415163	0.096330275	-1.405163723
IAAV3646	7B	68	0.016829903	0.075688073	1.171278888
RAC875_c1043_258	2A	151	0.016890949	0.185779817	-1.03810717
IAAV5061	5A	27	0.016942809	0.371559633	0.820543953
Kukri_c13045_302	5D	69	0.017201062	0.139908257	-1.129255642
wsnp_Ku_c13052_20918857	4B	72	0.017214148	0.112385321	1.274831763
tplb0026o20_691	6A	138	0.017321192	0.286697248	0.88573643
wsnp_Ku_c13043_20902807	1B	84	0.017395751	0.233944954	-1.061929481
BS00096882_51	2A	115	0.017653216	0.160550459	-1.189544268
Excalibur_c62042_175	3A	24	0.018000931	0.392201835	0.818490344
Kukri_c494_1413	6A	141	0.018001533	0.314220183	-0.895229616
Tdurum_contig69003_459	7A	42	0.018255217	0.107798165	-1.298913582
RFL_Contig4653_1217	5A	16	0.018308698	0.360091743	0.826346887
wsnp_Ex_rep_c107911_91350866	1B	84	0.01871348	0.20412844	-1.137927176
Ku_c23207_988	3B	62	0.018776101	0.497706422	0.771144573
BS00064478_51	6B	119	0.018837538	0.217889908	-1.008253253
Excalibur_c11941_675	1A	51	0.019122724	0.403669725	-0.870085518
Kukri_rep_c78644_408	4B	96	0.019176196	0.089449541	1.380779195
Kukri_c41482_311	6A	134	0.019185087	0.293577982	0.864671206
Tdurum_contig11275_461	6A	138	0.019267342	0.286697248	-0.874759588
RAC875_c26469_480	2B	77	0.019713759	0.128440367	1.190447372
wsnp_Ex_c35886_43950102	1D	116	0.019806793	0.100917431	1.298040043
RAC875_c27207_380	6B	57	0.020284974	0.165137615	1.125286493
wsnp_CAP11_c323_263628	3B	62	0.020605757	0.490825688	0.764587939
Kukri_rep_c70103_146	3B	62	0.020889552	0.5	0.754601941
wsnp_Ex_c1894_3575749	3A	120	0.021387053	0.323394495	0.850586972
Tdurum_contig61970_499	6B	57	0.021393711	0.162844037	1.118018759
Tdurum_contig51922_676	1B	174	0.021455517	0.080275229	-1.381475833
wsnp_Ex_c13352_21044607	6B	44	0.021559818	0.341743119	0.844371135
wsnp_Ra_c6374_11143280	5B	143	0.021721793	0.116972477	-1.233077785
BS00046772_51	5A	43	0.021872713	0.066513761	-1.573635169
wsnp_Ex_c2718_5038582	5A	43	0.021872713	0.066513761	-1.573635169
BS00067627_51	1B	87	0.021910071	0.341743119	-0.90544238
Kukri_c23228_137	3B	60	0.022021033	0.155963303	-1.094179846
wsnp_Ex_c21198_30327016	1B	84	0.022264142	0.208715596	-1.073201388
RAC875_c24376_704	5B	61	0.022317416	0.01146789	5.023405492
BobWhite_c17403_635	2A	124	0.022466801	0.415137615	0.786836727
BS00102773_51	7A	97	0.022531672	0.45412844	0.82715795
Kukri_c3044_188	6B	57	0.022740967	0.155963303	-1.107714764
Tdurum_contig45714_546	6B	57	0.022740967	0.155963303	-1.107714764
BS00021692_51	7A	97	0.022862598	0.461009174	0.836890637
tplb0056h22_2113	5A	43	0.023254865	0.061926606	-1.575251992
wsnp_Ex_c26771_35998435	6A	134	0.023324536	0.291284404	0.823205295
wsnp_Ra_c10053_16636851	5A	27	0.023345694	0.366972477	0.779532106
wsnp_JD_c8448_9444839	5A	27	0.023516746	0.355504587	-0.787216362
Kukri_c3044_221	6B	57	0.023524122	0.158256881	1.102503417
Kukri_rep_c72756_155	5B	132	0.023781326	0.068807339	-1.229603448
wsnp_Ra_c11877_19161832	1A	83	0.023786121	0.183486239	-0.948113406
wsnp_Ra_c14112_22155451	2B	17	0.023910475	0.353211009	0.782150256
Ku_c956_1797	1B	84	0.023943623	0.236238532	1.021774758
RAC875_c50928_292	7A	228	0.024135353	0.21559633	0.563484814
Kukri_c10377_112	6B	33	0.024141269	0.330275229	0.841973408
BS00062724_51	1B	84	0.024204137	0.213302752	-1.051671005
RAC875_c22328_490	2A	151	0.024221929	0.300458716	0.849056438
wsnp_Ex_rep_c107911_91350930	1B	84	0.024267135	0.206422018	-1.067155578
wsnp_Ex_c13109_20725640	1B	84	0.024267135	0.206422018	1.067155578
BS00037357_51	4A	68	0.024328059	0.201834862	0.962725983
Excalibur_c9149_1326	1B	84	0.024385278	0.305045872	0.935091713
Tdurum_contig62040_1247	6B	57	0.024606031	0.158256881	1.083779005
Excalibur_c48047_90	3A	101	0.024669904	0.213302752	0.954278084
tplb0031i24_1212	7A	221	0.024951418	0.300458716	-0.87044876
BS00007502_51	3A	78	0.024963316	0.254587156	-0.888447814
BS00032524_51	3A	78	0.025189565	0.254587156	0.895503863
IAAV2646	3A	78	0.025189565	0.254587156	0.895503863
Tdurum_contig81753_70	5A	16	0.025470446	0.350917431	0.779146699
BobWhite_c5564_86	5A	43	0.025610339	0.149082569	1.036737563
Ku_c69633_1873	5A	27	0.025612685	0.364678899	0.773921755
Ex_c5902_360	5A	20	0.025640854	0.353211009	-0.774786821
Ex_c13534_401	5A	27	0.026028634	0.350917431	-0.770098018
Tdurum_contig14130_315	5B	11	0.026168645	0.30733945	0.819149989
wsnp_Ku_rep_c89089_82009060	1B	84	0.026173554	0.211009174	1.034680594
wsnp_JD_c29019_23208279	3B	82	0.026181572	0.213302752	-0.914884473
wsnp_Ex_rep_c67394_65974276	5A	43	0.026191931	0.151376147	-1.03226518
Kukri_c373_916	6B	123	0.026356804	0.066513761	-1.523329641
Kukri_rep_c106786_230	2D	12	0.026453642	0.21559633	0.947621834
BS00065844_51	1B	57	0.026636866	0.20412844	-1.001773309
BobWhite_c13435_700	6D	150	0.026694413	0.474770642	0.7492857
Excalibur_c5958_1270	1D	68	0.027246005	0.431192661	0.530678392
BS00022366_51	4B	105	0.02734429	0.091743119	-1.290144358
JD_c5418_941	6B	57	0.027400108	0.165137615	-1.065805321
Excalibur_c32668_467	2A	27	0.027489663	0.456422018	-0.761366628
Kukri_c25725_1921	6B	70	0.027831216	0.233944954	0.882631673
Ra_c23129_348	5A	43	0.02818979	0.061926606	1.529762903
BobWhite_rep_c49979_373	5A	43	0.028318375	0.169724771	0.96564135
BS00011111_51	3D	98	0.028456227	0.162844037	1.029360231
Tdurum_contig30517_174	1B	84	0.028538279	0.291284404	-0.936968228
Jagger_c9554_114	2A	125	0.028617142	0.415137615	0.747136265
Tdurum_contig33398_106	2A	126	0.028706445	0.495412844	-0.717441391
BS00021660_51	5A	43	0.028789203	0.153669725	-1.011280047
RAC875_c52458_454	2A	115	0.029146621	0.417431193	-0.748904925
Kukri_c6361_407	6B	123	0.029410164	0.082568807	-1.332325189
Tdurum_contig67619_532	6B	122	0.029410164	0.082568807	-1.332325189
RAC875_c12821_466	6A	141	0.029470724	0.341743119	0.807548569
RFL_Contig4911_357	5B	11	0.029565145	0.305045872	-0.802161529
Excalibur_c23473_451	1D	66	0.029941032	0.155963303	1.004291228
IACX3811	1B	41	0.029993166	0.137614679	-1.096301341
Tdurum_contig10128_593	5A	42	0.030060904	0.064220183	-1.502839589
wsnp_Ex_c6117_10704945	5A	27	0.030447761	0.364678899	-0.753555487
wsnp_Ex_c3940_7144946	6B	70	0.030512825	0.233944954	0.858859667
Ra_c23848_305	4A	69	0.030546419	0.185779817	-0.956723245
wsnp_Ra_c132_291198	3A	124	0.030826804	0.21559633	0.884935775
wsnp_Ku_c2486_4751695	2B	42	0.030839969	0.252293578	-0.837685026
wsnp_Ku_c46762_53407442	3A	173	0.030987563	0.371559633	0.770395875
RAC875_rep_c69356_504	7A	213	0.031110019	0.26146789	-0.874284309
BS00011962_51	6A	141	0.03116164	0.325688073	-0.815891039
BobWhite_c13238_386	5A	56	0.031194161	0.181192661	0.946537797
RAC875_c32687_153	1B	80	0.031205666	0.422018349	-0.75496541
wsnp_Ex_rep_c66357_64540369	3A	124	0.031223567	0.217889908	0.883208008
BobWhite_c14575_323	6B	64	0.031711513	0.394495413	-0.771497265
Tdurum_contig91865_242	3A	66	0.031732581	0.098623853	1.178809662
RAC875_c42648_115	2A	125	0.031823838	0.378440367	-0.761816817
Excalibur_c57603_523	4B	105	0.031867567	0.094036697	1.249783744
tplb0060j17_879	6A	41	0.03193917	0.279816514	0.791323503
wsnp_RFL_Contig3790_4082085	2A	26	0.031972987	0.286697248	-0.827243684
wsnp_RFL_Contig3854_4205716	7B	70	0.032025485	0.270642202	-0.934426123
Kukri_c27309_590	2D	22	0.032131734	0.160550459	1.037860141
RAC875_c2464_274	3A	78	0.032419263	0.254587156	-0.851997218
RAC875_c826_2186	1A	62	0.032607975	0.435779817	0.754324027
Kukri_rep_c117390_70	6B	57	0.032797362	0.162844037	-1.030689879
BS00003867_51	2A	47	0.032984164	0.291284404	0.816977698
wsnp_BF201235A_Ta_2_4	2A	25	0.032984164	0.291284404	-0.816977698
wsnp_Ex_rep_c69631_68583202	5B	57	0.032999656	0.456422018	2.011229773
RAC875_rep_c81781_202	6B	66	0.033087609	0.130733945	-1.09083339
RAC875_rep_c88665_100	2A	47	0.033248345	0.293577982	-0.812471733
RAC875_rep_c88665_52	2A	47	0.033248345	0.293577982	-0.812471733
BS00067499_51	3A	69	0.033409944	0.105504587	1.141471281
RAC875_c96399_610	2A	150	0.033781323	0.178899083	0.918647785
wsnp_Ex_c2868_5293485	1A	25	0.033916021	0.311926606	-0.783574374
wsnp_Ra_c32271_41304469	2A	123	0.034108176	0.403669725	0.722788846
BS00061911_51	7A	220	0.034127683	0.323394495	-0.792286737
wsnp_Ex_c58292_59652859	1B	80	0.034235977	0.497706422	0.742087943
BS00093390_51	1D	116	0.034367338	0.105504587	1.150515067
Kukri_rep_c68371_1242	7A	220	0.03436835	0.373853211	-0.759011566
RFL_Contig5508_1283	3B	14	0.034479811	0.438073394	0.611931039
wsnp_JD_c20604_18293112	5A	27	0.034532834	0.366972477	0.734041889
Tdurum_contig62040_1487	6B	57	0.034585337	0.165137615	1.025570303
wsnp_Ex_rep_c67179_65674582	5A	32	0.035045119	0.403669725	0.752705194
RAC875_c19259_1902	5A	142	0.035082385	0.103211009	-1.173693733
wsnp_Ex_c7585_12957020	1B	84	0.035242947	0.188073394	-1.030862746
Kukri_c38732_225	6B	59	0.035579186	0.165137615	0.995906151
BS00066456_51	7B	164	0.035794139	0.20412844	-1.167461559
Excalibur_c47452_183	5B	1	0.035800855	0.185779817	-0.931545504
Ku_c1312_1194	1B	41	0.035827177	0.133027523	-1.096267191
Ku_c67089_214	7D	96	0.035875496	0.137614679	1.027082854
RFL_Contig1323_544	7D	23	0.035921099	0.240825688	-0.875617795
Tdurum_contig8350_243	2A	151	0.036239356	0.357798165	0.742331793
Excalibur_c9183_1397	7A	42	0.036634782	0.103211009	1.172617288
Excalibur_rep_c115600_289	3B	136	0.036786778	0.077981651	1.303359182
Kukri_c9133_2211	1B	85	0.036947249	0.240825688	-0.938392707
BS00046261_51	6A	134	0.036973378	0.286697248	-0.764199823
BS00087932_51	2A	151	0.037646946	0.362385321	0.739543746
CAP7_c2559_543	6D	135	0.037852114	0.486238532	0.706091924
Excalibur_c3730_546	5B	26	0.037980638	0.344036697	-0.779801303
BS00011570_51	3B	62	0.038142945	0.245412844	0.883523128
BS00102622_51	3B	62	0.038142945	0.245412844	-0.883523128
wsnp_Ex_rep_c109742_92411838	1A	82	0.038163126	0.231651376	-0.841077564
Tdurum_contig62040_1253	6B	57	0.038480465	0.160550459	1.012063019
Excalibur_c61603_1052	7A	202	0.038557616	0.419724771	0.683651288
RAC875_rep_c114200_428	5B	117	0.038648599	0.348623853	0.720075054
BS00083715_51	5B	11	0.038857727	0.302752294	0.763224255
IAAV3802	1B	84	0.03921059	0.172018349	1.03277423
RFL_Contig1457_465	5B	28	0.039211352	0.165137615	-0.95239957
RFL_Contig5495_563	2B	161	0.039464365	0.410550459	-0.72371596
wsnp_Ex_c1427_2736441	1A	71	0.039796579	0.068807339	-1.397418113
RAC875_c16251_618	3B	136	0.0399	0.105504587	1.15715054
RFL_Contig5337_1453	5B	161	0.039957306	0.185779817	-0.929843277
RAC875_c27160_307	4B	37	0.040000451	0.061926606	1.450235285
wsnp_Ra_c3766_6947263	6B	59	0.040124667	0.162844037	0.979851659
BobWhite_c2514_109	7B	151	0.04023804	0.344036697	-0.780651889
RAC875_rep_c85751_123	6B	72	0.040270882	0.162844037	0.937381803
BS00065265_51	7B	151	0.040407721	0.373853211	0.783052189
Kukri_c27673_289	2B	29	0.040511915	0.05733945	1.500251204
wsnp_Ex_c4148_7495656	4B	105	0.04115787	0.082568807	1.237828199
Kukri_c26747_211	5B	116	0.041172028	0.5	0.676274726
RAC875_rep_c71306_97	6B	57	0.04122396	0.162844037	-0.989676333
Tdurum_contig32619_202	6B	57	0.04122396	0.162844037	-0.989676333
BobWhite_c5418_82	6B	57	0.04122396	0.162844037	0.989676333
RAC875_c33609_381	6B	57	0.04122396	0.162844037	0.989676333
Kukri_c33550_601	4B	104	0.041799186	0.100917431	-1.162583601
D_GBB4FNX02FX302_98	3A	123	0.041807307	0.217889908	0.835652853
Tdurum_contig59585_656	3A	124	0.041807307	0.217889908	-0.835652853
BobWhite_c25105_507	7A	213	0.041866491	0.155963303	0.958634564
BS00063034_51	3B	80	0.041973189	0.174311927	-0.898221127
Tdurum_contig49751_2541	5A	53	0.042104339	0.165137615	3.726285375
BS00023337_51	3A	123	0.042319473	0.220183486	0.833934723
BS00081610_51	3A	123	0.042319473	0.220183486	0.833934723
IAAV52	5B	58	0.042387996	0.493119266	-0.879688267
Excalibur_c100270_78	6B	37	0.042654586	0.245412844	0.768591451
BS00065001_51	2A	163	0.042872691	0.327981651	-0.722226334
Kukri_c33486_128	2D	51	0.043031783	0.158256881	-0.99416837
Ra_c27465_564	4B	68	0.043120533	0.119266055	1.056664415
Tdurum_contig27973_306	5B	161	0.043537345	0.188073394	0.901823996
IAAV3448	7B	71	0.044457158	0.323394495	0.846382145
wsnp_be471201A_Ta_1_1	2A	116	0.04450275	0.121559633	1.042739903
Ex_c69054_723	6A	134	0.044558713	0.337155963	-0.724845115
RAC875_c41786_587	6A	43	0.044634777	0.288990826	-0.742899684
BS00105601_51	1A	52	0.044722	0.458715596	-0.746877152
wsnp_JD_rep_c67103_42432235	2B	104	0.044779109	0.275229358	0.756423552
BobWhite_rep_c57575_65	1B	80	0.044963955	0.428899083	-0.695254758
Excalibur_c18265_399	6A	141	0.045021069	0.325688073	0.757073234
BS00094480_51	5B	58	0.045031893	0.396788991	0.732739804
RFL_Contig5898_807	7B	143	0.045043605	0.197247706	-0.854989977
wsnp_Ex_rep_c68829_67704044	5A	51	0.045204201	0.483944954	-0.746342979
BS00039498_51	3A	123	0.045221002	0.224770642	0.80968302
wsnp_Ku_c14275_22535576	5A	56	0.045281826	0.176605505	-0.891752966
BS00064813_51	2A	151	0.045380809	0.360091743	-0.708684402
wsnp_Ku_c2317_4448102	4A	68	0.045388062	0.185779817	0.886813977
Kukri_c40121_373	2A	116	0.045876743	0.165137615	0.945257482
wsnp_Ex_rep_c70036_68988728	6B	96	0.045928139	0.229357798	-0.811179455
BS00065468_51	3A	78	0.046215546	0.27293578	-0.795447877
Tdurum_contig42282_10323	2A	151	0.04626187	0.29587156	-0.750667763
BobWhite_c22075_85	6B	72	0.046892394	0.160550459	0.907705699
Tdurum_contig44173_572	6B	72	0.046892394	0.160550459	0.907705699
RAC875_rep_c85751_268	6B	72	0.046892394	0.160550459	-0.907705699
BS00072025_51	4A	66	0.047189166	0.256880734	0.75608827
wsnp_Ex_c62351_62025689	5A	43	0.047320417	0.155963303	-0.914869396
RFL_Contig5637_1008	1B	41	0.047349099	0.206422018	-0.850353955
Kukri_c18055_1740	7A	230	0.047630488	0.23853211	-0.793446234
RAC875_c8927_1434	5B	128	0.047698891	0.050458716	1.556808158
BS00063748_51	2D	41	0.048234978	0.178899083	-0.999811826
wsnp_Ex_c19602_28584250	6B	57	0.048307757	0.160550459	0.963743711
wsnp_Ex_c5470_9657856	4A	68	0.04838455	0.353211009	0.71962435
RFL_Contig2772_1693	5B	126	0.04844884	0.144495413	0.994456941
IACX5481	6A	134	0.048652655	0.337155963	0.722518217
Kukri_rep_c69660_52	6B	64	0.048660645	0.344036697	-0.748053571
RAC875_c52124_90	7A	122	0.048867843	0.270642202	-0.777317264
Jagger_c3773_108	6B	70	0.048983534	0.142201835	-0.940101869
D_GBUVHFX02FY8QG_158	5D	69	0.049073031	0.064220183	-1.332736238
Kukri_rep_c107435_940	5A	43	0.049076833	0.155963303	-0.906741388
Tdurum_contig31139_143	4B	36	0.049456923	0.399082569	0.70132945
wsnp_BE424246B_Ta_2_2	3B	80	0.049764913	0.211009174	-0.809074565
BS00082521_51	1B	84	0.05045318	0.431192661	0.688068012
Tdurum_contig67399_676	4B	36	0.050842752	0.300458716	-0.735441721
CAP8_c2014_192	5A	47	0.050910102	0.217889908	0.91454322
BS00060029_51	3A	129	0.051044797	0.389908257	0.690646597
CAP12_rep_c3868_270	3B	6	0.051854651	0.130733945	-0.964275558
Kukri_c40034_123	3B	73	0.051872607	0.114678899	1.042472448
Excalibur_c39808_453	3A	123	0.052068908	0.211009174	-0.804068595
Kukri_c46447_1738	7B	151	0.05211665	0.327981651	-0.777713721
RAC875_c982_710	6B	57	0.052190683	0.165137615	-0.941830727
RAC875_rep_c111557_801	6B	57	0.052190683	0.165137615	-0.941830727
RAC875_rep_c75251_505	6B	57	0.052190683	0.165137615	-0.941830727
CAP8_c818_370	1B	80	0.052214267	0.456422018	-0.680272291
Excalibur_rep_c110429_536	7B	166	0.052458501	0.201834862	-1.078134023
Tdurum_contig10911_117	5B	58	0.052860449	0.160550459	1.043812637
Tdurum_contig62941_85	6B	39	0.052978876	0.412844037	-0.665396467
BS00090073_51	6B	39	0.053760372	0.194954128	-0.825631864
wsnp_Ex_c3695_6740339	2A	151	0.053853095	0.364678899	0.698772355
wsnp_Ex_rep_c109274_92142043	6A	141	0.054091423	0.486238532	-0.664118146
BS00022072_51	3B	62	0.054335453	0.240825688	0.820502527
RAC875_c24047_284	1A	84	0.054464469	0.224770642	0.763391944
Tdurum_contig62557_263	3A	136	0.054489653	0.366972477	-0.684133209
Tdurum_contig61970_835	6B	57	0.054794282	0.169724771	-0.930418617
Kukri_c12901_706	7B	99	0.05502895	0.350917431	-0.704391974
RAC875_c48766_224	7B	99	0.05502895	0.350917431	0.704391974
wsnp_Ku_c35839_44981841	6B	57	0.055244863	0.160550459	-0.93513791
RAC875_c79857_301	2B	90	0.055439031	0.059633028	-1.494232872
Kukri_rep_c107771_588	1A	65	0.055683968	0.050458716	1.420787325
wsnp_Ex_c24927_34181611	6B	76	0.055753021	0.146788991	-0.904782755
Tdurum_contig54967_581	6B	59	0.055778143	0.160550459	0.917084537
RAC875_rep_c112818_870	5B	126	0.055917645	0.149082569	0.947993603
IAAV6689	3B	62	0.056142376	0.243119266	-0.811085238
wsnp_Ex_rep_c66896_65307566	3B	62	0.056142376	0.243119266	-0.811085238
BS00074183_51	6B	47	0.056257898	0.463302752	0.644720527
BS00075505_51	5A	43	0.056409403	0.162844037	-0.858268462
BS00039641_51	4A	126	0.056558502	0.369266055	-0.66058895
Excalibur_c17553_84	5A	43	0.056653849	0.133027523	-0.951276769
Tdurum_contig5008_635	1A	65	0.05681028	0.052752294	1.400241975
Excalibur_c12215_352	1A	65	0.05681028	0.052752294	-1.400241975
tplb0025l18_1788	2A	151	0.056814452	0.357798165	-0.669367918
Excalibur_c91176_326	2A	150	0.056846242	0.298165138	-0.712130095
BS00095515_51	3B	107	0.057006827	0.348623853	0.698536458
Tdurum_contig59953_282	3B	107	0.057304646	0.362385321	-0.695086632
Kukri_c38732_246	6B	59	0.057398957	0.160550459	-0.910417473
BobWhite_c43731_313	5B	161	0.057535188	0.194954128	0.843815428
RAC875_c27530_860	2A	151	0.05761815	0.369266055	0.686751859
BobWhite_c5337_225	3A	124	0.057660536	0.360091743	-0.673138411
wsnp_JD_c9040_9947841	7B	69	0.057751218	0.28440367	0.842373739
BS00049997_51	5B	129	0.05809613	0.25	0.762636741
Kukri_rep_c103261_918	2B	29	0.05825131	0.052752294	-1.417847413
Kukri_rep_c69177_180	2B	29	0.05825131	0.052752294	-1.417847413
Excalibur_rep_c69054_960	6A	134	0.058292793	0.332568807	-0.696335123
BS00063208_51	7B	92	0.058549955	0.302752294	0.699656365
BS00100939_51	2B	49	0.058690159	0.160550459	0.89153162
wsnp_Ra_c33025_41968284	1A	83	0.058740691	0.222477064	-0.750230533
Excalibur_c25948_366	5B	58	0.059513802	0.497706422	0.816672104
Kukri_rep_c68091_971	6B	119	0.05955799	0.291284404	-0.722563121
Tdurum_contig45240_1309	5A	45	0.059609956	0.21559633	0.790780543
tplb0031i04_452	5A	45	0.059609956	0.21559633	0.790780543
Ra_c33743_472	5A	45	0.059609956	0.21559633	-0.790780543
wsnp_CAP8_rep_c4776_2319078	6B	119	0.05979835	0.087155963	-1.116832537
D_contig25392_201	1B	61	0.060008439	0.114678899	1.021096899
RAC875_rep_c106044_137	5A	43	0.060644503	0.128440367	0.947166577
RAC875_c49329_81	6A	141	0.060775787	0.495412844	-0.649574478
wsnp_Ku_c16547_25454123	2A	151	0.060797955	0.293577982	0.706872261
IAAV5595	6B	109	0.060815947	0.268348624	-0.725620173
Excalibur_c74858_243	5B	15	0.060899565	0.481651376	-0.635695758
Jagger_c4026_328	2A	125	0.061046068	0.387614679	-0.665259113
IAAV1155	3A	26	0.061050991	0.153669725	0.860167511
BS00064142_51	4B	63	0.061402962	0.254587156	0.819021264
wsnp_Ex_c18800_27681277	7B	69	0.061555351	0.323394495	0.79997148
Ku_c24482_1132	7B	71	0.061555351	0.323394495	-0.79997148
RAC875_rep_c107929_341	6B	39	0.061595318	0.211009174	-0.776228569
BS00077533_51	5A	50	0.061595347	0.190366972	0.816240619
RAC875_c45702_412	2D	41	0.061792488	0.165137615	0.951719659
RAC875_c82385_209	6D	135	0.062163957	0.293577982	-0.710301835
Kukri_c42466_392	5A	45	0.062231234	0.220183486	0.774112092
wsnp_Ex_rep_c68515_67349904	5A	45	0.062231234	0.220183486	0.774112092
Tdurum_contig76559_124	4B	37	0.062546938	0.334862385	0.696373857
wsnp_Ku_c48_103915	2B	49	0.062577693	0.165137615	0.877013965
wsnp_BF483640B_Ta_2_2	4B	27	0.062645725	0.208715596	-0.778873042
BS00088756_51	3A	124	0.06311043	0.362385321	0.658662756
RAC875_c10122_113	6B	64	0.063150826	0.327981651	-0.676550114
BS00041063_51	5A	93	0.063545626	0.208715596	0.791833089
Tdurum_contig10843_745	5A	93	0.063545626	0.208715596	-0.791833089
BS00022698_51	1A	78	0.063836846	0.123853211	0.998513249
wsnp_Ex_c13188_20825019	6D	161	0.064029704	0.456422018	-0.628523247
Tdurum_contig81911_179	7B	99	0.06407209	0.371559633	0.668104464
CAP7_c10833_215	5A	43	0.064218846	0.167431193	0.823597259
Kukri_c74521_181	2B	49	0.064315801	0.162844037	-0.872790062
wsnp_Ex_c6209_10838852	5A	16	0.064466317	0.21559633	0.779575538
wsnp_Ku_c7890_13513783	5A	32	0.064645701	0.405963303	-0.648864794
Excalibur_c62106_387	2A	151	0.065034811	0.353211009	-0.653039458
BS00023151_51	5D	207	0.065263994	0.362385321	-0.708292399
RAC875_c9150_2945	5B	58	0.065341363	0.497706422	0.796530366
Excalibur_rep_c69522_83	1B	171	0.065427277	0.270642202	-0.711148341
BobWhite_c9330_499	6B	44	0.066000055	0.357798165	-0.643573603
Excalibur_c10568_826	6B	72	0.066014112	0.153669725	0.844578033
BobWhite_c15075_708	3B	136	0.06624739	0.105504587	1.02403908
Tdurum_contig83087_104	6A	141	0.066282493	0.48853211	0.638804201
BobWhite_c17021_297	3A	26	0.06636976	0.151376147	-0.842170273
wsnp_Ex_c22683_31887799	3A	26	0.06636976	0.151376147	0.842170273
wsnp_Ex_c2573_4788116	3A	26	0.06636976	0.151376147	0.842170273
BobWhite_rep_c55035_124	7B	145	0.066407751	0.431192661	-0.621118748
D_F5XZDLF02H192C_184	7D	23	0.066661763	0.247706422	-0.765297337
BS00010144_51	5D	191	0.067413439	0.20412844	0.760966095
RAC875_c3187_873	2D	94	0.067524708	0.236238532	0.761416523
CAP12_rep_c6956_169	2A	115	0.067651658	0.121559633	0.927802861
wsnp_Ex_c1597_3045682	1B	171	0.067708787	0.089449541	-1.059172808
wsnp_Ex_c12341_19693570	3A	123	0.067795546	0.229357798	0.741125925
wsnp_Ex_c2820_5215394	3B	57	0.067807049	0.362385321	0.655843001
wsnp_Ex_c21092_30220342	2B	75	0.068160425	0.068807339	1.240608587
BobWhite_c41535_52	2B	75	0.068160425	0.068807339	-1.240608587
BS00034304_51	5A	46	0.06839626	0.211009174	-0.777924835
IACX11320	1B	84	0.068403671	0.286697248	-0.767088178
RAC875_c22328_1356	2A	151	0.06841884	0.291284404	-0.687689343
Excalibur_c35713_106	6B	47	0.068428932	0.472477064	0.629342869
RAC875_c14309_317	6B	76	0.068633295	0.146788991	0.860411522
Kukri_c8465_54	3A	123	0.068855513	0.213302752	0.755023097
RAC875_c15003_377	3A	123	0.068855513	0.213302752	-0.755023097
BS00083998_51	2B	161	0.068977767	0.447247706	-0.643611723
wsnp_Ex_c361_707953	3A	177	0.069436546	0.153669725	-0.831146394
IAAV4945	7A	113	0.069590804	0.490825688	0.631118873
RAC875_c94534_75	1A	78	0.070322758	0.128440367	-0.964388713
Ex_c95453_1499	5A	27	0.07034716	0.197247706	0.936172984
BS00063267_51	7A	113	0.070580867	0.121559633	0.970457142
BS00107749_51	1B	81	0.070629958	0.456422018	-0.641271057
Kukri_c25632_86	2A	151	0.070885627	0.291284404	-0.679725353
Ex_c5168_849	6D	135	0.071130104	0.288990826	0.692091953
Kukri_c29142_747	4A	91	0.071717142	0.229357798	0.744943367
wsnp_RFL_Contig4136_4696148	5A	43	0.071926258	0.133027523	-0.896296831
BS00022861_51	3B	107	0.072029963	0.353211009	-0.657091687
RAC875_c30315_692	5D	69	0.072124955	0.066513761	-1.188144436
BS00049213_51	5B	117	0.072244316	0.364678899	-0.644193839
wsnp_Ex_c10555_17236072	2A	150	0.072505052	0.288990826	0.677038663
Kukri_c44231_1576	2A	150	0.072505052	0.288990826	-0.677038663
Tdurum_contig48824_476	7B	54	0.07260935	0.153669725	-0.855059373
Tdurum_contig12967_831	5A	50	0.072967304	0.183486239	-0.798108879
BS00070399_51	7B	72	0.073037081	0.300458716	0.763574554
Excalibur_c4468_654	5B	26	0.073580685	0.360091743	0.663156161
BS00070856_51	6D	153	0.073687789	0.362385321	-0.633142197
BS00060838_51	6B	64	0.07399467	0.330275229	0.655684656
Tdurum_contig10208_447	2B	17	0.074307056	0.405963303	-0.649349629
RAC875_c1638_165	7B	65	0.074688322	0.231651376	0.756819624
wsnp_Ex_c20250_29303152	3A	138	0.074861861	0.433486239	0.626353211
IAAV6102	2A	151	0.074926498	0.288990826	0.671941332
Excalibur_c7971_712	2A	151	0.074926498	0.288990826	-0.671941332
RAC875_c18335_443	5B	70	0.075139194	0.158256881	0.87406554
IAAV5917	7D	134	0.075536039	0.410550459	0.586861507
Excalibur_c46000_203	5B	161	0.075817497	0.339449541	0.654408861
Excalibur_c16703_430	3B	125	0.076098942	0.431192661	-0.591348984
Excalibur_c99745_169	6B	47	0.076188886	0.474770642	-0.601618093
BS00022480_51	6B	92	0.076400959	0.240825688	-0.700410224
wsnp_Ex_c5101_9052671	1B	84	0.076478602	0.185779817	0.848021501
wsnp_Ex_c15611_23929128	1B	84	0.076478602	0.185779817	-0.848021501
wsnp_Ex_c45713_51429315	6B	117	0.076539677	0.236238532	0.796544293
RAC875_c56907_274	7A	35	0.076943946	0.396788991	0.622615307
RFL_Contig5031_526	2B	52	0.076993961	0.353211009	0.631604922
BS00111247_51	7B	163	0.077239257	0.167431193	0.877353272
Kukri_rep_c107983_607	6B	109	0.077274401	0.293577982	-0.667863261
Ku_c12469_983	5A	95	0.077810185	0.240825688	0.717623665
wsnp_Ra_c3966_7286546	5A	95	0.077810185	0.240825688	0.717623665
IAAV7916	7A	113	0.078271636	0.481651376	0.61141712
BS00003730_51	7A	213	0.078631947	0.071100917	1.155731645
BS00011510_51	4B	39	0.079020161	0.149082569	0.854757455
BS00037871_51	3B	125	0.079116286	0.408256881	-0.604646486
Excalibur_c5624_1026	4A	91	0.079122941	0.224770642	0.737177224
Tdurum_contig28053_218	3B	125	0.079237783	0.405963303	0.603064915
BS00048489_51	3A	24	0.079318117	0.174311927	-0.76027522
Kukri_c17997_389	6B	57	0.079406383	0.222477064	0.705876673
Excalibur_rep_c94584_98	6B	70	0.079780672	0.353211009	-0.636555447
BS00058272_51	3B	80	0.079862617	0.206422018	0.73375578
wsnp_BM140362A_Ta_2_2	1A	84	0.079911423	0.378440367	0.601779237
IACX2540	5A	99	0.080020499	0.30733945	-0.650931519
RAC875_c62831_255	2B	32	0.08030459	0.048165138	1.374835361
RAC875_rep_c85751_72	6B	72	0.080671179	0.142201835	0.831206829
Kukri_c60627_74	2D	41	0.081246569	0.44266055	0.6119257
BS00067453_51	5A	50	0.081456897	0.194954128	0.75349225
wsnp_Ex_c11860_19030807	7B	68	0.081709888	0.20412844	0.779619805
wsnp_Ex_c19647_28632894	5A	53	0.082227285	0.46559633	0.65235508
Tdurum_contig88305_380	5A	50	0.082512064	0.20412844	0.743370512
wsnp_Ku_c11665_18999583	2B	91	0.082590219	0.087155963	-1.09308895
RFL_Contig4235_707	1B	84	0.082719501	0.293577982	-0.716841431
Kukri_c34435_265	4A	91	0.082837545	0.22706422	0.7288139
Kukri_c92979_195	1B	28	0.08284456	0.334862385	-0.616170831
wsnp_Ku_c46363_53116979	6B	114	0.082962063	0.426605505	-0.665156951
BS00074299_51	5A	89	0.083243928	0.318807339	0.639209568
Tdurum_contig30517_578	1B	84	0.083505422	0.298165138	-0.707772685
Kukri_rep_c106490_583	4A	91	0.083508073	0.217889908	0.727018561
BS00063822_51	5A	45	0.083516317	0.268348624	0.670451441
Excalibur_rep_c67599_2154	2D	97	0.083617352	0.293577982	-0.69235071
RAC875_c13_1589	5A	45	0.083801917	0.27293578	0.672097104
RAC875_c13_1458	5A	45	0.083941909	0.266055046	-0.670754207
BS00073062_51	3A	26	0.08396819	0.155963303	0.792064652
Kukri_rep_c101735_236	3A	26	0.08396819	0.155963303	0.792064652
BobWhite_c40305_243	3B	81	0.084107026	0.100917431	0.969526251
Excalibur_c38785_222	3B	81	0.084107026	0.100917431	0.969526251
RAC875_c17269_645	3B	81	0.084107026	0.100917431	0.969526251
wsnp_Ku_c31407_41142340	3B	81	0.084107026	0.100917431	0.969526251
wsnp_Ex_c12781_20280445	3B	81	0.084107026	0.100917431	-0.969526251
BS00076261_51	2D	41	0.084229565	0.158256881	-0.897567107
Tdurum_contig86202_175	5A	89	0.084586466	0.316513761	0.645740165
IACX4889	6B	66	0.084843685	0.165137615	-0.822443268
IACX5833	6D	119	0.084871031	0.451834862	0.572168826
D_F1BEJMU01DOR77_203	1D	56	0.085377385	0.153669725	0.820527798
Kukri_rep_c106420_312	3B	81	0.08540948	0.068807339	1.145735069
Excalibur_c59479_514	3B	81	0.08540948	0.068807339	-1.145735069
wsnp_Ex_c1153_2213588	6A	141	0.085524433	0.490825688	0.602468907
RAC875_c13_1965	5A	45	0.085718989	0.27293578	0.658720011
Ku_c24324_850	5A	53	0.085947925	0.362385321	-0.637719957
Tdurum_contig47550_699	1B	83	0.086131486	0.392201835	0.611614598
BobWhite_c15647_606	5D	67	0.086690166	0.470183486	-0.588845537
Tdurum_contig47633_304	7B	107	0.08734836	0.153669725	-0.801293518
wsnp_Ex_c19525_28494827	6B	117	0.087655239	0.213302752	-0.796961371
BobWhite_rep_c49999_538	7A	213	0.087694083	0.27293578	-0.691481928
BobWhite_c20909_243	4A	62	0.08782243	0.447247706	0.593389568
Tdurum_contig30517_310	1B	84	0.087827936	0.293577982	-0.704266883
BS00065481_51	5A	89	0.087939198	0.178899083	0.753048106
wsnp_Ex_c10094_16590615	7A	130	0.08820694	0.243119266	-0.668749679
Kukri_rep_c96809_352	3A	26	0.088625963	0.149082569	-0.787925164
Kukri_c338_109	6B	113	0.088901575	0.061926606	1.197320522
Kukri_c338_330	6B	113	0.088901575	0.061926606	-1.197320522
IAAV5171	6D	83	0.089099722	0.128440367	0.839542146
RAC875_rep_c105861_454	6A	137	0.08922244	0.288990826	-0.664865834
wsnp_BE488779D_Ta_1_2	2D	41	0.089328577	0.153669725	-0.896792123
BS00002897_51	7A	128	0.089631992	0.483944954	-0.586646372
IAAV5646	7B	69	0.089696746	0.29587156	0.696699869
Kukri_c5497_312	2B	75	0.089812428	0.071100917	-1.147350058
Kukri_c52496_434	7B	86	0.089876125	0.071100917	-1.165688412
Excalibur_c5700_244	7B	87	0.089876125	0.071100917	1.165688412
wsnp_Ex_c19207_28125072	4A	70	0.090083327	0.098623853	0.953799852
BS00070104_51	2D	83	0.090101526	0.089449541	1.006813981
wsnp_Ex_c29371_38412298	7A	130	0.090220288	0.48853211	0.590641875
wsnp_Ex_rep_c68175_66950387	6A	32	0.090277701	0.194954128	0.731101656
RAC875_rep_c81239_73	6A	71	0.090493166	0.27293578	-0.677795192
Tdurum_contig54634_815	2B	52	0.090722834	0.339449541	0.615322143
Ku_c17560_146	3A	26	0.090751772	0.149082569	-0.78500393
Excalibur_c74666_291	3A	26	0.090913613	0.153669725	0.773728078
RAC875_rep_c112044_340	1A	83	0.091088425	0.181192661	0.770997689
BS00076246_51	5A	89	0.091127975	0.314220183	0.630129536
BobWhite_c16787_205	7B	72	0.091730511	0.417431193	-0.643130375
RAC875_c29907_115	5B	20	0.091851903	0.263761468	0.627881139
Ra_c8937_191	7A	113	0.092014987	0.483944954	0.572294326
BS00005860_51	5B	116	0.092086924	0.199541284	-0.776787665
wsnp_Ex_c19770_28768859	6A	77	0.092251149	0.314220183	-2.21180937
BS00093975_51	3A	24	0.092344077	0.183486239	-0.713736191
wsnp_Ku_c16295_25149034	7B	97	0.092620058	0.415137615	0.594814482
CAP8_c9110_427	4D	81	0.092738281	0.19266055	-0.716497622
Kukri_s117068_198	3A	15	0.092951914	0.155963303	0.759472696
RAC875_c278_2934	4A	91	0.093039663	0.222477064	-0.703445782
wsnp_Ra_c19335_28504388	1B	51	0.093265437	0.293577982	-0.644530146
RAC875_c3361_2093	7B	99	0.093370901	0.419724771	0.588752943
Tdurum_contig23504_196	7B	98	0.093370901	0.419724771	0.588752943
RAC875_c13221_1017	7A	127	0.093417763	0.254587156	0.786582033
Kukri_rep_c102231_265	1A	25	0.093542293	0.360091743	-0.587805552
Kukri_c78348_266	6B	76	0.093599236	0.077981651	1.069087848
wsnp_Ex_c12618_20079758	6B	56	0.093713033	0.066513761	1.203208277
RFL_Contig2615_982	6D	153	0.094291472	0.493119266	-0.575056209
BS00071597_51	3B	125	0.094593707	0.408256881	0.573570203
wsnp_Ex_c1629_3104356	3D	98	0.095440853	0.123853211	0.902510077
wsnp_Ex_c1602_3055066	3D	98	0.095440853	0.123853211	-0.902510077
Tdurum_contig99764_60	3B	125	0.095478248	0.408256881	0.579287977
BS00079521_51	3A	26	0.095549743	0.146788991	-0.771064779
wsnp_Ex_c5101_9053178	1B	84	0.095585431	0.185779817	-0.805835184
RAC875_c60218_63	4D	84	0.096563738	0.222477064	-0.672618141
BS00095819_51	7B	72	0.096598199	0.412844037	-0.628469786
Kukri_c16557_855	2D	41	0.097025904	0.155963303	0.864232447
BS00063823_51	5A	45	0.09705225	0.270642202	-0.644231234
RAC875_c35688_382	2A	150	0.097061486	0.346330275	-0.586327718
BS00067540_51	7B	72	0.097094688	0.422018349	0.631354167
Excalibur_c15095_852	3B	125	0.097199471	0.403669725	0.579878074
wsnp_Ku_c2838_5354231	2A	150	0.097371969	0.350917431	-0.587164084
BS00001835_51	1B	82	0.097554847	0.483944954	0.583702353
BobWhite_c23392_496	3A	26	0.097839286	0.158256881	0.756255899
Excalibur_rep_c69149_1588	2A	151	0.097885313	0.353211009	-0.586766516
Kukri_c8757_107	1A	128	0.098379468	0.178899083	0.739657851
wsnp_RFL_Contig3739_3996324	5B	98	0.098506575	0.112385321	0.863161994
IAAV1460	6B	66	0.098540214	0.178899083	0.773016467
Kukri_c5757_530	7A	121	0.098576624	0.185779817	-0.737528173
wsnp_Ex_c15972_24385702	7B	69	0.098738995	0.410550459	-0.622851633
RAC875_c9930_191	3B	110	0.098945476	0.321100917	0.610404405
wsnp_BE443187A_Ta_2_3	5A	50	0.099081836	0.199541284	0.701845666
BS00022813_51	2A	142	0.099836569	0.206422018	0.687659709
RFL_Contig5122_974	2A	150	0.099873785	0.346330275	-0.582023941
BS00096927_51	2A	150	0.100154629	0.474770642	0.571520344
Kukri_c29142_473	4A	91	0.100156099	0.233944954	-0.684797027
tplb0033c09_1345	4A	91	0.100156099	0.233944954	-0.684797027
Kukri_c29142_450	4A	91	0.100156099	0.233944954	0.684797027
RAC875_c8254_594	6B	122	0.100279107	0.392201835	0.55516513
BS00065551_51	5B	77	0.100407003	0.27293578	-0.644789008
BS00081132_51	7B	40	0.100428861	0.259174312	0.642023765
BS00015680_51	2D	103	0.100878081	0.270642202	0.664418509
Kukri_c78330_327	7B	71	0.100991373	0.417431193	-0.625286991
Excalibur_c7338_242	7B	134	0.10110622	0.330275229	0.603056962
wsnp_CAP11_rep_c4300_2030261	6B	54	0.101125811	0.21559633	-0.676536618
Kukri_c9520_288	5B	57	0.10120744	0.486238532	-0.695433954
Ra_c69908_1877	1A	71	0.101855507	0.071100917	1.101311269
wsnp_Ra_c47696_53184502	5B	118	0.101875128	0.360091743	0.605817809
Kukri_c3582_87	1A	77	0.102171134	0.256880734	-0.65872975
wsnp_Ex_c10595_17291999	1A	71	0.102393095	0.068807339	1.104332249
wsnp_Ra_c20126_29372577	1A	71	0.102393095	0.068807339	-1.104332249
Tdurum_contig19057_245	6B	66	0.10248107	0.172018349	-0.761692794
BS00079321_51	5B	116	0.10313753	0.259174312	-0.625486695
wsnp_Ku_c33917_43336069	1A	101	0.103201309	0.467889908	-0.534300215
Tdurum_contig35470_227	5B	144	0.103226691	0.229357798	-0.710120186
BobWhite_c5461_338	3A	24	0.103263538	0.183486239	0.684685896
BS00022798_51	3A	24	0.103263538	0.183486239	-0.684685896
Kukri_s117068_130	3A	26	0.103520567	0.158256881	-0.744649802
RAC875_c3141_214	3D	4	0.103804143	0.087155963	1.018904778
BS00110512_51	6A	134	0.103873077	0.376146789	-0.569106869
Excalibur_c15095_831	3B	125	0.104085243	0.412844037	0.557487921
BS00101364_51	7B	120	0.104135139	0.456422018	0.560898292
Excalibur_c7034_692	4A	109	0.104311221	0.055045872	-1.212532532
RFL_Contig727_736	5A	52	0.104382803	0.183486239	0.779633589
RAC875_c62325_320	6A	41	0.104391123	0.25	0.620376558
BS00005265_51	3B	72	0.104427141	0.169724771	-0.749642565
wsnp_Ex_c12887_20427158	3B	72	0.104427141	0.169724771	-0.749642565
BobWhite_c28333_454	5B	116	0.104461504	0.47706422	-0.543958983
Tdurum_contig74815_1274	7A	42	0.104623383	0.337155963	0.604157197
wsnp_Ex_c4666_8349206	5A	45	0.105015522	0.21559633	-0.675790283
RAC875_c20134_535	3A	26	0.105016716	0.155963303	0.739827817
Ra_c105904_1191	2B	160	0.105867299	0.169724771	0.749559083
BS00068050_51	2A	48	0.106197766	0.389908257	0.604960038
Kukri_c4204_1673	1A	151	0.106298427	0.323394495	0.568183281
BS00011539_51	2A	151	0.106377841	0.197247706	-0.699546746
Tdurum_contig14482_1073	2A	151	0.106480432	0.348623853	-0.570135943
RAC875_c82493_67	3A	24	0.107318526	0.291284404	0.584692302
IAAV6032	2D	99	0.107393323	0.275229358	0.649775365
BobWhite_c13202_399	6B	122	0.107826945	0.130733945	-0.783921701
BS00066127_51	5A	45	0.107866424	0.268348624	0.6260823
RAC875_c36363_222	4A	145	0.108248842	0.155963303	0.783804198
Kukri_c47825_138	1A	71	0.108313449	0.066513761	-1.093623538
Jagger_c1611_158	5A	53	0.10839065	0.160550459	-2.579417173
Jagger_c5915_58	5A	53	0.10839065	0.160550459	2.579417173
wsnp_Ex_c24594_33843836	5A	53	0.10839065	0.160550459	2.579417173
wsnp_Ex_c4408_7939986	7B	70	0.108877628	0.305045872	-0.663459032
Tdurum_contig42366_944	3B	92	0.109350945	0.495412844	0.532529476
RAC875_c81616_116	5A	51	0.109661867	0.401376147	-0.608443275
Tdurum_contig604_356	1B	84	0.109820938	0.29587156	0.656909118
wsnp_Ex_rep_c68491_67318138	5D	184	0.109871432	0.483944954	0.537107674
BobWhite_c12355_1548	7B	150	0.109908474	0.311926606	0.648832412
CAP8_c3129_381	2A	155	0.109917004	0.346330275	-0.562578836
wsnp_Ra_c389_826890	7A	241	0.110164218	0.28440367	0.601717192
IACX5702	5B	107	0.110550982	0.055045872	-1.151961574
D_GBF1XID01A16U2_148	5D	67	0.110749362	0.463302752	0.554926007
wsnp_Ex_rep_c98716_85135069	6A	141	0.110858579	0.458715596	-0.550920038
Excalibur_c32467_676	4B	76	0.110865967	0.263761468	-0.657955638
BS00076093_51	6B	64	0.11098088	0.337155963	-0.578480369
Kukri_c49784_56	2B	169	0.111200812	0.440366972	0.543915331
wsnp_JD_c18814_17164689	7A	128	0.111231958	0.479357798	0.558543896
BS00072941_51	7B	71	0.111307164	0.419724771	0.606149803
tplb0062k24_584	3D	4	0.111382101	0.119266055	0.872832937
tplb0021g21_595	2A	150	0.111668902	0.341743119	-0.558647661
Tdurum_contig63468_1413	6B	72	0.111921972	0.194954128	-0.696056135
JD_c285_1438	1A	115	0.111955048	0.208715596	-0.675130257
wsnp_JD_c17128_16056425	7B	143	0.112071754	0.399082569	0.596471134
wsnp_Ex_c10910_17729008	6D	160	0.112096333	0.135321101	-0.81119848
RAC875_c86270_269	5A	51	0.112125481	0.458715596	-0.590528433
BobWhite_c3564_81	7B	77	0.11217882	0.428899083	0.600764577
wsnp_Ex_c831_1625061	5B	11	0.112322744	0.153669725	-0.796557425
wsnp_Ex_c3175_5864335	5B	177	0.112326822	0.447247706	-0.537798777
BobWhite_c46772_564	7B	65	0.112374617	0.231651376	0.678373974
BS00067769_51	1B	82	0.112391399	0.082568807	-0.952635168
Excalibur_c7044_243	6A	43	0.113509872	0.217889908	0.673992661
Tdurum_contig13287_203	6A	41	0.113583479	0.21559633	0.676673428
Excalibur_rep_c67599_242	2D	103	0.113669674	0.27293578	-0.64016189
RAC875_c62171_386	1B	90	0.113720758	0.256880734	0.627175002
wsnp_Ex_c37502_45236634	4B	38	0.113782934	0.146788991	0.776941257
Excalibur_rep_c111629_239	7B	77	0.11385728	0.433486239	0.593909807
wsnp_Ku_c4067_7419106	7B	70	0.113873957	0.408256881	-0.600271455
D_contig77859_59	2D	42	0.113911651	0.098623853	0.921121214
Tdurum_contig50720_482	2A	151	0.114045554	0.346330275	-0.557803128
Excalibur_c37943_221	5A	89	0.11449034	0.160550459	0.743680413
Kukri_rep_c111991_498	1B	82	0.114568869	0.107798165	0.84999901
RAC875_c48107_65	4A	60	0.115133594	0.438073394	0.552505149
wsnp_RFL_Contig2606_2264492	5D	61	0.115589531	0.376146789	0.560695478
Kukri_c45876_61	6D	153	0.115616224	0.080275229	-1.178987657
wsnp_Ex_c3722_6786328	3B	77	0.11562829	0.091743119	-0.941094145
wsnp_Ku_c10939_17975681	7B	72	0.115903935	0.30733945	-0.655660669
BS00050522_51	1B	5	0.116407221	0.126146789	-0.833600481
Kukri_c29142_1046	4A	91	0.116419718	0.229357798	-0.652967052
wsnp_Ra_c48052_53424490	5B	130	0.116462047	0.233944954	-0.985605444
RAC875_c23724_118	7B	72	0.116529165	0.383027523	0.609715598
BS00022703_51	3A	110	0.117047955	0.275229358	-0.608558979
wsnp_Ex_c11837_18996495	3B	81	0.117102829	0.137614679	-0.831065339
RAC875_c41114_390	5D	189	0.117203849	0.149082569	0.74470962
BS00063174_51	6B	64	0.117374168	0.337155963	0.566584206
BS00039740_51	1B	83	0.117452492	0.45412844	-0.531207307
Tdurum_contig15260_650	7A	42	0.117872009	0.348623853	-0.571958696
Kukri_c21008_657	2A	151	0.118109629	0.334862385	-0.561617803
wsnp_Ku_c854_1768346	7B	99	0.118247178	0.410550459	0.552430153
BS00009287_51	5D	198	0.118401247	0.472477064	-0.514700472
wsnp_Ex_c65985_64188864	5D	70	0.11841432	0.071100917	-1.004224725
Tdurum_contig75931_1967	7B	72	0.118726791	0.419724771	-0.59309558
RAC875_c8221_649	7B	141	0.119042528	0.366972477	0.54174392
RAC875_rep_c83825_236	5B	58	0.120025334	0.181192661	0.825466489
tplb0024c09_1335	3B	72	0.120659619	0.366972477	0.558151078
Excalibur_c48379_461	1B	77	0.121053446	0.325688073	0.59022932
RFL_Contig2540_306	7B	71	0.121393359	0.433486239	0.602172784
RAC875_c28819_281	5A	63	0.121507199	0.169724771	0.719789889
Kukri_c40353_179	7A	213	0.121513732	0.346330275	-0.661482416
tplb0037k05_1475	7B	72	0.121733427	0.426605505	-0.59289012
wsnp_CAP11_c383_294401	7A	130	0.12186245	0.490825688	-0.547251548
Kukri_c56955_282	6B	76	0.122011752	0.04587156	1.267479673
wsnp_RFL_Contig2747_2479869	6B	76	0.122011752	0.04587156	-1.267479673
BobWhite_rep_c66957_84	7B	70	0.122052247	0.300458716	-0.640745571
RAC875_c1823_1681	6B	122	0.122175619	0.128440367	0.772848823
wsnp_Ra_c10710_17570054	3B	110	0.122589544	0.325688073	0.57163551
RAC875_rep_c70874_1309	7B	72	0.122805894	0.419724771	-0.589923864
wsnp_Ex_rep_c107564_91144523	4D	71	0.123024598	0.061926606	-1.072788967
Excalibur_c80601_308	2B	115	0.123047803	0.128440367	0.773310332
RAC875_c32320_88	5B	93	0.123071709	0.334862385	0.579860506
BS00087696_51	5B	93	0.123071709	0.334862385	-0.579860506
RAC875_c24982_583	3B	125	0.12309744	0.401376147	0.526877953
wsnp_Ex_c27644_36826484	1B	90	0.123343329	0.27293578	-0.58939835
RFL_Contig5137_602	5A	51	0.123574455	0.497706422	0.574702183
BS00024499_51	3B	110	0.123678649	0.334862385	0.571180396
BS00032606_51	2A	102	0.123730107	0.334862385	0.535022075
Kukri_c18017_1696	1A	94	0.123808971	0.440366972	0.536909657
Tdurum_contig16445_218	7A	97	0.123957942	0.456422018	0.553602913
RAC875_c10246_839	3B	60	0.123987134	0.341743119	0.574397556
RAC875_c2340_616	3B	125	0.124011286	0.479357798	-0.546170492
BS00078982_51	1A	51	0.12402091	0.415137615	0.564033082
Kukri_c10970_573	5B	26	0.124116163	0.366972477	0.568813113
wsnp_CAP11_c2309_1201554	3B	80	0.124446505	0.231651376	0.602189483
RAC875_c4632_1681	6A	72	0.125017621	0.29587156	0.600934621
Kukri_rep_c103857_458	5A	63	0.125432918	0.181192661	-0.693676959
RAC875_c49940_385	5A	63	0.125432918	0.181192661	-0.693676959
RAC875_c76367_523	3A	24	0.12556808	0.188073394	-0.643543149
RAC875_c77648_367	3A	24	0.12556808	0.188073394	0.643543149
Kukri_c37311_136	2B	72	0.125999239	0.082568807	1.024744352
Kukri_c29655_194	1B	41	0.126073509	0.259174312	-0.617916722
RAC875_c99084_580	7B	71	0.126259226	0.316513761	0.629474742
wsnp_Ex_c22089_31270950	6A	72	0.126372361	0.314220183	-0.563214181
BS00071041_51	3B	125	0.126526834	0.417431193	-0.523660207
Ku_c28853_1518	7B	76	0.126867582	0.279816514	0.648774531
Tdurum_contig13459_543	7D	215	0.127148028	0.371559633	0.642539276
Kukri_c55780_296	7B	142	0.127167035	0.405963303	0.570432256
IAAV7086	2A	163	0.127242344	0.344036697	0.538021045
RAC875_rep_c73318_362	6A	72	0.127246206	0.29587156	0.594237986
wsnp_BE444644A_Ta_2_2	5A	43	0.127708916	0.119266055	0.79874421
RAC875_c23724_182	7B	72	0.127865924	0.422018349	-0.586012051
wsnp_Ex_c204_400545	7B	64	0.128298298	0.236238532	0.650331505
wsnp_BE605194B_Ta_2_1	7B	103	0.128365963	0.463302752	0.541775141
wsnp_Ku_c23598_33524490	2A	17	0.128420019	0.483944954	-0.507571313
Tdurum_contig57742_400	5A	53	0.128722397	0.144495413	1.817631507
BobWhite_c5457_1440	5A	63	0.128921716	0.183486239	-0.684179576
RAC875_c10850_316	4B	36	0.129031163	0.392201835	0.532218357
BS00062732_51	2A	143	0.129034487	0.243119266	-0.630138418
CAP11_c989_113	6A	71	0.129091803	0.178899083	-0.670300099
IACX11047	7B	134	0.129132511	0.369266055	-0.550190228
Kukri_c67586_306	7A	44	0.129200502	0.339449541	-0.557923139
RAC875_rep_c70874_1920	7B	72	0.129286081	0.424311927	0.579207124
Tdurum_contig99143_205	7A	117	0.129294231	0.490825688	0.525933826
Excalibur_rep_c109101_94	2D	2	0.129509668	0.28440367	-0.572283886
RAC875_rep_c116515_181	3B	71	0.129625504	0.373853211	0.544256348
IACX3245	2A	143	0.130116902	0.245412844	-0.629048998
BobWhite_c1488_504	1A	71	0.130325317	0.071100917	-1.019112246
BS00003697_51	6D	119	0.130420262	0.444954128	-0.504742203
Kukri_c1313_1158	1A	86	0.130422919	0.431192661	-0.52115606
wsnp_Ku_rep_c72922_72561803	5D	70	0.13047053	0.073394495	-0.948619957
RAC875_c1052_94	4B	62	0.13087024	0.282110092	0.651497258
BS00108784_51	7A	98	0.130920316	0.316513761	0.555268633
Kukri_c33670_261	1D	122	0.130959695	0.188073394	0.657219943
RAC875_c90169_393	1B	57	0.131106033	0.300458716	-0.582970365
IACX5717	5D	205	0.131371029	0.201834862	0.626572636
Tdurum_contig44382_932	7B	72	0.1316555	0.419724771	-0.574724728
BS00034148_51	4B	114	0.131997914	0.362385321	0.541476722
Kukri_rep_c104422_192	2B	49	0.132170395	0.128440367	0.806651448
RFL_Contig2920_563	7A	128	0.132556382	0.392201835	-0.533360213
BS00078784_51	5B	144	0.13268124	0.181192661	-0.73163044
BS00040916_51	5A	50	0.133323411	0.21559633	-0.627957909
D_GDEEGVY01C7BQU_446	4D	94	0.133768116	0.211009174	0.654816612
IAAV659	5B	70	0.133811216	0.153669725	-0.746847252
RAC875_c42009_247	5B	70	0.133811216	0.153669725	-0.746847252
BS00091519_51	5B	1	0.133988236	0.252293578	-0.667356572
BobWhite_c34798_184	6D	156	0.134333419	0.282110092	-0.581046414
RAC875_c31973_225	6A	72	0.135292352	0.300458716	-0.579329684
RFL_Contig3425_378	7A	119	0.135715188	0.064220183	-1.009216087
RAC875_c11662_401	7A	127	0.1362863	0.394495413	0.525308615
Tdurum_contig93266_145	7B	72	0.136350965	0.428899083	-0.566799162
Ra_c11023_679	1A	75	0.136784075	0.071100917	0.982860005
D_GBF1XID01ETBRB_172	3D	153	0.136976384	0.211009174	-0.641977269
Ku_c26872_269	3A	174	0.137106158	0.366972477	0.540974581
Excalibur_c95327_51	1B	44	0.137167455	0.128440367	0.754738102
wsnp_Ex_c5744_10087758	6B	72	0.137268065	0.077981651	0.961287639
BobWhite_c22827_193	6B	72	0.137268065	0.077981651	-0.961287639
Excalibur_c89155_115	6B	72	0.137268065	0.077981651	-0.961287639
Excalibur_c47250_726	3B	80	0.137438905	0.201834862	-0.621380998
JD_c3737_285	1D	68	0.137470042	0.266055046	-0.684859098
RAC875_rep_c104919_902	5B	118	0.137493326	0.362385321	0.549237593
wsnp_Ex_c10596_17293192	2B	72	0.137639925	0.077981651	1.009438408
Ra_c10284_405	3D	70	0.137882789	0.364678899	0.53434898
wsnp_Ex_rep_c101500_86856679	1D	68	0.138244877	0.26146789	-0.575992595
wsnp_Ex_rep_c76495_73453891	6A	141	0.138292797	0.46559633	-0.516373073
BS00022009_51	7B	77	0.138324111	0.431192661	-0.563555061
Excalibur_c12932_2102	1A	151	0.138722082	0.327981651	0.521732567
Tdurum_contig15235_951	6B	65	0.13873342	0.174311927	0.69584724
wsnp_Ex_rep_c69838_68799256	7A	128	0.138831259	0.082568807	0.939364992
BobWhite_c10832_1131	6A	141	0.139479031	0.493119266	-0.510513971
Tdurum_contig30930_184	2B	108	0.140177615	0.220183486	0.598498237
wsnp_Ex_rep_c67543_66165372	2B	108	0.140177615	0.220183486	-0.598498237
BS00035032_51	7A	117	0.140349188	0.5	-0.51628099
wsnp_Ku_c9583_16038698	6A	72	0.140553923	0.311926606	-0.544870717
BS00101512_51	4A	109	0.141006164	0.052752294	-1.14508621
RAC875_c20429_903	4A	80	0.141377379	0.337155963	-0.545110334
BS00063092_51	1B	82	0.141846156	0.440366972	0.526903684
BobWhite_c14291_666	5A	76	0.141933664	0.222477064	-0.589235785
wsnp_BE586140D_Ta_2_2	1D	68	0.142082973	0.21559633	-0.637537776
CAP7_c915_121	3A	177	0.142482751	0.22706422	0.626067055
wsnp_RFL_Contig3054_2955094	7B	69	0.142658932	0.318807339	0.598759555
wsnp_Ra_rep_c116793_96612614	2D	51	0.142678044	0.165137615	-0.693889225
wsnp_BE498985A_Ta_2_1	7B	103	0.142821872	0.472477064	-0.524764801
RAC875_c10132_462	2B	115	0.142929381	0.098623853	0.836309783
RAC875_c17459_566	2B	114	0.142929381	0.098623853	0.836309783
BS00087043_51	5B	93	0.142969295	0.332568807	-0.550814963
RAC875_c91986_410	5B	93	0.142969295	0.332568807	-0.550814963
wsnp_Ku_c3294_6125586	5B	93	0.142969295	0.332568807	-0.550814963
BS00099782_51	5B	93	0.142969295	0.332568807	0.550814963
Excalibur_c56310_57	5B	93	0.142969295	0.332568807	0.550814963
RAC875_c33037_578	2A	141	0.143141017	0.231651376	-0.589531749
CAP7_c2381_149	6A	71	0.143264903	0.190366972	0.637857271
RAC875_c33564_120	7B	100	0.143696785	0.309633028	-0.55096619
RAC875_rep_c106700_77	5A	46	0.143710049	0.243119266	-0.584984221
RAC875_c35521_185	2A	113	0.144081642	0.447247706	-0.492512695
Excalibur_rep_c108662_132	2B	111	0.144282217	0.116972477	0.767434413
BS00067873_51	6B	65	0.144319347	0.183486239	0.67787161
BobWhite_rep_c50349_139	5B	118	0.144379974	0.387614679	0.528168775
Kukri_c55196_445	7A	128	0.144905155	0.084862385	-0.917689451
BS00039874_51	5B	148	0.145247374	0.041284404	-1.227072566
Tdurum_contig42092_281	5B	56	0.145698858	0.137614679	0.711644983
Kukri_c35049_357	5D	187	0.145756154	0.176605505	0.661491958
CAP7_c756_531	5D	187	0.145756154	0.176605505	-0.661491958
wsnp_JD_c825_1223506	1A	132	0.145756154	0.176605505	-0.661491958
BS00109717_51	6B	93	0.145791953	0.461009174	-0.502878427
Excalibur_rep_c106935_390	3B	71	0.145894543	0.364678899	-0.522833878
Tdurum_contig13946_329	1A	57	0.146266226	0.110091743	-0.834396543
Tdurum_contig32277_121	3B	94	0.146632459	0.112385321	-0.798982989
CAP12_c575_105	2A	150	0.146673288	0.470183486	0.50685555
Ex_c9556_2547	7A	136	0.147451155	0.456422018	-0.504603444
Kukri_c16907_390	7B	77	0.14783344	0.438073394	0.548855254
RAC875_c9523_328	2A	144	0.148176116	0.350917431	-0.527579311
BS00022537_51	5D	198	0.148250033	0.483944954	0.481459243
wsnp_BE403214B_Ta_2_1	5B	160	0.148409659	0.128440367	0.723873637
BS00035640_51	7B	70	0.148421483	0.410550459	0.556818657
IACX8322	4A	127	0.148508535	0.142201835	-0.697899687
RAC875_c79944_269	5A	53	0.148536057	0.126146789	1.595818721
RAC875_rep_c72220_143	2D	43	0.149113181	0.100917431	0.839850735
Excalibur_c94962_57	3A	173	0.149172609	0.133027523	0.705836562
BS00063236_51	2B	131	0.149215197	0.137614679	-0.713325738
wsnp_Ex_c4605_8240189	1A	71	0.149504866	0.321100917	-0.650833027
BS00048067_51	4A	134	0.149569058	0.142201835	0.697193056
RFL_Contig5709_3312	3B	25	0.149797433	0.369266055	-0.484362968
wsnp_Ra_c16850_25605248	6B	65	0.14984814	0.178899083	0.676257224
Excalibur_c51720_84	7B	151	0.150079847	0.318807339	-0.58002702
Excalibur_rep_c68583_1067	3B	63	0.150155895	0.162844037	-0.703105302
Kukri_c48199_102	4A	49	0.150414087	0.403669725	-0.495916082
Tdurum_contig54832_139	7A	202	0.150437663	0.376146789	0.488305979
Kukri_c7193_5892	2A	115	0.150798126	0.440366972	-0.517941219
BS00006674_51	7A	130	0.150850537	0.424311927	0.505806685
Excalibur_c2598_2052	5A	64	0.150981443	0.316513761	-0.566103111
Tdurum_contig46954_406	7A	44	0.151078381	0.197247706	0.602107682
wsnp_Ex_rep_c106072_90285324	6B	72	0.151146293	0.080275229	0.925957413
wsnp_Ku_c20011_29589514	5A	89	0.15183764	0.158256881	0.67477579
BS00044408_51	5A	89	0.15183764	0.158256881	-0.67477579
Tdurum_contig42813_935	7B	72	0.152107312	0.444954128	0.547969364
BobWhite_c20689_427	4D	102	0.152166828	0.438073394	-0.511708365
Excalibur_c49743_97	3A	130	0.152525694	0.231651376	-0.566271146
wsnp_Ex_c16243_24699942	6B	65	0.1525726	0.185779817	0.659403502
wsnp_Ex_c2137_4014383	2A	150	0.152589427	0.321100917	-0.549765448
Excalibur_c25239_283	3A	60	0.152711124	0.486238532	-0.477687585
wsnp_Ex_c64327_63176640	1A	48	0.152802752	0.240825688	-0.587424728
wsnp_BQ167580B_Ta_2_1	3B	80	0.153034501	0.201834862	-0.593761266
RAC875_c14944_555	2A	75	0.153652447	0.229357798	0.551287882
wsnp_CAP11_c2142_1128735	6A	20	0.153896391	0.084862385	-0.841933622
wsnp_Ex_rep_c70675_69579757	6A	137	0.154013206	0.222477064	0.621632571
Ku_c43151_811	7A	217	0.154698094	0.410550459	-0.552328202
IAAV8704	6B	39	0.154795894	0.311926606	0.527584277
Excalibur_c6057_281	6A	72	0.154798532	0.323394495	0.522477837
IAAV7376	4A	50	0.155987751	0.337155963	-0.50221486
Excalibur_c55959_651	1D	37	0.156161522	0.116972477	-0.752536071
CAP11_c3218_126	1D	68	0.156220854	0.270642202	-0.662817761
RFL_Contig4441_627	6A	74	0.156274269	0.383027523	-0.662523426
RAC875_c15745_124	5A	8	0.156321039	0.405963303	0.49551714
Ex_c5740_1133	2A	142	0.156322987	0.21559633	0.588915137
Excalibur_c6567_845	5A	63	0.156365021	0.172018349	-0.654869126
BS00022267_51	5D	198	0.156409595	0.474770642	0.470669505
Tdurum_contig10546_273	5A	46	0.156486852	0.240825688	-0.570383577
BS00109560_51	5B	97	0.15671805	0.483944954	-0.508726864
wsnp_Ex_c14248_22204549	7B	70	0.157160215	0.311926606	0.592391121
wsnp_Ku_c16022_24798741	7A	222	0.157257584	0.373853211	-0.497671895
BS00066015_51	7A	113	0.157336594	0.483944954	-0.48240977
BobWhite_c2822_228	2B	161	0.157409791	0.26146789	0.577585755
Tdurum_contig9934_104	7B	65	0.157519932	0.243119266	0.601201986
RAC875_c7158_687	3B	117	0.157933066	0.259174312	-0.548749636
wsnp_Ra_c13_24540	5A	45	0.157987967	0.268348624	-0.548077647
BS00021972_51	7B	77	0.158272484	0.440366972	0.537603922
RAC875_c26487_118	6B	66	0.158316738	0.369266055	-0.486550353
IACX2250	6A	81	0.158562293	0.373853211	0.627393912
RAC875_c1148_1175	5B	150	0.158799014	0.385321101	0.534252797
wsnp_JD_c5872_7032077	6A	136	0.158861333	0.21559633	0.618484434
Kukri_c49784_86	2B	169	0.158921388	0.449541284	-0.482444387
BS00003866_51	4A	62	0.158982484	0.435779817	-0.496836672
Kukri_c5501_1515	5A	49	0.159251929	0.128440367	0.720821979
IAAV5507	3A	177	0.159682654	0.314220183	0.502949876
BS00067746_51	7A	113	0.159838431	0.472477064	0.482595932
RAC875_rep_c106439_1159	6A	48	0.160270425	0.366972477	0.51661153
wsnp_BE638137B_Ta_2_2	4B	115	0.160303127	0.144495413	-0.676237303
RFL_Contig4956_2526	7A	127	0.160832357	0.052752294	1.075329901
RAC875_c32212_84	7A	136	0.160851279	0.412844037	-0.486205147
Ku_c8927_2075	2A	124	0.160932227	0.444954128	-0.500071586
Excalibur_c22998_621	6B	67	0.161229799	0.371559633	-0.484543688
wsnp_Ex_c10644_17356566	5B	60	0.161242948	0.080275229	-1.159869901
wsnp_Ex_c2337_4379619	2A	109	0.161454069	0.28440367	-0.547706692
IAAV902	3A	93	0.161779902	0.133027523	0.686880662
tplb0035h03_1251	7B	145	0.161841617	0.162844037	0.641088348
BS00040814_51	6A	141	0.162135859	0.451834862	0.48164867
CAP7_c10839_300	4B	71	0.162244699	0.121559633	-0.773440505
CAP12_c8163_118	1A	132	0.162370588	0.211009174	-0.582524799
wsnp_Ku_c24742_34711973	7A	130	0.16265966	0.119266055	-0.740937562
wsnp_Ku_c44760_51961180	7A	148	0.16266212	0.188073394	-0.615372206
IACX11443	7B	134	0.162835781	0.373853211	0.505714699
BobWhite_c6633_179	5B	72	0.163336064	0.146788991	0.725502357
Excalibur_c36377_615	5B	71	0.163336064	0.146788991	-0.725502357
BS00089181_51	7B	77	0.163343671	0.447247706	-0.534588999
BobWhite_c14495_230	4A	140	0.163717029	0.259174312	-0.556476645
wsnp_Ku_c4924_8816643	4A	66	0.163795782	0.105504587	0.762875997
IAAV2324	1B	63	0.164141321	0.178899083	0.640725753
BS00072993_51	3B	86	0.1647226	0.105504587	-0.751750192
wsnp_Ex_c28204_37349164	2A	108	0.164760454	0.403669725	-0.475155427
Tdurum_contig42366_818	3B	92	0.164776228	0.490825688	0.461002067
BS00084703_51	4A	127	0.164910266	0.158256881	0.653636301
BobWhite_c836_422	5D	63	0.164965588	0.467889908	0.475048538
wsnp_Ku_c3688_6797159	2A	156	0.165197501	0.26146789	0.537334834
Tdurum_contig28247_226	6B	122	0.165563343	0.098623853	-0.786935985
Tdurum_contig42366_893	3B	92	0.165686236	0.486238532	-0.462384089
RAC875_rep_c118667_79	2B	109	0.165858297	0.114678899	-0.728274191
BS00059422_51	1A	20	0.165954437	0.252293578	0.559890496
BS00089968_51	5A	51	0.165998978	0.190366972	-0.603599862
tplb0058p02_2806	7B	134	0.166109042	0.334862385	0.502397949
BS00023080_51	6B	93	0.166129694	0.467889908	-0.474089587
Excalibur_rep_c110824_66	6B	93	0.166129694	0.467889908	-0.474089587
Tdurum_contig54925_225	2B	108	0.166216195	0.091743119	0.88300159
BS00093201_51	2A	123	0.166520771	0.376146789	-0.475288176
BS00003891_51	6B	39	0.166525871	0.321100917	-0.509904971
BS00010557_51	7B	78	0.166611048	0.405963303	0.53617494
Ra_c14408_576	6A	77	0.166655757	0.302752294	1.869302747
wsnp_RFL_Contig4236_4881643	7B	90	0.16701483	0.383027523	-0.508795923
IAAV4514	6B	65	0.16740693	0.185779817	0.64162367
Kukri_c27172_757	6B	65	0.167541664	0.183486239	0.645890294
Kukri_c16087_281	5A	144	0.167778711	0.376146789	-0.476534907
BobWhite_c7114_237	5A	8	0.168502259	0.412844037	-0.478430508
RFL_Contig5871_1771	3B	75	0.168694463	0.066513761	0.982322702
wsnp_Ex_c2017_3787478	7A	105	0.169117322	0.277522936	-0.54599495
CAP12_c1468_114	3B	125	0.169167934	0.28440367	-0.538456823
RAC875_c6280_292	4A	127	0.16979785	0.068807339	0.961552383
Kukri_c36747_195	5A	49	0.169815353	0.123853211	-0.713459987
BS00022500_51	5A	49	0.169815353	0.123853211	0.713459987
wsnp_Ex_rep_c101757_87065169	5A	49	0.169815353	0.123853211	0.713459987
BS00068435_51	5A	123	0.169948618	0.353211009	-0.49106368
Excalibur_c20083_433	6B	70	0.170328596	0.399082569	0.473294959
BobWhite_c34920_228	6B	65	0.170443547	0.176605505	0.642352511
wsnp_Ex_rep_c68480_67305954	6B	65	0.170443547	0.176605505	0.642352511
wsnp_Ra_c54050_57499377	6B	65	0.170443547	0.176605505	0.642352511
Tdurum_contig49656_679	7B	149	0.170520175	0.497706422	-0.531127743
wsnp_Ex_c22089_31269531	6A	72	0.170645853	0.323394495	-0.506963905
BS00011795_51	6B	120	0.170669414	0.098623853	0.764004631
Excalibur_c28759_914	6B	120	0.170669414	0.098623853	0.764004631
wsnp_BF202706D_Ta_1_1	4D	84	0.17070496	0.19266055	0.583804681
RAC875_c88279_291	6B	65	0.170721153	0.188073394	-0.611110988
Kukri_c16416_647	7D	138	0.170742159	0.052752294	-1.029284881
IAAV125	4A	50	0.170886377	0.334862385	0.487189233
BS00073413_51	1A	106	0.170986678	0.05733945	0.982202467
BobWhite_c8680_918	4A	135	0.170993708	0.144495413	-0.659331151
wsnp_Ex_c1319_2522992	6B	65	0.171099798	0.185779817	-0.627530864
RAC875_c8121_1997	3B	95	0.171363286	0.495412844	0.448387236
Tdurum_contig10677_529	7B	103	0.171568264	0.470183486	0.489975451
Excalibur_rep_c106283_82	6D	119	0.17158891	0.431192661	0.475344266
RAC875_c47137_112	1B	61	0.171879363	0.144495413	0.671305981
Excalibur_c42255_425	5A	144	0.172023138	0.373853211	-0.472537746
RAC875_c17189_155	6B	63	0.172091193	0.123853211	-0.724911606
BS00034303_51	5A	46	0.172118364	0.185779817	-0.60575826
RAC875_c31493_120	2D	42	0.172192695	0.096330275	-0.829975782
Kukri_c41694_285	6B	65	0.172336607	0.174311927	-0.640270642
BobWhite_rep_c66990_294	3B	80	0.17251735	0.121559633	-0.70848456
Kukri_c11327_977	2A	102	0.172657104	0.330275229	-0.478974793
Excalibur_rep_c92855_977	6B	66	0.172693881	0.371559633	-0.469339979
Excalibur_c8585_701	1B	118	0.172882743	0.451834862	6.568097829
BobWhite_c23617_167	1B	118	0.172882743	0.451834862	-6.568097829
Tdurum_contig11216_942	1B	118	0.172882743	0.451834862	-6.568097829
BobWhite_c35443_249	6B	82	0.17289242	0.137614679	-0.692736232
BobWhite_c4729_243	7B	145	0.172926277	0.435779817	0.467289626
wsnp_Ra_c22775_32274079	4A	133	0.173315093	0.155963303	-0.639342737
RAC875_c49370_327	4A	94	0.173323437	0.087155963	-0.848365484
BS00080090_51	5A	53	0.173439303	0.160550459	-2.202115666
Ku_c101932_436	3B	71	0.173519061	0.169724771	0.627051378
wsnp_Ex_c3040_5615597	3B	81	0.173684203	0.096330275	-0.773669941
BS00084133_51	5D	198	0.173701012	0.486238532	0.456862498
wsnp_BE637971B_Ta_1_20	1B	41	0.173866493	0.160550459	0.669608328
BobWhite_c32938_264	2B	115	0.174134028	0.059633028	-0.976527589
RFL_Contig1863_250	2A	26	0.174273412	0.217889908	-0.550978743
RAC875_c34939_963	7B	171	0.174436324	0.376146789	0.601030972
BS00068358_51	1A	71	0.174449062	0.371559633	0.578227408
Tdurum_contig9612_971	6B	39	0.174623009	0.321100917	-0.505940259
Excalibur_c60931_1260	1B	82	0.174628785	0.486238532	0.492833054
wsnp_Ex_c10550_17231658	7B	90	0.174961053	0.119266055	0.689964232
Tdurum_contig97520_902	6A	139	0.175148272	0.467889908	0.490935045
Kukri_c11318_591	2B	72	0.17560372	0.084862385	-0.910655477
BS00009807_51	2B	72	0.17560372	0.084862385	0.910655477
IAAV3165	2B	72	0.17560372	0.084862385	0.910655477
Kukri_c59939_94	2B	72	0.17560372	0.084862385	0.910655477
wsnp_Ex_c10596_17293363	2B	72	0.17560372	0.084862385	0.910655477
IACX5982	1A	65	0.175696982	0.412844037	0.476338838
Ra_c105904_187	2B	160	0.176231195	0.158256881	-0.638096649
RFL_Contig622_1601	3B	69	0.176298342	0.213302752	-0.552659935
Tdurum_contig17421_310	6B	93	0.176310394	0.470183486	-0.463583161
Tdurum_contig9132_102	3B	69	0.176562052	0.201834862	-0.5577975
Ra_c14852_1487	6B	61	0.176690632	0.408256881	0.470579596
BS00062967_51	7B	65	0.176765044	0.240825688	0.579957749
wsnp_Ku_c11060_18147688	7B	64	0.176765044	0.240825688	0.579957749
wsnp_Ex_c54453_57331510	4A	40	0.177013422	0.201834862	-0.550993183
RAC875_rep_c75639_706	6B	65	0.177149464	0.181192661	0.63178902
RAC875_c33823_279	3D	84	0.17715124	0.486238532	-0.46282744
wsnp_CAP8_rep_c3844_1896355	7A	212	0.177227009	0.25	0.573972316
Excalibur_c7968_2218	5B	71	0.177246708	0.144495413	-0.702454134
Kukri_c46932_155	5B	71	0.177246708	0.144495413	0.702454134
wsnp_JD_c5795_6955627	5B	71	0.177246708	0.144495413	0.702454134
IACX293	1A	71	0.177824596	0.357798165	0.591729033
wsnp_Ex_c21197_30325539	4A	49	0.1781032	0.415137615	0.458584766
IAAV5232	2A	151	0.178140592	0.220183486	-0.613903078
wsnp_Ex_c11350_18330107	7A	130	0.178266109	0.087155963	-0.835014677
wsnp_Ex_c1097_2105209	3B	63	0.178444916	0.153669725	-0.627180089
Kukri_c57674_324	7A	113	0.178495718	0.47706422	0.456077235
wsnp_JD_c23511_20069005	5A	85	0.178498781	0.305045872	-0.521726024
RAC875_c45791_450	6B	65	0.179118285	0.185779817	0.614045206
Excalibur_c15411_643	7A	128	0.179322276	0.403669725	-0.471918312
BobWhite_c40602_313	6A	137	0.179418628	0.233944954	0.536960783
BS00029208_51	2A	26	0.179884652	0.371559633	-0.480573945
Tdurum_contig93100_149	4A	135	0.179899823	0.153669725	0.640069969
wsnp_Ex_c4331_7808746	4A	127	0.179899823	0.153669725	-0.640069969
RAC875_c19425_903	6B	39	0.179959411	0.311926606	-0.501078005
BS00022884_51	3A	138	0.180117247	0.229357798	0.53995312
Excalibur_c3795_198	6B	61	0.180123498	0.412844037	-0.468860998
BS00011330_51	7A	89	0.180266652	0.256880734	-0.52432252
Kukri_c10711_632	6A	77	0.180298719	0.314220183	-1.562936253
wsnp_Ra_c18498_27571740	4B	71	0.180339133	0.266055046	-0.547303493
BS00087279_51	3B	73	0.180459358	0.422018349	0.467528928
CAP7_c3667_77	3B	73	0.180459358	0.422018349	0.467528928
Kukri_c19751_873	2B	108	0.180694754	0.266055046	-0.536580196
Excalibur_c13337_219	7A	113	0.180852131	0.486238532	-0.464785223
wsnp_Ex_c53387_56641291	7A	213	0.180868192	0.247706422	-0.553934889
BS00074962_51	1B	41	0.180981922	0.116972477	-0.711860357
Kukri_c11959_587	7B	134	0.180986181	0.383027523	0.475436473
RAC875_c1148_149	4A	95	0.180997494	0.401376147	-0.505638972
CAP11_c2941_210	2B	131	0.181449262	0.314220183	0.496018725
wsnp_JD_c13903_13781269	1A	78	0.181484871	0.151376147	-0.665368932
BS00067421_51	1A	78	0.181484871	0.151376147	0.665368932
BS00075108_51	3B	63	0.181627944	0.302752294	0.550189974
Kukri_c32046_493	3B	63	0.181627944	0.302752294	-0.550189974
Ku_c554_1239	7A	113	0.182036859	0.474770642	-0.458668252
Excalibur_rep_c106790_155	4D	81	0.182061455	0.275229358	0.492416608
wsnp_Ex_c9722_16062937	1A	92	0.182170161	0.405963303	0.473426612
BS00021999_51	6A	72	0.182181017	0.323394495	-0.491501263
Kukri_c26168_423	1B	61	0.182749696	0.128440367	-0.668291575
Kukri_c42522_155	1B	63	0.182749696	0.128440367	-0.668291575
tplb0024j12_840	4A	50	0.183612524	0.348623853	-0.475455019
wsnp_Ex_c23102_32328851	7A	141	0.183895862	0.357798165	0.462560267
tplb0024l03_910	2B	115	0.183972049	0.135321101	-0.650799314
Excalibur_c3730_2098	5B	26	0.183978935	0.362385321	-0.498214141
wsnp_Ex_c6817_11762714	1A	70	0.184186316	0.364678899	-0.573961107
BobWhite_c23953_312	2A	104	0.184260749	0.419724771	-0.450994207
wsnp_BG263521A_Ta_2_2	2A	104	0.184260749	0.419724771	-0.450994207
wsnp_Ex_c2171_4074003	5A	148	0.184470361	0.103211009	-0.7488137
IACX8470	2B	111	0.184471034	0.332568807	0.481717926
BS00066186_51	2A	83	0.184511354	0.438073394	0.465184265
Kukri_c1214_2316	5B	178	0.184659858	0.282110092	-0.489285311
Kukri_c1214_825	5B	178	0.184659858	0.282110092	-0.489285311
wsnp_Ex_c16378_24870688	3B	77	0.184771921	0.068807339	-0.94436603
wsnp_Ex_c26172_35422935	6B	66	0.184808494	0.233944954	0.550915728
BS00003350_51	7B	91	0.18485948	0.394495413	0.488262599
wsnp_Ex_c5740_10081171	2A	141	0.185128699	0.213302752	0.553820545
BS00070004_51	2A	113	0.185131058	0.44266055	-0.452169129
IAAV9044	3A	177	0.185444052	0.311926606	0.478831676
BS00081506_51	2A	124	0.185573414	0.383027523	-0.453815718
Kukri_c45876_157	6B	121	0.185665106	0.103211009	0.722038401
BS00104667_51	2B	114	0.18594708	0.229357798	0.535726085
RAC875_c44064_222	5D	67	0.186448603	0.47706422	0.45483532
wsnp_Ex_c10886_17694220	4A	50	0.186471597	0.348623853	0.458519646
RAC875_c14408_783	6A	77	0.18715724	0.412844037	0.9716912
wsnp_Ku_c8927_15048149	2A	116	0.187625483	0.481651376	-0.458931995
RAC875_c48456_444	6B	66	0.187873415	0.360091743	0.460276827
BS00068108_51	5A	144	0.187900011	0.373853211	-0.463370197
BobWhite_c16987_106	5B	72	0.187941437	0.142201835	0.689269987
wsnp_Ex_c40595_47620787	1A	75	0.188077521	0.107798165	-0.721060357
wsnp_Ex_c662_1301994	7A	33	0.188081174	0.270642202	-0.515403561
wsnp_Ku_c850_1758318	2A	156	0.188587595	0.268348624	0.50374061
BS00068245_51	6B	105	0.18868573	0.123853211	-0.679779349
IACX6178	2A	47	0.188755167	0.394495413	0.461943992
Excalibur_c44485_362	7A	59	0.189030341	0.23853211	-0.497160948
Kukri_rep_c73094_348	5D	72	0.189442445	0.105504587	-0.745425247
wsnp_Ra_rep_c74497_72390803	2B	119	0.189657307	0.19266055	0.572710731
BS00081120_51	5A	39	0.189692308	0.137614679	0.639031665
D_contig78519_72	7D	23	0.18999507	0.229357798	0.542398139
RAC875_c67770_822	3A	15	0.190180976	0.23853211	0.520816158
Tdurum_contig45618_1089	7A	232	0.190195545	0.135321101	-0.648453662
RAC875_rep_c106596_127	2B	42	0.190304757	0.213302752	-0.531378341
wsnp_JD_c40990_29127031	1A	71	0.19046586	0.043577982	-1.09952679
wsnp_BF474340A_Ta_2_1	1A	119	0.190806823	0.169724771	0.595360231
Kukri_c19709_383	1B	63	0.190816612	0.123853211	-0.675933862
Kukri_c14968_674	1B	65	0.190816612	0.123853211	0.675933862
IAAV6777	6A	136	0.190853286	0.45412844	0.456914604
wsnp_Ex_c6094_10663424	4A	127	0.190858166	0.155963303	-0.602236779
BS00065783_51	6B	120	0.190859459	0.087155963	-0.764423142
Kukri_c30754_271	6D	134	0.191151452	0.376146789	0.463869957
Tdurum_contig12326_232	7A	134	0.192083671	0.298165138	-0.53769268
BS00095225_51	1D	68	0.192174103	0.268348624	0.609261799
Tdurum_contig46808_4106	6B	82	0.192332567	0.139908257	0.665597457
BS00092197_51	7A	130	0.192453048	0.48853211	0.458475704
IAAV6424	2B	113	0.192651781	0.172018349	0.598469858
Excalibur_rep_c68210_468	6B	72	0.193089324	0.44266055	-0.459489686
RAC875_rep_c72491_171	6B	39	0.19325749	0.327981651	0.479866138
wsnp_Ex_c539_1072859	4A	60	0.193399978	0.302752294	-0.477626808
RAC875_c63067_283	1B	61	0.193643108	0.121559633	-0.687024632
BobWhite_c19346_434	7A	180	0.193679619	0.167431193	-0.597781612
Tdurum_contig82190_124	5A	84	0.193781617	0.30733945	0.530519353
RAC875_c31299_1215	6B	110	0.193821563	0.112385321	0.703331369
Tdurum_contig67161_99	7B	136	0.193849633	0.447247706	0.455648733
BS00055769_51	6B	1	0.193967422	0.311926606	0.474002416
Tdurum_contig48523_1838	1B	80	0.194036267	0.344036697	-0.473548446
RAC875_c16419_585	5D	205	0.19407692	0.259174312	0.496900884
wsnp_BE403710B_Ta_2_1	4A	95	0.194300235	0.394495413	-0.486994072
RAC875_c57962_101	7A	136	0.194462303	0.426605505	0.453048056
Excalibur_c26226_458	4B	60	0.194469943	0.206422018	-0.614589435
wsnp_BE444858D_Ta_1_1	4D	84	0.194680678	0.176605505	0.57005976
BS00022810_51	7B	145	0.194766846	0.451834862	-0.440600263
RFL_Contig2971_282	1B	123	0.195040505	0.055045872	1.009372471
D_F5XZDLF01B7ECX_54	6B	93	0.195170722	0.46559633	0.444582422
BS00026432_51	2B	131	0.19529215	0.151376147	0.613749402
wsnp_Ra_c6586_11477949	2A	150	0.195354939	0.21559633	0.570560234
Excalibur_c37393_75	5D	67	0.195355191	0.47706422	-0.44415424
BS00046052_51	3B	63	0.195628369	0.201834862	0.594226525
BobWhite_c13373_250	2A	19	0.1956776	0.48853211	-0.437237632
Tdurum_contig46583_2203	4A	147	0.195806	0.110091743	-0.736028351
wsnp_Ex_c2615_4862266	5B	58	0.195826384	0.305045872	-0.48131934
RAC875_c50787_146	3B	68	0.195875234	0.26146789	0.518262905
D_GB5Y7FA02JRQ1I_101	5D	187	0.195976535	0.146788991	-0.601840281
Kukri_c8200_2456	4A	87	0.195976535	0.146788991	-0.601840281
Kukri_rep_c106490_1398	5D	187	0.195976535	0.146788991	-0.601840281
Ku_c20100_1746	7A	35	0.196132319	0.366972477	-0.448214901
BobWhite_rep_c62964_873	2A	102	0.196339677	0.080275229	-0.790443243
wsnp_Ex_c4942_8793029	6D	151	0.196605521	0.176605505	-0.619944301
IAAV3851	3A	170	0.197165945	0.291284404	-0.500186572
RAC875_c63933_184	5D	194	0.197406394	0.20412844	-0.553702597
Kukri_c96249_58	5D	130	0.197558194	0.162844037	0.585521865
RAC875_c63975_307	2A	108	0.197699653	0.470183486	-0.427666223
wsnp_Ex_c34011_42398664	6B	66	0.19774455	0.247706422	0.514855996
BS00062996_51	5A	27	0.197865235	0.366972477	0.441916821
Excalibur_c24354_465	3A	144	0.198036101	0.339449541	-0.462704627
wsnp_Ex_c22862_32074455	2A	104	0.198129189	0.417431193	0.438395788
Kukri_c20631_614	4D	85	0.198325502	0.408256881	0.461114999
wsnp_Ku_c44483_51751682	5D	187	0.199028748	0.149082569	0.596771697
Kukri_c23958_187	3B	63	0.19903069	0.162844037	0.627859377
RFL_Contig1823_1044	1B	118	0.199134385	0.45412844	-3.073361371
Excalibur_c32366_122	4A	49	0.199363336	0.339449541	-0.453863546
Ra_c700_1024	5A	63	0.199536484	0.211009174	0.529964068
BobWhite_c10610_149	4A	100	0.199790081	0.387614679	-0.447737463
Excalibur_c4699_215	5B	152	0.200365248	0.383027523	0.484694586
BS00106142_51	4B	26	0.200492231	0.490825688	-0.420590389
Kukri_c9522_622	5B	71	0.201269778	0.142201835	0.665938668
Excalibur_c25599_358	2A	26	0.20134227	0.389908257	0.449809246
BobWhite_s66966_118	4A	127	0.201361774	0.160550459	0.584124649
RFL_Contig5709_3005	3B	25	0.20152034	0.376146789	0.432349601
wsnp_Ex_c607_1204908	5B	11	0.201527559	0.19266055	-0.579995197
RAC875_c5544_4156	1A	70	0.201561874	0.383027523	0.453452512
Excalibur_c50584_358	5D	196	0.201582999	0.461009174	-0.437062723
CAP11_c896_88	4D	170	0.201871981	0.135321101	0.637750831
wsnp_Ex_c25628_34888439	1A	71	0.202345487	0.357798165	-0.551493698
Excalibur_c662_229	7A	35	0.202358754	0.266055046	-0.500085236
Jagger_c1423_102	6A	141	0.202451017	0.29587156	-0.473564362
RFL_Contig1622_1259	6A	25	0.202574026	0.23853211	-0.53496689
Kukri_c16758_443	2B	27	0.202892547	0.213302752	0.533619951
Kukri_c32958_390	4B	82	0.203692886	0.309633028	-0.480353753
BS00065956_51	3A	61	0.203907389	0.497706422	0.426529884
Tdurum_contig13946_241	1A	57	0.204019574	0.144495413	-0.630702828
Tdurum_contig11334_554	1B	63	0.204149497	0.116972477	-0.676067357
wsnp_JD_rep_c63957_40798121	2D	12	0.204497804	0.206422018	-0.55051665
D_GB5Y7FA02HBLTO_213	1D	68	0.204674467	0.270642202	-0.594936693
Ra_c11529_647	5A	131	0.205029657	0.415137615	-0.424086131
BobWhite_c23790_98	2B	71	0.205036852	0.04587156	-1.095231707
Tdurum_contig46366_913	5B	45	0.205167871	0.240825688	0.596203895
Kukri_c106476_350	7A	89	0.205280023	0.438073394	0.422351597
Kukri_c147_1620	1B	65	0.205350748	0.472477064	-0.448967582
Kukri_c1214_948	5B	178	0.205439671	0.277522936	-0.465071848
tplb0022c16_494	7A	43	0.205533777	0.334862385	0.47390697
BS00022532_51	2D	9	0.205640281	0.396788991	0.443998351
RAC875_c47161_100	2A	47	0.205672235	0.394495413	0.441953446
RAC875_c829_1143	2A	26	0.205672235	0.394495413	0.441953446
CAP12_c259_307	2A	47	0.205672235	0.394495413	-0.441953446
BS00083918_51	6B	120	0.20585901	0.082568807	-0.750917781
CAP12_c703_150	5B	93	0.205898876	0.337155963	0.474875298
BobWhite_c14409_206	5D	196	0.206018404	0.426605505	-0.431450161
wsnp_RFL_Contig2403_1927045	1B	137	0.206103745	0.236238532	0.54409181
wsnp_Ex_c7196_12357989	5B	151	0.206281148	0.45412844	-0.471998932
RAC875_c85550_73	1A	156	0.206518274	0.236238532	0.484890965
RAC875_c30397_887	6D	119	0.20675536	0.426605505	0.438448968
Kukri_rep_c74178_178	3B	63	0.206994896	0.167431193	0.623194609
Excalibur_c39248_485	3A	101	0.207145553	0.479357798	-0.430364422
BS00004903_51	1A	29	0.207163042	0.114678899	0.671733213
Ex_c64327_523	1B	44	0.207163042	0.114678899	0.671733213
IAAV1624	1B	61	0.207163042	0.114678899	0.671733213
IAAV2838	1A	51	0.207163042	0.114678899	0.671733213
IAAV7611	1B	63	0.207163042	0.114678899	0.671733213
Ku_c13532_1753	1B	61	0.207163042	0.114678899	0.671733213
Kukri_c29582_126	1B	63	0.207163042	0.114678899	0.671733213
Kukri_c51925_654	1B	61	0.207163042	0.114678899	0.671733213
RAC875_c79370_378	1B	62	0.207163042	0.114678899	0.671733213
RAC875_rep_c77710_180	1B	64	0.207163042	0.114678899	0.671733213
Tdurum_contig42092_1047	1B	61	0.207163042	0.114678899	0.671733213
Tdurum_contig44861_1253	1B	63	0.207163042	0.114678899	0.671733213
Tdurum_contig9874_391	1B	44	0.207163042	0.114678899	0.671733213
BS00005004_51	1B	44	0.207163042	0.114678899	-0.671733213
Ku_c3695_1696	1B	61	0.207163042	0.114678899	-0.671733213
RAC875_c21367_209	1B	44	0.207163042	0.114678899	-0.671733213
RAC875_c37934_225	1A	46	0.207163042	0.114678899	-0.671733213
RAC875_c4910_98	1B	63	0.207163042	0.114678899	-0.671733213
RAC875_c51663_87	1B	51	0.207163042	0.114678899	-0.671733213
Tdurum_contig100344_160	1B	63	0.207163042	0.114678899	-0.671733213
Tdurum_contig13095_97	1B	64	0.207163042	0.114678899	-0.671733213
Tdurum_contig56188_569	1B	53	0.207163042	0.114678899	-0.671733213
tplb0055p02_1074	1B	61	0.207163042	0.114678899	-0.671733213
wsnp_Ku_c28164_38103270	1B	31	0.207163042	0.114678899	-0.671733213
Kukri_c15823_196	5B	178	0.207327741	0.461009174	-0.416781444
BS00094681_51	1A	71	0.207627387	0.360091743	0.535036128
RAC875_c25339_200	5A	84	0.20766981	0.332568807	0.49058661
BS00067599_51	7B	64	0.20786499	0.243119266	0.539203672
BS00065296_51	5A	16	0.208022032	0.470183486	0.434209043
D_GCE8AKX02J2BYY_249	5D	187	0.208109807	0.201834862	0.530325078
wsnp_Ra_c10203_16850924	3B	69	0.208223692	0.211009174	0.51955961
BobWhite_c40633_308	5A	84	0.208836492	0.327981651	-0.492217698
wsnp_Ku_rep_c72821_72480395	3B	72	0.209124218	0.220183486	-0.514803239
Excalibur_s107771_77	1A	70	0.209156252	0.137614679	0.633179746
Kukri_c17942_239	5D	187	0.209297168	0.20412844	-0.527889568
Ra_c700_2210	5A	63	0.209413983	0.20412844	-0.518923878
wsnp_Ex_c1137_2182795	1A	35	0.209417817	0.252293578	-0.539757353
D_GCE8AKX02IXEFJ_281	5D	195	0.209560692	0.46559633	-0.428165219
Ex_c12134_939	6D	156	0.20971307	0.176605505	-0.60166264
RAC875_c2044_170	3B	69	0.209756558	0.199541284	0.519007018
wsnp_Ex_c3136_5798236	5A	131	0.209920081	0.415137615	-0.420260258
wsnp_Ex_c33675_42124657	5B	95	0.210066499	0.380733945	-0.447267461
Excalibur_c92249_102	6B	82	0.210191297	0.133027523	-0.650436079
BS00063946_51	3B	95	0.210347743	0.344036697	-0.449447592
RAC875_c101541_132	6B	122	0.21041725	0.174311927	0.6007423
RAC875_rep_c105196_532	1D	100	0.210469865	0.142201835	0.616119086
Excalibur_c42146_338	2B	131	0.210480137	0.137614679	-0.626844239
Tdurum_contig61938_424	2A	150	0.210974091	0.392201835	-0.439901847
Kukri_c2634_487	4A	50	0.211219852	0.348623853	-0.442235147
Kukri_c3983_670	6B	65	0.211283351	0.178899083	0.578579126
BS00003852_51	6B	39	0.211685901	0.323394495	-0.464796931
Kukri_c94033_432	4B	68	0.211826228	0.105504587	-0.695733772
wsnp_Ku_rep_c68953_68153061	7B	78	0.212002997	0.405963303	0.480179361
Ex_c52711_584	2B	143	0.212040775	0.350917431	0.452666721
BobWhite_c9711_71	3B	25	0.21222176	0.461009174	0.411970029
BS00108062_51	5B	47	0.212362156	0.240825688	0.591527887
RFL_Contig1338_2062	1D	33	0.212393479	0.428899083	0.4446633
Kukri_c31776_1621	2A	26	0.212586923	0.394495413	0.440519058
wsnp_JD_c1316_1891903	3B	69	0.212817179	0.213302752	-0.516012696
Excalibur_c12996_775	7A	136	0.213041805	0.197247706	0.562504992
Jagger_c3991_101	5B	63	0.213340272	0.103211009	-0.754023154
BS00067436_51	1B	98	0.213459164	0.305045872	-0.462674528
BobWhite_c8202_245	5A	35	0.213506941	0.424311927	0.433327352
D_F5XZDLF01A85DT_301	1D	61	0.213606808	0.486238532	0.419406867
Kukri_c82555_88	1A	57	0.213729083	0.181192661	-0.566861295
wsnp_Ex_c8400_14157318	7B	134	0.213752843	0.348623853	-0.451435374
wsnp_Ex_c1246_2393978	4A	133	0.213843305	0.162844037	-0.578388664
D_contig12192_450	1B	123	0.213919292	0.04587156	-0.995310399
Excalibur_c91745_337	5D	191	0.213959911	0.162844037	-0.550975699
wsnp_Ku_c10877_17896883	5D	191	0.213959911	0.162844037	-0.550975699
BS00045330_51	3B	68	0.213983189	0.293577982	0.485848996
BS00003955_51	6B	65	0.214248946	0.174311927	0.588583708
BS00064654_51	6B	65	0.214248946	0.174311927	0.588583708
Excalibur_c83451_218	6B	65	0.214248946	0.174311927	0.588583708
wsnp_Ra_rep_c73725_71801179	6B	65	0.214248946	0.174311927	0.588583708
RAC875_c26400_88	6B	65	0.214248946	0.174311927	-0.588583708
BobWhite_c43557_103	7B	171	0.214340648	0.213302752	-1.408808316
wsnp_Ex_rep_c66900_65314631	5A	53	0.21436889	0.155963303	2.350087232
Excalibur_c9580_1142	2B	107	0.21440356	0.048165138	-1.026560359
BobWhite_c38001_528	2B	115	0.214553605	0.137614679	-0.593909158
BS00022466_51	4B	87	0.215084714	0.144495413	0.598622505
Ra_c272_1632	1A	71	0.215131948	0.080275229	0.815719276
BobWhite_c3269_141	7B	77	0.215226247	0.350917431	0.512578561
JD_c3269_342	7B	77	0.215226247	0.350917431	-0.512578561
Kukri_c3734_400	5B	218	0.215235687	0.167431193	-0.584322453
IAAV1410	3A	123	0.215355433	0.174311927	0.546299935
BS00065366_51	2A	135	0.215421342	0.426605505	0.43169535
Kukri_c99107_143	7B	78	0.215817122	0.353211009	0.511717588
Excalibur_rep_c102052_721	2A	118	0.216022964	0.362385321	0.428726832
BobWhite_c47740_85	5B	42	0.216183127	0.385321101	-0.485016492
D_contig13475_402	1D	56	0.216508269	0.151376147	-0.584299616
RAC875_c26214_505	2A	47	0.216770791	0.399082569	0.433233402
wsnp_RFL_Contig1951_1127302	2A	47	0.216770791	0.399082569	-0.433233402
Excalibur_rep_c105674_315	7A	213	0.21700471	0.068807339	0.821285332
Kukri_rep_c69627_954	6A	99	0.217029412	0.240825688	0.494420389
Excalibur_c32726_125	1B	63	0.217081108	0.121559633	-0.643141461
wsnp_Ex_c11976_19193550	1B	63	0.217094658	0.121559633	-0.648007203
BS00022180_51	1B	64	0.217104021	0.133027523	0.606655031
wsnp_Ex_rep_c101500_86856089	1D	68	0.217121446	0.25	0.483750203
RFL_Contig3841_2433	4A	138	0.21731064	0.158256881	-0.587059753
Kukri_c29039_315	1A	84	0.217379228	0.183486239	-0.547194457
Tdurum_contig8441_602	7A	114	0.217962972	0.346330275	-0.444123393
BS00000721_51	1D	68	0.218048158	0.206422018	-0.530244384
Excalibur_c6782_253	3B	6	0.218282642	0.275229358	0.46834667
RAC875_c7670_219	4A	127	0.218475628	0.146788991	-0.590518216
BS00094771_51	4B	63	0.218525316	0.259174312	0.533208393
Kukri_rep_c109098_132	7A	98	0.218714122	0.302752294	0.457945518
Kukri_c100592_82	7B	100	0.21875539	0.302752294	0.471987145
RAC875_c13920_836	6B	40	0.21886359	0.323394495	0.45920904
IAAV2072	1A	75	0.219245502	0.44266055	-0.425227868
Tdurum_contig30451_88	2A	104	0.21975479	0.392201835	-0.421501384
Kukri_rep_c109463_264	5B	155	0.219784018	0.305045872	-0.474473523
BS00066770_51	7D	3	0.220008992	0.087155963	-0.751593511
BobWhite_c10343_320	6A	141	0.220125112	0.458715596	0.420442847
wsnp_BE605194B_Ta_2_7	7B	103	0.220138572	0.45412844	-0.439427926
RAC875_c10286_1247	3A	78	0.220262512	0.25	-0.483406245
wsnp_Ex_c7002_12063325	6A	131	0.220287263	0.21559633	0.532065021
Excalibur_c7033_159	1A	78	0.22045759	0.137614679	0.635537039
wsnp_Ku_c15816_24541162	5A	63	0.220526498	0.247706422	0.477121883
RAC875_c13920_747	6B	39	0.220646635	0.318807339	0.454930634
Jagger_c5859_114	5B	76	0.22084022	0.172018349	0.641208115
D_GDS7LZN02I3554_251	5D	195	0.221085782	0.456422018	0.4153086
RAC875_c11969_384	7A	44	0.221146639	0.28440367	-0.462542637
BobWhite_c23903_443	5B	91	0.22132553	0.04587156	0.959580899
RAC875_c36779_148	5B	90	0.22132553	0.04587156	0.959580899
Kukri_c28160_2017	7B	147	0.221558906	0.282110092	0.481571715
RAC875_c8081_435	3B	69	0.221861701	0.20412844	0.510533619
Tdurum_contig30576_247	4A	91	0.22202488	0.208715596	0.494926651
Excalibur_c1208_72	5A	62	0.222048686	0.25	-0.476021829
wsnp_Ex_c5075_9013594	6B	65	0.222303043	0.178899083	-0.577656889
wsnp_BF291478B_Ta_2_1	6B	65	0.222303043	0.178899083	0.577656889
wsnp_Ex_c1319_2522682	6B	65	0.222303043	0.178899083	0.577656889
Tdurum_contig6121_907	6B	66	0.222574319	0.181192661	0.543982425
RAC875_c25848_122	2A	140	0.222634578	0.479357798	-0.444024957
Tdurum_contig56342_134	7B	76	0.222671946	0.282110092	0.513886492
BS00109319_51	7A	136	0.222685509	0.197247706	-0.550905805
wsnp_Ex_c55340_57883276	6A	72	0.222914764	0.337155963	0.448367677
Kukri_c33670_506	1B	55	0.222942461	0.194954128	-0.526791872
Tdurum_contig9874_547	1B	63	0.222951458	0.119266055	0.643609867
BS00064146_51	7B	103	0.223080721	0.293577982	-0.490935589
RAC875_c27548_234	7B	93	0.22314904	0.114678899	-0.624558709
BS00108733_51	5D	56	0.223421767	0.311926606	0.458663233
Kukri_c52608_142	2A	163	0.223482463	0.428899083	0.411313987
Excalibur_c15332_1194	3B	73	0.223682132	0.217889908	-0.499123065
BobWhite_c37358_208	1A	116	0.223732179	0.222477064	0.4916745
BS00110587_51	2A	113	0.223893611	0.449541284	0.415498963
wsnp_Ex_c1782_3365844	2A	102	0.224249019	0.082568807	-0.72575253
wsnp_Ex_rep_c101866_87158671	2A	102	0.224249019	0.082568807	0.72575253
Kukri_c3734_438	5B	218	0.224264897	0.165137615	0.576318663
Kukri_c46310_84	5B	218	0.224264897	0.165137615	0.576318663
wsnp_Ex_c2207_4136036	5B	218	0.224264897	0.165137615	0.576318663
wsnp_Ku_c16116_24914991	5B	218	0.224264897	0.165137615	-0.576318663
IAAV2401	5B	144	0.224312649	0.188073394	0.579673662
wsnp_Ex_c99215_85409445	6A	72	0.224386657	0.305045872	-0.462262775
RAC875_c64292_78	6B	57	0.224452046	0.126146789	-0.610647312
BobWhite_c20453_589	7A	213	0.224558802	0.071100917	-0.809846507
BS00030581_51	3B	70	0.224587606	0.245412844	-0.470400377
RFL_Contig3780_644	2A	113	0.224775119	0.45412844	-0.413751463
wsnp_Ex_c57094_58953404	5A	27	0.224886837	0.137614679	0.804451925
Excalibur_c29625_222	3B	68	0.225274991	0.373853211	-0.435626122
BobWhite_c19919_516	4A	62	0.225452123	0.323394495	-0.460555849
RAC875_c2253_1255	6A	37	0.225561719	0.153669725	0.559711566
BobWhite_c38408_71	5B	140	0.225921332	0.233944954	-0.520425756
BS00050057_51	5B	140	0.225921332	0.233944954	0.520425756
Tdurum_contig8171_1680	5B	140	0.225921332	0.233944954	0.520425756
BobWhite_c1633_643	6B	82	0.226166228	0.144495413	0.599241991
RAC875_rep_c92223_1022	6A	99	0.226249815	0.243119266	0.481898247
BS00105846_51	1B	29	0.226263606	0.45412844	0.410597589
BS00067775_51	4B	6	0.226676544	0.495412844	0.414585775
RAC875_rep_c108200_137	6B	72	0.227171149	0.438073394	-0.426660672
wsnp_Ex_c13721_21532196	7A	136	0.227229854	0.211009174	0.536409875
Tdurum_contig11896_550	1B	87	0.227274863	0.167431193	0.610654107
wsnp_Ex_c2723_5047696	3B	14	0.227438278	0.353211009	-0.428033124
wsnp_Ex_rep_c102044_87297599	6B	60	0.227506642	0.401376147	-0.416705347
BS00070695_51	1A	150	0.227552331	0.247706422	0.479367738
wsnp_CAP7_c254_138937	4A	137	0.227679614	0.155963303	0.572470309
BS00007429_51	7A	89	0.227686474	0.444954128	-0.403116916
Kukri_c26517_691	7A	134	0.227954195	0.199541284	-0.528238782
wsnp_BE442869B_Ta_1_1	4B	62	0.228193496	0.286697248	-0.538406471
BobWhite_c17021_269	3B	21	0.228921778	0.172018349	0.552554201
Excalibur_c1793_97	2A	106	0.22900413	0.474770642	-0.398590766
RAC875_c49291_156	5B	129	0.229168041	0.222477064	0.492191343
RFL_Contig4176_605	5D	195	0.229574468	0.449541284	-0.403997557
wsnp_Ex_c25300_34566908	6A	72	0.229968818	0.341743119	-0.439947312
Excalibur_c46365_304	1A	151	0.230136898	0.355504587	0.416347127
wsnp_BE399688B_Ta_2_1	2B	93	0.230290479	0.247706422	-0.478596062
BS00066226_51	6B	65	0.230401695	0.114678899	-0.619663238
wsnp_Ku_c38713_47298856	5B	168	0.230491163	0.144495413	0.569777569
wsnp_Ex_rep_c68003_66744451	5B	72	0.230507561	0.181192661	-0.588308623
IAAV5652	1A	62	0.230575507	0.302752294	-0.476351168
wsnp_Ex_c4069_7355431	3B	60	0.230595511	0.224770642	0.507862622
Kukri_c53501_305	2A	163	0.230658985	0.135321101	-0.615183522
Tdurum_contig77234_467	6B	66	0.231098973	0.201834862	-0.519427943
Excalibur_c7338_563	7B	134	0.231116085	0.385321101	0.427981116
Tdurum_contig43092_876	6B	39	0.231232206	0.424311927	-0.413802816
BobWhite_c24364_73	3B	86	0.231272219	0.105504587	-0.643214812
Kukri_rep_c115954_137	1A	71	0.231358404	0.369266055	0.520079025
Excalibur_rep_c68985_110	2B	110	0.231479746	0.073394495	0.757459275
wsnp_Ku_c33374_42877546	2A	20	0.231803353	0.139908257	-0.582504769
wsnp_Ex_c10100_16600633	1A	71	0.231831068	0.369266055	0.524188654
Excalibur_rep_c67100_1541	6A	141	0.231949849	0.373853211	0.414027754
wsnp_Ex_c17882_26646153	7B	60	0.232069738	0.073394495	0.803491093
wsnp_be496863B_Ta_2_1	7B	60	0.232069738	0.073394495	-0.803491093
Kukri_c25377_240	6B	64	0.23226224	0.121559633	-0.642432041
wsnp_Ex_c38711_46173464	7B	77	0.232610502	0.417431193	0.46168479
RAC875_c8890_148	7B	77	0.232610502	0.417431193	-0.46168479
Kukri_c5967_586	5A	84	0.232765004	0.330275229	0.46455416
Tdurum_contig36142_150	5A	84	0.232765004	0.330275229	-0.46455416
wsnp_Ex_rep_c70299_69243835	2A	141	0.233133825	0.194954128	-0.516756896
wsnp_Ex_c17693_26438399	7A	130	0.233461755	0.385321101	-0.424153162
wsnp_Ra_c27787_37299352	6D	87	0.233748909	0.144495413	0.560013468
wsnp_Ku_c55746_59522526	3B	21	0.233984302	0.224770642	-0.493328165
Excalibur_c25566_1000	3B	6	0.234252903	0.444954128	-0.407167226
Kukri_c47342_73	1B	57	0.234320209	0.133027523	0.58718599
wsnp_Ku_c19943_29512612	7A	156	0.234346106	0.073394495	0.800505799
Ex_c25467_851	4B	74	0.234454141	0.084862385	0.738667163
CAP12_c3074_192	1A	19	0.234553766	0.291284404	0.450116249
Kukri_c39377_286	1A	84	0.234565003	0.19266055	0.527724174
Excalibur_c833_1405	7D	26	0.234812721	0.128440367	0.613167125
BS00085589_51	6B	110	0.23487809	0.139908257	-0.58864773
BS00095826_51	7A	33	0.235085678	0.266055046	-0.459619226
Excalibur_c16197_748	3A	76	0.235486441	0.252293578	0.460940291
IAAV868	1D	90	0.23548742	0.30733945	0.417999131
BS00046165_51	2B	114	0.235662956	0.206422018	-0.522112129
RAC875_rep_c109433_782	3A	105	0.235816655	0.481651376	-0.41233793
Tdurum_contig60189_310	5B	183	0.235839732	0.371559633	0.426250289
BS00055768_51	6B	1	0.235945437	0.316513761	0.428552825
Kukri_c30322_414	1A	83	0.235955384	0.21559633	-0.498316261
Ex_c54863_29	7B	77	0.236056306	0.412844037	0.459344003
wsnp_Ex_rep_c109138_92064554	7B	77	0.236056306	0.412844037	-0.459344003
wsnp_Ku_c15761_24469519	6B	72	0.236152655	0.438073394	-0.413097133
wsnp_BF483648B_Ta_2_1	7B	77	0.23620995	0.415137615	0.459441699
RAC875_c17861_199	7A	98	0.236510885	0.217889908	-0.487580168
Kukri_c40035_258	2A	99	0.237351946	0.348623853	-0.42631542
Excalibur_c13811_1086	4A	142	0.237712207	0.245412844	0.470386094
wsnp_Ex_c7002_12063380	6A	131	0.237714256	0.213302752	-0.515563126
tplb0045p11_893	7A	148	0.23801108	0.410550459	-0.419891474
RFL_Contig3841_1986	4A	137	0.238590321	0.151376147	0.559528553
RFL_Contig3841_2595	4A	137	0.238590321	0.151376147	0.559528553
BobWhite_c45623_215	3B	69	0.239160826	0.206422018	0.485211505
Kukri_rep_c116323_79	6B	72	0.239297975	0.433486239	0.415334322
RAC875_c30138_595	1B	8	0.239734289	0.114678899	-0.633214444
Excalibur_c45297_316	5A	87	0.239772117	0.337155963	-0.458828646
IACX6023	6B	39	0.239804457	0.327981651	0.436286575
RFL_Contig5693_807	6B	39	0.239804457	0.327981651	0.436286575
RFL_Contig3841_2409	4A	137	0.239887209	0.080275229	0.780684402
wsnp_Ra_c12773_20367106	7A	228	0.240141595	0.153669725	-0.573635629
Excalibur_c3165_730	5B	115	0.240604849	0.401376147	0.40744166
wsnp_Ex_c3834_6971712	5B	77	0.240694896	0.174311927	-0.608792056
wsnp_BE424100D_Ta_1_1	1D	107	0.240859855	0.447247706	0.414459671
Excalibur_c16355_712	7A	51	0.240949499	0.105504587	0.661176338
wsnp_Ex_c8884_14841846	3A	106	0.241290499	0.467889908	0.405106636
BS00061179_51	3A	101	0.241290499	0.467889908	-0.405106636
BobWhite_c1085_412	7A	98	0.24140783	0.293577982	0.434537684
Excalibur_c14999_712	3B	69	0.241683986	0.201834862	-0.484851222
wsnp_Ex_c14481_22485922	6B	25	0.242617892	0.158256881	0.560490882
BS00041707_51	2A	106	0.243037356	0.483944954	0.391561414
wsnp_BE403597A_Ta_2_1	2A	106	0.243037356	0.483944954	0.391561414
Excalibur_c16851_142	1D	33	0.243259452	0.403669725	-0.421521589
wsnp_Ku_c93664_84327484	3B	71	0.243616687	0.098623853	0.69932721
BS00011869_51	3B	71	0.243616687	0.098623853	-0.69932721
RAC875_c44365_203	3B	68	0.243704886	0.376146789	-0.426664255
Ex_c12763_662	1A	71	0.243713818	0.05733945	0.878952912
RAC875_c18539_1159	1A	75	0.243713818	0.05733945	0.878952912
wsnp_Ex_c1374_2630879	1A	71	0.243713818	0.05733945	0.878952912
BobWhite_c14323_288	5B	71	0.244036308	0.100917431	0.708754194
BS00003575_51	1B	64	0.244111091	0.142201835	-0.559708479
BS00035690_51	1B	63	0.244111091	0.142201835	-0.559708479
wsnp_JD_rep_c62985_40164465	1B	63	0.244111091	0.142201835	-0.559708479
tplb0055o21_1994	6A	136	0.244157019	0.268348624	0.467407816
Kukri_c9713_1999	2A	108	0.244207098	0.481651376	0.387724305
Excalibur_c12376_569	1B	44	0.244927217	0.130733945	0.582957261
Tdurum_contig49145_914	2A	143	0.245132841	0.424311927	0.420508014
Kukri_c43981_300	7B	145	0.245646109	0.419724771	0.398510562
CAP11_c1048_99	7A	127	0.245732317	0.339449541	0.434576366
wsnp_Ex_c42653_49180603	7A	114	0.24606453	0.339449541	0.433564809
Ex_c4206_502	1B	108	0.246067495	0.135321101	-0.619880669
Ku_c6319_201	5A	53	0.246328885	0.371559633	-0.428625002
RAC875_c82888_83	1D	68	0.24635206	0.318807339	0.639672587
Excalibur_c49061_138	4B	23	0.246613544	0.440366972	0.381366468
Kukri_rep_c101316_375	1A	71	0.246810187	0.100917431	0.67594492
BS00085765_51	2A	106	0.246891277	0.470183486	0.385724079
BS00083533_51	1B	63	0.246953366	0.119266055	0.615761069
Kukri_c2332_1093	1B	64	0.246953366	0.119266055	-0.615761069
Excalibur_c60530_113	3A	21	0.247065481	0.197247706	-0.472465369
Kukri_c34845_242	3A	78	0.247203442	0.243119266	0.462230765
RAC875_rep_c91682_90	5A	81	0.247278152	0.254587156	-0.461413773
Tdurum_contig61884_836	7B	148	0.247461276	0.194954128	-0.52306214
wsnp_CAP11_rep_c4027_1902057	7B	77	0.247546952	0.426605505	-0.443924848
IACX486	7B	101	0.247928779	0.128440367	-0.594166857
BS00063429_51	6B	1	0.247974656	0.438073394	-0.394718708
wsnp_Ex_c9343_15514531	1A	137	0.248132161	0.126146789	-0.597763903
wsnp_Ra_c7112_12318340	7A	213	0.24814112	0.254587156	0.477136669
BS00106571_51	4D	94	0.24843502	0.21559633	0.501564637
RAC875_rep_c109969_119	5A	93	0.248534091	0.128440367	0.567387615
Kukri_c11325_337	7A	98	0.248685257	0.28440367	0.430777716
CAP7_c4064_162	5A	138	0.248839033	0.217889908	0.502478443
wsnp_Ex_c8962_14947544	5B	32	0.248989781	0.197247706	-0.50291563
wsnp_Ex_c31017_39858962	5A	56	0.249240802	0.217889908	0.538855059
wsnp_JD_c1843_2562950	3B	70	0.249253065	0.247706422	0.44614305
Excalibur_c29102_933	6D	156	0.249377132	0.181192661	-0.550905716
Excalibur_c2171_2728	5A	148	0.249416241	0.105504587	-0.647889332
Kukri_c4027_151	2A	120	0.24955746	0.206422018	0.483961781
wsnp_Ex_c5268_9320618	7B	134	0.249790593	0.339449541	-0.42679147
RFL_Contig3841_3051	4A	137	0.249807761	0.162844037	-0.540209284
Ra_c32003_420	7A	127	0.2500922	0.077981651	-0.725145371
wsnp_RFL_Contig2805_2579582	7A	203	0.250256041	0.378440367	-0.400191836
RAC875_c3156_630	6D	156	0.250495699	0.181192661	-0.547854527
D_F5XZDLF02G9H4M_286	4A	110	0.250505081	0.419724771	-0.403542773
BS00085434_51	3B	95	0.250639358	0.084862385	-0.695231708
Excalibur_c47321_138	5A	56	0.250706169	0.21559633	0.540283327
Tdurum_contig7992_605	4A	127	0.250748481	0.165137615	-0.521997851
Excalibur_c9563_1157	5B	147	0.25082516	0.458715596	-0.413301882
RAC875_c34515_343	1A	128	0.250842627	0.21559633	-0.474214032
RAC875_c14064_177	7B	167	0.250997087	0.142201835	0.567492723
Kukri_c11140_323	5D	197	0.250998116	0.433486239	-0.393303451
RAC875_c62614_191	6A	83	0.25110549	0.350917431	0.516513718
BS00070005_51	2A	113	0.251251058	0.447247706	-0.389039448
BS00084106_51	5B	139	0.251257684	0.243119266	0.493014992
RAC875_c10659_570	1B	63	0.251438062	0.123853211	0.599548724
BS00009810_51	5B	11	0.251595717	0.201834862	-0.523531127
RAC875_rep_c105494_293	7B	60	0.251705903	0.071100917	0.77679828
RAC875_c15649_1101	2B	91	0.251717421	0.362385321	0.413828722
wsnp_JD_c9902_10674725	3B	63	0.251745711	0.055045872	-0.872473966
RAC875_rep_c119471_174	2A	102	0.251762874	0.144495413	0.548327951
Excalibur_c7002_314	6A	131	0.252212285	0.211009174	-0.496047048
RAC875_c1828_1130	4B	74	0.252289316	0.091743119	-0.667696241
BS00084096_51	5B	107	0.252508838	0.050458716	-0.856859394
BS00063549_51	7A	76	0.252599235	0.396788991	0.406791636
wsnp_Ex_c11003_17857759	7B	77	0.252662146	0.408256881	0.437697266
Excalibur_rep_c109856_92	5D	187	0.252683589	0.151376147	-0.531931596
RAC875_c23775_406	5A	84	0.252754502	0.323394495	-0.445429656
Ra_c965_2702	3B	62	0.252798464	0.055045872	0.828650738
Ra_c22700_818	5A	83	0.252898566	0.174311927	0.532540107
RFL_Contig2814_604	7A	228	0.252905578	0.155963303	0.557981985
Tdurum_contig97942_51	5B	181	0.252908492	0.314220183	0.406929286
JD_c42022_319	7A	126	0.253323745	0.073394495	0.783176386
Excalibur_c1936_1072	1A	113	0.253345313	0.224770642	-0.462884782
wsnp_Ku_c5308_9450093	5B	21	0.253358565	0.197247706	-0.50419999
wsnp_Ex_c5123_9089025	2B	114	0.253393718	0.211009174	-0.498945085
Ex_c9296_605	4B	74	0.253504567	0.091743119	-0.69947973
tplb0030j08_1960	2D	19	0.254061278	0.243119266	-0.458524054
wsnp_Ra_c1303_2598907	7A	136	0.254313356	0.19266055	0.511460148
RAC875_c10819_636	5B	129	0.254498547	0.243119266	-0.453176104
Excalibur_c6010_235	5A	39	0.254604707	0.45412844	0.388575455
BobWhite_c12426_84	2A	26	0.254655581	0.399082569	0.404393734
Excalibur_c18324_390	2A	26	0.254655581	0.399082569	0.404393734
RAC875_rep_c70613_78	1B	31	0.254679815	0.119266055	-0.599583575
RAC875_c18490_1903	6A	141	0.254930941	0.311926606	-0.42477967
RFL_Contig5871_1650	3A	110	0.254968059	0.286697248	0.426600596
RAC875_rep_c103556_427	6D	156	0.255130564	0.183486239	0.540919831
wsnp_Ex_c62371_62036044	6D	156	0.255130564	0.183486239	0.540919831
IACX10924	1A	71	0.255586838	0.346330275	0.59366474
BS00023130_51	1A	20	0.255883985	0.293577982	-0.418836491
Tdurum_contig53038_684	2A	150	0.255934919	0.197247706	0.492446901
Excalibur_c6258_692	6D	160	0.25614629	0.188073394	0.537966264
BS00011622_51	7A	213	0.256204958	0.229357798	-0.497708606
Excalibur_c29625_243	3B	68	0.256404471	0.371559633	-0.402890621
BS00067152_51	5B	58	0.256582178	0.373853211	0.613639129
wsnp_Ex_c4728_8444212	6B	26	0.256619747	0.169724771	0.53041892
wsnp_Ex_rep_c115803_95396724	6A	32	0.256820751	0.183486239	0.517769201
RAC875_c26860_648	6A	32	0.256820751	0.183486239	-0.517769201
RAC875_c3956_275	3B	12	0.256882649	0.470183486	-0.393573632
RFL_Contig4140_1135	1B	41	0.256927329	0.495412844	0.388299398
RAC875_c992_718	2A	108	0.257133537	0.483944954	0.379090113
wsnp_BE406351A_Ta_2_2	2A	108	0.257133537	0.483944954	0.379090113
IACX11417	2A	47	0.257201778	0.401376147	0.398999851
Kukri_c14072_188	3B	70	0.257252656	0.252293578	0.433648084
Kukri_c40204_617	2B	21	0.257342809	0.348623853	-0.415705868
Ku_c47168_563	5A	57	0.257643442	0.050458716	-0.849005036
RAC875_c46751_112	7B	53	0.257683725	0.19266055	0.482843367
RAC875_rep_c70966_253	3B	63	0.257994056	0.169724771	-0.547632145
Kukri_c20611_293	7B	78	0.258009899	0.417431193	0.437742148
wsnp_Ex_rep_c69647_68598463	5A	87	0.258045415	0.318807339	0.442773791
IACX14305	6A	77	0.258534952	0.330275229	-0.845855479
BS00093111_51	2D	7	0.258589383	0.373853211	0.420818608
IAAV1502	2B	140	0.258594399	0.389908257	0.393077395
BS00007437_51	5B	45	0.258695959	0.389908257	-0.446421837
BS00022417_51	2B	91	0.258698755	0.350917431	0.402208025
Tdurum_contig75938_1546	1B	61	0.258899001	0.153669725	0.531429632
BS00064002_51	4D	94	0.259008096	0.211009174	0.50259476
Tdurum_contig75819_1220	4A	137	0.259113527	0.082568807	0.748661683
Ku_c8310_865	1B	90	0.259173577	0.217889908	0.478623004
IAAV5706	2A	178	0.259417542	0.48853211	-0.384854113
wsnp_Ex_c32590_41222878	1A	86	0.259558498	0.405963303	-0.377133135
wsnp_JD_c3225_4227048	7A	136	0.259854149	0.243119266	0.454481356
BS00022512_51	3B	80	0.26015994	0.268348624	-0.435934956
BobWhite_rep_c64260_207	5B	76	0.260587424	0.181192661	0.565803904
BS00108793_51	7D	26	0.26066789	0.321100917	0.407734191
Excalibur_c7180_862	5A	49	0.260695748	0.123853211	-0.587776883
RAC875_rep_c113188_81	6D	134	0.260789534	0.146788991	-0.584509317
wsnp_Ku_c16938_25916260	1B	44	0.260816071	0.116972477	-0.595116412
wsnp_Ku_c12701_20446223	7A	114	0.26099746	0.337155963	0.411818306
CAP12_c1906_217	1A	83	0.261220273	0.21559633	-0.470379631
wsnp_Ex_rep_c102011_87270703	6A	77	0.261314188	0.327981651	-0.843981461
BobWhite_rep_c65013_174	4A	49	0.261342819	0.337155963	0.411031575
IAAV8042	5A	99	0.261696974	0.21559633	-0.454901487
Ra_c9427_300	7A	107	0.26180834	0.243119266	-0.452250186
wsnp_Ku_c21316_31053745	1A	82	0.262234215	0.220183486	-0.475697124
BS00003655_51	5B	126	0.26271524	0.408256881	0.403564099
tplb0032g12_1241	7A	203	0.262733512	0.337155963	-0.407372611
RAC875_c63822_185	7A	56	0.262877697	0.236238532	0.442787055
BS00097939_51	3A	173	0.262968685	0.135321101	-0.547229499
RAC875_c8752_1079	7B	159	0.263120697	0.153669725	0.544685964
RAC875_c95548_156	1B	78	0.263466155	0.130733945	0.581144631
Kukri_c23195_266	2A	26	0.263499932	0.405963303	0.39887841
IACX5390	5B	118	0.263633941	0.408256881	-0.393799418
BS00021971_51	5B	95	0.263696338	0.461009174	-0.3851181
wsnp_BE445506A_Ta_2_2	7A	220	0.263883374	0.286697248	0.428261756
wsnp_BE637864B_Ta_1_1	1B	62	0.263903927	0.472477064	0.394856789
Ra_c29672_532	3B	81	0.264138756	0.087155963	0.666053628
BS00010992_51	1B	63	0.26445027	0.133027523	-0.550750163
wsnp_Ex_rep_c67100_65576598	6D	156	0.264465421	0.155963303	0.545748322
BS00027058_51	7B	103	0.264529771	0.286697248	-0.453036213
Excalibur_c46590_363	2B	49	0.264646769	0.321100917	-0.518443406
D_F1BEJMU02GB94Z_188	2D	9	0.264659799	0.334862385	0.407803382
Kukri_rep_c68742_543	7B	69	0.264904093	0.48853211	-0.435626328
BS00040337_51	2A	108	0.264924216	0.486238532	0.371886371
wsnp_RFL_Contig2402_1924907	5D	197	0.264957904	0.431192661	-0.381357854
wsnp_Ex_c17692_26437459	6A	77	0.265392939	0.332568807	0.830213654
Tdurum_contig12941_1413	3B	69	0.265476718	0.199541284	0.466560697
Ex_c31468_763	6D	156	0.265499686	0.185779817	0.521037681
RAC875_c24285_1049	6D	156	0.265499686	0.185779817	0.521037681
wsnp_Ex_rep_c102216_87433489	2B	95	0.265678629	0.305045872	0.421437494
Tdurum_contig28304_335	7B	103	0.265809825	0.293577982	0.448694755
JD_c107_683	1B	82	0.266250905	0.385321101	0.396376019
wsnp_Ku_c37925_46679146	1A	71	0.266611789	0.387614679	0.458086819
Excalibur_c22599_921	6D	134	0.266846079	0.366972477	-0.395376379
BS00105606_51	1B	58	0.266852945	0.153669725	-0.528288502
Tdurum_contig49187_601	5A	56	0.267132678	0.266055046	0.458998771
BS00047797_51	4D	94	0.26744604	0.217889908	-0.480889343
Kukri_c27662_675	6B	110	0.267583062	0.144495413	0.54259579
Excalibur_rep_c69054_795	6A	141	0.267852078	0.369266055	-0.384972605
Kukri_c74165_204	2A	123	0.267943792	0.314220183	-0.40077777
RAC875_c6865_349	4B	68	0.268080099	0.103211009	0.625424174
wsnp_Ex_c12447_19847242	1D	93	0.268634921	0.394495413	0.374711603
Ra_c59822_1439	4B	63	0.26879497	0.194954128	0.54090508
wsnp_Ex_rep_c70265_69211592	4B	64	0.26887717	0.208715596	-0.535163981
Excalibur_rep_c66939_849	4A	153	0.268982553	0.112385321	-0.637146645
Excalibur_rep_c88290_94	1A	70	0.269127756	0.188073394	0.495936444
BS00078085_51	1A	111	0.269265395	0.185779817	0.479206082
RAC875_c5744_115	7B	165	0.26945072	0.461009174	-0.42874452
wsnp_JD_c16245_15468917	3B	81	0.269450878	0.061926606	-0.767399134
Tdurum_contig92921_142	6A	45	0.269473793	0.355504587	0.398333111
Ra_c13247_528	2A	113	0.269609181	0.444954128	-0.379144415
Tdurum_contig42418_2618	6A	136	0.269655982	0.415137615	0.393528918
BS00018740_51	5B	155	0.269743686	0.334862385	-0.413425085
BobWhite_c15802_720	6A	22	0.269777779	0.325688073	-0.435931731
Excalibur_c50665_1323	1B	71	0.270140961	0.064220183	0.84145439
Tdurum_contig56874_562	1B	71	0.270140961	0.064220183	-0.84145439
Tdurum_contig29563_257	2D	8	0.27031787	0.316513761	0.408463212
BS00029127_51	6A	130	0.271074597	0.055045872	0.820335085
Tdurum_contig51566_561	6A	130	0.271074597	0.055045872	0.820335085
wsnp_BE489894A_Ta_2_1	6A	130	0.271074597	0.055045872	0.820335085
wsnp_Ex_c702_1382859	6B	26	0.271181513	0.169724771	-0.516430526
BS00084042_51	4A	138	0.271579499	0.043577982	0.919530328
Kukri_rep_c73477_888	2A	98	0.271649975	0.25	0.426541769
Excalibur_c20610_251	1B	63	0.271882306	0.119266055	-0.580587708
RAC875_c6538_123	2B	26	0.271923696	0.346330275	-0.401209266
BS00022993_51	5B	58	0.27211113	0.330275229	0.678087246
BS00022688_51	5D	195	0.272191472	0.458715596	0.371988985
wsnp_BF201102A_Ta_2_1	5A	35	0.272349711	0.493119266	-0.376100683
Tdurum_contig15593_407	1B	71	0.272397017	0.071100917	0.785648455
wsnp_BE446240B_Ta_2_3	1B	71	0.272397017	0.071100917	0.785648455
Tdurum_contig59339_428	6B	119	0.272700285	0.344036697	-0.407127253
RAC875_rep_c115433_378	2B	21	0.273202907	0.467889908	0.384289946
JD_c20036_865	5A	63	0.273363775	0.155963303	0.505065509
BS00080879_51	3A	101	0.273478956	0.48853211	0.375670394
Jagger_c5275_99	7A	98	0.273557221	0.279816514	-0.412447027
RAC875_rep_c108908_72	2D	41	0.273700755	0.339449541	-0.40936354
CAP8_c2401_433	1D	45	0.274000868	0.327981651	0.398590927
CAP12_c6266_298	1A	71	0.274193552	0.055045872	0.854737661
CAP12_c6266_339	1A	71	0.274193552	0.055045872	0.854737661
wsnp_Ex_c33831_42253707	1A	70	0.274193552	0.055045872	0.854737661
IAAV7131	1A	71	0.274193552	0.055045872	-0.854737661
RAC875_c33300_141	1A	71	0.274193552	0.055045872	-0.854737661
wsnp_Ex_c5634_9906981	1A	71	0.274193552	0.055045872	-0.854737661
wsnp_Ex_rep_c105541_89932598	1A	71	0.274193552	0.055045872	-0.854737661
wsnp_Ku_c17726_26872129	1A	71	0.274193552	0.055045872	-0.854737661
BS00059454_51	4A	148	0.274280086	0.29587156	-0.411916421
wsnp_CAP11_c2596_1325540	1B	155	0.274511825	0.252293578	-0.437650753
Kukri_rep_c107975_95	6D	156	0.274818379	0.188073394	-0.504643923
wsnp_Ku_c3081_5776947	4A	58	0.274870692	0.470183486	0.391510429
BS00011438_51	3B	19	0.274872524	0.279816514	0.420207784
tplb0048o03_953	5B	218	0.274880524	0.236238532	-0.448236274
wsnp_RFL_Contig2014_1222146	6B	57	0.274894532	0.438073394	0.372116968
wsnp_Ex_c31955_40681185	7A	216	0.275097321	0.181192661	0.48185214
Excalibur_rep_c113950_132	1A	35	0.275182832	0.162844037	-0.510355404
IAAV5863	1B	115	0.275245818	0.266055046	0.424158967
Kukri_c27648_350	4A	135	0.275342833	0.144495413	0.536451815
Tdurum_contig49477_187	3B	72	0.275577574	0.199541284	0.480777744
Tdurum_contig47269_904	6B	72	0.275841854	0.194954128	-0.4940254
Kukri_rep_c106598_114	4B	38	0.275889075	0.394495413	0.404642566
wsnp_Ex_c28930_38008757	3A	91	0.27647843	0.091743119	0.658842885
IAAV3552	1A	71	0.276690514	0.353211009	-0.598525752
wsnp_Ra_c15715_24192817	4B	60	0.276759185	0.213302752	0.51792779
Tdurum_contig54785_216	5A	82	0.276810209	0.387614679	-0.386531422
RFL_Contig3271_810	7A	89	0.277303075	0.433486239	0.359773998
CAP12_c1085_283	1B	134	0.277324903	0.082568807	0.675580945
RFL_Contig3370_343	5A	9	0.277336805	0.401376147	0.377879789
BS00073034_51	1B	61	0.277589422	0.128440367	0.551669376
Kukri_rep_c114738_144	3B	69	0.277591348	0.208715596	-0.444538905
RAC875_c32792_231	3A	88	0.277591348	0.208715596	-0.444538905
RFL_Contig2531_987	4A	144	0.27767295	0.467889908	0.37741041
BobWhite_rep_c66032_270	1B	71	0.277992928	0.094036697	-0.683823494
IAAV3791	2A	141	0.278251035	0.48853211	-0.371383806
Kukri_c63447_148	3B	80	0.278342289	0.100917431	-0.593651579
Kukri_rep_c105243_341	6B	66	0.278555311	0.190366972	0.485833875
Excalibur_c8188_693	1D	90	0.278719367	0.316513761	-0.38350846
CAP11_c3827_198	6A	74	0.278822455	0.236238532	-0.453077888
Excalibur_rep_c113261_400	4B	53	0.278993536	0.137614679	0.566005096
BS00048757_51	3A	60	0.27939658	0.486238532	-0.371953659
BobWhite_c13654_447	1B	44	0.279460273	0.116972477	-0.575587626
IAAV1312	1B	61	0.279460273	0.116972477	0.575587626
Excalibur_c5346_2716	7D	176	0.279500679	0.495412844	-0.359201972
wsnp_Ex_c3834_6971470	5B	77	0.279504143	0.183486239	-0.543754472
RAC875_c99055_69	3A	174	0.279520694	0.245412844	0.426346196
CAP7_c8713_356	5B	183	0.279673271	0.366972477	-0.387133157
wsnp_Ex_c50340_54659660	1B	41	0.279771079	0.5	0.371451704
Ku_c19858_2078	5A	89	0.279910431	0.19266055	0.464214672
wsnp_CAP11_rep_c4076_1926235	7B	103	0.279974737	0.288990826	0.43449667
Kukri_c25961_166	1B	86	0.280090555	0.165137615	-0.555845953
Excalibur_c20459_1081	6A	134	0.280091845	0.371559633	-0.378047387
wsnp_JD_c2297_3138694	6B	26	0.280296875	0.160550459	0.511057526
BS00087086_51	1D	68	0.280393573	0.275229358	0.50735548
Ra_c53208_433	5B	45	0.280443337	0.385321101	0.423581291
wsnp_Ex_c9483_15722127	3A	106	0.280467642	0.47706422	0.371236107
BobWhite_c19945_341	2B	24	0.280536962	0.321100917	-0.399492478
Kukri_c16006_1996	5B	139	0.280542058	0.190366972	-0.482735413
wsnp_Ex_c23102_32328852	7A	141	0.280570819	0.348623853	0.37736157
Excalibur_c5298_171	3B	70	0.280615666	0.038990826	0.9563779
Kukri_c11910_445	3B	70	0.280615666	0.038990826	0.9563779
wsnp_JD_c19725_17732526	3B	70	0.280615666	0.038990826	0.9563779
BS00040590_51	7A	130	0.280655681	0.323394495	-0.383202713
BS00100351_51	7A	130	0.280655681	0.323394495	0.383202713
BS00062618_51	5B	152	0.280770509	0.167431193	-0.506405974
IAAV6637	6D	160	0.280961315	0.183486239	0.512579186
wsnp_Ex_c56443_58561683	6D	87	0.281503791	0.444954128	-0.371149289
RFL_Contig4069_2628	6A	141	0.281949178	0.211009174	0.488250288
wsnp_Ex_c11714_18840676	6B	72	0.281963613	0.172018349	-0.498408163
RAC875_c12808_182	1A	70	0.28201184	0.376146789	-0.458869981
BS00039218_51	3B	34	0.28226573	0.27293578	0.424264419
wsnp_JD_c38071_27729378	7A	127	0.282433428	0.178899083	-0.523890632
wsnp_Ex_c6354_11053460	7A	178	0.282648613	0.231651376	-0.427414357
wsnp_Ex_c2887_5330426	2A	98	0.282718308	0.247706422	-0.420939182
Kukri_c61725_545	6B	39	0.282899455	0.323394495	0.39382575
Kukri_c63505_174	2D	41	0.283112975	0.341743119	0.402684905
RAC875_c2253_238	6A	37	0.28319873	0.158256881	-0.491969896
tplb0057e06_1607	6A	37	0.28319873	0.158256881	0.491969896
wsnp_Ex_c38849_46284348	1B	137	0.283425676	0.240825688	-0.434850713
Kukri_c29154_977	7A	52	0.283526045	0.270642202	-0.416057385
Excalibur_c23155_327	1D	90	0.283598419	0.318807339	0.379194509
Excalibur_c8188_243	1D	90	0.283598419	0.318807339	0.379194509
Ra_c21676_178	1D	89	0.283598419	0.318807339	-0.379194509
wsnp_Ex_c3831_6966926	1D	90	0.283598419	0.318807339	-0.379194509
BS00010131_51	2D	41	0.283682139	0.339449541	-0.402984013
Tdurum_contig30082_197	6A	79	0.283904112	0.330275229	0.690764319
IACX8272	3B	70	0.284005861	0.254587156	-0.40990719
Excalibur_c62737_131	3B	70	0.284005861	0.254587156	0.40990719
IACX5879	5A	56	0.284073964	0.21559633	-0.498678482
BS00059887_51	3A	123	0.284254946	0.110091743	0.567280296
BS00052057_51	3B	87	0.284254946	0.110091743	-0.567280296
Excalibur_c35203_334	3B	87	0.284254946	0.110091743	-0.567280296
Kukri_c64639_120	3A	123	0.284254946	0.110091743	-0.567280296
RAC875_c35688_178	2A	151	0.284448649	0.107798165	-0.603943353
RAC875_c32379_216	1A	111	0.284531944	0.254587156	-0.425918356
wsnp_Ex_c6142_10746442	7A	213	0.284650786	0.25	-0.444889605
Tdurum_contig33428_272	6B	39	0.284678074	0.323394495	-0.396642801
IACX11096	7A	130	0.284959626	0.325688073	-0.380817449
BS00066691_51	3D	142	0.284978673	0.139908257	-0.57595789
wsnp_Ex_c21418_30554998	3B	77	0.284980267	0.055045872	-0.802079615
Kukri_c4599_482	3B	68	0.285060785	0.373853211	0.389485593
IAAV3488	3A	91	0.285243795	0.103211009	-0.614856772
wsnp_Ex_c23598_32826926	1A	114	0.285271716	0.236238532	-0.423515224
wsnp_Ex_c42653_49180485	7A	115	0.285375968	0.330275229	-0.397070509
IAAV5294	5A	63	0.2854999	0.162844037	0.503635976
Tdurum_contig42093_1170	7A	136	0.285759265	0.206422018	0.476087405
wsnp_Ex_c2137_4014287	2A	150	0.285793668	0.222477064	-0.459842116
Kukri_c19434_936	2D	9	0.285985636	0.433486239	-0.380436945
BS00106008_51	3A	177	0.286008023	0.206422018	-0.476001901
BS00067706_51	1B	63	0.286156119	0.121559633	-0.55352247
Excalibur_c30648_924	6B	10	0.286220665	0.153669725	0.507418659
wsnp_Ex_c7988_13555376	5B	45	0.286264563	0.350917431	-0.413151632
Excalibur_c41452_997	7B	77	0.286515029	0.415137615	-0.412662864
BS00027054_51	7B	103	0.286563396	0.28440367	-0.432713059
Ra_c37920_342	4A	49	0.286637682	0.346330275	-0.38464005
wsnp_BE499478B_Ta_2_1	2B	91	0.286966541	0.222477064	0.442583663
BS00022431_51	4B	50	0.287033472	0.479357798	-0.366298325
Kukri_c637_974	5B	218	0.287330688	0.153669725	-0.514010213
BS00103275_51	6B	66	0.287420326	0.362385321	-0.367362509
BS00067748_51	3A	110	0.287467852	0.275229358	0.401279758
tplb0025h02_630	6D	134	0.287503684	0.149082569	0.544559047
Excalibur_c12703_766	1D	68	0.287748758	0.27293578	0.495623682
CAP8_c6799_93	6D	156	0.287776694	0.181192661	-0.505024055
wsnp_JD_c2198_3021879	6D	160	0.287776694	0.181192661	-0.505024055
wsnp_Ex_rep_c104125_88923836	3A	173	0.287813727	0.130733945	0.531676541
RFL_Contig3481_1669	1D	5	0.288063436	0.396788991	-0.369736506
Kukri_c14878_97	5D	196	0.288102082	0.344036697	-0.388980716
RAC875_c42866_1323	7A	33	0.288104398	0.277522936	0.409108555
Kukri_c58155_786	1A	83	0.288128577	0.229357798	-0.431369358
Tdurum_contig75819_1471	4A	137	0.288162894	0.165137615	0.501676128
BS00089031_51	1B	86	0.288262276	0.403669725	-0.365315888
BS00062823_51	6A	79	0.288324286	0.270642202	-0.471761854
Tdurum_contig82534_237	7B	140	0.289032367	0.405963303	-0.370566332
Tdurum_contig10107_580	3B	69	0.289221611	0.20412844	0.440163979
BobWhite_c15653_484	6B	64	0.289223394	0.486238532	-0.363273801
BS00048572_51	5B	47	0.28924104	0.231651376	0.502355979
RAC875_c30657_82	1A	25	0.28930951	0.181192661	0.463660484
wsnp_Ex_c1440_2764867	1B	78	0.289476145	0.128440367	0.559802145
BS00022226_51	6B	64	0.28970723	0.48853211	0.364211793
tplb0025h02_894	6D	134	0.28978348	0.146788991	0.543678966
BS00065146_51	1A	70	0.289870326	0.353211009	0.457479053
wsnp_CAP11_c1051_622082	3D	142	0.289949664	0.110091743	-0.599206359
Tdurum_contig46583_1275	4A	151	0.289996015	0.167431193	-0.487098424
wsnp_Ex_c16825_25387841	4B	74	0.290208629	0.183486239	-0.475503457
BS00025736_51	1B	57	0.290297619	0.130733945	0.531157565
RAC875_c839_352	1B	108	0.29041365	0.162844037	-0.522113336
Kukri_c31822_568	6B	61	0.290893292	0.401376147	0.368926025
wsnp_Ra_c16822_25566950	2B	93	0.290937512	0.100917431	-0.577613365
wsnp_be496863B_Ta_2_2	7B	60	0.291108968	0.075688073	-0.708133266
IAAV6464	1B	63	0.291121198	0.158256881	0.498335109
BS00066891_51	4A	110	0.291127815	0.04587156	0.881717359
Kukri_c55885_110	5B	218	0.291252758	0.162844037	-0.504742766
Excalibur_c50887_231	5B	44	0.291556821	0.073394495	0.672374884
BS00078431_51	1B	71	0.291694037	0.073394495	0.728136874
Kukri_c45015_145	2A	102	0.291942261	0.137614679	-0.523413945
wsnp_Ra_c27733_37249132	5B	72	0.292240506	0.133027523	0.51489113
wsnp_BQ159467B_Ta_2_1	3B	69	0.292318352	0.199541284	-0.439430503
BS00078522_51	7A	130	0.292328337	0.133027523	-0.531521291
Kukri_c19251_579	7A	156	0.29243963	0.160550459	-0.485370886
Excalibur_c12135_100	2B	82	0.292495891	0.44266055	0.369583712
BS00022049_51	7A	130	0.292739178	0.181192661	0.458123924
Excalibur_c15335_197	6B	66	0.292740777	0.206422018	0.453170711
BS00003761_51	1A	43	0.293431952	0.325688073	-0.37804892
Tdurum_contig12648_389	6B	119	0.293592181	0.344036697	0.390998345
BS00069829_51	1B	98	0.293744877	0.334862385	0.426854945
BS00022045_51	7B	90	0.294085236	0.110091743	0.558518099
RFL_Contig5937_1677	1B	99	0.294524385	0.394495413	-0.381697581
BobWhite_rep_c64944_264	3B	73	0.29466517	0.208715596	-0.464299375
RAC875_c57938_94	2B	99	0.294747181	0.256880734	0.392627584
Ku_c69999_111	6A	85	0.294799127	0.399082569	-0.358927441
wsnp_Ex_c24443_33687802	4A	49	0.29482375	0.353211009	0.374167083
Kukri_rep_c102608_599	5A	106	0.294902162	0.323394495	-0.38140266
Kukri_c9805_696	6A	141	0.295061488	0.293577982	-0.397713127
RFL_Contig4167_1164	5B	136	0.29514496	0.116972477	-0.59047706
wsnp_Ex_c30754_39633791	6D	134	0.295221108	0.133027523	-0.561663265
wsnp_Ex_c31256_40071875	6B	72	0.295242954	0.103211009	0.600844854
IACX5800	2A	142	0.295304803	0.371559633	-0.385512786
BS00068100_51	5B	51	0.295331755	0.325688073	0.404963608
D_F1BEJMU01A0OMY_356	2D	9	0.295474667	0.435779817	-0.369790655
BS00106588_51	6B	67	0.295667576	0.486238532	-0.360025976
IACX1444	2D	41	0.295824083	0.344036697	0.391001761
RFL_Contig3424_931	4A	137	0.295853743	0.084862385	-0.676772879
wsnp_Ex_c11813_18968198	7D	139	0.296034047	0.316513761	0.379145726
RAC875_c19660_1530	3D	91	0.296162477	0.46559633	-0.387094695
Kukri_c12165_1148	1A	71	0.296168995	0.350917431	-0.454435825
wsnp_Ex_c12219_19526749	2A	102	0.296310611	0.139908257	-0.516725108
Ku_c12886_1250	7A	81	0.296398131	0.428899083	0.36975252
Kukri_c48418_149	7B	150	0.29641532	0.291284404	0.391995674
BS00056089_51	3A	105	0.296712143	0.355504587	0.380590037
Ku_c28007_1398	1A	22	0.29671742	0.240825688	0.409602517
wsnp_Ra_c16080_24638622	1A	78	0.29675151	0.27293578	-0.422071116
Excalibur_c3108_2958	2D	41	0.296885457	0.346330275	-0.391269258
BS00083706_51	3B	12	0.296888222	0.456422018	0.356159311
tplb0060h04_139	2D	83	0.297000231	0.263761468	-0.39694515
Tdurum_contig57914_1144	3B	6	0.297045278	0.110091743	-0.567795717
wsnp_Ex_c60588_60977198	2A	104	0.297293357	0.080275229	0.64191284
wsnp_Ex_rep_c69124_68035485	2A	104	0.297293357	0.080275229	-0.64191284
wsnp_Ex_c9248_15372536	2B	93	0.29733629	0.252293578	-0.415129955
RAC875_rep_c112782_91	7A	98	0.297378517	0.288990826	-0.390450016
Kukri_c27874_515	4A	66	0.297412479	0.224770642	-0.412655568
wsnp_Ex_c1630_3105100	5B	47	0.297655785	0.222477064	0.505635909
BobWhite_s67148_292	6A	99	0.297742884	0.137614679	-0.507286495
Tdurum_contig67690_183	3B	60	0.297814976	0.25	0.422211243
RAC875_c2359_652	7A	176	0.297856655	0.059633028	0.745820591
BS00057445_51	3A	47	0.297978683	0.302752294	0.394760887
Excalibur_c34091_311	7A	130	0.29799118	0.135321101	-0.523288603
wsnp_Ra_c63822_63288359	7A	56	0.298150946	0.231651376	0.414210067
wsnp_BE497820B_Ta_2_1	5B	49	0.298273297	0.474770642	-0.390420362
RFL_Contig174_406	2A	6	0.298472964	0.449541284	0.352097524
IAAV2363	5A	56	0.299002338	0.211009174	-0.494697617
Tdurum_contig62286_271	4B	89	0.29929345	0.162844037	0.477226119
wsnp_Ex_c19516_28481857	2A	6	0.2994459	0.444954128	-0.357496877
wsnp_Ex_c35563_43690084	1A	71	0.299788027	0.378440367	0.441323541
IAAV5729	3A	61	0.299805796	0.392201835	0.357398265
CAP12_c1587_142	7B	145	0.300194848	0.493119266	0.348782366
wsnp_Ku_c18534_27848426	6A	72	0.300199784	0.314220183	0.384280177
BobWhite_rep_c58252_112	7A	84	0.300315843	0.298165138	-0.39400693
wsnp_CAP11_c59_99769	3B	115	0.300321973	0.128440367	-0.522169166
Excalibur_c15844_1470	6A	79	0.30052059	0.279816514	0.470654801
Excalibur_c17456_428	2D	41	0.300720488	0.348623853	-0.385165463
BS00010055_51	2B	82	0.300761321	0.128440367	-0.515847069
RAC875_c14887_829	6B	110	0.300843384	0.146788991	0.503795687
BS00087471_51	7A	42	0.301914962	0.334862385	0.371585723
IAAV3946	7A	130	0.302103564	0.075688073	-0.700555919
BS00035083_51	7A	35	0.302135919	0.268348624	0.386457571
BobWhite_c47709_141	7A	98	0.302300492	0.286697248	0.384451645
Ku_c5960_496	1B	63	0.302570834	0.119266055	-0.53835932
BobWhite_c39153_131	1B	63	0.302570834	0.119266055	0.53835932
Excalibur_c89515_95	1B	63	0.302570834	0.119266055	0.53835932
Kukri_c17540_394	1B	63	0.302570834	0.119266055	0.53835932
RAC875_c60360_389	1B	63	0.302570834	0.119266055	0.53835932
RAC875_c25710_297	4B	60	0.302600121	0.21559633	0.479459765
RAC875_c106584_747	6A	21	0.302619729	0.327981651	-0.407859904
Tdurum_contig8028_870	4B	74	0.302818523	0.064220183	-0.735660966
IACX6309	2B	115	0.302852371	0.360091743	-0.370137453
RAC875_c49136_59	6B	72	0.30285768	0.426605505	0.366806283
Excalibur_c50856_63	1D	93	0.302911242	0.394495413	0.352343051
Kukri_c30439_2407	2D	6	0.303012392	0.357798165	-0.369066565
Kukri_c84629_315	2B	114	0.303160342	0.362385321	-0.3649043
BS00022145_51	7A	114	0.303207708	0.332568807	0.383639404
BS00023673_51	7A	128	0.303222131	0.19266055	0.440957758
CAP12_c2978_93	1D	68	0.303493585	0.314220183	0.555945492
Tdurum_contig29162_378	6B	26	0.303525515	0.316513761	0.373433456
Excalibur_c15031_73	2B	88	0.303837602	0.279816514	0.390849792
wsnp_Ex_c12433_19827016	6B	82	0.303966601	0.151376147	-0.510479351
BS00002216_51	1A	75	0.304179345	0.438073394	0.358876497
BS00063769_51	5B	35	0.304188071	0.243119266	-0.412466904
IAAV3828	1B	63	0.304329234	0.128440367	-0.528090188
BobWhite_c4236_410	1B	65	0.30439826	0.217889908	0.43899941
BS00111112_51	7A	98	0.304448343	0.288990826	-0.383298816
Tdurum_contig28493_829	7A	35	0.304714056	0.385321101	-0.358799835
RAC875_c56516_786	3A	173	0.305139427	0.137614679	-0.498510547
Excalibur_c18966_1008	2B	130	0.305142392	0.236238532	-0.430159437
wsnp_JD_c47318_32176833	2B	107	0.305211682	0.415137615	-0.36209533
BS00036851_51	5A	131	0.305343311	0.419724771	-0.348233037
Excalibur_c41125_360	2A	120	0.305695666	0.201834862	0.433244408
BS00065418_51	2B	92	0.305724436	0.415137615	0.362884632
Kukri_c29121_654	1D	90	0.305741656	0.318807339	-0.359797958
wsnp_Ku_c18497_27803432	3A	101	0.306247432	0.474770642	-0.351306976
BS00001478_51	3A	101	0.306359413	0.474770642	-0.349918131
[truncated: 4,422 more rows]
