# Supplementary material for: Haplotype-tagged SNPs improve genomic prediction accuracy for Fusarium head blight resistance and yield-related traits in wheat
Source: Theor Appl Genet. 2023 Apr 3;136(4):92. doi: 10.1007/s00122-023-04352-8 (PMC10068637; doi:10.1007/s00122-023-04352-8)
Supplement: Supplementary file 6 — Supplementary file6 (ZIP 14628 KB) [file 122_2023_4352_MOESM6_ESM.zip › SPL/5-GWAS-SPL.csv]

SNP	Chromosome	Position	P.value	maf	effect
Ex_c1334_889	7A	127	1.14E-07	0.396788991	1.661157682
RAC875_c46007_340	2D	43	1.26E-05	0.220183486	1.503113111
wsnp_Ku_c3953_7233359	5A	111	1.89E-05	0.100917431	-2.225409189
Kukri_c373_916	6B	123	3.17E-05	0.080275229	-2.612772625
CAP11_c1206_301	6A	79	5.40E-05	0.21559633	-1.36512642
BobWhite_c13435_700	6D	150	6.86E-05	0.456422018	1.121593745
BS00022009_51	7B	77	7.21E-05	0.419724771	-1.238262947
Kukri_c54729_181	3A	85	9.47E-05	0.188073394	1.289903063
wsnp_Ex_c24927_34181611	6B	76	9.93E-05	0.165137615	-1.518116526
Kukri_c47935_137	7D	136	0.000100526	0.082568807	-1.969768879
BS00037246_51	1B	142	0.000168879	0.371559633	1.08331195
wsnp_Ex_rep_c67179_65674582	5A	32	0.000173659	0.396788991	1.13312694
wsnp_Ex_c64005_62986957	3B	82	0.000328754	0.071100917	1.895267145
IAAV5917	7D	134	0.00089556	0.428899083	1.099896019
wsnp_Ex_c10595_17291999	1A	71	0.001542073	0.071100917	1.586912902
RFL_Contig5495_563	2B	161	0.001953241	0.396788991	-0.92564488
RFL_Contig4849_702	2B	99	0.002051595	0.224770642	1.213940075
BS00066545_51	2B	100	0.002124788	0.22706422	-1.207049752
CAP7_c1241_128	1B	65	0.002714803	0.142201835	-1.443082761
wsnp_Ku_c5756_10191339	1A	35	0.002843803	0.247706422	-1.06928364
BS00022276_51	2D	18	0.002871484	0.341743119	-1.102596816
BobWhite_c35035_317	6A	136	0.003212495	0.376146789	0.972806043
RAC875_c62614_191	6A	83	0.004399267	0.327981651	1.08511216
BS00023049_51	1D	134	0.004542876	0.266055046	1.000064172
Tdurum_contig10194_765	6A	85	0.004920887	0.110091743	1.435957689
RAC875_c24376_704	5B	61	0.006678547	0.006880734	7.007465276
tplb0025i05_1836	6A	82	0.006968934	0.311926606	-1.013882702
RAC875_c38018_278	2A	110	0.007572642	0.332568807	0.960186256
Excalibur_rep_c69275_346	6A	83	0.007679103	0.316513761	-1.011202139
IAAV622	6A	82	0.008720616	0.321100917	-0.969497216
wsnp_JG_c2509_1153697	3A	86	0.009025705	0.25	-0.990624758
RFL_Contig3687_972	6A	82	0.009365202	0.321100917	0.979658858
tplb0030j08_1960	2D	19	0.009495711	0.245412844	-1.057203489
BS00011425_51	2D	19	0.009615503	0.243119266	-1.058660466
wsnp_Ex_c4954_8813973	6A	79	0.009829911	0.050458716	-2.123583535
Kukri_c4030_896	3A	15	0.009932741	0.165137615	-1.088561544
IAAV8040	2B	82	0.010392153	0.128440367	1.244731547
RFL_Contig4517_1276	2A	110	0.010529103	0.332568807	0.917295545
RFL_Contig1284_640	5A	83	0.011247701	0.298165138	-0.867059384
Excalibur_c49875_479	2B	145	0.013896115	0.112385321	1.208824912
Tdurum_contig50954_1264	3B	51	0.013990283	0.350917431	0.820535035
BS00100510_51	5A	94	0.014174797	0.217889908	0.956837767
wsnp_Ex_c12447_19847242	1D	93	0.014256897	0.399082569	0.797787615
Kukri_c10017_833	2B	100	0.014360829	0.224770642	-0.969111519
BS00063429_51	6B	1	0.014516907	0.426605505	-0.80042117
Excalibur_c10319_229	1B	64	0.014750811	0.116972477	1.179464981
BS00009369_51	5A	84	0.014779472	0.373853211	-0.822206651
Kukri_c66626_288	7A	97	0.015653464	0.474770642	-0.852920954
RAC875_rep_c111778_387	7A	126	0.016083882	0.300458716	0.972612795
wsnp_Ku_c38451_47086066	6A	79	0.016193969	0.055045872	1.924789589
Kukri_c147_1620	1B	65	0.016269709	0.440366972	0.811474354
BS00010352_51	1B	64	0.016607047	0.123853211	1.164867085
D_GA8KES401EYUM8_190	1D	90	0.016800726	0.419724771	-0.794441672
wsnp_JD_c11273_11770307	3A	85	0.016852718	0.103211009	1.601643696
wsnp_Ex_c852_1657319	1B	70	0.017095146	0.188073394	1.070115024
D_GA8KES402JVT1Y_74	3D	130	0.017292391	0.410550459	-0.794363474
Tdurum_contig50954_1393	3B	51	0.017305001	0.353211009	-0.795727705
wsnp_Ku_rep_c113718_96236830	7A	136	0.017507411	0.435779817	-0.842908043
wsnp_Ex_rep_c69024_67924125	1D	90	0.017645221	0.415137615	-0.778939232
BS00055769_51	6B	1	0.018086803	0.279816514	0.850492813
Tdurum_contig16445_218	7A	97	0.018146887	0.440366972	0.833208908
Kukri_rep_c78644_408	4B	96	0.018182934	0.089449541	1.304544465
Excalibur_c1529_1644	3A	15	0.018295051	0.458715596	-0.825162169
wsnp_BE637864B_Ta_1_1	1B	62	0.018306101	0.447247706	-0.794449562
wsnp_CAP11_c1137_665073	6A	85	0.0185482	0.394495413	-0.797490062
wsnp_Ex_c2702_5013188	5A	90	0.019016609	0.149082569	-1.00003507
tplb0032m13_1358	7A	43	0.019179311	0.330275229	-0.796808993
RAC875_c346_1226	7A	44	0.019408274	0.327981651	-0.79141899
RAC875_rep_c107228_92	5A	84	0.019649231	0.415137615	0.758147261
Kukri_c6051_640	1D	90	0.019885947	0.426605505	0.777993669
BS00077448_51	6A	85	0.020179715	0.383027523	0.78667562
Kukri_c2700_1137	6A	85	0.020179715	0.383027523	-0.78667562
BobWhite_c19647_159	6A	79	0.020413839	0.04587156	-2.02600657
Kukri_c10377_112	6B	33	0.020765552	0.309633028	0.813600886
BS00102773_51	7A	97	0.020880288	0.46559633	0.81562379
BS00010531_51	3A	86	0.021089364	0.47706422	-0.709585163
BobWhite_c13238_386	5A	56	0.021653998	0.181192661	0.927475481
RAC875_c31299_1215	6B	110	0.022080772	0.100917431	1.275124039
Excalibur_c50856_63	1D	93	0.022404814	0.410550459	0.752136491
Tdurum_contig50954_880	3B	51	0.023018396	0.247706422	0.839561335
wsnp_Ex_c11578_18655261	6A	85	0.023160448	0.385321101	0.768648861
wsnp_Ex_c15396_23659859	1D	89	0.023249336	0.412844037	0.75070596
wsnp_Ex_c5947_10431109	1B	65	0.023342945	0.103211009	1.215571512
Tdurum_contig50954_394	3B	135	0.02344164	0.348623853	0.761184661
Excalibur_c373_1347	7B	96	0.023624289	0.344036697	0.888157287
tplb0048o03_953	5B	218	0.023944858	0.240825688	-0.89815698
Excalibur_c57482_473	3D	5	0.023980891	0.151376147	1.003918486
wsnp_Ex_c14681_22747500	3A	85	0.024066492	0.089449541	1.721281664
Kukri_rep_c112061_617	3A	85	0.024066492	0.089449541	-1.721281664
BS00011109_51	2D	54	0.024081156	0.270642202	0.891887326
wsnp_CAP8_c4597_2237727	6A	85	0.024101616	0.380733945	0.765184665
BobWhite_c8218_162	1B	62	0.02465376	0.458715596	0.748658253
Kukri_c94033_432	4B	68	0.024691151	0.114678899	-1.111395641
Tdurum_contig91865_242	3A	66	0.024910905	0.094036697	1.182429218
Excalibur_rep_c87351_347	6B	120	0.025256871	0.348623853	0.745014566
Ku_c69999_111	6A	85	0.025360311	0.422018349	-0.725980986
Tdurum_contig13250_137	1B	131	0.025614267	0.077981651	1.449607314
Ku_c17569_905	3A	87	0.025682185	0.474770642	0.682815231
RAC875_c41169_68	7A	43	0.025804894	0.318807339	-0.767125667
BS00059098_51	5A	93	0.025937574	0.231651376	-0.857270614
BS00055768_51	6B	1	0.025960691	0.28440367	0.794737601
tplb0057d20_531	5B	137	0.026385732	0.197247706	0.853765808
wsnp_Ku_c14275_22535576	5A	56	0.026397202	0.174311927	-0.908857744
IAAV1698	2A	115	0.026444716	0.236238532	-0.831515285
Tdurum_contig50845_82	1A	38	0.026469379	0.270642202	-0.813569217
BS00035883_51	2A	115	0.026502738	0.233944954	-0.837795451
RAC875_c34939_963	7B	171	0.026517013	0.387614679	0.77614416
CAP12_rep_c3868_270	3B	6	0.026807839	0.172018349	-0.960472383
Tdurum_contig7459_1061	5B	131	0.027048828	0.263761468	-1.100233183
Kukri_rep_c69028_1398	3A	16	0.027069584	0.451834862	-0.766922356
RAC875_c24517_558	2A	99	0.027187517	0.277522936	-0.783389669
Tdurum_contig81516_69	6A	85	0.027392394	0.387614679	-0.74213874
Tdurum_contig82605_187	3D	143	0.027437936	0.371559633	0.739466241
BS00082503_51	1D	90	0.027674281	0.428899083	-0.732008068
BS00022861_51	3B	107	0.027941991	0.366972477	-0.741239786
Kukri_rep_c68091_971	6B	119	0.028179421	0.25	-0.821793575
BS00022537_51	5D	198	0.028313624	0.467889908	0.6944073
RAC875_c62483_112	3B	135	0.028426817	0.357798165	0.74317344
tplb0053a24_2232	3A	15	0.028431984	0.181192661	0.902949487
Kukri_rep_c107983_607	6B	109	0.02855423	0.252293578	-0.809874166
RAC875_c82385_209	6D	135	0.029095668	0.252293578	-0.810963242
wsnp_Ra_c389_826890	7A	241	0.02927849	0.325688073	0.718020749
Excalibur_c46000_203	5B	161	0.029477811	0.305045872	0.753551787
BS00009287_51	5D	198	0.029490309	0.461009174	-0.683774569
Kukri_c3582_87	1A	77	0.029518547	0.26146789	0.923380359
wsnp_BE490147A_Ta_2_1	6A	85	0.029663047	0.380733945	0.74900353
wsnp_Ex_c9502_15748469	6A	85	0.029663047	0.380733945	0.74900353
wsnp_CAP11_c303_253438	6A	85	0.029713306	0.378440367	0.752045691
Tdurum_contig9835_664	6A	85	0.029713306	0.378440367	-0.752045691
wsnp_Ex_c9502_15748251	6A	85	0.029713306	0.378440367	-0.752045691
RAC875_c83401_115	4A	110	0.029928274	0.438073394	-0.772740467
Kukri_c66671_183	6A	141	0.029936067	0.263761468	-0.794752076
IAAV4876	3B	51	0.029957092	0.224770642	0.821300085
tplb0035a03_368	6A	84	0.030048059	0.087155963	-1.243976293
Tdurum_contig42858_1352	6A	85	0.030048059	0.087155963	1.243976293
wsnp_Ex_c18665_27541568	1D	93	0.030141436	0.408256881	0.716414763
Tdurum_contig10911_117	5B	58	0.030739112	0.146788991	1.004620659
wsnp_Ex_c11039_17902115	3A	85	0.030869639	0.094036697	1.55830586
tplb0024k14_1812	6A	48	0.030920655	0.240825688	0.825461343
BS00111120_51	7A	127	0.030960003	0.337155963	0.709583859
BS00011570_51	3B	62	0.031192117	0.229357798	0.874466431
BS00102622_51	3B	62	0.031192117	0.229357798	-0.874466431
BS00067163_51	3D	130	0.031243289	0.408256881	0.712414909
BS00021702_51	1D	93	0.031415797	0.401376147	-0.706252839
BS00075001_51	1D	90	0.031581002	0.392201835	-0.701210905
BobWhite_c6998_365	1D	93	0.0315978	0.401376147	0.699544507
CAP11_c3464_68	1D	93	0.031715258	0.399082569	-0.707397501
Tdurum_contig43538_1812	6B	5	0.031788384	0.392201835	-0.687207137
Tdurum_contig44328_448	2A	26	0.032102901	0.26146789	0.828367094
BS00094057_51	3A	21	0.032466441	0.178899083	0.880984043
BS00066188_51	1D	93	0.032820746	0.394495413	0.691401201
wsnp_Ra_c41135_48426638	3B	51	0.032831491	0.300458716	-0.761652651
Tdurum_contig50954_475	3B	51	0.032880926	0.243119266	-0.790352246
Ex_c5168_849	6D	135	0.032970885	0.247706422	0.801017506
wsnp_BE443995B_Ta_2_2	3A	85	0.033096865	0.096330275	1.519519961
RAC875_rep_c105196_532	1D	100	0.033395922	0.121559633	0.989828989
Ra_c69221_1167	5A	42	0.033503903	0.493119266	-0.700220668
Tdurum_contig43538_1306	6B	5	0.033838111	0.385321101	0.687612519
BS00107069_51	4A	62	0.034027008	0.243119266	-0.761738487
BS00025017_51	5D	200	0.03403236	0.348623853	-0.694596274
BS00075368_51	5D	200	0.03403236	0.348623853	-0.694596274
Excalibur_c8030_2139	5A	84	0.03433542	0.426605505	-0.673794285
RAC875_c96033_191	2A	149	0.034590396	0.288990826	0.732768244
BS00033612_51	5B	30	0.034636974	0.174311927	-0.953639754
BS00021692_51	7A	97	0.034684702	0.467889908	0.755065017
wsnp_Ku_c46363_53116979	6B	114	0.034741445	0.401376147	-0.761507593
RAC875_rep_c74070_518	1B	70	0.034821184	0.089449541	1.155505984
wsnp_Ex_rep_c102011_87270703	6A	77	0.035162891	0.270642202	-1.161048697
Kukri_c18055_1740	7A	230	0.035549088	0.275229358	-0.744692821
wsnp_BE424100D_Ta_1_1	1D	107	0.035550778	0.428899083	-0.704183852
wsnp_Ex_c5929_10402147	3A	86	0.035568594	0.458715596	-0.649918076
BS00078400_51	7A	62	0.035871323	0.064220183	-1.354008349
Excalibur_c48317_242	1D	93	0.036024137	0.405963303	0.694419223
IAAV7473	1D	93	0.03617891	0.389908257	0.688354922
Excalibur_c33542_113	4A	138	0.03645222	0.135321101	-1.112996389
Kukri_c7860_911	3B	140	0.036512623	0.139908257	1.005799383
wsnp_Ex_c17692_26437459	6A	77	0.036523065	0.27293578	1.14764557
RAC875_c41114_390	5D	189	0.036531717	0.169724771	0.973972828
BS00022267_51	5D	198	0.036804975	0.463302752	0.661400864
wsnp_Ex_rep_c67635_66292308	3A	16	0.037284133	0.474770642	-0.71748008
BS00022660_51	6A	43	0.03755576	0.146788991	0.913702178
Excalibur_c50665_1323	1B	71	0.038170051	0.055045872	1.477944365
Tdurum_contig15593_407	1B	71	0.038170051	0.055045872	1.477944365
wsnp_BE446240B_Ta_2_3	1B	71	0.038170051	0.055045872	1.477944365
Tdurum_contig56874_562	1B	71	0.038170051	0.055045872	-1.477944365
BS00102772_51	7A	97	0.038342555	0.470183486	-0.745691075
Excalibur_c9779_465	6A	26	0.039123373	0.068807339	1.308990075
Kukri_rep_c101615_148	6A	26	0.039123373	0.068807339	1.308990075
Kukri_c6364_1243	6A	26	0.039123373	0.068807339	-1.308990075
wsnp_BE605194B_Ta_2_1	7B	103	0.039434982	0.458715596	0.727730959
Excalibur_c32608_500	1B	65	0.039602258	0.100917431	1.092937584
wsnp_Ex_c10910_17729008	6D	160	0.039839847	0.116972477	-0.97020889
BS00066230_51	3A	16	0.039845032	0.483944954	0.70908065
Kukri_c29655_194	1B	41	0.04003283	0.26146789	-0.766430433
Excalibur_c2433_324	5B	51	0.040110556	0.142201835	1.023085801
IAAV4074	5B	51	0.040110556	0.142201835	-1.023085801
IACX11047	7B	134	0.040505058	0.376146789	-0.667322072
tplb0044j06_689	5A	94	0.040989938	0.208715596	0.818336543
BS00084133_51	5D	198	0.041513701	0.47706422	0.649151209
Ku_c24974_674	3B	91	0.041532353	0.428899083	0.680097724
Excalibur_c12875_864	3A	16	0.041556263	0.474770642	0.696229605
RAC875_c87321_108	1D	93	0.041558427	0.399082569	0.662398322
BS00072025_51	4A	66	0.041857607	0.270642202	0.703952602
BS00064893_51	5D	200	0.041946723	0.344036697	-0.670238039
RAC875_c14887_829	6B	110	0.04200422	0.142201835	0.997004482
Tdurum_contig43538_1687	6B	5	0.042661656	0.417431193	-0.654371651
BS00022403_51	3B	91	0.042832837	0.224770642	0.750249777
BS00085589_51	6B	110	0.042998162	0.135321101	-1.022983661
Kukri_c27662_675	6B	110	0.042998162	0.135321101	1.022983661
BS00074120_51	7D	184	0.043053766	0.19266055	-0.629653587
Excalibur_c94546_61	3B	12	0.043085613	0.25	-0.750591215
IAAV5507	3A	177	0.043700163	0.327981651	0.657241067
wsnp_Ex_c24474_33721784	4A	70	0.043803381	0.44266055	-0.70776711
BobWhite_c3721_224	3B	102	0.043828108	0.059633028	1.355801936
Kukri_c3243_1016	3B	103	0.043828108	0.059633028	1.355801936
Kukri_c3243_1065	3B	103	0.043828108	0.059633028	1.355801936
Ra_c8960_147	3B	103	0.043828108	0.059633028	1.355801936
Tdurum_contig60330_126	3B	103	0.043828108	0.059633028	1.355801936
Ra_c17608_960	3B	14	0.044382073	0.383027523	-0.644945617
CAP8_c5043_190	1B	118	0.044436134	0.314220183	0.67637679
Tdurum_contig63598_188	7A	126	0.044764831	0.293577982	-0.832080221
RAC875_c76611_364	3B	14	0.044881633	0.291284404	-0.719410372
IAAV868	1D	90	0.045033502	0.325688073	0.688488993
wsnp_Ex_c1153_2213588	6A	141	0.045319763	0.495412844	0.675773363
RAC875_c49329_81	6A	141	0.045421582	0.490825688	-0.664137062
Kukri_c33670_261	1D	122	0.045427873	0.165137615	0.847148806
Ra_c14408_576	6A	77	0.045732333	0.25	-1.057112372
IAAV9044	3A	177	0.046080174	0.323394495	0.655332432
BS00063946_51	3B	95	0.046706165	0.380733945	0.714389252
RAC875_c29455_79	6A	85	0.046757278	0.089449541	-1.117397054
Excalibur_c12177_285	2A	47	0.046916339	0.279816514	-0.699261895
BS00090866_51	4A	101	0.047009405	0.247706422	0.747895279
wsnp_Ex_c1383_2651887	6B	91	0.047270372	0.435779817	-0.657039617
wsnp_Ex_c19371_28311667	2B	39	0.047843372	0.20412844	-0.759878957
BobWhite_c34798_184	6D	156	0.048131628	0.240825688	-0.744760215
BS00074353_51	5D	200	0.048463049	0.344036697	-0.645236204
wsnp_Ex_c6217_10848574	3A	86	0.048600718	0.05733945	1.352197812
wsnp_Ra_c67016_65144188	3B	102	0.048661196	0.066513761	1.293959941
Kukri_rep_c117022_97	3D	1	0.048686806	0.084862385	1.126330532
Excalibur_s102388_276	6A	21	0.049144362	0.066513761	-1.252089766
wsnp_Ex_c9779_16145653	6A	21	0.049144362	0.066513761	-1.252089766
BS00020459_51	3A	130	0.049898033	0.25	0.706477371
Kukri_c27717_316	1A	71	0.049921473	0.268348624	0.807938829
BS00066144_51	5D	103	0.050076436	0.116972477	1.006463121
wsnp_Ex_rep_c76495_73453891	6A	141	0.050092698	0.44266055	-0.683513063
IAAV1650	5A	90	0.050151593	0.158256881	-0.835887494
Kukri_c51068_528	7A	126	0.050203	0.341743119	0.645062986
BS00023142_51	1B	71	0.050686718	0.052752294	1.40194676
Ra_c31466_694	7A	136	0.050844353	0.050458716	1.348252034
Excalibur_c96134_182	6B	5	0.051124652	0.422018349	0.620009115
RAC875_c35846_671	1D	93	0.051187176	0.410550459	0.640546621
BobWhite_c27364_124	6B	117	0.05135951	0.291284404	0.727867094
Kukri_c3882_2021	2A	47	0.05140033	0.268348624	0.705922212
Ku_c63748_1264	2B	41	0.051407805	0.165137615	0.818785302
Kukri_c40035_258	2A	99	0.051572333	0.311926606	-0.655257467
CAP11_rep_c5039_201	1B	70	0.05174723	0.091743119	-1.066178695
BobWhite_c32938_264	2B	115	0.051870013	0.050458716	-1.360436716
BS00111247_51	7B	163	0.052144388	0.144495413	0.944669595
JD_c21248_511	4A	9	0.052682698	0.220183486	-0.771900665
Excalibur_c5958_1270	1D	68	0.052779934	0.428899083	0.704766188
wsnp_Ex_c23795_33033010	5A	126	0.053294105	0.403669725	0.677196177
BS00067499_51	3A	69	0.053341624	0.100917431	0.985159665
Excalibur_c3969_1208	3A	146	0.053443874	0.087155963	-1.164264399
RAC875_c37988_243	4A	164	0.053466803	0.245412844	0.757724871
wsnp_Ex_c23795_33033150	5A	126	0.053477045	0.412844037	-0.673239399
Tdurum_contig83087_104	6A	141	0.053503051	0.495412844	0.651879195
wsnp_Ex_rep_c98716_85135069	6A	141	0.053529173	0.440366972	-0.668111591
IACX14305	6A	77	0.053556444	0.270642202	-1.054022744
BS00085434_51	3B	95	0.053959696	0.107798165	1.015379532
wsnp_Ex_c1988_3742291	6B	1	0.054435676	0.401376147	-0.655198554
wsnp_RFL_Contig2402_1924907	5D	197	0.054460638	0.419724771	-0.622363762
RAC875_rep_c106238_237	6B	110	0.054579888	0.376146789	0.625347228
Excalibur_c8188_693	1D	90	0.054775544	0.332568807	-0.66226928
BobWhite_c14409_206	5D	196	0.054938869	0.417431193	-0.617138612
Kukri_c24852_466	2A	99	0.055087943	0.305045872	-0.687318108
IAAV6689	3B	62	0.055287372	0.22706422	-0.77654702
wsnp_Ex_rep_c66896_65307566	3B	62	0.055287372	0.22706422	-0.77654702
RAC875_c6865_349	4B	68	0.055814682	0.110091743	0.96592619
Excalibur_c61603_1052	7A	202	0.056298084	0.396788991	0.625912913
BS00022475_51	7A	136	0.056461469	0.327981651	0.634936024
BS00082180_51	7A	130	0.056461469	0.327981651	-0.634936024
Kukri_c11140_323	5D	197	0.056630197	0.424311927	-0.616274835
wsnp_Ex_rep_c66423_64641115	1D	93	0.05669541	0.399082569	-0.628809149
Excalibur_c472_914	5A	86	0.056707689	0.355504587	-0.633482098
BobWhite_c22370_352	3B	50	0.056824407	0.380733945	-0.65601126
Jagger_c8039_67	3A	26	0.057465213	0.410550459	-0.65249875
BS00095515_51	3B	107	0.058083226	0.350917431	0.661349291
BobWhite_c40583_146	7A	126	0.058178416	0.337155963	0.626434312
Excalibur_c19658_82	3A	15	0.058297859	0.174311927	-0.795131127
RAC875_c7060_67	3A	15	0.058425416	0.172018349	0.794570874
IACX3991	7B	53	0.058461039	0.142201835	-0.954924206
wsnp_Ex_c32905_41484291	7B	160	0.05846659	0.27293578	0.78914128
BS00044311_51	6A	77	0.058790197	0.23853211	-1.001625586
BS00064146_51	7B	103	0.059171787	0.302752294	-0.771075889
BS00044360_51	6A	42	0.059728893	0.172018349	-0.780708029
IACX11443	7B	134	0.059792853	0.380733945	0.615464809
RAC875_c4135_1028	1D	90	0.059965395	0.337155963	-0.647580632
tplb0032i10_420	6A	77	0.060037659	0.254587156	0.986147907
Kukri_c15823_196	5B	178	0.060233435	0.474770642	-0.577976351
wsnp_JD_c16245_15468917	3B	81	0.060295135	0.061926606	-1.283582787
CAP7_c4056_108	2A	144	0.060511012	0.405963303	0.64636207
Excalibur_c30167_243	2B	27	0.060558456	0.268348624	-0.705647637
Tdurum_contig8840_575	1B	123	0.060691338	0.126146789	-0.905255051
Excalibur_c96134_152	6B	5	0.061083734	0.415137615	-0.601678854
BobWhite_c10539_201	2D	78	0.061395856	0.119266055	-0.997010396
BS00022072_51	3B	62	0.061520138	0.222477064	0.760531492
wsnp_Ku_c35386_44598937	5A	61	0.061533634	0.321100917	0.645394951
BS00074083_51	7B	58	0.061817797	0.383027523	-0.626157258
wsnp_BE498985A_Ta_2_1	7B	103	0.0628681	0.467889908	-0.661099224
BS00072151_51	3B	67	0.063099282	0.071100917	1.119713432
Excalibur_c7026_2635	1A	53	0.063135734	0.240825688	0.810081092
wsnp_BE605194B_Ta_2_7	7B	103	0.063578543	0.45412844	-0.662120746
BS00022056_51	7B	53	0.063948402	0.130733945	0.993484526
Kukri_c29121_654	1D	90	0.063993024	0.327981651	-0.63636832
Tdurum_contig59953_282	3B	107	0.06429758	0.364678899	-0.641490305
BS00095568_51	1B	70	0.064466	0.089449541	1.015759205
BS00068556_51	3B	92	0.064692	0.240825688	0.708580806
RFL_Contig5937_1677	1B	99	0.064807154	0.373853211	0.646697146
wsnp_Ex_c15475_23757972	3A	132	0.064880083	0.240825688	0.674961949
wsnp_RFL_Contig1871_1020122	6A	85	0.064893751	0.071100917	-1.199828596
Tdurum_contig10677_529	7B	103	0.064912425	0.46559633	0.656208957
BS00082460_51	6A	137	0.065146372	0.26146789	0.688170137
RFL_Contig1488_671	3A	15	0.065266817	0.45412844	-0.644512033
RAC875_c24504_119	3B	100	0.065282234	0.130733945	-0.841217727
wsnp_Ex_c3201_5910642	1A	137	0.065560671	0.325688073	0.631435929
Tdurum_contig77551_589	3B	51	0.065811943	0.438073394	-0.628688367
Kukri_c12817_59	3B	51	0.065811943	0.438073394	0.628688367
wsnp_Ex_c19770_28768859	6A	77	0.065822083	0.266055046	0.950978709
RAC875_c77648_367	3A	24	0.065887206	0.172018349	-0.76528338
RAC875_c76367_523	3A	24	0.065887206	0.172018349	0.76528338
IACX4260	3B	51	0.066112507	0.206422018	-0.754149361
Ku_c8125_1049	6A	77	0.066366821	0.266055046	1.026422362
wsnp_CAP11_rep_c4076_1926235	7B	103	0.066388968	0.302752294	0.739499131
BS00063990_51	6A	60	0.066462655	0.243119266	0.686559146
RAC875_c13221_1017	7A	127	0.066685713	0.236238532	-0.839791309
Kukri_c11959_587	7B	134	0.066971558	0.387614679	0.594551413
Excalibur_c33923_592	5A	88	0.067157268	0.362385321	-0.608194062
Excalibur_c59263_96	7A	130	0.067628239	0.330275229	0.604719228
Excalibur_rep_c110429_536	7B	166	0.067647877	0.197247706	-0.783244613
RAC875_c18490_1903	6A	141	0.067788025	0.30733945	-0.647023324
BS00022798_51	3A	24	0.06781613	0.169724771	0.759654157
BS00093975_51	3A	24	0.06781613	0.169724771	0.759654157
BobWhite_c5461_338	3A	24	0.06781613	0.169724771	-0.759654157
Excalibur_c13242_1178	3A	88	0.067841233	0.46559633	-0.609280002
RAC875_c21946_234	7A	130	0.067933967	0.332568807	0.602175828
wsnp_Ex_c2820_5215394	3B	57	0.068333858	0.348623853	0.601793491
Kukri_c3948_209	4A	114	0.068370926	0.346330275	-0.630641118
Kukri_rep_c68742_543	7B	69	0.068384778	0.497706422	-0.653280575
wsnp_JD_c825_1223506	1A	132	0.068686333	0.197247706	-0.789845089
Excalibur_c20439_825	2A	149	0.068860579	0.243119266	0.670845099
wsnp_Ex_c2325_4355706	6A	141	0.068916677	0.263761468	0.674038107
IAAV1364	1B	64	0.06922217	0.408256881	0.646728412
RAC875_c1499_568	7A	232	0.069416717	0.089449541	-1.109463164
BS00030136_51	2A	185	0.069607163	0.318807339	-0.616215698
BS00110490_51	2B	82	0.069620387	0.233944954	0.731661816
wsnp_Ex_rep_c68175_66950387	6A	32	0.06979253	0.172018349	0.756781975
BS00056258_51	3B	52	0.069822664	0.286697248	-0.637850012
BS00027058_51	7B	103	0.06987623	0.298165138	-0.743338276
RAC875_c23724_182	7B	72	0.070353527	0.449541284	-0.692120253
wsnp_Ex_c8188_13842273	1D	89	0.07040338	0.337155963	-0.624087581
BS00066475_51	3A	87	0.070425677	0.456422018	-0.75733229
RAC875_c36922_829	3A	24	0.070914451	0.472477064	-0.636041909
BS00066456_51	7B	164	0.071368166	0.19266055	-0.820422095
RAC875_c23724_118	7B	72	0.071433559	0.396788991	0.711654556
RAC875_c67063_703	7A	125	0.07148	0.121559633	0.91532837
wsnp_Ku_c44089_51445136	3A	86	0.071650175	0.158256881	0.768534168
BS00040415_51	7B	71	0.071780233	0.495412844	0.648985634
Kukri_c10711_632	6A	77	0.071792923	0.263761468	0.909962624
wsnp_Ku_c2486_4751695	2B	42	0.071808139	0.252293578	-0.675867377
wsnp_Ra_rep_c105182_89171305	7A	136	0.072415847	0.055045872	-1.233747934
Kukri_c3676_483	7B	162	0.072724072	0.279816514	0.74047772
Kukri_c25512_53	1B	122	0.07287301	0.167431193	-0.774986986
Kukri_c2289_635	3D	153	0.073219399	0.305045872	-0.64732629
Kukri_s117068_198	3A	15	0.073247965	0.142201835	-0.804993523
Tdurum_contig30082_197	6A	79	0.073493926	0.27293578	0.915346005
IACX473	6A	104	0.073532481	0.077981651	-0.997256885
Kukri_c13045_302	5D	69	0.073540539	0.135321101	-0.819727471
BobWhite_c10610_149	4A	100	0.073609135	0.394495413	-0.593609323
Kukri_c35049_357	5D	187	0.073618723	0.190366972	0.787738432
CAP7_c756_531	5D	187	0.073618723	0.190366972	-0.787738432
BS00065076_51	6A	43	0.073924701	0.149082569	-0.790257703
Tdurum_contig28247_226	6B	122	0.074275577	0.126146789	1.48606916
RAC875_c27696_718	7A	136	0.074359513	0.167431193	-0.777204063
Ex_c4208_839	5A	89	0.074811527	0.330275229	-0.613017781
IAAV1120	4B	12	0.075153161	0.440366972	0.613126716
Kukri_c30439_2407	2D	6	0.075348123	0.348623853	-0.577205716
wsnp_Ku_c13052_20918857	4B	72	0.075368254	0.100917431	0.923029242
Kukri_rep_c94476_152	3B	88	0.075547664	0.288990826	-0.618490799
Excalibur_c7338_563	7B	134	0.076388064	0.403669725	0.57014554
RAC875_rep_c72356_51	1B	64	0.076436051	0.412844037	-0.629145362
Excalibur_c23155_327	1D	90	0.076935542	0.334862385	0.610164311
Excalibur_c8188_243	1D	90	0.076935542	0.334862385	0.610164311
Ra_c21676_178	1D	89	0.076935542	0.334862385	-0.610164311
wsnp_Ex_c3831_6966926	1D	90	0.076935542	0.334862385	-0.610164311
wsnp_Ex_c36242_44232305	2A	102	0.077343889	0.28440367	0.625816813
RFL_Contig5871_1771	3B	75	0.077628511	0.05733945	1.14788285
wsnp_Ex_c16378_24870688	3B	77	0.077628511	0.05733945	-1.14788285
BS00063549_51	7A	76	0.078063358	0.387614679	0.607627342
Ra_c4601_2417	7A	136	0.078112144	0.112385321	1.067350038
RAC875_rep_c105182_460	7A	136	0.078277897	0.055045872	-1.246012326
wsnp_RFL_Contig2011_1216801	3A	89	0.078378426	0.444954128	-0.591140484
wsnp_Ex_c8962_14947544	5B	32	0.078801867	0.19266055	-0.726909904
IAAV3791	2A	141	0.078915386	0.470183486	-0.590177947
RAC875_c2102_3487	6D	14	0.079120456	0.055045872	-1.207708657
Jagger_c1423_102	6A	141	0.079527217	0.291284404	-0.629098676
IAAV3448	7B	71	0.079994098	0.337155963	0.75026131
RAC875_c20134_535	3A	26	0.080057779	0.142201835	-0.794848332
wsnp_Ex_rep_c103381_88353000	2B	153	0.080264629	0.360091743	-0.589287327
wsnp_Ex_c1988_3742022	6D	25	0.080332473	0.399082569	0.586519625
CAP8_rep_c4852_130	5A	111	0.080426776	0.197247706	1.063008069
RAC875_c8254_594	6B	122	0.080498106	0.394495413	0.606493669
Kukri_c26697_366	2A	151	0.080733047	0.126146789	-0.883248209
RAC875_c48107_65	4A	60	0.08119889	0.412844037	0.581409612
RFL_Contig5450_993	1A	71	0.081359495	0.263761468	-0.728751667
RAC875_c58425_331	6B	9	0.081401639	0.433486239	0.579642383
wsnp_Ra_c36410_44760538	6A	141	0.081480816	0.293577982	-0.59903649
BS00051826_51	1D	68	0.081672922	0.431192661	-0.635929187
BS00031658_51	1D	73	0.081672922	0.431192661	0.635929187
Excalibur_c5958_1398	1D	73	0.081672922	0.431192661	0.635929187
RAC875_c17951_108	1D	68	0.081672922	0.431192661	0.635929187
wsnp_Ex_rep_c69526_68472787	5A	36	0.081823646	0.247706422	0.660580607
Excalibur_rep_c115510_314	5A	35	0.081823646	0.247706422	-0.660580607
Kukri_s117068_130	3A	26	0.081960191	0.139908257	0.791032545
wsnp_JD_c5699_6859527	3A	89	0.08212833	0.435779817	-0.584394887
CAP7_c3885_73	1A	71	0.082397988	0.362385321	0.596721758
RFL_Contig4911_357	5B	11	0.08241006	0.305045872	-0.607454212
Excalibur_c37474_242	1A	71	0.082478892	0.266055046	0.713444784
RAC875_c1215_1525	6A	48	0.082559901	0.447247706	0.582315737
BS00069723_51	1B	70	0.08260285	0.087155963	-0.9563118
RAC875_c18195_741	5A	64	0.082619807	0.458715596	-0.585863137
RAC875_rep_c115149_377	6B	80	0.082669581	0.28440367	0.662741493
wsnp_Ex_c7776_13247365	2B	21	0.082781912	0.302752294	0.612678569
wsnp_Ex_rep_c109274_92142043	6A	141	0.082794188	0.47706422	-0.613983183
Excalibur_c92555_283	5B	161	0.082800459	0.30733945	0.631248254
Kukri_c19751_873	2B	108	0.082832213	0.279816514	-0.647008632
wsnp_Ex_c15341_23592075	7A	136	0.082834487	0.142201835	0.901956204
RAC875_c47427_75	1B	99	0.08327508	0.371559633	0.610055488
RFL_Contig4956_2526	7A	127	0.0834227	0.041284404	1.367296896
Tdurum_contig28304_335	7B	103	0.083838371	0.302752294	0.706651467
BS00055761_51	7B	70	0.08392646	0.493119266	-0.620776817
Ku_c17560_146	3A	26	0.083963805	0.135321101	0.795076158
Tdurum_contig42479_3800	1A	38	0.084029158	0.217889908	-0.663351096
BS00050993_51	7B	53	0.08420397	0.412844037	-0.565205161
BS00031746_51	7B	56	0.084288107	0.371559633	0.582887337
wsnp_BE499835B_Ta_2_5	5B	25	0.084585385	0.346330275	0.664181157
RAC875_c7827_218	2B	93	0.08478068	0.259174312	-0.655619139
IACX7895	6A	43	0.084882497	0.146788991	-0.746997844
Kukri_c75091_220	5A	126	0.08559475	0.396788991	0.603360372
BobWhite_c23392_496	3A	26	0.085880167	0.142201835	-0.778595754
Tdurum_contig13245_119	4A	144	0.085950503	0.403669725	-0.539801906
Excalibur_c17553_84	5A	43	0.086094743	0.139908257	-0.821972497
BS00027054_51	7B	103	0.08649082	0.29587156	-0.700526238
Kukri_c30754_271	6D	134	0.086568654	0.341743119	0.579912684
wsnp_Ex_rep_c66331_64502558	3B	12	0.08671755	0.183486239	0.703841863
D_GA8KES401DISTP_65	6D	135	0.086740452	0.28440367	0.620583327
D_GB5Y7FA02I369B_378	1D	38	0.086772774	0.357798165	0.663813625
wsnp_Ex_c40595_47620787	1A	75	0.087246692	0.098623853	-0.901086878
BobWhite_c20909_243	4A	62	0.087369779	0.426605505	0.566354841
Kukri_rep_c106786_230	2D	12	0.087885302	0.211009174	0.657672044
wsnp_Ex_c46274_51831129	7B	56	0.087946183	0.396788991	0.560401693
Excalibur_c1708_1975	6A	48	0.088248726	0.440366972	0.568482288
BobWhite_c10740_179	6A	48	0.088405354	0.449541284	0.560582066
RFL_Contig29_1062	3B	53	0.088577464	0.077981651	-1.055617559
RAC875_c23338_792	6A	141	0.088621307	0.254587156	-0.647259238
wsnp_Ku_c30921_40705731	1A	71	0.088809705	0.366972477	-0.58840057
wsnp_Ex_c15972_24385702	7B	69	0.089504734	0.449541284	-0.638368326
wsnp_Ex_rep_c103087_88124573	1A	70	0.089545165	0.401376147	0.620395391
RAC875_rep_c71463_98	6B	106	0.08963732	0.233944954	0.651784441
RAC875_c871_1345	7B	134	0.09010674	0.350917431	0.539324879
Excalibur_c46590_363	2B	49	0.090143801	0.323394495	0.717080487
wsnp_Ex_c18800_27681277	7B	69	0.0903306	0.334862385	0.735563935
Ku_c24482_1132	7B	71	0.0903306	0.334862385	-0.735563935
IACX293	1A	71	0.090459304	0.362385321	0.651531273
Ku_c19858_2078	5A	89	0.090471491	0.206422018	0.676086917
Tdurum_contig82438_73	7A	84	0.091391703	0.121559633	0.92388301
wsnp_Ex_rep_c67727_66398596	3A	86	0.09151199	0.165137615	0.726050929
BS00062724_51	1B	84	0.091710187	0.188073394	-0.797391018
wsnp_Ex_rep_c103087_88123733	1A	71	0.091826547	0.401376147	0.614368476
Excalibur_rep_c108030_260	4D	84	0.091883753	0.341743119	-0.570551646
Excalibur_c28045_741	1B	96	0.09210525	0.197247706	-0.693090698
wsnp_Ku_c29102_39008953	3B	81	0.092194808	0.114678899	-0.94129464
IAAV52	5B	58	0.092476209	0.46559633	-0.643613465
IACX8337	6A	48	0.092594462	0.426605505	0.567720276
IAAV5841	1D	93	0.092731695	0.415137615	0.570950442
BS00073062_51	3A	26	0.093213479	0.139908257	-0.76308293
Excalibur_c74666_291	3A	26	0.093213479	0.139908257	-0.76308293
Kukri_rep_c101735_236	3A	26	0.093213479	0.139908257	-0.76308293
RAC875_c31214_58	2B	157	0.093315077	0.341743119	-0.568329012
BobWhite_c41676_137	2B	110	0.093826127	0.378440367	0.56071603
RAC875_c83532_305	6A	77	0.093924886	0.266055046	0.938938689
BS00087437_51	1A	70	0.094394674	0.314220183	-0.691393644
Excalibur_c71158_54	1A	27	0.094404157	0.291284404	0.571892489
BS00058554_51	1D	90	0.09449105	0.337155963	0.573084808
Excalibur_c6967_1852	5B	4	0.094706758	0.128440367	0.7571588
Excalibur_c6967_553	5B	4	0.094706758	0.128440367	-0.7571588
RFL_Contig4979_965	5B	4	0.094706758	0.128440367	-0.7571588
IAAV2376	2A	102	0.094791153	0.28440367	0.580989272
wsnp_Ex_c29368_38408543	6A	77	0.094820836	0.259174312	0.889022303
D_F5XZDLF02G9H4M_286	4A	110	0.094849782	0.405963303	-0.583703534
Tdurum_contig41142_267	6B	81	0.094860049	0.288990826	-0.634787143
Kukri_rep_c105287_311	7D	208	0.095133173	0.123853211	0.811980406
RAC875_c9150_2945	5B	58	0.095194938	0.474770642	0.639982278
RAC875_c32379_216	1A	111	0.095217222	0.240825688	-0.672364082
BobWhite_c17021_297	3A	26	0.095376115	0.137614679	0.75920325
BS00079521_51	3A	26	0.095376115	0.137614679	0.75920325
IAAV1155	3A	26	0.095376115	0.137614679	-0.75920325
wsnp_Ex_c22683_31887799	3A	26	0.095376115	0.137614679	-0.75920325
wsnp_Ex_c2573_4788116	3A	26	0.095376115	0.137614679	-0.75920325
BS00063624_51	3B	99	0.095380191	0.493119266	-0.532503623
BS00066770_51	7D	3	0.095418777	0.064220183	-1.083090502
RAC875_rep_c77197_202	6B	1	0.095964612	0.426605505	-0.551821915
BS00070399_51	7B	72	0.096098784	0.323394495	0.73552352
Tdurum_contig82534_311	7B	140	0.096652784	0.444954128	0.528725036
BobWhite_c10832_1131	6A	141	0.096667416	0.48853211	-0.570125663
RAC875_c32639_395	5A	126	0.096681013	0.399082569	0.585152935
wsnp_Ra_rep_c69221_66574148	5A	42	0.097036788	0.497706422	-0.546512789
BS00041735_51	4A	56	0.097097741	0.350917431	0.552622901
Kukri_c9805_696	6A	141	0.097153762	0.291284404	-0.586594675
RAC875_c10246_839	3B	60	0.097158789	0.332568807	0.56083262
wsnp_RFL_Contig3866_4228783	3A	86	0.097192452	0.169724771	0.699638999
Tdurum_contig5017_1015	5B	131	0.098434843	0.114678899	-0.893785721
Excalibur_c9676_163	1A	29	0.098641627	0.247706422	-0.59958968
Excalibur_c7338_242	7B	134	0.098887605	0.30733945	0.580907359
BS00023055_51	7A	75	0.099713006	0.293577982	-0.606775525
BS00074024_51	6B	80	0.099968375	0.286697248	0.628051255
Kukri_c39882_203	4A	50	0.10011141	0.483944954	-0.648635195
BS00003816_51	1D	116	0.100279513	0.22706422	0.64413989
Excalibur_c91154_175	3A	88	0.100608157	0.449541284	0.540889361
CAP11_c1820_244	2B	153	0.100618369	0.362385321	-0.544344176
Excalibur_c32189_998	5B	4	0.100684945	0.121559633	-0.764357248
BS00003866_51	4A	62	0.100689961	0.410550459	-0.550904212
RAC875_c95948_614	2B	81	0.1007023	0.100917431	0.888721097
BobWhite_rep_c66990_294	3B	80	0.100836299	0.100917431	-0.873999918
BS00071732_51	6A	85	0.101097429	0.405963303	-0.551360149
BobWhite_c47168_598	4A	144	0.101474968	0.323394495	0.59658685
BS00065864_51	5B	161	0.101484216	0.300458716	0.60322257
RAC875_c8849_134	1B	63	0.101565746	0.229357798	0.677393219
Tdurum_contig5017_993	5B	128	0.101694487	0.066513761	-1.233758482
BS00083715_51	5B	11	0.102030359	0.305045872	0.57156894
IACX10924	1A	71	0.102043134	0.362385321	0.564243025
BS00099053_51	4D	21	0.10211003	0.5	-0.51277301
wsnp_Ex_c26771_35998435	6A	134	0.102226757	0.300458716	0.588498498
Ku_c43151_811	7A	217	0.102457786	0.392201835	-0.571641213
IACX8602	2B	153	0.102484892	0.20412844	-0.640337339
Excalibur_c5083_718	6B	80	0.102600896	0.279816514	0.618485306
Excalibur_c1925_2569	5B	132	0.103256545	0.096330275	0.971652724
RAC875_c48052_127	5B	132	0.103256545	0.096330275	0.971652724
RAC875_rep_c109658_382	5B	132	0.103256545	0.096330275	0.971652724
Excalibur_c92906_314	5B	132	0.103256545	0.096330275	-0.971652724
RAC875_rep_c109658_211	5B	132	0.103256545	0.096330275	-0.971652724
Excalibur_rep_c113950_132	1A	35	0.103284958	0.149082569	0.701732662
RAC875_rep_c106044_137	5A	43	0.103303036	0.133027523	0.792480623
Excalibur_c46143_143	2B	96	0.103632847	0.123853211	0.822682313
Tdurum_contig14130_315	5B	11	0.103729144	0.309633028	0.568347382
BobWhite_c8266_582	4B	104	0.103820488	0.087155963	-0.911629128
Excalibur_c96921_206	3A	142	0.104336551	0.275229358	-0.594045448
BobWhite_c4256_213	4B	104	0.104436525	0.091743119	-0.897596957
wsnp_Ex_c57982_59470152	1A	27	0.104446457	0.323394495	0.536263669
BobWhite_c19945_341	2B	24	0.104480881	0.266055046	-0.607920359
wsnp_Ex_rep_c66389_64588992	1B	80	0.104665479	0.094036697	-0.91474352
RAC875_c45515_65	6B	81	0.105018947	0.293577982	-0.613403014
Kukri_rep_c107975_95	6D	156	0.105268178	0.165137615	-0.705022648
BobWhite_c948_52	2B	96	0.105272668	0.103211009	-0.876620187
IAAV5646	7B	69	0.105340441	0.311926606	0.697848166
RFL_Contig727_736	5A	52	0.105420163	0.174311927	-0.696802127
RAC875_c25839_225	6D	83	0.10557151	0.155963303	0.741595484
BS00066661_51	6A	48	0.105635313	0.433486239	0.547276763
RFL_Contig4979_865	5B	4	0.105649312	0.126146789	-0.742226288
Tdurum_contig42015_2187	6A	48	0.106072044	0.440366972	0.540540089
tplb0028p23_852	3B	51	0.106352916	0.330275229	-0.584953437
RAC875_c16839_188	7B	56	0.106744789	0.181192661	-0.774455101
BS00021728_51	1A	84	0.106813593	0.419724771	0.531768705
BS00094343_51	5A	61	0.106816608	0.30733945	-0.551524317
Excalibur_c25948_366	5B	58	0.107055427	0.467889908	0.615323471
Kukri_c51247_322	3A	86	0.107133124	0.199541284	-0.692621857
BS00102828_51	5B	4	0.107150027	0.130733945	-0.721498074
BS00095819_51	7B	72	0.107206364	0.451834862	-0.605387703
IACX8470	2B	111	0.107656081	0.330275229	0.582720107
wsnp_Ku_c11987_19473636	1B	58	0.107704894	0.169724771	-0.788189402
BS00083078_51	2B	90	0.107731271	0.275229358	0.579807445
RAC875_c79551_167	3A	118	0.107861276	0.300458716	0.563725169
Kukri_c11240_332	5B	51	0.107988282	0.300458716	-0.6081048
Kukri_rep_c80794_53	5B	51	0.107988282	0.300458716	-0.6081048
BS00110940_51	7A	60	0.108059134	0.199541284	0.691961931
Excalibur_c6782_253	3B	6	0.108292475	0.268348624	0.598262581
Kukri_c63259_151	3A	117	0.108377596	0.302752294	-0.563449825
Kukri_c26517_691	7A	134	0.108510614	0.229357798	-0.654555501
Excalibur_c37474_179	1A	71	0.108890137	0.270642202	0.654579174
tplb0030f06_593	2B	146	0.108986328	0.231651376	0.664489084
RFL_Contig5709_3312	3B	25	0.109050371	0.364678899	-0.53136978
RFL_Contig5314_1147	6A	104	0.109185529	0.311926606	-0.582822303
wsnp_BG604404B_Ta_2_2	4B	104	0.10955427	0.096330275	-0.836634624
Tdurum_contig15285_588	7A	50	0.109814342	0.089449541	-0.930604228
Excalibur_rep_c90454_251	6A	134	0.11006283	0.28440367	-0.583319833
RAC875_rep_c115149_515	6B	80	0.110087564	0.279816514	0.60983413
Excalibur_rep_c102798_288	6B	80	0.110087564	0.279816514	-0.60983413
BS00104667_51	2B	114	0.110286171	0.224770642	0.61727824
RAC875_c24285_1049	6D	156	0.110612952	0.165137615	0.70581397
tplb0060p09_735	5B	1	0.110705808	0.128440367	0.716143771
BobWhite_c10238_127	2B	90	0.110754147	0.270642202	0.57665561
BS00070001_51	2B	89	0.110754147	0.270642202	0.57665561
IAAV980	2B	89	0.110754147	0.270642202	0.57665561
wsnp_CAP7_c2282_1107112	5A	36	0.110765462	0.243119266	0.6069851
RAC875_c35688_178	2A	151	0.111002682	0.126146789	-0.814206302
Kukri_rep_c69900_197	7B	134	0.111005662	0.45412844	-0.498643243
BobWhite_c15870_540	6A	48	0.111054847	0.433486239	0.534602186
Tdurum_contig25770_308	6A	48	0.111054847	0.433486239	-0.534602186
RAC875_c15807_669	4B	70	0.111059953	0.110091743	0.788129802
BS00064679_51	1A	71	0.111091493	0.364678899	-0.559284386
IACX8300	1A	71	0.111254053	0.364678899	0.548394692
Kukri_c8835_112	5A	37	0.111607825	0.231651376	0.616598606
wsnp_Ex_c19134_28056012	5A	37	0.111607825	0.231651376	0.616598606
BS00099700_51	5A	37	0.111607825	0.231651376	-0.616598606
wsnp_BG274294B_Ta_2_3	1B	77	0.111743088	0.139908257	0.735960849
wsnp_BF474340A_Ta_2_1	1A	119	0.11186827	0.151376147	0.783916059
wsnp_Ex_c11348_18326787	6A	85	0.111868372	0.408256881	0.534664047
wsnp_Ex_c11348_18327861	6A	85	0.111868372	0.408256881	0.534664047
Kukri_c29170_702	2A	125	0.11189461	0.181192661	-0.632807652
RAC875_c49291_156	5B	129	0.112003057	0.222477064	0.612380223
wsnp_RFL_Contig4136_4696148	5A	43	0.112149016	0.139908257	-0.757458862
Excalibur_c5700_244	7B	87	0.112465632	0.071100917	0.967118857
Kukri_c52496_434	7B	86	0.112465632	0.071100917	-0.967118857
wsnp_RFL_Contig1548_762547	5B	129	0.11265895	0.344036697	-0.567198154
Excalibur_c44487_642	2A	141	0.112692811	0.447247706	0.533736045
JD_c23336_253	3B	23	0.112813661	0.229357798	-0.637132234
BS00099794_51	1B	118	0.112863097	0.45412844	0.519339136
Kukri_c8148_2719	6A	85	0.112925674	0.405963303	0.534849779
wsnp_Ex_c13031_20625900	4A	66	0.113866734	0.47706422	-0.550035101
RAC875_c826_839	1B	58	0.113869275	0.435779817	-0.529937136
BS00022751_51	7A	127	0.113894618	0.399082569	0.59703534
Kukri_c42807_473	7A	136	0.114083491	0.059633028	-1.043203817
IACX5833	6D	119	0.114170323	0.422018349	0.492838182
BS00093993_51	2B	108	0.114274006	0.279816514	0.580329478
IAAV6078	5B	69	0.114325851	0.369266055	-0.622393681
Tdurum_contig25841_178	6A	48	0.114814067	0.428899083	0.528315035
BS00022851_51	1B	96	0.114973946	0.456422018	0.53530802
Tdurum_contig54917_597	6D	40	0.114998291	0.449541284	-0.514248227
Kukri_c322_1394	4B	68	0.115016701	0.087155963	-0.885817612
wsnp_Ex_c19874_28891457	6B	81	0.115137532	0.29587156	-0.589297892
wsnp_Ex_c6817_11761300	1A	71	0.115141947	0.360091743	-0.60719844
wsnp_BF293181A_Ta_2_4	7A	136	0.115173584	0.110091743	0.918495306
Tdurum_contig12648_389	6B	119	0.115193564	0.330275229	0.680953596
Tdurum_contig9544_978	6A	49	0.115246487	0.431192661	-0.521377403
Tdurum_contig12045_327	6A	13	0.115578896	0.174311927	-0.662083345
BS00077432_51	1A	84	0.115987957	0.167431193	0.676156831
BobWhite_c16787_205	7B	72	0.116002368	0.451834862	-0.600457525
BS00060666_51	3A	129	0.116030519	0.112385321	-0.809394727
Kukri_c55310_94	5B	132	0.116184085	0.094036697	-0.959711341
RFL_Contig5709_3005	3B	25	0.116278133	0.371559633	0.524687753
RAC875_c66376_395	6B	37	0.116352205	0.266055046	-0.579441509
RAC875_rep_c108445_772	6A	48	0.116360455	0.431192661	0.526946815
IACX5899	3A	113	0.116631395	0.222477064	0.674190804
RAC875_c26860_648	6A	32	0.116682161	0.167431193	-0.686607321
Ex_c66324_1151	4A	66	0.11669305	0.46559633	0.548573812
BS00024786_51	7A	110	0.11755619	0.447247706	0.543901133
wsnp_Ex_c1997_3755945	1A	87	0.117967544	0.231651376	-0.64034389
BS00064892_51	7A	76	0.118053265	0.396788991	0.533889412
BS00106641_51	1A	137	0.118124139	0.28440367	-0.573032894
Excalibur_c65341_303	2B	114	0.118269559	0.270642202	-0.637395732
wsnp_Ex_c11229_18163892	3A	185	0.118523338	0.45412844	-0.491449621
wsnp_Ex_c4605_8240189	1A	71	0.118548352	0.330275229	-0.623965971
Kukri_c16758_443	2B	27	0.118586755	0.197247706	0.605233919
RAC875_c89908_105	1A	58	0.118818289	0.451834862	-0.521407574
Kukri_rep_c69910_1153	1A	35	0.119229286	0.114678899	0.779596942
D_GDS7LZN01DU929_63	6D	160	0.119529248	0.169724771	-0.690051457
BS00059416_51	3B	88	0.119646475	0.243119266	0.55902035
RAC875_rep_c103556_427	6D	156	0.119875069	0.160550459	0.694731561
wsnp_Ex_c62371_62036044	6D	156	0.119875069	0.160550459	0.694731561
BobWhite_c9711_71	3B	25	0.120236447	0.451834862	0.498553711
Excalibur_c29102_933	6D	156	0.120314119	0.158256881	-0.695310495
IAAV3946	7A	130	0.12053685	0.061926606	-1.040862408
Ra_c27275_627	2B	89	0.120925377	0.268348624	0.565938738
RAC875_c12907_515	6B	92	0.120970989	0.291284404	0.536025369
Excalibur_c19475_619	7A	42	0.121045709	0.463302752	0.495072005
RAC875_c8121_1997	3B	95	0.121085624	0.486238532	-0.523251253
BS00039740_51	1B	83	0.121226491	0.467889908	-0.510187744
IAAV3552	1A	71	0.121716474	0.362385321	-0.541701508
BS00076530_51	6A	49	0.121954295	0.449541284	0.517780663
wsnp_Ex_c39221_46569987	7A	125	0.122036317	0.130733945	0.753864236
IAAV4916	1A	71	0.122404616	0.364678899	0.538370946
wsnp_Ex_c28679_37784954	3A	188	0.122528489	0.490825688	-0.479189651
D_contig06122_208	1D	87	0.122870816	0.266055046	-0.597801585
wsnp_Ex_c2171_4073721	5A	148	0.123193662	0.20412844	-0.660023915
Ku_c8310_865	1B	90	0.123263188	0.220183486	0.673077062
Ex_c31468_763	6D	156	0.123285392	0.162844037	0.680043142
RAC875_rep_c83825_236	5B	58	0.123615735	0.162844037	0.747556422
BS00110292_51	3B	70	0.12362566	0.165137615	-0.646723514
RAC875_c8221_649	7B	141	0.123743421	0.376146789	0.490236122
Kukri_c13345_481	3B	86	0.123745857	0.114678899	-0.776209885
Kukri_c12165_1148	1A	71	0.123883752	0.360091743	-0.585512876
BS00074230_51	7A	113	0.124554096	0.098623853	-0.826697525
wsnp_Ex_c14439_22426200	6D	17	0.12463125	0.25	0.572202816
BS00046261_51	6A	134	0.124837201	0.298165138	-0.556032243
Tdurum_contig46583_1275	4A	151	0.124857304	0.146788991	0.714722661
Kukri_c6361_407	6B	123	0.124928055	0.107798165	1.714065698
Tdurum_contig67619_532	6B	122	0.124928055	0.107798165	1.714065698
Tdurum_contig64407_297	6A	48	0.125116269	0.433486239	0.514434364
RAC875_c67770_822	3A	15	0.125576482	0.231651376	-0.583081411
IAAV5331	2B	96	0.125697367	0.110091743	0.823838946
Ex_c66350_301	5B	51	0.12611046	0.162844037	0.734161673
Tdurum_contig55097_601	5A	90	0.126332538	0.174311927	0.652256387
wsnp_BE494527B_Ta_2_1	1B	96	0.126383263	0.461009174	-0.52305233
wsnp_Ex_c52557_56115459	3B	81	0.126514655	0.091743119	1.121989902
BS00094681_51	1A	71	0.126663327	0.360091743	0.581860727
wsnp_Ex_c21198_30327016	1B	84	0.126801536	0.185779817	-0.720829938
Tdurum_contig61934_60	6A	48	0.127366239	0.435779817	-0.5089024
Tdurum_contig70819_393	6A	141	0.127784754	0.27293578	-0.55404946
wsnp_Ex_c10630_17338753	3A	158	0.127860146	0.26146789	-0.55461468
BS00095640_51	3D	83	0.128141022	0.128440367	-0.757567467
Tdurum_contig75931_1967	7B	72	0.128212048	0.456422018	-0.57829557
RAC875_c826_2186	1A	62	0.128390928	0.438073394	0.505798677
Tdurum_contig82534_237	7B	140	0.128462753	0.419724771	-0.472997774
BobWhite_c46349_402	1A	71	0.12851199	0.275229358	0.631674031
Kukri_c13136_1363	1A	53	0.128538229	0.167431193	0.710360406
wsnp_Ku_c16572_25480808	6A	27	0.128653948	0.325688073	-0.556106466
BS00023140_51	6A	49	0.12917058	0.44266055	0.504960297
wsnp_Ex_c3940_7144946	6B	70	0.129522564	0.288990826	0.543545792
wsnp_Ex_rep_c95506_83475785	5B	41	0.129566684	0.25	0.631400625
wsnp_Ra_c12773_20367106	7A	228	0.129774356	0.160550459	-0.694244987
Kukri_c78330_327	7B	71	0.129885081	0.45412844	-0.576374035
wsnp_RFL_Contig2805_2579582	7A	203	0.129931071	0.392201835	-0.495153489
RAC875_c3156_630	6D	156	0.130164453	0.160550459	-0.680442279
BS00056089_51	3A	105	0.130262305	0.344036697	0.519918825
Ra_c2322_174	1A	71	0.130262828	0.366972477	0.52769887
RAC875_c12808_182	1A	70	0.130365692	0.373853211	-0.571225761
Kukri_rep_c115954_137	1A	71	0.131072146	0.364678899	0.577078029
RAC875_c14064_308	7B	166	0.131192081	0.188073394	-0.588614827
wsnp_BE604885A_Ta_2_1	3A	160	0.131460223	0.337155963	-0.505722944
RAC875_c39401_502	1A	104	0.131591291	0.201834862	0.695009551
BS00023114_51	1A	137	0.132255926	0.282110092	0.550558646
wsnp_BE443187B_Ta_2_1	5B	51	0.132645537	0.110091743	-0.795802226
wsnp_Ex_c10094_16590615	7A	130	0.13279049	0.222477064	-0.558153193
wsnp_RFL_Contig3759_4027999	6A	48	0.133049638	0.431192661	0.502633276
BS00065146_51	1A	70	0.133247995	0.364678899	0.574302107
wsnp_Ex_c6817_11762714	1A	70	0.133247995	0.364678899	-0.574302107
Excalibur_c99101_82	6A	137	0.133378047	0.275229358	-0.556201286
BS00010616_51	7B	58	0.133589039	0.431192661	0.547605639
BS00031200_51	1A	71	0.133849669	0.366972477	0.518220867
BS00068358_51	1A	71	0.134043159	0.366972477	0.570360392
RAC875_c23654_214	6B	113	0.134052583	0.399082569	0.479397854
BS00071736_51	7A	228	0.134230099	0.098623853	-0.905065385
Excalibur_rep_c69170_438	4A	151	0.134388084	0.133027523	0.73728733
Kukri_c33670_506	1B	55	0.134432698	0.183486239	-0.611145542
Kukri_c30847_551	2B	21	0.134454268	0.311926606	-0.519122679
Ra_c7322_2294	5A	37	0.134667459	0.236238532	0.57743022
wsnp_Ex_rep_c66324_64493429	4A	66	0.134922205	0.481651376	0.519342698
wsnp_Ex_rep_c68491_67318138	5D	184	0.134978417	0.472477064	0.480958137
Kukri_c45015_145	2A	102	0.135059046	0.116972477	-0.723528819
IAAV3944	6D	135	0.135502267	0.279816514	0.545074045
Ex_c7086_154	6D	135	0.135502267	0.279816514	-0.545074045
wsnp_Ex_c54655_57455562	5A	111	0.135509886	0.110091743	-1.771784399
BS00067985_51	5B	4	0.135520864	0.133027523	0.660614241
Kukri_c13912_1543	6D	156	0.13578457	0.155963303	0.675363007
CAP8_c2448_355	1A	29	0.136012467	0.277522936	-0.520566637
Kukri_c27874_515	4A	66	0.136094557	0.224770642	-0.553998816
BS00023152_51	5A	138	0.136123699	0.415137615	-0.452512834
RAC875_rep_c70874_1309	7B	72	0.136292824	0.451834862	-0.574192085
wsnp_JD_c3441_4455541	6A	45	0.136322586	0.330275229	-0.53637154
RAC875_c41315_157	5A	53	0.136722767	0.178899083	0.776789683
BS00095638_51	3D	83	0.136878842	0.130733945	-0.749111927
BS00048754_51	3B	80	0.137149047	0.286697248	-0.516698326
IACX1240	1B	96	0.137348817	0.467889908	0.504667039
IAAV6637	6D	160	0.137792908	0.160550459	0.665401951
wsnp_Ex_c10100_16600633	1A	71	0.137853248	0.369266055	0.569471328
Excalibur_c4372_363	2A	151	0.137889059	0.403669725	-0.487373645
wsnp_Ku_c10939_17975681	7B	72	0.138030078	0.325688073	-0.648401937
BS00022090_51	4B	62	0.138091646	0.463302752	-0.514665321
wsnp_Ex_rep_c115803_95396724	6A	32	0.13871033	0.165137615	0.646738822
wsnp_JD_c7795_8867843	6D	134	0.138884481	0.316513761	0.520851152
Tdurum_contig32277_121	3B	94	0.139093403	0.135321101	0.708547197
Tdurum_contig26016_243	6B	72	0.139406682	0.153669725	-0.688419381
RAC875_c67063_984	7A	125	0.139547057	0.128440367	0.73090002
wsnp_Ku_c21021_30712963	6A	85	0.139600924	0.399082569	0.505174947
IACX5717	5D	205	0.139792808	0.22706422	0.547589245
Excalibur_c4261_1098	6D	135	0.140380729	0.231651376	0.577626652
wsnp_Ex_c6094_10663424	4A	127	0.140577665	0.165137615	0.681266979
Excalibur_c22599_921	6D	134	0.140872815	0.330275229	-0.498565429
BS00068100_51	5B	51	0.140897529	0.302752294	0.55101377
wsnp_Ku_c4067_7419106	7B	70	0.141367584	0.447247706	-0.555888331
Tdurum_contig51605_857	3B	144	0.141372702	0.387614679	0.512305474
wsnp_Ex_c18733_27607958	1B	63	0.141564667	0.139908257	0.816103651
BS00048794_51	4B	75	0.141613476	0.451834862	0.504191103
wsnp_Ex_c2870_5296539	5B	160	0.141675216	0.20412844	-0.650963388
wsnp_Ex_c4408_7939986	7B	70	0.141678265	0.323394495	-0.645052982
RAC875_c48202_231	7A	42	0.141883652	0.350917431	-0.504375817
BS00031923_51	7B	140	0.141965951	0.433486239	-0.470292669
Kukri_c25725_1921	6B	70	0.142042327	0.291284404	0.535039594
BS00023222_51	3A	149	0.14206744	0.305045872	0.532715599
wsnp_Ex_c33012_41567026	4A	153	0.142139609	0.208715596	0.58985965
Tdurum_contig56321_232	2A	152	0.142458248	0.394495413	-0.484011609
Tdurum_contig44382_932	7B	72	0.142904784	0.456422018	-0.558420132
Tdurum_contig93266_145	7B	72	0.142904784	0.456422018	-0.558420132
tplb0037k05_1475	7B	72	0.142904784	0.456422018	-0.558420132
RAC875_rep_c70874_1920	7B	72	0.142904784	0.456422018	0.558420132
BS00030571_51	4B	75	0.142946975	0.45412844	0.504974772
RAC875_rep_c109658_614	5B	132	0.143054827	0.094036697	-0.8714188
wsnp_Ex_rep_c69838_68799256	7A	128	0.143195759	0.061926606	0.957759687
Tdurum_contig50731_961	5B	129	0.143296876	0.316513761	-0.519610595
D_contig14507_369	1D	82	0.143342197	0.142201835	0.656347452
Excalibur_rep_c103091_266	3A	84	0.143395984	0.259174312	0.539123167
RAC875_c34757_180	2A	98	0.143910106	0.27293578	0.520324732
Kukri_rep_c72756_155	5B	132	0.143914506	0.087155963	-0.901077505
wsnp_RFL_Contig3854_4205716	7B	70	0.144704668	0.29587156	-0.653703684
wsnp_Ku_c15214_23756800	1A	84	0.144849384	0.447247706	-0.472179464
Excalibur_c49271_183	5B	51	0.144883956	0.165137615	0.697771989
RFL_Contig3882_550	5A	53	0.144895989	0.064220183	-0.982434135
wsnp_Ex_rep_c67468_66068960	6A	49	0.145036776	0.444954128	-0.486212664
BobWhite_rep_c66032_270	1B	71	0.14550308	0.068807339	-0.93857411
Tdurum_contig77759_52	7A	60	0.145675006	0.323394495	0.485029475
wsnp_Ra_c24619_34168104	5B	69	0.146953562	0.385321101	0.57337688
BS00072941_51	7B	71	0.147010051	0.458715596	0.552665851
wsnp_BE637808A_Ta_2_1	4A	51	0.147165508	0.355504587	0.503480459
wsnp_JD_c4699_5834958	2B	97	0.147322235	0.144495413	-0.687000552
Excalibur_c105074_293	2B	110	0.147586516	0.389908257	0.484269027
wsnp_Ex_c10955_17794520	4A	164	0.147860874	0.123853211	-0.73369812
CAP11_c1048_99	7A	127	0.14823803	0.334862385	0.549691165
RAC875_c35720_456	3B	82	0.148405112	0.217889908	-0.586712806
BS00003697_51	6D	119	0.148588338	0.415137615	-0.453179267
wsnp_Ra_c48052_53424490	5B	130	0.148683928	0.236238532	-0.670612216
Excalibur_c14222_179	6A	47	0.148831065	0.490825688	0.477907088
RAC875_c52809_168	5B	69	0.149094809	0.383027523	0.576230085
RAC875_c8271_1352	1B	57	0.149188766	0.153669725	-0.74639036
RAC875_c8271_1469	1B	57	0.149188766	0.153669725	-0.74639036
Ra_c5508_706	4B	81	0.149419382	0.243119266	-0.576424944
Excalibur_c6808_541	2A	102	0.149511076	0.266055046	0.523570136
BS00036397_51	6A	85	0.149624825	0.373853211	-0.512448095
IAAV6974	3A	86	0.149697833	0.153669725	-0.631940985
Kukri_c28650_111	3A	15	0.150183815	0.23853211	-0.543181114
BS00052057_51	3B	87	0.150222846	0.160550459	0.674602947
Excalibur_c35203_334	3B	87	0.150222846	0.160550459	0.674602947
Kukri_c64639_120	3A	123	0.150222846	0.160550459	0.674602947
BS00059887_51	3A	123	0.150222846	0.160550459	-0.674602947
wsnp_Ex_c8715_14590273	3B	77	0.150448569	0.286697248	-0.532217838
RFL_Contig4167_1164	5B	136	0.150472043	0.119266055	-0.701553691
RAC875_c14408_783	6A	77	0.150538202	0.362385321	-0.675763529
IACX8322	4A	127	0.15073614	0.151376147	0.699463997
RAC875_c5799_224	3B	46	0.150817746	0.387614679	-0.490262288
wsnp_Ex_c35563_43690084	1A	71	0.151051234	0.373853211	0.545173507
Excalibur_c43482_141	2B	84	0.151086078	0.323394495	0.514196287
wsnp_Ex_rep_c104859_89444355	4A	52	0.151124088	0.286697248	0.539485395
BobWhite_rep_c66957_84	7B	70	0.151138767	0.318807339	-0.62471275
wsnp_Ku_rep_c71909_71634013	1A	71	0.151241086	0.371559633	-0.498364988
wsnp_Ex_c13109_20725640	1B	84	0.151256086	0.183486239	0.682236373
Kukri_rep_c103359_233	1B	84	0.151256086	0.183486239	-0.682236373
wsnp_Ex_c23235_32471767	1B	84	0.151256086	0.183486239	-0.682236373
wsnp_Ex_rep_c107911_91350930	1B	84	0.151256086	0.183486239	-0.682236373
wsnp_Ku_c8391_14261321	4A	111	0.151285311	0.46559633	-0.498517553
wsnp_Ex_c25628_34888439	1A	71	0.15131401	0.364678899	-0.543279905
Tdurum_contig51605_542	3B	144	0.151610361	0.383027523	-0.499940405
RAC875_c18002_58	6D	82	0.151755987	0.188073394	0.569614715
Excalibur_c2484_2113	2B	116	0.151840219	0.355504587	0.499338693
wsnp_Ex_rep_c68762_67626384	7B	130	0.15207996	0.337155963	0.456458587
RAC875_c9770_123	1B	159	0.152368433	0.46559633	-0.44536543
RFL_Contig4591_1759	3D	1	0.152547003	0.066513761	0.941975918
Tdurum_contig42643_194	6A	141	0.152709477	0.263761468	0.529889122
BS00004724_51	2A	66	0.152868165	0.217889908	0.526567872
wsnp_Ku_c20783_30448706	4A	137	0.153424482	0.162844037	-0.654592476
BS00021660_51	5A	43	0.153504397	0.162844037	-0.659131375
RAC875_c11876_120	6A	141	0.153610762	0.305045872	-0.490263375
Excalibur_c46904_84	4A	151	0.153908602	0.130733945	-0.706138185
BS00068106_51	6A	71	0.153925412	0.080275229	-0.876104238
Kukri_rep_c73477_888	2A	98	0.154242534	0.247706422	-0.559964906
BS00067117_51	3D	4	0.154264172	0.220183486	0.546102963
Kukri_c38845_430	1B	61	0.154343899	0.162844037	-0.748084983
Kukri_c67601_267	1A	71	0.154797172	0.373853211	-0.547362685
BobWhite_rep_c50822_462	5B	70	0.154837179	0.380733945	-0.569256136
wsnp_Ex_c21875_31045200	5B	134	0.155194159	0.121559633	-0.706286116
wsnp_Ex_c8019_13598142	5B	134	0.155194159	0.121559633	-0.706286116
BS00022667_51	1A	35	0.15561412	0.110091743	0.72199499
BS00021680_51	1B	96	0.155794811	0.461009174	-0.481762446
RAC875_c7670_219	4A	127	0.155799057	0.155963303	0.680066434
wsnp_Ra_c41581_48764320	1A	71	0.156284669	0.282110092	0.589851286
BS00103846_51	7A	140	0.157279428	0.451834862	-0.48187339
wsnp_CAP7_c254_138937	4A	137	0.157287198	0.167431193	-0.664195227
CAP7_c2649_283	7B	141	0.157538496	0.357798165	0.464552856
wsnp_BE637971B_Ta_1_20	1B	41	0.157705989	0.165137615	-0.611493224
wsnp_Ku_c37925_46679146	1A	71	0.157762587	0.387614679	0.531894676
BobWhite_c47168_289	4A	144	0.157777636	0.263761468	-0.551529746
BS00040814_51	6A	141	0.157930637	0.438073394	0.51049665
RAC875_rep_c106439_1159	6A	48	0.158151376	0.399082569	0.46887737
Ex_c12134_939	6D	156	0.158609791	0.153669725	-0.641519742
BS00024619_51	7A	135	0.158641348	0.275229358	0.502381965
RFL_Contig497_1114	3A	118	0.158818481	0.302752294	0.492353214
BS00064344_51	7B	56	0.158945087	0.346330275	-0.482474488
RFL_Contig2540_306	7B	71	0.159139598	0.474770642	0.546941327
wsnp_Ex_c19717_28713417	1A	37	0.159682869	0.224770642	-0.527631328
BobWhite_c478_1386	1A	71	0.160229447	0.366972477	0.487496064
BS00067024_51	1B	96	0.160325093	0.438073394	-0.48163425
RAC875_c1706_1888	2A	151	0.160449027	0.167431193	0.601128692
wsnp_Ex_c741_1456698	2B	84	0.160723655	0.330275229	-0.505918012
wsnp_Ex_c11070_17950604	5B	129	0.160768844	0.268348624	0.517292638
Kukri_rep_c106477_365	7B	171	0.160817795	0.490825688	-0.449895056
RAC875_c12181_1166	4A	71	0.161124257	0.362385321	-0.439818021
Tdurum_contig56731_335	3A	110	0.161152056	0.252293578	0.537342707
Kukri_c82145_51	5B	133	0.161561929	0.126146789	-0.678740089
BS00023161_51	5B	48	0.161903423	0.110091743	0.730575465
wsnp_Ex_c5690_9994305	4A	41	0.161972548	0.100917431	0.83059162
IACX2067	2A	102	0.161973067	0.270642202	0.508480576
IACX5481	6A	134	0.162655523	0.357798165	0.511320531
BS00077350_51	1A	35	0.162793946	0.142201835	-0.622738681
BS00066226_51	6B	65	0.162891773	0.137614679	-0.663661309
Tdurum_contig10987_800	5A	53	0.163147244	0.181192661	-0.728579116
wsnp_JD_c9510_10342089	5A	53	0.163147244	0.181192661	-0.728579116
Excalibur_c30378_344	5D	200	0.163446634	0.48853211	0.422938915
wsnp_Ex_c702_1382859	6B	26	0.163492688	0.153669725	-0.667002304
wsnp_Ku_rep_c89089_82009060	1B	84	0.163636115	0.188073394	0.646912569
Tdurum_contig77602_931	2B	89	0.163688745	0.266055046	-0.505495296
Tdurum_contig1653_190	2B	84	0.163868042	0.332568807	0.503536959
Kukri_c9520_288	5B	57	0.163938514	0.45412844	-0.526442085
Kukri_c57677_355	7B	69	0.163999809	0.458715596	0.501371106
RFL_Contig5098_1248	7B	69	0.163999809	0.458715596	0.501371106
Kukri_c61972_419	7B	69	0.163999809	0.458715596	-0.501371106
wsnp_Ex_c5925_10397213	7B	70	0.163999809	0.458715596	-0.501371106
BS00079213_51	2B	84	0.164342848	0.327981651	-0.50244547
BS00103461_51	2B	84	0.164342848	0.327981651	-0.50244547
Tdurum_contig42366_818	3B	92	0.164785416	0.474770642	-0.467875347
BS00071823_51	3A	91	0.164868304	0.194954128	0.605311681
RAC875_c22831_356	7A	232	0.164973701	0.105504587	0.7262599
wsnp_Ex_c269_518324	2B	89	0.165079381	0.259174312	0.512406023
BobWhite_c31163_694	2A	143	0.165096957	0.311926606	0.467395348
Tdurum_contig67161_99	7B	136	0.165231791	0.472477064	0.441515908
tplb0022c16_494	7A	43	0.165324134	0.325688073	-0.477915826
BS00091002_51	3A	114	0.1653961	0.291284404	0.494314996
wsnp_Ex_c21418_30554998	3B	77	0.165726862	0.066513761	0.915557196
Excalibur_c20392_1075	3B	84	0.16601605	0.165137615	-0.62190083
Kukri_c25961_166	1B	86	0.16610489	0.162844037	-0.761836321
Tdurum_contig76997_664	6B	76	0.166241029	0.162844037	0.787943943
BS00015653_51	5A	53	0.166709137	0.348623853	-0.436704684
Kukri_c46621_143	2B	89	0.166857504	0.254587156	-0.510596732
Tdurum_contig55961_526	7B	134	0.166861599	0.424311927	-0.437354142
RAC875_c20429_903	4A	80	0.166867875	0.346330275	-0.502294055
RAC875_rep_c96733_369	1B	57	0.166933859	0.151376147	-0.722976967
BS00003404_51	2B	89	0.167387988	0.254587156	0.508325364
JD_c1187_1398	3A	87	0.167668981	0.194954128	-0.617280195
RFL_Contig3841_1986	4A	137	0.167797423	0.160550459	-0.645638546
RFL_Contig3841_2595	4A	137	0.167797423	0.160550459	-0.645638546
wsnp_Ra_c22775_32274079	4A	133	0.167834563	0.165137615	0.662329499
RFL_Contig3841_3051	4A	137	0.167852003	0.169724771	0.641700966
BobWhite_c8680_918	4A	135	0.168070848	0.153669725	0.670243067
RAC875_c40569_716	7B	122	0.168187243	0.126146789	0.666459022
BS00038218_51	2B	84	0.16818732	0.344036697	0.497941386
RAC875_c99084_580	7B	71	0.168441221	0.332568807	0.593780502
wsnp_RFL_Contig3054_2955094	7B	69	0.168441221	0.332568807	0.593780502
RAC875_c51459_311	2A	151	0.16849301	0.158256881	0.663730467
BS00089400_51	3A	86	0.168579024	0.089449541	-0.775834708
wsnp_Ex_c2723_5047696	3B	14	0.168637529	0.366972477	-0.476170981
wsnp_Ex_c1246_2393978	4A	133	0.168755845	0.172018349	0.65105611
RAC875_c19259_1902	5A	142	0.168898423	0.103211009	-0.716422145
wsnp_Ex_rep_c107564_91144523	4D	71	0.168995703	0.048165138	-0.991127378
Kukri_c58950_69	7A	136	0.169128461	0.116972477	0.838809528
BS00032524_51	3A	78	0.169231581	0.22706422	0.535785746
IAAV2646	3A	78	0.169231581	0.22706422	0.535785746
wsnp_Ex_c269_517710	2B	89	0.169324798	0.252293578	0.507688721
wsnp_BE497494B_Ta_2_1	2B	89	0.169324798	0.252293578	-0.507688721
wsnp_CAP11_c3947_1866837	2B	89	0.169324798	0.252293578	-0.507688721
IAAV2480	2B	89	0.169504679	0.254587156	-0.508776174
Kukri_c8395_1352	1B	142	0.169511127	0.399082569	-1.120394385
wsnp_Ex_c3834_6971712	5B	77	0.169777689	0.165137615	-0.699266976
RAC875_c35720_229	3B	82	0.169993958	0.220183486	-0.55735773
wsnp_Ex_c28679_37784735	3A	185	0.170075532	0.479357798	0.425996633
Ku_c915_507	5A	86	0.170318711	0.146788991	0.617418651
wsnp_Ku_c13204_21105694	3D	150	0.170328236	0.224770642	0.539087527
wsnp_Ku_c28854_38769308	6A	131	0.17038767	0.373853211	0.479082621
BS00022625_51	1B	63	0.170629135	0.142201835	0.762959012
RAC875_c4800_255	4A	151	0.170637762	0.133027523	0.677922005
Tdurum_contig57753_138	3A	86	0.170831106	0.094036697	0.761282963
D_F1BEJMU01DOR77_203	1D	56	0.170968923	0.139908257	0.613744688
CAP11_c991_160	6B	72	0.170989347	0.23853211	0.541307851
RAC875_c57939_78	1A	31	0.171938769	0.199541284	0.543557132
wsnp_Ex_c5101_9052671	1B	84	0.172052291	0.158256881	0.691975117
wsnp_Ex_c15611_23929128	1B	84	0.172052291	0.158256881	-0.691975117
BS00076461_51	7A	126	0.172109812	0.309633028	-0.457304391
wsnp_Ex_c11348_18326158	6B	72	0.172583477	0.160550459	-0.636502178
RAC875_c3672_705	5D	200	0.172795538	0.483944954	-0.416326919
Excalibur_c6808_959	2A	106	0.17285482	0.266055046	0.502073501
wsnp_Ex_rep_c75281_72691771	5B	51	0.172976437	0.165137615	0.653532306
Kukri_rep_c85389_715	2B	86	0.173401244	0.23853211	0.512572629
BS00010819_51	7B	157	0.173657755	0.167431193	-0.577294497
Kukri_rep_c69177_180	2B	29	0.173756393	0.061926606	-0.878100512
wsnp_Ex_c2181_4089639	1A	69	0.173882809	0.181192661	0.642332254
Ra_c4668_825	6A	12	0.173948697	0.373853211	0.46294679
wsnp_Ex_c7783_13259751	7B	69	0.174387308	0.463302752	0.491409196
wsnp_Ex_rep_c107911_91350866	1B	84	0.174449415	0.185779817	-0.645222564
BS00072157_51	4A	100	0.174454801	0.144495413	-0.616523388
CAP8_c6799_93	6D	156	0.174660205	0.158256881	-0.608916006
wsnp_Ex_c4942_8793029	6D	151	0.174660205	0.158256881	-0.608916006
wsnp_JD_c2198_3021879	6D	160	0.174660205	0.158256881	-0.608916006
Excalibur_c24391_321	3B	46	0.174718918	0.387614679	-0.43894982
Excalibur_c63243_434	6B	61	0.174986808	0.252293578	0.571176709
wsnp_JD_rep_c63957_40798121	2D	12	0.175046658	0.208715596	-0.530648331
RAC875_c62171_386	1B	90	0.175640257	0.259174312	0.566903343
BS00007502_51	3A	78	0.175904657	0.22706422	-0.524291153
IACX2250	6A	81	0.176361527	0.327981651	0.601370252
wsnp_Ex_c35_77935	7A	74	0.176414918	0.323394495	0.475400469
BS00067540_51	7B	72	0.177003267	0.458715596	0.507014028
wsnp_Ku_c20701_30355248	5B	49	0.177105039	0.112385321	0.703554389
Kukri_c50527_241	3D	4	0.177292172	0.21559633	0.518862467
IAAV4613	3B	71	0.177330631	0.240825688	-0.487067313
wsnp_Ex_c6209_10838852	5A	16	0.177524081	0.245412844	-0.510717762
wsnp_Ra_c6374_11143280	5B	143	0.17761132	0.121559633	-0.672219015
RAC875_c3302_1411	2B	84	0.177669146	0.341743119	-0.487343582
Kukri_c494_1413	6A	141	0.177783489	0.309633028	-0.490262819
RAC875_c5518_1401	5B	41	0.177833563	0.20412844	0.558087378
Excalibur_c50887_231	5B	44	0.178904799	0.073394495	-0.797491584
RAC875_c8752_1079	7B	159	0.17914825	0.160550459	0.616102224
wsnp_Ex_c7203_12370983	2B	110	0.179268949	0.107798165	0.715379703
Ra_c27465_564	4B	68	0.179392302	0.112385321	0.682329786
Excalibur_rep_c102881_88	7A	181	0.179442122	0.327981651	-0.483916369
BS00082605_51	2D	42	0.179466173	0.149082569	0.626884039
Excalibur_c55186_351	1B	171	0.179496326	0.077981651	0.754774591
tplb0048g05_866	2B	114	0.17966348	0.270642202	0.509000057
BS00078085_51	1A	111	0.1801648	0.181192661	0.56285285
BS00023151_51	5D	207	0.180270029	0.357798165	-0.513577829
Tdurum_contig68637_256	1B	44	0.180351753	0.357798165	0.465967845
IACX6496	5D	70	0.180658643	0.376146789	0.453973377
Tdurum_contig93508_295	2A	139	0.180814523	0.224770642	0.493453386
IAAV1495	6A	137	0.180921717	0.288990826	-0.494112726
Tdurum_contig62593_410	6A	26	0.180962733	0.052752294	-0.983238222
BobWhite_c26534_532	7B	141	0.18101886	0.422018349	-0.417129986
Tdurum_contig9503_575	6A	137	0.1810925	0.155963303	-0.583144929
wsnp_Ku_c13311_21255891	3B	72	0.181117439	0.243119266	0.511608076
wsnp_RFL_Contig2699_2402527	3A	101	0.181174008	0.080275229	0.752898778
Tdurum_contig13946_329	1A	57	0.181240573	0.098623853	-0.80762548
wsnp_Ex_c11246_18191331	3B	62	0.181292748	0.325688073	-0.486383994
Kukri_rep_c101472_574	7B	54	0.181432728	0.100917431	0.718726951
BS00067742_51	1A	84	0.18171196	0.495412844	0.446837732
BobWhite_rep_c64260_207	5B	76	0.181795285	0.169724771	0.662253004
Excalibur_c6258_692	6D	160	0.181998444	0.167431193	0.594270516
wsnp_JD_c9040_9947841	7B	69	0.182034655	0.298165138	0.606266157
RAC875_c103094_120	2B	114	0.182136916	0.318807339	0.47166996
BS00024643_51	2A	151	0.182654719	0.165137615	0.631645183
BS00105308_51	4B	62	0.182951982	0.474770642	-0.46057243
wsnp_Ex_c4728_8444212	6B	26	0.183108561	0.155963303	0.634309411
wsnp_Ex_c12219_19526749	2A	102	0.183382971	0.119266055	-0.629880201
Tdurum_contig8158_269	1B	82	0.183529376	0.431192661	-0.454378621
wsnp_Ex_c1962_3696265	2B	66	0.183586417	0.153669725	0.563280841
Kukri_c22508_119	1A	54	0.183714435	0.142201835	-0.615186253
Kukri_c12901_706	7B	99	0.183796761	0.353211009	-0.48635453
BS00021919_51	3D	153	0.184066146	0.266055046	-0.499591611
Ex_c16948_754	2B	115	0.184124366	0.321100917	0.464404848
RAC875_c6649_642	6B	76	0.184181081	0.162844037	0.717302457
Kukri_c27673_289	2B	29	0.185092723	0.068807339	0.822948353
IAAV2147	1B	44	0.185185729	0.110091743	-0.669614282
Kukri_rep_c69810_502	1B	71	0.185235965	0.071100917	-0.835253561
Kukri_rep_c69378_1842	5A	16	0.185315289	0.415137615	-0.428966206
BS00010988_51	2B	127	0.185468948	0.25	0.529090394
Excalibur_c31216_744	7A	136	0.185496769	0.043577982	0.996480928
Tdurum_contig75819_1471	4A	137	0.185537318	0.172018349	-0.614083459
wsnp_Ku_c5560_9851459	1D	90	0.185993884	0.254587156	-0.522174146
RAC875_c3604_1527	1D	90	0.186138672	0.259174312	0.511500099
Kukri_c57014_168	2B	119	0.186287206	0.341743119	-0.478672069
BS00043099_51	2B	85	0.186618351	0.332568807	0.476511913
tplb0045o20_699	2B	87	0.186618351	0.332568807	0.476511913
wsnp_JD_c12687_12877994	2B	84	0.186618351	0.332568807	0.476511913
Kukri_c45876_61	6D	153	0.1869101	0.080275229	-0.87196469
BS00024499_51	3B	110	0.187114725	0.346330275	0.441267869
CAP8_c2014_192	5A	47	0.187348967	0.220183486	0.517480083
RAC875_c24098_141	4B	30	0.187588474	0.288990826	0.476940617
wsnp_Ex_c1318_2519998	1D	87	0.187692271	0.243119266	-0.518088878
Kukri_c19436_405	7A	57	0.187712264	0.116972477	0.639434247
IACX5724	4A	151	0.188029254	0.128440367	-0.655064627
BS00093740_51	1B	63	0.188042013	0.144495413	0.752968199
BobWhite_rep_c49979_373	5A	43	0.188047512	0.188073394	0.553766779
Ku_c26872_269	3A	174	0.1884001	0.389908257	0.44477644
Excalibur_c25991_184	7B	53	0.188865911	0.399082569	-0.428787938
wsnp_Ex_c7252_12453079	1A	37	0.188912261	0.233944954	-0.488731337
Tdurum_contig42366_893	3B	92	0.188974739	0.470183486	0.444178555
Kukri_c8143_355	1B	87	0.188997717	0.176605505	-0.666334446
Ra_c110766_321	1A	106	0.189323281	0.481651376	0.472341465
Tdurum_contig84745_267	5B	45	0.189565531	0.066513761	-0.833498061
Excalibur_c2978_667	6A	26	0.189654674	0.325688073	0.491326829
Ku_c8992_405	1A	107	0.18994928	0.483944954	-0.506333565
JD_c12243_360	1B	64	0.190181722	0.155963303	0.689252104
Excalibur_c3959_118	6A	141	0.190181722	0.155963303	-0.689252104
Ku_c439_1308	5B	39	0.190252863	0.220183486	0.51724109
BS00082412_51	7A	134	0.190321906	0.26146789	-0.468024029
Tdurum_contig29090_280	5B	132	0.190729881	0.100917431	0.789389393
RFL_Contig5277_888	2A	178	0.190879703	0.091743119	0.808143717
RAC875_c30138_595	1B	8	0.190959798	0.128440367	0.755926495
Excalibur_c91745_337	5D	191	0.191092432	0.181192661	-0.526553705
Excalibur_c15332_1194	3B	73	0.191098125	0.247706422	-0.515243337
Tdurum_contig49928_424	2B	27	0.191181895	0.451834862	0.418124063
wsnp_JD_c640_960796	2B	21	0.191269786	0.309633028	0.4626848
wsnp_Ku_c23772_33711538	5A	53	0.191417948	0.059633028	0.889730964
IAAV5802	2B	42	0.191569982	0.29587156	-0.482342336
BS00022652_51	5B	46	0.191972079	0.073394495	-0.784191813
wsnp_Ex_rep_c66351_64532511	7B	67	0.192051526	0.268348624	-0.54421422
Ku_c34562_480	2B	72	0.19213206	0.158256881	-0.604020627
Tdurum_contig51605_194	3B	143	0.192290466	0.373853211	0.455415287
wsnp_Ex_c3930_7127883	7B	153	0.192371367	0.490825688	0.426867471
RAC875_c2464_274	3A	78	0.19282396	0.22706422	-0.505190884
Tdurum_contig47083_278	1B	41	0.19291301	0.396788991	0.455490225
Kukri_rep_c107245_634	2B	97	0.193508559	0.412844037	-0.419567859
BS00021704_51	6A	141	0.193556016	0.325688073	0.44804708
Kukri_c35480_647	5B	69	0.193722813	0.298165138	-0.521855109
wsnp_Ku_c4042_7375053	2B	89	0.194030346	0.259174312	-0.481511987
Ku_c4042_576	2B	89	0.194176097	0.256880734	0.478678642
Tdurum_contig697_73	3A	86	0.194537979	0.091743119	-0.729245463
wsnp_BE403214B_Ta_2_1	5B	160	0.194557975	0.116972477	0.637216683
wsnp_Ex_c19372_28313727	3B	62	0.1946534	0.330275229	0.475149756
BobWhite_c7786_376	2B	96	0.194741649	0.172018349	0.552208506
RFL_Contig3799_987	3B	66	0.195046936	0.149082569	0.585315173
Ku_c4349_1791	5B	41	0.195130248	0.233944954	0.521882836
wsnp_Ex_c40011_47158369	7A	135	0.195162562	0.119266055	-0.764265377
BS00104279_51	4B	105	0.195173317	0.082568807	-0.764116323
Kukri_rep_c101259_81	4B	105	0.195173317	0.082568807	-0.764116323
wsnp_Ex_c4148_7494801	4B	105	0.195173317	0.082568807	-0.764116323
Tdurum_contig53038_684	2A	150	0.195661832	0.199541284	0.520250315
Ku_c57425_413	2A	97	0.195699853	0.323394495	0.45663362
BS00009549_51	3B	80	0.195787077	0.162844037	-0.556044983
wsnp_BE426418A_Ta_2_2	3A	161	0.19607562	0.142201835	-0.572432265
BS00059422_51	1A	20	0.196089738	0.259174312	0.498244884
Kukri_c40149_436	7B	158	0.196165293	0.263761468	-0.509115167
Tdurum_contig93100_149	4A	135	0.196483266	0.162844037	-0.62403016
wsnp_Ku_c11980_19464222	5B	41	0.196511033	0.149082569	-0.63954527
RAC875_c21280_2176	7A	136	0.196766871	0.151376147	-0.679860604
BS00072993_51	3B	86	0.196899987	0.160550459	0.599539214
Ex_c11348_1256	6B	72	0.197011677	0.158256881	-0.607010089
Ku_c68657_464	6B	72	0.197011677	0.158256881	-0.607010089
IAAV5743	2B	157	0.19703601	0.041284404	-0.974509297
BS00022653_51	4B	70	0.197159154	0.185779817	-0.520122547
BS00078522_51	7A	130	0.197595565	0.116972477	-0.614122758
Excalibur_c45297_316	5A	87	0.197748	0.321100917	-0.458505745
Tdurum_contig62213_156	7B	171	0.19795669	0.380733945	0.448195758
Ra_c32003_420	7A	127	0.198023898	0.075688073	-0.748336332
Excalibur_c34069_487	3B	75	0.198159442	0.077981651	0.73901998
wsnp_Ex_c7528_12868250	4A	51	0.198534554	0.325688073	0.46189853
IAAV8933	2A	151	0.198567481	0.091743119	-0.754262119
RAC875_c35438_474	2B	88	0.198607014	0.247706422	0.482184371
Kukri_c33550_601	4B	104	0.198882331	0.100917431	-0.680046948
BS00068245_51	6B	105	0.198974437	0.107798165	-0.636083105
wsnp_Ex_c25573_34834321	3B	81	0.199067847	0.082568807	0.992372778
wsnp_Ex_c51461_55394646	2B	96	0.199096132	0.155963303	-0.577720258
IAAV1502	2B	140	0.199101133	0.387614679	0.436369647
RAC875_rep_c83950_222	2B	144	0.199222828	0.087155963	0.753327501
BobWhite_c41847_333	5A	53	0.19941816	0.064220183	0.860509984
Kukri_c2326_659	5A	53	0.19941816	0.064220183	0.860509984
Tdurum_contig12045_613	6A	13	0.199870655	0.181192661	0.525185859
Tdurum_contig12045_868	6A	13	0.199870655	0.181192661	-0.525185859
BobWhite_c43135_397	6B	1	0.199942841	0.44266055	0.42611697
BS00093111_51	2D	7	0.200036541	0.371559633	-0.438616128
wsnp_Ku_c44716_51926415	3A	95	0.200148968	0.433486239	-0.438258562
BS00048067_51	4A	134	0.200273228	0.153669725	-0.627543094
wsnp_Ku_c26213_36167499	7B	67	0.200330823	0.25	-0.540731568
Tdurum_contig45618_1089	7A	232	0.200406117	0.169724771	-0.523576033
wsnp_Ex_rep_c69123_68034403	7A	83	0.200437321	0.325688073	-0.416794573
wsnp_Ex_c24085_33332723	3A	177	0.200458812	0.364678899	0.408732513
BS00105606_51	1B	58	0.200748077	0.158256881	0.668458948
BS00094366_51	3A	78	0.200778248	0.224770642	-0.500468542
Excalibur_rep_c69054_960	6A	134	0.200852293	0.350917431	-0.472467248
Excalibur_c431_1323	6A	12	0.201086241	0.383027523	0.434497285
wsnp_Ex_c431_848310	6A	12	0.201086241	0.383027523	-0.434497285
BobWhite_c13654_447	1B	44	0.201395137	0.130733945	0.739714753
IAAV3828	1B	63	0.201395137	0.130733945	0.739714753
Ku_c11706_149	1B	63	0.201395137	0.130733945	0.739714753
IAAV1312	1B	61	0.201395137	0.130733945	-0.739714753
IAAV2452	1B	63	0.201395137	0.130733945	-0.739714753
Kukri_c79905_731	6B	120	0.201659004	0.277522936	0.487052808
Kukri_c3024_1268	2A	115	0.201660284	0.059633028	0.831031562
Tdurum_contig46030_580	3B	100	0.201903048	0.321100917	-0.471377809
BS00096882_51	2A	115	0.202265208	0.142201835	-0.582299346
Tdurum_contig50392_1355	3A	89	0.202271178	0.110091743	0.810880253
Kukri_c44260_577	6A	84	0.202296677	0.495412844	-0.427935095
JD_c285_1438	1A	115	0.20244409	0.201834862	-0.532752635
Kukri_rep_c94009_116	2B	96	0.202482688	0.126146789	0.600412606
RFL_Contig3172_1752	2B	113	0.20267096	0.380733945	-0.450476605
Tdurum_contig92921_142	6A	45	0.202943978	0.394495413	0.41436264
Kukri_c29640_92	2B	69	0.203047859	0.158256881	0.591537996
Excalibur_c4847_631	2A	106	0.203223719	0.28440367	0.452324521
Kukri_c55362_75	6D	19	0.203394034	0.25	0.480626879
Excalibur_rep_c101263_892	2B	32	0.203435208	0.178899083	-0.537067465
wsnp_Ex_rep_c70571_69488416	2B	81	0.203614137	0.298165138	-0.441489057
BS00063748_51	2D	41	0.203841892	0.183486239	-0.63574444
wsnp_Ku_rep_c70220_69775367	5B	69	0.204055754	0.378440367	0.505840419
wsnp_Ku_c707_1465395	7B	143	0.204071223	0.167431193	0.541817405
Kukri_c834_259	2B	115	0.204323641	0.323394495	-0.451125863
RAC875_c35200_230	2A	151	0.204346701	0.160550459	-0.608109924
CAP7_c915_121	3A	177	0.204535932	0.23853211	0.458553144
wsnp_BE490041A_Ta_2_1	1A	62	0.204626911	0.410550459	-0.442111854
Ra_c956_2318	7A	228	0.204671402	0.094036697	-0.77969108
Ra_c9427_300	7A	107	0.204822527	0.263761468	0.471876447
wsnp_BE403956A_Ta_2_3	1A	71	0.20487579	0.360091743	0.489392023
RAC875_c16281_167	3B	77	0.204982803	0.080275229	0.728978998
RAC875_c16281_195	3B	75	0.204982803	0.080275229	-0.728978998
RFL_Contig3841_2433	4A	138	0.205077056	0.167431193	0.593157195
RAC875_c30315_692	5D	69	0.205149965	0.061926606	-0.80085953
IAAV4781	3A	85	0.205153154	0.318807339	0.481093478
Kukri_c6386_2065	7A	91	0.205204023	0.181192661	-0.504592185
Tdurum_contig82404_354	2A	144	0.20520535	0.29587156	-0.436251629
Tdurum_contig46413_680	1A	29	0.205413939	0.268348624	-0.442605722
IAAV3802	1B	84	0.205484826	0.155963303	0.646212052
BobWhite_c18408_199	3A	89	0.205543091	0.233944954	-0.506707146
Excalibur_c18966_1008	2B	130	0.205660132	0.222477064	-0.531275737
RAC875_c9930_191	3B	110	0.206216845	0.334862385	0.427177781
BS00092845_51	6B	10	0.206340293	0.149082569	-0.541097236
Tdurum_contig569_263	6B	109	0.206552043	0.44266055	-0.42077187
Kukri_c51453_406	7A	225	0.206787284	0.467889908	0.418714603
RFL_Contig2834_890	7A	220	0.207004811	0.449541284	0.410775696
wsnp_Ex_rep_c69577_68526990	3A	89	0.207810187	0.19266055	-1.6111155
RAC875_c2498_837	5A	53	0.207833022	0.172018349	-0.679402052
BobWhite_c34650_141	5A	53	0.207833022	0.172018349	0.679402052
wsnp_Ex_rep_c68671_67525179	7D	134	0.208017527	0.103211009	0.651145914
wsnp_Ex_c33452_41938013	1A	106	0.208023833	0.495412844	0.468618454
wsnp_Ex_c33452_41938159	1A	106	0.208023833	0.495412844	-0.468618454
wsnp_Ex_c4605_8241260	1A	71	0.208305066	0.327981651	0.511169333
wsnp_Ex_c10718_17457870	6A	131	0.20839294	0.288990826	-0.455875812
Kukri_rep_c109098_132	7A	98	0.20847011	0.346330275	-0.4365151
Excalibur_c43567_850	1B	53	0.208527927	0.431192661	0.424355192
BS00022299_51	5A	125	0.208722686	0.327981651	-0.465071571
RFL_Contig2814_604	7A	228	0.209193054	0.172018349	0.569732807
wsnp_Ex_c41150_48040078	7A	107	0.209585814	0.268348624	0.470179107
Excalibur_c2819_1773	2B	114	0.209686593	0.325688073	-0.443146216
tplb0060b03_432	7B	167	0.210161983	0.396788991	0.424209239
Tdurum_contig47622_234	4B	35	0.210638964	0.396788991	-0.403240706
wsnp_Ex_c16295_24772702	5A	111	0.210689804	0.105504587	1.769628736
wsnp_Ra_c58860_60407020	2B	157	0.210897863	0.332568807	0.590440844
RAC875_rep_c76630_63	5B	69	0.21093969	0.385321101	-0.495264712
BS00064052_51	1B	123	0.211004191	0.415137615	0.423790668
wsnp_Ex_c22423_31615798	2B	97	0.211052499	0.405963303	-0.411661788
Tdurum_contig46611_1061	7A	134	0.211310455	0.073394495	-0.77694145
Excalibur_c12376_569	1B	44	0.211569878	0.139908257	-0.699086398
BS00047070_51	2B	115	0.211834721	0.337155963	-0.437472254
Tdurum_contig42495_389	3A	149	0.211916366	0.332568807	0.430361405
Kukri_c21787_283	4B	105	0.212070511	0.080275229	0.74029713
Ex_c40520_1484	1B	63	0.212287964	0.135321101	-0.710997014
BS00058654_51	3B	12	0.212369474	0.366972477	0.424655564
Tdurum_contig9874_547	1B	63	0.212501281	0.133027523	-0.717763322
Tdurum_contig31218_279	4A	154	0.212740821	0.110091743	0.671290919
BS00023993_51	7A	130	0.212980637	0.316513761	-0.452705718
Tdurum_contig61938_424	2A	150	0.213040259	0.380733945	0.420463062
RFL_Contig1896_1236	3A	45	0.213249184	0.479357798	0.3896325
Tdurum_contig18858_324	2B	109	0.213320463	0.435779817	0.419287271
BS00022366_51	4B	105	0.213435222	0.073394495	-0.744788046
BobWhite_c15802_72	6A	27	0.213764942	0.325688073	-0.464178397
RAC875_c3141_214	3D	4	0.21380393	0.114678899	-0.594733963
IACX5800	2A	142	0.213893584	0.378440367	-0.419002403
Excalibur_c43740_95	6D	135	0.213988681	0.275229358	0.453636293
wsnp_Ex_c30264_39202224	6A	85	0.214017376	0.490825688	0.420938829
wsnp_Ex_c13878_21738866	1B	123	0.214555481	0.087155963	0.735103928
Excalibur_c5193_64	2B	155	0.214917983	0.169724771	0.577736899
Tdurum_contig41127_265	4A	127	0.215139713	0.167431193	-0.583154811
BS00108577_51	3D	4	0.215588332	0.229357798	0.464773246
wsnp_Ex_c7585_12957020	1B	84	0.215647485	0.176605505	-0.64324281
RAC875_rep_c112646_106	6B	113	0.215900521	0.353211009	0.41348828
BS00067428_51	4B	62	0.216162972	0.483944954	-0.42554967
BS00075108_51	3B	63	0.216348864	0.28440367	0.471411324
Kukri_c32046_493	3B	63	0.216348864	0.28440367	-0.471411324
Ra_c6700_406	2B	99	0.21646624	0.410550459	-0.400767484
RAC875_c4465_549	2B	114	0.216531409	0.325688073	-0.431392763
RFL_Contig3175_482	6A	137	0.216610654	0.286697248	0.457399906
BobWhite_rep_c51132_85	6A	137	0.216610654	0.286697248	-0.457399906
Kukri_rep_c96809_352	3A	26	0.21667301	0.128440367	0.582989823
IAAV169	6B	72	0.217345358	0.165137615	0.567107259
wsnp_Ra_c1303_2598907	7A	136	0.217687446	0.217889908	0.524718633
BobWhite_c2296_94	6A	137	0.217788786	0.153669725	-0.53745594
BS00064162_51	1B	95	0.217962941	0.071100917	0.724437927
wsnp_JD_c8173_9207415	1D	87	0.217981503	0.259174312	0.480279882
wsnp_Ex_c25974_35235456	1D	87	0.217981503	0.259174312	-0.480279882
wsnp_Ku_c2624_4986980	1D	87	0.217981503	0.259174312	-0.480279882
Tdurum_contig42414_1071	6B	72	0.218282071	0.160550459	-0.577930264
wsnp_Ex_c40732_47728890	6B	72	0.218282071	0.160550459	-0.577930264
Tdurum_contig82473_67	5B	129	0.218295227	0.270642202	-0.450503631
Tdurum_contig11334_554	1B	63	0.218738233	0.130733945	0.708468815
wsnp_Ku_rep_c72821_72480395	3B	72	0.219126863	0.240825688	-0.48630829
D_GDRF1KQ02JPR1A_106	7D	115	0.219216452	0.091743119	-0.666637746
BS00022364_51	4B	74	0.219276594	0.405963303	-0.452787579
Tdurum_contig43943_1165	1A	29	0.219463651	0.229357798	-0.467109813
RAC875_c59682_105	7B	134	0.219490396	0.162844037	0.513442369
BobWhite_c11540_60	3B	67	0.220298756	0.194954128	0.467929505
RFL_Contig2187_1025	5A	53	0.220648311	0.415137615	-0.370921964
BS00022913_51	6A	79	0.22088962	0.211009174	1.605043388
IAAV2271	4B	40	0.22108365	0.172018349	0.554033248
Kukri_rep_c107572_121	2B	79	0.221116551	0.128440367	-0.587742814
Excalibur_rep_c70578_299	4A	50	0.221185385	0.339449541	0.434085886
BS00084703_51	4A	127	0.221241538	0.162844037	-0.593297358
IAAV9068	3A	85	0.221250691	0.362385321	-0.438369806
BS00083533_51	1B	63	0.221673516	0.133027523	-0.707331054
Kukri_c2332_1093	1B	64	0.221673516	0.133027523	0.707331054
BS00083578_51	7B	134	0.221684689	0.146788991	-0.571261727
Excalibur_c27120_789	3B	81	0.222582523	0.071100917	0.798367253
wsnp_Ex_rep_c66893_65301351	3B	82	0.222582523	0.142201835	-0.798367253
wsnp_Ex_c2936_5416717	6B	42	0.222593051	0.369266055	-0.412036658
RFL_Contig22_617	1A	84	0.222615641	0.483944954	-0.414106251
Tdurum_contig57370_82	7B	54	0.222741093	0.486238532	0.426177144
Jagger_c5859_114	5B	76	0.222788401	0.162844037	0.625319974
CAP8_c5043_351	3D	4	0.222791946	0.222477064	0.463632325
Tdurum_contig71365_233	2B	120	0.222822518	0.344036697	-0.439504113
Kukri_c74165_204	2A	123	0.222852666	0.311926606	-0.417259068
wsnp_BE494474A_Ta_2_2	3A	88	0.222920207	0.236238532	0.489082882
RAC875_c3427_734	3A	91	0.222920207	0.236238532	-0.489082882
wsnp_Ex_c9035_15054913	4A	50	0.223245254	0.341743119	-0.431634063
wsnp_BE443332B_Ta_2_2	1B	71	0.223255858	0.064220183	0.78870557
Excalibur_c18265_399	6A	141	0.223447278	0.316513761	0.451377416
wsnp_Ex_c7071_12171222	7A	164	0.223537916	0.490825688	-0.386957148
BobWhite_rep_c50066_63	5B	20	0.223880644	0.229357798	0.480325469
wsnp_Ku_rep_c72922_72561803	5D	70	0.223969421	0.068807339	-0.724361074
wsnp_RFL_Contig2403_1927045	1B	137	0.224102512	0.21559633	0.492598983
Ku_c11813_215	1B	64	0.224375491	0.087155963	-0.703709315
wsnp_Ex_c7193_12354542	5B	151	0.224561779	0.470183486	0.396923874
BS00034245_51	2B	97	0.224618456	0.403669725	0.396974331
BS00106144_51	4B	75	0.224762818	0.362385321	-0.450209576
Tdurum_contig12045_246	6A	13	0.224771968	0.178899083	0.502024573
CAP12_c259_307	2A	47	0.224834495	0.394495413	0.398279282
D_contig13475_402	1D	56	0.224958997	0.142201835	-0.529753743
wsnp_Ex_c11976_19193550	1B	63	0.225375716	0.135321101	0.694780005
Tdurum_contig76997_462	6B	75	0.22599479	0.071100917	0.74109344
Tdurum_contig7992_605	4A	127	0.226043474	0.176605505	0.556198816
wsnp_Ex_c13721_21532196	7A	136	0.226199797	0.23853211	0.500880268
wsnp_Ex_c15089_23270614	2B	97	0.226314243	0.405963303	-0.39395136
BS00022989_51	3A	110	0.226649065	0.252293578	0.461772912
RAC875_c63883_76	2D	7	0.226838176	0.110091743	-0.659479841
Kukri_c41482_311	6A	134	0.227215011	0.293577982	0.447191917
Excalibur_c19237_895	1D	87	0.227321242	0.254587156	0.474338522
BS00100107_51	5A	56	0.227457867	0.160550459	-0.532804975
Kukri_c57965_109	5A	70	0.227470463	0.389908257	-0.470228129
RAC875_c35715_718	5B	68	0.227610832	0.389908257	0.472465493
CAP7_c2695_75	5B	69	0.227610832	0.389908257	-0.472465493
Ex_c69054_723	6A	134	0.227666601	0.350917431	-0.438649274
BS00010886_51	5B	68	0.227896666	0.376146789	0.488219491
Excalibur_c20610_251	1B	63	0.228032915	0.130733945	0.691194099
RAC875_c8145_1201	7B	134	0.228329944	0.172018349	0.494684697
wsnp_Ex_c17882_26646153	7B	60	0.228587297	0.089449541	0.845266499
wsnp_be496863B_Ta_2_1	7B	60	0.228587297	0.089449541	-0.845266499
wsnp_Ex_c41953_48657850	1A	106	0.228842848	0.350917431	0.459175321
wsnp_Ex_c41953_48658353	1A	106	0.228842848	0.350917431	0.459175321
wsnp_JD_c3973_5044238	1A	106	0.228842848	0.350917431	0.459175321
CAP11_rep_c8279_82	7D	112	0.228917997	0.440366972	0.397448171
RAC875_c113582_346	1B	31	0.229214787	0.137614679	-0.687392931
wsnp_RFL_Contig1418_565105	2B	97	0.229388378	0.422018349	-0.389009856
Kukri_c9262_401	6A	85	0.229434765	0.495412844	-0.395629234
Kukri_c3009_1374	6A	13	0.22967277	0.431192661	0.424907288
Kukri_c36151_170	1B	25	0.229786968	0.176605505	0.50252271
Kukri_c439_857	5B	39	0.230318657	0.20412844	-0.486353817
wsnp_Ex_c21129_30256617	6A	137	0.230326874	0.222477064	0.461866987
RAC875_c46751_112	7B	53	0.230391689	0.185779817	0.492408755
BS00068181_51	2B	131	0.230546304	0.199541284	0.488461855
wsnp_JD_c64_103934	4A	12	0.230949248	0.334862385	0.393358284
BS00095510_51	1A	111	0.231107719	0.185779817	0.499454061
BS00043082_51	2D	47	0.231444418	0.277522936	-0.722343404
BobWhite_c10402_140	3B	63	0.231628545	0.243119266	-0.438088373
BobWhite_rep_c64068_241	2B	144	0.231860529	0.123853211	-0.636677178
IAAV4133	7D	135	0.231878898	0.105504587	0.60793262
wsnp_Ku_c10877_17896883	5D	191	0.23202485	0.178899083	-0.487002454
Excalibur_c6255_1119	1A	70	0.23233528	0.094036697	0.832557769
Tdurum_contig42729_380	6A	57	0.232652055	0.094036697	0.658172393
IAAV7349	6A	57	0.232652055	0.094036697	-0.658172393
Tdurum_contig42729_433	6A	57	0.232652055	0.094036697	-0.658172393
wsnp_CAP11_c1815_982483	1A	111	0.232675851	0.181192661	-0.499718339
BS00065468_51	3A	78	0.232691863	0.245412844	-0.462172807
IACX5994	1A	106	0.232941245	0.48853211	-0.445399116
Kukri_c1831_1243	7A	51	0.233129173	0.194954128	-0.503210801
Excalibur_c32726_125	1B	63	0.233441355	0.126146789	0.695141799
BS00037400_51	3A	86	0.233679515	0.089449541	0.666842696
IACX7714	7D	136	0.233726938	0.107798165	0.607017955
wsnp_Ex_rep_c68091_66846454	5B	40	0.233891344	0.206422018	0.485394963
Kukri_c1460_1032	2B	108	0.234318209	0.121559633	-0.603755552
BS00081680_51	1A	37	0.234505236	0.474770642	-0.392550589
Kukri_c13359_169	5B	182	0.234907299	0.348623853	-0.424807884
wsnp_Ex_c7030_12111917	7A	83	0.235071615	0.311926606	0.394138581
BS00080967_51	2B	109	0.235099608	0.456422018	-0.39241524
wsnp_Ex_c40815_47789152	4B	71	0.235480512	0.094036697	0.626128621
tplb0034b12_591	4B	71	0.235480512	0.094036697	-0.626128621
IACX13137	7A	213	0.235526378	0.233944954	-0.487625019
Excalibur_c29205_537	3A	89	0.236040961	0.185779817	-0.531736697
Kukri_c45607_199	1A	35	0.236058236	0.144495413	-0.542819246
Tdurum_contig52332_94	1A	38	0.236063351	0.206422018	0.486280944
BobWhite_c25163_178	4A	153	0.236716636	0.224770642	-0.481411018
wsnp_Ex_c5101_9053178	1B	84	0.236728387	0.158256881	-0.603262596
wsnp_Ex_c11827_18986376	2A	133	0.236742121	0.20412844	-0.502931085
BS00077131_51	2B	111	0.236823174	0.422018349	-0.394218761
RAC875_rep_c104403_524	3A	86	0.236879587	0.194954128	0.522260941
Tdurum_contig11275_461	6A	138	0.237628299	0.288990826	-0.439154253
Kukri_c76470_79	7A	51	0.237926092	0.194954128	0.498435656
RAC875_c4465_81	2B	114	0.238031008	0.327981651	0.41389577
Tdurum_contig6121_907	6B	66	0.238052774	0.158256881	0.50040431
RFL_Contig3622_1217	1D	87	0.238152942	0.259174312	-0.455434549
Excalibur_c60530_113	3A	21	0.238379735	0.183486239	0.480287182
RAC875_rep_c77127_256	4A	151	0.238386877	0.055045872	-0.865681595
BobWhite_c40602_313	6A	137	0.238476497	0.23853211	-0.437785199
Excalibur_c8483_1308	3B	62	0.238657632	0.325688073	-0.430912193
CAP11_rep_c5191_192	6A	27	0.238660669	0.302752294	-0.441687235
RAC875_c42648_115	2A	125	0.238773954	0.392201835	-0.387217238
Excalibur_c35074_257	2B	118	0.23930071	0.346330275	-0.421818698
wsnp_Ex_c607_1204908	5B	11	0.239511637	0.188073394	-0.506922758
BS00068331_51	5D	200	0.23970526	0.463302752	0.358095706
BS00068200_51	5B	69	0.239724136	0.385321101	0.465687457
IAAV8416	5B	69	0.239724136	0.385321101	0.465687457
wsnp_CAP12_c303_168418	5B	69	0.239724136	0.385321101	0.465687457
Excalibur_c14401_743	4B	2	0.239730171	0.44266055	-0.407926755
Excalibur_c94383_157	2B	157	0.240037643	0.188073394	0.537639123
BS00065001_51	2A	163	0.240106589	0.350917431	-0.405971883
RAC875_c48766_224	7B	99	0.240380324	0.350917431	0.429420809
BS00022202_51	7A	140	0.24043598	0.252293578	0.433727711
RAC875_c90431_275	1B	61	0.240962753	0.133027523	-0.678478845
BS00073898_51	3A	91	0.24097007	0.155963303	-0.512157831
BS00060041_51	4B	23	0.241256582	0.401376147	-0.406385661
Kukri_c31776_1621	2A	26	0.2413322	0.396788991	-0.386885535
Tdurum_contig81797_369	4B	60	0.241487261	0.47706422	0.40710886
BS00048031_51	3A	89	0.241591638	0.23853211	-0.468293715
wsnp_Ex_c38995_46393506	7B	67	0.241715408	0.256880734	0.490235264
wsnp_Ex_rep_c101414_86781128	1A	71	0.241835895	0.309633028	0.490478833
BS00039422_51	2A	115	0.241996332	0.323394495	-0.406343052
RAC875_c98401_90	5B	69	0.242222375	0.366972477	0.441705637
RAC875_c35819_165	4A	110	0.242241282	0.472477064	-0.394900608
wsnp_Ex_c8400_14157060	7B	134	0.242263224	0.229357798	-0.449088501
Ku_c19185_1569	2D	137	0.242851725	0.22706422	0.438225524
Kukri_c58155_786	1A	83	0.243003738	0.229357798	-0.451454752
RAC875_rep_c70613_78	1B	31	0.243122986	0.130733945	0.670019229
wsnp_Ex_c26285_35531324	4B	82	0.243144664	0.201834862	-0.456282064
BS00021716_51	4A	12	0.243339064	0.346330275	0.383135681
Kukri_c8870_721	3D	6	0.244013367	0.135321101	0.580382507
RAC875_c60218_63	4D	84	0.244037438	0.23853211	-0.437117493
wsnp_Ex_rep_c69647_68598463	5A	87	0.244125605	0.309633028	0.42022456
IAAV2840	1D	87	0.244193355	0.243119266	-0.457462645
IACX773	4B	60	0.244256565	0.380733945	0.417341098
Excalibur_c25599_358	2A	26	0.244270681	0.392201835	-0.382647981
BS00011622_51	7A	213	0.244380689	0.233944954	0.475662431
RAC875_c105310_155	7A	162	0.244830931	0.376146789	-0.39696691
BobWhite_c47357_535	2B	114	0.245144612	0.325688073	0.408298256
wsnp_Ex_c10193_16730126	7B	101	0.245322847	0.357798165	0.443871839
RAC875_rep_c112818_870	5B	126	0.245333743	0.137614679	0.566139054
Excalibur_c63885_115	1B	112	0.245490563	0.222477064	0.45980229
wsnp_Ex_c18499_27344859	1A	137	0.245879342	0.29587156	0.412088808
Excalibur_c560_180	5B	69	0.246411501	0.364678899	-0.441980424
Ku_c106533_550	1B	80	0.246415236	0.155963303	-0.522360943
Tdurum_contig50382_639	6B	72	0.24646389	0.162844037	0.536647204
Ra_c18593_802	6B	72	0.24646389	0.162844037	-0.536647204
Kukri_c32700_104	2B	105	0.246797739	0.121559633	0.54832209
BS00037464_51	6B	80	0.24700041	0.357798165	-0.41160801
Excalibur_rep_c102327_102	7A	200	0.247256844	0.392201835	-0.386002027
Kukri_c7119_392	1A	106	0.247316416	0.481651376	-0.426226791
BS00068173_51	5B	68	0.247388023	0.392201835	0.461493904
Tdurum_contig42813_935	7B	72	0.247472994	0.48853211	0.45333399
BobWhite_c2988_493	2B	56	0.247542721	0.208715596	-0.558156419
RFL_Contig1863_250	2A	26	0.247682635	0.21559633	-0.497477511
wsnp_Ex_c3025_5587183	6B	110	0.247867885	0.451834862	0.382045174
IAAV880	2A	150	0.248009764	0.174311927	0.495882971
RAC875_c10819_636	5B	129	0.248085983	0.252293578	-0.425882347
D_GBF1XID01DNWRS_378	1D	86	0.248236642	0.254587156	-0.449143629
RAC875_c12733_1509	7A	228	0.248501321	0.137614679	-0.586987378
RAC875_c79857_301	2B	90	0.248569108	0.068807339	-0.748083813
tplb0032g12_1241	7A	203	0.248693352	0.325688073	-0.408093945
BS00011869_51	3B	71	0.24876102	0.130733945	0.56275679
wsnp_Ex_c13230_20872924	6A	27	0.248866204	0.259174312	0.458866276
BobWhite_c13202_399	6B	122	0.248930474	0.149082569	0.733650073
IAAV2077	5B	71	0.248949581	0.389908257	0.462289187
IAAV6765	2B	97	0.249076582	0.408256881	-0.375766064
RAC875_c19660_1530	3D	91	0.24910041	0.46559633	-0.377628128
Tdurum_contig30201_63	2B	157	0.249149795	0.169724771	-0.510852038
wsnp_Ex_c21633_30782312	6A	7	0.249166311	0.130733945	0.592105448
wsnp_Ex_c27290_36498462	1D	87	0.249413147	0.25	-0.457337036
wsnp_Ku_c16022_24798741	7A	222	0.2494326	0.348623853	-0.386942205
RFL_Contig22_387	1A	84	0.249656161	0.493119266	-0.386141232
Excalibur_rep_c104876_277	5B	71	0.249742497	0.137614679	0.533746572
Tdurum_contig49477_187	3B	72	0.249809028	0.229357798	0.469122782
BS00093757_51	2D	19	0.249869667	0.194954128	-0.522569554
RAC875_c25848_122	2A	140	0.25008771	0.486238532	-0.392704812
BobWhite_s66966_118	4A	127	0.2504845	0.169724771	-0.535093438
BS00063160_51	3B	143	0.250757518	0.412844037	0.39483607
BS00059847_51	5B	177	0.250911551	0.380733945	-0.379382034
Kukri_rep_c101620_1848	7B	171	0.2511177	0.389908257	0.404277782
BS00071161_51	1B	44	0.251748095	0.178899083	0.551940205
wsnp_Ex_c4331_7808746	4A	127	0.251802325	0.160550459	0.560088139
Excalibur_c1793_97	2A	106	0.251825613	0.48853211	0.358180942
Kukri_c78348_266	6B	76	0.25206435	0.068807339	-0.719384296
RAC875_c26469_480	2B	77	0.25218808	0.126146789	0.560743299
Excalibur_c73922_55	2B	108	0.2525187	0.121559633	0.57029319
BS00040337_51	2A	108	0.252697919	0.479357798	-0.358683861
wsnp_Ku_c2700_5121383	6A	85	0.252723393	0.486238532	0.390702469
wsnp_Ex_c5769_10136243	4B	71	0.25278586	0.096330275	0.599013701
BS00040590_51	7A	130	0.252812549	0.323394495	-0.407189783
Tdurum_contig59339_428	6B	119	0.253111023	0.327981651	-0.488616546
Excalibur_c2819_2310	2B	114	0.253166008	0.332568807	0.402620351
Excalibur_c17032_261	5B	151	0.25337921	0.467889908	-0.373988995
wsnp_Ra_c19660_28866961	5B	151	0.25337921	0.467889908	-0.373988995
wsnp_Ex_rep_c101866_87158671	2A	102	0.253475122	0.073394495	0.65827879
wsnp_Ex_c1782_3365844	2A	102	0.253475122	0.073394495	-0.65827879
RAC875_c703_2551	5D	203	0.253734752	0.387614679	-0.348631974
Excalibur_c19078_210	4B	53	0.25382742	0.107798165	-0.611102181
wsnp_Ra_c10710_17570054	3B	110	0.25401892	0.334862385	0.386293404
IAAV3838	3B	72	0.254278162	0.263761468	-0.429155087
wsnp_Ex_c3834_6971470	5B	77	0.254312072	0.169724771	-0.564470584
BS00063099_51	5B	69	0.254436915	0.362385321	0.435355723
wsnp_Ra_c40910_48252997	7A	136	0.254501864	0.428899083	0.394548131
IAAV4590	5B	41	0.254612257	0.45412844	-0.403224076
BS00093122_51	5B	68	0.254965212	0.394495413	0.453371857
CAP7_c11553_123	5B	68	0.254965212	0.394495413	-0.453371857
Excalibur_c36525_679	5B	68	0.254965212	0.394495413	-0.453371857
wsnp_Ex_c53387_56641291	7A	213	0.255015608	0.217889908	-0.436513044
Kukri_c18459_2622	2B	110	0.255043303	0.433486239	-0.373913804
Jagger_c4026_328	2A	125	0.255193552	0.403669725	-0.375687334
wsnp_Ex_c31570_40343841	5A	43	0.255315315	0.449541284	-0.384642981
RAC875_c31299_1302	6B	110	0.256035498	0.194954128	0.57766413
wsnp_Ku_rep_c70220_69775205	5B	71	0.25627646	0.383027523	-0.448179585
RAC875_c27704_420	4A	51	0.256426995	0.318807339	-0.404943003
Tdurum_contig25393_218	5B	41	0.256556423	0.213302752	0.455541799
wsnp_Ex_c12431_19823475	5B	41	0.256827644	0.486238532	-0.404082931
BS00004413_51	2B	153	0.257017732	0.183486239	-0.500271325
BS00093156_51	7A	136	0.257065918	0.176605505	-0.513045285
Ex_c721_2374	2A	102	0.257305438	0.334862385	0.397206388
wsnp_RFL_Contig3175_3154256	6A	138	0.257635825	0.286697248	0.420769379
Excalibur_c25566_1000	3B	6	0.257714049	0.438073394	-0.355254665
BobWhite_c46338_76	5A	53	0.257740354	0.176605505	0.594930468
Excalibur_c63344_424	5A	53	0.257740354	0.176605505	0.594930468
IACX12578	5A	53	0.257740354	0.176605505	0.594930468
Kukri_c2621_610	5A	53	0.257740354	0.176605505	0.594930468
Kukri_c75644_104	5A	53	0.257740354	0.176605505	0.594930468
RAC875_c19105_498	5A	53	0.257740354	0.176605505	0.594930468
RAC875_rep_c110032_448	5A	53	0.257740354	0.176605505	0.594930468
BS00078242_51	5A	53	0.257740354	0.176605505	-0.594930468
IACX3154	5A	53	0.257740354	0.176605505	-0.594930468
Kukri_c30875_283	5A	53	0.257740354	0.176605505	-0.594930468
RAC875_c13895_763	3A	88	0.257904568	0.089449541	-0.789350765
BobWhite_c12426_84	2A	26	0.258467733	0.403669725	-0.375338516
Excalibur_c18324_390	2A	26	0.258467733	0.403669725	-0.375338516
wsnp_Ex_c62351_62025689	5A	43	0.258527748	0.169724771	-0.515836958
Excalibur_rep_c103170_504	6A	138	0.259088898	0.28440367	0.419401357
Excalibur_rep_c105674_99	7A	213	0.259162224	0.247706422	0.458480929
BS00064660_51	5B	68	0.259348418	0.392201835	0.454049909
Jagger_c6390_111	5B	68	0.259348418	0.392201835	-0.454049909
Kukri_c22631_462	5B	71	0.259348418	0.392201835	-0.454049909
wsnp_Ex_c25392_34658803	5B	68	0.259348418	0.392201835	-0.454049909
wsnp_JD_c12186_12484832	5B	68	0.259348418	0.392201835	-0.454049909
Excalibur_c2578_1966	3A	85	0.259395408	0.422018349	0.378326503
Excalibur_rep_c66939_849	4A	153	0.259414074	0.112385321	0.605245293
D_contig26362_1277	6D	161	0.259442884	0.350917431	-0.438511985
BS00011624_51	6B	62	0.259476773	0.369266055	-0.497164562
RAC875_rep_c109969_119	5A	93	0.259607721	0.153669725	0.491213219
wsnp_Ex_c38849_46284348	1B	137	0.259755565	0.252293578	-0.425185604
BS00075524_51	2A	83	0.259804192	0.25	-0.444903918
BS00037357_51	4A	68	0.259830277	0.197247706	0.487040697
BS00067706_51	1B	63	0.259878463	0.130733945	0.651002453
IACX5850	2B	105	0.259890132	0.149082569	0.493250891
Kukri_rep_c103261_918	2B	29	0.260088392	0.066513761	-0.707432639
BS00046772_51	5A	43	0.260277369	0.059633028	-0.778163477
BS00063423_51	5B	50	0.260290735	0.220183486	-0.427217407
Tdurum_contig57370_318	7B	54	0.260324214	0.486238532	0.395841753
wsnp_CAP12_c1663_836753	6A	137	0.26043645	0.282110092	-0.417352651
BS00066165_51	1B	65	0.260514694	0.144495413	0.629973146
wsnp_BE444644A_Ta_2_1	5A	27	0.260538428	0.408256881	-0.363318655
Tdurum_contig84962_266	7B	62	0.261463522	0.123853211	0.528089669
Ex_c9615_574	7A	83	0.261821332	0.332568807	0.367097694
IAAV7745	1D	87	0.261851635	0.254587156	0.44060926
RAC875_c54260_127	1D	87	0.261851635	0.254587156	0.44060926
BobWhite_c4499_153	1A	55	0.262201187	0.158256881	0.54483609
Ex_c2171_2600	5A	148	0.26230597	0.197247706	-0.483118093
RAC875_c53353_78	3B	25	0.262320379	0.309633028	0.430020948
wsnp_Ex_c64327_63176640	1A	48	0.262564552	0.213302752	-0.436945024
BobWhite_c15773_166	2A	144	0.262689535	0.199541284	0.459175467
BS00078460_51	7A	83	0.26311893	0.334862385	-0.366293176
Tdurum_contig11613_329	7A	55	0.263632406	0.142201835	0.508885386
BS00043103_51	2B	96	0.264334855	0.28440367	0.400746203
Excalibur_c80601_308	2B	115	0.264668458	0.144495413	0.511032171
RFL_Contig4162_1757	5B	71	0.26472905	0.380733945	0.438668035
wsnp_Ex_c4069_7355431	3B	60	0.26506057	0.213302752	0.454468069
BS00021714_51	1A	78	0.265201647	0.371559633	-0.363061711
wsnp_Ex_c23230_32466568	1B	84	0.265477041	0.181192661	-0.535466557
RAC875_c26214_505	2A	47	0.265479035	0.401376147	-0.367692559
Tdurum_contig11216_942	1B	118	0.265562137	0.467889908	0.357919469
Excalibur_c8585_701	1B	118	0.265562137	0.467889908	-0.357919469
wsnp_Ex_c27644_36826484	1B	90	0.265688696	0.275229358	-0.457823735
Kukri_c5967_586	5A	84	0.26572715	0.314220183	0.398467415
BS00022522_51	7B	134	0.265762969	0.158256881	0.487624653
RAC875_c13610_1599	6B	1	0.26593507	0.353211009	-0.413727609
Tdurum_contig53038_714	2A	150	0.266240612	0.20412844	-0.440817761
BobWhite_c18540_97	2B	119	0.266261703	0.447247706	0.37216897
RAC875_rep_c92223_1022	6A	99	0.2664109	0.201834862	0.451448269
Tdurum_contig14847_144	1B	41	0.266779129	0.149082569	0.501156309
BobWhite_c19919_516	4A	62	0.26698483	0.29587156	-0.390958008
Kukri_c67076_479	7A	130	0.26701467	0.096330275	0.592313343
BobWhite_c13373_250	2A	19	0.267259943	0.483944954	0.355337142
BobWhite_c4399_447	7A	136	0.267302692	0.077981651	0.651205522
wsnp_Ex_c65985_64188864	5D	70	0.267629958	0.066513761	-0.677402538
IAAV6876	5B	68	0.268038127	0.389908257	0.446834913
CAP7_c6223_318	5B	68	0.268038127	0.389908257	-0.446834913
RAC875_c97163_563	5B	68	0.268038127	0.389908257	-0.446834913
wsnp_BF201102B_Ta_2_5	5B	20	0.268294237	0.233944954	-0.438493551
wsnp_Ex_c22401_31592784	3B	62	0.268337561	0.350917431	0.412535318
BS00060596_51	2D	99	0.268360085	0.44266055	-0.355707991
RAC875_c47161_100	2A	47	0.26854826	0.396788991	-0.363560212
RAC875_c829_1143	2A	26	0.26854826	0.396788991	-0.363560212
BS00005004_51	1B	44	0.269088289	0.128440367	0.6403443
IAAV7043	1B	63	0.269088289	0.128440367	0.6403443
Ku_c3695_1696	1B	61	0.269088289	0.128440367	0.6403443
Ku_c5960_496	1B	63	0.269088289	0.128440367	0.6403443
Kukri_c19709_383	1B	63	0.269088289	0.128440367	0.6403443
RAC875_c21367_209	1B	44	0.269088289	0.128440367	0.6403443
RAC875_c37934_225	1A	46	0.269088289	0.128440367	0.6403443
RAC875_c4910_98	1B	63	0.269088289	0.128440367	0.6403443
RAC875_c51663_87	1B	51	0.269088289	0.128440367	0.6403443
Tdurum_contig100344_160	1B	63	0.269088289	0.128440367	0.6403443
Tdurum_contig13095_97	1B	64	0.269088289	0.128440367	0.6403443
Tdurum_contig56188_569	1B	53	0.269088289	0.128440367	0.6403443
tplb0055p02_1074	1B	61	0.269088289	0.128440367	0.6403443
wsnp_Ku_c16938_25916260	1B	44	0.269088289	0.128440367	0.6403443
wsnp_Ku_c28164_38103270	1B	31	0.269088289	0.128440367	0.6403443
BobWhite_c39153_131	1B	63	0.269088289	0.128440367	-0.6403443
BS00073034_51	1B	61	0.269088289	0.128440367	-0.6403443
Ex_c64327_523	1B	44	0.269088289	0.128440367	-0.6403443
Excalibur_c89515_95	1B	63	0.269088289	0.128440367	-0.6403443
IAAV1624	1B	61	0.269088289	0.128440367	-0.6403443
IAAV2838	1A	51	0.269088289	0.128440367	-0.6403443
IAAV7611	1B	63	0.269088289	0.128440367	-0.6403443
Ku_c13532_1753	1B	61	0.269088289	0.128440367	-0.6403443
Kukri_c14968_674	1B	65	0.269088289	0.128440367	-0.6403443
Kukri_c17540_394	1B	63	0.269088289	0.128440367	-0.6403443
Kukri_c29582_126	1B	63	0.269088289	0.128440367	-0.6403443
Kukri_c51925_654	1B	61	0.269088289	0.128440367	-0.6403443
RAC875_c60360_389	1B	63	0.269088289	0.128440367	-0.6403443
RAC875_c79370_378	1B	62	0.269088289	0.128440367	-0.6403443
RAC875_rep_c77710_180	1B	64	0.269088289	0.128440367	-0.6403443
Tdurum_contig42092_1047	1B	61	0.269088289	0.128440367	-0.6403443
Tdurum_contig44861_1253	1B	63	0.269088289	0.128440367	-0.6403443
Tdurum_contig9874_391	1B	44	0.269088289	0.128440367	-0.6403443
BS00079095_51	1D	87	0.269098802	0.256880734	-0.431888103
Tdurum_contig8350_350	2A	151	0.269160507	0.415137615	0.37415597
tplb0024l03_910	2B	115	0.269477993	0.146788991	-0.498627054
BS00022703_51	3A	110	0.269512801	0.259174312	-0.417340261
Tdurum_contig11896_550	1B	87	0.269774443	0.172018349	0.567243231
Tdurum_contig69792_167	1B	87	0.269774443	0.172018349	0.567243231
Tdurum_contig74813_560	6B	1	0.269809581	0.146788991	0.490918178
BS00106545_51	4A	12	0.270176088	0.344036697	0.360444928
Kukri_c37212_1286	1A	27	0.270205808	0.174311927	-0.541673268
wsnp_Ex_c2203_4129271	2B	114	0.27033055	0.323394495	-0.388632896
tplb0042o21_419	2B	160	0.270461576	0.165137615	-0.488997149
Tdurum_contig14404_319	5B	126	0.270554449	0.428899083	0.373414739
BS00011165_51	6A	13	0.270681691	0.378440367	0.377879072
wsnp_Ex_c20370_29434410	2A	102	0.270972373	0.334862385	0.383605771
wsnp_Ku_c3450_6387847	6A	85	0.271435432	0.483944954	-0.375954163
BS00010055_51	2B	82	0.271457588	0.139908257	-0.504337007
BobWhite_c23617_167	1B	118	0.271491401	0.470183486	0.355234851
wsnp_CAP12_c2438_1180601	1A	62	0.271542385	0.410550459	0.380344588
BS00035307_51	4A	12	0.271694604	0.350917431	-0.359065402
RAC875_c2260_1700	5B	161	0.271878927	0.172018349	0.520976775
Excalibur_c8675_1550	5B	72	0.271899715	0.298165138	-0.440177971
IAAV547	5B	72	0.271899715	0.298165138	-0.440177971
IAAV6895	6A	137	0.272071639	0.277522936	0.411985571
Tdurum_contig93270_1008	5B	42	0.272217673	0.155963303	-0.536599821
Excalibur_c57603_523	4B	105	0.272264081	0.075688073	0.653109981
RFL_Contig3424_754	7A	51	0.272718335	0.197247706	-0.46172111
BobWhite_rep_c63429_271	4A	52	0.272776989	0.311926606	-0.400528095
Excalibur_c18417_285	2B	99	0.273083218	0.133027523	0.500555114
wsnp_Ku_c854_1768346	7B	99	0.273119281	0.412844037	0.411052151
Kukri_c30390_1731	6B	76	0.273279739	0.128440367	0.58686855
wsnp_Ex_c19207_28125072	4A	70	0.273456836	0.089449541	0.616841255
tplb0028p23_691	3B	51	0.273569113	0.231651376	0.450788404
wsnp_Ex_c15740_24096817	2A	66	0.273862177	0.185779817	-0.425819118
RAC875_c68849_153	6B	37	0.274365073	0.266055046	0.400659982
wsnp_Ex_c56091_58346859	6B	37	0.274365073	0.266055046	-0.400659982
BS00010144_51	5D	191	0.274379081	0.231651376	0.428787726
RAC875_c10659_570	1B	63	0.274642024	0.135321101	-0.626338892
IAAV3851	3A	170	0.274740418	0.282110092	-0.449205236
wsnp_Ex_c14481_22485922	6B	25	0.275195978	0.142201835	0.524187261
Kukri_rep_c106665_549	5B	39	0.275196702	0.229357798	-0.449591495
Tdurum_contig46954_406	7A	44	0.275206952	0.208715596	-0.41607957
BS00021997_51	7A	126	0.275231155	0.339449541	-0.446820941
RFL_Contig2605_672	6A	74	0.275430375	0.236238532	-0.436360464
BobWhite_c36944_167	5B	69	0.275469052	0.383027523	0.433138952
RAC875_c24982_583	3B	125	0.275521263	0.366972477	0.362864947
RAC875_c55891_712	1B	82	0.276222228	0.408256881	-0.38148304
BobWhite_c11861_557	5B	68	0.276320928	0.383027523	0.441076732
wsnp_Ex_c31830_40573624	5A	37	0.276592452	0.211009174	0.434839017
BS00068327_51	1B	108	0.276593301	0.231651376	-0.405537365
RAC875_c25339_200	5A	84	0.27665219	0.316513761	0.391450736
BS00011578_51	6A	141	0.276747254	0.353211009	-0.369720234
RAC875_rep_c111720_149	5B	63	0.276874112	0.366972477	0.401047384
wsnp_JG_c609_370792	2B	87	0.276936218	0.190366972	0.456396585
wsnp_Ex_c31256_40071875	6B	72	0.277004305	0.121559633	0.588158188
BS00063365_51	2B	115	0.277093472	0.449541284	-0.363210006
IAAV659	5B	70	0.27773599	0.153669725	0.542901959
Ex_c9615_1202	7A	83	0.277749329	0.332568807	-0.357722271
Tdurum_contig60165_722	5B	183	0.277791752	0.325688073	-0.387436144
Tdurum_contig75938_1546	1B	61	0.278032633	0.139908257	0.482086475
RAC875_c61493_327	5A	82	0.27825438	0.344036697	-0.357017514
wsnp_Ex_c26285_35531618	4B	82	0.278477261	0.21559633	-0.430558876
wsnp_Ex_c1482_2835474	7A	136	0.278503852	0.426605505	-0.37038283
BS00003575_51	1B	64	0.278645168	0.137614679	0.607060923
BS00010992_51	1B	63	0.278645168	0.137614679	0.607060923
Kukri_c26168_423	1B	61	0.278645168	0.137614679	0.607060923
Kukri_c42522_155	1B	63	0.278645168	0.137614679	0.607060923
wsnp_JD_rep_c62985_40164465	1B	63	0.278645168	0.137614679	0.607060923
Excalibur_c34964_326	2A	113	0.278704427	0.360091743	0.357213458
RAC875_c32447_187	6B	73	0.278733792	0.339449541	-0.38800552
RAC875_c62831_255	2B	32	0.279351182	0.059633028	0.722285015
IACX6309	2B	115	0.279777184	0.357798165	-0.37700346
RAC875_c63975_307	2A	108	0.280195039	0.493119266	0.337319801
CAP12_rep_c6956_169	2A	115	0.280245586	0.112385321	0.522551967
BS00032606_51	2A	102	0.280268221	0.360091743	0.39101782
BobWhite_c10977_834	1D	90	0.280291102	0.252293578	0.425275732
wsnp_Ex_c27290_36498531	1D	87	0.280291102	0.252293578	0.425275732
RAC875_c43831_91	1D	90	0.280291102	0.252293578	-0.425275732
wsnp_Ku_c7266_12551048	1D	87	0.280291102	0.252293578	-0.425275732
wsnp_Ex_rep_c66315_64480670	6B	72	0.280448108	0.277522936	-0.402251695
BS00099610_51	7A	51	0.28082556	0.201834862	-0.451697073
BobWhite_c6094_447	5B	69	0.281076454	0.394495413	-0.420745978
BS00085765_51	2A	106	0.281152888	0.490825688	-0.339983544
D_GBUVHFX02FY8QG_158	5D	69	0.28123386	0.059633028	-0.705081153
RAC875_c14064_177	7B	167	0.28126611	0.133027523	0.472951842
Excalibur_rep_c72368_68	1B	98	0.28152899	0.318807339	0.36649699
wsnp_Ex_c11714_18840676	6B	72	0.281761339	0.185779817	-0.467059335
Kukri_c16477_181	2D	40	0.281852605	0.169724771	-0.517566201
wsnp_Ex_c58012_59490259	5B	39	0.282113829	0.211009174	0.448520823
Kukri_c40621_513	2B	108	0.282173718	0.126146789	0.537610267
BS00093990_51	2D	12	0.282281472	0.403669725	0.354704383
BobWhite_c28058_232	7B	134	0.282515582	0.229357798	0.415206071
BobWhite_c14291_666	5A	76	0.283009131	0.245412844	-0.396715294
IACX11417	2A	47	0.283300834	0.405963303	-0.355605227
wsnp_Ku_c14875_23320708	3B	81	0.283392194	0.493119266	0.349499152
Excalibur_c7180_862	5A	49	0.283474177	0.137614679	0.508688768
Tdurum_contig74815_1274	7A	42	0.283868094	0.348623853	-0.370271407
wsnp_Ex_c361_707953	3A	177	0.283932716	0.172018349	-0.441924766
Ra_c26319_331	6B	72	0.283980418	0.160550459	0.494241425
Tdurum_contig30640_263	6B	72	0.283980418	0.160550459	-0.494241425
wsnp_Ex_c11348_18325887	6B	72	0.283980418	0.160550459	-0.494241425
BS00069685_51	2B	108	0.284014429	0.139908257	-0.509529207
BobWhite_c18136_441	6D	161	0.284036455	0.353211009	-0.416347608
Excalibur_c5309_286	3B	91	0.284298925	0.396788991	-0.345483146
wsnp_Ex_c6961_12000176	7A	209	0.284470014	0.130733945	-0.480337666
BS00086534_51	2D	97	0.284488761	0.185779817	0.507910572
Jagger_c2161_211	7B	57	0.284663088	0.208715596	-0.45476716
D_GBF1XID01ETBRB_172	3D	153	0.284674087	0.25	0.418011128
wsnp_Ex_c6961_11998812	7A	209	0.284767405	0.121559633	0.492481462
BS00024993_51	5B	4	0.28529283	0.139908257	-0.462691031
BobWhite_c26529_106	7A	136	0.285422552	0.146788991	0.5724191
BS00024215_51	7B	57	0.285577449	0.105504587	0.551708153
BobWhite_c36070_89	6A	41	0.285669126	0.360091743	0.375218044
wsnp_Ra_c46591_52408053	6B	72	0.285715551	0.279816514	-0.39756421
BobWhite_c6527_222	6A	3	0.285843708	0.472477064	-0.373472247
Tdurum_contig61492_684	1A	43	0.285856943	0.410550459	0.342902474
Kukri_c11530_92	7A	232	0.285896447	0.139908257	-0.555376106
RFL_Contig2772_1693	5B	126	0.285940884	0.130733945	0.531362029
RAC875_c34515_343	1A	128	0.286161809	0.21559633	-0.448961432
wsnp_JD_rep_c48914_33168544	2A	89	0.286230042	0.376146789	-0.363830484
BS00093036_51	6A	7	0.286237594	0.135321101	-0.520955368
RAC875_rep_c109975_192	2B	97	0.286266571	0.137614679	0.484178029
BS00022824_51	1A	138	0.286629681	0.266055046	-0.405539557
BobWhite_c4482_73	1B	161	0.286647111	0.302752294	-0.382909115
Excalibur_rep_c110501_525	3A	130	0.28673572	0.495412844	0.36320752
IACX5914	5D	203	0.286808956	0.399082569	0.331379584
Tdurum_contig98106_715	6B	66	0.286911814	0.103211009	-0.579565273
Excalibur_rep_c67599_242	2D	103	0.286967325	0.279816514	0.391212627
wsnp_Ex_rep_c69738_68695568	1A	70	0.28701121	0.240825688	0.468816521
IACX3811	1B	41	0.287223037	0.142201835	0.48109638
BS00103625_51	5B	41	0.287444636	0.25	0.41143775
Tdurum_contig52015_1090	7A	35	0.287916875	0.330275229	0.360513047
Tdurum_contig75811_1629	7A	35	0.287916875	0.330275229	-0.360513047
BS00062691_51	4B	62	0.287929457	0.47706422	0.371701839
BS00086046_51	6A	79	0.288236956	0.220183486	-1.91647621
Tdurum_contig100733_89	6A	37	0.288567581	0.298165138	0.380775157
BS00071690_51	2B	82	0.288955614	0.256880734	-0.391085754
wsnp_Ku_c16295_25149034	7B	97	0.289177634	0.417431193	0.394359639
wsnp_Ex_c12675_20144479	2B	147	0.28926957	0.327981651	-0.491553787
BS00022916_51	1B	61	0.289306667	0.277522936	-0.406740189
RAC875_c12959_869	4B	40	0.289412754	0.178899083	0.48306394
Kukri_c84629_315	2B	114	0.289447934	0.366972477	-0.363061677
wsnp_RFL_Contig1951_1127302	2A	47	0.289471158	0.403669725	0.349783424
wsnp_Ku_c93664_84327484	3B	71	0.289790454	0.128440367	-0.516297074
wsnp_Ku_c4018_7333828	1A	71	0.289936546	0.399082569	0.381756674
wsnp_Ex_c2459_4591587	5B	12	0.289948699	0.165137615	0.453337455
BS00105833_51	1B	44	0.290251087	0.447247706	0.331498167
Excalibur_c52165_93	5A	20	0.290578074	0.433486239	0.340493637
wsnp_JD_rep_c64505_41132927	2B	97	0.290763235	0.5	0.335453369
IAAV5171	6D	83	0.290805693	0.133027523	-0.486152133
Tdurum_contig42797_2922	1B	79	0.290896373	0.158256881	0.470145723
IAAV2593	5B	123	0.290930455	0.259174312	-0.405514774
RAC875_c51781_795	3D	4	0.291236626	0.252293578	-0.403883671
BobWhite_c38001_528	2B	115	0.291343103	0.158256881	-0.458363295
CAP11_c601_120	4B	58	0.291554557	0.440366972	0.362752214
Kukri_c1313_1158	1A	86	0.291606229	0.447247706	-0.331701155
wsnp_CAP8_c630_456418	2B	92	0.291783748	0.355504587	-0.396512447
RAC875_c76533_442	2B	84	0.291801404	0.311926606	0.405080874
RAC875_c31791_559	7B	140	0.291916104	0.300458716	-0.359230655
wsnp_Ex_c4031_7293125	5B	68	0.292094425	0.383027523	-0.433077413
RAC875_c13696_226	7A	131	0.292584528	0.410550459	0.350775206
BobWhite_rep_c64679_73	2B	110	0.293246464	0.451834862	0.353078628
Kukri_c11327_977	2A	102	0.293263266	0.362385321	-0.385344109
RAC875_rep_c71561_619	3B	70	0.293704915	0.178899083	0.424619312
BS00074962_51	1B	41	0.293779798	0.130733945	0.608089935
IACX6178	2A	47	0.293824238	0.396788991	-0.345627879
BS00041707_51	2A	106	0.293976979	0.481651376	-0.331680628
wsnp_BE403597A_Ta_2_1	2A	106	0.293976979	0.481651376	-0.331680628
BS00070539_51	7A	126	0.294286383	0.22706422	0.456384488
RAC875_c42009_247	5B	70	0.294289393	0.149082569	0.536067632
wsnp_Ku_c38713_47298856	5B	168	0.294441219	0.128440367	0.485255496
JD_c107_683	1B	82	0.294568382	0.410550459	0.374678835
Kukri_c74599_85	7A	46	0.294733189	0.369266055	0.336647807
wsnp_Ku_c11690_19042937	6B	72	0.294741081	0.128440367	0.562603076
Kukri_c3866_1768	4A	164	0.29483043	0.114678899	-0.548299369
BS00021873_51	5A	39	0.294915453	0.438073394	-0.381784872
BobWhite_c42716_71	1B	98	0.295013043	0.316513761	0.360510619
IACX6214	3B	34	0.295052225	0.470183486	0.34751684
BS00067028_51	5B	41	0.295105208	0.26146789	-0.397602089
RFL_Contig2765_669	6A	137	0.295146875	0.279816514	-0.386616564
wsnp_Ra_c12183_19587379	5A	89	0.295161722	0.28440367	-0.370223669
RAC875_rep_c116173_605	5B	30	0.295620754	0.169724771	0.49002966
wsnp_Ex_c7738_13195349	2B	91	0.295643358	0.211009174	-0.411547153
wsnp_Ex_c10838_17631243	2B	105	0.295951302	0.149082569	0.457893554
RAC875_c3187_873	2D	94	0.296046871	0.245412844	-0.398246168
Ra_c73292_443	5B	69	0.296310393	0.282110092	0.417795614
IAAV8704	6B	39	0.296388425	0.346330275	0.336444631
IAAV1401	2B	116	0.296463026	0.444954128	0.35086173
Kukri_c9387_112	2B	93	0.296606695	0.339449541	-0.397365042
Ra_c2110_1660	2B	93	0.296606695	0.339449541	-0.397365042
RAC875_c95150_286	4A	102	0.296672794	0.224770642	-0.418370623
Ex_c721_2127	2A	102	0.296848655	0.330275229	0.367664076
Excalibur_c21688_724	6D	161	0.297323118	0.344036697	-0.408500845
wsnp_Ex_c18519_27369737	5B	41	0.297338936	0.240825688	0.405432424
Kukri_c2827_439	5B	41	0.297345949	0.135321101	-0.490656647
RAC875_c35807_1110	2A	177	0.297517025	0.201834862	-0.418627649
IAAV6100	1A	142	0.297729142	0.263761468	-0.376231151
RAC875_c22627_315	6A	24	0.297836551	0.100917431	-0.543203128
RAC875_c52566_551	2B	89	0.297875392	0.206422018	0.409416672
Excalibur_c7963_1722	2B	69	0.29797999	0.162844037	-0.481518556
BobWhite_c7070_196	5B	69	0.298134213	0.394495413	0.405836545
RAC875_c42356_237	5B	63	0.298134213	0.394495413	0.405836545
wsnp_JD_rep_c48755_32989025	7B	134	0.298307375	0.208715596	-0.413940151
Kukri_rep_c85536_598	4A	154	0.298341869	0.091743119	-0.606296237
Excalibur_c12675_1147	2B	173	0.298421379	0.302752294	-0.535761318
Tdurum_contig30909_76	7B	168	0.298688939	0.270642202	-0.420678744
Jagger_c3757_131	1B	118	0.298861679	0.467889908	0.335650394
wsnp_BE406351A_Ta_2_2	2A	108	0.29896191	0.481651376	-0.328225499
Tdurum_contig14947_611	4A	67	0.299181592	0.188073394	-0.456825572
RAC875_c54764_319	7A	35	0.299252807	0.321100917	0.350909786
BS00069980_51	5A	53	0.299262701	0.178899083	0.546186527
BobWhite_c10901_578	5A	53	0.299262701	0.178899083	-0.546186527
BS00067797_51	5A	53	0.299262701	0.178899083	-0.546186527
IAAV1417	5A	53	0.299262701	0.178899083	-0.546186527
Kukri_c32958_390	4B	82	0.299389149	0.263761468	-0.387863022
BobWhite_rep_c65414_125	2D	80	0.299508133	0.357798165	0.363206226
Kukri_c17942_239	5D	187	0.299556278	0.23853211	-0.419670488
BS00049977_51	3A	131	0.299694203	0.474770642	-0.348837192
RAC875_rep_c108382_824	7B	167	0.299758754	0.282110092	-0.427620597
Excalibur_rep_c67599_2154	2D	97	0.299961474	0.30733945	0.374701782
BS00030843_51	4B	63	0.30007796	0.392201835	-0.34353642
IAAV3924	3B	35	0.300090831	0.373853211	0.36182886
Kukri_c365_345	2D	101	0.300589301	0.174311927	-0.434235206
RAC875_c35152_372	4B	63	0.30059309	0.48853211	0.360874223
wsnp_BE500291A_Ta_2_1	5A	16	0.300710081	0.440366972	-0.332825449
RAC875_c2498_600	5A	53	0.300896152	0.114678899	0.628362242
wsnp_Ex_c35886_43950102	1D	116	0.300913712	0.139908257	0.48794729
BS00022532_51	2D	9	0.301016202	0.399082569	-0.340688024
Tdurum_contig51605_137	3D	143	0.301372151	0.366972477	0.358497289
IAAV4252	5B	39	0.301391353	0.208715596	-0.416338605
Kukri_rep_c107435_940	5A	43	0.301729171	0.167431193	-0.477165297
RAC875_c63067_283	1B	61	0.301825587	0.135321101	0.593717648
RAC875_c14775_1048	2B	105	0.301843702	0.153669725	-0.447803629
IAAV3972	5B	42	0.302018171	0.211009174	-0.416960307
wsnp_Ku_rep_c109724_94227136	1A	125	0.302366809	0.222477064	0.419399464
wsnp_Ex_c57094_58953404	5A	27	0.302675404	0.151376147	-0.45738224
CAP11_c315_247	4A	51	0.302780407	0.327981651	0.369416219
IAAV7575	1B	63	0.303025557	0.130733945	0.596024215
BS00076948_51	5A	115	0.303047728	0.206422018	-0.396697906
wsnp_Ex_c26285_35532440	4B	82	0.303102659	0.231651376	0.3968124
tplb0062k24_584	3D	4	0.303521722	0.112385321	0.521500838
Excalibur_c16703_430	3B	125	0.303574155	0.383027523	-0.338200679
IAAV6818	5B	69	0.303792927	0.392201835	0.404999436
RAC875_c7486_1667	5B	69	0.303792927	0.392201835	0.404999436
BobWhite_c10126_263	5B	69	0.303792927	0.392201835	-0.404999436
Excalibur_c35797_615	5B	69	0.303792927	0.392201835	-0.404999436
wsnp_Ex_c18654_27528399	5B	69	0.303792927	0.392201835	-0.404999436
wsnp_Ex_rep_c69752_68711460	3A	88	0.304032296	0.162844037	0.518908655
Kukri_c54678_88	1A	87	0.304045784	0.376146789	-0.335724992
wsnp_Ex_c16577_25095267	7B	157	0.30461565	0.151376147	-0.466331389
RAC875_c19357_122	6B	72	0.304618231	0.165137615	0.48110579
Ra_c14132_2575	3B	87	0.304744414	0.176605505	-0.450702676
Kukri_c29039_315	1A	84	0.304785266	0.165137615	-0.458418425
BS00097939_51	3A	173	0.304871438	0.149082569	-0.45954446
RAC875_c16827_292	5B	37	0.305208683	0.114678899	-0.5228717
Excalibur_c6010_235	5A	39	0.305214133	0.490825688	-0.328110314
wsnp_Ex_c2887_5330426	2A	98	0.305302107	0.252293578	0.401642884
Excalibur_c22106_190	6B	72	0.305730837	0.282110092	-0.376506861
Kukri_c39377_286	1A	84	0.306122595	0.178899083	0.456460495
wsnp_Ex_rep_c67100_65576598	6D	156	0.306304434	0.133027523	0.47721727
Excalibur_c50934_159	2A	102	0.306360169	0.337155963	0.356388498
wsnp_JD_c2623_3541255	3B	63	0.306362384	0.288990826	-0.35562835
BobWhite_c10343_320	6A	141	0.306445218	0.44266055	0.362684183
BS00094770_51	4D	80	0.307327543	0.387614679	0.338716906
Tdurum_contig42093_1170	7A	136	0.307344782	0.233944954	0.427859401
Excalibur_c31769_793	5A	93	0.30750075	0.172018349	-0.432322318
Kukri_c9387_372	2B	93	0.30768244	0.341743119	-0.394874136
wsnp_Ex_c1482_2835665	7A	136	0.307941784	0.472477064	0.359683255
wsnp_Ku_c7102_12271493	4A	147	0.308110191	0.133027523	-0.486950077
IACX3415	6A	57	0.308287935	0.091743119	0.550771967
wsnp_Ex_c11813_18968198	7D	139	0.308605751	0.348623853	0.358193326
Excalibur_rep_c79404_164	7A	136	0.308644313	0.424311927	-0.352368383
RAC875_c55891_659	1B	83	0.308756504	0.403669725	0.3582852
IAAV6032	2D	99	0.309009006	0.282110092	-0.372836034
Kukri_c28866_183	7A	51	0.309324459	0.20412844	0.426449671
Kukri_c55196_445	7A	128	0.309571533	0.068807339	-0.63729411
wsnp_Ex_c4480_8056013	6D	161	0.309682548	0.348623853	0.399650119
Excalibur_c49061_138	4B	23	0.309788287	0.417431193	0.334899285
Excalibur_c14803_1088	3B	66	0.310238153	0.142201835	-0.467833532
wsnp_CAP11_rep_c4157_1965583	3A	34	0.31039132	0.46559633	0.347996418
RAC875_rep_c109207_706	2B	79	0.310435277	0.133027523	0.466297502
BS00005265_51	3B	72	0.310533268	0.194954128	-0.438034122
wsnp_Ex_c12887_20427158	3B	72	0.310533268	0.194954128	-0.438034122
wsnp_JD_c2297_3138694	6B	26	0.310560902	0.142201835	0.490203594
wsnp_Ex_c19516_28481857	2A	6	0.310753511	0.412844037	0.337793505
RAC875_c906_657	7B	168	0.310754806	0.256880734	0.414780016
BobWhite_c7145_355	2B	25	0.311018528	0.325688073	-0.367084037
wsnp_Ra_c5210_9289264	5B	41	0.311092586	0.236238532	-0.393734345
BS00083497_51	2B	110	0.311190118	0.240825688	-0.364875026
CAP8_c1801_231	6B	65	0.311313927	0.327981651	-0.355092991
wsnp_Ex_c5216_9235964	1A	78	0.311507963	0.481651376	-0.367378576
BS00068082_51	5B	39	0.311525286	0.208715596	-0.411587595
IAAV151	6A	95	0.311610225	0.277522936	-0.36573914
RAC875_c28894_526	1B	63	0.31169251	0.091743119	-0.72189522
wsnp_Ex_c6059_10615895	7A	136	0.311721577	0.424311927	0.35295914
Tdurum_contig5691_596	2B	110	0.311950299	0.438073394	-0.340693664
BS00022180_51	1B	64	0.312101366	0.142201835	-0.527421044
BS00046166_51	2B	110	0.312372602	0.447247706	-0.338998885
wsnp_Ex_c11350_18330107	7A	130	0.312393391	0.071100917	-0.629289195
wsnp_BE499478B_Ta_2_1	2B	91	0.312838613	0.213302752	-0.413348112
BobWhite_c9330_499	6B	44	0.312853719	0.30733945	-0.364386407
BS00101408_51	7B	103	0.313020034	0.431192661	-0.37344907
Kukri_s113060_116	5B	41	0.31304656	0.144495413	0.458247045
Ra_c64515_242	1A	87	0.313173421	0.456422018	0.327904363
BS00066903_51	5B	72	0.313659553	0.389908257	0.397403047
BS00089497_51	2A	115	0.313676422	0.279816514	-0.356808254
wsnp_Ex_c5341_9443380	7A	124	0.313726515	0.254587156	0.379295389
RAC875_c278_1801	5B	162	0.313809156	0.188073394	0.431997762
BS00035083_51	7A	35	0.313961684	0.275229358	-0.355422428
Excalibur_c9001_569	3B	66	0.314042978	0.220183486	0.375399209
Tdurum_contig31139_143	4B	36	0.314076076	0.362385321	-0.333372077
RAC875_rep_c106596_127	2B	42	0.314082281	0.217889908	-0.428384437
BS00015680_51	2D	103	0.314242171	0.277522936	-0.369778965
Jagger_c5046_63	6A	141	0.314262229	0.27293578	0.376196554
Tdurum_contig13459_543	7D	215	0.314751198	0.371559633	-0.358106034
BS00093889_51	3A	166	0.314781406	0.259174312	-0.390336222
Tdurum_contig100004_204	3B	92	0.314868118	0.259174312	-0.372036689
wsnp_Ex_c5915_10378807	5B	39	0.315135179	0.240825688	0.403930604
Tdurum_contig36142_150	5A	84	0.315369782	0.309633028	-0.363230924
IAAV7544	7B	63	0.315419662	0.121559633	-0.479433024
RAC875_c34231_812	4A	75	0.315595936	0.433486239	0.338594329
wsnp_Ku_c32477_42087329	5B	41	0.3159017	0.268348624	-0.369679135
BS00089790_51	1B	111	0.315990786	0.077981651	-0.59358399
wsnp_Ku_c7872_13484038	5B	44	0.316054511	0.208715596	-0.417705158
Kukri_c27648_350	4A	135	0.316331976	0.151376147	-0.506157714
Kukri_rep_c69627_954	6A	99	0.316399079	0.201834862	0.409628217
BS00022666_51	2A	115	0.316403761	0.27293578	-0.361344131
Kukri_rep_c68124_672	2B	97	0.316429924	0.422018349	0.323100557
wsnp_Ku_c27759_37702654	2B	96	0.316464098	0.314220183	0.358422582
Ex_c4206_502	1B	108	0.316513387	0.126146789	0.570177147
BobWhite_c13839_78	6A	41	0.316591262	0.293577982	-0.357791729
Tdurum_contig48824_476	7B	54	0.31665818	0.160550459	-0.491190222
BobWhite_c4236_410	1B	65	0.316785026	0.199541284	0.45116626
BobWhite_c5872_65	6D	119	0.317087956	0.392201835	0.314426713
wsnp_Ex_c1302_2489542	5B	35	0.317191717	0.142201835	0.449007839
RAC875_rep_c117234_313	5B	39	0.317532098	0.188073394	-0.408408172
BS00000066_51	1B	74	0.317564367	0.254587156	0.406194435
wsnp_Ex_c10342_16938528	7B	55	0.317573239	0.392201835	0.327314157
BS00065422_51	3D	1	0.317643658	0.162844037	-0.439556714
Excalibur_c42928_135	2B	27	0.317669014	0.330275229	-0.365760795
BS00021695_51	7B	58	0.317887664	0.206422018	0.428275152
IACX8446	2B	21	0.31794932	0.305045872	0.351877516
BS00091068_51	2B	109	0.317961631	0.126146789	-0.486565809
Ra_c2110_494	2B	93	0.318572508	0.339449541	0.380838771
RAC875_c18335_443	5B	70	0.318819498	0.153669725	-0.498622705
Excalibur_c6714_246	5A	23	0.318926203	0.103211009	0.506669068
Tdurum_contig52015_1320	7A	35	0.319025678	0.325688073	-0.338049814
Tdurum_contig46717_2021	7A	228	0.319488902	0.123853211	0.552468851
RAC875_c22383_248	3D	1	0.319643152	0.160550459	0.441336507
RAC875_c9523_328	2A	144	0.319685091	0.399082569	0.337095357
Tdurum_contig54832_139	7A	202	0.319793472	0.346330275	0.334615289
BS00024814_51	5B	147	0.319885181	0.29587156	0.349763266
BobWhite_c35443_249	6B	82	0.319948095	0.146788991	-0.457961585
wsnp_Ex_c700_1379957	3B	97	0.319988691	0.181192661	-0.420751421
wsnp_Ex_c32590_41222878	1A	86	0.320056726	0.387614679	0.32568252
Tdurum_contig42366_944	3B	92	0.320389559	0.479357798	-0.336206596
BobWhite_c7604_181	5D	196	0.320801327	0.341743119	-0.335866559
Kukri_rep_c69970_717	3A	111	0.321188933	0.222477064	0.424516127
RAC875_c4952_719	3A	48	0.321697807	0.119266055	-0.571425933
RAC875_rep_c91134_949	2B	114	0.321790821	0.061926606	0.640101577
BS00032623_51	7A	59	0.321941095	0.217889908	0.368255893
RAC875_c106584_747	6A	21	0.32194445	0.321100917	0.375559048
RAC875_c24982_202	3A	157	0.322015945	0.162844037	-0.45834758
BS00034085_51	7A	140	0.322088746	0.44266055	0.331954815
RAC875_c43871_154	3D	1	0.322126474	0.158256881	-0.441955809
RAC875_rep_c115090_51	3D	1	0.322430437	0.172018349	-0.42789201
wsnp_Ex_c21193_30320134	1A	79	0.322442515	0.410550459	-0.320352363
IAAV1798	2B	173	0.322666834	0.302752294	-0.514894127
wsnp_Ex_c14087_21997101	6A	85	0.322741718	0.48853211	0.33071098
wsnp_be471201A_Ta_1_1	2A	116	0.322832744	0.139908257	-0.462095183
BS00066916_51	5A	53	0.322940665	0.167431193	-0.536812645
RAC875_c7291_388	5A	53	0.322940665	0.167431193	-0.536812645
Tdurum_contig4567_172	5A	53	0.322940665	0.167431193	-0.536812645
wsnp_Ex_c6314_10992814	5A	53	0.322940665	0.167431193	-0.536812645
BobWhite_c34650_78	5A	53	0.322940665	0.167431193	0.536812645
Ra_c66628_801	5A	53	0.322940665	0.167431193	0.536812645
RAC875_c42037_363	5A	53	0.322940665	0.167431193	0.536812645
RFL_Contig4500_912	5A	53	0.322940665	0.167431193	0.536812645
Tdurum_contig4567_1290	5A	53	0.322940665	0.167431193	0.536812645
wsnp_Ex_c25782_35041189	1B	61	0.323035682	0.21559633	-0.438292787
Kukri_rep_c97239_133	2B	19	0.323304467	0.332568807	0.331375884
BS00066719_51	2B	116	0.323616219	0.339449541	-0.332804927
RFL_Contig3780_644	2A	113	0.323710969	0.438073394	0.32976011
wsnp_Ex_c3907_7088011	3B	87	0.3239834	0.178899083	0.432020224
Excalibur_c3762_715	2B	108	0.324046125	0.130733945	0.502978011
wsnp_Ex_c4480_8056354	6D	161	0.324161942	0.350917431	0.385449074
[truncated: 4,422 more rows]
