# Supplementary material for: Haplotype-tagged SNPs improve genomic prediction accuracy for Fusarium head blight resistance and yield-related traits in wheat
Source: Theor Appl Genet. 2023 Apr 3;136(4):92. doi: 10.1007/s00122-023-04352-8 (PMC10068637; doi:10.1007/s00122-023-04352-8)
Supplement: Supplementary file 6 — Supplementary file6 (ZIP 14628 KB) [file 122_2023_4352_MOESM6_ESM.zip › SPW/1-GWAS-SPW.csv]

SNP	Chromosome	Position	P.value	maf	nobs	Rsquare.of.Model.without.SNP	Rsquare.of.Model.with.SNP	FDR_Adjusted_P-values	effect
RAC875_c82888_83	1D	68	4.24303092043529e-05	0.30184331797235	217	NA	NA	0.196343506037362	-0.207323019014902
BS00011205_51	1B	61	6.1156675295861e-05	0.497695852534562	217	NA	NA	0.196343506037362	0.168498702883614
IAAV5802	2B	42	0.000101534086297268	0.311059907834101	217	NA	NA	0.217316789371585	-0.165088180596761
Kukri_c29142_450	4A	91	0.000263278517986464	0.251152073732719	217	NA	NA	0.30643406712287	-0.183221039289563
Kukri_c29142_747	4A	91	0.000283328807580894	0.253456221198157	217	NA	NA	0.30643406712287	-0.182276867700686
tplb0033c09_1345	4A	91	0.000308814067860326	0.248847926267281	217	NA	NA	0.30643406712287	0.180869337134064
Kukri_c29142_473	4A	91	0.000334066106503674	0.258064516129032	217	NA	NA	0.30643406712287	0.177460789321954
Kukri_c20844_116	1D	68	0.000388465703277063	0.285714285714286	217	NA	NA	0.310723559758986	0.188389061337134
BobWhite_c28133_87	1D	68	0.000504294568274561	0.290322580645161	217	NA	NA	0.310723559758986	0.181223405369344
BS00074817_51	1D	68	0.000567996555817018	0.292626728110599	217	NA	NA	0.310723559758986	-0.179868212795048
Excalibur_c94756_540	1B	58	0.000580701248572879	0.205069124423963	217	NA	NA	0.310723559758986	-0.17117377499374
wsnp_Ku_rep_c70742_70379526	1B	58	0.000580701248576209	0.205069124423963	217	NA	NA	0.310723559758986	0.17117377499372
wsnp_Ex_c12063_19310114	1B	61	0.000659383406278968	0.209677419354839	217	NA	NA	0.325684680901327	0.168637908322747
BS00065722_51	1D	68	0.000728529582141535	0.294930875576037	217	NA	NA	0.327255456008098	-0.174920542515276
Kukri_c34435_265	4A	91	0.000764496470973598	0.244239631336406	217	NA	NA	0.327255456008098	-0.169375842254354
Excalibur_c5624_1026	4A	91	0.000820814769398938	0.246543778801843	217	NA	NA	0.329403227144411	-0.168343321405203
CAP12_c2978_93	1D	68	0.00109174200428428	0.294930875576037	217	NA	NA	0.412357377029961	-0.170729776114106
wsnp_Ku_c5308_9450093	5B	21	0.00128802426532911	0.188940092165899	217	NA	NA	0.434405826088801	-0.158796527514841
BS00063225_51	2D	42	0.00149843070114761	0.122119815668203	217	NA	NA	0.434405826088801	-0.191046421254342
wsnp_Ex_c25782_35041189	1B	61	0.00152888952501422	0.232718894009217	217	NA	NA	0.434405826088801	0.167794106588147
BS00051826_51	1D	68	0.0016236941015535	0.410138248847926	217	NA	NA	0.434405826088801	-0.150387136102996
BS00031658_51	1D	73	0.00162369410156225	0.410138248847926	217	NA	NA	0.434405826088801	0.150387136102971
Excalibur_c5958_1398	1D	73	0.00162369410156225	0.410138248847926	217	NA	NA	0.434405826088801	0.150387136102971
RAC875_c17951_108	1D	68	0.00162369410156225	0.410138248847926	217	NA	NA	0.434405826088801	0.150387136102971
RAC875_rep_c72220_143	2D	43	0.00172269374371937	0.101382488479263	217	NA	NA	0.442456661136882	-0.203017148868426
Excalibur_c5958_1270	1D	68	0.00192332664526708	0.412442396313364	217	NA	NA	0.474987707279227	0.147337850539518
D_contig77859_59	2D	42	0.00206476698644063	0.103686635944701	217	NA	NA	0.483541939877433	-0.195642530343804
Kukri_c29142_1046	4A	91	0.00210857721796731	0.251152073732719	217	NA	NA	0.483541939877433	0.152702444351499
RFL_Contig2304_1569	5B	71	0.00280638238933139	0.158986175115207	217	NA	NA	0.612579502594523	0.209513984142319
BS00022916_51	1B	61	0.00289275072079444	0.306451612903226	217	NA	NA	0.612579502594523	0.142013742426833
Tdurum_contig49477_187	3B	72	0.00295747774185177	0.21889400921659	217	NA	NA	0.612579502594523	-0.153359738414153
wsnp_Ex_rep_c66551_64836327	2B	42	0.00307640808391453	0.124423963133641	217	NA	NA	0.617300509587974	-0.17291498255755
RAC875_c19099_434	5B	69	0.00344666051557469	0.195852534562212	217	NA	NA	0.670636580924395	0.195841914937901
BS00105833_51	1B	44	0.00391008217046745	0.433179723502304	217	NA	NA	0.693183717044979	0.119853259822964
RAC875_c278_2934	4A	91	0.00391042396957745	0.244239631336406	217	NA	NA	0.693183717044979	0.144934537607961
RAC875_c31493_120	2D	42	0.00394338963299219	0.0990783410138249	217	NA	NA	0.693183717044979	0.190652360724139
JD_c3269_342	7B	77	0.00410231759035398	0.370967741935484	217	NA	NA	0.693183717044979	-0.156884034642598
BobWhite_c3269_141	7B	77	0.00410231759036119	0.370967741935484	217	NA	NA	0.693183717044979	0.156884034642573
BS00110121_51	1B	44	0.00425978168098811	0.345622119815668	217	NA	NA	0.697249875721854	-0.127405887976089
wsnp_Ra_c4321_7860456	2B	41	0.00441587464956811	0.191244239631336	217	NA	NA	0.697249875721854	0.143056674097078
wsnp_Ra_c8506_14401408	1B	62	0.00445214840439122	0.442396313364055	217	NA	NA	0.697249875721854	0.124428194749726
BS00089524_51	1B	44	0.00463505728231862	0.232718894009217	217	NA	NA	0.707195901014611	0.133894574952819
Tdurum_contig75938_1546	1B	61	0.00474310889033404	0.149769585253456	217	NA	NA	0.707195901014611	-0.154039521565629
Kukri_c51296_438	7B	77	0.00496619348673382	0.211981566820276	217	NA	NA	0.707195901014611	0.155560547882679
Jagger_c3991_101	5B	63	0.00514580893319338	0.0944700460829493	217	NA	NA	0.707195901014611	0.263705216948466
Ku_c28853_1518	7B	76	0.00516973650752715	0.290322580645161	217	NA	NA	0.707195901014611	0.15219412624463
wsnp_Ex_c1427_2736441	1A	71	0.00517648455811972	0.0737327188940092	217	NA	NA	0.707195901014611	-0.204021731562221
BS00065956_51	3A	61	0.00542726490901016	0.486175115207373	217	NA	NA	0.726009749599047	-0.112262891569635
Kukri_rep_c101341_425	3B	14	0.00558875067845949	0.306451612903226	217	NA	NA	0.727194134710868	-0.125154486360426
RAC875_c19099_308	5B	69	0.00571935687310828	0.200460829493088	217	NA	NA	0.727194134710868	-0.186942675894681
Kukri_rep_c106490_583	4A	91	0.00587393087718941	0.237327188940092	217	NA	NA	0.727194134710868	-0.138825129431844
RAC875_c30453_292	7B	76	0.00588912864117196	0.168202764976959	217	NA	NA	0.727194134710868	-0.172002290869429
Tdurum_contig102328_129	7B	77	0.00602791694056865	0.168202764976959	217	NA	NA	0.730287824063987	0.164332863747196
BS00022902_51	1B	59	0.00618042727982468	0.488479262672811	217	NA	NA	0.734898584513968	-0.116515380316745
Kukri_c99107_143	7B	78	0.00638901995321124	0.373271889400922	217	NA	NA	0.745889038537625	0.149625376837491
wsnp_Ex_c10595_17291999	1A	71	0.00663628007567373	0.0668202764976959	217	NA	NA	0.758319584024179	0.203259958853308
wsnp_Ex_c5270_9324025	7B	77	0.00673169541961971	0.253456221198157	217	NA	NA	0.758319584024179	-0.143270348308285
Excalibur_c25239_283	3A	60	0.00687977385079236	0.493087557603687	217	NA	NA	0.761638411998926	0.107776975550895
Excalibur_rep_c104532_80	3B	33	0.00750717912512252	0.317972350230415	217	NA	NA	0.783600625801837	-0.11842665770703
wsnp_BE497169B_Ta_2_2	3B	30	0.00780331156644281	0.476958525345622	217	NA	NA	0.783600625801837	0.106395501305576
BS00048754_51	3B	80	0.0078797297751141	0.311059907834101	217	NA	NA	0.783600625801837	0.12088466599706
Ra_c69908_1877	1A	71	0.00806741756958963	0.0691244239631336	217	NA	NA	0.783600625801837	0.198775633038602
BS00099534_51	5A	17	0.00844007334387794	0.211981566820276	217	NA	NA	0.783600625801837	0.121338591555652
IAAV659	5B	70	0.00849467325258292	0.161290322580645	217	NA	NA	0.783600625801837	0.195042108171648
wsnp_Ex_c4244_7662955	5A	67	0.00860612766761221	0.131336405529954	217	NA	NA	0.783600625801837	-0.158102917862315
Tdurum_contig28176_55	7B	76	0.00860956983960976	0.140552995391705	217	NA	NA	0.783600625801837	0.176285703105933
BobWhite_rep_c63943_76	5A	73	0.00874899730704247	0.306451612903226	217	NA	NA	0.783600625801837	-0.117899387749279
Ku_c97015_209	6A	73	0.00893947523737956	0.0691244239631336	217	NA	NA	0.783600625801837	0.217830207109781
wsnp_Ex_c5412_9564478	2A	77	0.00894092857672639	0.228110599078341	217	NA	NA	0.783600625801837	0.133106446005238
BS00059062_51	7B	76	0.00897313339250982	0.154377880184332	217	NA	NA	0.783600625801837	0.170183322541492
wsnp_Ex_c1146_2200823	7A	131	0.00901477197594462	0.209677419354839	217	NA	NA	0.783600625801837	-0.146409133147728
wsnp_Ra_c20126_29372577	1A	71	0.00948231910222156	0.0714285714285714	217	NA	NA	0.783600625801837	-0.189639311101672
wsnp_Ex_rep_c110196_92676847	5B	20	0.00959726317694448	0.207373271889401	217	NA	NA	0.783600625801837	0.12244849131627
Excalibur_rep_c67448_528	3B	33	0.00969000571207675	0.308755760368664	217	NA	NA	0.783600625801837	0.11464448244214
Kukri_c5861_360	1B	59	0.00974584080281202	0.488479262672811	217	NA	NA	0.783600625801837	-0.110537546199488
RFL_Contig529_963	1B	61	0.00974584080281202	0.488479262672811	217	NA	NA	0.783600625801837	-0.110537546199488
BS00018764_51	3B	33	0.0098420309235947	0.308755760368664	217	NA	NA	0.783600625801837	0.113706205709715
Ex_c12057_797	7B	77	0.0101075352043703	0.161290322580645	217	NA	NA	0.783600625801837	-0.159352057772061
Jagger_c6106_119	5A	70	0.0102485694921115	0.382488479262673	217	NA	NA	0.783600625801837	-0.102821604864662
Kukri_c75754_239	5A	70	0.0102485694921115	0.382488479262673	217	NA	NA	0.783600625801837	-0.102821604864662
Tdurum_contig56342_134	7B	76	0.0103122628919474	0.297235023041475	217	NA	NA	0.783600625801837	0.141159875264179
Excalibur_c9846_1720	5A	67	0.0103622372619119	0.195852534562212	217	NA	NA	0.783600625801837	0.123508340629579
RAC875_c101391_521	5A	67	0.0103622372619119	0.195852534562212	217	NA	NA	0.783600625801837	0.123508340629579
JD_c5000_410	5A	67	0.0103622372619584	0.195852534562212	217	NA	NA	0.783600625801837	-0.123508340629591
IAAV6442	3B	30	0.0104714893144705	0.43778801843318	217	NA	NA	0.783600625801837	0.10097315190778
RAC875_c60161_145	7A	136	0.0104990182612333	0.288018433179724	217	NA	NA	0.783600625801837	-0.128549612532396
BS00093156_51	7A	136	0.0106172332105217	0.142857142857143	217	NA	NA	0.783600625801837	-0.148482369266961
Tdurum_contig12326_232	7A	134	0.0109589357566991	0.304147465437788	217	NA	NA	0.799628710156417	-0.136834240077309
CAP11_c3591_72	5A	67	0.0117744785869386	0.19815668202765	217	NA	NA	0.849482325918348	-0.121418770317433
wsnp_RFL_Contig3917_4326857	2B	126	0.0121161635094919	0.235023041474654	217	NA	NA	0.856506567496722	-0.129418554517045
RAC875_c42009_247	5B	70	0.0122155875376879	0.15668202764977	217	NA	NA	0.856506567496722	0.185477661268209
wsnp_Ex_c19371_28311667	2B	39	0.0125629196102616	0.205069124423963	217	NA	NA	0.856506567496722	-0.120278784252932
wsnp_RFL_Contig4753_5709032	7B	77	0.0126498521487151	0.223502304147465	217	NA	NA	0.856506567496722	-0.135080992929055
BobWhite_c19155_246	5A	67	0.0127480867831723	0.19815668202765	217	NA	NA	0.856506567496722	-0.120246272992844
BS00092631_51	7A	136	0.0127958431113206	0.207373271889401	217	NA	NA	0.856506567496722	0.139734462041066
CAP7_rep_c8019_110	6A	48	0.0128435528489905	0.235023041474654	217	NA	NA	0.856506567496722	-0.126562673103455
BobWhite_c38957_159	7B	76	0.0133378969086277	0.15668202764977	217	NA	NA	0.856506567496722	0.16058877997078
wsnp_Ex_rep_c102070_87317290	5A	61	0.0133834834854832	0.276497695852535	217	NA	NA	0.856506567496722	0.122929636657425
BS00064905_51	2A	83	0.0134060398778981	0.447004608294931	217	NA	NA	0.856506567496722	0.105003217464656
BS00010557_51	7B	78	0.0134226476453855	0.426267281105991	217	NA	NA	0.856506567496722	0.128149559539075
wsnp_JD_c20555_18262260	7A	153	0.0138530778912276	0.470046082949309	217	NA	NA	0.856506567496722	0.105268678086921
RFL_Contig5693_646	6A	43	0.0139194114504983	0.117511520737327	217	NA	NA	0.856506567496722	-0.156703847489482
Ra_c58279_684	2A	78	0.0140061033463878	0.237327188940092	217	NA	NA	0.856506567496722	-0.126742211527855
Ra_c58279_702	2A	78	0.0140061033463878	0.237327188940092	217	NA	NA	0.856506567496722	-0.126742211527855
wsnp_Ex_c5412_9564346	2A	77	0.0140061033463878	0.237327188940092	217	NA	NA	0.856506567496722	-0.126742211527855
wsnp_Ku_rep_c68953_68153061	7B	78	0.0142391864999043	0.423963133640553	217	NA	NA	0.862545438829108	0.126574252589339
Excalibur_c9969_98	5B	153	0.0147860817034998	0.428571428571429	217	NA	NA	0.878289235403705	-0.101622970735818
BobWhite_c41535_52	2B	75	0.015003751691106	0.0691244239631336	217	NA	NA	0.878289235403705	0.178412607899159
wsnp_Ex_rep_c109138_92064554	7B	77	0.0150462258050577	0.430875576036866	217	NA	NA	0.878289235403705	-0.127260265848101
Ex_c54863_29	7B	77	0.0150462258050783	0.430875576036866	217	NA	NA	0.878289235403705	0.127260265848079
BS00082605_51	2D	42	0.0152900432402066	0.129032258064516	217	NA	NA	0.884298829456235	0.148778861336732
Tdurum_contig44206_1503	7B	160	0.0156304899909791	0.394009216589862	217	NA	NA	0.884298829456235	0.100230635189664
Excalibur_rep_c67473_264	5B	68	0.0158065623699146	0.0967741935483871	217	NA	NA	0.884298829456235	0.233809680932666
Kukri_c67810_105	7B	76	0.0159662233343119	0.19815668202765	217	NA	NA	0.884298829456235	-0.145759796477442
Ku_c1191_2004	5B	45	0.016519228985628	0.497695852534562	217	NA	NA	0.884298829456235	0.110649131143063
Kukri_c14902_1112	2D	50	0.0168263523766235	0.158986175115207	217	NA	NA	0.884298829456235	-0.132340662740297
wsnp_Ex_rep_c67671_66332423	2B	96	0.0171551834669801	0.175115207373272	217	NA	NA	0.884298829456235	0.130222478244191
BobWhite_c43557_103	7B	171	0.0174091507895607	0.200460829493088	217	NA	NA	0.884298829456235	-0.141336130041054
IAAV2654	2A	81	0.0175020019612417	0.43778801843318	217	NA	NA	0.884298829456235	0.100300169954242
Kukri_c14889_1086	5A	70	0.0175510011887247	0.350230414746544	217	NA	NA	0.884298829456235	-0.0962909084073704
Kukri_c1728_1876	2A	83	0.0176998240776265	0.442396313364055	217	NA	NA	0.884298829456235	0.10023992701711
IACX5832	5A	27	0.0177731226788163	0.248847926267281	217	NA	NA	0.884298829456235	-0.110260234994842
BS00078784_51	5B	144	0.0177783041971276	0.147465437788018	217	NA	NA	0.884298829456235	-0.13555129537303
BS00005860_51	5B	116	0.0184926656724039	0.237327188940092	217	NA	NA	0.884298829456235	-0.127805252808983
Ku_c20136_198	7B	77	0.0187420673201748	0.21889400921659	217	NA	NA	0.884298829456235	0.128463879932648
Excalibur_c2157_173	2B	126	0.018898103477994	0.232718894009217	217	NA	NA	0.884298829456235	-0.121821111670499
RAC875_c8752_705	7B	171	0.0189587497343774	0.21889400921659	217	NA	NA	0.884298829456235	0.126968124786574
BS00024065_51	7B	76	0.0190014444282424	0.147465437788018	217	NA	NA	0.884298829456235	-0.151919375673231
RAC875_c50928_292	7A	228	0.0193428706123037	0.211981566820276	217	NA	NA	0.884298829456235	0.126579549303022
BS00022009_51	7B	77	0.0197508377588331	0.433179723502304	217	NA	NA	0.884298829456235	-0.122552766427567
Excalibur_c37753_655	2B	126	0.019824224902396	0.230414746543779	217	NA	NA	0.884298829456235	0.121693010568167
RAC875_c114809_130	7A	132	0.0200695254404843	0.0552995391705069	217	NA	NA	0.884298829456235	0.201070384113025
wsnp_Ra_c7969_13600474	7A	130	0.0200695254404843	0.0552995391705069	217	NA	NA	0.884298829456235	0.201070384113025
BS00002484_51	1B	119	0.0201452326737987	0.359447004608295	217	NA	NA	0.884298829456235	0.101308054346507
Excalibur_c41452_997	7B	77	0.0202404627399884	0.433179723502304	217	NA	NA	0.884298829456235	-0.121868425586648
Kukri_c36885_58	7A	45	0.0204206177522199	0.244239631336406	217	NA	NA	0.884298829456235	0.106628475125181
RFL_Contig5314_1147	6A	104	0.0207966273093732	0.334101382488479	217	NA	NA	0.884298829456235	0.0974622064459325
RAC875_c37837_889	2B	82	0.0208276413866842	0.447004608294931	217	NA	NA	0.884298829456235	-0.0989098453951591
BobWhite_c9963_51	1B	140	0.0209256085680452	0.421658986175115	217	NA	NA	0.884298829456235	-0.0980695776519891
wsnp_Ku_c10292_17066821	1A	85	0.0209479247741944	0.0783410138248848	217	NA	NA	0.884298829456235	0.163155988805329
BS00050522_51	1B	5	0.020975383026499	0.1036866359447	217	NA	NA	0.884298829456235	0.158028640258252
wsnp_Ku_c29780_39658445	5B	58	0.0213237415384957	0.297235023041475	217	NA	NA	0.884298829456235	-0.108620794099917
wsnp_Ex_c47152_52446529	5B	60	0.0213237415385283	0.297235023041475	217	NA	NA	0.884298829456235	0.10862079409991
BobWhite_c3564_81	7B	77	0.0213512262079896	0.433179723502304	217	NA	NA	0.884298829456235	0.116433145800915
BS00024993_51	5B	4	0.0215879774333229	0.13594470046083	217	NA	NA	0.884298829456235	-0.12582905412976
D_F1BEJMU01DOR77_203	1D	56	0.0216410402408021	0.163594470046083	217	NA	NA	0.884298829456235	-0.122683613640348
wsnp_BF483648B_Ta_2_1	7B	77	0.0216508593793246	0.433179723502304	217	NA	NA	0.884298829456235	0.120690464270233
Excalibur_c8994_1297	7B	76	0.0220441826546666	0.149769585253456	217	NA	NA	0.884298829456235	-0.151170670576747
Kukri_c32803_150	3B	9	0.0221270023705963	0.463133640552995	217	NA	NA	0.884298829456235	0.0993285013111844
Tdurum_contig8695_379	5B	18	0.0221744436828159	0.276497695852535	217	NA	NA	0.884298829456235	0.106403099015282
Kukri_c14889_116	5A	70	0.0224224309015751	0.331797235023041	217	NA	NA	0.884298829456235	0.0938588251806252
Kukri_c3676_483	7B	162	0.0225162400284423	0.255760368663594	217	NA	NA	0.884298829456235	-0.117240212205765
Ku_c14907_456	6A	73	0.022976478602825	0.0645161290322581	217	NA	NA	0.884298829456235	-0.195739290308126
Excalibur_c30378_344	5D	200	0.023034478933888	0.45852534562212	217	NA	NA	0.884298829456235	-0.0940396922203988
Excalibur_c3423_1170	7B	24	0.0231308413576996	0.336405529953917	217	NA	NA	0.884298829456235	-0.094260473393355
BobWhite_c36070_89	6A	41	0.023360945991212	0.384792626728111	217	NA	NA	0.884298829456235	-0.0986939163501077
Tdurum_contig29162_378	6B	26	0.0234627605354902	0.308755760368664	217	NA	NA	0.884298829456235	-0.0918887859128539
Excalibur_c30324_564	6A	73	0.023551761431327	0.0622119815668203	217	NA	NA	0.884298829456235	0.196050436353865
wsnp_Ex_c7196_12357989	5B	151	0.023589653024849	0.497695852534562	217	NA	NA	0.884298829456235	-0.094677376540961
BS00010819_51	7B	157	0.0236935803475383	0.168202764976959	217	NA	NA	0.884298829456235	0.118856421417952
wsnp_Ex_c2615_4862266	5B	58	0.0239855382199428	0.308755760368664	217	NA	NA	0.884298829456235	0.105802183392186
RAC875_c27959_117	5B	69	0.0241713884523621	0.394009216589862	217	NA	NA	0.884298829456235	0.159753335038282
Tdurum_contig30576_247	4A	91	0.0243040430664917	0.221198156682028	217	NA	NA	0.884298829456235	-0.119760802489367
IACX2883	5B	58	0.0249689358730878	0.288018433179723	217	NA	NA	0.884298829456235	-0.108371741458949
tplb0043h23_1346	1A	38	0.0251316833863358	0.47926267281106	217	NA	NA	0.884298829456235	-0.0913232865058884
RFL_Contig4977_2333	1B	76	0.0252295337933421	0.154377880184332	217	NA	NA	0.884298829456235	-0.133509076847801
Ku_c23118_149	2A	69	0.0253547261410945	0.271889400921659	217	NA	NA	0.884298829456235	0.102323664815222
D_contig13475_402	1D	56	0.0255829831666817	0.161290322580645	217	NA	NA	0.884298829456235	0.118550857238716
wsnp_Ex_rep_c68175_66950387	6A	32	0.0259488315059687	0.195852534562212	217	NA	NA	0.884298829456235	0.108713735343841
IACX5914	5D	203	0.0260922677912068	0.380184331797235	217	NA	NA	0.884298829456235	-0.0970716413202837
wsnp_CAP12_c633_339740	1D	68	0.0264765956516543	0.274193548387097	217	NA	NA	0.884298829456235	-0.110254457660645
BS00039218_51	3B	34	0.026717044099958	0.267281105990783	217	NA	NA	0.884298829456235	0.103762062240252
wsnp_Ku_rep_c71900_71624324	1B	64	0.0267412932069577	0.297235023041475	217	NA	NA	0.884298829456235	-0.106307838167579
RAC875_c6798_467	1A	104	0.0267503441087632	0.336405529953917	217	NA	NA	0.884298829456235	0.100390678948507
Kukri_rep_c72558_961	2D	43	0.0268232091837837	0.152073732718894	217	NA	NA	0.884298829456235	-0.135801842992684
BS00059061_51	7B	76	0.0269155634000401	0.152073732718894	217	NA	NA	0.884298829456235	0.145183901139905
BS00074120_51	7D	184	0.0269877665499267	0.186635944700461	217	NA	NA	0.884298829456235	0.115692327073198
BobWhite_c36944_167	5B	69	0.0270501538107285	0.394009216589862	217	NA	NA	0.884298829456235	0.155382503151159
BS00048757_51	3A	60	0.0271799004726242	0.495391705069124	217	NA	NA	0.884298829456235	0.0913289958999641
RAC875_c58656_89	7B	76	0.0274159174178198	0.152073732718894	217	NA	NA	0.884298829456235	0.144801624180262
RAC875_c26415_350	2B	84	0.0276583870703658	0.444700460829493	217	NA	NA	0.884298829456235	0.094444816186094
Tdurum_contig41902_1524	4B	50	0.0279592336453023	0.453917050691244	217	NA	NA	0.884298829456235	-0.0860812097402999
wsnp_CAP7_c1592_791887	2B	116	0.028210363877859	0.267281105990783	217	NA	NA	0.884298829456235	-0.110430057861826
wsnp_Ex_rep_c101414_86781128	1A	71	0.0283251908262441	0.320276497695853	217	NA	NA	0.884298829456235	0.116639872867687
CAP11_c5660_100	3B	6	0.0291380843594136	0.108294930875576	217	NA	NA	0.884298829456235	0.132673004603546
BobWhite_c6094_447	5B	69	0.0291626192370272	0.403225806451613	217	NA	NA	0.884298829456235	-0.150392707687921
IAAV8836	7B	144	0.0296440580047983	0.105990783410138	217	NA	NA	0.884298829456235	-0.153559307721508
wsnp_Ex_c702_1382859	6B	26	0.0297483978789452	0.168202764976959	217	NA	NA	0.884298829456235	0.111604903232724
BS00066847_51	1D	68	0.0299085136207531	0.361751152073733	217	NA	NA	0.884298829456235	-0.111688669961609
Ku_c12701_1268	7A	115	0.0306134752784345	0.331797235023041	217	NA	NA	0.884298829456235	-0.107489177400996
BS00010403_51	6B	26	0.0307538210479363	0.317972350230415	217	NA	NA	0.884298829456235	0.0879494742759839
wsnp_RFL_Contig3405_3533915	7B	76	0.0308242182467855	0.129032258064516	217	NA	NA	0.884298829456235	-0.145204782790998
BS00010886_51	5B	68	0.0310135909021744	0.377880184331797	217	NA	NA	0.884298829456235	0.153377315098162
Kukri_c36879_83	2B	83	0.0313355564466184	0.440092165898618	217	NA	NA	0.884298829456235	-0.0916045425326821
Tdurum_contig10861_942	7B	10	0.031416459819468	0.317972350230415	217	NA	NA	0.884298829456235	-0.097304128097754
Excalibur_c6782_253	3B	6	0.0314209324847061	0.294930875576037	217	NA	NA	0.884298829456235	-0.0951266505417152
RFL_Contig3607_648	7B	171	0.0314904479191192	0.216589861751152	217	NA	NA	0.884298829456235	-0.123504610050411
Excalibur_c12703_766	1D	68	0.0316132502736893	0.269585253456221	217	NA	NA	0.884298829456235	-0.106420136451733
Kukri_c57965_109	5A	70	0.0318376251081309	0.398617511520737	217	NA	NA	0.884298829456235	-0.148824899728666
BobWhite_c14323_288	5B	71	0.0318787797170258	0.0967741935483871	217	NA	NA	0.884298829456235	-0.204741697653949
IAAV6078	5B	69	0.0319809203732662	0.382488479262673	217	NA	NA	0.884298829456235	-0.148649629896099
BS00110627_51	1A	104	0.032092548309369	0.373271889400922	217	NA	NA	0.884298829456235	0.093507464365004
BobWhite_c7070_196	5B	69	0.0321027284285623	0.396313364055299	217	NA	NA	0.884298829456235	0.151987047055414
BS00066903_51	5B	72	0.0321027284285623	0.396313364055299	217	NA	NA	0.884298829456235	0.151987047055414
BS00068200_51	5B	69	0.0321027284285623	0.396313364055299	217	NA	NA	0.884298829456235	0.151987047055414
IAAV8416	5B	69	0.0321027284285623	0.396313364055299	217	NA	NA	0.884298829456235	0.151987047055414
RAC875_c35715_718	5B	68	0.0321027284285623	0.396313364055299	217	NA	NA	0.884298829456235	0.151987047055414
RAC875_c42356_237	5B	63	0.0321027284285623	0.396313364055299	217	NA	NA	0.884298829456235	0.151987047055414
wsnp_CAP12_c303_168418	5B	69	0.0321027284285623	0.396313364055299	217	NA	NA	0.884298829456235	0.151987047055414
wsnp_Ra_c24619_34168104	5B	69	0.0321027284285623	0.396313364055299	217	NA	NA	0.884298829456235	0.151987047055414
BobWhite_rep_c50822_462	5B	70	0.0321027284286111	0.3963133640553	217	NA	NA	0.884298829456235	-0.151987047055449
CAP7_c2695_75	5B	69	0.0321027284286111	0.3963133640553	217	NA	NA	0.884298829456235	-0.151987047055449
Kukri_c15823_196	5B	178	0.0322393761185973	0.451612903225806	217	NA	NA	0.884298829456235	0.0900898724107844
wsnp_Ex_c56866_58816359	5B	95	0.0325018004418317	0.435483870967742	217	NA	NA	0.884298829456235	-0.0963448451710676
Kukri_s117946_404	3A	177	0.0328807263420349	0.101382488479263	217	NA	NA	0.884298829456235	-0.142792803928023
Kukri_c5497_312	2B	75	0.0329185061642931	0.0737327188940092	217	NA	NA	0.884298829456235	0.155304056748331
RAC875_c8890_148	7B	77	0.0333138628272525	0.435483870967742	217	NA	NA	0.884298829456235	-0.111682668125415
wsnp_Ex_c38711_46173464	7B	77	0.0333138628273449	0.435483870967742	217	NA	NA	0.884298829456235	0.111682668125393
wsnp_Ku_c10202_16937059	7A	136	0.0333695882318077	0.195852534562212	217	NA	NA	0.884298829456235	-0.120541010221551
RAC875_c18335_443	5B	70	0.0334141293292918	0.161290322580645	217	NA	NA	0.884298829456235	-0.153915517357653
BobWhite_c9690_94	2B	126	0.0336272967334118	0.26036866359447	217	NA	NA	0.884298829456235	0.11023488114515
wsnp_Ex_c51352_55323092	2B	97	0.0336307526538716	0.179723502304147	217	NA	NA	0.884298829456235	0.113865698898131
BS00067337_51	2B	82	0.033932532673332	0.442396313364055	217	NA	NA	0.884298829456235	-0.0906351843240429
wsnp_Ex_c5123_9087869	2B	114	0.0341312769453093	0.191244239631336	217	NA	NA	0.884298829456235	0.114706520240972
BS00087086_51	1D	68	0.034158427632758	0.271889400921659	217	NA	NA	0.884298829456235	-0.105036514034483
wsnp_Ex_c4728_8444212	6B	26	0.0342939837474276	0.168202764976959	217	NA	NA	0.884298829456235	-0.108173902158701
Excalibur_c9846_458	5B	68	0.0344446815096848	0.0921658986175116	217	NA	NA	0.884298829456235	0.19440496541452
BS00066186_51	2A	83	0.0348851834518143	0.398617511520737	217	NA	NA	0.884298829456235	0.086624594600277
CAP12_c1129_220	1B	76	0.0354047902865355	0.152073732718894	217	NA	NA	0.884298829456235	0.123703986239441
BS00038218_51	2B	84	0.0358406355655952	0.352534562211982	217	NA	NA	0.884298829456235	0.0987222219631256
wsnp_Ex_c21092_30220342	2B	75	0.0359113859251757	0.0714285714285714	217	NA	NA	0.884298829456235	-0.15340104093724
Excalibur_c12135_100	2B	82	0.0367740370210572	0.435483870967742	217	NA	NA	0.884298829456235	-0.0891854221559605
Excalibur_c63885_115	1B	112	0.0369654811301998	0.225806451612903	217	NA	NA	0.884298829456235	0.109526105960915
RAC875_c15942_571	1B	61	0.0369692498023437	0.248847926267281	217	NA	NA	0.884298829456235	0.107751101776167
BobWhite_c10126_263	5B	69	0.0369955804671606	0.394009216589862	217	NA	NA	0.884298829456235	-0.148553808579479
Excalibur_c35797_615	5B	69	0.0369955804671606	0.394009216589862	217	NA	NA	0.884298829456235	-0.148553808579479
wsnp_Ex_c18654_27528399	5B	69	0.0369955804671606	0.394009216589862	217	NA	NA	0.884298829456235	-0.148553808579479
IAAV6818	5B	69	0.0369955804673777	0.394009216589862	217	NA	NA	0.884298829456235	0.148553808579429
RAC875_c52809_168	5B	69	0.0369955804673777	0.394009216589862	217	NA	NA	0.884298829456235	0.148553808579429
RAC875_c7486_1667	5B	69	0.0369955804673777	0.394009216589862	217	NA	NA	0.884298829456235	0.148553808579429
Tdurum_contig48760_112	5A	69	0.0370082599534003	0.481566820276498	217	NA	NA	0.884298829456235	-0.0835069374965816
RAC875_rep_c76630_63	5B	69	0.0370812366115561	0.391705069124424	217	NA	NA	0.884298829456235	-0.14984022985719
RAC875_c42847_141	2A	20	0.037882585551625	0.0506912442396313	217	NA	NA	0.884298829456235	-0.209073325371179
wsnp_Ex_c38326_45883440	7A	131	0.0378912614250794	0.165898617511521	217	NA	NA	0.884298829456235	-0.116866946266946
BS00022178_51	1D	134	0.0380754102726577	0.271889400921659	217	NA	NA	0.884298829456235	-0.0973799776163791
wsnp_Ex_c32905_41484291	7B	160	0.0381593858120794	0.244239631336406	217	NA	NA	0.884298829456235	-0.10799898714113
wsnp_JD_rep_c64505_41132927	2B	97	0.038172955774114	0.474654377880184	217	NA	NA	0.884298829456235	-0.0872617853881472
Tdurum_contig54785_216	5A	82	0.0382641495092755	0.400921658986175	217	NA	NA	0.884298829456235	0.086786650981459
BS00094172_51	2B	157	0.0382718675589341	0.306451612903226	217	NA	NA	0.884298829456235	-0.0924182903359512
wsnp_Ex_c3988_7221220	4A	106	0.0384496644375639	0.244239631336406	217	NA	NA	0.884298829456235	-0.113894146688658
BS00109991_51	1A	104	0.0385656755279665	0.359447004608295	217	NA	NA	0.884298829456235	-0.0922578751022609
Kukri_c51247_322	3A	86	0.03915299568016	0.195852534562212	217	NA	NA	0.884298829456235	-0.110232750481273
BS00059847_51	5B	177	0.0392279311567543	0.414746543778802	217	NA	NA	0.884298829456235	-0.0829740404752126
RAC875_c94973_396	5B	95	0.0394173238041318	0.43778801843318	217	NA	NA	0.884298829456235	0.0938373768440179
Excalibur_c16703_430	3B	125	0.0394593277945737	0.41705069124424	217	NA	NA	0.884298829456235	0.0823871501729858
RAC875_c2040_564	1B	44	0.0395300681372085	0.32258064516129	217	NA	NA	0.884298829456235	-0.0988550149695726
BS00094681_51	1A	71	0.0398554826335572	0.366359447004608	217	NA	NA	0.884298829456235	0.0953582522978458
wsnp_Ku_c51039_56457361	5A	67	0.0401047029548996	0.182027649769585	217	NA	NA	0.884298829456235	0.102262084269645
wsnp_CAP11_rep_c4027_1902057	7B	77	0.0405863527628105	0.440092165898617	217	NA	NA	0.884298829456235	-0.107583143516667
BS00089181_51	7B	77	0.0409684410527511	0.447004608294931	217	NA	NA	0.884298829456235	-0.105147366222727
BS00021972_51	7B	77	0.0412162316917608	0.444700460829493	217	NA	NA	0.884298829456235	0.105339096020373
BobWhite_c30622_180	2B	82	0.0413114293057145	0.433179723502304	217	NA	NA	0.884298829456235	0.0862881503477109
wsnp_Ku_rep_c70220_69775205	5B	71	0.0416627916589993	0.391705069124424	217	NA	NA	0.884298829456235	-0.141461220494371
Kukri_rep_c108378_52	5B	110	0.0419342970785701	0.191244239631336	217	NA	NA	0.884298829456235	-0.101364848811013
wsnp_Ex_c1011_1931797	6A	44	0.0421425357685625	0.0806451612903226	217	NA	NA	0.884298829456235	-0.145537172313951
BobWhite_c47456_121	5B	77	0.0422929497981257	0.315668202764977	217	NA	NA	0.884298829456235	-0.100353880500347
BS00068331_51	5D	200	0.0423225175443511	0.43778801843318	217	NA	NA	0.884298829456235	-0.0837172432279516
BobWhite_c26374_339	2A	74	0.0424062875287429	0.433179723502304	217	NA	NA	0.884298829456235	0.0812721601647439
BS00012023_51	6A	44	0.0425360303630341	0.0852534562211982	217	NA	NA	0.884298829456235	-0.138636525192979
Excalibur_c23748_452	6A	41	0.0425360303630341	0.0852534562211982	217	NA	NA	0.884298829456235	-0.138636525192979
Tdurum_contig42823_1811	6A	43	0.0425360303630341	0.0852534562211982	217	NA	NA	0.884298829456235	-0.138636525192979
wsnp_Ex_c11621_18716254	6A	43	0.0425360303630341	0.0852534562211982	217	NA	NA	0.884298829456235	-0.138636525192979
wsnp_Ku_c7458_12842353	6A	43	0.0425360303630341	0.0852534562211982	217	NA	NA	0.884298829456235	-0.138636525192979
wsnp_Ex_c4605_8241260	1A	71	0.0428180921368468	0.341013824884793	217	NA	NA	0.884298829456235	0.103232130511476
wsnp_Ku_c3201_5970486	5B	75	0.0429930324158001	0.269585253456221	217	NA	NA	0.884298829456235	-0.102711124407371
Ex_c5317_662	5A	67	0.0432243020111321	0.179723502304147	217	NA	NA	0.884298829456235	-0.100868059704972
wsnp_Ku_c14202_22436656	5B	69	0.0432896427595762	0.391705069124424	217	NA	NA	0.884298829456235	0.138530310064866
wsnp_Ku_rep_c70220_69775367	5B	69	0.0433530658098626	0.384792626728111	217	NA	NA	0.884298829456235	0.145574290893059
RAC875_c35819_165	4A	110	0.0434006491576814	0.428571428571429	217	NA	NA	0.884298829456235	-0.0982264148683782
Kukri_c20611_293	7B	78	0.0434020449770049	0.43778801843318	217	NA	NA	0.884298829456235	0.106320134249728
Kukri_c16463_584	6A	74	0.0434751443754508	0.28110599078341	217	NA	NA	0.884298829456235	-0.106217594123603
RAC875_c767_4007	6A	74	0.0434751443754905	0.28110599078341	217	NA	NA	0.884298829456235	0.106217594123571
wsnp_Ex_c97184_84339976	5B	133	0.0435004595828421	0.253456221198157	217	NA	NA	0.884298829456235	0.0938023180879455
wsnp_JD_c2297_3138694	6B	26	0.0437068794049216	0.158986175115207	217	NA	NA	0.884298829456235	-0.104734047037317
RAC875_c63545_85	2B	100	0.0437564154620996	0.0714285714285714	217	NA	NA	0.884298829456235	-0.151513702715296
wsnp_Ex_c6817_11762714	1A	70	0.0441412728302907	0.368663594470046	217	NA	NA	0.884298829456235	-0.0948589848325501
BS00022292_51	6A	43	0.0441944006509707	0.0829493087557603	217	NA	NA	0.884298829456235	-0.137724697944719
Excalibur_c12482_901	6A	44	0.0441944006509707	0.0829493087557603	217	NA	NA	0.884298829456235	-0.137724697944719
IACX5772	6A	43	0.0441944006509707	0.0829493087557603	217	NA	NA	0.884298829456235	-0.137724697944719
RAC875_c76533_442	2B	84	0.0444715237263065	0.317972350230415	217	NA	NA	0.884298829456235	0.0991671545897201
Excalibur_c20260_137	5A	75	0.0444948254450442	0.1036866359447	217	NA	NA	0.884298829456235	-0.187886006012139
Ex_c5594_2818	5B	69	0.0444948254450861	0.103686635944701	217	NA	NA	0.884298829456235	0.187886006012207
CAP8_rep_c9642_82	1B	58	0.0447662250634003	0.336405529953917	217	NA	NA	0.884298829456235	0.089955997795176
Excalibur_c14925_1747	7A	114	0.0448991926110416	0.345622119815668	217	NA	NA	0.884298829456235	-0.0968397224013486
wsnp_Ex_c11658_18773086	7B	14	0.0449677596377292	0.17741935483871	217	NA	NA	0.884298829456235	-0.101220733781375
wsnp_Ku_c13204_21105694	3D	150	0.0454254360433632	0.271889400921659	217	NA	NA	0.884298829456235	0.0960242325269256
wsnp_Ku_c663_1368085	3B	30	0.0458708876101526	0.255760368663594	217	NA	NA	0.884298829456235	0.0971020892540402
BS00038217_51	2B	84	0.0458992409565642	0.331797235023041	217	NA	NA	0.884298829456235	-0.0931246076345644
D_GB5Y7FA02HBLTO_213	1D	68	0.0460431135339954	0.271889400921659	217	NA	NA	0.884298829456235	0.100037559103015
wsnp_Ku_rep_c101212_88410320	5B	77	0.0462324557392503	0.313364055299539	217	NA	NA	0.884298829456235	0.098929034675475
RAC875_c3672_705	5D	200	0.0466524398531731	0.453917050691244	217	NA	NA	0.884298829456235	0.0828258136858011
CAP8_c1305_148	1D	45	0.0469179089383122	0.299539170506912	217	NA	NA	0.884298829456235	0.0901113620060556
RAC875_c3302_1411	2B	84	0.0469685675961866	0.350230414746544	217	NA	NA	0.884298829456235	-0.0927177982568175
Kukri_c16907_390	7B	77	0.0471550963957791	0.444700460829493	217	NA	NA	0.884298829456235	0.101995758502671
BS00000066_51	1B	74	0.047320139075955	0.214285714285714	217	NA	NA	0.884298829456235	0.103876056366538
wsnp_Ra_c16264_24873670	3B	32	0.0474335914844589	0.377880184331797	217	NA	NA	0.884298829456235	-0.0791766397987086
wsnp_Ex_c4031_7293125	5B	68	0.0474592757068853	0.387096774193548	217	NA	NA	0.884298829456235	-0.143251080765204
RFL_Contig4162_1757	5B	71	0.0474753572776004	0.391705069124424	217	NA	NA	0.884298829456235	0.134836220079627
BS00065146_51	1A	70	0.0478765733238945	0.357142857142857	217	NA	NA	0.884298829456235	0.0940656323537539
BS00061387_51	5A	67	0.0481167734511456	0.184331797235023	217	NA	NA	0.884298829456235	-0.0985905213209222
RAC875_c61597_327	5A	67	0.0481167734511456	0.184331797235023	217	NA	NA	0.884298829456235	-0.0985905213209222
wsnp_JD_c9902_10674725	3B	63	0.048119876559695	0.0576036866359447	217	NA	NA	0.884298829456235	0.16545126075728
wsnp_Ex_c27298_36506245	5A	67	0.0483542665627165	0.184331797235023	217	NA	NA	0.884298829456235	0.0985318819465952
BS00067499_51	3A	69	0.0484417710290958	0.0898617511520737	217	NA	NA	0.884298829456235	-0.140651878301028
Excalibur_c58520_78	5B	29	0.0485401942982427	0.368663594470046	217	NA	NA	0.884298829456235	-0.088563109923431
Excalibur_rep_c101407_222	7A	114	0.0487171257261359	0.338709677419355	217	NA	NA	0.884298829456235	0.0965033149260712
Kukri_c16557_855	2D	41	0.0487429617939612	0.158986175115207	217	NA	NA	0.884298829456235	0.120849846716801
RFL_Contig5098_1248	7B	69	0.0488391219283485	0.486175115207373	217	NA	NA	0.884298829456235	0.0927868760864499
Tdurum_contig26727_267	3B	64	0.0491096553193983	0.158986175115207	217	NA	NA	0.884298829456235	-0.113956832750269
wsnp_Ex_c25628_34888439	1A	71	0.0495029819768408	0.366359447004608	217	NA	NA	0.884298829456235	-0.0923186981772375
Tdurum_contig52086_129	1B	159	0.0495349418312691	0.230414746543779	217	NA	NA	0.884298829456235	-0.0917323075092256
Excalibur_c23304_353	5B	95	0.0501187233627272	0.419354838709677	217	NA	NA	0.884298829456235	0.0875865119106756
wsnp_Ku_c23012_32893918	1A	89	0.0503156407019888	0.377880184331797	217	NA	NA	0.884298829456235	-0.0835716292206694
wsnp_Ra_c27787_37299352	6D	87	0.0504492830355143	0.133640552995392	217	NA	NA	0.884298829456235	-0.114243665661698
Ra_c32003_420	7A	127	0.0509437165987964	0.0829493087557604	217	NA	NA	0.884298829456235	0.137430544486991
RAC875_c46980_148	7A	156	0.0509697494851755	0.0529953917050691	217	NA	NA	0.884298829456235	0.173215165527393
BS00070285_51	1B	118	0.0510898595960924	0.347926267281106	217	NA	NA	0.884298829456235	0.0868695150548149
wsnp_Ex_c21193_30320134	1A	79	0.0516278870063824	0.428571428571429	217	NA	NA	0.884298829456235	-0.0812251657118743
IAAV7510	1D	61	0.0517028748507646	0.410138248847926	217	NA	NA	0.884298829456235	-0.080921177385747
Excalibur_c37910_276	5B	153	0.0519519101287034	0.368663594470046	217	NA	NA	0.884298829456235	0.0850807860134566
CAP12_c2565_239	2B	99	0.0527374449091518	0.126728110599078	217	NA	NA	0.884298829456235	0.112072614942392
tplb0040e02_1293	2B	99	0.0527374449091518	0.126728110599078	217	NA	NA	0.884298829456235	0.112072614942392
BS00023049_51	1D	134	0.0528450757286992	0.271889400921659	217	NA	NA	0.884298829456235	0.0912707096941574
BS00046165_51	2B	114	0.052853715034533	0.175115207373272	217	NA	NA	0.884298829456235	0.106516087536363
Tdurum_contig57914_1144	3B	6	0.0532251773200319	0.115207373271889	217	NA	NA	0.884298829456235	-0.117725030773275
RAC875_c10194_673	3A	120	0.0536412383941619	0.391705069124424	217	NA	NA	0.884298829456235	0.0817133942577097
RAC875_c49329_81	6A	141	0.0542577232927979	0.493087557603687	217	NA	NA	0.884298829456235	-0.0830014833642565
BS00068358_51	1A	71	0.054384553628535	0.373271889400922	217	NA	NA	0.884298829456235	0.0895775416414217
wsnp_JD_c2623_3541255	3B	63	0.0548908448216019	0.30184331797235	217	NA	NA	0.884298829456235	-0.0925906535268108
Tdurum_contig82393_581	2B	119	0.0549343507654306	0.269585253456221	217	NA	NA	0.884298829456235	0.096346691289158
wsnp_Ex_c5123_9089025	2B	114	0.0552990008094333	0.188940092165899	217	NA	NA	0.884298829456235	0.10527228564559
wsnp_Ex_c4605_8240189	1A	71	0.0553148363690834	0.329493087557604	217	NA	NA	0.884298829456235	-0.0997655370961539
BS00005265_51	3B	72	0.0555647947582037	0.191244239631336	217	NA	NA	0.884298829456235	0.107554772193023
wsnp_Ex_c12887_20427158	3B	72	0.0555647947582037	0.191244239631336	217	NA	NA	0.884298829456235	0.107554772193023
Kukri_rep_c103261_918	2B	29	0.056090156446382	0.0529953917050692	217	NA	NA	0.884298829456235	0.160785940619775
Excalibur_c14201_111	2B	119	0.0562211827168728	0.271889400921659	217	NA	NA	0.884298829456235	0.0959849589739292
wsnp_Ex_c6400_11123059	2D	38	0.0564869792242839	0.350230414746544	217	NA	NA	0.884298829456235	0.0819340489525562
wsnp_Ku_c2185_4218722	5B	77	0.0567475571615783	0.253456221198157	217	NA	NA	0.884298829456235	0.107398754704192
BS00068173_51	5B	68	0.0567791694111966	0.391705069124424	217	NA	NA	0.884298829456235	0.135375210913175
Kukri_c40149_436	7B	158	0.0569625607086148	0.274193548387097	217	NA	NA	0.884298829456235	0.0919551739256352
RAC875_c102223_220	1B	77	0.0570908282626594	0.124423963133641	217	NA	NA	0.884298829456235	-0.126108219614935
Ku_c63748_1264	2B	41	0.0571321871157736	0.172811059907834	217	NA	NA	0.884298829456235	0.0989365242394502
RAC875_rep_c108445_772	6A	48	0.0574728086767816	0.435483870967742	217	NA	NA	0.884298829456235	-0.0891790965338544
RAC875_c34939_86	7B	167	0.0575358093578296	0.168202764976959	217	NA	NA	0.884298829456235	-0.0998830410665477
BS00069116_51	6B	94	0.0577341104092459	0.269585253456221	217	NA	NA	0.884298829456235	0.0866370597725954
Kukri_c34353_821	2B	95	0.0577514989096395	0.32258064516129	217	NA	NA	0.884298829456235	0.0824677420342663
RAC875_c10194_910	3A	120	0.057882611697262	0.389400921658986	217	NA	NA	0.884298829456235	0.0801466373101096
BS00040305_51	4B	60	0.0580124317950227	0.122119815668203	217	NA	NA	0.884298829456235	0.114727066504202
Tdurum_contig45965_563	1B	160	0.0580239701761579	0.304147465437788	217	NA	NA	0.884298829456235	0.0818466613366535
wsnp_RFL_Contig2220_1597321	1B	92	0.0581165049680447	0.244239631336406	217	NA	NA	0.884298829456235	0.0928120515959971
BS00095225_51	1D	68	0.058128464597607	0.264976958525346	217	NA	NA	0.884298829456235	-0.0940976691607212
RAC875_rep_c70613_78	1B	31	0.0582207548038966	0.124423963133641	217	NA	NA	0.884298829456235	0.149789307432869
Tdurum_contig5352_556	7B	10	0.0582633813900234	0.290322580645161	217	NA	NA	0.884298829456235	-0.0819101415984136
wsnp_Ku_rep_c103889_90513052	7A	162	0.0583388311235123	0.398617511520737	217	NA	NA	0.884298829456235	0.0822649048004696
JD_c3737_285	1D	68	0.0583783498635739	0.262672811059908	217	NA	NA	0.884298829456235	0.0932596583656604
BS00067003_51	1B	57	0.0586466511518952	0.184331797235023	217	NA	NA	0.884298829456235	0.0951808248215151
BS00003730_51	7A	213	0.0588458732548439	0.0622119815668203	217	NA	NA	0.884298829456235	-0.14626054001404
wsnp_BF474379A_Ta_2_2	7A	136	0.0589930990611351	0.255760368663594	217	NA	NA	0.884298829456235	0.0949284497423086
RAC875_c34939_467	7B	159	0.0590647940944684	0.186635944700461	217	NA	NA	0.884298829456235	0.111946232008435
Excalibur_rep_c69865_157	6B	119	0.0591293271611775	0.0576036866359447	217	NA	NA	0.884298829456235	-0.175482904739141
BS00046263_51	6B	110	0.0593861843034457	0.389400921658986	217	NA	NA	0.884298829456235	0.0868929873299802
IAAV2401	5B	144	0.0596911805400838	0.163594470046083	217	NA	NA	0.884298829456235	0.105422392972493
wsnp_BE403956A_Ta_2_3	1A	71	0.0597377489523341	0.368663594470046	217	NA	NA	0.884298829456235	0.0893733937383452
BobWhite_rep_c51612_864	2D	41	0.0598371890046513	0.163594470046083	217	NA	NA	0.884298829456235	0.115097803515384
RAC875_c8145_1201	7B	134	0.060085475154211	0.188940092165899	217	NA	NA	0.884298829456235	-0.0995533709460528
Kukri_c12165_1148	1A	71	0.0602449753443748	0.359447004608295	217	NA	NA	0.884298829456235	-0.089795128418567
wsnp_Ex_c11003_17857759	7B	77	0.0606590714166223	0.423963133640553	217	NA	NA	0.884298829456235	0.0962763813852767
wsnp_Ex_rep_c69316_68246280	7B	145	0.0607714630801135	0.0806451612903226	217	NA	NA	0.884298829456235	0.141755936959726
wsnp_BE637864B_Ta_1_1	1B	62	0.0612132411966658	0.451612903225806	217	NA	NA	0.884298829456235	-0.0837676515602439
RAC875_c1823_1681	6B	122	0.0612438214063556	0.138248847926267	217	NA	NA	0.884298829456235	0.112124378171961
BS00076261_51	2D	41	0.0612748967445427	0.161290322580645	217	NA	NA	0.884298829456235	-0.114621482271261
CAP12_c1816_325	7B	46	0.061418224287863	0.175115207373272	217	NA	NA	0.884298829456235	-0.0999485679119374
RAC875_c62831_255	2B	32	0.0615101731203691	0.0460829493087558	217	NA	NA	0.884298829456235	-0.171477473355036
wsnp_Ex_c1495_2864718	1B	75	0.0616219111592808	0.101382488479263	217	NA	NA	0.884298829456235	0.112654647473355
Ra_c25590_1406	1B	75	0.0616219111592823	0.101382488479263	217	NA	NA	0.884298829456235	-0.112654647473342
Ku_c31363_2165	1B	31	0.0616863995268652	0.26036866359447	217	NA	NA	0.884298829456235	-0.0945694161812654
BS00065053_51	1B	44	0.0617709525982299	0.179723502304147	217	NA	NA	0.884298829456235	0.0947092031953805
Ra_c10284_405	3D	70	0.061812530052614	0.354838709677419	217	NA	NA	0.884298829456235	-0.0848801299155433
BS00029127_51	6A	130	0.0621252436321607	0.0460829493087558	217	NA	NA	0.884298829456235	-0.161510096265602
Tdurum_contig51566_561	6A	130	0.0621252436321607	0.0460829493087558	217	NA	NA	0.884298829456235	-0.161510096265602
wsnp_BE489894A_Ta_2_1	6A	130	0.0621252436321607	0.0460829493087558	217	NA	NA	0.884298829456235	-0.161510096265602
IAAV1101	2B	82	0.0622990396152995	0.45852534562212	217	NA	NA	0.884298829456235	0.0793921404809179
CAP7_c11553_123	5B	68	0.0623790020584936	0.3963133640553	217	NA	NA	0.884298829456235	-0.131747964900477
CAP7_c6223_318	5B	68	0.0623790020584936	0.3963133640553	217	NA	NA	0.884298829456235	-0.131747964900477
Excalibur_c36525_679	5B	68	0.0623790020584936	0.3963133640553	217	NA	NA	0.884298829456235	-0.131747964900477
Jagger_c6390_111	5B	68	0.0623790020584936	0.3963133640553	217	NA	NA	0.884298829456235	-0.131747964900477
Kukri_c22631_462	5B	71	0.0623790020584936	0.3963133640553	217	NA	NA	0.884298829456235	-0.131747964900477
RAC875_c97163_563	5B	68	0.0623790020584936	0.3963133640553	217	NA	NA	0.884298829456235	-0.131747964900477
wsnp_Ex_c25392_34658803	5B	68	0.0623790020584936	0.3963133640553	217	NA	NA	0.884298829456235	-0.131747964900477
wsnp_JD_c12186_12484832	5B	68	0.0623790020584936	0.3963133640553	217	NA	NA	0.884298829456235	-0.131747964900477
BS00064660_51	5B	68	0.0623790020585149	0.396313364055299	217	NA	NA	0.884298829456235	0.131747964900427
BS00093122_51	5B	68	0.0623790020585149	0.396313364055299	217	NA	NA	0.884298829456235	0.131747964900427
IAAV6876	5B	68	0.0623790020585149	0.396313364055299	217	NA	NA	0.884298829456235	0.131747964900427
BS00075410_51	2B	99	0.0626949768404801	0.131336405529954	217	NA	NA	0.884298829456235	-0.107382780332506
CAP11_c3218_126	1D	68	0.0627451453174217	0.264976958525346	217	NA	NA	0.884298829456235	0.0917839654305581
RFL_Contig2605_672	6A	74	0.0628351362378047	0.269585253456221	217	NA	NA	0.884298829456235	-0.101177253650071
wsnp_Ex_c42653_49180485	7A	115	0.0628780619289795	0.341013824884793	217	NA	NA	0.884298829456235	-0.0921814542876938
Kukri_c46169_294	1D	45	0.0629636043558218	0.30184331797235	217	NA	NA	0.884298829456235	0.083511921548812
wsnp_Ex_c6354_11053460	7A	178	0.0629969919307257	0.209677419354839	217	NA	NA	0.884298829456235	0.0888308404978027
BS00066770_51	7D	3	0.0631080889939537	0.0737327188940092	217	NA	NA	0.884298829456235	0.137964330683105
Kukri_c7794_1247	6A	74	0.0633543882574936	0.283410138248848	217	NA	NA	0.884298829456235	0.0977113254464825
Tdurum_contig1653_190	2B	84	0.0634301980477654	0.345622119815668	217	NA	NA	0.884298829456235	0.0874121778357484
BobWhite_c8218_162	1B	62	0.0636018735720957	0.467741935483871	217	NA	NA	0.884298829456235	0.0807925680033339
D_contig14507_369	1D	82	0.0637802474967389	0.126728110599078	217	NA	NA	0.884298829456235	-0.106976229510959
Tdurum_contig47006_2711	1A	156	0.0639735343599599	0.299539170506912	217	NA	NA	0.884298829456235	-0.0771252861180649
BobWhite_c13202_399	6B	122	0.0640049806251257	0.145161290322581	217	NA	NA	0.884298829456235	-0.106102157902235
Kukri_c65301_127	5B	69	0.0648516761539518	0.394009216589862	217	NA	NA	0.884298829456235	-0.131232202517495
BS00021971_51	5B	95	0.0651000960145749	0.444700460829493	217	NA	NA	0.884298829456235	-0.0854418036772806
RAC875_c2253_1255	6A	37	0.065429291197436	0.170506912442396	217	NA	NA	0.884298829456235	0.0961464857190535
wsnp_Ex_c6817_11761300	1A	71	0.0656013808912927	0.357142857142857	217	NA	NA	0.884298829456235	-0.0881668218796428
wsnp_Ex_c26740_35969367	4A	106	0.0656035706771938	0.26036866359447	217	NA	NA	0.884298829456235	-0.100755435696769
Ra_c105707_788	1A	81	0.0657428973207063	0.225806451612903	217	NA	NA	0.884298829456235	0.0939507136150652
Excalibur_c76665_98	2B	109	0.0657596299822752	0.138248847926267	217	NA	NA	0.884298829456235	-0.120818746708608
Ra_c17341_2122	7A	115	0.0658524171454105	0.347926267281106	217	NA	NA	0.884298829456235	0.0910590883169391
wsnp_Ex_c741_1456698	2B	84	0.0660538834740143	0.331797235023041	217	NA	NA	0.884298829456235	-0.0851548210060891
Excalibur_c2736_159	7A	136	0.0660719322843719	0.253456221198157	217	NA	NA	0.884298829456235	-0.0932734296835278
wsnp_BE488779D_Ta_1_2	2D	41	0.0662304496414624	0.158986175115207	217	NA	NA	0.884298829456235	-0.112935707835383
Kukri_c19709_383	1B	63	0.0662636718614518	0.129032258064516	217	NA	NA	0.884298829456235	0.137020854372167
Kukri_c14968_674	1B	65	0.0662636718618739	0.129032258064516	217	NA	NA	0.884298829456235	-0.137020854372146
RAC875_c49370_327	4A	94	0.0663995676045788	0.117511520737327	217	NA	NA	0.884298829456235	0.117018416629346
Excalibur_c32726_125	1B	63	0.0665086119315702	0.126728110599078	217	NA	NA	0.884298829456235	0.138328255149375
BS00066305_51	1B	159	0.0665568559422675	0.283410138248848	217	NA	NA	0.884298829456235	0.0853083639642627
IACX6223	2B	82	0.0666404289634904	0.440092165898618	217	NA	NA	0.884298829456235	-0.0783455747875443
BS00004224_51	2B	119	0.0668889579229074	0.267281105990783	217	NA	NA	0.884298829456235	0.0920827232180219
Kukri_rep_c68903_708	2B	119	0.0668889579229074	0.267281105990783	217	NA	NA	0.884298829456235	0.0920827232180219
Tdurum_contig52079_1174	7B	136	0.0668986047197309	0.435483870967742	217	NA	NA	0.884298829456235	-0.0737924098242289
wsnp_BE403378B_Ta_2_1	4B	106	0.0671879026463196	0.0737327188940092	217	NA	NA	0.884298829456235	-0.133608554108181
Kukri_c42807_473	7A	136	0.0673938263032779	0.0691244239631337	217	NA	NA	0.884298829456235	-0.141784395642361
wsnp_Ex_c1153_2213588	6A	141	0.0675190340592004	0.493087557603687	217	NA	NA	0.884298829456235	0.0807530692710792
Ex_c801_820	1A	70	0.0675271406958836	0.0967741935483871	217	NA	NA	0.884298829456235	-0.153623162555391
IAAV2342	1A	70	0.067527140696121	0.0967741935483871	217	NA	NA	0.884298829456235	0.153623162555428
Ku_c2449_578	1A	70	0.067527140696121	0.0967741935483871	217	NA	NA	0.884298829456235	0.153623162555428
RAC875_c21620_1359	1A	70	0.067527140696121	0.0967741935483871	217	NA	NA	0.884298829456235	0.153623162555428
BS00109912_51	7A	35	0.0679974213344706	0.205069124423963	217	NA	NA	0.884298829456235	-0.0990058198379771
Tdurum_contig91865_242	3A	66	0.0682948227718164	0.0875576036866359	217	NA	NA	0.884298829456235	-0.131112079445558
Tdurum_contig93270_1008	5B	42	0.0685200127643275	0.154377880184332	217	NA	NA	0.884298829456235	0.109805398172078
RAC875_c52566_644	2B	89	0.0687842784657677	0.251152073732719	217	NA	NA	0.884298829456235	0.100404754387606
Kukri_c62277_80	2B	81	0.0690983612250741	0.483870967741935	217	NA	NA	0.884298829456235	0.0768997835330456
wsnp_Ex_c5925_10397213	7B	70	0.0691793941891771	0.493087557603687	217	NA	NA	0.884298829456235	-0.0860616228358424
BobWhite_c10402_140	3B	63	0.0691964629704931	0.246543778801843	217	NA	NA	0.884298829456235	-0.0920812142451997
Excalibur_c12332_161	5A	67	0.0692166096073959	0.186635944700461	217	NA	NA	0.884298829456235	-0.0906153829246108
Excalibur_c17202_1833	1B	58	0.0692433789683696	0.336405529953917	217	NA	NA	0.884298829456235	0.0827788493564796
wsnp_Ex_c25043_34305764	2B	173	0.0692795647143856	0.165898617511521	217	NA	NA	0.884298829456235	-0.0937583943924025
RFL_Contig801_2124	7B	10	0.0693600948038502	0.306451612903226	217	NA	NA	0.884298829456235	-0.0820841604911884
BobWhite_c4852_323	5B	40	0.0694367951374392	0.465437788018433	217	NA	NA	0.884298829456235	0.0814643417399985
RAC875_c12808_182	1A	70	0.0695218223273875	0.382488479262673	217	NA	NA	0.884298829456235	-0.0838242079425733
wsnp_Ku_c13052_20918857	4B	72	0.0695975974286487	0.131336405529954	217	NA	NA	0.884298829456235	0.107010283248052
Ra_c27465_564	4B	68	0.0697278845482908	0.140552995391705	217	NA	NA	0.884298829456235	0.106323769769766
wsnp_Ex_c16577_25095267	7B	157	0.0698189434740754	0.152073732718894	217	NA	NA	0.884298829456235	0.0983445020239841
Kukri_c338_330	6B	113	0.0699890349680738	0.0576036866359447	217	NA	NA	0.884298829456235	-0.156892654095927
RAC875_c105310_155	7A	162	0.0701271656304564	0.382488479262673	217	NA	NA	0.884298829456235	-0.0802530884561037
wsnp_BF483640B_Ta_2_2	4B	27	0.0702228920036796	0.170506912442396	217	NA	NA	0.884298829456235	0.0946942529407657
IACX8337	6A	48	0.0702972634457244	0.435483870967742	217	NA	NA	0.884298829456235	-0.0845129524144177
BobWhite_rep_c61602_139	2B	99	0.0703848510572141	0.13594470046083	217	NA	NA	0.884298829456235	0.106550163749603
Excalibur_c16662_300	1D	68	0.0705522032076832	0.34331797235023	217	NA	NA	0.884298829456235	0.0947796323580761
Ra_c9427_300	7A	107	0.0707545946619265	0.285714285714286	217	NA	NA	0.884298829456235	-0.0817379328516505
RAC875_rep_c110753_119	2D	22	0.0708862706854885	0.0737327188940092	217	NA	NA	0.884298829456235	0.133404360270412
RAC875_c32923_95	7A	114	0.0710922981245673	0.352534562211982	217	NA	NA	0.884298829456235	0.088289476820318
BS00063099_51	5B	69	0.0712314385117336	0.373271889400922	217	NA	NA	0.884298829456235	0.12448943596803
RAC875_c98401_90	5B	69	0.0712314385117336	0.373271889400922	217	NA	NA	0.884298829456235	0.12448943596803
Excalibur_c560_180	5B	69	0.0712314385118231	0.373271889400922	217	NA	NA	0.884298829456235	-0.124489435968055
Excalibur_c6967_1852	5B	4	0.07137406064853	0.119815668202765	217	NA	NA	0.884298829456235	0.106687599688739
Excalibur_c32189_998	5B	4	0.0713740606486486	0.119815668202765	217	NA	NA	0.884298829456235	-0.106687599688733
Excalibur_c6967_553	5B	4	0.0713740606486486	0.119815668202765	217	NA	NA	0.884298829456235	-0.106687599688733
RFL_Contig4979_865	5B	4	0.0713740606486486	0.119815668202765	217	NA	NA	0.884298829456235	-0.106687599688733
RFL_Contig4979_965	5B	4	0.0713740606486486	0.119815668202765	217	NA	NA	0.884298829456235	-0.106687599688733
wsnp_Ex_c7447_12751589	1B	79	0.0714073855540122	0.13594470046083	217	NA	NA	0.884298829456235	-0.110646003144666
wsnp_Ex_c7447_12752449	1B	78	0.0714073855540136	0.135944700460829	217	NA	NA	0.884298829456235	0.110646003144669
Kukri_c338_109	6B	113	0.0718427301847996	0.0599078341013825	217	NA	NA	0.884298829456235	0.15674839018239
RAC875_c19660_1530	3D	91	0.0722747277678207	0.419354838709677	217	NA	NA	0.884298829456235	-0.0762137669028498
wsnp_JD_c30422_23944042	3B	63	0.0722763848626326	0.278801843317972	217	NA	NA	0.884298829456235	-0.0880742080565362
BS00040415_51	7B	71	0.0726951667605739	0.486175115207373	217	NA	NA	0.884298829456235	0.0854015958894045
BobWhite_c15870_540	6A	48	0.0728820673146595	0.440092165898617	217	NA	NA	0.884298829456235	-0.0837405069994901
Tdurum_contig64407_297	6A	48	0.0728820673146595	0.440092165898617	217	NA	NA	0.884298829456235	-0.0837405069994901
Tdurum_contig25770_308	6A	48	0.0728820673147807	0.440092165898618	217	NA	NA	0.884298829456235	0.0837405069994794
Tdurum_contig61934_60	6A	48	0.0728820673147807	0.440092165898618	217	NA	NA	0.884298829456235	0.0837405069994794
BS00034148_51	4B	114	0.0730953259545897	0.368663594470046	217	NA	NA	0.884298829456235	-0.0722730135565683
Excalibur_c14222_179	6A	47	0.0730982926757993	0.497695852534562	217	NA	NA	0.884298829456235	-0.0850151751671007
wsnp_Ex_c35563_43690084	1A	71	0.0731873466355727	0.380184331797235	217	NA	NA	0.884298829456235	0.0831996589209112
BS00022422_51	2B	81	0.0732923628245607	0.456221198156682	217	NA	NA	0.884298829456235	0.0767200979404432
BS00043099_51	2B	85	0.0733861411171897	0.338709677419355	217	NA	NA	0.884298829456235	0.0832447097663387
tplb0045o20_699	2B	87	0.0733861411171897	0.338709677419355	217	NA	NA	0.884298829456235	0.0832447097663387
wsnp_JD_c12687_12877994	2B	84	0.0733861411171897	0.338709677419355	217	NA	NA	0.884298829456235	0.0832447097663387
BS00048117_51	1A	70	0.0734893494416372	0.0898617511520737	217	NA	NA	0.884298829456235	-0.149651565645826
Excalibur_c64855_328	1A	70	0.0734893494418048	0.0898617511520737	217	NA	NA	0.884298829456235	0.149651565645899
tplb0034b12_591	4B	71	0.0735014719280633	0.103686635944701	217	NA	NA	0.884298829456235	0.112626686577919
wsnp_Ex_c40815_47789152	4B	71	0.0735014719281952	0.1036866359447	217	NA	NA	0.884298829456235	-0.112626686577929
Kukri_c6091_327	4A	151	0.0735963161722732	0.0645161290322581	217	NA	NA	0.884298829456235	0.140583571284156
Tdurum_contig83087_104	6A	141	0.0736096693326937	0.486175115207373	217	NA	NA	0.884298829456235	0.0782580302190006
D_GBUVHFX01ANH44_230	1D	68	0.073755858164282	0.345622119815668	217	NA	NA	0.884298829456235	-0.0926359516612543
JD_c63005_896	5B	58	0.0737891399392223	0.285714285714286	217	NA	NA	0.884298829456235	0.0873064156656866
Tdurum_contig10608_1081	3B	14	0.074167669519472	0.341013824884793	217	NA	NA	0.884298829456235	-0.0734928989598558
RAC875_c45702_412	2D	41	0.0741771112036459	0.168202764976959	217	NA	NA	0.884298829456235	0.107678788219394
Kukri_c57677_355	7B	69	0.074458703681475	0.490783410138249	217	NA	NA	0.884298829456235	0.0849574661686709
wsnp_Ku_c3468_6420199	1A	70	0.074462779009207	0.0921658986175116	217	NA	NA	0.884298829456235	-0.153065929379409
RAC875_c2105_740	5B	95	0.0747876461447208	0.45852534562212	217	NA	NA	0.884298829456235	0.0840195997466004
RAC875_rep_c76650_164	4D	34	0.0750473759891332	0.119815668202765	217	NA	NA	0.884298829456235	-0.118657191875331
wsnp_Ex_c19214_28132186	7A	136	0.0755816357047236	0.264976958525346	217	NA	NA	0.884298829456235	-0.0901009336027769
Excalibur_c15095_852	3B	125	0.0756080665515814	0.394009216589862	217	NA	NA	0.884298829456235	-0.0729615493933942
wsnp_Ex_c5769_10136243	4B	71	0.0756660399393456	0.105990783410138	217	NA	NA	0.884298829456235	-0.111049720754018
BS00102828_51	5B	4	0.0759533128610203	0.122119815668203	217	NA	NA	0.884298829456235	-0.103541061923572
Excalibur_c3988_1660	4A	106	0.0759777171603519	0.262672811059908	217	NA	NA	0.884298829456235	0.0960775088263741
Tdurum_contig83079_133	1B	90	0.0760523043649346	0.244239631336406	217	NA	NA	0.884298829456235	-0.0865111817679605
wsnp_Ex_rep_c67179_65674582	5A	32	0.0760765214319453	0.3963133640553	217	NA	NA	0.884298829456235	0.0743604703946001
Kukri_c61972_419	7B	69	0.0762035259490731	0.490783410138249	217	NA	NA	0.884298829456235	-0.0838464355529176
wsnp_RFL_Contig3759_4027999	6A	48	0.0764324596755646	0.43778801843318	217	NA	NA	0.884298829456235	-0.0824637509022068
wsnp_Ex_c3764_6853627	2B	97	0.0764394730974971	0.320276497695853	217	NA	NA	0.884298829456235	0.0759998772752226
BS00079440_51	2D	44	0.0765963098283169	0.290322580645161	217	NA	NA	0.884298829456235	-0.0841518115775095
Kukri_c12079_204	3A	123	0.0767358986173582	0.334101382488479	217	NA	NA	0.884298829456235	0.0755454419300303
wsnp_Ku_c55961_59662821	5D	191	0.0767512957950403	0.179723502304147	217	NA	NA	0.884298829456235	-0.0895044359271235
Tdurum_contig25841_178	6A	48	0.076822968064629	0.43778801843318	217	NA	NA	0.884298829456235	-0.0832145828074786
wsnp_Ex_c35465_43610634	6A	74	0.0769119152912993	0.278801843317972	217	NA	NA	0.884298829456235	0.0935189601859676
wsnp_Ex_rep_c67878_66584488	6A	74	0.0769119152912993	0.278801843317972	217	NA	NA	0.884298829456235	0.0935189601859676
BS00064162_51	1B	95	0.0770107989076955	0.0714285714285714	217	NA	NA	0.884298829456235	0.129449849166278
Tdurum_contig47269_904	6B	72	0.0771498592779739	0.191244239631336	217	NA	NA	0.884298829456235	0.10241862243743
BS00032830_51	3B	63	0.0771538153841517	0.274193548387097	217	NA	NA	0.884298829456235	-0.0869384224978145
RAC875_c59682_105	7B	134	0.0773143512650861	0.17741935483871	217	NA	NA	0.884298829456235	-0.0959593252885078
Excalibur_c6808_959	2A	106	0.0777684162020638	0.285714285714286	217	NA	NA	0.884298829456235	0.084789743363114
Kukri_rep_c68903_301	2B	119	0.0777709506291649	0.274193548387097	217	NA	NA	0.884298829456235	0.0883235654757062
wsnp_Ex_c7003_12065828	2B	98	0.0778203418825165	0.168202764976959	217	NA	NA	0.884298829456235	-0.100217116983799
IACX293	1A	71	0.077946275690268	0.36405529953917	217	NA	NA	0.884298829456235	0.0837144611355534
Kukri_c21467_571	3B	63	0.0781859503379908	0.283410138248848	217	NA	NA	0.884298829456235	-0.0848129463289418
BS00055761_51	7B	70	0.0782050043513466	0.488479262672811	217	NA	NA	0.884298829456235	-0.0842928710603239
wsnp_JD_c5659_6814240	1B	74	0.0787007074773753	0.124423963133641	217	NA	NA	0.884298829456235	0.121160153328221
wsnp_Ex_rep_c69738_68695568	1A	70	0.079003752356223	0.235023041474654	217	NA	NA	0.884298829456235	0.108878316463262
CAP8_rep_c4453_136	3B	64	0.0790152881669635	0.172811059907834	217	NA	NA	0.884298829456235	0.0981692299931005
BS00063748_51	2D	41	0.0792024166524242	0.184331797235023	217	NA	NA	0.884298829456235	-0.104630901317563
RAC875_c1227_1098	7A	136	0.0793826522538486	0.262672811059908	217	NA	NA	0.884298829456235	0.088338124305686
wsnp_Ex_c11714_18840676	6B	72	0.0794570576557798	0.172811059907834	217	NA	NA	0.884298829456235	0.104778979312099
Kukri_c365_345	2D	101	0.0795318808101027	0.202764976958525	217	NA	NA	0.884298829456235	0.083507980960448
BS00022761_51	5A	68	0.0795718613116206	0.172811059907834	217	NA	NA	0.884298829456235	-0.0885424542416047
Tdurum_contig52332_94	1A	38	0.0797015248554877	0.230414746543779	217	NA	NA	0.884298829456235	0.0878595882130515
BS00073413_51	1A	106	0.0798066915668726	0.0552995391705069	217	NA	NA	0.884298829456235	0.143168641497089
RAC875_c19111_628	7A	153	0.0798173413387279	0.465437788018433	217	NA	NA	0.884298829456235	-0.0757883852917338
wsnp_Ex_c42653_49180603	7A	114	0.0798646253082653	0.352534562211982	217	NA	NA	0.884298829456235	0.0878775035364505
Excalibur_c55186_351	1B	171	0.0800669654994222	0.0875576036866359	217	NA	NA	0.884298829456235	-0.122856805329957
BS00000137_51	5B	95	0.0801438666295422	0.444700460829493	217	NA	NA	0.884298829456235	0.0819594023254986
Tdurum_contig52350_296	2A	151	0.0807613034127211	0.214285714285714	217	NA	NA	0.884298829456235	0.0887753370958677
BS00083533_51	1B	63	0.0808745378700836	0.122119815668203	217	NA	NA	0.884298829456235	-0.141113692334333
BS00074962_51	1B	41	0.0808745378703439	0.122119815668203	217	NA	NA	0.884298829456235	0.141113692334358
Kukri_c2332_1093	1B	64	0.0808745378703439	0.122119815668203	217	NA	NA	0.884298829456235	0.141113692334358
RAC875_c63067_283	1B	61	0.0808745378703439	0.122119815668203	217	NA	NA	0.884298829456235	0.141113692334358
RAC875_rep_c70966_253	3B	63	0.0808911294946274	0.161290322580645	217	NA	NA	0.884298829456235	0.103582254068669
RFL_Contig29_1062	3B	53	0.0809870119256029	0.101382488479263	217	NA	NA	0.884298829456235	-0.116075660818199
Kukri_c47935_137	7D	136	0.0810070730075343	0.076036866359447	217	NA	NA	0.884298829456235	0.127461103999739
Ra_c4601_2417	7A	136	0.0813099379855796	0.0990783410138249	217	NA	NA	0.884298829456235	0.13344800326492
Kukri_c18017_1696	1A	94	0.0813546598102848	0.460829493087558	217	NA	NA	0.884298829456235	-0.0695496138932636
BS00067584_51	2D	44	0.081465176118581	0.288018433179724	217	NA	NA	0.884298829456235	-0.0829767763830347
BobWhite_c11861_557	5B	68	0.0814876316477449	0.387096774193548	217	NA	NA	0.884298829456235	0.121947609824545
Tdurum_contig49656_679	7B	149	0.0817238345321024	0.476958525345622	217	NA	NA	0.884298829456235	0.0780931713908686
Excalibur_c18417_285	2B	99	0.0820307272042356	0.140552995391705	217	NA	NA	0.884298829456235	0.0946721365684766
Kukri_c33670_261	1D	122	0.0820968696107	0.186635944700461	217	NA	NA	0.884298829456235	-0.0912631192285964
RAC875_c26487_145	6A	79	0.0821118241467852	0.410138248847926	217	NA	NA	0.884298829456235	0.0823246030492051
Tdurum_contig62357_527	7A	135	0.0821185857019054	0.387096774193548	217	NA	NA	0.884298829456235	-0.0775694053962965
Excalibur_c48841_1380	3B	64	0.082223772974308	0.170506912442396	217	NA	NA	0.884298829456235	0.0976312452134849
Excalibur_c24830_415	3B	64	0.0822237729744897	0.170506912442396	217	NA	NA	0.884298829456235	-0.0976312452135133
RAC875_c57939_78	1A	31	0.0823499842522103	0.182027649769585	217	NA	NA	0.884298829456235	-0.0890871780234903
Excalibur_rep_c106362_961	7A	213	0.08264721456456	0.0576036866359447	217	NA	NA	0.884298829456235	-0.142537102001313
Excalibur_rep_c111629_239	7B	77	0.0827882661172415	0.440092165898618	217	NA	NA	0.884298829456235	0.0880800111975155
wsnp_Ex_c41150_48040078	7A	107	0.08280104873856	0.283410138248848	217	NA	NA	0.884298829456235	-0.0799419230947027
BS00095826_51	7A	33	0.0828255996305225	0.262672811059908	217	NA	NA	0.884298829456235	-0.078299245177881
BobWhite_c4872_97	6A	65	0.0833622285423512	0.140552995391705	217	NA	NA	0.884298829456235	-0.0947587329467794
Kukri_c32700_104	2B	105	0.083371048914531	0.110599078341014	217	NA	NA	0.884298829456235	-0.104087434034014
wsnp_Ex_rep_c102216_87433489	2B	95	0.0834966555987495	0.30184331797235	217	NA	NA	0.884298829456235	-0.0747092002919594
RAC875_c26896_339	2D	41	0.084358858510681	0.168202764976959	217	NA	NA	0.884298829456235	-0.105377480169501
wsnp_Ku_c11980_19464222	5B	41	0.0845629868640975	0.147465437788018	217	NA	NA	0.884298829456235	0.103779161361054
BS00094342_51	5A	61	0.084578471966121	0.375576036866359	217	NA	NA	0.884298829456235	-0.0702774456679673
RAC875_c55270_272	6B	34	0.0848273511920316	0.21889400921659	217	NA	NA	0.884298829456235	0.0827664651550037
BS00066165_51	1B	65	0.0848541514548619	0.152073732718894	217	NA	NA	0.884298829456235	0.125011062655233
wsnp_Ex_c19770_28768859	6A	77	0.0853951248893139	0.292626728110599	217	NA	NA	0.884298829456235	-0.0946614184513628
wsnp_Ex_c18733_27607958	1B	63	0.085510945595139	0.13594470046083	217	NA	NA	0.884298829456235	0.128407502071681
BS00022747_51	7A	136	0.0855601776092226	0.0967741935483871	217	NA	NA	0.884298829456235	0.119714836108415
Ku_c101932_436	3B	71	0.0861231799930406	0.200460829493088	217	NA	NA	0.884298829456235	-0.0950344629238629
wsnp_Ku_c19943_29512612	7A	156	0.0861435439852257	0.0576036866359447	217	NA	NA	0.884298829456235	-0.1507667960866
wsnp_Ra_c46023_52004149	2B	97	0.0862322053590331	0.304147465437788	217	NA	NA	0.884298829456235	-0.0739385666478647
RFL_Contig1488_671	3A	15	0.086233234566537	0.447004608294931	217	NA	NA	0.884298829456235	-0.0722751392956003
BS00050993_51	7B	53	0.0863504429303995	0.460829493087558	217	NA	NA	0.884298829456235	-0.0693959580035362
RAC875_c101793_136	3D	36	0.0865091763940637	0.112903225806452	217	NA	NA	0.884298829456235	0.112430529431236
wsnp_Ku_c11052_18135847	3A	82	0.0865263796606351	0.373271889400922	217	NA	NA	0.884298829456235	0.0760214284302911
BS00103461_51	2B	84	0.0865442220754132	0.338709677419355	217	NA	NA	0.884298829456235	-0.0801089864528244
RAC875_c113582_346	1B	31	0.086636174228923	0.126728110599078	217	NA	NA	0.884298829456235	-0.136911292658311
Tdurum_contig8441_602	7A	114	0.0866848786927093	0.352534562211982	217	NA	NA	0.884298829456235	-0.0854569220170323
Excalibur_c833_1405	7D	26	0.0867014984122989	0.138248847926267	217	NA	NA	0.884298829456235	0.103119636210998
RAC875_c18002_58	6D	82	0.0869237771074703	0.184331797235023	217	NA	NA	0.884298829456235	-0.0875330000570944
RAC875_c31560_141	2D	41	0.0870563808839709	0.158986175115207	217	NA	NA	0.884298829456235	-0.10401975100001
Ra_c17341_2119	7A	114	0.0871918578081544	0.352534562211982	217	NA	NA	0.884298829456235	-0.0851410979139242
wsnp_Ex_c7783_13259751	7B	69	0.0872809420314459	0.493087557603687	217	NA	NA	0.884298829456235	0.0808405816879372
wsnp_Ex_c65899_64135487	7D	26	0.0873599645278594	0.140552995391705	217	NA	NA	0.884298829456235	-0.102594473041917
wsnp_Ku_c29256_39161320	7B	76	0.0873760206274452	0.191244239631336	217	NA	NA	0.884298829456235	-0.0959212695953937
Ku_c23446_2209	2B	91	0.0874611459835992	0.375576036866359	217	NA	NA	0.884298829456235	-0.106127907917099
BS00066661_51	6A	48	0.087813882661847	0.442396313364055	217	NA	NA	0.884298829456235	-0.0803608613104991
Tdurum_contig42015_2187	6A	48	0.087813882661847	0.442396313364055	217	NA	NA	0.884298829456235	-0.0803608613104991
RAC875_c57938_94	2B	99	0.0879014336437551	0.248847926267281	217	NA	NA	0.884298829456235	-0.0761650764939432
Excalibur_c20597_569	6A	13	0.0879781413646205	0.211981566820276	217	NA	NA	0.884298829456235	0.0873258149253999
wsnp_Ex_c6094_10663424	4A	127	0.0879785159207736	0.188940092165899	217	NA	NA	0.884298829456235	-0.100660750330791
wsnp_Ex_c9722_16062937	1A	92	0.0884064382176097	0.412442396313364	217	NA	NA	0.884298829456235	-0.0743506103593852
Excalibur_c17032_261	5B	151	0.0884749396890954	0.421658986175115	217	NA	NA	0.884298829456235	-0.0721473074963264
wsnp_Ra_c19660_28866961	5B	151	0.0884749396890954	0.421658986175115	217	NA	NA	0.884298829456235	-0.0721473074963264
Excalibur_c25921_230	2B	97	0.0886715352873753	0.108294930875576	217	NA	NA	0.884298829456235	-0.105470135297772
Kukri_c23958_187	3B	63	0.0887275921410664	0.161290322580645	217	NA	NA	0.884298829456235	-0.101097133771889
wsnp_Ex_rep_c67468_66068960	6A	49	0.0891047532571845	0.45852534562212	217	NA	NA	0.884298829456235	0.0800719131506007
Tdurum_contig83837_251	7A	141	0.0891514184280435	0.308755760368664	217	NA	NA	0.884298829456235	0.0763799637295186
RAC875_c29913_139	2B	119	0.0891561614136838	0.255760368663594	217	NA	NA	0.884298829456235	0.0880061428241525
Tdurum_contig604_356	1B	84	0.089217457914738	0.264976958525346	217	NA	NA	0.884298829456235	-0.0988342914663178
wsnp_Ex_c27644_36826484	1B	90	0.089490663135332	0.267281105990783	217	NA	NA	0.884298829456235	0.0838484730049061
Kukri_c26576_329	2D	45	0.0897687595658496	0.271889400921659	217	NA	NA	0.884298829456235	0.0815920778513384
wsnp_Ex_rep_c70675_69579757	6A	137	0.089935655563808	0.211981566820276	217	NA	NA	0.884298829456235	-0.0844275099693306
Excalibur_rep_c68583_1067	3B	63	0.0900219621952534	0.158986175115207	217	NA	NA	0.884298829456235	0.100865792961422
BobWhite_rep_c64049_232	2B	109	0.0901275048792936	0.145161290322581	217	NA	NA	0.884298829456235	0.111256494186067
Kukri_c48199_102	4A	49	0.0901501638394428	0.405529953917051	217	NA	NA	0.884298829456235	0.0740765839369502
wsnp_Ex_c57094_58953404	5A	27	0.0901846074404685	0.133640552995392	217	NA	NA	0.884298829456235	-0.0964361822579036
wsnp_Ex_c16551_25060833	5A	23	0.0902121550565008	0.138248847926267	217	NA	NA	0.884298829456235	-0.0970031502980238
IAAV2002	5B	69	0.0902454061654141	0.267281105990783	217	NA	NA	0.884298829456235	0.109224196897536
wsnp_Ex_rep_c102478_87635370	3A	82	0.0902752201922751	0.375576036866359	217	NA	NA	0.884298829456235	0.0755704909970021
RAC875_c30138_595	1B	8	0.0903373530493377	0.122119815668203	217	NA	NA	0.884298829456235	0.136015350345133
Kukri_c29655_194	1B	41	0.0907082984040167	0.269585253456221	217	NA	NA	0.884298829456235	-0.0838333402551754
BS00065147_51	2D	42	0.0908449872713419	0.0921658986175115	217	NA	NA	0.884298829456235	0.112695177119474
BS00074121_51	7D	183	0.0909150357631355	0.193548387096774	217	NA	NA	0.884298829456235	0.0881290652298645
Ex_c2389_1634	1A	70	0.0911410061357329	0.0967741935483871	217	NA	NA	0.884298829456235	0.140116676861499
BS00089894_51	1A	81	0.091189900437337	0.225806451612903	217	NA	NA	0.884298829456235	-0.085136536031202
BS00076530_51	6A	49	0.0912906578729206	0.460829493087558	217	NA	NA	0.884298829456235	-0.07968774337402
RAC875_c28819_281	5A	63	0.0914985405176617	0.188940092165899	217	NA	NA	0.884298829456235	-0.0874012278913536
wsnp_Ex_c53442_56678505	7A	178	0.0915355543060371	0.21889400921659	217	NA	NA	0.884298829456235	0.0784519047097696
IAAV5729	3A	61	0.0918278908479391	0.366359447004608	217	NA	NA	0.884298829456235	-0.0736465545096756
Tdurum_contig42638_531	4A	151	0.0920504299731148	0.0668202764976958	217	NA	NA	0.884298829456235	-0.133519630467887
CAP7_c4064_162	5A	138	0.0921342434562324	0.200460829493088	217	NA	NA	0.884298829456235	0.0832974272297946
Excalibur_rep_c105284_110	2A	83	0.0923062416052192	0.3963133640553	217	NA	NA	0.884298829456235	-0.0692767363240385
Tdurum_contig42112_2432	2B	109	0.0930592358699841	0.076036866359447	217	NA	NA	0.884298829456235	0.143061319783087
wsnp_Ex_c662_1301994	7A	33	0.0931446900051291	0.267281105990783	217	NA	NA	0.884298829456235	-0.0758840769187934
Tdurum_contig81608_63	7A	33	0.0931446900052771	0.267281105990783	217	NA	NA	0.884298829456235	0.0758840769187703
wsnp_Ku_c854_1768346	7B	99	0.0931771500992691	0.414746543778802	217	NA	NA	0.884298829456235	-0.0756410164757266
BS00064269_51	4A	78	0.0933479499269983	0.209677419354839	217	NA	NA	0.884298829456235	0.0822399066849897
Tdurum_contig51566_427	6A	128	0.093388271224795	0.0552995391705069	217	NA	NA	0.884298829456235	-0.133336072685935
Excalibur_c20610_251	1B	63	0.0934917235160021	0.124423963133641	217	NA	NA	0.884298829456235	0.133495060469272
BS00059896_51	2B	109	0.0935456791365695	0.043778801843318	217	NA	NA	0.884298829456235	0.152232954953459
Excalibur_c40976_87	2B	109	0.0935456791380481	0.0437788018433179	217	NA	NA	0.884298829456235	-0.152232954953519
RAC875_c8197_810	2B	109	0.0935456791380481	0.0437788018433179	217	NA	NA	0.884298829456235	-0.152232954953519
wsnp_Ex_c44498_50537128	1A	70	0.0935458260931724	0.0967741935483871	217	NA	NA	0.884298829456235	-0.133617576128501
wsnp_Ex_rep_c105244_89727666	1A	70	0.0935458260931724	0.0967741935483871	217	NA	NA	0.884298829456235	-0.133617576128501
wsnp_Ex_c48375_53299028	1A	70	0.09368870869527	0.0921658986175116	217	NA	NA	0.884298829456235	-0.145925092702726
wsnp_BG274294B_Ta_2_3	1B	77	0.0937184330726358	0.163594470046083	217	NA	NA	0.884298829456235	0.09686262971017
RAC875_c62171_386	1B	90	0.0937299070651598	0.241935483870968	217	NA	NA	0.884298829456235	-0.0871012626409833
Excalibur_rep_c110278_62	3A	142	0.0940207094653268	0.101382488479263	217	NA	NA	0.884298829456235	0.103236759143442
wsnp_Ex_c7193_12354542	5B	151	0.0942322678653808	0.423963133640553	217	NA	NA	0.884298829456235	0.0708296672016253
Ku_c4042_576	2B	89	0.094746262786249	0.297235023041475	217	NA	NA	0.884298829456235	0.0864287845107796
RAC875_rep_c109975_192	2B	97	0.0949396255181044	0.145161290322581	217	NA	NA	0.884298829456235	0.0907206661676341
Kukri_rep_c68742_543	7B	69	0.0955228390865493	0.481566820276498	217	NA	NA	0.884298829456235	-0.0793604016445677
IAAV3828	1B	63	0.095720656818181	0.131336405529954	217	NA	NA	0.884298829456235	0.124284760357014
RAC875_c32503_134	2B	95	0.0957518912185637	0.377880184331797	217	NA	NA	0.884298829456235	0.0700572063303841
BS00030644_51	1A	70	0.0958695216449708	0.0990783410138248	217	NA	NA	0.884298829456235	-0.135741411824753
Kukri_rep_c69028_1398	3A	16	0.0959054935349976	0.45852534562212	217	NA	NA	0.884298829456235	-0.0683026077350917
Excalibur_c59263_96	7A	130	0.0960914473521839	0.311059907834101	217	NA	NA	0.884298829456235	-0.0713857376926406
wsnp_Ex_c10100_16600633	1A	71	0.09675911872579	0.373271889400922	217	NA	NA	0.884298829456235	0.0784808308146729
Tdurum_contig77275_259	5B	62	0.0967729072710802	0.350230414746544	217	NA	NA	0.884298829456235	-0.0782191960595036
wsnp_Ra_c26091_35652620	5B	62	0.0967729072710802	0.350230414746544	217	NA	NA	0.884298829456235	-0.0782191960595036
Tdurum_contig10172_176	5B	62	0.0967729072710851	0.350230414746544	217	NA	NA	0.884298829456235	0.0782191960594822
BobWhite_c34125_183	1B	160	0.096779794985933	0.276497695852535	217	NA	NA	0.884298829456235	0.0802699550039847
Ex_c23451_720	1A	70	0.0969763898002408	0.0944700460829493	217	NA	NA	0.884298829456235	-0.14141087108105
wsnp_Ex_c28165_37310070	1A	70	0.0969763898002408	0.0944700460829493	217	NA	NA	0.884298829456235	-0.14141087108105
wsnp_Ex_rep_c67763_66441222	1A	70	0.0969763898002408	0.0944700460829493	217	NA	NA	0.884298829456235	-0.14141087108105
Excalibur_c6808_541	2A	102	0.0973245720315572	0.288018433179724	217	NA	NA	0.884298829456235	0.0785909350429854
Ku_c46571_2583	3B	80	0.0975555706329422	0.255760368663594	217	NA	NA	0.884298829456235	0.0782788753561654
Kukri_c27673_289	2B	29	0.0975747121714517	0.0576036866359447	217	NA	NA	0.884298829456235	-0.135694385652465
wsnp_Ex_c13721_21532196	7A	136	0.0977263212480431	0.241935483870968	217	NA	NA	0.884298829456235	-0.0855930853212659
wsnp_JD_c3441_4455541	6A	45	0.0978581737971994	0.313364055299539	217	NA	NA	0.884298829456235	0.0813108845702377
wsnp_Ex_c7934_13467335	7B	134	0.0979514496584459	0.17741935483871	217	NA	NA	0.884298829456235	0.0884067424208013
wsnp_Ku_c8497_14429303	7B	59	0.0980933094832539	0.149769585253456	217	NA	NA	0.884298829456235	-0.0978507998096134
BS00022145_51	7A	114	0.0981082371436672	0.345622119815668	217	NA	NA	0.884298829456235	0.0835419999784399
Excalibur_c662_229	7A	35	0.0982643177319003	0.262672811059908	217	NA	NA	0.884298829456235	-0.0746404913343888
RAC875_c34939_963	7B	171	0.0985099824816708	0.377880184331797	217	NA	NA	0.884298829456235	0.0720481816956777
BS00079213_51	2B	84	0.0985199425673884	0.334101382488479	217	NA	NA	0.884298829456235	-0.0769659597235766
BobWhite_c10740_179	6A	48	0.098669344814977	0.456221198156682	217	NA	NA	0.884298829456235	-0.0763852907271954
Kukri_rep_c115954_137	1A	71	0.0987333473778908	0.375576036866359	217	NA	NA	0.884298829456235	0.077071734654524
Kukri_c3734_438	5B	218	0.0990257835897919	0.163594470046083	217	NA	NA	0.884298829456235	0.0966207158050576
Kukri_c46310_84	5B	218	0.0990257835897919	0.163594470046083	217	NA	NA	0.884298829456235	0.0966207158050576
wsnp_Ex_c2207_4136036	5B	218	0.0990257835897919	0.163594470046083	217	NA	NA	0.884298829456235	0.0966207158050576
wsnp_Ku_c16116_24914991	5B	218	0.0990257835898479	0.163594470046083	217	NA	NA	0.884298829456235	-0.0966207158050594
wsnp_Ex_c10596_17293192	2B	72	0.0991830652608203	0.0668202764976958	217	NA	NA	0.884298829456235	-0.127725554637266
BobWhite_c10610_149	4A	100	0.0991997096360018	0.405529953917051	217	NA	NA	0.884298829456235	0.0789801543922763
wsnp_Ex_c21197_30325539	4A	49	0.0994221093110939	0.41705069124424	217	NA	NA	0.884298829456235	-0.0716876555000674
RAC875_c14408_783	6A	77	0.0994867076609939	0.407834101382488	217	NA	NA	0.884298829456235	0.0883357363305421
wsnp_JD_c12333_12595897	1D	164	0.0998107288717548	0.317972350230415	217	NA	NA	0.884298829456235	-0.0681067699718128
Tdurum_contig42479_3800	1A	38	0.0998206774507047	0.195852534562212	217	NA	NA	0.884298829456235	0.0824182963937812
wsnp_Ex_c5619_9884202	2B	109	0.100468575305139	0.0414746543778802	217	NA	NA	0.884298829456235	0.151555393398248
Excalibur_c18641_1849	3B	66	0.100614050925622	0.147465437788018	217	NA	NA	0.884298829456235	0.0931981432951901
BS00022541_51	7A	136	0.100909394989035	0.101382488479263	217	NA	NA	0.884298829456235	0.113818490419195
BS00003404_51	2B	89	0.100983549562259	0.294930875576037	217	NA	NA	0.884298829456235	0.0850603600809787
IAAV2077	5B	71	0.101003790089751	0.391705069124424	217	NA	NA	0.884298829456235	0.115200948675998
Kukri_c46526_103	5D	24	0.101316543584408	0.460829493087558	217	NA	NA	0.884298829456235	0.064140718495441
BS00094919_51	7A	126	0.101788524190718	0.493087557603687	217	NA	NA	0.884298829456235	0.0752533886404194
BS00049927_51	1B	63	0.101991094709617	0.161290322580645	217	NA	NA	0.884298829456235	-0.11573926917629
BS00097481_51	3B	66	0.102036673207035	0.152073732718894	217	NA	NA	0.884298829456235	-0.0928482009268166
BobWhite_c2822_228	2B	161	0.102325633534459	0.244239631336406	217	NA	NA	0.884298829456235	-0.0756137434899919
IACX2067	2A	102	0.102375120049928	0.292626728110599	217	NA	NA	0.884298829456235	0.0774809831969989
tplb0060p09_735	5B	1	0.10325128754763	0.119815668202765	217	NA	NA	0.884298829456235	0.0963521228455644
BS00043082_51	2D	47	0.103357888506859	0.283410138248848	217	NA	NA	0.884298829456235	0.0735229166769571
wsnp_JD_c4413_5541190	3B	89	0.103592716004013	0.076036866359447	217	NA	NA	0.884298829456235	0.114228480018541
BobWhite_c20374_162	7A	130	0.103779577259485	0.149769585253456	217	NA	NA	0.884298829456235	0.0872125264011796
wsnp_Ku_c12701_20446223	7A	114	0.104048977899824	0.347926267281106	217	NA	NA	0.884298829456235	0.0806626184760475
wsnp_Ku_c37925_46679146	1A	71	0.104075916998415	0.387096774193548	217	NA	NA	0.884298829456235	0.0743284132009521
BS00021780_51	1A	156	0.104214453548225	0.228110599078341	217	NA	NA	0.884298829456235	-0.0750351138042937
wsnp_Ex_rep_c72011_70562321	1A	156	0.10433417696362	0.324884792626728	217	NA	NA	0.884298829456235	0.0672967105319735
Excalibur_c8919_345	2B	157	0.104397724580566	0.105990783410138	217	NA	NA	0.884298829456235	0.0993425052082628
Tdurum_contig5646_929	7A	33	0.104769297921834	0.481566820276498	217	NA	NA	0.884298829456235	0.0672551035458646
RAC875_c14064_177	7B	167	0.104825889136242	0.142857142857143	217	NA	NA	0.884298829456235	0.0862430300616097
IAAV9022	1A	70	0.104913374214885	0.124423963133641	217	NA	NA	0.884298829456235	0.112409229027151
wsnp_BE518393A_Td_2_3	1A	70	0.104913374214885	0.124423963133641	217	NA	NA	0.884298829456235	0.112409229027151
Excalibur_c26172_359	6B	66	0.105009803582621	0.288018433179723	217	NA	NA	0.884298829456235	-0.0894255748009254
wsnp_Ra_c14498_22667649	6B	66	0.105009803582621	0.288018433179723	217	NA	NA	0.884298829456235	-0.0894255748009254
IACX11290	1D	68	0.105254109336812	0.347926267281106	217	NA	NA	0.884298829456235	0.0715534901933488
BobWhite_c13654_447	1B	44	0.105523465430496	0.119815668202765	217	NA	NA	0.884298829456235	0.131084810371377
BS00005004_51	1B	44	0.105523465430496	0.119815668202765	217	NA	NA	0.884298829456235	0.131084810371377
Ku_c3695_1696	1B	61	0.105523465430496	0.119815668202765	217	NA	NA	0.884298829456235	0.131084810371377
RAC875_c21367_209	1B	44	0.105523465430496	0.119815668202765	217	NA	NA	0.884298829456235	0.131084810371377
RAC875_c37934_225	1A	46	0.105523465430496	0.119815668202765	217	NA	NA	0.884298829456235	0.131084810371377
RAC875_c4910_98	1B	63	0.105523465430496	0.119815668202765	217	NA	NA	0.884298829456235	0.131084810371377
RAC875_c51663_87	1B	51	0.105523465430496	0.119815668202765	217	NA	NA	0.884298829456235	0.131084810371377
Tdurum_contig100344_160	1B	63	0.105523465430496	0.119815668202765	217	NA	NA	0.884298829456235	0.131084810371377
Tdurum_contig13095_97	1B	64	0.105523465430496	0.119815668202765	217	NA	NA	0.884298829456235	0.131084810371377
Tdurum_contig56188_569	1B	53	0.105523465430496	0.119815668202765	217	NA	NA	0.884298829456235	0.131084810371377
tplb0055p02_1074	1B	61	0.105523465430496	0.119815668202765	217	NA	NA	0.884298829456235	0.131084810371377
wsnp_Ku_c28164_38103270	1B	31	0.105523465430496	0.119815668202765	217	NA	NA	0.884298829456235	0.131084810371377
Ex_c64327_523	1B	44	0.105523465430509	0.119815668202765	217	NA	NA	0.884298829456235	-0.131084810371343
IAAV1312	1B	61	0.105523465430509	0.119815668202765	217	NA	NA	0.884298829456235	-0.131084810371343
IAAV1624	1B	61	0.105523465430509	0.119815668202765	217	NA	NA	0.884298829456235	-0.131084810371343
IAAV2838	1A	51	0.105523465430509	0.119815668202765	217	NA	NA	0.884298829456235	-0.131084810371343
IAAV7611	1B	63	0.105523465430509	0.119815668202765	217	NA	NA	0.884298829456235	-0.131084810371343
Ku_c13532_1753	1B	61	0.105523465430509	0.119815668202765	217	NA	NA	0.884298829456235	-0.131084810371343
Kukri_c29582_126	1B	63	0.105523465430509	0.119815668202765	217	NA	NA	0.884298829456235	-0.131084810371343
Kukri_c51925_654	1B	61	0.105523465430509	0.119815668202765	217	NA	NA	0.884298829456235	-0.131084810371343
RAC875_c79370_378	1B	62	0.105523465430509	0.119815668202765	217	NA	NA	0.884298829456235	-0.131084810371343
RAC875_rep_c77710_180	1B	64	0.105523465430509	0.119815668202765	217	NA	NA	0.884298829456235	-0.131084810371343
Tdurum_contig42092_1047	1B	61	0.105523465430509	0.119815668202765	217	NA	NA	0.884298829456235	-0.131084810371343
Tdurum_contig44861_1253	1B	63	0.105523465430509	0.119815668202765	217	NA	NA	0.884298829456235	-0.131084810371343
Tdurum_contig9874_391	1B	44	0.105523465430509	0.119815668202765	217	NA	NA	0.884298829456235	-0.131084810371343
wsnp_Ex_c13878_21738866	1B	123	0.105638675163919	0.0806451612903226	217	NA	NA	0.884298829456235	0.121860261031076
RAC875_c24504_119	3B	100	0.105852773166853	0.145161290322581	217	NA	NA	0.884298829456235	0.088808349769721
RAC875_c2202_1097	1A	70	0.106192274845211	0.101382488479263	217	NA	NA	0.884298829456235	-0.131857362304245
wsnp_Ex_c11374_18361760	1A	70	0.106192274845211	0.101382488479263	217	NA	NA	0.884298829456235	-0.131857362304245
wsnp_Ex_rep_c66318_64485410	1A	70	0.106192274845211	0.101382488479263	217	NA	NA	0.884298829456235	-0.131857362304245
Tdurum_contig77602_931	2B	89	0.106314419495948	0.30184331797235	217	NA	NA	0.884298829456235	-0.0831035240364102
BS00022754_51	5A	98	0.106425319992635	0.216589861751152	217	NA	NA	0.884298829456235	-0.0850414756858839
Kukri_rep_c72329_163	5A	64	0.106549222257594	0.19815668202765	217	NA	NA	0.884298829456235	-0.0800545108366535
wsnp_Ex_c11976_19193550	1B	63	0.106733267243143	0.126728110599078	217	NA	NA	0.884298829456235	0.131454786786833
Kukri_rep_c74178_178	3B	63	0.106790161979254	0.161290322580645	217	NA	NA	0.884298829456235	-0.096422063253943
Ku_c24324_850	5A	53	0.106810785961703	0.350230414746544	217	NA	NA	0.884298829456235	0.0682555297604424
Kukri_c58950_69	7A	136	0.106885852232159	0.1036866359447	217	NA	NA	0.884298829456235	0.124531726641555
wsnp_Ra_c48052_53424490	5B	130	0.107366861250765	0.221198156682028	217	NA	NA	0.884298829456235	0.0919512158247002
RAC875_c52566_551	2B	89	0.107395658196519	0.237327188940092	217	NA	NA	0.884298829456235	0.0897344625565317
RFL_Contig2540_306	7B	71	0.107399822403084	0.433179723502304	217	NA	NA	0.884298829456235	0.079514107387137
RAC875_c4965_1523	4A	151	0.107922921214031	0.0599078341013825	217	NA	NA	0.884298829456235	-0.130862382359084
Excalibur_rep_c69170_425	4A	151	0.107922921214063	0.0599078341013825	217	NA	NA	0.884298829456235	0.130862382359072
wsnp_Ex_c18965_27868480	6A	79	0.108123018978826	0.235023041474654	217	NA	NA	0.884298829456235	0.0804149238016905
wsnp_Ku_c8394_14267750	6A	79	0.108123018978826	0.235023041474654	217	NA	NA	0.884298829456235	0.0804149238016905
BS00076948_51	5A	115	0.108382730945829	0.191244239631336	217	NA	NA	0.884298829456235	0.0817889035110912
BS00023140_51	6A	49	0.108419287024181	0.456221198156682	217	NA	NA	0.884298829456235	-0.0751394707425881
BobWhite_c10448_80	7B	58	0.108608751952483	0.152073732718894	217	NA	NA	0.884298829456235	0.0950029009303499
Kukri_c6492_375	5A	85	0.108789920539798	0.110599078341014	217	NA	NA	0.884298829456235	0.0994314730510553
Ku_c11706_149	1B	63	0.109013561285919	0.122119815668203	217	NA	NA	0.884298829456235	0.128599293573615
wsnp_Ku_c16938_25916260	1B	44	0.109013561285919	0.122119815668203	217	NA	NA	0.884298829456235	0.128599293573615
tplb0044p22_2257	1D	68	0.109177644727248	0.361751152073733	217	NA	NA	0.884298829456235	-0.0803943107425091
BS00022267_51	5D	198	0.109342239270594	0.47926267281106	217	NA	NA	0.884298829456235	-0.0690451976044937
BS00011202_51	6B	94	0.109351907866635	0.283410138248848	217	NA	NA	0.884298829456235	-0.071971477770397
BS00079321_51	5B	116	0.109438401298206	0.297235023041475	217	NA	NA	0.884298829456235	-0.0765619772809387
Excalibur_c6567_845	5A	63	0.109462402214152	0.191244239631336	217	NA	NA	0.884298829456235	0.0820818408420791
BS00083630_51	6A	13	0.109493375836907	0.195852534562212	217	NA	NA	0.884298829456235	0.0866370537617343
wsnp_Ex_c5769_10136788	4B	71	0.109594806078797	0.117511520737327	217	NA	NA	0.884298829456235	-0.0978593205379505
RAC875_c1215_1525	6A	48	0.109729587534792	0.449308755760369	217	NA	NA	0.884298829456235	-0.0752306733839774
BS00063302_51	1B	160	0.110328873253049	0.283410138248848	217	NA	NA	0.884298829456235	0.0772014980382636
BS00093275_51	1D	180	0.110328873253049	0.283410138248848	217	NA	NA	0.884298829456235	0.0772014980382636
RFL_Contig4956_2526	7A	127	0.110384974050371	0.0576036866359447	217	NA	NA	0.884298829456235	-0.134397381225071
BS00067985_51	5B	4	0.110475523590537	0.124423963133641	217	NA	NA	0.884298829456235	0.092785523738196
Excalibur_c95944_641	2B	119	0.110604118434629	0.258064516129032	217	NA	NA	0.884298829456235	-0.0820280990954743
wsnp_Ex_c269_518324	2B	89	0.110634886674336	0.297235023041475	217	NA	NA	0.884298829456235	0.0829774687693909
Kukri_rep_c89183_282	3A	15	0.110645369140491	0.368663594470046	217	NA	NA	0.884298829456235	-0.065636509971899
BS00031814_51	2B	97	0.110884170358919	0.380184331797235	217	NA	NA	0.884298829456235	0.0675588651437522
Excalibur_c12376_569	1B	44	0.111007106478053	0.133640552995392	217	NA	NA	0.884298829456235	-0.127838550205693
Kukri_c26168_423	1B	61	0.111007106478365	0.133640552995392	217	NA	NA	0.884298829456235	0.127838550205681
Kukri_c42522_155	1B	63	0.111007106478365	0.133640552995392	217	NA	NA	0.884298829456235	0.127838550205681
wsnp_Ex_c34011_42398362	6B	65	0.111070551418204	0.278801843317972	217	NA	NA	0.884298829456235	-0.0880411434339727
BS00021860_51	5A	142	0.11109141748311	0.338709677419355	217	NA	NA	0.884298829456235	0.073406307140429
RAC875_c14775_1048	2B	105	0.111262253502226	0.147465437788018	217	NA	NA	0.884298829456235	0.0863302524642764
BS00021704_51	6A	141	0.111422544444388	0.274193548387097	217	NA	NA	0.884298829456235	0.0729588339347274
JD_c12243_360	1B	64	0.111438373560358	0.154377880184332	217	NA	NA	0.884298829456235	0.116923259456456
Excalibur_c3959_118	6A	141	0.111438373560465	0.154377880184332	217	NA	NA	0.884298829456235	-0.11692325945649
Kukri_c1281_515	6A	79	0.111510070626489	0.235023041474654	217	NA	NA	0.884298829456235	0.0789246195101327
RFL_Contig3841_3051	4A	137	0.11161843526057	0.191244239631336	217	NA	NA	0.884298829456235	-0.0939211280407903
Kukri_c3734_400	5B	218	0.111724084804382	0.165898617511521	217	NA	NA	0.884298829456235	-0.0928699826105657
wsnp_Ex_c1143_2195442	6B	1	0.111830226685482	0.115207373271889	217	NA	NA	0.884298829456235	0.0981287628589094
RAC875_c83401_115	4A	110	0.11216125683308	0.447004608294931	217	NA	NA	0.884298829456235	-0.0705839390125647
RFL_Contig785_535	1B	165	0.112308525681451	0.331797235023041	217	NA	NA	0.884298829456235	-0.0701596038874417
Kukri_c28022_54	4B	82	0.112365738680792	0.188940092165899	217	NA	NA	0.884298829456235	-0.0801321360904623
BobWhite_c8113_532	2B	97	0.112447524539724	0.163594470046083	217	NA	NA	0.884298829456235	0.091531641544675
RAC875_c2253_238	6A	37	0.11262436486615	0.175115207373272	217	NA	NA	0.884298829456235	-0.0820643686773685
tplb0057e06_1607	6A	37	0.112624364866228	0.175115207373272	217	NA	NA	0.884298829456235	0.0820643686773508
wsnp_JD_c5872_7032077	6A	136	0.112741247338512	0.195852534562212	217	NA	NA	0.884298829456235	-0.0819016381369551
BS00078522_51	7A	130	0.11276570778885	0.140552995391705	217	NA	NA	0.884298829456235	0.086154020752188
BS00064820_51	6B	67	0.112916331004519	0.412442396313364	217	NA	NA	0.884298829456235	-0.0747391052202957
wsnp_Ex_c18462_27305612	1B	79	0.113015989870361	0.419354838709677	217	NA	NA	0.884298829456235	0.0713180722124651
BobWhite_c20073_382	1B	161	0.113160519259201	0.308755760368664	217	NA	NA	0.884298829456235	0.0726782445375669
Ku_c19745_892	7A	213	0.113332157693244	0.391705069124424	217	NA	NA	0.884298829456235	-0.0655101949846646
BS00087437_51	1A	70	0.1136029042491	0.320276497695853	217	NA	NA	0.884298829456235	0.0758411045370924
Tdurum_contig12551_233	5B	77	0.113771394174357	0.255760368663594	217	NA	NA	0.884298829456235	0.0885602228631654
wsnp_JD_c10602_11238420	3B	74	0.113813934469686	0.172811059907834	217	NA	NA	0.884298829456235	0.0918647384562714
D_contig25392_201	1B	61	0.113856976775244	0.122119815668203	217	NA	NA	0.884298829456235	0.0984912004990264
wsnp_RFL_Contig2403_1927045	1B	137	0.114189384969312	0.244239631336406	217	NA	NA	0.884298829456235	-0.073292660919579
BS00022056_51	7B	53	0.114420943168878	0.154377880184332	217	NA	NA	0.884298829456235	0.0912947786601297
BobWhite_c23953_312	2A	104	0.114621949582136	0.444700460829493	217	NA	NA	0.884298829456235	-0.0647340736990394
wsnp_BG263521A_Ta_2_2	2A	104	0.114621949582136	0.444700460829493	217	NA	NA	0.884298829456235	-0.0647340736990394
Tdurum_contig54784_485	2B	116	0.11479999882622	0.389400921658986	217	NA	NA	0.884298829456235	-0.0793417834912304
BS00063625_51	6D	117	0.114809298891066	0.297235023041475	217	NA	NA	0.884298829456235	-0.0737131167281291
BobWhite_c5457_1440	5A	63	0.115121743268813	0.195852534562212	217	NA	NA	0.884298829456235	0.0808055033968245
Kukri_c3948_209	4A	114	0.115134578655862	0.34331797235023	217	NA	NA	0.884298829456235	-0.0727402621310134
RAC875_c21946_234	7A	130	0.115203047156311	0.308755760368664	217	NA	NA	0.884298829456235	-0.0679387954942925
Ku_c8125_1049	6A	77	0.115297328638722	0.299539170506912	217	NA	NA	0.884298829456235	-0.0880500253487249
RAC875_c83532_305	6A	77	0.115297328638722	0.299539170506912	217	NA	NA	0.884298829456235	-0.0880500253487249
RAC875_c10932_1697	7B	59	0.115316526562554	0.145161290322581	217	NA	NA	0.884298829456235	-0.0959056529239461
Kukri_c55885_110	5B	218	0.115655549465696	0.161290322580645	217	NA	NA	0.884298829456235	-0.0932071113319139
Excalibur_c8314_405	3B	20	0.115710214197141	0.34331797235023	217	NA	NA	0.884298829456235	-0.0640716295273123
Ku_c24974_674	3B	91	0.115720019944676	0.398617511520737	217	NA	NA	0.884298829456235	0.0624108409038975
Kukri_c41797_393	5A	53	0.115881439960405	0.47926267281106	217	NA	NA	0.884298829456235	0.0611721295430687
Excalibur_c9210_168	5A	75	0.11589875066249	0.235023041474654	217	NA	NA	0.884298829456235	-0.0702591458127699
IAAV6957	7A	148	0.115949012584842	0.449308755760369	217	NA	NA	0.884298829456235	-0.0653143170392383
Tdurum_contig75931_1967	7B	72	0.116042726918995	0.419354838709677	217	NA	NA	0.884298829456235	-0.077894809235687
wsnp_Ex_c14481_22485922	6B	25	0.116128498432463	0.15668202764977	217	NA	NA	0.884298829456235	-0.0824577816887819
wsnp_Ku_c29102_39008953	3B	81	0.116174188980075	0.154377880184332	217	NA	NA	0.884298829456235	0.0927752877519978
BS00100563_51	2B	107	0.116201843958156	0.214285714285714	217	NA	NA	0.884298829456235	-0.0828721439808451
Excalibur_c105074_293	2B	110	0.11625736867918	0.345622119815668	217	NA	NA	0.884298829456235	-0.0764568337183782
IAAV3027	7A	136	0.116527776022567	0.463133640552995	217	NA	NA	0.884298829456235	-0.0775512773919722
Kukri_c39377_286	1A	84	0.1168123238677	0.186635944700461	217	NA	NA	0.884298829456235	-0.0864293996054037
IAAV942	7A	134	0.117028871889053	0.0599078341013825	217	NA	NA	0.884298829456235	0.130562580197132
RAC875_rep_c103893_601	2D	41	0.117094561326531	0.165898617511521	217	NA	NA	0.884298829456235	0.0943506138455223
Excalibur_c581_1220	1B	98	0.117098745574265	0.221198156682028	217	NA	NA	0.884298829456235	-0.0765316238931959
Jagger_c3839_60	3D	156	0.117355225595611	0.311059907834101	217	NA	NA	0.884298829456235	-0.0726802603164849
wsnp_Ex_c21450_30588044	1A	70	0.117470903145099	0.124423963133641	217	NA	NA	0.884298829456235	-0.109684366973738
BS00056823_51	1A	143	0.117484168826353	0.0806451612903226	217	NA	NA	0.884298829456235	-0.109214150729741
RFL_Contig4235_707	1B	84	0.117504703568984	0.258064516129032	217	NA	NA	0.884298829456235	0.0921500665490864
BobWhite_c20453_589	7A	213	0.117623441329326	0.0668202764976959	217	NA	NA	0.884298829456235	0.11785226952968
wsnp_Ex_c7738_13195349	2B	91	0.117970835976358	0.23963133640553	217	NA	NA	0.884298829456235	-0.0874840675826221
Excalibur_c1529_1644	3A	15	0.118211761442121	0.447004608294931	217	NA	NA	0.884298829456235	-0.0660991584327384
IACX2540	5A	99	0.118442425798641	0.317972350230415	217	NA	NA	0.884298829456235	-0.0701108267737354
BS00023138_51	5A	142	0.118446925135926	0.336405529953917	217	NA	NA	0.884298829456235	-0.0718118098355163
RAC875_c14064_308	7B	166	0.118742478663929	0.193548387096774	217	NA	NA	0.884298829456235	-0.0730093672473133
Ra_c11042_1500	1A	70	0.118869100313558	0.131336405529954	217	NA	NA	0.884298829456235	0.105663109931589
IAAV5756	1A	70	0.119131511830547	0.0990783410138248	217	NA	NA	0.884298829456235	-0.133208909721958
Excalibur_c43482_141	2B	84	0.119230510388501	0.329493087557604	217	NA	NA	0.884298829456235	0.0725474446479062
Kukri_c12822_132	7B	76	0.119367354747177	0.184331797235023	217	NA	NA	0.884298829456235	0.0891085351308458
BS00074855_51	5A	99	0.119379213280276	0.207373271889401	217	NA	NA	0.884298829456235	-0.0830272967470833
BS00011892_51	1B	160	0.11989548077052	0.30184331797235	217	NA	NA	0.884298829456235	-0.0706812607785245
Excalibur_rep_c105674_315	7A	213	0.120036344092776	0.0645161290322581	217	NA	NA	0.884298829456235	-0.117547127638673
wsnp_Ex_c17692_26437459	6A	77	0.120057859258796	0.30184331797235	217	NA	NA	0.884298829456235	-0.0866082559499119
Kukri_rep_c103845_165	2D	45	0.120069617216585	0.274193548387097	217	NA	NA	0.884298829456235	0.0745112503430541
BS00094343_51	5A	61	0.120272512616808	0.311059907834101	217	NA	NA	0.884298829456235	0.0675160596246815
Kukri_c37311_136	2B	72	0.12037110862008	0.0691244239631337	217	NA	NA	0.884298829456235	-0.118789900677996
Kukri_c37212_1286	1A	27	0.120635480619776	0.175115207373272	217	NA	NA	0.884298829456235	-0.0941270682774302
Kukri_c47825_138	1A	71	0.121019530991362	0.0737327188940092	217	NA	NA	0.884298829456235	-0.119799487169004
Kukri_c77911_260	6A	74	0.121134670042782	0.225806451612903	217	NA	NA	0.884298829456235	-0.0895606789909262
Excalibur_rep_c92855_977	6B	66	0.121160536667288	0.389400921658986	217	NA	NA	0.884298829456235	0.0683997566672048
RAC875_c34888_65	1A	35	0.121223432557112	0.338709677419355	217	NA	NA	0.884298829456235	-0.0676508885352014
BobWhite_c14409_206	5D	196	0.121515912522334	0.442396313364055	217	NA	NA	0.884298829456235	0.0685610547859454
wsnp_BE444858D_Ta_1_1	4D	84	0.121650179500325	0.207373271889401	217	NA	NA	0.884298829456235	0.0796239088503228
wsnp_JD_rep_c48755_32989025	7B	134	0.121735953799463	0.184331797235023	217	NA	NA	0.884298829456235	-0.0820970605924849
Excalibur_c65272_341	4A	164	0.12201572992258	0.0691244239631336	217	NA	NA	0.884298829456235	0.121164583881654
BS00072941_51	7B	71	0.122105637134292	0.419354838709677	217	NA	NA	0.884298829456235	0.0759704106891306
Excalibur_c20277_483	3B	10	0.122165574873567	0.158986175115207	217	NA	NA	0.884298829456235	0.0781248643302916
BS00036189_51	1D	164	0.122246439323629	0.26036866359447	217	NA	NA	0.884298829456235	-0.0767583811027173
wsnp_Ex_c7002_12063380	6A	131	0.122252458259546	0.200460829493088	217	NA	NA	0.884298829456235	0.0780848451213263
Tdurum_contig85945_281	5B	123	0.122254127229996	0.145161290322581	217	NA	NA	0.884298829456235	0.0905092658645827
BS00073132_51	1B	70	0.122361602667122	0.182027649769585	217	NA	NA	0.884298829456235	-0.0860602509878508
BS00040743_51	1B	92	0.122364968804975	0.21889400921659	217	NA	NA	0.884298829456235	0.0798805763907531
wsnp_Ex_rep_c103892_88739043	3B	20	0.122399647750238	0.377880184331797	217	NA	NA	0.884298829456235	0.0642044545294951
Tdurum_contig11334_554	1B	63	0.122405836413588	0.122119815668203	217	NA	NA	0.884298829456235	0.123639983119901
Tdurum_contig42093_1170	7A	136	0.122629428155367	0.237327188940092	217	NA	NA	0.884298829456235	-0.0808961520479752
wsnp_Ku_c1205_2398925	4A	61	0.122690002996294	0.0368663594470046	217	NA	NA	0.884298829456235	0.150630131691469
RAC875_c60563_531	2D	45	0.122984765946072	0.292626728110599	217	NA	NA	0.884298829456235	-0.073750478544973
BobWhite_c41676_137	2B	110	0.123037657270921	0.341013824884793	217	NA	NA	0.884298829456235	-0.0756731361158423
Ku_c47168_563	5A	57	0.123090788639923	0.0599078341013825	217	NA	NA	0.884298829456235	0.125605487641331
wsnp_CAP11_c1506_840951	5A	98	0.123322121118029	0.230414746543779	217	NA	NA	0.884298829456235	-0.0798640947609499
CAP12_rep_c3868_270	3B	6	0.123456141052104	0.191244239631336	217	NA	NA	0.884298829456235	0.0786583057922741
wsnp_RFL_Contig3802_4108582	2B	100	0.123634376545029	0.264976958525346	217	NA	NA	0.884298829456235	-0.0688692313799546
tplb0032i10_420	6A	77	0.123736677873727	0.274193548387097	217	NA	NA	0.884298829456235	-0.0862953890511875
Tdurum_contig12899_342	3B	10	0.123768744372327	0.163594470046083	217	NA	NA	0.884298829456235	-0.0777016450126728
RFL_Contig5917_2433	2D	45	0.12394750145437	0.292626728110599	217	NA	NA	0.884298829456235	0.0696116351906344
Excalibur_c1708_1975	6A	48	0.12394781032634	0.444700460829493	217	NA	NA	0.884298829456235	-0.0726975836868426
Kukri_rep_c71778_644	7B	3	0.123985966243604	0.271889400921659	217	NA	NA	0.884298829456235	0.0699324829627717
Ku_c6319_201	5A	53	0.124088449506569	0.357142857142857	217	NA	NA	0.884298829456235	0.0646742073971875
wsnp_BF473744B_Ta_2_2	2B	107	0.124148143378273	0.110599078341014	217	NA	NA	0.884298829456235	-0.107149180882217
Excalibur_c34091_311	7A	130	0.125126497138719	0.147465437788018	217	NA	NA	0.884298829456235	0.0818792352017157
Excalibur_c12085_276	6A	13	0.125317355814775	0.359447004608295	217	NA	NA	0.884298829456235	0.0645270623270839
wsnp_Ex_c22862_32074455	2A	104	0.125447320093384	0.442396313364055	217	NA	NA	0.884298829456235	0.0629620663634238
BS00022913_51	6A	79	0.125980317514689	0.21889400921659	217	NA	NA	0.884298829456235	0.0790043564039991
wsnp_Ex_c1894_3575749	3A	120	0.126183677003873	0.327188940092166	217	NA	NA	0.884298829456235	-0.0666318108636474
IACX5850	2B	105	0.126278417410765	0.149769585253456	217	NA	NA	0.884298829456235	-0.0826847576419922
RAC875_c36922_829	3A	24	0.126408760866503	0.463133640552995	217	NA	NA	0.884298829456235	-0.0636425572143402
RFL_Contig3172_1752	2B	113	0.126468056301504	0.354838709677419	217	NA	NA	0.884298829456235	0.076314579962304
Excalibur_c7255_697	7D	26	0.126733611747396	0.145161290322581	217	NA	NA	0.884298829456235	-0.0889130875679474
D_GA8KES402JVT1Y_74	3D	130	0.12689450374741	0.370967741935484	217	NA	NA	0.884298829456235	-0.063052274082791
IAAV2480	2B	89	0.126957666599477	0.292626728110599	217	NA	NA	0.884298829456235	-0.0790387473530956
wsnp_BE497494B_Ta_2_1	2B	89	0.126957666599477	0.292626728110599	217	NA	NA	0.884298829456235	-0.0790387473530956
wsnp_CAP11_c3947_1866837	2B	89	0.126957666599477	0.292626728110599	217	NA	NA	0.884298829456235	-0.0790387473530956
wsnp_Ex_c269_517710	2B	89	0.126957666599781	0.292626728110599	217	NA	NA	0.884298829456235	0.079038747353076
BobWhite_c40583_146	7A	126	0.126982902569382	0.315668202764977	217	NA	NA	0.884298829456235	-0.065566038807539
Kukri_c26905_392	4B	105	0.127190302280037	0.158986175115207	217	NA	NA	0.884298829456235	-0.0879517863156707
Tdurum_contig9544_978	6A	49	0.127352897584772	0.447004608294931	217	NA	NA	0.884298829456235	0.0705686282335058
wsnp_Ex_rep_c76495_73453891	6A	141	0.127507694693981	0.476958525345622	217	NA	NA	0.884298829456235	-0.069134072395709
wsnp_Ku_c38911_47455924	3A	106	0.127645358259468	0.0691244239631336	217	NA	NA	0.884298829456235	-0.119074788273676
Excalibur_c6255_1119	1A	70	0.127720507991603	0.0921658986175115	217	NA	NA	0.884298829456235	0.132855186655169
BS00078715_51	6A	79	0.127773957116705	0.232718894009217	217	NA	NA	0.884298829456235	0.0761909493299555
BS00087178_51	6A	79	0.127773957116705	0.232718894009217	217	NA	NA	0.884298829456235	0.0761909493299555
wsnp_BE403421A_Ta_2_1	6A	79	0.127773957116705	0.232718894009217	217	NA	NA	0.884298829456235	0.0761909493299555
wsnp_Ku_c3354_6228863	6A	79	0.127773957116705	0.232718894009217	217	NA	NA	0.884298829456235	0.0761909493299555
BS00064632_51	6A	79	0.127773957116752	0.232718894009217	217	NA	NA	0.884298829456235	-0.0761909493299573
Excalibur_c49239_97	6A	79	0.127773957116752	0.232718894009217	217	NA	NA	0.884298829456235	-0.0761909493299573
tplb0047k12_1370	6A	79	0.127773957116752	0.232718894009217	217	NA	NA	0.884298829456235	-0.0761909493299573
wsnp_Ex_c1104_2118684	6A	79	0.127773957116752	0.232718894009217	217	NA	NA	0.884298829456235	-0.0761909493299573
wsnp_Ku_c2119_4098330	6B	8	0.127828105497656	0.145161290322581	217	NA	NA	0.884298829456235	0.0841645216802052
RAC875_rep_c76772_850	7A	126	0.127832010796407	0.170506912442396	217	NA	NA	0.884298829456235	-0.0796525713942184
wsnp_Ku_c4951_8856170	1B	70	0.128286987561929	0.297235023041475	217	NA	NA	0.884298829456235	0.0733895462704801
D_contig25212_98	2B	90	0.128571733168718	0.285714285714286	217	NA	NA	0.884298829456235	0.0687580134982255
Excalibur_c8483_1308	3B	62	0.128658609853822	0.350230414746544	217	NA	NA	0.884298829456235	-0.0706188539542456
BS00065327_51	2B	119	0.128665480703425	0.267281105990783	217	NA	NA	0.884298829456235	-0.0771152223432807
wsnp_Ex_rep_c67561_66188180	2B	110	0.128723998892924	0.101382488479263	217	NA	NA	0.884298829456235	0.113644509218389
RAC875_c4632_1681	6A	72	0.128801122251396	0.278801843317972	217	NA	NA	0.884298829456235	-0.0782498828417744
Kukri_rep_c68107_833	7B	90	0.128814955396426	0.474654377880184	217	NA	NA	0.884298829456235	0.0613272649517711
Tdurum_contig45588_730	5B	143	0.128829487534605	0.186635944700461	217	NA	NA	0.884298829456235	-0.0821096072886274
Excalibur_c7338_242	7B	134	0.12922804996344	0.306451612903226	217	NA	NA	0.884298829456235	0.0709157749190936
BobWhite_c11539_336	5A	148	0.129432148364816	0.336405529953917	217	NA	NA	0.884298829456235	-0.0699238792875079
BobWhite_c37325_92	3A	34	0.129565856553389	0.0460829493087558	217	NA	NA	0.884298829456235	0.136467623167306
BS00010849_51	3B	28	0.129824464174703	0.165898617511521	217	NA	NA	0.884298829456235	0.0858387093141602
wsnp_BE424100D_Ta_1_1	1D	107	0.129831663494843	0.465437788018433	217	NA	NA	0.884298829456235	-0.062573459762195
Tdurum_contig10654_704	4A	147	0.130125320211175	0.214285714285714	217	NA	NA	0.884298829456235	0.0835570818292215
wsnp_Ku_c4042_7375053	2B	89	0.130433438365049	0.297235023041475	217	NA	NA	0.884298829456235	-0.0783404661620395
wsnp_Ex_c19372_28313727	3B	62	0.130440864956376	0.354838709677419	217	NA	NA	0.884298829456235	0.0701384062378878
Excalibur_c25991_184	7B	53	0.130509902524456	0.447004608294931	217	NA	NA	0.884298829456235	-0.0617702982709396
wsnp_Ku_c38543_47157828	5A	139	0.130624096189899	0.338709677419355	217	NA	NA	0.884298829456235	0.0695727342712491
RAC875_c24098_141	4B	30	0.130627159311224	0.285714285714286	217	NA	NA	0.884298829456235	0.0648490302275011
BS00009287_51	5D	198	0.130719661696294	0.481566820276498	217	NA	NA	0.884298829456235	0.0650115501824722
Kukri_rep_c102608_599	5A	106	0.13085801003544	0.320276497695853	217	NA	NA	0.884298829456235	0.0644315041598613
wsnp_Ex_c790_1554988	5A	98	0.131131856678842	0.264976958525346	217	NA	NA	0.884298829456235	-0.0771152094336216
D_GB5Y7FA02IDDA9_183	7D	30	0.131768258576711	0.15668202764977	217	NA	NA	0.884298829456235	-0.0861923697292699
wsnp_JD_c23511_20069005	5A	85	0.131792696061249	0.299539170506912	217	NA	NA	0.884298829456235	0.0681489676483551
wsnp_Ex_c3747_6824863	1A	70	0.131807839713554	0.129032258064516	217	NA	NA	0.884298829456235	-0.105777480281873
wsnp_Ex_c6934_11953178	1A	70	0.131807839713554	0.129032258064516	217	NA	NA	0.884298829456235	-0.105777480281873
wsnp_Ra_c6474_11298858	1A	70	0.131807839714326	0.129032258064516	217	NA	NA	0.884298829456235	0.105777480281883
BS00067150_51	5A	99	0.131838615861525	0.117511520737327	217	NA	NA	0.884298829456235	-0.0931174887281898
Excalibur_rep_c67198_530	1B	31	0.13183983955535	0.163594470046083	217	NA	NA	0.884298829456235	0.108776730640614
RAC875_c91464_170	5A	68	0.132208312499009	0.253456221198157	217	NA	NA	0.884298829456235	0.0711234965170817
wsnp_Ex_c11246_18191331	3B	62	0.132335567080241	0.352534562211982	217	NA	NA	0.884298829456235	-0.0698081042361363
BS00033442_51	7A	126	0.132413633418208	0.490783410138249	217	NA	NA	0.884298829456235	0.0697946266125555
BS00091302_51	7B	59	0.13266585254606	0.147465437788018	217	NA	NA	0.884298829456235	0.0905045489736871
Kukri_c39759_102	7B	76	0.132900050291126	0.188940092165899	217	NA	NA	0.884298829456235	0.0827245804944354
Tdurum_contig31102_299	1B	74	0.132921857985138	0.21889400921659	217	NA	NA	0.884298829456235	-0.0798983377751856
BS00063973_51	5A	98	0.132986573034216	0.228110599078341	217	NA	NA	0.884298829456235	0.0771754138566152
Kukri_c10377_112	6B	33	0.133098197440593	0.324884792626728	217	NA	NA	0.884298829456235	0.0634204975088846
Tdurum_contig9874_547	1B	63	0.133205250464457	0.122119815668203	217	NA	NA	0.884298829456235	-0.121038412793657
RAC875_rep_c73201_205	2D	45	0.133369490789953	0.271889400921659	217	NA	NA	0.884298829456235	0.0721810983828792
BS00071597_51	3B	125	0.13362631395765	0.398617511520737	217	NA	NA	0.884298829456235	-0.0609606482266898
BS00035273_51	1A	150	0.133716003589924	0.341013824884793	217	NA	NA	0.884298829456235	0.0645553176687113
RAC875_c8254_594	6B	122	0.133749152379881	0.375576036866359	217	NA	NA	0.884298829456235	0.058820766617087
Excalibur_c3260_989	1D	68	0.133851695177515	0.357142857142857	217	NA	NA	0.884298829456235	-0.066647479174005
BS00086679_51	1D	68	0.133863735825023	0.352534562211982	217	NA	NA	0.884298829456235	0.0760514434589119
wsnp_Ex_c13953_21831752	4A	151	0.134072774722522	0.0622119815668203	217	NA	NA	0.884298829456235	0.123031441615113
BS00092953_51	5B	49	0.134151828662984	0.297235023041475	217	NA	NA	0.884298829456235	-0.0766968775868957
wsnp_Ex_c19582_28564743	7A	136	0.13440122258616	0.426267281105991	217	NA	NA	0.884298829456235	0.0703002699982989
Tdurum_contig46611_1061	7A	134	0.134430412149534	0.0829493087557604	217	NA	NA	0.884298829456235	0.112651745972016
BS00044311_51	6A	77	0.134508428441576	0.278801843317972	217	NA	NA	0.884298829456235	0.0850953457842252
wsnp_Ex_c47153_52447514	7B	76	0.134803111934932	0.182027649769585	217	NA	NA	0.884298829456235	-0.0863598482973273
Tdurum_contig99764_60	3B	125	0.134923690705017	0.400921658986175	217	NA	NA	0.884298829456235	-0.0611841565187881
Kukri_rep_c103857_458	5A	63	0.134975019270933	0.193548387096774	217	NA	NA	0.884298829456235	0.0768709139032495
RAC875_c49940_385	5A	63	0.134975019270933	0.193548387096774	217	NA	NA	0.884298829456235	0.0768709139032495
Tdurum_contig42092_281	5B	56	0.135229000684118	0.140552995391705	217	NA	NA	0.884298829456235	-0.115492522293341
wsnp_Ex_c1782_3365844	2A	102	0.135830072215358	0.0691244239631336	217	NA	NA	0.884298829456235	0.109815161622213
wsnp_Ex_rep_c69124_68035485	2A	104	0.135830072215358	0.0691244239631336	217	NA	NA	0.884298829456235	0.109815161622213
wsnp_Ex_c60588_60977198	2A	104	0.13583007221559	0.0691244239631337	217	NA	NA	0.884298829456235	-0.109815161622237
wsnp_Ex_rep_c101866_87158671	2A	102	0.13583007221559	0.0691244239631337	217	NA	NA	0.884298829456235	-0.109815161622237
BS00106588_51	6B	67	0.136458145432299	0.474654377880184	217	NA	NA	0.884298829456235	0.0668325051161389
Excalibur_rep_c69054_795	6A	141	0.136567112923112	0.36405529953917	217	NA	NA	0.884298829456235	0.062870739771359
RAC875_c67063_703	7A	125	0.136603372300427	0.115207373271889	217	NA	NA	0.884298829456235	0.0947423681645603
RAC875_rep_c106439_1159	6A	48	0.136670592862115	0.398617511520737	217	NA	NA	0.884298829456235	-0.0672135373633029
Kukri_rep_c103404_314	7D	26	0.137116064826958	0.13594470046083	217	NA	NA	0.884298829456235	0.0897371749465137
Kukri_c52_225	5B	78	0.137149431395215	0.30184331797235	217	NA	NA	0.884298829456235	-0.0738445238299512
BobWhite_c5178_188	2A	149	0.137209207208176	0.304147465437788	217	NA	NA	0.884298829456235	0.0699332145427451
BS00021695_51	7B	58	0.137352948755334	0.186635944700461	217	NA	NA	0.884298829456235	0.080295999826582
Excalibur_c373_1347	7B	96	0.137396384297323	0.347926267281106	217	NA	NA	0.884298829456235	-0.0735955631325176
Kukri_c44_1704	2B	80	0.137428787813243	0.474654377880184	217	NA	NA	0.884298829456235	-0.0625761058286152
RAC875_c4668_771	6A	13	0.137612263684559	0.209677419354839	217	NA	NA	0.884298829456235	-0.0785673867897501
Tdurum_contig12045_246	6A	13	0.137612263684559	0.209677419354839	217	NA	NA	0.884298829456235	-0.0785673867897501
Tdurum_contig81516_69	6A	85	0.137655846837688	0.391705069124424	217	NA	NA	0.884298829456235	-0.0673715717384837
BS00025795_51	5B	132	0.137781791636003	0.165898617511521	217	NA	NA	0.884298829456235	0.0801609174110638
wsnp_BE497820A_Ta_2_2	5A	50	0.137890174009253	0.0875576036866359	217	NA	NA	0.884298829456235	-0.111255813367407
BS00105606_51	1B	58	0.138095946425795	0.15668202764977	217	NA	NA	0.884298829456235	0.108269519547733
Excalibur_rep_c106078_822	1B	90	0.13813630200414	0.262672811059908	217	NA	NA	0.884298829456235	-0.0700810029923282
BS00068390_51	5B	49	0.138360449224874	0.297235023041475	217	NA	NA	0.884298829456235	-0.0765022840029559
Kukri_c46621_143	2B	89	0.138452634904451	0.294930875576037	217	NA	NA	0.884298829456235	-0.0769585833404136
RAC875_c4952_719	3A	48	0.138470985037725	0.0967741935483871	217	NA	NA	0.884298829456235	-0.111535915280236
Kukri_c38882_391	6A	79	0.138555413030621	0.230414746543779	217	NA	NA	0.884298829456235	-0.0744813941447671
wsnp_Ex_c11229_18163892	3A	185	0.138760203724453	0.463133640552995	217	NA	NA	0.884298829456235	0.0588218378999343
RAC875_c26487_118	6B	66	0.139082244270844	0.384792626728111	217	NA	NA	0.884298829456235	0.065522964542243
BS00095819_51	7B	72	0.139440831261321	0.412442396313364	217	NA	NA	0.884298829456235	-0.0725211796965972
wsnp_Ku_c4067_7419106	7B	70	0.139440831261321	0.412442396313364	217	NA	NA	0.884298829456235	-0.0725211796965972
Kukri_rep_c81206_235	1A	70	0.139638819159296	0.122119815668203	217	NA	NA	0.884298829456235	0.103284825204449
RAC875_c53095_51	1A	70	0.139638819159296	0.122119815668203	217	NA	NA	0.884298829456235	0.103284825204449
BS00063063_51	1A	70	0.139638819159451	0.122119815668203	217	NA	NA	0.884298829456235	-0.103284825204454
IACX7848	7A	161	0.139647876198197	0.26036866359447	217	NA	NA	0.884298829456235	-0.0655068698141026
Jagger_c2161_211	7B	57	0.139970346760543	0.193548387096774	217	NA	NA	0.885467582807336	-0.0789520469559406
Excalibur_c92555_283	5B	161	0.140323955047825	0.338709677419355	217	NA	NA	0.886051336439889	0.0683942468905236
wsnp_Ex_c17452_26163465	1B	70	0.140416577356112	0.306451612903226	217	NA	NA	0.886051336439889	-0.0695102913959946
wsnp_Ex_c6378_11086366	1B	91	0.140737141346257	0.290322580645161	217	NA	NA	0.886051336439889	-0.0659804761225971
CAP12_c3551_85	3B	88	0.140934963831493	0.0691244239631336	217	NA	NA	0.886051336439889	0.107480982634982
BS00063214_51	3D	156	0.141085101860416	0.276497695852535	217	NA	NA	0.886051336439889	0.0673350450663541
BS00035690_51	1B	63	0.14134630995769	0.149769585253456	217	NA	NA	0.886051336439889	0.105609067379277
Tdurum_contig17697_771	7B	131	0.141421194897097	0.329493087557604	217	NA	NA	0.886051336439889	-0.06529671128785
RAC875_c36614_344	2B	107	0.141502492751784	0.133640552995392	217	NA	NA	0.886051336439889	0.0868436909859724
Ra_c70829_369	7A	163	0.141841129734168	0.433179723502304	217	NA	NA	0.886051336439889	-0.0630340314496127
BS00107069_51	4A	62	0.141906809365789	0.251152073732719	217	NA	NA	0.886051336439889	-0.0674372571899546
BS00040742_51	3B	88	0.142133571709488	0.0737327188940092	217	NA	NA	0.886051336439889	0.103702302383141
wsnp_Ex_c8208_13870372	3B	88	0.142133571709488	0.0737327188940092	217	NA	NA	0.886051336439889	0.103702302383141
IAAV4582	7B	145	0.142345723375122	0.193548387096774	217	NA	NA	0.886051336439889	0.083325387950028
BS00073034_51	1B	61	0.142357621146834	0.133640552995392	217	NA	NA	0.886051336439889	-0.107369409381521
BS00023161_51	5B	48	0.142369561165174	0.129032258064516	217	NA	NA	0.886051336439889	-0.0997510949610181
BS00082219_51	5A	118	0.142839710551091	0.288018433179724	217	NA	NA	0.886051336439889	0.0643420827435754
RAC875_c15807_669	4B	70	0.143136591283536	0.124423963133641	217	NA	NA	0.886051336439889	-0.0875530295524127
wsnp_Ex_c7002_12063325	6A	131	0.143158546129715	0.202764976958525	217	NA	NA	0.886051336439889	-0.0735860880686516
BS00021718_51	2D	45	0.143257434528425	0.285714285714286	217	NA	NA	0.886051336439889	-0.066101052073158
wsnp_Ex_rep_c98716_85135069	6A	141	0.143517297112439	0.470046082949309	217	NA	NA	0.886051336439889	-0.0651194881507955
wsnp_Ex_c2054_3852564	7D	94	0.14407227877353	0.433179723502304	217	NA	NA	0.886051336439889	-0.0621168033935469
BobWhite_c4399_447	7A	136	0.144075358232983	0.0875576036866359	217	NA	NA	0.886051336439889	-0.106601101509597
IACX3991	7B	53	0.144108311509768	0.161290322580645	217	NA	NA	0.886051336439889	-0.0822503794784666
wsnp_Ex_rep_c115803_95396724	6A	32	0.144220500638919	0.175115207373272	217	NA	NA	0.886051336439889	-0.0759299082205178
wsnp_Ex_rep_c68183_66958099	1A	70	0.14425800135893	0.124423963133641	217	NA	NA	0.886051336439889	0.103964487496574
wsnp_Ex_rep_c102011_87270703	6A	77	0.144321130108771	0.299539170506912	217	NA	NA	0.886051336439889	0.0812087252035241
wsnp_Ex_c10842_17637744	5B	44	0.144842005086741	0.230414746543779	217	NA	NA	0.886051336439889	-0.0906759021562564
RAC875_rep_c99492_65	2B	80	0.144869581709847	0.472350230414747	217	NA	NA	0.886051336439889	-0.0623092233377811
IACX5670	2D	45	0.145328620192602	0.283410138248848	217	NA	NA	0.886051336439889	0.0657814553437461
RFL_Contig5917_3026	2D	45	0.145328620192602	0.283410138248848	217	NA	NA	0.886051336439889	0.0657814553437461
BS00066456_51	7B	164	0.145472056981928	0.188940092165899	217	NA	NA	0.886051336439889	0.0859276369469733
wsnp_Ex_c17176_25816766	7B	134	0.145695451071711	0.255760368663594	217	NA	NA	0.886051336439889	-0.0683096323186714
wsnp_Ex_c29368_38408543	6A	77	0.145957554243178	0.285714285714286	217	NA	NA	0.886051336439889	-0.0819610697430377
IAAV2376	2A	102	0.146261547585176	0.297235023041475	217	NA	NA	0.886051336439889	0.0668423316745539
BS00011451_51	1D	68	0.146398201628289	0.354838709677419	217	NA	NA	0.886051336439889	-0.0739930206637709
tplb0044p22_2330	1D	68	0.14639820162843	0.354838709677419	217	NA	NA	0.886051336439889	0.0739930206637531
Jagger_c10188_98	2B	154	0.146622362426331	0.0921658986175115	217	NA	NA	0.886051336439889	-0.105741991991652
RAC875_c24982_583	3B	125	0.146704642350246	0.391705069124424	217	NA	NA	0.886051336439889	-0.0597627924962119
BobWhite_rep_c62964_873	2A	102	0.146737804143397	0.0645161290322581	217	NA	NA	0.886051336439889	0.110566719046158
BS00067163_51	3D	130	0.146939185920145	0.368663594470046	217	NA	NA	0.886051336439889	0.059709112229914
wsnp_Ku_c6464_11320381	5B	49	0.147223778920315	0.292626728110599	217	NA	NA	0.886051336439889	-0.0749497328659103
Kukri_c9073_1450	5B	62	0.147228251323784	0.354838709677419	217	NA	NA	0.886051336439889	0.0678681106845751
tplb0053o08_2004	1A	29	0.147538464999467	0.299539170506912	217	NA	NA	0.886051336439889	0.0609947249300546
BS00049793_51	5B	49	0.147718995769485	0.292626728110599	217	NA	NA	0.886051336439889	0.0755505220964849
wsnp_Ex_c10718_17457870	6A	131	0.14776866855735	0.285714285714286	217	NA	NA	0.886051336439889	-0.0635502718979968
BS00060073_51	3B	71	0.147829349657119	0.138248847926267	217	NA	NA	0.886051336439889	0.0824997894585735
BS00032112_51	1A	79	0.147919139911594	0.442396313364055	217	NA	NA	0.886051336439889	-0.0611969695635146
RAC875_c38693_319	7B	167	0.147951581059552	0.147465437788018	217	NA	NA	0.886051336439889	0.0771861201217732
wsnp_Ex_c11578_18655261	6A	85	0.147956589012633	0.389400921658986	217	NA	NA	0.886051336439889	0.0662492836118478
CAP8_rep_c8162_101	2B	112	0.148106636973362	0.0391705069124424	217	NA	NA	0.886051336439889	0.139463558238014
Excalibur_c40976_111	2B	109	0.148106636973362	0.0391705069124424	217	NA	NA	0.886051336439889	0.139463558238014
Excalibur_c12169_1088	2A	102	0.148194163932465	0.320276497695853	217	NA	NA	0.886051336439889	-0.0671132950152433
Kukri_c322_1394	4B	68	0.148251025959739	0.0714285714285714	217	NA	NA	0.886051336439889	0.110874221990699
BS00083078_51	2B	90	0.148296821480304	0.311059907834101	217	NA	NA	0.886051336439889	0.0730110228467051
BS00003575_51	1B	64	0.148376189417268	0.147465437788018	217	NA	NA	0.886051336439889	0.104824697730621
wsnp_JD_rep_c62985_40164465	1B	63	0.148376189417268	0.147465437788018	217	NA	NA	0.886051336439889	0.104824697730621
wsnp_Ku_c42416_50159250	5A	98	0.148459522732794	0.214285714285714	217	NA	NA	0.886051336439889	0.0776017878788053
Kukri_c10430_1138	7B	131	0.148780366354819	0.308755760368664	217	NA	NA	0.886051336439889	0.0648057161236117
BS00060255_51	3B	62	0.14878068086762	0.158986175115207	217	NA	NA	0.886051336439889	0.0789919818062046
RAC875_c32848_578	1B	90	0.148904521721974	0.248847926267281	217	NA	NA	0.886051336439889	0.0731413547285271
Kukri_c6266_260	5A	97	0.149096089557071	0.26036866359447	217	NA	NA	0.886051336439889	-0.0742765872758753
wsnp_Ex_c28679_37784735	3A	185	0.14925300105256	0.5	217	NA	NA	0.886051336439889	-0.0557365216705961
wsnp_Ex_c15972_24385702	7B	69	0.149270541662557	0.410138248847926	217	NA	NA	0.886051336439889	-0.0706440750339752
RFL_Contig4849_702	2B	99	0.149300735815888	0.244239631336406	217	NA	NA	0.886051336439889	0.066585698041969
BS00086046_51	6A	79	0.149555672497867	0.230414746543779	217	NA	NA	0.886051336439889	-0.0721397685112919
BobWhite_c13525_262	2B	119	0.149557537149326	0.274193548387097	217	NA	NA	0.886051336439889	0.0714477009892089
RAC875_c35310_770	3B	62	0.149668386343291	0.15668202764977	217	NA	NA	0.886051336439889	-0.0791351067739825
Tdurum_contig28703_293	1B	9	0.150345902053703	0.142857142857143	217	NA	NA	0.886051336439889	0.101510192400497
BobWhite_c20692_123	5B	68	0.150454413614638	0.403225806451613	217	NA	NA	0.886051336439889	0.100219513482948
BS00023202_51	2A	149	0.15055151594433	0.304147465437788	217	NA	NA	0.886051336439889	-0.0674350688779768
BS00084133_51	5D	198	0.150922344665465	0.486175115207373	217	NA	NA	0.886051336439889	-0.0621016796150613
Kukri_c25215_124	1A	79	0.151190333197308	0.435483870967742	217	NA	NA	0.886051336439889	0.0602124326722038
BS00022537_51	5D	198	0.151398974929756	0.47926267281106	217	NA	NA	0.886051336439889	-0.061725300382335
IAAV5743	2B	157	0.151621461951972	0.0460829493087558	217	NA	NA	0.886051336439889	0.126079244169773
BobWhite_c39656_106	1B	91	0.151689989936466	0.292626728110599	217	NA	NA	0.886051336439889	0.0642812357126274
IACX203	6B	67	0.152335640881435	0.483870967741935	217	NA	NA	0.886051336439889	0.0640221853465732
RAC875_c17182_600	7B	3	0.152622463781802	0.271889400921659	217	NA	NA	0.886051336439889	-0.0648174111105355
Excalibur_c100270_78	6B	37	0.152704738991922	0.251152073732719	217	NA	NA	0.886051336439889	0.064370298280533
BS00083918_51	6B	120	0.152854119562106	0.0783410138248848	217	NA	NA	0.886051336439889	-0.10626068408105
BS00068556_51	3B	92	0.15314689641572	0.264976958525346	217	NA	NA	0.886051336439889	-0.0627507415471129
Kukri_c147_1620	1B	65	0.15319843405074	0.451612903225806	217	NA	NA	0.886051336439889	0.0646463321819191
Tdurum_contig7992_605	4A	127	0.153596763991507	0.19815668202765	217	NA	NA	0.886051336439889	-0.084492172535418
BS00065864_51	5B	161	0.153713605494139	0.329493087557604	217	NA	NA	0.886051336439889	0.0680895696830355
BobWhite_c39214_164	5B	133	0.153734457884109	0.241935483870968	217	NA	NA	0.886051336439889	0.0653071863370371
wsnp_Ex_c53170_56501500	5B	133	0.153734457884196	0.241935483870968	217	NA	NA	0.886051336439889	-0.0653071863370425
RAC875_c47137_112	1B	61	0.153838938617986	0.138248847926267	217	NA	NA	0.886051336439889	-0.112016628677381
BobWhite_c8253_397	2B	109	0.15388684629301	0.133640552995392	217	NA	NA	0.886051336439889	-0.0926045410118661
Excalibur_c15095_831	3B	125	0.153944444671847	0.403225806451613	217	NA	NA	0.886051336439889	-0.0579553777812158
BS00037871_51	3B	125	0.153944444671989	0.403225806451613	217	NA	NA	0.886051336439889	0.0579553777811981
RAC875_c67063_984	7A	125	0.153957161340965	0.117511520737327	217	NA	NA	0.886051336439889	0.0893069522175693
BobWhite_s66966_118	4A	127	0.15464320975472	0.184331797235023	217	NA	NA	0.886051336439889	0.084071848013707
Kukri_c51068_528	7A	126	0.154838040497906	0.32258064516129	217	NA	NA	0.886051336439889	-0.0606397274752943
Excalibur_c2795_1518	5D	198	0.154878073785115	0.338709677419355	217	NA	NA	0.886051336439889	0.0574303337125173
wsnp_BE497820B_Ta_2_1	5B	49	0.155024225558222	0.488479262672811	217	NA	NA	0.886051336439889	0.0644268857276877
BS00023055_51	7A	75	0.155322134598909	0.283410138248848	217	NA	NA	0.886051336439889	-0.0654539920104078
BS00073230_51	2D	40	0.15544567222447	0.0967741935483871	217	NA	NA	0.886051336439889	-0.0945676284221975
BS00022667_51	1A	35	0.155452801858543	0.140552995391705	217	NA	NA	0.886051336439889	-0.0917065843671256
wsnp_Ex_c3722_6786328	3B	77	0.155529440453749	0.0921658986175115	217	NA	NA	0.886051336439889	0.0974843870294571
BS00000006_51	5A	147	0.155938368274927	0.347926267281106	217	NA	NA	0.886051336439889	0.0658511421493433
Kukri_rep_c69267_496	2B	97	0.15622562998161	0.158986175115207	217	NA	NA	0.886051336439889	0.0826934588796284
BS00071041_51	3B	125	0.156236124415355	0.407834101382488	217	NA	NA	0.886051336439889	0.0576583831698851
BS00003813_51	1A	70	0.156284777885017	0.126728110599078	217	NA	NA	0.886051336439889	0.101112152521345
Kukri_c23382_1431	1A	70	0.156284777885017	0.126728110599078	217	NA	NA	0.886051336439889	0.101112152521345
wsnp_Ra_rep_c105422_89367749	1A	70	0.156284777885017	0.126728110599078	217	NA	NA	0.886051336439889	0.101112152521345
wsnp_Ex_c22766_31972812	3A	88	0.156345687268853	0.124423963133641	217	NA	NA	0.886051336439889	-0.0810799478412507
RAC875_c38663_2179	4A	49	0.156374579769643	0.0645161290322581	217	NA	NA	0.886051336439889	-0.116245481467232
wsnp_CAP7_c32_19340	4A	49	0.156374579769643	0.0645161290322581	217	NA	NA	0.886051336439889	-0.116245481467232
wsnp_Ku_c61953_63254478	4A	49	0.156374579769643	0.0645161290322581	217	NA	NA	0.886051336439889	-0.116245481467232
wsnp_Ex_c31256_40071875	6B	72	0.156538604276961	0.103686635944701	217	NA	NA	0.886051336439889	-0.103555504929787
Tdurum_contig29484_628	1A	43	0.156596020750849	0.456221198156682	217	NA	NA	0.886051336439889	-0.0607650655210676
BS00021923_51	2D	40	0.157638065274091	0.101382488479263	217	NA	NA	0.886051336439889	-0.0933334736774185
RAC875_c42866_1323	7A	33	0.15788481513355	0.264976958525346	217	NA	NA	0.886051336439889	0.0634757363807115
Tdurum_contig67161_99	7B	136	0.157941190901354	0.460829493087558	217	NA	NA	0.886051336439889	-0.0579342383297359
RFL_Contig5706_1294	1B	70	0.157992998727668	0.306451612903226	217	NA	NA	0.886051336439889	-0.0671398862415042
wsnp_JD_c4485_5618761	1B	70	0.157992998727795	0.306451612903226	217	NA	NA	0.886051336439889	0.067139886241474
Excalibur_c12996_775	7A	136	0.158105531135773	0.251152073732719	217	NA	NA	0.886051336439889	-0.0743463571640053
Kukri_c3501_1175	2B	157	0.158290510023158	0.101382488479263	217	NA	NA	0.886051336439889	-0.0892270394061274
Tdurum_contig17712_115	5A	69	0.158340235091835	0.122119815668203	217	NA	NA	0.886051336439889	0.0870309084027774
tplb0035h03_1251	7B	145	0.158592260319102	0.145161290322581	217	NA	NA	0.886051336439889	-0.0777079722647604
BobWhite_rep_c66990_294	3B	80	0.158592562546764	0.115207373271889	217	NA	NA	0.886051336439889	0.0893568069075243
wsnp_CAP11_c1043_618449	1D	68	0.158632490087203	0.357142857142857	217	NA	NA	0.886051336439889	0.0713037808393402
Excalibur_c91745_337	5D	191	0.158644225118971	0.170506912442396	217	NA	NA	0.886051336439889	-0.0744253645238118
wsnp_Ex_c18662_27538313	1A	70	0.158721374423996	0.105990783410138	217	NA	NA	0.886051336439889	0.105954864509885
wsnp_Ex_rep_c67635_66292308	3A	16	0.15893052179416	0.488479262672811	217	NA	NA	0.886051336439889	-0.0586804332706929
Kukri_c49784_86	2B	169	0.159380495853638	0.451612903225806	217	NA	NA	0.886051336439889	0.0568543328835105
Kukri_c3044_188	6B	57	0.159833758117763	0.158986175115207	217	NA	NA	0.886051336439889	-0.0989131961695477
BobWhite_c47086_539	2D	41	0.159868635641115	0.0944700460829493	217	NA	NA	0.886051336439889	-0.0939357161837648
BS00062864_51	2D	42	0.159868635641115	0.0944700460829493	217	NA	NA	0.886051336439889	-0.0939357161837648
BS00063674_51	2D	40	0.159868635641115	0.0944700460829493	217	NA	NA	0.886051336439889	-0.0939357161837648
BS00073229_51	2D	40	0.159868635641115	0.0944700460829493	217	NA	NA	0.886051336439889	-0.0939357161837648
BS00106937_51	2D	40	0.159868635641115	0.0944700460829493	217	NA	NA	0.886051336439889	-0.0939357161837648
Kukri_c1016_2269	2D	40	0.159868635641115	0.0944700460829493	217	NA	NA	0.886051336439889	-0.0939357161837648
Kukri_c4790_1174	2D	40	0.159868635641115	0.0944700460829493	217	NA	NA	0.886051336439889	-0.0939357161837648
IAAV691	2A	98	0.15986863564144	0.0944700460829493	217	NA	NA	0.886051336439889	0.0939357161837675
RFL_Contig2187_1025	5A	53	0.159908991495868	0.442396313364055	217	NA	NA	0.886051336439889	-0.0551200158283809
Tdurum_contig30201_63	2B	157	0.160820078716822	0.170506912442396	217	NA	NA	0.886051336439889	-0.0734395684727005
wsnp_Ku_c8927_15048149	2A	116	0.160866271612696	0.483870967741935	217	NA	NA	0.886051336439889	0.0593816075272251
wsnp_Ex_c1255_2411550	1A	155	0.160879008077752	0.267281105990783	217	NA	NA	0.886051336439889	-0.0604074206093443
BS00062759_51	1A	144	0.160889588533444	0.315668202764977	217	NA	NA	0.886051336439889	0.0614946732259387
Kukri_rep_c72756_155	5B	132	0.160908441797725	0.0737327188940092	217	NA	NA	0.886051336439889	0.108966228026247
Excalibur_c20459_1081	6A	134	0.161437796562715	0.361751152073733	217	NA	NA	0.886051336439889	0.0591708057560005
Excalibur_c1925_2569	5B	132	0.161576515936919	0.0806451612903226	217	NA	NA	0.886051336439889	-0.109350422516121
RAC875_c48052_127	5B	132	0.161576515936919	0.0806451612903226	217	NA	NA	0.886051336439889	-0.109350422516121
RAC875_rep_c109658_382	5B	132	0.161576515936919	0.0806451612903226	217	NA	NA	0.886051336439889	-0.109350422516121
Excalibur_c92906_314	5B	132	0.161576515937667	0.0806451612903226	217	NA	NA	0.886051336439889	0.109350422516087
Kukri_c55310_94	5B	132	0.161576515937667	0.0806451612903226	217	NA	NA	0.886051336439889	0.109350422516087
RAC875_rep_c109658_211	5B	132	0.161576515937667	0.0806451612903226	217	NA	NA	0.886051336439889	0.109350422516087
BS00077448_51	6A	85	0.161991718539218	0.387096774193548	217	NA	NA	0.886051336439889	0.0641740835815003
Tdurum_contig75819_1471	4A	137	0.162207084820838	0.193548387096774	217	NA	NA	0.886051336439889	0.0836137320265493
Excalibur_c73922_55	2B	108	0.162209086522152	0.105990783410138	217	NA	NA	0.886051336439889	0.0997923780823982
wsnp_Ex_c10838_17631243	2B	105	0.162375764080014	0.142857142857143	217	NA	NA	0.886051336439889	-0.0766462945343775
Kukri_c78330_327	7B	71	0.162498102734724	0.414746543778802	217	NA	NA	0.886051336439889	-0.0690105651857138
Excalibur_c21372_142	3B	62	0.162931200135133	0.15668202764977	217	NA	NA	0.886051336439889	-0.0764140446255155
RFL_Contig727_736	5A	52	0.163397729897914	0.19815668202765	217	NA	NA	0.886051336439889	0.0722434429760686
Kukri_rep_c78644_408	4B	96	0.163520333115675	0.0806451612903226	217	NA	NA	0.886051336439889	0.0960801273636065
Kukri_c42202_271	1B	90	0.163530935319224	0.244239631336406	217	NA	NA	0.886051336439889	0.0679339682120546
Excalibur_rep_c101527_180	5B	72	0.163685589162006	0.237327188940092	217	NA	NA	0.886051336439889	0.0879294258596062
Kukri_c27591_1180	5B	71	0.163685589162006	0.237327188940092	217	NA	NA	0.886051336439889	0.0879294258596062
Kukri_c64573_443	5B	72	0.163685589162006	0.237327188940092	217	NA	NA	0.886051336439889	0.0879294258596062
BobWhite_c4773_85	5B	72	0.163685589162317	0.237327188940092	217	NA	NA	0.886051336439889	-0.0879294258596026
wsnp_Ku_c10418_17237935	2A	6	0.163750857553878	0.0852534562211982	217	NA	NA	0.886051336439889	-0.0939120950351935
BS00094322_51	6B	67	0.163890472400488	0.419354838709677	217	NA	NA	0.886051336439889	0.065137897203833
RAC875_c17455_152	2B	114	0.163918668281952	0.117511520737327	217	NA	NA	0.886051336439889	-0.0862777462940798
Excalibur_c5083_718	6B	80	0.163919176110278	0.269585253456221	217	NA	NA	0.886051336439889	0.0656471154265432
BS00109560_51	5B	97	0.164901836386155	0.5	217	NA	NA	0.886051336439889	-0.0626556121684914
RAC875_c17720_501	2B	70	0.165125852336369	0.165898617511521	217	NA	NA	0.886051336439889	0.0782441694917697
wsnp_Ra_c22775_32274079	4A	133	0.165163732329955	0.184331797235023	217	NA	NA	0.886051336439889	-0.0839961724683551
Tdurum_contig12123_1650	6B	114	0.165337126645582	0.0921658986175115	217	NA	NA	0.886051336439889	-0.102198731454305
wsnp_Ku_c5693_10079343	7A	209	0.165475657306354	0.331797235023041	217	NA	NA	0.886051336439889	-0.0597631241930223
wsnp_Ex_rep_c66893_65301351	3B	82	0.165616423858225	0.175115207373272	217	NA	NA	0.886051336439889	0.0792448292367922
BS00068083_51	1B	78	0.165631561762786	0.15668202764977	217	NA	NA	0.886051336439889	-0.0815826014760859
BobWhite_c19919_516	4A	62	0.165736019413224	0.306451612903226	217	NA	NA	0.886051336439889	0.0619303764479753
wsnp_Ex_c40595_47620787	1A	75	0.165825412242967	0.101382488479263	217	NA	NA	0.886051336439889	-0.0894306401267793
Excalibur_c53632_204	7A	128	0.166034716272152	0.297235023041475	217	NA	NA	0.886051336439889	0.0646061464475238
Tdurum_contig12008_803	3B	10	0.166120079565955	0.152073732718894	217	NA	NA	0.886051336439889	-0.0711656961245968
wsnp_Ex_c11697_18821490	1A	70	0.166142030354928	0.131336405529954	217	NA	NA	0.886051336439889	0.0950821499279808
wsnp_Ex_c17684_26426672	1A	70	0.166142030354928	0.131336405529954	217	NA	NA	0.886051336439889	0.0950821499279808
BS00010514_51	2D	40	0.166156270189643	0.0967741935483871	217	NA	NA	0.886051336439889	0.0924114360544008
IAAV7575	1B	63	0.166173006692115	0.129032258064516	217	NA	NA	0.886051336439889	0.10866608537448
BS00022625_51	1B	63	0.166410916081758	0.149769585253456	217	NA	NA	0.886051336439889	0.0994970860443232
Ra_c14408_576	6A	77	0.166449549803223	0.276497695852535	217	NA	NA	0.886051336439889	0.0769874252975384
Tdurum_contig13879_919	1B	160	0.166682694602245	0.297235023041475	217	NA	NA	0.886051336439889	0.0618140739572723
Excalibur_c9001_569	3B	66	0.166725200716763	0.21889400921659	217	NA	NA	0.886051336439889	0.0693534849752027
Tdurum_contig12045_327	6A	13	0.16716915034856	0.202764976958525	217	NA	NA	0.886051336439889	0.0729307123525942
BS00069899_51	2D	40	0.167406589431276	0.0944700460829493	217	NA	NA	0.886051336439889	-0.0922139782824303
wsnp_Ku_c330_683203	1A	153	0.167475831996123	0.262672811059908	217	NA	NA	0.886051336439889	-0.0601943780261252
Ra_c9698_1606	6B	73	0.167584226639421	0.304147465437788	217	NA	NA	0.886051336439889	-0.0646821980046717
wsnp_Ex_c3365_6183009	1A	70	0.167714323559923	0.124423963133641	217	NA	NA	0.886051336439889	0.0959647002080697
BobWhite_c10238_127	2B	90	0.167764725201754	0.306451612903226	217	NA	NA	0.886051336439889	0.0693784906761454
BS00070001_51	2B	89	0.167764725201754	0.306451612903226	217	NA	NA	0.886051336439889	0.0693784906761454
IAAV980	2B	89	0.167764725201754	0.306451612903226	217	NA	NA	0.886051336439889	0.0693784906761454
wsnp_JD_c14769_14413046	4A	49	0.167901539834805	0.0691244239631336	217	NA	NA	0.886051336439889	0.107978757775519
wsnp_Ex_rep_c109274_92142043	6A	141	0.167935590396109	0.495391705069124	217	NA	NA	0.886051336439889	-0.0625444473938295
wsnp_Ra_c389_826890	7A	241	0.167948039001828	0.299539170506912	217	NA	NA	0.886051336439889	0.058915946534924
BS00021714_51	1A	78	0.168061350170676	0.396313364055299	217	NA	NA	0.886051336439889	-0.0572636958067392
tplb0045p11_893	7A	148	0.168321092068276	0.43778801843318	217	NA	NA	0.886051336439889	-0.0587699968640756
BS00022424_51	3A	141	0.168643946883753	0.0875576036866359	217	NA	NA	0.886051336439889	0.0913558617816506
IAAV5370	3A	123	0.168727256226136	0.258064516129032	217	NA	NA	0.886051336439889	0.0630048591450052
BS00048610_51	1B	77	0.168907012456381	0.138248847926267	217	NA	NA	0.886051336439889	-0.0857739947803182
BobWhite_c26529_106	7A	136	0.169243094639192	0.15668202764977	217	NA	NA	0.886051336439889	0.0854534243323197
BS00105878_51	3B	95	0.169624206969266	0.440092165898617	217	NA	NA	0.886051336439889	-0.0539248658286002
tplb0040b02_681	7B	177	0.169717296562539	0.341013824884793	217	NA	NA	0.886051336439889	-0.0658524637377944
BS00093740_51	1B	63	0.169990015473979	0.142857142857143	217	NA	NA	0.886051336439889	0.109991064335787
wsnp_BE443187A_Ta_2_3	5A	50	0.170149061311063	0.205069124423963	217	NA	NA	0.886051336439889	0.0676062836824851
wsnp_Ex_c1318_2519998	1D	87	0.17018476349788	0.251152073732719	217	NA	NA	0.886051336439889	-0.0733353992411008
BS00090866_51	4A	101	0.170528184012024	0.274193548387097	217	NA	NA	0.886051336439889	-0.0673587471097719
Ex_c19516_3687	2A	6	0.170589395546597	0.0967741935483871	217	NA	NA	0.886051336439889	-0.086691074070032
Kukri_c637_974	5B	218	0.170748255502937	0.152073732718894	217	NA	NA	0.886051336439889	-0.0826661686746206
RAC875_c76611_364	3B	14	0.170762464065	0.290322580645161	217	NA	NA	0.886051336439889	0.0603273870101368
Kukri_c96249_58	5D	130	0.170832466252292	0.13594470046083	217	NA	NA	0.886051336439889	-0.0832246674517663
BS00007437_51	5B	45	0.171071326123082	0.405529953917051	217	NA	NA	0.886051336439889	-0.0641878438030759
Tdurum_contig12967_831	5A	50	0.1712291219933	0.195852534562212	217	NA	NA	0.886051336439889	-0.0687620371620312
CAP7_c1241_128	1B	65	0.171271962509592	0.163594470046083	217	NA	NA	0.886051336439889	-0.0785298853905605
IAAV3173	2D	40	0.171412179182667	0.0921658986175116	217	NA	NA	0.886051336439889	-0.091879619637794
IAAV2147	1B	44	0.171432796413298	0.131336405529954	217	NA	NA	0.886051336439889	0.0902860051317163
RAC875_rep_c113555_122	2B	88	0.171475695758427	0.370967741935484	217	NA	NA	0.886051336439889	-0.0841227188852542
Kukri_c94033_432	4B	68	0.171475902986102	0.0944700460829493	217	NA	NA	0.886051336439889	0.0927708510155298
wsnp_Ex_c35_77935	7A	74	0.171740562862423	0.30184331797235	217	NA	NA	0.886051336439889	0.0609051776096159
IACX14305	6A	77	0.171783141155572	0.297235023041475	217	NA	NA	0.886051336439889	0.075925813993706
wsnp_Ku_c10877_17896883	5D	191	0.17183519328709	0.168202764976959	217	NA	NA	0.886051336439889	-0.0729945831056789
wsnp_Ra_c8484_14372772	1B	70	0.171861980691002	0.308755760368664	217	NA	NA	0.886051336439889	-0.0643533868250099
wsnp_Ra_c8484_14372815	1B	70	0.171861980691002	0.308755760368664	217	NA	NA	0.886051336439889	-0.0643533868250099
tplb0023b14_704	1B	70	0.171861980691267	0.308755760368664	217	NA	NA	0.886051336439889	0.0643533868249868
Kukri_c12117_134	2B	134	0.1722369845959	0.170506912442396	217	NA	NA	0.886051336439889	0.0791184790916972
RAC875_c3361_2093	7B	99	0.172295206434448	0.423963133640553	217	NA	NA	0.886051336439889	-0.0610289663120778
Tdurum_contig23504_196	7B	98	0.172295206434448	0.423963133640553	217	NA	NA	0.886051336439889	-0.0610289663120778
Tdurum_contig42489_768	6B	122	0.172569945684607	0.112903225806452	217	NA	NA	0.886051336439889	-0.0906403748921036
BS00065701_51	2D	42	0.17263792340075	0.0967741935483871	217	NA	NA	0.886051336439889	0.0908733286018961
Jagger_c3819_70	5B	121	0.17278129923662	0.133640552995392	217	NA	NA	0.886051336439889	0.0809938682494717
wsnp_Ex_c25734_34995416	1A	76	0.172881818021484	0.334101382488479	217	NA	NA	0.886051336439889	0.0650308033016316
D_GA8KES401DISTP_65	6D	135	0.172966282426909	0.288018433179724	217	NA	NA	0.886051336439889	0.0596925615876245
Tdurum_contig82190_124	5A	84	0.172996761219223	0.28110599078341	217	NA	NA	0.886051336439889	0.0635453417380081
BS00070004_51	2A	113	0.173505706849556	0.426267281105991	217	NA	NA	0.886051336439889	0.0606961379701865
wsnp_BM140362A_Ta_2_2	1A	84	0.173537446076553	0.361751152073733	217	NA	NA	0.886051336439889	-0.0604609914473109
BS00087783_51	1D	68	0.173588823644219	0.377880184331797	217	NA	NA	0.886051336439889	-0.0599830733178699
RAC875_c11876_120	6A	141	0.173647742372168	0.28110599078341	217	NA	NA	0.886051336439889	-0.0611436747746126
wsnp_Ex_c8374_14111734	1A	70	0.17365144072056	0.126728110599078	217	NA	NA	0.886051336439889	-0.0963399441636881
wsnp_Ex_c1246_2393978	4A	133	0.173825727835002	0.191244239631336	217	NA	NA	0.886051336439889	-0.0822470916263391
Excalibur_c44485_362	7A	59	0.174170671044951	0.253456221198157	217	NA	NA	0.886051336439889	-0.0643326487963023
wsnp_Ex_c53976_57027635	1B	74	0.174340113657041	0.329493087557604	217	NA	NA	0.886051336439889	-0.0617214856791648
wsnp_Ex_c62844_62315607	2B	95	0.174585051167076	0.354838709677419	217	NA	NA	0.886051336439889	0.0585749920593557
RAC875_rep_c71684_51	4A	151	0.174713546070637	0.0806451612903226	217	NA	NA	0.886051336439889	0.0996623323839065
wsnp_Ex_c36242_44232305	2A	102	0.175132060305487	0.292626728110599	217	NA	NA	0.886051336439889	0.0639243320590985
Kukri_c10711_632	6A	77	0.175162125562154	0.292626728110599	217	NA	NA	0.886051336439889	-0.0726521646881615
wsnp_BE426418A_Ta_2_2	3A	161	0.175170286775878	0.165898617511521	217	NA	NA	0.886051336439889	-0.0802971294348982
BS00004903_51	1A	29	0.17536562321607	0.122119815668203	217	NA	NA	0.886051336439889	-0.108850377085545
Ku_c12469_983	5A	95	0.175464958389013	0.225806451612903	217	NA	NA	0.886051336439889	-0.0759880553410284
wsnp_Ra_c3966_7286546	5A	95	0.175464958389013	0.225806451612903	217	NA	NA	0.886051336439889	-0.0759880553410284
Tdurum_contig14404_319	5B	126	0.175519882758725	0.387096774193548	217	NA	NA	0.886051336439889	-0.0682275921524251
Ex_c801_555	1A	70	0.175648208605595	0.0990783410138249	217	NA	NA	0.886051336439889	0.108668163040095
wsnp_Ex_c21336_30465618	1A	79	0.175662365249088	0.433179723502304	217	NA	NA	0.886051336439889	-0.0571646492694065
wsnp_Ex_c4815_8597139	6B	34	0.175854756227842	0.223502304147465	217	NA	NA	0.886051336439889	-0.064495095966894
D_contig12192_450	1B	123	0.175920562912813	0.0645161290322581	217	NA	NA	0.886051336439889	0.110211175254284
Excalibur_c24354_465	3A	144	0.176009248874872	0.294930875576037	217	NA	NA	0.886051336439889	0.0606966944202654
Tdurum_contig12045_868	6A	13	0.176032705817193	0.209677419354839	217	NA	NA	0.886051336439889	0.0708155675698237
Kukri_c45607_199	1A	35	0.176181866807293	0.179723502304147	217	NA	NA	0.886051336439889	0.0782270885810163
D_GB5Y7FA02JRQ1I_101	5D	187	0.176753999357801	0.154377880184332	217	NA	NA	0.886051336439889	-0.0767858435446591
wsnp_Ku_c44483_51751682	5D	187	0.176753999357837	0.154377880184332	217	NA	NA	0.886051336439889	0.0767858435446414
Ra_c3533_880	6A	122	0.176857668643546	0.110599078341014	217	NA	NA	0.886051336439889	-0.085151022410102
D_GBUVHFX02JKG4A_54	2D	22	0.177126558329547	0.0806451612903226	217	NA	NA	0.886051336439889	-0.0961288333087538
BS00077533_51	5A	50	0.177258736370321	0.19815668202765	217	NA	NA	0.886051336439889	0.0671008898606154
Ra_c491_902	2B	20	0.177307031832779	0.43778801843318	217	NA	NA	0.886051336439889	0.0655741180538101
BS00033795_51	6A	79	0.177431037841687	0.230414746543779	217	NA	NA	0.886051336439889	-0.0682536926497708
BS00009807_51	2B	72	0.177561449846518	0.0737327188940092	217	NA	NA	0.886051336439889	-0.102165893225575
IAAV3165	2B	72	0.177561449846518	0.0737327188940092	217	NA	NA	0.886051336439889	-0.102165893225575
Kukri_c59939_94	2B	72	0.177561449846518	0.0737327188940092	217	NA	NA	0.886051336439889	-0.102165893225575
wsnp_Ex_c10596_17293363	2B	72	0.177561449846518	0.0737327188940092	217	NA	NA	0.886051336439889	-0.102165893225575
Kukri_c11318_591	2B	72	0.177561449846709	0.0737327188940092	217	NA	NA	0.886051336439889	0.10216589322559
BS00094480_51	5B	58	0.177687171293794	0.423963133640553	217	NA	NA	0.886051336439889	-0.0554631074739387
wsnp_Ex_c19717_28713417	1A	37	0.177740798992782	0.202764976958525	217	NA	NA	0.886051336439889	0.0651221029498448
IAAV6102	2A	151	0.177841716616482	0.30184331797235	217	NA	NA	0.886051336439889	-0.0711456036836395
RAC875_rep_c83934_91	7A	213	0.178203706294101	0.472350230414747	217	NA	NA	0.886051336439889	-0.0555417881663445
Tdurum_contig12045_613	6A	13	0.178208293689654	0.211981566820276	217	NA	NA	0.886051336439889	-0.0707448064763589
BobWhite_c22370_352	3B	50	0.17836346509439	0.414746543778802	217	NA	NA	0.886051336439889	-0.0591840085760822
RAC875_c22722_671	5B	189	0.178575516678701	0.184331797235023	217	NA	NA	0.886051336439889	0.0714164563493256
Kukri_c39873_66	6A	13	0.178579229010466	0.30184331797235	217	NA	NA	0.886051336439889	-0.0615098642527592
CAP11_c3942_361	2D	45	0.178804569873303	0.278801843317972	217	NA	NA	0.886051336439889	-0.0649581526062661
BS00039492_51	5B	63	0.178991899286772	0.297235023041475	217	NA	NA	0.886051336439889	-0.0746751658385563
BS00028874_51	1A	70	0.179252559731158	0.133640552995392	217	NA	NA	0.886051336439889	0.0923243651918977
wsnp_Ku_rep_c104517_90964418	1A	70	0.179252559731158	0.133640552995392	217	NA	NA	0.886051336439889	0.0923243651918977
wsnp_Ra_c7847_13421750	1A	70	0.179252559731158	0.133640552995392	217	NA	NA	0.886051336439889	0.0923243651918977
RAC875_c85778_184	1A	70	0.179252559731415	0.133640552995392	217	NA	NA	0.886051336439889	-0.0923243651919279
RAC875_rep_c110052_194	1A	70	0.179252559731415	0.133640552995392	217	NA	NA	0.886051336439889	-0.0923243651919279
wsnp_Ex_c19730_28728245	1A	70	0.179252559731415	0.133640552995392	217	NA	NA	0.886051336439889	-0.0923243651919279
wsnp_Ex_c22401_31592784	3B	62	0.179729002720786	0.370967741935484	217	NA	NA	0.887486715799874	0.0619900897628725
RAC875_s111360_122	5B	132	0.17981937661667	0.165898617511521	217	NA	NA	0.887486715799874	0.0715586296376287
RAC875_c1052_94	4B	62	0.180181183357284	0.288018433179724	217	NA	NA	0.887493751342739	0.071063020298844
wsnp_BE442869B_Ta_1_1	4B	62	0.180181183357354	0.288018433179723	217	NA	NA	0.887493751342739	-0.0710630202988458
RAC875_c23724_118	7B	72	0.180495579224539	0.368663594470046	217	NA	NA	0.887493751342739	0.0695794853787426
Tdurum_contig5017_1015	5B	131	0.180518834966221	0.103686635944701	217	NA	NA	0.887493751342739	0.0905521314933821
tplb0024i15_1754	1B	75	0.180584227967751	0.172811059907834	217	NA	NA	0.887493751342739	0.0777394365842721
Excalibur_c23473_451	1D	66	0.180725113400032	0.158986175115207	217	NA	NA	0.887493751342739	-0.0688787464207401
wsnp_Ex_c39221_46569987	7A	125	0.180802991611987	0.119815668202765	217	NA	NA	0.887493751342739	0.0833014854792182
Tdurum_contig28053_218	3B	125	0.181037132933273	0.400921658986175	217	NA	NA	0.887493751342739	-0.0543077636539309
RAC875_c2340_616	3B	125	0.181257307324066	0.453917050691244	217	NA	NA	0.887493751342739	0.055896307682616
wsnp_Ra_c1303_2598907	7A	136	0.181505361501787	0.228110599078341	217	NA	NA	0.887493751342739	-0.0710216208569925
BS00003726_51	7B	59	0.181707058892888	0.142857142857143	217	NA	NA	0.887493751342739	-0.0797032535472866
RAC875_c90431_275	1B	61	0.181794996667399	0.129032258064516	217	NA	NA	0.887493751342739	-0.104710242472141
BS00082521_51	1B	84	0.181985129911333	0.426267281105991	217	NA	NA	0.887493751342739	-0.0605302022489838
Kukri_c50720_397	4A	74	0.181986260391371	0.182027649769585	217	NA	NA	0.887493751342739	-0.0712552049559463
RAC875_c26860_648	6A	32	0.182049479741597	0.17741935483871	217	NA	NA	0.887493751342739	0.06941955945193
wsnp_Ku_c2486_4751695	2B	42	0.182294404749288	0.232718894009217	217	NA	NA	0.887493751342739	-0.0648871689729429
Kukri_c49784_56	2B	169	0.18242250349522	0.442396313364055	217	NA	NA	0.887493751342739	-0.0538254985904985
Kukri_c28968_130	7A	213	0.182444309616496	0.426267281105991	217	NA	NA	0.887493751342739	0.0580802303175059
wsnp_Ra_c16287_24905062	7A	136	0.182567719520434	0.467741935483871	217	NA	NA	0.887493751342739	0.0651054602389252
BobWhite_c4499_153	1A	55	0.182585149590992	0.163594470046083	217	NA	NA	0.887493751342739	0.0794007355848834
wsnp_Ex_c19556_28530243	2A	74	0.182972870535832	0.488479262672811	217	NA	NA	0.888665881181373	0.0515646142586199
Kukri_rep_c69910_1153	1A	35	0.183244632872014	0.142857142857143	217	NA	NA	0.888665881181373	-0.0848151721438466
wsnp_RFL_Contig3138_3094305	4A	62	0.183532122452257	0.347926267281106	217	NA	NA	0.888665881181373	0.0550396280282186
wsnp_Ex_c7830_13323473	5A	50	0.18358195535744	0.0852534562211982	217	NA	NA	0.888665881181373	0.100188273564674
BobWhite_c47740_85	5B	42	0.183751929356936	0.400921658986175	217	NA	NA	0.888665881181373	-0.0624496395640275
Kukri_c8465_54	3A	123	0.183759779596571	0.214285714285714	217	NA	NA	0.888665881181373	-0.0706804328327237
RAC875_c42275_224	1B	108	0.183830924513364	0.124423963133641	217	NA	NA	0.888665881181373	-0.084323335036963
Ra_c700_2210	5A	63	0.183933492616422	0.193548387096774	217	NA	NA	0.888665881181373	-0.0652250229068301
IAAV3944	6D	135	0.184379618977034	0.285714285714286	217	NA	NA	0.889130680644737	0.0581002391879473
Ex_c7086_154	6D	135	0.184379618977128	0.285714285714286	217	NA	NA	0.889130680644737	-0.0581002391879561
Tdurum_contig46954_406	7A	44	0.184630226113224	0.205069124423963	217	NA	NA	0.889130680644737	0.0657786981527693
BS00066230_51	3A	16	0.184788672542569	0.5	217	NA	NA	0.889130680644737	0.0558356361122705
Tdurum_contig63110_433	3B	73	0.184844068982909	0.463133640552995	217	NA	NA	0.889130680644737	-0.0547072635044827
Kukri_rep_c114322_506	2D	40	0.184860529303959	0.0990783410138248	217	NA	NA	0.889130680644737	-0.0866939501040918
Excalibur_c9258_1222	5B	121	0.185207768799479	0.135944700460829	217	NA	NA	0.890134044507077	-0.0788021960438883
RFL_Contig1457_465	5B	28	0.185707636206412	0.184331797235023	217	NA	NA	0.891868909559737	0.0684160773743105
Tdurum_contig83066_276	2B	91	0.186148165073929	0.368663594470046	217	NA	NA	0.893225162214441	-0.0808038125544712
wsnp_Ex_c16551_25061395	5A	23	0.186268259181613	0.161290322580645	217	NA	NA	0.893225162214441	0.070453634273079
wsnp_Ex_rep_c67036_65492436	1B	70	0.186531468867912	0.311059907834101	217	NA	NA	0.893819822090194	-0.062569714967216
Excalibur_c61806_213	2A	87	0.18687369871482	0.405529953917051	217	NA	NA	0.894574685733388	-0.0542919954178114
IACX5778	6B	65	0.186967641839933	0.32258064516129	217	NA	NA	0.894574685733388	-0.0701487609589897
BS00010287_51	1A	70	0.187460088368182	0.129032258064516	217	NA	NA	0.896263013709677	-0.0934763577093065
Ex_c4206_502	1B	108	0.187861583463363	0.13594470046083	217	NA	NA	0.896935388902095	0.0929135474807481
Kukri_c373_916	6B	123	0.187930169630055	0.0599078341013825	217	NA	NA	0.896935388902095	-0.118038674913777
RAC875_c48456_444	6B	66	0.188116801794483	0.368663594470046	217	NA	NA	0.896935388902095	-0.058443937496774
Excalibur_c7002_314	6A	131	0.188497266051052	0.19815668202765	217	NA	NA	0.896935388902095	0.0660099767943709
Kukri_c57014_168	2B	119	0.188544407326152	0.306451612903226	217	NA	NA	0.896935388902095	0.0633751762176207
Tdurum_contig77759_52	7A	60	0.18874885523419	0.30184331797235	217	NA	NA	0.896935388902095	0.0580701884236738
Tdurum_contig52096_330	7B	157	0.188756179233793	0.384792626728111	217	NA	NA	0.896935388902095	0.0575778147239561
wsnp_Ex_c2171_4072774	5A	148	0.188791281797038	0.230414746543779	217	NA	NA	0.896935388902095	-0.0647826355109444
wsnp_Ra_c10712_17572884	2B	27	0.189124209143457	0.0714285714285714	217	NA	NA	0.896935388902095	0.098781637612845
CAP7_c1933_170	2B	110	0.189180769072884	0.421658986175115	217	NA	NA	0.896935388902095	0.066382178135683
Tdurum_contig97505_172	7A	213	0.189217845052987	0.45852534562212	217	NA	NA	0.896935388902095	0.0573744611373233
Ra_c23771_496	3A	123	0.189276974297203	0.267281105990783	217	NA	NA	0.896935388902095	-0.0595305576096727
Excalibur_c43740_95	6D	135	0.1895629515765	0.28110599078341	217	NA	NA	0.897026650586978	0.0569688712626899
RAC875_c62223_86	3B	92	0.1895964915979	0.101382488479263	217	NA	NA	0.897026650586978	0.0850976212215944
wsnp_Ex_c7071_12171222	7A	164	0.189715338965444	0.483870967741935	217	NA	NA	0.897026650586978	-0.0545720390560618
Tdurum_contig68980_317	1B	135	0.190279563760113	0.21889400921659	217	NA	NA	0.899032434807717	0.0649520278516622
Excalibur_c96483_520	7A	136	0.190484183788679	0.472350230414747	217	NA	NA	0.899337458902283	-0.063621673196522
Tdurum_contig63071_67	2A	144	0.190850371252997	0.17741935483871	217	NA	NA	0.899752511162678	0.082388515109983
Excalibur_c65830_82	2B	99	0.190860203382254	0.251152073732719	217	NA	NA	0.899752511162678	-0.0583237346329835
BS00065732_51	5B	20	0.191147311825589	0.0990783410138248	217	NA	NA	0.899752511162678	0.0840980513060146
Excalibur_c95327_51	1B	44	0.191149860298345	0.129032258064516	217	NA	NA	0.899752511162678	-0.106754874859524
Excalibur_rep_c110429_536	7B	166	0.19131667844638	0.19815668202765	217	NA	NA	0.899752511162678	0.0713464808572493
BobWhite_rep_c64679_73	2B	110	0.191507522961392	0.412442396313364	217	NA	NA	0.899752511162678	-0.0666243899659094
IAAV2855	1B	90	0.191830107218015	0.248847926267281	217	NA	NA	0.899752511162678	0.0632436864853467
wsnp_Ku_rep_c72821_72480395	3B	72	0.191914081728942	0.241935483870968	217	NA	NA	0.899752511162678	0.0638563751855248
Kukri_c7193_5892	2A	115	0.192184516734965	0.453917050691244	217	NA	NA	0.899752511162678	0.0560152805848109
Kukri_c26747_211	5B	116	0.192497690843266	0.474654377880184	217	NA	NA	0.899752511162678	-0.0562558344725339
wsnp_RFL_Contig2402_1924907	5D	197	0.192519340881388	0.442396313364055	217	NA	NA	0.899752511162678	0.0577827441837009
BobWhite_c46349_402	1A	71	0.192587465121419	0.283410138248848	217	NA	NA	0.899752511162678	0.0743929476989322
Kukri_c25725_1921	6B	70	0.192593424912176	0.269585253456221	217	NA	NA	0.899752511162678	-0.0616444358213037
wsnp_Ra_rep_c116793_96612614	2D	51	0.192729167535075	0.142857142857143	217	NA	NA	0.899752511162678	0.0756628646943085
Ku_c7546_861	5B	206	0.192893212759666	0.237327188940092	217	NA	NA	0.899752511162678	-0.0616615597814096
RAC875_c20161_821	5B	189	0.192893212759666	0.237327188940092	217	NA	NA	0.899752511162678	-0.0616615597814096
Ku_c47744_1073	6B	66	0.192954245113068	0.36405529953917	217	NA	NA	0.899752511162678	-0.0682288138494869
BS00067452_51	4D	79	0.193198877351887	0.400921658986175	217	NA	NA	0.9001151609137	-0.0539144578833586
BS00065551_51	5B	77	0.193388042829408	0.225806451612903	217	NA	NA	0.9001151609137	-0.0670843422907943
Excalibur_c15411_643	7A	128	0.193452565341988	0.375576036866359	217	NA	NA	0.9001151609137	-0.0602631998080003
Kukri_c7539_1065	6B	65	0.194109333068596	0.262672811059908	217	NA	NA	0.901447477989683	0.0771446883320337
RAC875_rep_c78744_228	2A	67	0.194179197584964	0.410138248847926	217	NA	NA	0.901447477989683	0.0531651615397042
BS00103846_51	7A	140	0.19420346001134	0.447004608294931	217	NA	NA	0.901447477989683	0.0562952434299842
IAAV2784	2B	91	0.194307263973164	0.421658986175115	217	NA	NA	0.901447477989683	0.0752103569628559
wsnp_Ku_c20701_30355248	5B	49	0.194744627402837	0.131336405529954	217	NA	NA	0.901447477989683	-0.0888739634504763
wsnp_Ku_c7102_12271493	4A	147	0.194763049705617	0.0990783410138249	217	NA	NA	0.901447477989683	0.0872700253651608
Excalibur_c12875_864	3A	16	0.194777430089718	0.488479262672811	217	NA	NA	0.901447477989683	0.0541316992652003
wsnp_Ex_c6217_10848574	3A	86	0.194908685560688	0.0552995391705069	217	NA	NA	0.901447477989683	-0.126944348398069
BS00054496_51	3D	122	0.19500242126268	0.161290322580645	217	NA	NA	0.901447477989683	-0.0720551782238772
BS00024829_51	5B	190	0.195909886500029	0.186635944700461	217	NA	NA	0.903128362552096	-0.0689854732627921
Excalibur_c23457_225	5B	189	0.195909886500177	0.186635944700461	217	NA	NA	0.903128362552096	0.0689854732627921
CAP11_c6014_160	1A	70	0.196093532137526	0.115207373271889	217	NA	NA	0.903128362552096	0.0820348071417012
wsnp_Ex_c32284_40970312	1B	90	0.196104465119789	0.299539170506912	217	NA	NA	0.903128362552096	-0.0571355462091958
RAC875_c6701_291	1B	74	0.196131003857112	0.315668202764977	217	NA	NA	0.903128362552096	0.0590820215957226
Kukri_c8200_2456	4A	87	0.196497873857603	0.152073732718894	217	NA	NA	0.903128362552096	-0.0736992819719102
Kukri_rep_c106490_1398	5D	187	0.196497873857603	0.152073732718894	217	NA	NA	0.903128362552096	-0.0736992819719102
Ku_c30637_1294	6B	57	0.196515333022991	0.451612903225806	217	NA	NA	0.903128362552096	-0.0727455414791436
wsnp_Ex_c19556_28530231	2A	74	0.196631903262394	0.470046082949309	217	NA	NA	0.903128362552096	0.050895986542324
tplb0042a21_1091	2B	161	0.19682366182073	0.258064516129032	217	NA	NA	0.903362925340179	0.0573360967304222
BS00066467_51	3B	71	0.197329276611178	0.131336405529954	217	NA	NA	0.905036632228838	-0.0764921320808583
D_F5XZDLF01A85DT_301	1D	61	0.197597257067944	0.453917050691244	217	NA	NA	0.905161703711812	0.0527725525039475
Ra_c6728_590	2B	90	0.197645396404612	0.433179723502304	217	NA	NA	0.905161703711812	0.0737820959476068
BS00046166_51	2B	110	0.197831654876162	0.410138248847926	217	NA	NA	0.905161703711812	0.0653911883715779
wsnp_Ku_c8391_14261321	4A	111	0.197920422365891	0.421658986175115	217	NA	NA	0.905161703711812	-0.0627218185766232
wsnp_Ku_c557_1166684	1A	76	0.198190707726864	0.32258064516129	217	NA	NA	0.905165445547169	0.0612594502774613
RAC875_rep_c110526_324	7B	163	0.198348728908709	0.36405529953917	217	NA	NA	0.905165445547169	-0.0541026164993088
wsnp_Ku_c4910_8793327	6B	99	0.19841335249708	0.483870967741935	217	NA	NA	0.905165445547169	0.0516171677255297
IAAV8042	5A	99	0.198485118724562	0.232718894009217	217	NA	NA	0.905165445547169	-0.0644505180570505
IAAV6424	2B	113	0.198697456506901	0.154377880184332	217	NA	NA	0.905490680078644	0.0793838576699262
Excalibur_c22998_621	6B	67	0.199040598419008	0.387096774193548	217	NA	NA	0.906411122303866	0.0569032883203207
BS00065366_51	2A	135	0.199194607157475	0.463133640552995	217	NA	NA	0.906469576582669	-0.0512472531093362
Tdurum_contig97939_64	7B	145	0.199469270545822	0.186635944700461	217	NA	NA	0.90707661910391	-0.071912560451743
Excalibur_c9149_1326	1B	84	0.199781239642368	0.288018433179724	217	NA	NA	0.907793196432609	-0.0694257030778473
wsnp_Ra_c36410_44760538	6A	141	0.200021950887098	0.274193548387097	217	NA	NA	0.907793196432609	-0.0571206310814372
Ra_c27275_627	2B	89	0.200050984730126	0.304147465437788	217	NA	NA	0.907793196432609	0.0646201960357544
Tdurum_contig46413_680	1A	29	0.200367219797985	0.228110599078341	217	NA	NA	0.908103702936179	0.0608520241975405
BS00089968_51	5A	51	0.200461006611681	0.200460829493088	217	NA	NA	0.908103702936179	-0.0642500433453321
BS00066479_51	7B	134	0.200720364534179	0.267281105990783	217	NA	NA	0.908103702936179	-0.0574004144168931
IAAV8065	6B	65	0.200783853537375	0.315668202764977	217	NA	NA	0.908103702936179	-0.069330838889627
BS00077131_51	2B	111	0.200826546981681	0.389400921658986	217	NA	NA	0.908103702936179	0.0632572486977061
Kukri_c28165_906	3A	83	0.201046023498474	0.165898617511521	217	NA	NA	0.90845638063596	0.0697244353139812
RFL_Contig3591_1832	3B	35	0.201709949916604	0.221198156682028	217	NA	NA	0.910815463020054	0.0644662014275514
BS00004724_51	2A	66	0.201951644789863	0.235023041474654	217	NA	NA	0.911265995218348	0.0617164996951516
wsnp_Ex_rep_c71217_70021470	7A	130	0.202362436331459	0.124423963133641	217	NA	NA	0.91199862795622	-0.0772839576271451
Kukri_c9728_1171	7A	217	0.202398075819594	0.209677419354839	217	NA	NA	0.91199862795622	-0.0650664961186038
RAC875_c10659_570	1B	63	0.202739109166868	0.126728110599078	217	NA	NA	0.912464054791899	-0.101282983861202
Ku_c5938_4221	7A	101	0.202927010719717	0.195852534562212	217	NA	NA	0.912464054791899	0.0670377691776078
wsnp_Ex_c63909_62932893	2A	156	0.203079420451913	0.152073732718894	217	NA	NA	0.912464054791899	0.0754510163336022
wsnp_Ex_c10955_17794520	4A	164	0.203189453209539	0.124423963133641	217	NA	NA	0.912464054791899	0.0877041053343106
RAC875_c18195_741	5A	64	0.203308369335163	0.444700460829493	217	NA	NA	0.912464054791899	-0.0532514514551785
wsnp_Ku_c18538_27857915	3B	66	0.203868034583338	0.122119815668203	217	NA	NA	0.912464054791899	0.0849872630314792
Kukri_rep_c69177_180	2B	29	0.203990829201979	0.0483870967741935	217	NA	NA	0.912464054791899	0.112386582631245
Kukri_c1214_2316	5B	178	0.204085094286409	0.313364055299539	217	NA	NA	0.912464054791899	-0.0544211881441221
Kukri_c1214_825	5B	178	0.204085094286409	0.313364055299539	217	NA	NA	0.912464054791899	-0.0544211881441221
Tdurum_contig56511_144	2A	106	0.204201362989254	0.338709677419355	217	NA	NA	0.912464054791899	0.0611328619534
wsnp_Ex_c11348_18326787	6A	85	0.2043334712514	0.403225806451613	217	NA	NA	0.912464054791899	0.0574649621913625
wsnp_Ex_c11348_18327861	6A	85	0.2043334712514	0.403225806451613	217	NA	NA	0.912464054791899	0.0574649621913625
BS00065783_51	6B	120	0.20434874798174	0.0898617511520737	217	NA	NA	0.912464054791899	-0.0905593064204879
Excalibur_c49743_97	3A	130	0.204999243117692	0.228110599078341	217	NA	NA	0.913084572414247	0.0603174270914675
Tdurum_contig29989_132	4B	63	0.205907727329588	0.43778801843318	217	NA	NA	0.913084572414247	-0.0584565327176811
Tdurum_contig41127_265	4A	127	0.206149870641951	0.179723502304147	217	NA	NA	0.913084572414247	0.0777482480424254
BS00065292_51	5A	80	0.206293687389234	0.195852534562212	217	NA	NA	0.913084572414247	-0.0641400090911386
RAC875_rep_c111720_149	5B	63	0.206303736088826	0.373271889400922	217	NA	NA	0.913084572414247	0.08650040228504
wsnp_Ex_c4124_7455032	6B	72	0.206606126934348	0.105990783410138	217	NA	NA	0.913084572414247	0.0935130309044396
wsnp_Ku_c46762_53407442	3A	173	0.206856641124468	0.389400921658986	217	NA	NA	0.913084572414247	0.0567384677184499
wsnp_BE605194B_Ta_2_1	7B	103	0.206918959316214	0.472350230414747	217	NA	NA	0.913084572414247	-0.0567803065900527
wsnp_Ex_c18196_27006489	1A	70	0.206985777725181	0.126728110599078	217	NA	NA	0.913084572414247	0.0859068538551728
RFL_Contig4441_627	6A	74	0.207085825017203	0.375576036866359	217	NA	NA	0.913084572414247	0.062801021232616
wsnp_Ex_rep_c66982_65424063	2A	6	0.207189822392242	0.0967741935483871	217	NA	NA	0.913084572414247	-0.0790575363472712
RAC875_c27431_212	6B	66	0.207279806653556	0.285714285714286	217	NA	NA	0.913084572414247	-0.0697892235830491
wsnp_Ex_c16551_25061550	5A	23	0.207412241738817	0.158986175115207	217	NA	NA	0.913084572414247	-0.0682190937275102
Tdurum_contig52096_270	7B	155	0.207924415783768	0.373271889400922	217	NA	NA	0.913084572414247	0.0552665183935908
RAC875_rep_c109658_614	5B	132	0.207969316009706	0.0783410138248848	217	NA	NA	0.913084572414247	0.0974544603958236
Tdurum_contig81947_779	7A	241	0.207993438752255	0.112903225806452	217	NA	NA	0.913084572414247	-0.0784399330466261
wsnp_Ku_c3684_6789632	5A	89	0.208304835099202	0.149769585253456	217	NA	NA	0.913084572414247	-0.0676698985240538
BS00068310_51	2B	114	0.208502118737825	0.412442396313364	217	NA	NA	0.913084572414247	0.0618784076251693
BS00063365_51	2B	115	0.208967676457253	0.403225806451613	217	NA	NA	0.913084572414247	0.062548884289864
wsnp_CAP8_c4597_2237727	6A	85	0.209107112799422	0.384792626728111	217	NA	NA	0.913084572414247	0.0577232786857476
BS00080967_51	2B	109	0.209154548437366	0.41705069124424	217	NA	NA	0.913084572414247	0.0629002541577641
wsnp_Ex_rep_c109742_92411838	1A	82	0.20972308057063	0.237327188940092	217	NA	NA	0.913084572414247	0.061930655388343
RAC875_rep_c73318_362	6A	72	0.209732678996592	0.278801843317972	217	NA	NA	0.913084572414247	-0.0648237698854448
wsnp_RFL_Contig4726_5654774	1B	65	0.209777245849539	0.228110599078341	217	NA	NA	0.913084572414247	0.0692713131825258
Excalibur_rep_c67100_1541	6A	141	0.20978672695631	0.36405529953917	217	NA	NA	0.913084572414247	-0.0530648791406563
RFL_Contig3841_1986	4A	137	0.209952431844179	0.182027649769585	217	NA	NA	0.913084572414247	0.074853850275467
RFL_Contig3841_2595	4A	137	0.209952431844179	0.182027649769585	217	NA	NA	0.913084572414247	0.074853850275467
Kukri_c29150_143	1A	29	0.210127825081052	0.34331797235023	217	NA	NA	0.913084572414247	0.0525810790027919
wsnp_Ex_rep_c107564_91144523	4D	71	0.210246680104465	0.0529953917050691	217	NA	NA	0.913084572414247	-0.105533714714984
BS00066545_51	2B	100	0.210257504609103	0.246543778801843	217	NA	NA	0.913084572414247	-0.0578682509677684
CAP7_c12162_251	1B	74	0.210526532430965	0.334101382488479	217	NA	NA	0.913084572414247	-0.0567955544821857
wsnp_Ex_c19647_28632659	5A	53	0.210539616190817	0.0875576036866359	217	NA	NA	0.913084572414247	0.0958335845077585
BS00066468_51	7A	156	0.210640570431058	0.460829493087558	217	NA	NA	0.913084572414247	-0.0546007524076604
Excalibur_c92241_336	2A	66	0.210780463518654	0.407834101382488	217	NA	NA	0.913084572414247	-0.0515344270344009
IAAV1401	2B	116	0.21081342190336	0.403225806451613	217	NA	NA	0.913084572414247	-0.0631996401244308
BS00107555_51	2A	106	0.21082973763441	0.352534562211982	217	NA	NA	0.913084572414247	-0.0592287237262905
Tdurum_contig82534_237	7B	140	0.211305779855052	0.41705069124424	217	NA	NA	0.913084572414247	0.0499964815863265
Tdurum_contig13653_255	2B	104	0.211465714874342	0.21889400921659	217	NA	NA	0.913084572414247	-0.0639096623130371
Tdurum_contig29467_99	6B	57	0.21176836316129	0.470046082949309	217	NA	NA	0.913084572414247	-0.0721349329112009
Tdurum_contig43119_297	6B	57	0.21176836316129	0.470046082949309	217	NA	NA	0.913084572414247	-0.0721349329112009
Kukri_c1460_1032	2B	108	0.2118458184347	0.110599078341014	217	NA	NA	0.913084572414247	-0.0874302973417098
Kukri_c9805_696	6A	141	0.212130315674996	0.315668202764977	217	NA	NA	0.913084572414247	-0.0556971932149892
RAC875_c31791_559	7B	140	0.212321608936743	0.294930875576037	217	NA	NA	0.913084572414247	0.059312614554397
wsnp_BE490147A_Ta_2_1	6A	85	0.212327800211728	0.384792626728111	217	NA	NA	0.913084572414247	0.0581291680777554
wsnp_Ex_c9502_15748469	6A	85	0.212327800211728	0.384792626728111	217	NA	NA	0.913084572414247	0.0581291680777554
Kukri_c14766_484	7B	92	0.212383795100186	0.0944700460829493	217	NA	NA	0.913084572414247	-0.0924668063153788
RFL_Contig5508_1283	3B	14	0.212399731166655	0.463133640552995	217	NA	NA	0.913084572414247	0.057723389705906
BS00063208_51	7B	92	0.212470162733205	0.299539170506912	217	NA	NA	0.913084572414247	-0.0566996280374408
wsnp_Ex_c4069_7355431	3B	60	0.212953113541389	0.237327188940092	217	NA	NA	0.913084572414247	0.0635985986260792
Kukri_c38845_430	1B	61	0.213086896078107	0.165898617511521	217	NA	NA	0.913084572414247	-0.0906988423515962
RAC875_c15396_90	2B	102	0.213123721682512	0.216589861751152	217	NA	NA	0.913084572414247	-0.0637440357572743
wsnp_Ex_c56425_58548596	7B	120	0.213328378327652	0.45852534562212	217	NA	NA	0.913084572414247	-0.0589577940913202
RAC875_rep_c91682_90	5A	81	0.213849901022039	0.251152073732719	217	NA	NA	0.913084572414247	0.0581441796886892
RAC875_c22387_117	5B	20	0.2149604933362	0.294930875576037	217	NA	NA	0.913084572414247	-0.0540159624439092
Ku_c26872_269	3A	174	0.215084542560555	0.414746543778802	217	NA	NA	0.913084572414247	-0.0530907905068538
Excalibur_c8030_2139	5A	84	0.215137793484884	0.465437788018433	217	NA	NA	0.913084572414247	-0.0498017613970667
wsnp_CAP11_rep_c4300_2030261	6B	54	0.215525172737361	0.211981566820276	217	NA	NA	0.913084572414247	-0.0762120997555868
RAC875_rep_c108382_824	7B	167	0.216044343336565	0.274193548387097	217	NA	NA	0.913084572414247	0.06445607229365
Kukri_c49670_857	2D	43	0.216225997681713	0.241935483870968	217	NA	NA	0.913084572414247	-0.0561504277325717
BS00080239_51	2D	45	0.216225997681913	0.241935483870968	217	NA	NA	0.913084572414247	0.0561504277325433
D_contig79290_372	3D	95	0.216411067192209	0.1036866359447	217	NA	NA	0.913084572414247	0.0819846424733282
Kukri_c9693_1890	1D	68	0.21649031968499	0.36405529953917	217	NA	NA	0.913084572414247	0.0544182488451774
wsnp_CAP8_rep_c4776_2319078	6B	119	0.216582573072405	0.0875576036866359	217	NA	NA	0.913084572414247	-0.0928645008723805
BS00022431_51	4B	50	0.216623667400983	0.465437788018433	217	NA	NA	0.913084572414247	-0.0486248025059748
BobWhite_c8680_918	4A	135	0.216714560987106	0.17741935483871	217	NA	NA	0.913084572414247	-0.0757746656717089
Kukri_c53501_305	2A	163	0.216766578565037	0.170506912442396	217	NA	NA	0.913084572414247	-0.0691055844819104
BobWhite_rep_c64944_264	3B	73	0.216809767147156	0.221198156682028	217	NA	NA	0.913084572414247	0.0666572005175041
BS00107444_51	3A	91	0.216962361091653	0.0852534562211982	217	NA	NA	0.913084572414247	-0.0883256975428566
wsnp_CAP8_c1007_643393	3A	113	0.216986513022753	0.110599078341014	217	NA	NA	0.913084572414247	-0.0889641546290818
wsnp_Ku_c3151_5892200	5B	160	0.217042751203181	0.495391705069124	217	NA	NA	0.913084572414247	0.0527248413738555
BS00035640_51	7B	70	0.217070855434638	0.400921658986175	217	NA	NA	0.913084572414247	0.0623376729144738
Tdurum_contig28247_226	6B	122	0.217161668368935	0.105990783410138	217	NA	NA	0.913084572414247	-0.083930962846253
wsnp_Ex_c2171_4072995	5A	148	0.217282348855636	0.230414746543779	217	NA	NA	0.913084572414247	-0.0610338567597353
Kukri_c6361_407	6B	123	0.21731380762627	0.0875576036866359	217	NA	NA	0.913084572414247	-0.0921286969050783
Tdurum_contig67619_532	6B	122	0.21731380762627	0.0875576036866359	217	NA	NA	0.913084572414247	-0.0921286969050783
Kukri_c1313_1158	1A	86	0.217338355518935	0.447004608294931	217	NA	NA	0.913084572414247	0.0523852396251847
BS00072791_51	1B	106	0.217355689014694	0.400921658986175	217	NA	NA	0.913084572414247	0.0526316150111761
Excalibur_rep_c109856_92	5D	187	0.217358860231693	0.15668202764977	217	NA	NA	0.913084572414247	-0.0703336297838231
BS00110490_51	2B	82	0.217413309211993	0.221198156682028	217	NA	NA	0.913084572414247	0.0619313918470539
IACX8322	4A	127	0.217434413735297	0.175115207373272	217	NA	NA	0.913084572414247	-0.0756730334465594
Excalibur_c58393_329	4A	62	0.217657393873445	0.341013824884793	217	NA	NA	0.913084572414247	-0.0510004396405055
Excalibur_c22205_573	1B	135	0.217661029978842	0.214285714285714	217	NA	NA	0.913084572414247	0.0611882608701606
BobWhite_c26534_532	7B	141	0.217738258720683	0.419354838709677	217	NA	NA	0.913084572414247	0.0499359435365125
IAAV8952	1B	57	0.217778782495782	0.313364055299539	217	NA	NA	0.913084572414247	0.0601517790354471
Kukri_c8533_1398	1B	57	0.217778782495782	0.313364055299539	217	NA	NA	0.913084572414247	0.0601517790354471
RAC875_c6865_349	4B	68	0.217827892939268	0.0967741935483871	217	NA	NA	0.913084572414247	-0.0834017637876583
BS00108305_51	1D	68	0.217863422292183	0.354838709677419	217	NA	NA	0.913084572414247	-0.0545134679212005
BS00059098_51	5A	93	0.21801631326986	0.26036866359447	217	NA	NA	0.913084572414247	0.05775348146528
BS00039135_51	1B	110	0.218101307128353	0.41705069124424	217	NA	NA	0.913084572414247	-0.0502835501059433
wsnp_BE499835B_Ta_2_5	5B	25	0.218320434924765	0.347926267281106	217	NA	NA	0.913084572414247	0.0547080669240572
Excalibur_c42255_425	5A	144	0.21834504156669	0.370967741935484	217	NA	NA	0.913084572414247	0.0524881282832812
BS00084668_51	2B	20	0.21863311505845	0.216589861751152	217	NA	NA	0.913084572414247	-0.0604117397521691
RFL_Contig5871_1771	3B	75	0.218772639162939	0.0576036866359447	217	NA	NA	0.913084572414247	-0.10036225963519
IACX6496	5D	70	0.218805042916893	0.403225806451613	217	NA	NA	0.913084572414247	0.0539896433571947
BS00074353_51	5D	200	0.218848823352539	0.32258064516129	217	NA	NA	0.913084572414247	0.0509837142190044
Ra_c2139_968	5A	23	0.219102787644444	0.158986175115207	217	NA	NA	0.913084572414247	-0.0656290104199515
BS00022982_51	2A	66	0.21918405103831	0.403225806451613	217	NA	NA	0.913084572414247	0.0508651247766601
IAAV7428	1B	115	0.219311943890327	0.248847926267281	217	NA	NA	0.913084572414247	0.0583701687112281
Tdurum_contig30517_578	1B	84	0.219723101458383	0.26036866359447	217	NA	NA	0.913084572414247	0.0734235064608093
RAC875_c19357_122	6B	72	0.220206234722679	0.140552995391705	217	NA	NA	0.913084572414247	-0.0798303342053401
RAC875_c21280_2176	7A	136	0.220266342816171	0.165898617511521	217	NA	NA	0.913084572414247	-0.0736208076643052
Kukri_rep_c117022_97	3D	1	0.220310842374346	0.0852534562211982	217	NA	NA	0.913084572414247	-0.0859537079039399
CAP11_c601_120	4B	58	0.220503159942386	0.449308755760369	217	NA	NA	0.913084572414247	0.0542533371832992
BobWhite_c39153_131	1B	63	0.220503378015528	0.124423963133641	217	NA	NA	0.913084572414247	-0.0971290185066227
Excalibur_c89515_95	1B	63	0.220503378015528	0.124423963133641	217	NA	NA	0.913084572414247	-0.0971290185066227
IAAV2452	1B	63	0.220503378015528	0.124423963133641	217	NA	NA	0.913084572414247	-0.0971290185066227
Kukri_c17540_394	1B	63	0.220503378015528	0.124423963133641	217	NA	NA	0.913084572414247	-0.0971290185066227
RAC875_c60360_389	1B	63	0.220503378015528	0.124423963133641	217	NA	NA	0.913084572414247	-0.0971290185066227
Ku_c5960_496	1B	63	0.220503378015978	0.124423963133641	217	NA	NA	0.913084572414247	0.0971290185066351
RAC875_rep_c106400_276	2B	88	0.220621590662203	0.122119815668203	217	NA	NA	0.913084572414247	-0.0771392916008864
wsnp_Ex_c10555_17236072	2A	150	0.220641554027733	0.304147465437788	217	NA	NA	0.913084572414247	-0.06479060911599
Kukri_c44231_1576	2A	150	0.220641554027915	0.304147465437788	217	NA	NA	0.913084572414247	0.064790609115974
wsnp_BE443187B_Ta_2_1	5B	51	0.220780349044777	0.126728110599078	217	NA	NA	0.913084572414247	0.085861428724499
BS00046264_51	6B	110	0.220887159692249	0.486175115207373	217	NA	NA	0.913084572414247	-0.0571053511771602
BS00009789_51	5B	49	0.220892185419133	0.495391705069124	217	NA	NA	0.913084572414247	0.0551194204133481
Tdurum_contig88305_380	5A	50	0.221095200299231	0.205069124423963	217	NA	NA	0.913084572414247	0.0605514891644301
tplb0026o15_1634	4B	74	0.221125449323182	0.0783410138248848	217	NA	NA	0.913084572414247	0.0898462296357536
BS00057445_51	3A	47	0.221467745538477	0.336405529953917	217	NA	NA	0.913317713638272	-0.0512843327114041
wsnp_CAP7_c254_138937	4A	137	0.221591772437151	0.186635944700461	217	NA	NA	0.913317713638272	0.0729833662501775
Excalibur_c7971_712	2A	151	0.221654361797938	0.304147465437788	217	NA	NA	0.913317713638272	0.0646600317620454
RAC875_c63883_76	2D	7	0.221928050335392	0.0990783410138249	217	NA	NA	0.913317713638272	-0.085884639339616
BobWhite_c17783_174	2A	143	0.22207197097989	0.202764976958525	217	NA	NA	0.913317713638272	-0.0687469599841304
BS00071732_51	6A	85	0.222087792266185	0.400921658986175	217	NA	NA	0.913317713638272	-0.0553805750316627
Tdurum_contig82534_311	7B	140	0.222177584286401	0.440092165898618	217	NA	NA	0.913317713638272	-0.0498742141039408
BobWhite_rep_c49207_243	1A	75	0.222547862465516	0.331797235023041	217	NA	NA	0.914018198673303	0.0580574969283525
Kukri_c27433_1819	5B	151	0.222632683807047	0.486175115207373	217	NA	NA	0.914018198673303	0.0523152983742179
Ra_c68109_376	2B	108	0.222798994539541	0.0990783410138248	217	NA	NA	0.914116513698654	0.0912954623018862
wsnp_JG_c2509_1153697	3A	86	0.223285968852609	0.248847926267281	217	NA	NA	0.915529505748787	-0.0602229575972899
Kukri_c17430_972	5A	53	0.22356592707414	0.423963133640553	217	NA	NA	0.915973622234122	0.0511806388498606
IAAV5171	6D	83	0.223775408113466	0.145161290322581	217	NA	NA	0.915973622234122	-0.0682331485810153
wsnp_Ex_c7252_12453079	1A	37	0.223822241595598	0.225806451612903	217	NA	NA	0.915973622234122	0.0572326956024529
Kukri_c84629_315	2B	114	0.224040172298696	0.336405529953917	217	NA	NA	0.916281494477661	0.0597393587596695
D_contig05962_325	7D	150	0.224230003782687	0.228110599078341	217	NA	NA	0.916474127491174	-0.0616041617338539
IAAV7043	1B	63	0.224767569830822	0.126728110599078	217	NA	NA	0.916529225837979	0.0954280313777645
wsnp_CAP11_c1137_665073	6A	85	0.224797543771571	0.398617511520737	217	NA	NA	0.916529225837979	-0.0551193779147283
BS00095416_51	4B	58	0.225009286350389	0.488479262672811	217	NA	NA	0.916529225837979	-0.0558269925053594
Kukri_c16416_647	7D	138	0.225028553916917	0.0460829493087558	217	NA	NA	0.916529225837979	0.116428530060944
BS00111294_51	3B	14	0.225402298613237	0.320276497695853	217	NA	NA	0.916529225837979	0.049826838413539
BobWhite_c1488_504	1A	71	0.225585452061451	0.0783410138248848	217	NA	NA	0.916529225837979	-0.0934660837923929
Ex_c721_2127	2A	102	0.225698425539659	0.350230414746544	217	NA	NA	0.916529225837979	0.0568432173305204
Excalibur_c39808_453	3A	123	0.225713056485437	0.211981566820276	217	NA	NA	0.916529225837979	0.0641791336033481
Ku_c3891_395	4A	37	0.225776229406339	0.165898617511521	217	NA	NA	0.916529225837979	-0.0660987661746972
BS00059929_51	7A	136	0.225964476244816	0.476958525345622	217	NA	NA	0.916529225837979	-0.0596363875111194
RAC875_rep_c115149_377	6B	80	0.225991304294183	0.274193548387097	217	NA	NA	0.916529225837979	0.0575950612577039
BS00032606_51	2A	102	0.226170805307133	0.338709677419355	217	NA	NA	0.916529225837979	0.0584673209393891
wsnp_BE426418A_Ta_2_1	3A	161	0.226381998590372	0.152073732718894	217	NA	NA	0.916529225837979	0.0717390072003354
BS00010992_51	1B	63	0.226427709923654	0.138248847926267	217	NA	NA	0.916529225837979	0.0953786483839423
RAC875_c25986_82	2A	102	0.226581172192751	0.350230414746544	217	NA	NA	0.916529225837979	0.0571632446670272
BobWhite_c13977_91	6B	66	0.226628662602517	0.285714285714286	217	NA	NA	0.916529225837979	0.0663069717947877
wsnp_Ex_c31149_39976103	6A	55	0.226711566887547	0.331797235023041	217	NA	NA	0.916529225837979	-0.0633951463163989
wsnp_Ex_c24927_34181611	6B	76	0.226823600031801	0.154377880184332	217	NA	NA	0.916529225837979	0.0640685916487911
Tdurum_contig43844_1266	5A	59	0.226955531705714	0.433179723502304	217	NA	NA	0.916529225837979	-0.0487077463422949
wsnp_Ex_c9343_15514531	1A	137	0.227521304502772	0.142857142857143	217	NA	NA	0.91708049619704	-0.0804757478256821
RAC875_c31973_225	6A	72	0.22756432034437	0.283410138248848	217	NA	NA	0.91708049619704	0.0622091606702639
Kukri_c25632_86	2A	151	0.227660523275927	0.306451612903226	217	NA	NA	0.91708049619704	0.0637199788551257
Excalibur_c6497_535	1B	65	0.227763704374281	0.304147465437788	217	NA	NA	0.91708049619704	0.0590369938921
wsnp_Ex_c3940_7144946	6B	70	0.2279288117686	0.267281105990783	217	NA	NA	0.91708049619704	-0.0563992015198664
Kukri_c29034_867	2A	106	0.228028035826956	0.350230414746544	217	NA	NA	0.91708049619704	-0.0573267493595093
CAP7_c3847_204	1B	44	0.228293788167958	0.444700460829493	217	NA	NA	0.91708049619704	-0.0525754078714513
Tdurum_contig777_260	3A	21	0.228645149743344	0.357142857142857	217	NA	NA	0.91708049619704	0.0505296388220735
BS00081841_51	7B	122	0.228678462645652	0.131336405529954	217	NA	NA	0.91708049619704	-0.0686684481510502
wsnp_Ku_c7266_12551048	1D	87	0.228756108215006	0.262672811059908	217	NA	NA	0.91708049619704	-0.0646435480008716
IAAV7745	1D	87	0.228778689672064	0.264976958525346	217	NA	NA	0.91708049619704	0.0645362953289634
Kukri_c2700_1137	6A	85	0.228805942206457	0.382488479262673	217	NA	NA	0.91708049619704	-0.055748435691644
BS00065543_51	5B	20	0.229065755293579	0.311059907834101	217	NA	NA	0.91754910464134	0.0534617767907601
wsnp_Ra_c5088_9081927	1B	74	0.229914367456821	0.329493087557604	217	NA	NA	0.918637695936693	-0.0542546872940832
BS00054287_51	6B	66	0.230021112229668	0.41705069124424	217	NA	NA	0.918637695936693	0.0560727220703754
BS00010616_51	7B	58	0.230080945850093	0.403225806451613	217	NA	NA	0.918637695936693	-0.0566422174267665
tplb0027f13_1493	5B	90	0.230121449437321	0.241935483870968	217	NA	NA	0.918637695936693	-0.0686746217930505
tplb0049a09_2097	5A	140	0.230177613552075	0.394009216589862	217	NA	NA	0.918637695936693	0.0499824192146008
wsnp_Ex_c9502_15748251	6A	85	0.230218860751726	0.380184331797235	217	NA	NA	0.918637695936693	-0.0563432425260757
Kukri_c19434_936	2D	9	0.23033899555491	0.430875576036866	217	NA	NA	0.918637695936693	0.0490164925657357
RAC875_c16993_196	2B	154	0.230667729625506	0.0875576036866359	217	NA	NA	0.919239566840354	0.0901809786558516
Ku_c8927_2075	2A	124	0.230877642982538	0.456221198156682	217	NA	NA	0.919239566840354	0.0516158599367404
Tdurum_contig5691_596	2B	110	0.230919392822534	0.405529953917051	217	NA	NA	0.919239566840354	0.0611915739064131
wsnp_Ex_c2459_4591587	5B	12	0.231180878457051	0.158986175115207	217	NA	NA	0.919710297752617	-0.0694349926950828
IAAV4590	5B	41	0.231916843398202	0.435483870967742	217	NA	NA	0.921674137006127	-0.0523899864421651
BS00022738_51	1A	38	0.232175231543681	0.271889400921659	217	NA	NA	0.921674137006127	0.0582965970797602
BS00066549_51	1A	70	0.232212164387551	0.122119815668203	217	NA	NA	0.921674137006127	-0.0835819052876019
wsnp_Ex_c19874_28891457	6B	81	0.232248676791141	0.283410138248848	217	NA	NA	0.921674137006127	-0.0546101602023477
RAC875_c2359_652	7A	176	0.232811244528587	0.0483870967741935	217	NA	NA	0.922522149585487	-0.103610455073217
RAC875_c24982_202	3A	157	0.232841619144736	0.154377880184332	217	NA	NA	0.922522149585487	0.0708275058739414
Tdurum_contig42813_935	7B	72	0.232937492662939	0.45852534562212	217	NA	NA	0.922522149585487	0.0604700146138519
Kukri_rep_c79716_389	7B	151	0.233158525614804	0.28110599078341	217	NA	NA	0.922522149585487	-0.0556607320521714
BS00022657_51	2B	91	0.233424893827421	0.366359447004608	217	NA	NA	0.922522149585487	0.0728013843640092
Tdurum_contig96830_155	5A	58	0.233720660640079	0.0668202764976959	217	NA	NA	0.922522149585487	-0.0942259111420665
BS00063236_51	2B	131	0.233746400445649	0.133640552995392	217	NA	NA	0.922522149585487	-0.0768362312209803
wsnp_BF293181A_Ta_2_4	7A	136	0.233753535819938	0.0967741935483871	217	NA	NA	0.922522149585487	0.0884009202975893
BobWhite_c2844_569	1B	110	0.233880519464233	0.412442396313364	217	NA	NA	0.922522149585487	-0.048331897855924
CAP12_c1085_283	1B	134	0.233899090410399	0.0691244239631337	217	NA	NA	0.922522149585487	-0.0971378048966614
wsnp_Ex_c12152_19429932	5B	125	0.234508448095278	0.131336405529954	217	NA	NA	0.922767268684622	0.0710766455159586
BobWhite_c4236_410	1B	65	0.234569561296703	0.202764976958525	217	NA	NA	0.922767268684622	0.0671768577885388
Kukri_c16087_281	5A	144	0.234600805184526	0.373271889400922	217	NA	NA	0.922767268684622	0.05085370677231
Tdurum_contig44062_733	2A	106	0.234838986244481	0.34331797235023	217	NA	NA	0.922767268684622	-0.0567761686332631
wsnp_CAP7_c1321_664480	7A	148	0.234941722910346	0.253456221198157	217	NA	NA	0.922767268684622	0.0532706051086329
Ex_c95453_1499	5A	27	0.234982315647198	0.195852534562212	217	NA	NA	0.922767268684622	0.0586725191104662
D_F5XZDLF02G9H4M_286	4A	110	0.235045139796065	0.41705069124424	217	NA	NA	0.922767268684622	-0.0524340389283484
wsnp_Ex_c16551_25061517	5A	23	0.235110925333755	0.165898617511521	217	NA	NA	0.922767268684622	0.0630781250312396
Kukri_c7436_2259	1A	51	0.235523961517842	0.076036866359447	217	NA	NA	0.923823675568764	0.0854607726703369
Jagger_c1423_102	6A	141	0.235820538272264	0.313364055299539	217	NA	NA	0.924422268770578	-0.0534968718784121
IAAV7394	4B	106	0.236211504715129	0.152073732718894	217	NA	NA	0.924738211794283	-0.0684005914110681
IAAV3646	7B	68	0.236730849125924	0.0714285714285714	217	NA	NA	0.924738211794283	0.127625153955758
BS00029287_51	7B	95	0.236826170852873	0.0829493087557604	217	NA	NA	0.924738211794283	-0.086872083392044
wsnp_Ex_c21875_31045200	5B	134	0.236879722631591	0.108294930875576	217	NA	NA	0.924738211794283	0.0769929404889922
wsnp_Ex_c8019_13598142	5B	134	0.236879722631591	0.108294930875576	217	NA	NA	0.924738211794283	0.0769929404889922
Kukri_c494_1413	6A	141	0.236981682228142	0.311059907834101	217	NA	NA	0.924738211794283	-0.0556330103346241
Excalibur_c27357_146	5A	140	0.236997656698293	0.407834101382488	217	NA	NA	0.924738211794283	-0.0485164707632002
Excalibur_c15332_1194	3B	73	0.237053277778133	0.248847926267281	217	NA	NA	0.924738211794283	0.0575469100115296
Tdurum_contig59338_1902	5A	56	0.237515151647027	0.0645161290322581	217	NA	NA	0.9251890833351	0.0944393854842076
Tdurum_contig76136_404	5A	56	0.237515151647027	0.0645161290322581	217	NA	NA	0.9251890833351	0.0944393854842076
BS00065930_51	5B	39	0.237601121074534	0.223502304147465	217	NA	NA	0.9251890833351	0.0760893303939412
BS00109319_51	7A	136	0.237899902400312	0.255760368663594	217	NA	NA	0.925534195798076	0.0620719491996908
Kukri_c8148_2719	6A	85	0.237978034147738	0.400921658986175	217	NA	NA	0.925534195798076	0.0537316224851274
BobWhite_c18540_97	2B	119	0.238242995575608	0.403225806451613	217	NA	NA	0.925783987638549	-0.0597322182908364
Ra_c11023_679	1A	75	0.23841967025181	0.0806451612903226	217	NA	NA	0.925783987638549	0.0887306796883376
wsnp_JD_c9613_10432955	5B	71	0.238744350682436	0.387096774193548	217	NA	NA	0.925783987638549	-0.0817133254001732
Kukri_c23752_659	5B	72	0.238744350682901	0.387096774193548	217	NA	NA	0.925783987638549	0.0817133254001376
Tdurum_contig28493_829	7A	35	0.239007948602935	0.359447004608295	217	NA	NA	0.925783987638549	-0.0499395630884791
IACX7714	7D	136	0.239012093695677	0.110599078341014	217	NA	NA	0.925783987638549	-0.0891514617146498
BS00034554_51	6B	94	0.239193160332598	0.237327188940092	217	NA	NA	0.925783987638549	-0.0570007492604354
BobWhite_c26569_190	1A	112	0.239747972022544	0.32258064516129	217	NA	NA	0.925783987638549	0.0502102297716647
wsnp_Ex_c28679_37784954	3A	188	0.239796273824971	0.481566820276498	217	NA	NA	0.925783987638549	0.0459781212397523
wsnp_Ku_c44716_51926415	3A	95	0.239934619717075	0.423963133640553	217	NA	NA	0.925783987638549	-0.0545452286870542
IACX11338	1A	78	0.239952317005194	0.419354838709677	217	NA	NA	0.925783987638549	0.0497270583789984
RAC875_c18094_69	4A	66	0.240131202639872	0.188940092165899	217	NA	NA	0.925783987638549	-0.0631931057498036
CAP8_rep_c4852_130	5A	111	0.240222893179183	0.195852534562212	217	NA	NA	0.925783987638549	-0.0627564221189374
Excalibur_c4847_631	2A	106	0.240423037588466	0.299539170506912	217	NA	NA	0.925783987638549	0.0554270997802213
BS00084703_51	4A	127	0.240437064671192	0.182027649769585	217	NA	NA	0.925783987638549	0.0724208801184574
Tdurum_contig12459_491	2B	108	0.240450964871116	0.0990783410138248	217	NA	NA	0.925783987638549	0.0869922100888658
BobWhite_rep_c57575_65	1B	80	0.240827460260904	0.423963133640553	217	NA	NA	0.925783987638549	0.0534384708849309
wsnp_BE497618A_Ta_1_1	4A	49	0.240901770072643	0.0506912442396313	217	NA	NA	0.925783987638549	0.110008123714488
wsnp_Ku_rep_c68419_67400635	1A	70	0.24105561510278	0.124423963133641	217	NA	NA	0.925783987638549	-0.0835006147218991
Tdurum_contig15260_650	7A	42	0.241069411936105	0.357142857142857	217	NA	NA	0.925783987638549	0.0489752450129721
wsnp_Ex_c27290_36498462	1D	87	0.241070055650468	0.258064516129032	217	NA	NA	0.925783987638549	-0.0630650175064851
Kukri_c10017_833	2B	100	0.241237695325117	0.253456221198157	217	NA	NA	0.925874023719412	-0.0545268237098036
BS00022176_51	1B	108	0.241806209091685	0.43778801843318	217	NA	NA	0.927501594132445	0.0485239452370827
RAC875_c95948_614	2B	81	0.242426420085268	0.105990783410138	217	NA	NA	0.92861695466411	0.0776199441218921
BS00067706_51	1B	63	0.242492438959758	0.126728110599078	217	NA	NA	0.92861695466411	0.0920444944784009
Ra_c17608_960	3B	14	0.242571854880233	0.370967741935484	217	NA	NA	0.92861695466411	0.0495603648334324
Kukri_c52356_96	2B	114	0.242675478885902	0.0783410138248848	217	NA	NA	0.92861695466411	-0.0971907719782052
wsnp_Ex_c3040_5615597	3B	81	0.243077752104771	0.119815668202765	217	NA	NA	0.929602290806871	0.0712596133879098
BobWhite_c46501_92	1A	38	0.243318903578752	0.299539170506912	217	NA	NA	0.929623360561523	0.0539074223340066
IAAV958	3B	66	0.243502312832021	0.221198156682028	217	NA	NA	0.929623360561523	0.0579475717121412
wsnp_Ex_c2918_5381441	1D	165	0.243605980199359	0.311059907834101	217	NA	NA	0.929623360561523	-0.0491240374883333
BS00074024_51	6B	80	0.243662375926654	0.271889400921659	217	NA	NA	0.929623360561523	0.0555397921731107
BS00034553_51	6D	123	0.24460352063303	0.237327188940092	217	NA	NA	0.929861518763012	0.056202731187966
Kukri_c10530_1044	5B	58	0.244663331237761	0.299539170506912	217	NA	NA	0.929861518763012	-0.0518628713757039
tplb0042o21_419	2B	160	0.245221540368803	0.165898617511521	217	NA	NA	0.929861518763012	-0.0613330633993812
Tdurum_contig71365_233	2B	120	0.245286755928185	0.315668202764977	217	NA	NA	0.929861518763012	0.0564778562984234
RAC875_c32447_187	6B	73	0.245441149404189	0.304147465437788	217	NA	NA	0.929861518763012	0.0560136396854691
Tdurum_contig31131_198	5B	49	0.245452122627266	0.497695852534562	217	NA	NA	0.929861518763012	0.0526346706918233
wsnp_BF202806B_Ta_2_1	7B	134	0.245483021207151	0.145161290322581	217	NA	NA	0.929861518763012	0.0709056754899073
Tdurum_contig57753_138	3A	86	0.245528865414846	0.0783410138248848	217	NA	NA	0.929861518763012	-0.0951311524582223
BS00089400_51	3A	86	0.245528865415318	0.0783410138248848	217	NA	NA	0.929861518763012	0.0951311524581762
RAC875_c43831_91	1D	90	0.245538386822252	0.26036866359447	217	NA	NA	0.929861518763012	-0.0627080349213642
BobWhite_c10977_834	1D	90	0.245538386822257	0.26036866359447	217	NA	NA	0.929861518763012	0.0627080349213429
RAC875_c54260_127	1D	87	0.245558749313182	0.262672811059908	217	NA	NA	0.929861518763012	0.0626006418844014
wsnp_Ex_rep_c69838_68799256	7A	128	0.245607403180512	0.0898617511520737	217	NA	NA	0.929861518763012	-0.0786600282158503
Excalibur_c28938_185	2A	106	0.246052903219857	0.345622119815668	217	NA	NA	0.930999228977432	-0.0545171700903371
Ku_c1313_1673	1A	86	0.246435586043329	0.36405529953917	217	NA	NA	0.931623546052219	-0.0524527889910473
Tdurum_contig10677_529	7B	103	0.246508083591764	0.476958525345622	217	NA	NA	0.931623546052219	-0.0523642545490581
CAP7_c7415_267	6B	73	0.246662710695585	0.19815668202765	217	NA	NA	0.931640293731094	0.0613327111347814
D_GBF1XID01DNWRS_378	1D	86	0.247008644790894	0.264976958525346	217	NA	NA	0.931640293731094	-0.0616614993184275
wsnp_Ku_rep_c70662_70289489	5B	123	0.24753763619662	0.131336405529954	217	NA	NA	0.931640293731094	-0.0687852372992435
RAC875_c1227_1471	7A	136	0.247664735994197	0.172811059907834	217	NA	NA	0.931640293731094	-0.0615844335708715
Tdurum_contig9835_664	6A	85	0.248051701836419	0.382488479262673	217	NA	NA	0.931640293731094	-0.0541486073339499
wsnp_CAP11_c303_253438	6A	85	0.24805170183654	0.382488479262673	217	NA	NA	0.931640293731094	0.0541486073339321
Kukri_rep_c106477_365	7B	171	0.248081573118462	0.465437788018433	217	NA	NA	0.931640293731094	-0.0471081738132337
D_GDS7LZN02I3554_251	5D	195	0.248220510408342	0.47926267281106	217	NA	NA	0.931640293731094	-0.0514011048011405
wsnp_Ex_c15944_24350833	3B	63	0.248732668269143	0.294930875576037	217	NA	NA	0.931640293731094	0.0512431920325511
Ra_c53208_433	5B	45	0.24916044366863	0.398617511520737	217	NA	NA	0.931640293731094	0.053766189570986
BS00074315_51	5B	39	0.249509377215147	0.225806451612903	217	NA	NA	0.931640293731094	0.0748163519504068
Tdurum_contig11756_264	1A	38	0.249712928655621	0.294930875576037	217	NA	NA	0.931640293731094	0.0537773607348022
Tdurum_contig11756_458	1D	45	0.249712928655621	0.294930875576037	217	NA	NA	0.931640293731094	0.0537773607348022
wsnp_Ex_c16378_24870688	3B	77	0.249756300333651	0.0599078341013825	217	NA	NA	0.931640293731094	0.0935492819739734
IACX6309	2B	115	0.249816884342382	0.331797235023041	217	NA	NA	0.931640293731094	0.0571584413504453
wsnp_CAP11_c827_513472	7A	136	0.24989898857135	0.380184331797235	217	NA	NA	0.931640293731094	0.0525451930033292
IACX11320	1B	84	0.250047492611872	0.253456221198157	217	NA	NA	0.931640293731094	0.0706641726261843
BS00011438_51	3B	19	0.250065548062731	0.294930875576037	217	NA	NA	0.931640293731094	0.0543167775477116
Kukri_rep_c68300_216	2A	143	0.2500779226975	0.200460829493088	217	NA	NA	0.931640293731094	-0.0662689501240621
wsnp_Ku_c41261_49287074	1B	96	0.250135827988861	0.235023041474654	217	NA	NA	0.931640293731094	-0.0621618748884707
wsnp_Ex_c2171_4073721	5A	148	0.250233992007755	0.225806451612903	217	NA	NA	0.931640293731094	0.0561560200294924
BobWhite_c11374_530	7A	136	0.250421906374909	0.476958525345622	217	NA	NA	0.931640293731094	0.0563761935041249
BS00062731_51	5B	105	0.250712932839744	0.426267281105991	217	NA	NA	0.931640293731094	0.0524292267293909
wsnp_RFL_Contig4307_5006558	5A	20	0.250786141132344	0.292626728110599	217	NA	NA	0.931640293731094	0.0496457460595856
BS00064536_51	1A	43	0.250814572902499	0.398617511520737	217	NA	NA	0.931640293731094	-0.0527408606821922
RAC875_c10132_462	2B	115	0.251172923126915	0.0967741935483871	217	NA	NA	0.931640293731094	-0.0770209340565202
RAC875_c17459_566	2B	114	0.251172923126915	0.0967741935483871	217	NA	NA	0.931640293731094	-0.0770209340565202
RFL_Contig2834_890	7A	220	0.251176392554257	0.435483870967742	217	NA	NA	0.931640293731094	0.0492233098351029
BS00061911_51	7A	220	0.251242754368765	0.361751152073733	217	NA	NA	0.931640293731094	-0.0484773346713059
RAC875_c68056_81	3A	180	0.251626381449307	0.414746543778802	217	NA	NA	0.931640293731094	-0.0486684794992343
IACX7895	6A	43	0.251656613250739	0.142857142857143	217	NA	NA	0.931640293731094	0.0629189150808696
Excalibur_c46453_144	7A	217	0.25172860563778	0.179723502304147	217	NA	NA	0.931640293731094	0.0610423385885284
Excalibur_c31499_732	7D	134	0.251734488457158	0.0921658986175116	217	NA	NA	0.931640293731094	-0.0968770981839953
RAC875_c14309_317	6B	76	0.251988474073092	0.15668202764977	217	NA	NA	0.931640293731094	-0.0605257937437518
Excalibur_c35074_257	2B	118	0.25201331566773	0.313364055299539	217	NA	NA	0.931640293731094	0.0554609744067882
BS00067775_51	4B	6	0.25215318586492	0.470046082949309	217	NA	NA	0.931640293731094	-0.0437008354346879
CAP12_c1468_114	3B	125	0.252368320900292	0.276497695852535	217	NA	NA	0.931640293731094	-0.0538227052039417
wsnp_Ex_rep_c69647_68598463	5A	87	0.252500964699965	0.304147465437788	217	NA	NA	0.931640293731094	0.0520269998816119
RFL_Contig4336_184	4A	91	0.252525853535021	0.170506912442396	217	NA	NA	0.931640293731094	-0.0610168081805824
Excalibur_c25566_1000	3B	6	0.252626924938241	0.426267281105991	217	NA	NA	0.931640293731094	0.0449169375023981
Tdurum_contig14947_611	4A	67	0.252817131533486	0.193548387096774	217	NA	NA	0.931640293731094	0.0619864530965089
wsnp_Ex_c12341_19693570	3A	123	0.252927391356445	0.223502304147465	217	NA	NA	0.931640293731094	-0.0593340783146914
BS00093993_51	2B	108	0.253167678711586	0.244239631336406	217	NA	NA	0.931640293731094	-0.053998979225387
BS00067453_51	5A	50	0.253727175013257	0.200460829493088	217	NA	NA	0.931640293731094	0.0566361861266209
Ku_c32100_105	6B	92	0.253731102816031	0.28110599078341	217	NA	NA	0.931640293731094	-0.0526459657176677
wsnp_Ex_c34303_42642389	2B	146	0.25373704959262	0.391705069124424	217	NA	NA	0.931640293731094	0.0551302261075257
Kukri_c29039_315	1A	84	0.25379710671389	0.170506912442396	217	NA	NA	0.931640293731094	0.0627039508258136
Tdurum_contig11803_850	2A	75	0.253819660329803	0.463133640552995	217	NA	NA	0.931640293731094	0.0456739176639704
Excalibur_c11605_156	5B	20	0.253876834035338	0.304147465437788	217	NA	NA	0.931640293731094	0.0502016063304112
BS00045568_51	1B	118	0.254051290104388	0.403225806451613	217	NA	NA	0.931640293731094	0.0506546043525162
Excalibur_c28850_166	5B	69	0.254078783337794	0.3963133640553	217	NA	NA	0.931640293731094	-0.0804961617025128
Tdurum_contig25513_123	5B	90	0.254139950296157	0.235023041474654	217	NA	NA	0.931640293731094	0.0641935058814536
wsnp_CD452643B_Ta_2_1	6B	66	0.254367821482921	0.292626728110599	217	NA	NA	0.931640293731094	0.0559600298062435
IACX1897	7B	134	0.254439646236833	0.142857142857143	217	NA	NA	0.931640293731094	-0.0700477566055469
CAP12_c4778_199	3B	63	0.254511771880472	0.195852534562212	217	NA	NA	0.931640293731094	0.0579504744278569
Ra_c5508_706	4B	81	0.254865295691041	0.271889400921659	217	NA	NA	0.931640293731094	0.0509436863172734
BS00011795_51	6B	120	0.255166504765522	0.101382488479263	217	NA	NA	0.931640293731094	0.0780856358904867
Tdurum_contig61970_499	6B	57	0.25524702562909	0.163594470046083	217	NA	NA	0.931640293731094	0.0833418613588073
Excalibur_c35611_446	2D	11	0.255379690959516	0.497695852534562	217	NA	NA	0.931640293731094	0.0451296335256828
Kukri_c29358_277	2D	11	0.255379690959516	0.497695852534562	217	NA	NA	0.931640293731094	0.0451296335256828
Kukri_c16760_1427	2B	91	0.255412857972615	0.0829493087557604	217	NA	NA	0.931640293731094	0.077690342301473
Tdurum_contig41142_267	6B	81	0.255882067879796	0.274193548387097	217	NA	NA	0.931640293731094	-0.0534788426033987
BS00064077_51	3B	36	0.255941405126825	0.32258064516129	217	NA	NA	0.931640293731094	-0.0502743065080757
wsnp_Ku_c20783_30448706	4A	137	0.256466052944275	0.188940092165899	217	NA	NA	0.931640293731094	0.0661951046503617
BS00037400_51	3A	86	0.256610866397457	0.0806451612903226	217	NA	NA	0.931640293731094	-0.0926181760464715
Tdurum_contig697_73	3A	86	0.256610866398025	0.0806451612903226	217	NA	NA	0.931640293731094	0.0926181760464022
BobWhite_c4646_119	1A	65	0.256777109573053	0.426267281105991	217	NA	NA	0.931640293731094	-0.0479470980601349
CAP8_c9110_427	4D	81	0.257149071872595	0.237327188940092	217	NA	NA	0.931640293731094	-0.0564465027506706
Kukri_c67076_479	7A	130	0.257173692386184	0.124423963133641	217	NA	NA	0.931640293731094	-0.065558848837199
Kukri_c19751_873	2B	108	0.2575943016265	0.244239631336406	217	NA	NA	0.931640293731094	0.0538804376697772
IAAV3315	7A	136	0.257785987304106	0.308755760368664	217	NA	NA	0.931640293731094	0.0552401746670732
Kukri_c32046_493	3B	63	0.257807753988545	0.308755760368664	217	NA	NA	0.931640293731094	-0.0548847755954753
BS00075108_51	3B	63	0.257807753988748	0.308755760368664	217	NA	NA	0.931640293731094	0.054884775595454
Kukri_c52413_282	4B	46	0.258291420029492	0.324884792626728	217	NA	NA	0.931640293731094	0.0473845112605513
Excalibur_c55959_651	1D	37	0.258327614683105	0.138248847926267	217	NA	NA	0.931640293731094	-0.0675601413084941
Excalibur_c22599_921	6D	134	0.258428220415178	0.331797235023041	217	NA	NA	0.931640293731094	-0.0487971562179741
RAC875_c754_120	4A	41	0.258454595070815	0.264976958525346	217	NA	NA	0.931640293731094	-0.0492882446018719
CAP8_c5043_190	1B	118	0.2584725900604	0.336405529953917	217	NA	NA	0.931640293731094	0.0515638629353781
BS00031923_51	7B	140	0.258505289398383	0.428571428571429	217	NA	NA	0.931640293731094	0.0461514652150292
BobWhite_c6527_222	6A	3	0.258586800504784	0.488479262672811	217	NA	NA	0.931640293731094	0.0490220531553049
BS00036397_51	6A	85	0.258616180468072	0.368663594470046	217	NA	NA	0.931640293731094	-0.0545016798459024
wsnp_Ex_c7988_13555376	5B	45	0.258624108465429	0.368663594470046	217	NA	NA	0.931640293731094	0.0560387730124283
wsnp_Ex_c15852_24239968	1A	70	0.258636113744069	0.126728110599078	217	NA	NA	0.931640293731094	-0.0805759314388439
Tdurum_contig18858_324	2B	109	0.258835418846597	0.398617511520737	217	NA	NA	0.931640293731094	-0.0574749656721032
Kukri_c27648_350	4A	135	0.258845395423808	0.165898617511521	217	NA	NA	0.931640293731094	0.0719239628651422
IAAV6488	5A	56	0.259330406754974	0.0622119815668203	217	NA	NA	0.93226892767647	0.0931224531487658
wsnp_Ex_c20370_29434410	2A	102	0.259381453137557	0.357142857142857	217	NA	NA	0.93226892767647	0.0525818660636723
wsnp_Ex_c2360_4422599	7A	126	0.259579891660468	0.412442396313364	217	NA	NA	0.93226892767647	0.0509426243674902
Tdurum_contig32812_325	5B	104	0.259600816490504	0.453917050691244	217	NA	NA	0.93226892767647	0.0517880369979871
Tdurum_contig68637_256	1B	44	0.259982755378979	0.380184331797235	217	NA	NA	0.932323614748817	0.0499845164562416
RAC875_rep_c70874_1309	7B	72	0.260124837882306	0.421658986175115	217	NA	NA	0.932323614748817	-0.056494923464772
RAC875_rep_c70874_1920	7B	72	0.26012483788232	0.421658986175115	217	NA	NA	0.932323614748817	0.0564949234647436
Kukri_c29410_63	5B	97	0.260270021556777	0.195852534562212	217	NA	NA	0.932323614748817	0.0631759059185768
Ex_c2171_2600	5A	148	0.260394213311896	0.230414746543779	217	NA	NA	0.932323614748817	0.055789650247652
CAP11_c1206_301	6A	79	0.260684263642533	0.228110599078341	217	NA	NA	0.932323614748817	0.0570869866243697
Excalibur_c7026_2635	1A	53	0.260712049850273	0.21889400921659	217	NA	NA	0.932323614748817	0.0666811788688761
RAC875_c703_2551	5D	203	0.26077763776497	0.352534562211982	217	NA	NA	0.932323614748817	0.0505449300367182
RAC875_c826_839	1B	58	0.261072416856779	0.433179723502304	217	NA	NA	0.932412714412458	0.0467203298797099
wsnp_Ex_c16090_24522660	6B	1	0.26120232547337	0.288018433179723	217	NA	NA	0.932412714412458	0.0699217765592941
RAC875_c86104_111	4B	1	0.2616041688165	0.168202764976959	217	NA	NA	0.932412714412458	0.0623370657156634
wsnp_Ku_c16547_25454123	2A	151	0.261833956236265	0.311059907834101	217	NA	NA	0.932412714412458	-0.0603462121252694
wsnp_BE497469B_Ta_2_1	3B	64	0.262065050988962	0.232718894009217	217	NA	NA	0.932412714412458	0.0565768969560612
Tdurum_contig9503_575	6A	137	0.262094479320504	0.149769585253456	217	NA	NA	0.932412714412458	0.0677552820000091
BS00083715_51	5B	11	0.262168860196173	0.306451612903226	217	NA	NA	0.932412714412458	-0.0497853626192324
BS00055768_51	6B	1	0.262238982914793	0.294930875576037	217	NA	NA	0.932412714412458	-0.0491511658286292
BS00055769_51	6B	1	0.262238982914793	0.294930875576037	217	NA	NA	0.932412714412458	-0.0491511658286292
wsnp_Ex_c15396_23659859	1D	89	0.262395151454205	0.421658986175115	217	NA	NA	0.932412714412458	-0.0553963478805564
wsnp_BF478737A_Ta_2_1	1A	70	0.262600011841998	0.149769585253456	217	NA	NA	0.932412714412458	-0.0726936970385523
wsnp_Ex_c16175_24619793	4A	67	0.262614974465603	0.19815668202765	217	NA	NA	0.932412714412458	-0.0607297776969773
Excalibur_c44731_1000	1A	70	0.262690328667207	0.0898617511520737	217	NA	NA	0.932412714412458	-0.092966281421667
Tdurum_contig62040_1247	6B	57	0.26290596640248	0.161290322580645	217	NA	NA	0.932662547110675	0.0799262713296756
Excalibur_c30648_924	6B	10	0.263531471980301	0.142857142857143	217	NA	NA	0.933652058153874	0.0644153495702824
IAAV4133	7D	135	0.263706856883046	0.110599078341014	217	NA	NA	0.933652058153874	-0.0835313880682236
RAC875_rep_c116200_396	2D	40	0.263766521334736	0.101382488479263	217	NA	NA	0.933652058153874	-0.0711606228012442
BobWhite_c36072_272	2B	85	0.263766521334859	0.101382488479263	217	NA	NA	0.933652058153874	0.0711606228012389
Tdurum_contig75819_1220	4A	137	0.263966646412852	0.0921658986175116	217	NA	NA	0.933845640009323	0.0922123729514936
Excalibur_c44694_414	6A	72	0.264234106680764	0.311059907834101	217	NA	NA	0.934063805449811	-0.0551785933944338
Kukri_c1214_948	5B	178	0.264319254711463	0.308755760368664	217	NA	NA	0.934063805449811	-0.0484480557887146
Excalibur_c71500_231	2B	107	0.264588094997634	0.101382488479263	217	NA	NA	0.934253035263672	-0.0820543930640643
IAAV3132	4A	67	0.264738032936461	0.195852534562212	217	NA	NA	0.934253035263672	-0.0597169767244523
wsnp_Ex_c4752_8482625	4A	34	0.264862429558443	0.191244239631336	217	NA	NA	0.934253035263672	0.0555017711170791
Ex_c40520_1484	1B	63	0.264954800999089	0.126728110599078	217	NA	NA	0.934253035263672	-0.0880342258867604
RAC875_rep_c72959_187	7B	157	0.265296539868535	0.412442396313364	217	NA	NA	0.934944611688181	0.0496216439538397
Excalibur_c3165_730	5B	115	0.265914686043524	0.428571428571429	217	NA	NA	0.935739560782493	-0.0526498224361482
RFL_Contig3841_2433	4A	138	0.266049006950857	0.186635944700461	217	NA	NA	0.935739560782493	-0.0673358149826644
wsnp_Ex_c11837_18996495	3B	81	0.266056138909126	0.163594470046083	217	NA	NA	0.935739560782493	0.0641273233031825
RAC875_rep_c81239_73	6A	71	0.266750943288284	0.26036866359447	217	NA	NA	0.935739560782493	0.0591689098143462
BS00011330_51	7A	89	0.266794278116666	0.232718894009217	217	NA	NA	0.935739560782493	-0.0521644719717678
wsnp_CAP11_c3599_1741800	6B	67	0.266843450577723	0.0460829493087558	217	NA	NA	0.935739560782493	-0.108341387607466
IACX6349	6B	67	0.26684345057819	0.0460829493087558	217	NA	NA	0.935739560782493	0.108341387607396
wsnp_Ex_c6401_11124623	6B	67	0.26684345057819	0.0460829493087558	217	NA	NA	0.935739560782493	0.108341387607396
BobWhite_c2296_94	6A	137	0.266891802028069	0.145161290322581	217	NA	NA	0.935739560782493	0.0680444180318212
wsnp_RFL_Contig3739_3996324	5B	98	0.267093760199662	0.13594470046083	217	NA	NA	0.935739560782493	0.0647899371126286
BS00022211_51	2D	42	0.267994580536657	0.248847926267281	217	NA	NA	0.935739560782493	-0.0595321095907977
RAC875_c27207_380	6B	57	0.268057908995991	0.165898617511521	217	NA	NA	0.935739560782493	0.0810728307910829
wsnp_Ex_c27290_36498531	1D	87	0.268320192402668	0.258064516129032	217	NA	NA	0.935739560782493	0.0594927281864273
Tdurum_contig86183_221	2A	143	0.268559603107624	0.200460829493088	217	NA	NA	0.935739560782493	-0.0631769836674874
RAC875_c17185_90	7A	51	0.268635715676992	0.186635944700461	217	NA	NA	0.935739560782493	-0.0572810738127743
Tdurum_contig54860_525	7A	51	0.268635715676992	0.186635944700461	217	NA	NA	0.935739560782493	-0.0572810738127743
BS00099794_51	1B	118	0.268944504060429	0.444700460829493	217	NA	NA	0.935739560782493	0.0503024944575046
BS00069685_51	2B	108	0.268976609953185	0.122119815668203	217	NA	NA	0.935739560782493	-0.0742378774378576
BS00079095_51	1D	87	0.268976744412016	0.264976958525346	217	NA	NA	0.935739560782493	-0.0592773393096131
IAAV2840	1D	87	0.269007260020798	0.251152073732719	217	NA	NA	0.935739560782493	-0.0589462440110591
Excalibur_c19237_895	1D	87	0.269074308849234	0.26036866359447	217	NA	NA	0.935739560782493	0.0596456439934414
BobWhite_rep_c52911_146	3D	143	0.269293180631394	0.0783410138248848	217	NA	NA	0.935739560782493	0.0805125744016992
RAC875_c21489_908	7B	92	0.269345988639574	0.0875576036866359	217	NA	NA	0.935739560782493	-0.0808660129283911
BS00065128_51	5B	111	0.26937224120721	0.391705069124424	217	NA	NA	0.935739560782493	0.0524712966325698
Excalibur_c20597_509	6A	17	0.269562086132689	0.398617511520737	217	NA	NA	0.935739560782493	-0.0463541150140614
RAC875_c46007_340	2D	43	0.269662796837972	0.237327188940092	217	NA	NA	0.935739560782493	-0.0504350700865714
Kukri_c18459_2622	2B	110	0.269770650515705	0.400921658986175	217	NA	NA	0.935739560782493	0.0556670600890641
RAC875_c17787_274	2A	92	0.269792999611502	0.0552995391705069	217	NA	NA	0.935739560782493	0.0912466653701784
Ex_c721_2374	2A	102	0.269849243260181	0.352534562211982	217	NA	NA	0.935739560782493	0.0515724797601642
BobWhite_c26082_239	5B	171	0.269894045564426	0.119815668202765	217	NA	NA	0.935739560782493	-0.0710757713191992
RAC875_c3604_1527	1D	90	0.2702391821337	0.267281105990783	217	NA	NA	0.935972653974245	0.0585994088903163
BS00064478_51	6B	119	0.27025281116154	0.205069124423963	217	NA	NA	0.935972653974245	0.0604459289114523
D_GBB4FNX02FX302_98	3A	123	0.270801515528264	0.207373271889401	217	NA	NA	0.936867518447764	-0.0578522599913711
Kukri_c40735_318	7A	167	0.270814263156482	0.313364055299539	217	NA	NA	0.936867518447764	-0.0487245692968656
IAAV5331	2B	96	0.271073969017533	0.131336405529954	217	NA	NA	0.936867518447764	0.06720102501653
wsnp_Ex_c2181_4089639	1A	69	0.271094821566103	0.168202764976959	217	NA	NA	0.936867518447764	0.0731524019108321
wsnp_Ex_c54211_57168122	5A	118	0.271245127189799	0.297235023041475	217	NA	NA	0.936882712041797	0.0477496175416299
Ku_c8310_865	1B	90	0.271485825549296	0.195852534562212	217	NA	NA	0.936919079912955	-0.0647114076464508
wsnp_BE498985A_Ta_2_1	7B	103	0.271547486017444	0.47926267281106	217	NA	NA	0.936919079912955	0.0497240669026233
CAP12_c3074_192	1A	19	0.271829876954476	0.329493087557604	217	NA	NA	0.937195692385285	-0.0508621372099221
RAC875_c22328_1356	2A	151	0.272005024748201	0.308755760368664	217	NA	NA	0.937195692385285	0.058389998642177
Excalibur_c28759_914	6B	120	0.272411373264594	0.1036866359447	217	NA	NA	0.937195692385285	0.073686712770499
tplb0043a07_880	1B	110	0.27248951722948	0.292626728110599	217	NA	NA	0.937195692385285	0.0488473115324553
Tdurum_contig74813_560	6B	1	0.272776983698274	0.161290322580645	217	NA	NA	0.937195692385285	0.0617484278464069
Excalibur_c4303_206	2D	40	0.272824831883845	0.0990783410138248	217	NA	NA	0.937195692385285	-0.0711897184880854
BS00012036_51	2B	108	0.272851201305941	0.122119815668203	217	NA	NA	0.937195692385285	0.0720423370257777
wsnp_Ex_c5457_9632050	3B	69	0.272879805483117	0.306451612903226	217	NA	NA	0.937195692385285	0.0534851924092017
Excalibur_c91176_326	2A	150	0.273023141291612	0.311059907834101	217	NA	NA	0.937195692385285	0.0574281125507881
Kukri_c55196_445	7A	128	0.273087235703608	0.0967741935483871	217	NA	NA	0.937195692385285	0.0720108972148044
Kukri_c22155_1010	1B	74	0.273417133104426	0.324884792626728	217	NA	NA	0.937826608794615	0.0495970761446252
RAC875_rep_c76047_63	1A	70	0.273851511118971	0.110599078341014	217	NA	NA	0.938815030910258	-0.0799637271586562
BS00010055_51	2B	82	0.274050987276771	0.147465437788018	217	NA	NA	0.938940867265506	-0.0634518622186739
Tdurum_contig15015_883	1B	96	0.274555861074892	0.359447004608295	217	NA	NA	0.938940867265506	0.0528753380700611
BS00034085_51	7A	140	0.274672834459488	0.43778801843318	217	NA	NA	0.938940867265506	-0.0468937843267412
RAC875_c13325_109	6B	66	0.274810625122768	0.235023041474654	217	NA	NA	0.938940867265506	0.0554055076290894
Ku_c4823_673	1A	35	0.274813825256543	0.34331797235023	217	NA	NA	0.938940867265506	0.0472318595396768
Tdurum_contig29090_280	5B	132	0.27487067405041	0.0875576036866359	217	NA	NA	0.938940867265506	-0.0839024807344888
RAC875_c23338_792	6A	141	0.275051676471764	0.267281105990783	217	NA	NA	0.938940867265506	-0.0531450208796773
wsnp_Ex_c9343_15514687	1A	137	0.275529520720288	0.138248847926267	217	NA	NA	0.938940867265506	-0.0740708447984257
wsnp_Ra_c34117_42876812	3A	91	0.275633279025932	0.0898617511520737	217	NA	NA	0.938940867265506	0.076298850063063
wsnp_Ex_rep_c66685_65003254	3A	92	0.275633279026337	0.0898617511520737	217	NA	NA	0.938940867265506	-0.0762988500630826
IACX6009	5B	72	0.275642973803813	0.232718894009217	217	NA	NA	0.938940867265506	-0.0697999719319284
BobWhite_rep_c65835_277	5B	71	0.275642973803999	0.232718894009217	217	NA	NA	0.938940867265506	0.0697999719319142
RAC875_c82589_246	5B	183	0.275979023042373	0.267281105990783	217	NA	NA	0.939587119276288	0.0510609689422523
BS00023130_51	1A	20	0.276134560576543	0.32258064516129	217	NA	NA	0.93961844910545	0.0501670883038159
RAC875_c818_1185	1B	115	0.276696881989443	0.202764976958525	217	NA	NA	0.939683774327695	-0.0572882352154167
BobWhite_c12256_96	7B	89	0.277377500122764	0.41705069124424	217	NA	NA	0.939683774327695	0.0459695766925883
tplb0037k05_1475	7B	72	0.277435028789477	0.423963133640553	217	NA	NA	0.939683774327695	-0.0547533027897309
wsnp_Ex_c1996_3754394	2B	20	0.277437287489267	0.444700460829493	217	NA	NA	0.939683774327695	0.0528398455321195
BobWhite_c40305_243	3B	81	0.277769029456069	0.124423963133641	217	NA	NA	0.939683774327695	-0.065175502005907
Excalibur_c38785_222	3B	81	0.277769029456069	0.124423963133641	217	NA	NA	0.939683774327695	-0.065175502005907
RAC875_c17269_645	3B	81	0.277769029456069	0.124423963133641	217	NA	NA	0.939683774327695	-0.065175502005907
wsnp_Ku_c31407_41142340	3B	81	0.277769029456069	0.124423963133641	217	NA	NA	0.939683774327695	-0.065175502005907
wsnp_Ex_c12781_20280445	3B	81	0.277769029456071	0.124423963133641	217	NA	NA	0.939683774327695	0.0651755020059115
Kukri_c11140_323	5D	197	0.277803309421838	0.444700460829493	217	NA	NA	0.939683774327695	0.0482878499031685
RAC875_c34994_183	6B	57	0.278244500805505	0.465437788018433	217	NA	NA	0.939683774327695	-0.0633435338405732
Tdurum_contig93100_149	4A	135	0.278516902032701	0.182027649769585	217	NA	NA	0.939683774327695	0.066495468682092
BS00004413_51	2B	153	0.27852527137202	0.216589861751152	217	NA	NA	0.939683774327695	0.0574238035049461
RFL_Contig539_1789	5B	112	0.278610157998982	0.133640552995392	217	NA	NA	0.939683774327695	0.0670318816804638
RAC875_rep_c112782_91	7A	98	0.278631928235585	0.336405529953917	217	NA	NA	0.939683774327695	-0.0523274488875529
Tdurum_contig51645_738	7A	98	0.278631928235901	0.336405529953917	217	NA	NA	0.939683774327695	0.0523274488875245
Kukri_c17997_389	6B	57	0.278641630014006	0.223502304147465	217	NA	NA	0.939683774327695	0.0577863830569587
IAAV8967	6B	57	0.278968287557561	0.122119815668203	217	NA	NA	0.939920149559104	0.0672749882543116
wsnp_Ku_c11690_19042937	6B	72	0.279038914248823	0.108294930875576	217	NA	NA	0.939920149559104	-0.0790734763060215
Tdurum_contig55841_351	3A	154	0.279167118733567	0.444700460829493	217	NA	NA	0.939920149559104	-0.0427365393535961
Tdurum_contig15512_429	2A	106	0.279620951607566	0.354838709677419	217	NA	NA	0.939920149559104	0.051499864670788
Ra_c58335_189	3B	13	0.279681797135515	0.430875576036866	217	NA	NA	0.939920149559104	0.048226995749328
RFL_Contig2971_282	1B	123	0.279725830805384	0.0714285714285714	217	NA	NA	0.939920149559104	-0.0884395303823879
wsnp_Ex_rep_c70036_68988728	6B	96	0.279821768236155	0.216589861751152	217	NA	NA	0.939920149559104	-0.0527966746874071
Tdurum_contig44382_932	7B	72	0.279882779311168	0.41705069124424	217	NA	NA	0.939920149559104	-0.0542187843393478
Excalibur_c52196_235	6A	120	0.280111746775634	0.133640552995392	217	NA	NA	0.940132642044657	0.0638443233739565
Kukri_c97631_275	2B	110	0.280978087498084	0.15668202764977	217	NA	NA	0.940132642044657	-0.0593521600525122
Excalibur_c83056_83	6D	151	0.280984981281715	0.311059907834101	217	NA	NA	0.940132642044657	-0.0460410835752398
wsnp_Ex_c7528_12868250	4A	51	0.281319814879978	0.354838709677419	217	NA	NA	0.940132642044657	0.0497884943322511
IACX486	7B	101	0.281733630824644	0.105990783410138	217	NA	NA	0.940132642044657	-0.0729752420282352
wsnp_Ex_c3567_6526582	1A	70	0.281795383593916	0.101382488479263	217	NA	NA	0.940132642044657	0.082028775940401
RAC875_c33823_279	3D	84	0.281816000849715	0.490783410138249	217	NA	NA	0.940132642044657	-0.0423209821973387
Ku_c106365_329	6B	67	0.281842399168609	0.0414746543778802	217	NA	NA	0.940132642044657	0.107434703403612
BS00048191_51	6B	67	0.281842399168866	0.0414746543778802	217	NA	NA	0.940132642044657	-0.107434703403606
wsnp_Ku_c21818_31604716	3B	71	0.281880525740929	0.237327188940092	217	NA	NA	0.940132642044657	-0.0537268896937277
wsnp_Ku_c4078_7436510	3B	71	0.281880525740929	0.237327188940092	217	NA	NA	0.940132642044657	-0.0537268896937277
Kukri_c21818_519	3B	71	0.281880525741282	0.237327188940092	217	NA	NA	0.940132642044657	0.0537268896937277
CAP11_c1661_59	7A	51	0.281899876067144	0.182027649769585	217	NA	NA	0.940132642044657	-0.0558489147948933
Excalibur_c5193_64	2B	155	0.282073622700281	0.188940092165899	217	NA	NA	0.940132642044657	-0.0566078325846444
Kukri_c2955_281	5B	116	0.282142283323478	0.108294930875576	217	NA	NA	0.940132642044657	0.0715621628652361
BobWhite_c11397_231	2B	17	0.282837538226012	0.255760368663594	217	NA	NA	0.941960494268269	-0.0488604250820011
Excalibur_c2484_2113	2B	116	0.283155372854933	0.331797235023041	217	NA	NA	0.942201817671977	-0.0552334150938272
Kukri_c3044_221	6B	57	0.283203474241849	0.161290322580645	217	NA	NA	0.942201817671977	0.0774659711151102
tplb0043k02_463	1B	108	0.283497379804749	0.149769585253456	217	NA	NA	0.942691183700824	-0.0650716723253506
Excalibur_rep_c103301_387	7A	136	0.283839957168861	0.488479262672811	217	NA	NA	0.942707942486118	-0.0519573140506466
wsnp_JD_c17128_16056425	7B	143	0.284222081453788	0.421658986175115	217	NA	NA	0.942707942486118	-0.0474112582851678
Ku_c59581_1412	2A	104	0.284236501580748	0.0529953917050691	217	NA	NA	0.942707942486118	0.0909846980692182
wsnp_Ex_rep_c66809_65185215	2A	104	0.284236501580748	0.0529953917050691	217	NA	NA	0.942707942486118	0.0909846980692182
wsnp_Ex_c31900_40635609	2A	104	0.284236501581237	0.0529953917050692	217	NA	NA	0.942707942486118	-0.0909846980692492
BS00034174_51	4A	50	0.284607835650385	0.400921658986175	217	NA	NA	0.943452200676884	-0.0473137519416689
wsnp_Ex_c17185_25829084	6A	85	0.284843543630281	0.112903225806452	217	NA	NA	0.943452937287093	-0.0700291380340143
Kukri_c26474_540	2B	99	0.285208676855595	0.244239631336406	217	NA	NA	0.943452937287093	-0.0498245733717937
Excalibur_c42146_338	2B	131	0.285627076409134	0.131336405529954	217	NA	NA	0.943452937287093	-0.0700314872404419
wsnp_JD_c16245_15468917	3B	81	0.285664546762921	0.0622119815668203	217	NA	NA	0.943452937287093	0.0879774357716059
Kukri_c53506_1141	6B	67	0.286319455370091	0.0391705069124424	217	NA	NA	0.943452937287093	0.107773952781741
Kukri_c43113_136	5B	44	0.28646296180336	0.182027649769585	217	NA	NA	0.943452937287093	-0.0708401908570906
IAAV3480	4A	67	0.286723892959511	0.19815668202765	217	NA	NA	0.943452937287093	-0.0568160974202172
Excalibur_c40202_114	4A	67	0.286723892959745	0.19815668202765	217	NA	NA	0.943452937287093	0.0568160974201959
Excalibur_c8658_335	4A	67	0.286723892959745	0.19815668202765	217	NA	NA	0.943452937287093	0.0568160974201959
RAC875_c52560_438	7A	81	0.286776544309448	0.152073732718894	217	NA	NA	0.943452937287093	0.0594332465422003
RAC875_c25339_200	5A	84	0.286783627235906	0.320276497695853	217	NA	NA	0.943452937287093	0.0483648989602337
Excalibur_c2618_1723	5B	179	0.286863903668661	0.315668202764977	217	NA	NA	0.943452937287093	-0.0480642492347645
Excalibur_c30975_133	3B	64	0.287153464404378	0.225806451612903	217	NA	NA	0.943452937287093	-0.0537779257848925
RAC875_c5080_915	2B	98	0.287274977566482	0.149769585253456	217	NA	NA	0.943452937287093	-0.0642638715499757
BS00022688_51	5D	195	0.287316385495694	0.481566820276498	217	NA	NA	0.943452937287093	-0.0472282306357279
RFL_Contig4176_605	5D	195	0.287316385495804	0.481566820276498	217	NA	NA	0.943452937287093	0.0472282306357137
Excalibur_c17039_436	2D	37	0.287377102511082	0.467741935483871	217	NA	NA	0.943452937287093	-0.0462160034889649
IAAV6015	4D	86	0.287499327527522	0.0599078341013825	217	NA	NA	0.943452937287093	0.085804720664532
Kukri_c30847_344	2B	21	0.287663465275288	0.354838709677419	217	NA	NA	0.943452937287093	0.0506643374857205
wsnp_Ex_c2904_5355509	5B	44	0.287779977441558	0.21889400921659	217	NA	NA	0.943452937287093	-0.0684205309373596
D_GCE8AKX02IXEFJ_281	5D	195	0.28781256432479	0.483870967741935	217	NA	NA	0.943452937287093	0.047047350227853
BS00039874_51	5B	148	0.287840570650275	0.0552995391705069	217	NA	NA	0.943452937287093	-0.0868932343425399
BS00100510_51	5A	94	0.288110438521537	0.248847926267281	217	NA	NA	0.943855676401422	-0.0508342045659198
wsnp_CAP7_c1321_664478	7A	148	0.288331074015236	0.26036866359447	217	NA	NA	0.944096800740351	0.0472251371564383
RAC875_c41275_131	1A	76	0.288685110945409	0.347926267281106	217	NA	NA	0.9444451641921	0.0491943732400024
BS00024107_51	1B	159	0.288731639512396	0.313364055299539	217	NA	NA	0.9444451641921	-0.0494316679699782
RAC875_rep_c115149_515	6B	80	0.289064142556906	0.269585253456221	217	NA	NA	0.94505135405188	0.0505825829091009
wsnp_Ex_c19207_28125072	4A	70	0.289759928227814	0.0852534562211982	217	NA	NA	0.946807085141611	0.0766362246259042
RAC875_c34516_316	2B	77	0.2900689008739	0.430875576036866	217	NA	NA	0.946807085141611	-0.044687122202145
BS00068100_51	5B	51	0.290209613096503	0.317972350230415	217	NA	NA	0.946807085141611	-0.0495166303897836
Kukri_rep_c68594_530	4D	54	0.290546401573	0.375576036866359	217	NA	NA	0.946807085141611	0.0438874181830897
BS00065313_51	5A	63	0.290622380504036	0.313364055299539	217	NA	NA	0.946807085141611	0.0511748520557642
BS00055866_51	1B	87	0.290857727032683	0.276497695852535	217	NA	NA	0.946807085141611	-0.0511110675600044
BS00025017_51	5D	200	0.290890004979057	0.327188940092166	217	NA	NA	0.946807085141611	0.0440036575353719
BS00075368_51	5D	200	0.290890004979057	0.327188940092166	217	NA	NA	0.946807085141611	0.0440036575353719
Kukri_c19216_123	4A	67	0.291140127734039	0.200460829493088	217	NA	NA	0.946807085141611	-0.0565662526725319
wsnp_Ex_c5155_9140608	5B	97	0.291160749173152	0.476958525345622	217	NA	NA	0.946807085141611	-0.0469219810202084
Tdurum_contig61465_781	4B	61	0.291329389311476	0.354838709677419	217	NA	NA	0.946807085141611	-0.0514962910772905
Excalibur_c16197_748	3A	76	0.291370627665445	0.264976958525346	217	NA	NA	0.946807085141611	-0.0483103966908214
Tdurum_contig61492_458	1A	43	0.291610873446828	0.370967741935484	217	NA	NA	0.947108456450219	0.0470147949134496
Tdurum_contig50845_82	1A	38	0.291975974469914	0.278801843317972	217	NA	NA	0.947624873970374	-0.0482981539050726
BS00089942_51	7B	90	0.292125042329596	0.421658986175115	217	NA	NA	0.947624873970374	0.0441403112888885
RAC875_c51595_177	3D	142	0.292498099441619	0.122119815668203	217	NA	NA	0.947624873970374	0.059493621762658
RAC875_c62325_320	6A	41	0.292533175159526	0.267281105990783	217	NA	NA	0.947624873970374	-0.0475490767704265
Kukri_c5967_586	5A	84	0.292565918688005	0.315668202764977	217	NA	NA	0.947624873970374	0.047729714584257
D_contig06122_208	1D	87	0.292655369114352	0.278801843317972	217	NA	NA	0.947624873970374	-0.0555989467838067
RAC875_c32687_153	1B	80	0.292917075101704	0.423963133640553	217	NA	NA	0.94781130865513	0.0477892988643731
RAC875_c232_1895	5A	53	0.293008168148331	0.317972350230415	217	NA	NA	0.94781130865513	0.0437839076366515
wsnp_BF201235A_Ta_2_4	2A	25	0.293720742053561	0.304147465437788	217	NA	NA	0.949637907716976	-0.0486271272177277
BobWhite_c20514_70	4A	41	0.294466172837393	0.105990783410138	217	NA	NA	0.950248515361598	0.0663158783405482
Tdurum_contig44938_2966	6B	70	0.294482022415968	0.172811059907834	217	NA	NA	0.950248515361598	-0.057259525592352
Excalibur_c23921_738	4A	139	0.294600695211453	0.244239631336406	217	NA	NA	0.950248515361598	0.0531065115706522
BobWhite_c16847_99	3B	66	0.294660464492365	0.211981566820276	217	NA	NA	0.950248515361598	-0.0563145034696451
D_F1BEJMU01A0OMY_356	2D	9	0.294899705936988	0.440092165898617	217	NA	NA	0.950248515361598	0.042894359395186
Kukri_c31059_130	2B	113	0.29494585022289	0.0714285714285714	217	NA	NA	0.950248515361598	-0.0941142103592085
RAC875_c37540_583	2B	139	0.29516145363419	0.405529953917051	217	NA	NA	0.950248515361598	0.0500964634856018
IAAV475	5B	105	0.295164740395132	0.43778801843318	217	NA	NA	0.950248515361598	-0.0478638398230231
BS00064893_51	5D	200	0.29524151816639	0.32258064516129	217	NA	NA	0.950248515361598	0.0438160915332304
Tdurum_contig45618_1089	7A	232	0.295638563706357	0.175115207373272	217	NA	NA	0.950277520823971	-0.0534374603348962
wsnp_Ra_c5131_9153817	5B	68	0.296022138936447	0.382488479262673	217	NA	NA	0.950277520823971	-0.0719723030954817
Ra_c6701_506	1B	74	0.296320295357166	0.329493087557604	217	NA	NA	0.950277520823971	0.0472665601766504
RFL_Contig4911_357	5B	11	0.296430028508838	0.306451612903226	217	NA	NA	0.950277520823971	0.0466682739155289
[truncated: 4,422 more rows]
