# Supplementary material for: Haplotype-tagged SNPs improve genomic prediction accuracy for Fusarium head blight resistance and yield-related traits in wheat
Source: Theor Appl Genet. 2023 Apr 3;136(4):92. doi: 10.1007/s00122-023-04352-8 (PMC10068637; doi:10.1007/s00122-023-04352-8)
Supplement: Supplementary file 6 — Supplementary file6 (ZIP 14628 KB) [file 122_2023_4352_MOESM6_ESM.zip › SPW/2-GWAS-SPW.csv]

SNP	Chromosome	Position	P.value	maf	nobs	Rsquare.of.Model.without.SNP	Rsquare.of.Model.with.SNP	FDR_Adjusted_P-values	effect
IAAV5802	2B	42	2.54287226352949e-05	0.30184331797235	217	NA	NA	0.163277828041229	-0.178627800667861
BS00099534_51	5A	17	0.000111333445433594	0.161290322580645	217	NA	NA	0.357436026564555	0.189811548200616
Excalibur_rep_c106362_961	7A	213	0.000451458481996972	0.0599078341013825	217	NA	NA	0.89271650713833	-0.31176890752144
BS00002484_51	1B	119	0.000912600243351391	0.375576036866359	217	NA	NA	0.89271650713833	0.131460883768383
tplb0045p11_893	7A	148	0.0013167021818193	0.403225806451613	217	NA	NA	0.89271650713833	-0.134919262900631
BobWhite_c11059_169	2B	72	0.00174097094754884	0.0898617511520737	217	NA	NA	0.89271650713833	0.260525942003511
RFL_Contig785_535	1B	165	0.00174803101730246	0.347926267281106	217	NA	NA	0.89271650713833	-0.133752307538604
Kukri_c11318_591	2B	72	0.0018770142077331	0.0852534562211982	217	NA	NA	0.89271650713833	0.26976961698243
BS00009807_51	2B	72	0.00187701420783397	0.0852534562211982	217	NA	NA	0.89271650713833	-0.269769616982359
IAAV3165	2B	72	0.00187701420783397	0.0852534562211982	217	NA	NA	0.89271650713833	-0.269769616982359
Kukri_c59939_94	2B	72	0.00187701420783397	0.0852534562211982	217	NA	NA	0.89271650713833	-0.269769616982359
wsnp_Ex_c10596_17293192	2B	72	0.00187701420783397	0.0852534562211982	217	NA	NA	0.89271650713833	-0.269769616982359
wsnp_Ex_c10596_17293363	2B	72	0.00187701420783397	0.0852534562211982	217	NA	NA	0.89271650713833	-0.269769616982359
wsnp_Ex_c56425_58548596	7B	120	0.00194643063384778	0.453917050691244	217	NA	NA	0.89271650713833	-0.132993922846747
Kukri_c37311_136	2B	72	0.00221637356064598	0.0829493087557603	217	NA	NA	0.895447702603669	-0.271031157448448
BS00095826_51	7A	33	0.00234031837390701	0.294930875576037	217	NA	NA	0.895447702603669	-0.13152685995248
Kukri_c14902_1112	2D	50	0.00247057169533112	0.175115207373272	217	NA	NA	0.895447702603669	-0.155902317568781
BS00070285_51	1B	118	0.00272498444708897	0.370967741935484	217	NA	NA	0.895447702603669	0.119654142471529
Kukri_c29655_194	1B	41	0.00286179886421596	0.267281105990783	217	NA	NA	0.895447702603669	-0.151336435034786
Excalibur_c46453_144	7A	217	0.00379396357639714	0.168202764976959	217	NA	NA	0.895447702603669	0.158615093940476
Tdurum_contig81608_63	7A	33	0.00421567922118201	0.299539170506912	217	NA	NA	0.895447702603669	0.124771650000225
Tdurum_contig54785_216	5A	82	0.00462096657775718	0.384792626728111	217	NA	NA	0.895447702603669	0.12384876993557
Tdurum_contig15260_650	7A	42	0.00523422816544728	0.370967741935484	217	NA	NA	0.895447702603669	0.117715740193642
BS00021688_51	5A	140	0.00537554046478776	0.407834101382488	217	NA	NA	0.895447702603669	-0.120776042441271
RAC875_c8565_926	7A	232	0.00541722898636813	0.253456221198157	217	NA	NA	0.895447702603669	-0.124576520686229
RAC875_c82888_83	1D	68	0.00585252028063997	0.317972350230415	217	NA	NA	0.895447702603669	-0.159099647517063
RAC875_c50676_588	7A	230	0.00593485618268597	0.248847926267281	217	NA	NA	0.895447702603669	0.123364881196935
RAC875_c86270_269	5A	51	0.00602876445607266	0.444700460829493	217	NA	NA	0.895447702603669	0.116098819006336
BS00099794_51	1B	118	0.00613688208788989	0.453917050691244	217	NA	NA	0.895447702603669	0.120558917990614
Excalibur_c46261_342	5A	140	0.00624635411165451	0.405529953917051	217	NA	NA	0.895447702603669	-0.118295486714519
BobWhite_c23617_167	1B	118	0.00632992890989999	0.474654377880184	217	NA	NA	0.895447702603669	0.117978291253081
Tdurum_contig11216_942	1B	118	0.00637458627022916	0.472350230414747	217	NA	NA	0.895447702603669	0.117527535884811
Excalibur_c8585_701	1B	118	0.00637458627027247	0.472350230414747	217	NA	NA	0.895447702603669	-0.117527535884729
BS00101364_51	7B	120	0.00683006347827813	0.433179723502304	217	NA	NA	0.895447702603669	-0.115579610018479
Excalibur_c662_229	7A	35	0.00701352905287578	0.292626728110599	217	NA	NA	0.895447702603669	-0.11790440537883
wsnp_Ex_c662_1301994	7A	33	0.00716767543826373	0.30184331797235	217	NA	NA	0.895447702603669	-0.116982907211145
Kukri_rep_c106665_549	5B	39	0.00717049433199289	0.230414746543779	217	NA	NA	0.895447702603669	0.19166800483066
wsnp_Ex_c19371_28311667	2B	39	0.00722037880759571	0.221198156682028	217	NA	NA	0.895447702603669	-0.126899298785482
BS00081120_51	5A	39	0.00744656010225973	0.158986175115207	217	NA	NA	0.895447702603669	0.140144190236825
Kukri_c3044_188	6B	57	0.0074816177637922	0.170506912442396	217	NA	NA	0.895447702603669	-0.207558969810421
tplb0049a09_1302	5A	140	0.00780305818098589	0.400921658986175	217	NA	NA	0.895447702603669	-0.114724565250505
Kukri_c9728_1171	7A	217	0.00780582830609132	0.195852534562212	217	NA	NA	0.895447702603669	-0.141839853537469
BS00093156_51	7A	136	0.00801272694439885	0.154377880184332	217	NA	NA	0.895447702603669	-0.159986278903002
Tdurum_contig47633_304	7B	107	0.00825389716531513	0.17741935483871	217	NA	NA	0.895447702603669	0.150872462498015
wsnp_Ex_c6354_11053460	7A	178	0.00846944732555457	0.207373271889401	217	NA	NA	0.895447702603669	0.126763545029164
Kukri_c28968_130	7A	213	0.00876434005935953	0.442396313364055	217	NA	NA	0.895447702603669	0.12971217390853
wsnp_BF483039A_Ta_2_1	7A	228	0.00939628880151829	0.251152073732719	217	NA	NA	0.895447702603669	-0.11693153353483
Ku_c19745_892	7A	213	0.00981133699793337	0.410138248847926	217	NA	NA	0.895447702603669	-0.111051311737974
Kukri_c31059_130	2B	113	0.0100503709941416	0.0783410138248848	217	NA	NA	0.895447702603669	-0.221107472563205
RAC875_c10932_1697	7B	59	0.0100810306876291	0.163594470046083	217	NA	NA	0.895447702603669	-0.134663076960337
BobWhite_c10448_80	7B	58	0.0100810306876887	0.163594470046083	217	NA	NA	0.895447702603669	0.134663076960399
Ex_c54863_29	7B	77	0.0101061602565603	0.377880184331797	217	NA	NA	0.895447702603669	0.151087524398051
Excalibur_c41452_997	7B	77	0.0101061602566053	0.377880184331797	217	NA	NA	0.895447702603669	-0.151087524397965
wsnp_Ex_rep_c109138_92064554	7B	77	0.0101061602566053	0.377880184331797	217	NA	NA	0.895447702603669	-0.151087524397965
Kukri_c67586_306	7A	44	0.010269711541352	0.366359447004608	217	NA	NA	0.895447702603669	0.108816382482352
D_F1BEJMU01DOR77_203	1D	56	0.0103910134394321	0.158986175115207	217	NA	NA	0.895447702603669	-0.135612896006903
RAC875_c30453_292	7B	76	0.0104512131781273	0.152073732718894	217	NA	NA	0.895447702603669	-0.183975157573343
wsnp_BE497169B_Ta_2_2	3B	30	0.0106204346182845	0.447004608294931	217	NA	NA	0.895447702603669	0.110306899202957
wsnp_Ex_c2904_5355509	5B	44	0.0106370393169792	0.235023041474654	217	NA	NA	0.895447702603669	-0.183429874220039
wsnp_Ex_c12447_19847242	1D	93	0.011183061516463	0.433179723502304	217	NA	NA	0.895447702603669	0.164106510410654
wsnp_JD_c20555_18262260	7A	153	0.0111994118548289	0.428571428571429	217	NA	NA	0.895447702603669	0.11092824703568
wsnp_Ex_c53442_56678505	7A	178	0.0113232940836965	0.211981566820276	217	NA	NA	0.895447702603669	0.119376089885671
wsnp_BE497820A_Ta_2_2	5A	50	0.0114983479684365	0.0691244239631337	217	NA	NA	0.895447702603669	-0.198931837309033
Ex_c9296_605	4B	74	0.011949296409546	0.0875576036866359	217	NA	NA	0.895447702603669	0.17122269288177
Tdurum_contig48824_476	7B	54	0.01200741671856	0.170506912442396	217	NA	NA	0.895447702603669	0.145997430899612
wsnp_Ex_c10595_17291999	1A	71	0.0121312557540374	0.0714285714285714	217	NA	NA	0.895447702603669	0.186007852382453
BS00059062_51	7B	76	0.0125741683940563	0.138248847926267	217	NA	NA	0.895447702603669	0.191036903351154
Excalibur_c94756_540	1B	58	0.0126797463301868	0.186635944700461	217	NA	NA	0.895447702603669	-0.144669632169922
RAC875_rep_c76772_850	7A	126	0.0130334628719699	0.161290322580645	217	NA	NA	0.895447702603669	-0.140630122388608
BS00091302_51	7B	59	0.013217002383211	0.165898617511521	217	NA	NA	0.895447702603669	0.129001757816294
BS00010557_51	7B	78	0.013246540131639	0.373271889400922	217	NA	NA	0.895447702603669	0.146505987901946
Kukri_c29142_1046	4A	91	0.0134327828578882	0.26036866359447	217	NA	NA	0.895447702603669	0.125667294650249
RAC875_c67063_984	7A	125	0.0136536945797352	0.122119815668203	217	NA	NA	0.895447702603669	0.16743775814821
BobWhite_c9963_51	1B	140	0.0138055114089477	0.43778801843318	217	NA	NA	0.895447702603669	-0.0974416632695458
BobWhite_rep_c64049_232	2B	109	0.0138544219903568	0.17741935483871	217	NA	NA	0.895447702603669	0.169192633170965
wsnp_Ra_c20126_29372577	1A	71	0.0140175752650417	0.076036866359447	217	NA	NA	0.895447702603669	-0.179351927914993
wsnp_BF483648B_Ta_2_1	7B	77	0.0142257170965669	0.380184331797235	217	NA	NA	0.895447702603669	0.143948577666571
BobWhite_c38957_159	7B	76	0.0143636023840842	0.142857142857143	217	NA	NA	0.895447702603669	0.18682106763012
Excalibur_c76665_98	2B	109	0.0144153550433734	0.161290322580645	217	NA	NA	0.895447702603669	-0.173587484935723
RAC875_c81616_116	5A	51	0.0146518442766365	0.407834101382488	217	NA	NA	0.895447702603669	0.107570507961334
RAC875_c42866_1323	7A	33	0.0147032908468317	0.30184331797235	217	NA	NA	0.895447702603669	0.106142635930015
BS00035307_51	4A	12	0.0151831212055439	0.306451612903226	217	NA	NA	0.895447702603669	0.0993580268883285
BS00021716_51	4A	12	0.0151831212056226	0.306451612903226	217	NA	NA	0.895447702603669	-0.0993580268882646
JD_c3269_342	7B	77	0.0152924997344983	0.334101382488479	217	NA	NA	0.895447702603669	-0.155636967752734
BobWhite_c3269_141	7B	77	0.0152924997345863	0.334101382488479	217	NA	NA	0.895447702603669	0.155636967752827
BS00066305_51	1B	159	0.0153674908966251	0.297235023041475	217	NA	NA	0.895447702603669	0.117566938948997
RAC875_c27207_380	6B	57	0.015375156175596	0.179723502304147	217	NA	NA	0.895447702603669	0.190690849266311
Kukri_c29142_473	4A	91	0.015378708350117	0.258064516129032	217	NA	NA	0.895447702603669	0.124676949232381
BS00023161_51	5B	48	0.0156105475315642	0.117511520737327	217	NA	NA	0.895447702603669	-0.165713430716229
BS00003730_51	7A	213	0.0161019696440921	0.0875576036866359	217	NA	NA	0.895447702603669	-0.178719907583599
Kukri_c29142_450	4A	91	0.0165292105874907	0.251152073732719	217	NA	NA	0.895447702603669	-0.12501167186246
BS00022009_51	7B	77	0.0165299901301883	0.391705069124424	217	NA	NA	0.895447702603669	-0.146408526551888
wsnp_Ku_rep_c68953_68153061	7B	78	0.0166503729098279	0.373271889400922	217	NA	NA	0.895447702603669	0.140398670520021
CAP12_c1085_283	1B	134	0.0169741297924023	0.0783410138248848	217	NA	NA	0.895447702603669	-0.18008592895734
RAC875_c4965_1523	4A	151	0.0170453288292832	0.0506912442396313	217	NA	NA	0.895447702603669	-0.194962008566989
Excalibur_rep_c69170_425	4A	151	0.017045328830404	0.0506912442396313	217	NA	NA	0.895447702603669	0.19496200856714
Kukri_c6091_327	4A	151	0.017045328830404	0.0506912442396313	217	NA	NA	0.895447702603669	0.19496200856714
Tdurum_contig28176_55	7B	76	0.0172955209435822	0.124423963133641	217	NA	NA	0.895447702603669	0.189666466000979
BS00090945_51	3B	68	0.0175338268476628	0.267281105990783	217	NA	NA	0.895447702603669	0.129183096736561
BS00089894_51	1A	81	0.0177488897053427	0.241935483870968	217	NA	NA	0.895447702603669	-0.117143385501814
RAC875_c24504_119	3B	100	0.0179003537728446	0.13594470046083	217	NA	NA	0.895447702603669	0.127915790462794
wsnp_Ex_c1427_2736441	1A	71	0.0179999920101925	0.0829493087557603	217	NA	NA	0.895447702603669	-0.172700547779741
Excalibur_rep_c105674_315	7A	213	0.0181238871297565	0.0829493087557603	217	NA	NA	0.895447702603669	-0.163335795486731
Kukri_c4074_463	3B	68	0.0181541532486435	0.262672811059908	217	NA	NA	0.895447702603669	0.137656543103013
wsnp_Ex_c26285_35531324	4B	82	0.018621088584648	0.188940092165899	217	NA	NA	0.895447702603669	0.121954584761525
wsnp_JG_c609_370792	2B	87	0.0189335150116011	0.172811059907834	217	NA	NA	0.895447702603669	-0.154230501170211
RFL_Contig1823_1044	1B	118	0.0189516143770428	0.474654377880184	217	NA	NA	0.895447702603669	0.101523572750988
IACX773	4B	60	0.0189663635221468	0.373271889400922	217	NA	NA	0.895447702603669	0.131725269336272
wsnp_Ex_c3722_6786328	3B	77	0.0189833805705207	0.110599078341014	217	NA	NA	0.895447702603669	0.168529419938357
Kukri_rep_c117390_70	6B	57	0.0189853750225274	0.17741935483871	217	NA	NA	0.895447702603669	-0.181425251323191
Excalibur_c18417_285	2B	99	0.0189920547777218	0.119815668202765	217	NA	NA	0.895447702603669	0.141187017162054
RAC875_rep_c109975_192	2B	97	0.0189920547777218	0.119815668202765	217	NA	NA	0.895447702603669	0.141187017162054
BS00065864_51	5B	161	0.0189921285863055	0.311059907834101	217	NA	NA	0.895447702603669	0.110154023478692
Jagger_c3991_101	5B	63	0.0192114222688364	0.101382488479263	217	NA	NA	0.895447702603669	0.206079774585561
BobWhite_c43557_103	7B	171	0.0193193959578583	0.202764976958525	217	NA	NA	0.895447702603669	-0.137553745601821
BobWhite_c28133_87	1D	68	0.0193441853814609	0.308755760368664	217	NA	NA	0.895447702603669	0.139540279621137
tplb0049a09_2097	5A	140	0.0193817182200689	0.400921658986175	217	NA	NA	0.895447702603669	0.0998875992660047
wsnp_Ku_c8497_14429303	7B	59	0.0194567631718593	0.163594470046083	217	NA	NA	0.895447702603669	-0.121663464766556
Kukri_c47935_137	7D	136	0.0196621503182049	0.0829493087557604	217	NA	NA	0.895447702603669	0.168689631053304
wsnp_JD_c2297_3138694	6B	26	0.0198792958625925	0.131336405529954	217	NA	NA	0.895447702603669	-0.131634623173683
tplb0033c09_1345	4A	91	0.0201326812955972	0.248847926267281	217	NA	NA	0.895447702603669	0.120947594934215
IAAV7510	1D	61	0.0205677625242393	0.456221198156682	217	NA	NA	0.895447702603669	-0.0912054956588335
wsnp_JD_c5861_7018974	7A	209	0.0205808298089474	0.483870967741935	217	NA	NA	0.895447702603669	0.107053134094137
Excalibur_c5624_1026	4A	91	0.0206187583611724	0.244239631336406	217	NA	NA	0.895447702603669	-0.120926480779978
wsnp_Ex_rep_c68829_67704044	5A	51	0.0207555293911625	0.463133640552995	217	NA	NA	0.895447702603669	0.0962919692899753
Tdurum_contig42638_531	4A	151	0.0207789627053667	0.0529953917050692	217	NA	NA	0.895447702603669	-0.191598949821383
wsnp_Ex_c13953_21831752	4A	151	0.0207789627055632	0.0529953917050691	217	NA	NA	0.895447702603669	0.191598949821485
wsnp_Ku_c20701_30355248	5B	49	0.0209219257092602	0.119815668202765	217	NA	NA	0.895447702603669	-0.160356185261335
Tdurum_contig28493_829	7A	35	0.0210377079346549	0.394009216589862	217	NA	NA	0.895447702603669	-0.0977298354926894
wsnp_Ex_c39221_46569987	7A	125	0.0210957587640206	0.124423963133641	217	NA	NA	0.895447702603669	0.151068166994691
wsnp_Ex_c19602_28584250	6B	57	0.0213693113987111	0.175115207373272	217	NA	NA	0.895447702603669	0.178207432519255
Tdurum_contig52086_129	1B	159	0.0214900802639807	0.225806451612903	217	NA	NA	0.895447702603669	-0.104333185909063
RAC875_c38663_2179	4A	49	0.0218593683043067	0.0691244239631337	217	NA	NA	0.895447702603669	-0.183034287431269
wsnp_CAP7_c32_19340	4A	49	0.0218593683043067	0.0691244239631337	217	NA	NA	0.895447702603669	-0.183034287431269
wsnp_Ku_c61953_63254478	4A	49	0.0218593683043067	0.0691244239631337	217	NA	NA	0.895447702603669	-0.183034287431269
Kukri_c47825_138	1A	71	0.0219909528083298	0.0852534562211982	217	NA	NA	0.895447702603669	-0.168251993181485
JD_c5418_941	6B	57	0.0220647557847642	0.179723502304147	217	NA	NA	0.895447702603669	-0.175778585200561
Kukri_c99107_143	7B	78	0.0222681751634712	0.336405529953917	217	NA	NA	0.895447702603669	0.146079940717357
Excalibur_c27357_146	5A	140	0.022308167203772	0.412442396313364	217	NA	NA	0.895447702603669	-0.0970071264171324
Kukri_c16463_584	6A	74	0.0224242191801691	0.28110599078341	217	NA	NA	0.895447702603669	-0.122424581753211
Kukri_c3044_221	6B	57	0.0225782651388606	0.170506912442396	217	NA	NA	0.895447702603669	0.180408157305745
Ku_c28853_1518	7B	76	0.0226809367161991	0.262672811059908	217	NA	NA	0.895447702603669	0.137070731246894
wsnp_Ex_c26285_35531618	4B	82	0.0227109250332095	0.195852534562212	217	NA	NA	0.895447702603669	0.119289162508558
Jagger_c3757_131	1B	118	0.0232999459390744	0.474654377880184	217	NA	NA	0.895447702603669	0.0987518870579756
Excalibur_c59263_96	7A	130	0.0233960885793248	0.324884792626728	217	NA	NA	0.895447702603669	-0.113197472494583
BS00081680_51	1A	37	0.0235672325917729	0.472350230414747	217	NA	NA	0.895447702603669	0.102086682267956
Excalibur_c19475_619	7A	42	0.0236997391296067	0.476958525345622	217	NA	NA	0.895447702603669	0.0863714395337425
BS00024065_51	7B	76	0.0239335799392994	0.131336405529954	217	NA	NA	0.895447702603669	-0.165392682183906
wsnp_Ex_c7830_13323473	5A	50	0.0240742895829921	0.0668202764976959	217	NA	NA	0.895447702603669	0.177483645329936
RAC875_c43893_213	3B	69	0.0241099239654015	0.30184331797235	217	NA	NA	0.895447702603669	0.120079875659677
wsnp_BE497618A_Ta_1_1	4A	49	0.02415001479604	0.0691244239631336	217	NA	NA	0.895447702603669	0.184760735108744
wsnp_Ex_c19214_28132186	7A	136	0.0245072880901147	0.251152073732719	217	NA	NA	0.895447702603669	-0.128991344114795
BS00074315_51	5B	39	0.0246966138854238	0.23963133640553	217	NA	NA	0.895447702603669	0.160797963466198
wsnp_JD_c64_103934	4A	12	0.0249916856491895	0.290322580645161	217	NA	NA	0.895447702603669	-0.0938101721196123
wsnp_JD_c9902_10674725	3B	63	0.0250541437995507	0.0622119815668203	217	NA	NA	0.895447702603669	0.191879791941119
BS00009342_51	4B	76	0.0251219186685437	0.460829493087558	217	NA	NA	0.895447702603669	-0.108040201895577
RAC875_c982_710	6B	57	0.0251864850556575	0.179723502304147	217	NA	NA	0.895447702603669	-0.173090872767062
RAC875_rep_c111557_801	6B	57	0.0251864850556575	0.179723502304147	217	NA	NA	0.895447702603669	-0.173090872767062
RAC875_rep_c75251_505	6B	57	0.0251864850556575	0.179723502304147	217	NA	NA	0.895447702603669	-0.173090872767062
RAC875_c50928_292	7A	228	0.0253115646625258	0.211981566820276	217	NA	NA	0.895447702603669	0.119352792011954
CAP7_c756_531	5D	187	0.0253969449198026	0.186635944700461	217	NA	NA	0.895447702603669	0.117397566277099
Kukri_c35049_357	5D	187	0.0253969449199533	0.186635944700461	217	NA	NA	0.895447702603669	-0.117397566277027
wsnp_JD_c825_1223506	1A	132	0.0255037109231943	0.193548387096774	217	NA	NA	0.895447702603669	0.115973554586546
RFL_Contig727_736	5A	52	0.0256261606910501	0.184331797235023	217	NA	NA	0.895447702603669	0.116655952422507
BS00024993_51	5B	4	0.0257922026056962	0.126728110599078	217	NA	NA	0.895447702603669	-0.12722201293694
BobWhite_c20453_589	7A	213	0.0257948416952776	0.0875576036866359	217	NA	NA	0.895447702603669	0.15341503657884
wsnp_Ku_c18538_27857915	3B	66	0.0258320133267159	0.115207373271889	217	NA	NA	0.895447702603669	0.148009822004795
BS00063214_51	3D	156	0.0258396499738555	0.278801843317972	217	NA	NA	0.895447702603669	0.106612527282733
wsnp_Ex_c15822_24204224	2A	93	0.0258914358862823	0.433179723502304	217	NA	NA	0.895447702603669	-0.0873612773750594
wsnp_Ex_c7193_12354542	5B	151	0.0259651289796091	0.490783410138249	217	NA	NA	0.895447702603669	0.0979365559669176
Excalibur_c17032_261	5B	151	0.0259651289799291	0.490783410138249	217	NA	NA	0.895447702603669	-0.0979365559668608
RAC875_c19660_1530	3D	91	0.0259651289799291	0.490783410138249	217	NA	NA	0.895447702603669	-0.0979365559668608
wsnp_Ra_c19660_28866961	5B	151	0.0259651289799291	0.490783410138249	217	NA	NA	0.895447702603669	-0.0979365559668608
BS00018707_51	4B	63	0.0262717656947506	0.403225806451613	217	NA	NA	0.895447702603669	0.133283800075262
wsnp_JD_c14769_14413046	4A	49	0.0263534577204643	0.0737327188940092	217	NA	NA	0.895447702603669	0.165679631471063
Excalibur_c9969_98	5B	153	0.0265534854526306	0.382488479262673	217	NA	NA	0.895447702603669	-0.0917564854872843
RAC875_c35438_474	2B	88	0.0268470549051687	0.23963133640553	217	NA	NA	0.895447702603669	-0.166756724683523
RAC875_rep_c83245_239	3B	68	0.027073708531301	0.338709677419355	217	NA	NA	0.895447702603669	-0.112388395705423
D_contig13475_402	1D	56	0.0276017608782132	0.161290322580645	217	NA	NA	0.895447702603669	0.113913539493822
BS00001835_51	1B	82	0.0277224500860847	0.463133640552995	217	NA	NA	0.895447702603669	0.105352973628012
wsnp_BE443187B_Ta_2_1	5B	51	0.0278304743186341	0.117511520737327	217	NA	NA	0.895447702603669	0.152584063406863
Excalibur_c8994_1297	7B	76	0.0279015921514768	0.133640552995392	217	NA	NA	0.895447702603669	-0.166968381772421
Tdurum_contig8695_379	5B	18	0.028089512168303	0.285714285714286	217	NA	NA	0.895447702603669	0.100953578774906
Jagger_c3839_60	3D	156	0.0282262394749202	0.317972350230415	217	NA	NA	0.895447702603669	-0.0988055587331971
Tdurum_contig49656_679	7B	149	0.0283351767415967	0.476958525345622	217	NA	NA	0.895447702603669	0.0923327292205478
BS00066188_51	1D	93	0.0289296650031548	0.428571428571429	217	NA	NA	0.895447702603669	0.140249512343303
RAC875_c87321_108	1D	93	0.0289296650031548	0.428571428571429	217	NA	NA	0.895447702603669	0.140249512343303
BobWhite_c6998_365	1D	93	0.0293855116671547	0.433179723502304	217	NA	NA	0.895447702603669	0.138828792531875
BS00074817_51	1D	68	0.0294309644610661	0.313364055299539	217	NA	NA	0.895447702603669	-0.130629065089408
BS00106545_51	4A	12	0.0294378053819591	0.299539170506912	217	NA	NA	0.895447702603669	-0.0898745921608057
Excalibur_c65272_341	4A	164	0.0295628441404492	0.0552995391705069	217	NA	NA	0.895447702603669	0.178022573664881
wsnp_Ku_c13204_21105694	3D	150	0.0298714859509727	0.225806451612903	217	NA	NA	0.895447702603669	0.105370094398246
RAC875_c18002_58	6D	82	0.0300536936204772	0.175115207373272	217	NA	NA	0.895447702603669	-0.108900919563082
wsnp_Ex_c38711_46173464	7B	77	0.0300551552549513	0.382488479262673	217	NA	NA	0.895447702603669	0.127259883413174
RAC875_c8890_148	7B	77	0.0300551552549976	0.382488479262673	217	NA	NA	0.895447702603669	-0.127259883413107
Kukri_c34435_265	4A	91	0.0302020020427155	0.244239631336406	217	NA	NA	0.895447702603669	-0.113090644339756
Tdurum_contig68980_317	1B	135	0.0302646489815226	0.19815668202765	217	NA	NA	0.895447702603669	0.101406723663862
tplb0040b02_681	7B	177	0.0303662348176773	0.345622119815668	217	NA	NA	0.895447702603669	-0.114022353963655
IAAV993	3B	62	0.0303862599750907	0.108294930875576	217	NA	NA	0.895447702603669	-0.141857047253644
wsnp_Ku_rep_c70742_70379526	1B	58	0.0304953558161245	0.188940092165899	217	NA	NA	0.895447702603669	0.126051382061059
wsnp_Ex_c4888_8714379	3B	62	0.0305189087484104	0.112903225806452	217	NA	NA	0.895447702603669	-0.14118469428236
wsnp_Ku_c663_1368085	3B	30	0.0306198755461401	0.23963133640553	217	NA	NA	0.895447702603669	0.114544835338194
RAC875_c67063_703	7A	125	0.0306879205470449	0.115207373271889	217	NA	NA	0.895447702603669	0.147512843547347
BS00064851_51	2B	97	0.0307871383229087	0.124423963133641	217	NA	NA	0.895447702603669	-0.124416592787881
Excalibur_rep_c110429_536	7B	166	0.0311586839896337	0.184331797235023	217	NA	NA	0.895447702603669	0.119530085382388
Kukri_c3676_483	7B	162	0.0311715846851754	0.274193548387097	217	NA	NA	0.895447702603669	-0.109342520505301
Kukri_c20611_293	7B	78	0.0312073053616389	0.380184331797235	217	NA	NA	0.895447702603669	0.12726125038288
RAC875_c19099_434	5B	69	0.0313761932201754	0.211981566820276	217	NA	NA	0.895447702603669	0.155549336525212
RAC875_c19099_308	5B	69	0.0313761932203271	0.211981566820276	217	NA	NA	0.895447702603669	-0.155549336525116
RFL_Contig3607_648	7B	171	0.0314898976266475	0.21889400921659	217	NA	NA	0.895447702603669	-0.122174642041308
wsnp_CAP11_rep_c4346_2050918	7A	212	0.0314944208254544	0.306451612903226	217	NA	NA	0.895447702603669	-0.115227595788149
wsnp_Ku_c10292_17066821	1A	85	0.0315925017370091	0.0898617511520737	217	NA	NA	0.895447702603669	0.132210196187742
Excalibur_c2736_159	7A	136	0.0315985875795093	0.244239631336406	217	NA	NA	0.895447702603669	-0.122559771567992
Kukri_c20844_116	1D	68	0.0316348499023602	0.311059907834101	217	NA	NA	0.895447702603669	0.12433215375426
RAC875_c1227_1098	7A	136	0.0319479526703412	0.246543778801843	217	NA	NA	0.895447702603669	0.123178565647109
Excalibur_c22205_573	1B	135	0.0320185939844191	0.195852534562212	217	NA	NA	0.895447702603669	0.100334869105017
wsnp_Ex_c1725_3267186	6B	65	0.0320207232270135	0.329493087557604	217	NA	NA	0.895447702603669	-0.241347304315838
BS00066770_51	7D	3	0.0323155075492272	0.0921658986175115	217	NA	NA	0.895447702603669	0.15136226599293
Tdurum_contig97505_172	7A	213	0.0327028329161358	0.476958525345622	217	NA	NA	0.895447702603669	0.102239865658408
Kukri_c32700_104	2B	105	0.0328034057257427	0.131336405529954	217	NA	NA	0.895447702603669	-0.119722786359787
BS00066186_51	2A	83	0.0328386237291033	0.419354838709677	217	NA	NA	0.895447702603669	0.0854600004172958
Kukri_c40034_123	3B	73	0.0333031785688161	0.140552995391705	217	NA	NA	0.895447702603669	-0.140182182993144
RAC875_c17720_501	2B	70	0.0338837319824907	0.184331797235023	217	NA	NA	0.895447702603669	0.137305744986264
Tdurum_contig61970_835	6B	57	0.0341578613393945	0.184331797235023	217	NA	NA	0.895447702603669	-0.161230964900369
RFL_Contig5098_1248	7B	69	0.0342887248624843	0.463133640552995	217	NA	NA	0.895447702603669	0.158808035740989
Tdurum_contig56342_134	7B	76	0.0344794060989971	0.255760368663594	217	NA	NA	0.895447702603669	0.126602702323865
BS00021972_51	7B	77	0.0346229199359053	0.403225806451613	217	NA	NA	0.895447702603669	0.125193306779757
Tdurum_contig61970_499	6B	57	0.0346640645327563	0.17741935483871	217	NA	NA	0.895447702603669	0.168051271210373
Tdurum_contig49608_1185	4B	26	0.0346960727800982	0.407834101382488	217	NA	NA	0.895447702603669	-0.0941924974688355
Kukri_rep_c105330_552	7A	127	0.0348898967615495	0.26036866359447	217	NA	NA	0.895447702603669	-0.104505612878285
wsnp_Ku_c14202_22436656	5B	69	0.0348953246737954	0.405529953917051	217	NA	NA	0.895447702603669	0.237817112779112
IAAV5370	3A	123	0.0351137158828947	0.253456221198157	217	NA	NA	0.895447702603669	0.105503080254454
Excalibur_c29625_243	3B	68	0.0351275238652383	0.36405529953917	217	NA	NA	0.895447702603669	-0.104593952371314
Ra_c105707_788	1A	81	0.0353000427907503	0.241935483870968	217	NA	NA	0.895447702603669	0.104816710860511
wsnp_BF474379A_Ta_2_2	7A	136	0.0353070462973915	0.246543778801843	217	NA	NA	0.895447702603669	0.117788427407042
BS00029282_51	6A	66	0.0354719957752932	0.264976958525346	217	NA	NA	0.895447702603669	0.0871186756247333
RFL_Contig2304_1569	5B	71	0.035529754492674	0.175115207373272	217	NA	NA	0.895447702603669	0.149353141768117
Tdurum_contig62040_1247	6B	57	0.0357409404832758	0.175115207373272	217	NA	NA	0.895447702603669	0.163769143900083
wsnp_Ex_c13188_20825019	6D	161	0.0358983980944661	0.495391705069124	217	NA	NA	0.895447702603669	-0.0948839183972723
Tdurum_contig77759_52	7A	60	0.0358995473890535	0.329493087557604	217	NA	NA	0.895447702603669	0.0909548687331814
RAC875_c60161_145	7A	136	0.0360463709613165	0.294930875576037	217	NA	NA	0.895447702603669	-0.0982843533361049
RAC875_c55347_506	6B	57	0.0361153286090803	0.419354838709677	217	NA	NA	0.895447702603669	-0.14884544589124
BobWhite_c10539_201	2D	78	0.0363458238374656	0.129032258064516	217	NA	NA	0.895447702603669	-0.127415564146093
Ex_c25467_851	4B	74	0.0365358924745356	0.0829493087557604	217	NA	NA	0.895447702603669	-0.143534059587827
IAAV6957	7A	148	0.0366500667782053	0.476958525345622	217	NA	NA	0.895447702603669	-0.0877010387762063
BS00011205_51	1B	61	0.0367082272528786	0.490783410138249	217	NA	NA	0.895447702603669	0.100946284131908
Kukri_c2101_2358	7A	35	0.0367441081554498	0.294930875576037	217	NA	NA	0.895447702603669	0.115527150307312
Tdurum_contig33398_106	2A	126	0.0368030608776402	0.481566820276498	217	NA	NA	0.895447702603669	0.0768098022197865
RAC875_c8752_705	7B	171	0.0370397208680265	0.230414746543779	217	NA	NA	0.895447702603669	0.10515814898875
Tdurum_contig102328_129	7B	77	0.0378191882680797	0.179723502304147	217	NA	NA	0.895447702603669	0.127441453684337
BS00067499_51	3A	69	0.037984263947844	0.105990783410138	217	NA	NA	0.895447702603669	-0.126473202654992
wsnp_Ex_rep_c67471_66073969	5B	39	0.0381954035689281	0.30184331797235	217	NA	NA	0.895447702603669	0.0939700973103825
RAC875_c79944_269	5A	53	0.0383635732720759	0.149769585253456	217	NA	NA	0.895447702603669	0.156180774516145
Excalibur_c60931_1260	1B	82	0.0386929898123916	0.486175115207373	217	NA	NA	0.895447702603669	0.0995259018687698
wsnp_Ku_rep_c89089_82009060	1B	84	0.0387081337414037	0.184331797235023	217	NA	NA	0.895447702603669	-0.144167117624008
wsnp_Ex_rep_c107911_91350930	1B	84	0.0388308394567447	0.179723502304147	217	NA	NA	0.895447702603669	0.14880203283743
wsnp_Ex_c13109_20725640	1B	84	0.0388308394569095	0.179723502304147	217	NA	NA	0.895447702603669	-0.148802032837281
Kukri_rep_c69028_1398	3A	16	0.0389945619325715	0.463133640552995	217	NA	NA	0.895447702603669	-0.0906627572509002
BS00059061_51	7B	76	0.0392296939352251	0.135944700460829	217	NA	NA	0.895447702603669	0.154188885498499
wsnp_Ku_c23772_33711538	5A	53	0.0392865513753048	0.0668202764976959	217	NA	NA	0.895447702603669	-0.195413637752845
wsnp_BQ167580B_Ta_2_1	3B	80	0.0394524339244039	0.237327188940092	217	NA	NA	0.895447702603669	0.104758118256338
Excalibur_c92555_283	5B	161	0.0394859276855237	0.317972350230415	217	NA	NA	0.895447702603669	0.0944766730732312
BobWhite_c3564_81	7B	77	0.0396948282836363	0.396313364055299	217	NA	NA	0.895447702603669	0.12176077774663
BobWhite_c20073_382	1B	161	0.040012091996853	0.334101382488479	217	NA	NA	0.895447702603669	0.0969704500698469
Tdurum_contig62040_1253	6B	57	0.0404809221296296	0.175115207373272	217	NA	NA	0.895447702603669	0.161827138308926
BS00067584_51	2D	44	0.0406445013561947	0.292626728110599	217	NA	NA	0.895447702603669	-0.103528167363301
BS00079213_51	2B	84	0.0406888992359661	0.331797235023041	217	NA	NA	0.895447702603669	0.124375326944772
BS00043099_51	2B	85	0.0406888992363025	0.331797235023041	217	NA	NA	0.895447702603669	-0.124375326944669
tplb0045o20_699	2B	87	0.0406888992363025	0.331797235023041	217	NA	NA	0.895447702603669	-0.124375326944669
wsnp_JD_c12687_12877994	2B	84	0.0406888992363025	0.331797235023041	217	NA	NA	0.895447702603669	-0.124375326944669
IAAV4945	7A	113	0.0413166920878416	0.493087557603687	217	NA	NA	0.895447702603669	-0.0958618193242771
RAC875_rep_c83934_91	7A	213	0.0414809193985851	0.474654377880184	217	NA	NA	0.895447702603669	-0.0897844783154227
Ra_c69908_1877	1A	71	0.041569655886005	0.076036866359447	217	NA	NA	0.895447702603669	0.149786766835945
wsnp_Ra_rep_c108218_91556581	6B	57	0.041661754608326	0.423963133640553	217	NA	NA	0.895447702603669	-0.149806239390685
wsnp_Ku_c17659_26797674	3B	58	0.0421853001648879	0.101382488479263	217	NA	NA	0.895447702603669	-0.130043572970919
BS00070004_51	2A	113	0.0422410605683979	0.440092165898618	217	NA	NA	0.895447702603669	0.0903206447140583
RAC875_c35819_165	4A	110	0.0426552524023535	0.444700460829493	217	NA	NA	0.895447702603669	-0.0908060027121103
BS00012069_51	5D	205	0.0427780863908505	0.288018433179724	217	NA	NA	0.895447702603669	0.093893593856329
RAC875_c52458_454	2A	115	0.0429653569181948	0.435483870967742	217	NA	NA	0.895447702603669	-0.08058315680546
RAC875_c49329_81	6A	141	0.0429698204690088	0.488479262672811	217	NA	NA	0.895447702603669	-0.107129977922035
BS00065292_51	5A	80	0.0435570250879348	0.182027649769585	217	NA	NA	0.895447702603669	-0.102609706248066
wsnp_Ex_c1146_2200823	7A	131	0.0439948116368239	0.209677419354839	217	NA	NA	0.895447702603669	-0.113270732437577
wsnp_Ex_rep_c69316_68246280	7B	145	0.0445983601381706	0.0552995391705069	217	NA	NA	0.895447702603669	0.162361186745443
wsnp_Ex_c21198_30327016	1B	84	0.0446309546562578	0.182027649769585	217	NA	NA	0.895447702603669	0.143348950300012
Tdurum_contig12326_232	7A	134	0.0446379038815297	0.262672811059908	217	NA	NA	0.895447702603669	-0.117571943985705
wsnp_RFL_Contig3405_3533915	7B	76	0.0452174126323089	0.115207373271889	217	NA	NA	0.895447702603669	-0.153694286961368
BS00015653_51	5A	53	0.0456057859301028	0.350230414746544	217	NA	NA	0.895447702603669	0.0823282465823389
wsnp_Ex_c63909_62932893	2A	156	0.0458086477720469	0.147465437788018	217	NA	NA	0.895447702603669	0.117297918875309
BobWhite_c12428_371	3A	152	0.0458277753912791	0.133640552995392	217	NA	NA	0.895447702603669	0.128570208954613
Kukri_c40149_436	7B	158	0.0459610427984982	0.262672811059908	217	NA	NA	0.895447702603669	0.0881109056386027
BS00089968_51	5A	51	0.0460833442599777	0.188940092165899	217	NA	NA	0.895447702603669	-0.0986524981449506
BobWhite_c5418_82	6B	57	0.0463295631589843	0.17741935483871	217	NA	NA	0.895447702603669	0.155339292502838
RAC875_c33609_381	6B	57	0.0463295631589843	0.17741935483871	217	NA	NA	0.895447702603669	0.155339292502838
RAC875_rep_c71306_97	6B	57	0.0463295631594234	0.17741935483871	217	NA	NA	0.895447702603669	-0.155339292502731
Tdurum_contig32619_202	6B	57	0.0463295631594234	0.17741935483871	217	NA	NA	0.895447702603669	-0.155339292502731
wsnp_Ku_c35839_44981841	6B	57	0.0463295631594234	0.17741935483871	217	NA	NA	0.895447702603669	-0.155339292502731
BS00079440_51	2D	44	0.0464185900240751	0.30184331797235	217	NA	NA	0.895447702603669	-0.101765912553326
RAC875_c63933_184	5D	194	0.0468186038800749	0.214285714285714	217	NA	NA	0.895447702603669	0.103083939654866
Excalibur_c23462_677	6B	65	0.0470414870103379	0.324884792626728	217	NA	NA	0.895447702603669	-0.218112316307639
BS00003726_51	7B	59	0.0473185160964033	0.15668202764977	217	NA	NA	0.895447702603669	-0.103474897852514
wsnp_Ra_c20189_29442564	7A	134	0.0475005583512404	0.359447004608295	217	NA	NA	0.895447702603669	-0.082990835298185
Kukri_c14889_116	5A	70	0.0475080321300268	0.327188940092166	217	NA	NA	0.895447702603669	0.0807718945722584
RAC875_c56040_216	4A	103	0.0475861640364423	0.264976958525346	217	NA	NA	0.895447702603669	0.104937715756201
JD_c3737_285	1D	68	0.0476467267647476	0.267281105990783	217	NA	NA	0.895447702603669	0.105936164112279
Ra_c7721_225	6B	57	0.0476694221855183	0.414746543778802	217	NA	NA	0.895447702603669	0.139693234092107
RAC875_c767_4007	6A	74	0.047709286704254	0.278801843317972	217	NA	NA	0.895447702603669	0.106518558765977
BS00083706_51	3B	12	0.0477704120335494	0.476958525345622	217	NA	NA	0.895447702603669	-0.0858249386470646
BS00092631_51	7A	136	0.0479379699017619	0.211981566820276	217	NA	NA	0.895447702603669	0.110810191999906
BS00089524_51	1B	44	0.0484476297122165	0.230414746543779	217	NA	NA	0.895447702603669	0.0976108887677647
BS00022982_51	2A	66	0.0485341629301732	0.435483870967742	217	NA	NA	0.895447702603669	0.0854374163769016
Tdurum_contig59467_433	7A	213	0.048667819434323	0.472350230414747	217	NA	NA	0.895447702603669	0.0939815867845226
wsnp_RFL_Contig4307_5006558	5A	20	0.0489160259644466	0.336405529953917	217	NA	NA	0.895447702603669	0.0861021365888259
wsnp_BQ160404A_Ta_1_1	7A	148	0.0489741041029409	0.26036866359447	217	NA	NA	0.895447702603669	0.091781123186653
Tdurum_contig45714_546	6B	57	0.0491161298534679	0.168202764976959	217	NA	NA	0.895447702603669	-0.15496061854347
Kukri_rep_c101341_425	3B	14	0.0492224798889685	0.276497695852535	217	NA	NA	0.895447702603669	-0.0900549173184899
Tdurum_contig74815_1274	7A	42	0.049483447548542	0.359447004608295	217	NA	NA	0.895447702603669	-0.0849297195163743
RFL_Contig1622_923	6A	27	0.0497076904355348	0.320276497695853	217	NA	NA	0.895447702603669	0.087797023809145
RAC875_rep_c110753_119	2D	22	0.0497165347752418	0.0921658986175115	217	NA	NA	0.895447702603669	0.136008065476375
wsnp_Ex_rep_c107911_91350866	1B	84	0.0497177292515897	0.17741935483871	217	NA	NA	0.895447702603669	0.142464725147125
RAC875_c27959_117	5B	69	0.0497757451455322	0.396313364055299	217	NA	NA	0.895447702603669	0.251783611435286
BS00059847_51	5B	177	0.0501061117974676	0.380184331797235	217	NA	NA	0.895447702603669	-0.091499096855852
RAC875_c34968_514	5D	207	0.0501187233627272	0.290322580645161	217	NA	NA	0.895447702603669	0.0909473770081561
wsnp_Ex_c24145_33394644	5D	205	0.0501230013532795	0.299539170506912	217	NA	NA	0.895447702603669	0.0896113977137531
wsnp_Ex_c12063_19310114	1B	61	0.0501777174969309	0.19815668202765	217	NA	NA	0.895447702603669	0.108500173207675
wsnp_Ex_c26285_35532440	4B	82	0.0502357423004792	0.209677419354839	217	NA	NA	0.895447702603669	-0.103088471776056
wsnp_JD_c10602_11238420	3B	74	0.0502519772060702	0.131336405529954	217	NA	NA	0.895447702603669	0.11866998335301
BS00065722_51	1D	68	0.0505148093042918	0.317972350230415	217	NA	NA	0.895447702603669	-0.114461346541496
Ra_c3533_880	6A	122	0.0506322289372498	0.140552995391705	217	NA	NA	0.895447702603669	-0.123410096791289
RAC875_c33564_120	7B	100	0.0508011115899604	0.34331797235023	217	NA	NA	0.895447702603669	0.0979229231344831
RAC875_c14775_1048	2B	105	0.0509333195333963	0.168202764976959	217	NA	NA	0.895447702603669	0.101577959941938
Jagger_c10188_98	2B	154	0.0514265091156374	0.0944700460829493	217	NA	NA	0.895447702603669	-0.135111149211337
Excalibur_c32189_998	5B	4	0.051612370612325	0.108294930875576	217	NA	NA	0.895447702603669	-0.124175737150182
Tdurum_contig604_356	1B	84	0.0517719442739457	0.285714285714286	217	NA	NA	0.895447702603669	-0.119014116745589
Excalibur_c92241_336	2A	66	0.0517884643294728	0.43778801843318	217	NA	NA	0.895447702603669	-0.0841226476342598
CAP12_c2978_93	1D	68	0.0521593929112014	0.320276497695853	217	NA	NA	0.895447702603669	-0.115414110725641
CAP8_rep_c4852_130	5A	111	0.0522482474896673	0.221198156682028	217	NA	NA	0.895447702603669	-0.0950139322009136
Tdurum_contig75938_1546	1B	61	0.0523571314427541	0.145161290322581	217	NA	NA	0.895447702603669	-0.109754122040513
wsnp_Ku_c19251_28705893	7A	148	0.0525432945693049	0.483870967741935	217	NA	NA	0.895447702603669	-0.087154771555916
D_GB5Y7FA02HBLTO_213	1D	68	0.0525460173216039	0.274193548387097	217	NA	NA	0.895447702603669	0.105533949623663
wsnp_BE426418A_Ta_2_2	3A	161	0.0526179176266544	0.161290322580645	217	NA	NA	0.895447702603669	-0.110793278286804
Tdurum_contig62040_1487	6B	57	0.0526988875892163	0.179723502304147	217	NA	NA	0.895447702603669	0.149870244434414
BS00066456_51	7B	164	0.0527664306109538	0.184331797235023	217	NA	NA	0.895447702603669	0.114250261950493
wsnp_Ra_c4321_7860456	2B	41	0.0528885000940593	0.17741935483871	217	NA	NA	0.895447702603669	0.097813591158042
RAC875_rep_c105861_454	6A	137	0.0529047824563674	0.28110599078341	217	NA	NA	0.895447702603669	-0.104051646691396
RFL_Contig5937_1677	1B	99	0.0533549777561964	0.368663594470046	217	NA	NA	0.895447702603669	0.0861380681038462
BS00105833_51	1B	44	0.0534475391950691	0.433179723502304	217	NA	NA	0.895447702603669	0.0878332675449478
BobWhite_c40583_146	7A	126	0.0535721092326017	0.331797235023041	217	NA	NA	0.895447702603669	-0.0959567380961843
wsnp_Ra_c27787_37299352	6D	87	0.0535874856410695	0.138248847926267	217	NA	NA	0.895447702603669	-0.10189693947296
BS00086717_51	3B	63	0.0540724272869588	0.152073732718894	217	NA	NA	0.895447702603669	-0.112956917167462
Excalibur_c7823_397	6B	65	0.0542171296754931	0.331797235023041	217	NA	NA	0.895447702603669	-0.229048349474141
wsnp_Ex_c8843_14783989	6B	65	0.0542171296754931	0.331797235023041	217	NA	NA	0.895447702603669	-0.229048349474141
wsnp_JD_c5591_6743599	6B	65	0.0542171296754931	0.331797235023041	217	NA	NA	0.895447702603669	-0.229048349474141
wsnp_Ra_c27839_37354085	6B	65	0.0542171296755731	0.331797235023041	217	NA	NA	0.895447702603669	0.229048349474638
Tdurum_contig69792_167	1B	87	0.0542189252445669	0.168202764976959	217	NA	NA	0.895447702603669	-0.13285046717364
wsnp_CAP11_rep_c4027_1902057	7B	77	0.0542418675541353	0.387096774193548	217	NA	NA	0.895447702603669	-0.11149174491128
BS00089181_51	7B	77	0.0543486159936764	0.407834101382488	217	NA	NA	0.895447702603669	-0.115905648248415
wsnp_Ex_c7196_12357989	5B	151	0.0547042295512515	0.440092165898618	217	NA	NA	0.895447702603669	-0.0816292939653955
Excalibur_c9210_168	5A	75	0.0548704224015406	0.262672811059908	217	NA	NA	0.895447702603669	-0.0803855338738124
Excalibur_c38928_307	6B	57	0.0555135058588291	0.421658986175115	217	NA	NA	0.895447702603669	-0.139280567185807
wsnp_Ex_c741_1456698	2B	84	0.0555395028093472	0.327188940092166	217	NA	NA	0.895447702603669	0.118483517180614
RAC875_c3361_2093	7B	99	0.0556709538969105	0.463133640552995	217	NA	NA	0.895447702603669	-0.0862119058076729
Tdurum_contig23504_196	7B	98	0.0556709538969105	0.463133640552995	217	NA	NA	0.895447702603669	-0.0862119058076729
wsnp_Ku_c854_1768346	7B	99	0.0556709538969105	0.463133640552995	217	NA	NA	0.895447702603669	-0.0862119058076729
wsnp_Ex_c5412_9564478	2A	77	0.0557456022715815	0.228110599078341	217	NA	NA	0.895447702603669	0.100272299581531
wsnp_Ex_c4789_8550135	6D	9	0.0557710451751827	0.387096774193548	217	NA	NA	0.895447702603669	0.0761254879802635
BS00077533_51	5A	50	0.0558010337418546	0.186635944700461	217	NA	NA	0.895447702603669	0.0976479109393065
RAC875_c21946_234	7A	130	0.0558048809358258	0.324884792626728	217	NA	NA	0.895447702603669	-0.0956390749919152
Kukri_c10751_1031	3A	130	0.0560370189054363	0.447004608294931	217	NA	NA	0.895447702603669	-0.0880596012997046
Kukri_c10751_264	3A	130	0.0560370189054363	0.447004608294931	217	NA	NA	0.895447702603669	-0.0880596012997046
RAC875_c19111_628	7A	153	0.0562033361846112	0.426267281105991	217	NA	NA	0.895447702603669	-0.0838116730134004
Kukri_c29142_747	4A	91	0.0562066740954799	0.248847926267281	217	NA	NA	0.895447702603669	-0.101039574627514
wsnp_Ex_rep_c67635_66292308	3A	16	0.0567785309549756	0.495391705069124	217	NA	NA	0.895447702603669	-0.0823565687098977
wsnp_JD_c18695_17091254	2A	98	0.0568093723764628	0.483870967741935	217	NA	NA	0.895447702603669	-0.0908506587251665
wsnp_BE443187A_Ta_2_3	5A	50	0.0572000605159391	0.19815668202765	217	NA	NA	0.895447702603669	0.0933081537383593
BS00022653_51	4B	70	0.0572142161637521	0.214285714285714	217	NA	NA	0.895447702603669	0.0906828924322127
Kukri_c7794_1247	6A	74	0.0573324431271598	0.278801843317972	217	NA	NA	0.895447702603669	0.101864550036076
RAC875_rep_c90531_283	3A	130	0.0573555785476942	0.329493087557604	217	NA	NA	0.895447702603669	0.0881410632752662
Jagger_c6508_51	5B	40	0.0573891168199188	0.202764976958525	217	NA	NA	0.895447702603669	0.140712168197663
wsnp_Ex_c10842_17637744	5B	44	0.0575397798136487	0.253456221198157	217	NA	NA	0.895447702603669	-0.132193283649457
wsnp_Ku_c18923_28319203	2B	97	0.0576971489287235	0.0921658986175116	217	NA	NA	0.895447702603669	-0.119159619483895
BobWhite_c7070_196	5B	69	0.0582499066465767	0.405529953917051	217	NA	NA	0.895447702603669	0.227530506154523
RAC875_c42356_237	5B	63	0.0582499066465767	0.405529953917051	217	NA	NA	0.895447702603669	0.227530506154523
RFL_Contig6074_1058	7A	178	0.0583315436434103	0.0990783410138249	217	NA	NA	0.895447702603669	0.122849666614467
Kukri_c16760_1427	2B	91	0.0583397917204559	0.0783410138248848	217	NA	NA	0.895447702603669	0.130655400487493
Excalibur_c29625_222	3B	68	0.0584560158766223	0.352534562211982	217	NA	NA	0.895447702603669	-0.0965661173619061
BobWhite_c17403_635	2A	124	0.058581268871725	0.433179723502304	217	NA	NA	0.895447702603669	0.0752587336498394
D_contig03023_692	1B	161	0.0586550844277636	0.329493087557604	217	NA	NA	0.895447702603669	-0.0847553885214349
Kukri_c100592_82	7B	100	0.0586552416874554	0.341013824884793	217	NA	NA	0.895447702603669	-0.0951103057976752
BS00041742_51	3A	152	0.05871262119676	0.131336405529954	217	NA	NA	0.895447702603669	-0.121990679489715
Kukri_c32803_150	3B	9	0.0588272326547309	0.481566820276498	217	NA	NA	0.895447702603669	0.0858447197283034
Excalibur_c43482_141	2B	84	0.0591620753276414	0.327188940092166	217	NA	NA	0.895447702603669	-0.112462568841124
BS00011892_51	1B	160	0.0594002783079804	0.306451612903226	217	NA	NA	0.895447702603669	-0.091518800009375
BobWhite_c20051_53	4B	66	0.059469611269847	0.216589861751152	217	NA	NA	0.895447702603669	0.101907511131522
BS00039406_51	2A	113	0.0596408927765594	0.472350230414747	217	NA	NA	0.895447702603669	0.0875570857661465
BobWhite_c15773_166	2A	144	0.0596514258659639	0.235023041474654	217	NA	NA	0.895447702603669	0.101271887978278
RFL_Contig4979_865	5B	4	0.0597700083076329	0.112903225806452	217	NA	NA	0.895447702603669	-0.119139892009926
IAAV6442	3B	30	0.0598356247928572	0.403225806451613	217	NA	NA	0.895447702603669	0.0739856076927197
Kukri_c26576_329	2D	45	0.0601003312758206	0.283410138248848	217	NA	NA	0.895447702603669	0.0954014819518534
Tdurum_contig43263_243	3B	62	0.0602543379589585	0.15668202764977	217	NA	NA	0.895447702603669	-0.110959029879055
wsnp_Ex_c6400_11123059	2D	38	0.0603868973727509	0.405529953917051	217	NA	NA	0.895447702603669	0.0742463789384686
BS00061593_51	7A	226	0.0605714171636505	0.117511520737327	217	NA	NA	0.895447702603669	-0.108756797464501
IACX5832	5A	27	0.0611235325347058	0.264976958525346	217	NA	NA	0.895447702603669	-0.0833633859565062
Excalibur_c19547_75	4B	79	0.0611561319386312	0.444700460829493	217	NA	NA	0.895447702603669	0.0842791598991184
BS00065930_51	5B	39	0.0612259659133229	0.248847926267281	217	NA	NA	0.895447702603669	0.131585324627675
wsnp_Ex_rep_c103381_88353000	2B	153	0.0614903774920777	0.341013824884793	217	NA	NA	0.895447702603669	0.0844205017080597
BS00023074_51	3B	63	0.0618137933913646	0.152073732718894	217	NA	NA	0.895447702603669	-0.109993153489292
IAAV51	3B	63	0.0618137933913646	0.152073732718894	217	NA	NA	0.895447702603669	-0.109993153489292
wsnp_BE426418A_Ta_2_1	3A	161	0.062876289819314	0.149769585253456	217	NA	NA	0.895447702603669	0.105176602997716
RFL_Contig5917_2433	2D	45	0.063077627026887	0.336405529953917	217	NA	NA	0.895447702603669	0.0949263637351265
Kukri_c51068_528	7A	126	0.063323939678732	0.336405529953917	217	NA	NA	0.895447702603669	-0.094145447178235
Kukri_rep_c103845_165	2D	45	0.063345841862145	0.28110599078341	217	NA	NA	0.895447702603669	0.0942864863508213
RFL_Contig4235_707	1B	84	0.0635237490708433	0.28110599078341	217	NA	NA	0.895447702603669	0.113271342019388
wsnp_Ex_c31955_40681185	7A	216	0.0637627271187046	0.195852534562212	217	NA	NA	0.895447702603669	-0.091784225353301
RAC875_c1828_1130	4B	74	0.0645095696376353	0.0852534562211982	217	NA	NA	0.895447702603669	0.126228361813602
Tdurum_contig42093_1170	7A	136	0.0646286076954316	0.223502304147465	217	NA	NA	0.895447702603669	-0.108250894734333
wsnp_Ex_c13721_21532196	7A	136	0.0646286076954316	0.223502304147465	217	NA	NA	0.895447702603669	-0.108250894734333
wsnp_Ex_c23230_32466568	1B	84	0.064791581041196	0.172811059907834	217	NA	NA	0.895447702603669	0.136030183202354
IAAV6777	6A	136	0.0648689860049545	0.433179723502304	217	NA	NA	0.895447702603669	-0.0849132177359699
wsnp_CAP11_c2309_1201554	3B	80	0.0648781852128791	0.271889400921659	217	NA	NA	0.895447702603669	-0.0930456344541142
BS00068327_51	1B	108	0.0650783642708698	0.26036866359447	217	NA	NA	0.895447702603669	-0.0918127301932739
Tdurum_contig50954_394	3B	135	0.0650853456718604	0.352534562211982	217	NA	NA	0.895447702603669	0.0861767822545403
tplb0026o15_1634	4B	74	0.0651171921208278	0.0829493087557603	217	NA	NA	0.895447702603669	0.124347080601666
RFL_Contig2605_672	6A	74	0.0651277969233354	0.262672811059908	217	NA	NA	0.895447702603669	-0.102802114891094
BS00084042_51	4A	138	0.0651289858040666	0.0599078341013825	217	NA	NA	0.895447702603669	-0.180798733897518
RAC875_rep_c106589_184	5B	212	0.0652538851235704	0.0737327188940092	217	NA	NA	0.895447702603669	0.150184028527846
RAC875_c12907_515	6B	92	0.0652791964490618	0.283410138248848	217	NA	NA	0.895447702603669	0.0871137903802985
D_F5XZDLF01A85DT_301	1D	61	0.0653841048405212	0.486175115207373	217	NA	NA	0.895447702603669	0.0731144975768032
Excalibur_c6967_1852	5B	4	0.0654406052116712	0.115207373271889	217	NA	NA	0.895447702603669	0.11608001282792
Excalibur_c6967_553	5B	4	0.0654406052128941	0.115207373271889	217	NA	NA	0.895447702603669	-0.116080012827823
RFL_Contig4979_965	5B	4	0.0654406052128941	0.115207373271889	217	NA	NA	0.895447702603669	-0.116080012827823
IAAV6015	4D	86	0.0655963914081694	0.0737327188940092	217	NA	NA	0.895447702603669	0.134662306567989
Tdurum_contig41902_1524	4B	50	0.0656069569274886	0.426267281105991	217	NA	NA	0.895447702603669	-0.0789881590682349
Excalibur_c47209_87	4B	75	0.0656933806207947	0.32258064516129	217	NA	NA	0.895447702603669	0.08829956928831
BS00064905_51	2A	83	0.0660674411760782	0.433179723502304	217	NA	NA	0.895447702603669	0.078754419250302
Tdurum_contig10580_316	6A	22	0.0661880652518209	0.414746543778802	217	NA	NA	0.895447702603669	-0.0839314781554741
D_contig23076_255	5A	53	0.066210029152226	0.0599078341013825	217	NA	NA	0.895447702603669	-0.177910666821104
BobWhite_rep_c49207_243	1A	75	0.0665929309213127	0.320276497695853	217	NA	NA	0.895447702603669	0.0906782267510877
RAC875_c28819_281	5A	63	0.0667322081492352	0.165898617511521	217	NA	NA	0.895447702603669	-0.106029355368053
wsnp_Ex_c11229_18163892	3A	185	0.0668133536848749	0.451612903225806	217	NA	NA	0.895447702603669	0.0715661018616771
RAC875_c34939_963	7B	171	0.0673078703897288	0.412442396313364	217	NA	NA	0.895447702603669	0.0715693312183259
Kukri_c94792_127	2B	153	0.0673219012555252	0.0967741935483871	217	NA	NA	0.895447702603669	-0.121870236006641
BS00031658_51	1D	73	0.0673670477693263	0.421658986175115	217	NA	NA	0.895447702603669	0.0951679049167069
Excalibur_c5958_1398	1D	73	0.0673670477693263	0.421658986175115	217	NA	NA	0.895447702603669	0.0951679049167069
RAC875_c17951_108	1D	68	0.0673670477693263	0.421658986175115	217	NA	NA	0.895447702603669	0.0951679049167069
BS00051826_51	1D	68	0.067367047769361	0.421658986175115	217	NA	NA	0.895447702603669	-0.0951679049166394
wsnp_Ex_c5925_10397213	7B	70	0.0674784668576	0.470046082949309	217	NA	NA	0.895447702603669	-0.135296175218222
RAC875_c34939_467	7B	159	0.0674837924414785	0.193548387096774	217	NA	NA	0.895447702603669	0.108388180047378
Tdurum_contig47083_278	1B	41	0.0675447342552741	0.375576036866359	217	NA	NA	0.895447702603669	0.0920968205299602
CAP7_c4064_162	5A	138	0.0676186949008929	0.205069124423963	217	NA	NA	0.895447702603669	0.084585967585328
Kukri_c18017_1696	1A	94	0.0682626825974695	0.456221198156682	217	NA	NA	0.895447702603669	-0.0730119235483819
IAAV5706	2A	178	0.0684863273518033	0.47926267281106	217	NA	NA	0.895447702603669	-0.0815971252781154
RFL_Contig5871_1771	3B	75	0.0685943593841377	0.0576036866359447	217	NA	NA	0.895447702603669	-0.155381366841397
Ra_c26497_381	6B	65	0.0688764959698101	0.334101382488479	217	NA	NA	0.895447702603669	-0.212786949911617
Kukri_c42244_809	2B	97	0.069003082146432	0.17741935483871	217	NA	NA	0.895447702603669	0.101993272580453
Tdurum_contig91865_242	3A	66	0.069266055613942	0.101382488479263	217	NA	NA	0.895447702603669	-0.114689299180014
Tdurum_contig54463_316	3B	68	0.0701216993650112	0.350230414746544	217	NA	NA	0.895447702603669	-0.0916985636983085
Tdurum_contig42092_281	5B	56	0.0701574170308674	0.122119815668203	217	NA	NA	0.895447702603669	-0.231897875118513
RAC875_c54764_319	7A	35	0.0704952607273986	0.299539170506912	217	NA	NA	0.895447702603669	0.0997244033193105
RAC875_rep_c110526_324	7B	163	0.0705211232402878	0.380184331797235	217	NA	NA	0.895447702603669	-0.072148747912042
BS00102828_51	5B	4	0.0708412346076655	0.117511520737327	217	NA	NA	0.895447702603669	-0.11271721241738
BobWhite_c26569_190	1A	112	0.0708743413323834	0.345622119815668	217	NA	NA	0.895447702603669	0.0822561795137702
Excalibur_c12996_775	7A	136	0.0709215001354028	0.223502304147465	217	NA	NA	0.895447702603669	-0.103503842992719
RAC875_c1227_1471	7A	136	0.0709436958665759	0.15668202764977	217	NA	NA	0.895447702603669	-0.109031183315466
wsnp_Ex_c35465_43610634	6A	74	0.0709764276067013	0.274193548387097	217	NA	NA	0.895447702603669	0.09718743962285
Excalibur_c40056_59	2B	91	0.0709993309016868	0.0576036866359447	217	NA	NA	0.895447702603669	-0.145060972857664
wsnp_Ku_c93664_84327484	3B	71	0.0711696212720263	0.142857142857143	217	NA	NA	0.895447702603669	0.113113275499941
CAP11_c3218_126	1D	68	0.0716810515008115	0.269585253456221	217	NA	NA	0.895447702603669	0.0964098370993369
RAC875_c12808_182	1A	70	0.0717294086852862	0.377880184331797	217	NA	NA	0.895447702603669	-0.10409082792512
BobWhite_c2514_109	7B	151	0.0717554568700915	0.352534562211982	217	NA	NA	0.895447702603669	0.0749775455093946
BS00049927_51	1B	63	0.0717919295740213	0.158986175115207	217	NA	NA	0.895447702603669	-0.176525215903716
IAAV8836	7B	144	0.0719116480418727	0.101382488479263	217	NA	NA	0.895447702603669	-0.13174569017913
BobWhite_c13099_755	3B	70	0.0719863047538348	0.26036866359447	217	NA	NA	0.895447702603669	-0.103999482724369
Excalibur_c5193_64	2B	155	0.0719988930554238	0.170506912442396	217	NA	NA	0.895447702603669	-0.0971721994694246
Excalibur_c642_481	4B	75	0.0722362555066199	0.370967741935484	217	NA	NA	0.895447702603669	-0.0934317351134624
RAC875_c21906_247	2A	115	0.0722436227616277	0.430875576036866	217	NA	NA	0.895447702603669	0.0721451358566014
IACX5670	2D	45	0.0725912239354339	0.329493087557604	217	NA	NA	0.895447702603669	0.0914150224033641
Kukri_c16907_390	7B	77	0.0729424053318008	0.403225806451613	217	NA	NA	0.895447702603669	0.106088804955128
Excalibur_c5958_1270	1D	68	0.0730448824203625	0.41705069124424	217	NA	NA	0.895447702603669	0.0940976039793568
wsnp_Ex_c10718_17457870	6A	131	0.073077464376469	0.285714285714286	217	NA	NA	0.895447702603669	-0.087613687476729
BS00084668_51	2B	20	0.0733808818560001	0.207373271889401	217	NA	NA	0.895447702603669	-0.0878326703494103
Kukri_rep_c69900_197	7B	134	0.0734694074288204	0.451612903225806	217	NA	NA	0.895447702603669	0.0876382774559232
IACX5850	2B	105	0.0735753544864466	0.163594470046083	217	NA	NA	0.895447702603669	-0.0949969442633503
RAC875_c3956_275	3B	12	0.0740199628950668	0.490783410138249	217	NA	NA	0.895447702603669	0.0786527952150102
CAP12_c2615_128	3D	131	0.0743433031578119	0.119815668202765	217	NA	NA	0.895447702603669	0.0994307686277214
Kukri_c42622_417	7A	35	0.0743492488807403	0.308755760368664	217	NA	NA	0.895447702603669	0.0962851538524276
Kukri_rep_c85389_715	2B	86	0.0744036798024055	0.237327188940092	217	NA	NA	0.895447702603669	-0.134683852923168
BS00023024_51	4B	105	0.0744162815874114	0.163594470046083	217	NA	NA	0.895447702603669	-0.0914876312986177
Kukri_c13359_169	5B	182	0.0744714457641653	0.331797235023041	217	NA	NA	0.895447702603669	-0.0888696998763407
Tdurum_contig12967_831	5A	50	0.0745363921024647	0.182027649769585	217	NA	NA	0.895447702603669	-0.0910779677736429
Kukri_c40204_617	2B	21	0.0745458713801271	0.361751152073733	217	NA	NA	0.895447702603669	-0.0873413616866188
Kukri_c2289_635	3D	153	0.0748058465434016	0.308755760368664	217	NA	NA	0.895447702603669	-0.0734323930521139
IAAV4876	3B	51	0.0748587177621469	0.225806451612903	217	NA	NA	0.895447702603669	0.0961001115471873
RAC875_c56907_274	7A	35	0.0751690177766345	0.394009216589862	217	NA	NA	0.895447702603669	-0.0805476031072878
Kukri_c14889_1086	5A	70	0.0753025092560086	0.350230414746544	217	NA	NA	0.895447702603669	-0.0721165364365213
wsnp_Ex_c7783_13259751	7B	69	0.0753154671220324	0.474654377880184	217	NA	NA	0.895447702603669	0.129771039880509
wsnp_CAP12_c633_339740	1D	68	0.0756770021000589	0.28110599078341	217	NA	NA	0.895447702603669	-0.0950295099566034
BobWhite_c8253_397	2B	109	0.0757392730907385	0.168202764976959	217	NA	NA	0.895447702603669	-0.116143990605394
BS00045330_51	3B	68	0.0758452720923322	0.317972350230415	217	NA	NA	0.895447702603669	0.0943227638514728
IAAV4582	7B	145	0.0758468983178395	0.184331797235023	217	NA	NA	0.895447702603669	0.107372912413172
Ra_c700_2210	5A	63	0.0760450413024788	0.207373271889401	217	NA	NA	0.895447702603669	-0.087858304465513
Kukri_c40353_179	7A	213	0.0763751263060676	0.359447004608295	217	NA	NA	0.895447702603669	0.0860457268299122
BS00022551_51	1B	89	0.0764235458009516	0.451612903225806	217	NA	NA	0.895447702603669	0.0780747708885769
BS00023152_51	5A	138	0.0764396036219659	0.419354838709677	217	NA	NA	0.895447702603669	-0.0700662010438418
Excalibur_rep_c106078_822	1B	90	0.0765681685275994	0.262672811059908	217	NA	NA	0.895447702603669	0.0904454090227276
Ra_c11023_679	1A	75	0.0766785273497779	0.0875576036866359	217	NA	NA	0.895447702603669	0.131604907671477
BS00076693_51	2A	68	0.0768001693969722	0.191244239631336	217	NA	NA	0.895447702603669	-0.084087934952958
Tdurum_contig12941_1413	3B	69	0.0769213159977822	0.15668202764977	217	NA	NA	0.895447702603669	-0.116302554002583
BS00103461_51	2B	84	0.0771990139769877	0.336405529953917	217	NA	NA	0.895447702603669	0.108974603037609
IAAV6078	5B	69	0.0774837979135261	0.387096774193548	217	NA	NA	0.895447702603669	-0.203201062939868
BobWhite_c14495_230	4A	140	0.077646320440988	0.258064516129032	217	NA	NA	0.895447702603669	-0.0977361681751994
wsnp_Ku_c13043_20902807	1B	84	0.0777553321498257	0.237327188940092	217	NA	NA	0.895447702603669	0.0968999816766036
Excalibur_c17039_436	2D	37	0.0783216534069187	0.449308755760369	217	NA	NA	0.895447702603669	-0.0724702890509867
wsnp_Ex_rep_c101526_86881496	2A	97	0.0785619404536503	0.47926267281106	217	NA	NA	0.895447702603669	0.0839114889598314
Excalibur_c21727_851	4B	71	0.0788496757532455	0.297235023041475	217	NA	NA	0.895447702603669	-0.0827781362948734
Tdurum_contig56431_637	6A	21	0.0788626432480832	0.419354838709677	217	NA	NA	0.895447702603669	0.0794002381912229
Excalibur_rep_c104532_80	3B	33	0.0788766632362763	0.278801843317972	217	NA	NA	0.895447702603669	-0.0783238999668896
RAC875_c50787_146	3B	68	0.0790755311866936	0.28110599078341	217	NA	NA	0.895447702603669	0.0949519798157326
Excalibur_c47250_726	3B	80	0.0791501514922394	0.244239631336406	217	NA	NA	0.895447702603669	0.0902668559780455
wsnp_Ex_rep_c67878_66584488	6A	74	0.0793759496441629	0.269585253456221	217	NA	NA	0.895447702603669	0.0945949279108902
RAC875_c278_2934	4A	91	0.0795937168914813	0.241935483870968	217	NA	NA	0.895447702603669	0.090591139681738
wsnp_Ex_c16446_24946990	6B	65	0.0797740215985662	0.329493087557604	217	NA	NA	0.895447702603669	0.204262247537528
Kukri_c62467_362	3A	78	0.0800993176563704	0.248847926267281	217	NA	NA	0.895447702603669	0.0864339713786961
BS00086050_51	3A	181	0.0802644231314351	0.465437788018433	217	NA	NA	0.895447702603669	0.0746334293611461
Excalibur_rep_c67448_528	3B	33	0.0805910270000485	0.271889400921659	217	NA	NA	0.895447702603669	0.0789899447617017
D_contig25392_201	1B	61	0.0805968031036696	0.126728110599078	217	NA	NA	0.895447702603669	0.108399632554423
Kukri_c75091_220	5A	126	0.0806356207503424	0.391705069124424	217	NA	NA	0.895447702603669	-0.0807684138531997
RAC875_rep_c78744_228	2A	67	0.0807344461167019	0.442396313364055	217	NA	NA	0.895447702603669	0.0757593102290919
tplb0026a09_1444	5D	207	0.0808789777600284	0.345622119815668	217	NA	NA	0.895447702603669	0.0815398049999203
Kukri_c57677_355	7B	69	0.0809554592501518	0.467741935483871	217	NA	NA	0.895447702603669	0.130454313280211
wsnp_Ra_c24619_34168104	5B	69	0.0809701284481349	0.396313364055299	217	NA	NA	0.895447702603669	0.218570803176959
BS00066903_51	5B	72	0.0811855705454301	0.400921658986175	217	NA	NA	0.895447702603669	0.206553193822458
BobWhite_c12355_1548	7B	150	0.081379421948171	0.327188940092166	217	NA	NA	0.895447702603669	-0.0778987612847004
wsnp_Ex_c12618_20079758	6B	56	0.0816647259212435	0.0691244239631336	217	NA	NA	0.895447702603669	0.147471633291193
Tdurum_contig54860_525	7A	51	0.0816728096061326	0.207373271889401	217	NA	NA	0.895447702603669	-0.0919691325554624
BobWhite_c16439_1143	2D	39	0.0816792006182844	0.463133640552995	217	NA	NA	0.895447702603669	-0.0731807612576603
BS00025795_51	5B	132	0.0818878559499606	0.186635944700461	217	NA	NA	0.895447702603669	0.0914391634765721
RAC875_c6798_467	1A	104	0.0818909753150406	0.34331797235023	217	NA	NA	0.895447702603669	0.0809661467755092
BS00011235_51	5A	77	0.0819153714530009	0.419354838709677	217	NA	NA	0.895447702603669	-0.0728150988979763
Excalibur_c62042_175	3A	24	0.081947943940736	0.403225806451613	217	NA	NA	0.895447702603669	-0.0731829439471809
BS00055761_51	7B	70	0.0822162530669448	0.493087557603687	217	NA	NA	0.895447702603669	-0.125346393409913
RAC875_c102223_220	1B	77	0.0823433733061978	0.108294930875576	217	NA	NA	0.895447702603669	-0.123685809189084
BS00087086_51	1D	68	0.0824742557454581	0.278801843317972	217	NA	NA	0.895447702603669	-0.0925756746505932
Excalibur_c12703_766	1D	68	0.0824742557454581	0.278801843317972	217	NA	NA	0.895447702603669	-0.0925756746505932
Excalibur_c3260_989	1D	68	0.0825153756492528	0.345622119815668	217	NA	NA	0.895447702603669	-0.0880963993773705
BS00106144_51	4B	75	0.0825318551418713	0.359447004608295	217	NA	NA	0.895447702603669	-0.0909289681444463
Kukri_c12817_59	3B	51	0.0827199900569572	0.460829493087558	217	NA	NA	0.895447702603669	0.0715449414399281
Tdurum_contig77551_589	3B	51	0.0827199900572719	0.460829493087558	217	NA	NA	0.895447702603669	-0.0715449414398606
Kukri_c7827_1309	5D	204	0.0827430553360285	0.350230414746544	217	NA	NA	0.895447702603669	0.0808312915976401
Kukri_c6492_375	5A	85	0.0828407955960666	0.122119815668203	217	NA	NA	0.895447702603669	0.101683440563676
RAC875_c202_474	4B	96	0.0829864006819081	0.0875576036866359	217	NA	NA	0.895447702603669	0.111453592154639
Excalibur_c4876_832	1D	33	0.0830661364214316	0.444700460829493	217	NA	NA	0.895447702603669	-0.0723857156368126
Kukri_c26905_392	4B	105	0.0832434227869579	0.15668202764977	217	NA	NA	0.895447702603669	-0.0903594625556607
wsnp_Ex_c5657_9942445	3B	62	0.0833093214574358	0.149769585253456	217	NA	NA	0.895447702603669	0.100817445408481
Ra_c58279_702	2A	78	0.0833182454345145	0.232718894009217	217	NA	NA	0.895447702603669	-0.0923465556517797
wsnp_Ex_c5412_9564346	2A	77	0.0833182454345145	0.232718894009217	217	NA	NA	0.895447702603669	-0.0923465556517797
wsnp_Ra_c8506_14401408	1B	62	0.0833598590449233	0.43778801843318	217	NA	NA	0.895447702603669	0.081796838446536
BobWhite_c14323_288	5B	71	0.0840931449228	0.105990783410138	217	NA	NA	0.895447702603669	-0.15753645608229
BS00046772_51	5A	43	0.0841017793514652	0.0691244239631336	217	NA	NA	0.895447702603669	-0.128625509988726
Tdurum_contig50954_880	3B	51	0.0842423891582896	0.244239631336406	217	NA	NA	0.895447702603669	0.0940251069603306
wsnp_Ku_c13311_21255891	3B	72	0.0844648737896186	0.267281105990783	217	NA	NA	0.895447702603669	-0.0810334358669635
wsnp_Ex_c38326_45883440	7A	131	0.0846597730137828	0.15668202764977	217	NA	NA	0.895447702603669	-0.10007005385458
wsnp_Ex_c10955_17794520	4A	164	0.0847965935297454	0.147465437788018	217	NA	NA	0.895447702603669	0.116774580123732
RAC875_c5556_328	1B	75	0.0848605300723973	0.138248847926267	217	NA	NA	0.895447702603669	-0.115574200059674
Kukri_rep_c68594_530	4D	54	0.0849354417274054	0.410138248847926	217	NA	NA	0.895447702603669	0.067221658268366
Tdurum_contig54957_525	6A	19	0.0850161658021236	0.414746543778802	217	NA	NA	0.895447702603669	-0.078059571632437
BS00107069_51	4A	62	0.0851805208943763	0.214285714285714	217	NA	NA	0.895447702603669	-0.0802383998524689
Kukri_c61972_419	7B	69	0.0851858028389136	0.467741935483871	217	NA	NA	0.895447702603669	-0.127806353539313
wsnp_Ex_rep_c115803_95396724	6A	32	0.0855522021251166	0.165898617511521	217	NA	NA	0.895447702603669	-0.0893642435014765
BS00110627_51	1A	104	0.0855709850161954	0.377880184331797	217	NA	NA	0.895447702603669	0.0791620693466086
BobWhite_c1488_504	1A	71	0.0855903810163534	0.0898617511520737	217	NA	NA	0.895447702603669	-0.126801903673837
RAC875_c48202_231	7A	42	0.085652669147576	0.361751152073733	217	NA	NA	0.895447702603669	-0.0755128765876556
CAP7_rep_c8019_110	6A	48	0.085696487073533	0.235023041474654	217	NA	NA	0.895447702603669	-0.0928852862040692
RAC875_rep_c91682_90	5A	81	0.0859197606619371	0.255760368663594	217	NA	NA	0.895447702603669	0.0810012083388685
BS00093036_51	6A	7	0.0859527049272468	0.112903225806452	217	NA	NA	0.895447702603669	-0.119740081924284
wsnp_Ex_rep_c102216_87433489	2B	95	0.0859576927958061	0.299539170506912	217	NA	NA	0.895447702603669	-0.0790485396851395
BS00080090_51	5A	53	0.0859713627973242	0.179723502304147	217	NA	NA	0.895447702603669	-0.14902017249026
RAC875_c63975_307	2A	108	0.0861180990311302	0.474654377880184	217	NA	NA	0.895447702603669	0.0865134596286197
BS00018764_51	3B	33	0.0862756145556001	0.269585253456221	217	NA	NA	0.895447702603669	0.0770992765538399
CAP7_c2695_75	5B	69	0.0864017340228005	0.400921658986175	217	NA	NA	0.895447702603669	-0.220394235692083
RAC875_c35715_718	5B	68	0.0864017340238257	0.400921658986175	217	NA	NA	0.895447702603669	0.220394235692368
wsnp_Ex_c4605_8240189	1A	71	0.0866824900964619	0.338709677419355	217	NA	NA	0.895447702603669	-0.103578987277672
BS00071558_51	7A	136	0.0867150066982903	0.28110599078341	217	NA	NA	0.895447702603669	0.0910429361980221
IAAV8967	6B	57	0.0869081155308449	0.110599078341014	217	NA	NA	0.895447702603669	0.120009912800599
Tdurum_contig45965_563	1B	160	0.0869916722771828	0.28110599078341	217	NA	NA	0.895447702603669	0.0750075919884932
D_contig25212_98	2B	90	0.0870332812492544	0.331797235023041	217	NA	NA	0.895447702603669	0.0867798946445184
Excalibur_rep_c109101_94	2D	2	0.0870377928732726	0.290322580645161	217	NA	NA	0.895447702603669	-0.0737881585073268
Kukri_rep_c103359_233	1B	84	0.0870478727080217	0.175115207373272	217	NA	NA	0.895447702603669	0.123750047146213
wsnp_Ex_c23235_32471767	1B	84	0.0870478727080217	0.175115207373272	217	NA	NA	0.895447702603669	0.123750047146213
wsnp_CAP7_c1321_664480	7A	148	0.0873765841253514	0.253456221198157	217	NA	NA	0.895447702603669	0.0780493967238272
BS00087343_51	6D	161	0.0874061418825057	0.465437788018433	217	NA	NA	0.895447702603669	0.0793284521965454
BobWhite_c3714_659	6A	21	0.087414846755387	0.375576036866359	217	NA	NA	0.895447702603669	0.0805796242109125
IACX5914	5D	203	0.0874169317298099	0.391705069124424	217	NA	NA	0.895447702603669	-0.0787000024177011
BS00067742_51	1A	84	0.0876623526493477	0.488479262672811	217	NA	NA	0.895447702603669	0.0732236730443532
Ku_c23118_149	2A	69	0.0877814747238249	0.294930875576037	217	NA	NA	0.895447702603669	0.0778960420679322
Tdurum_contig75819_3136	7A	51	0.0878616525556976	0.207373271889401	217	NA	NA	0.895447702603669	0.0920839668202937
RAC875_c3302_1411	2B	84	0.0882080204096534	0.341013824884793	217	NA	NA	0.895447702603669	0.105065116097684
Tdurum_contig60165_722	5B	183	0.0882375203998887	0.311059907834101	217	NA	NA	0.895447702603669	-0.0831993955880179
Tdurum_contig61242_161	4B	79	0.0885882013107703	0.447004608294931	217	NA	NA	0.895447702603669	0.0755505273115809
RAC875_c16993_196	2B	154	0.0890362863120608	0.0898617511520737	217	NA	NA	0.895447702603669	0.120185931361149
wsnp_Ku_c13325_21275440	6B	57	0.0891174987806868	0.202764976958525	217	NA	NA	0.895447702603669	0.122838321740797
Excalibur_c15692_532	1D	33	0.0893346877261737	0.449308755760369	217	NA	NA	0.895447702603669	0.070643257846168
wsnp_Ex_c35563_43690084	1A	71	0.0893439074141959	0.377880184331797	217	NA	NA	0.895447702603669	0.0992429325554838
wsnp_Ku_rep_c71900_71624324	1B	64	0.089821229139458	0.306451612903226	217	NA	NA	0.895447702603669	-0.0845946555631301
Excalibur_c30378_344	5D	200	0.0898427462179063	0.465437788018433	217	NA	NA	0.895447702603669	-0.0848402811697468
Kukri_rep_c101316_375	1A	71	0.0898682018084995	0.105990783410138	217	NA	NA	0.895447702603669	0.114589198785227
wsnp_Ku_c11665_18999583	2B	91	0.08990910593843	0.108294930875576	217	NA	NA	0.895447702603669	0.112332534990443
Excalibur_c9149_1326	1B	84	0.089978135670408	0.315668202764977	217	NA	NA	0.895447702603669	-0.0923719806369121
wsnp_Ku_rep_c70220_69775205	5B	71	0.0900739218205997	0.398617511520737	217	NA	NA	0.895447702603669	-0.224061816899365
wsnp_Ex_c28679_37784735	3A	185	0.0901148052160184	0.476958525345622	217	NA	NA	0.895447702603669	-0.0649434016553201
wsnp_Ex_c16378_24870688	3B	77	0.0902543479429174	0.0599078341013825	217	NA	NA	0.895447702603669	0.143648039777855
wsnp_Ex_c23795_33033010	5A	126	0.0903125303539411	0.398617511520737	217	NA	NA	0.895447702603669	-0.0787991431786637
Kukri_c10017_833	2B	100	0.090313301527093	0.262672811059908	217	NA	NA	0.895447702603669	-0.0830368767421401
Tdurum_contig10128_593	5A	42	0.0905934597858614	0.0714285714285714	217	NA	NA	0.895447702603669	-0.124903480910721
tplb0056h22_2113	5A	43	0.0905934597858614	0.0714285714285714	217	NA	NA	0.895447702603669	-0.124903480910721
wsnp_Ex_c5270_9324025	7B	77	0.090670108843095	0.248847926267281	217	NA	NA	0.895447702603669	-0.0957123974227159
RAC875_c4952_719	3A	48	0.0907683252474289	0.115207373271889	217	NA	NA	0.895447702603669	-0.102371442175683
Tdurum_contig11896_550	1B	87	0.0907843078298876	0.161290322580645	217	NA	NA	0.895447702603669	-0.117954652448972
BS00109991_51	1A	104	0.0908237695174097	0.354838709677419	217	NA	NA	0.895447702603669	-0.0805847941716777
Excalibur_c19547_1012	4B	80	0.0908924026957705	0.444700460829493	217	NA	NA	0.895447702603669	0.0754656438631685
RAC875_c41275_131	1A	76	0.0912450883551494	0.32258064516129	217	NA	NA	0.895447702603669	0.0839782516250338
IAAV6131	7A	59	0.0912877014708605	0.430875576036866	217	NA	NA	0.895447702603669	-0.0656702252730401
BS00058272_51	3B	80	0.0916717462450217	0.246543778801843	217	NA	NA	0.895447702603669	-0.0867652260267704
wsnp_BE424246B_Ta_2_2	3B	80	0.0916717462453056	0.246543778801843	217	NA	NA	0.895447702603669	0.0867652260268397
Kukri_c494_1413	6A	141	0.0917139263567192	0.345622119815668	217	NA	NA	0.895447702603669	-0.0872164326836327
wsnp_Ex_c51461_55394646	2B	96	0.0919067148583841	0.165898617511521	217	NA	NA	0.895447702603669	0.106054000585385
BS00109717_51	6B	93	0.0921177690989139	0.483870967741935	217	NA	NA	0.895447702603669	-0.0730297702967277
BS00066230_51	3A	16	0.0921523066533281	0.497695852534562	217	NA	NA	0.895447702603669	0.0727035895938464
Excalibur_c14859_394	1A	103	0.0921599484778375	0.26036866359447	217	NA	NA	0.895447702603669	-0.0855764776175434
wsnp_Ex_c1153_2213588	6A	141	0.0922803017564064	0.483870967741935	217	NA	NA	0.895447702603669	0.0902472479367802
Excalibur_c1793_97	2A	106	0.0923313752084385	0.47926267281106	217	NA	NA	0.895447702603669	0.0860218789157443
wsnp_Ex_c16825_25387841	4B	74	0.0923358919085835	0.182027649769585	217	NA	NA	0.895447702603669	0.0898616463441115
Kukri_s109823_59	6D	161	0.0924458868373801	0.465437788018433	217	NA	NA	0.895447702603669	-0.0785871257350799
RAC875_c3928_422	6D	161	0.0924458868373801	0.465437788018433	217	NA	NA	0.895447702603669	-0.0785871257350799
RAC875_rep_c112449_669	6A	141	0.0924458868373801	0.465437788018433	217	NA	NA	0.895447702603669	-0.0785871257350799
wsnp_Ex_c6657_11523455	5D	207	0.0927334232075157	0.34331797235023	217	NA	NA	0.895447702603669	-0.0779640472786909
BS00085765_51	2A	106	0.0927968124429607	0.476958525345622	217	NA	NA	0.895447702603669	-0.085303778293909
BS00066916_51	5A	53	0.0928322426060808	0.17741935483871	217	NA	NA	0.895447702603669	0.147951253641679
RAC875_c7291_388	5A	53	0.0928322426060808	0.17741935483871	217	NA	NA	0.895447702603669	0.147951253641679
Tdurum_contig4567_172	5A	53	0.0928322426060808	0.17741935483871	217	NA	NA	0.895447702603669	0.147951253641679
wsnp_Ex_c6314_10992814	5A	53	0.0928322426060808	0.17741935483871	217	NA	NA	0.895447702603669	0.147951253641679
BobWhite_c34650_78	5A	53	0.0928322426081929	0.17741935483871	217	NA	NA	0.895447702603669	-0.147951253641516
Ra_c66628_801	5A	53	0.0928322426081929	0.17741935483871	217	NA	NA	0.895447702603669	-0.147951253641516
RAC875_c42037_363	5A	53	0.0928322426081929	0.17741935483871	217	NA	NA	0.895447702603669	-0.147951253641516
RFL_Contig4500_912	5A	53	0.0928322426081929	0.17741935483871	217	NA	NA	0.895447702603669	-0.147951253641516
Tdurum_contig4567_1290	5A	53	0.0928322426081929	0.17741935483871	217	NA	NA	0.895447702603669	-0.147951253641516
BS00068358_51	1A	71	0.092884622298247	0.375576036866359	217	NA	NA	0.895447702603669	0.0989224473453305
IAAV659	5B	70	0.0930661042459083	0.154377880184332	217	NA	NA	0.895447702603669	0.121570238147328
BS00067024_51	1B	96	0.0931060350111794	0.447004608294931	217	NA	NA	0.895447702603669	-0.0867144786390064
tplb0060p09_735	5B	1	0.093201317299705	0.115207373271889	217	NA	NA	0.895447702603669	0.10500506265328
BS00056823_51	1A	143	0.0933069816753851	0.0829493087557604	217	NA	NA	0.895447702603669	-0.116620442856091
RAC875_c18335_443	5B	70	0.0933809073897922	0.149769585253456	217	NA	NA	0.895447702603669	-0.122769123301669
RAC875_c42009_247	5B	70	0.0933809073900251	0.149769585253456	217	NA	NA	0.895447702603669	0.122769123301794
Kukri_c26168_423	1B	61	0.0937208709222344	0.115207373271889	217	NA	NA	0.895447702603669	0.24832232946062
Kukri_c42522_155	1B	63	0.0937208709222344	0.115207373271889	217	NA	NA	0.895447702603669	0.24832232946062
RAC875_c48687_681	6A	141	0.093794764319595	0.419354838709677	217	NA	NA	0.895447702603669	-0.0800193526796278
IACX8602	2B	153	0.0940853258440382	0.21889400921659	217	NA	NA	0.895447702603669	0.0852402125391052
IAAV6818	5B	69	0.0941965044526178	0.400921658986175	217	NA	NA	0.895447702603669	0.201839349062709
RAC875_c7486_1667	5B	69	0.0941965044526178	0.400921658986175	217	NA	NA	0.895447702603669	0.201839349062709
BobWhite_c10126_263	5B	69	0.0941965044534515	0.400921658986175	217	NA	NA	0.895447702603669	-0.201839349062482
Excalibur_c35797_615	5B	69	0.0941965044534515	0.400921658986175	217	NA	NA	0.895447702603669	-0.201839349062482
wsnp_Ex_c18654_27528399	5B	69	0.0941965044534515	0.400921658986175	217	NA	NA	0.895447702603669	-0.201839349062482
BS00067530_51	7B	101	0.0942003356930361	0.36405529953917	217	NA	NA	0.895447702603669	0.078295000565717
IACX7848	7A	161	0.0942497485974049	0.248847926267281	217	NA	NA	0.895447702603669	-0.0750261170192719
wsnp_Ex_c1782_3365844	2A	102	0.0943250795035632	0.0691244239631336	217	NA	NA	0.895447702603669	0.116648882425405
wsnp_Ex_rep_c101866_87158671	2A	102	0.0943250795042194	0.0691244239631337	217	NA	NA	0.895447702603669	-0.116648882425338
RAC875_c12181_1166	4A	71	0.0943415752588292	0.361751152073733	217	NA	NA	0.895447702603669	0.0774680221075208
Tdurum_contig61465_781	4B	61	0.0946469576745506	0.357142857142857	217	NA	NA	0.895447702603669	-0.0990802499078534
RAC875_c58656_89	7B	76	0.0947634703230259	0.135944700460829	217	NA	NA	0.895447702603669	0.12483460644178
Kukri_c9133_2211	1B	85	0.0949024622072318	0.244239631336406	217	NA	NA	0.895447702603669	0.0946246983873351
RAC875_c703_2551	5D	203	0.0950676442393168	0.384792626728111	217	NA	NA	0.895447702603669	0.0762895712481999
Kukri_rep_c104865_57	5D	207	0.0952789420745711	0.350230414746544	217	NA	NA	0.895447702603669	0.077667274172633
BS00043082_51	2D	47	0.0952846685590331	0.32258064516129	217	NA	NA	0.895447702603669	0.0856461844580387
Kukri_c30847_344	2B	21	0.0953516830314495	0.366359447004608	217	NA	NA	0.895447702603669	0.0802709946411966
wsnp_Ex_c4244_7662955	5A	67	0.0954723128091519	0.133640552995392	217	NA	NA	0.895447702603669	-0.100542704159153
wsnp_Ex_c14481_22485922	6B	25	0.095475409070135	0.129032258064516	217	NA	NA	0.895447702603669	-0.0927093039441242
RAC875_s111360_122	5B	132	0.0955222210393015	0.184331797235023	217	NA	NA	0.895447702603669	0.0865593493069738
wsnp_BE637971B_Ta_1_20	1B	41	0.0955688464261246	0.175115207373272	217	NA	NA	0.895447702603669	0.087346725363453
Tdurum_contig13117_1316	1B	86	0.0955766692601676	0.456221198156682	217	NA	NA	0.895447702603669	-0.0779169494949983
wsnp_Ku_c23012_32893918	1A	89	0.095992958036869	0.389400921658986	217	NA	NA	0.895447702603669	-0.0733125941005994
RAC875_rep_c105718_585	4D	69	0.096272200872724	0.276497695852535	217	NA	NA	0.895447702603669	-0.070789792243616
BobWhite_rep_c62964_873	2A	102	0.0965931147920928	0.0668202764976959	217	NA	NA	0.895447702603669	0.119756469288504
wsnp_Ku_c10202_16937059	7A	136	0.096996413381199	0.193548387096774	217	NA	NA	0.895447702603669	-0.0990006399752588
RAC875_c13410_2221	5B	218	0.0971115661136174	0.345622119815668	217	NA	NA	0.895447702603669	0.0772455581014242
RAC875_c55214_932	3B	68	0.0971187857462169	0.299539170506912	217	NA	NA	0.895447702603669	-0.0855758782031337
Kukri_c52356_96	2B	114	0.0972163610123336	0.0921658986175116	217	NA	NA	0.895447702603669	-0.12794066956036
JG_c936_115	1A	29	0.097741320287701	0.488479262672811	217	NA	NA	0.895447702603669	-0.0799943284867553
RFL_Contig29_1062	3B	53	0.0977924014602986	0.105990783410138	217	NA	NA	0.895447702603669	-0.114170754510075
wsnp_Ku_c14958_23427256	5A	53	0.0980741340442829	0.193548387096774	217	NA	NA	0.895447702603669	0.124267273650702
Jagger_c2161_211	7B	57	0.0982201608655879	0.221198156682028	217	NA	NA	0.895447702603669	-0.0888457783062151
Kukri_c51296_438	7B	77	0.0983614317275865	0.207373271889401	217	NA	NA	0.895447702603669	0.0971691846000731
BS00021997_51	7A	126	0.0984673845778076	0.331797235023041	217	NA	NA	0.895447702603669	-0.0790270118917604
wsnp_Ex_c5915_10378807	5B	39	0.0987455242807761	0.241935483870968	217	NA	NA	0.895447702603669	-0.114718508558326
BobWhite_c40305_243	3B	81	0.0991881548650679	0.129032258064516	217	NA	NA	0.895447702603669	-0.106280059899817
Excalibur_c38785_222	3B	81	0.0991881548650679	0.129032258064516	217	NA	NA	0.895447702603669	-0.106280059899817
RAC875_c17269_645	3B	81	0.0991881548650679	0.129032258064516	217	NA	NA	0.895447702603669	-0.106280059899817
wsnp_Ku_c31407_41142340	3B	81	0.0991881548650679	0.129032258064516	217	NA	NA	0.895447702603669	-0.106280059899817
wsnp_Ex_c12781_20280445	3B	81	0.099188154865953	0.129032258064516	217	NA	NA	0.895447702603669	0.10628005989995
BS00010316_51	3B	81	0.099438412828873	0.488479262672811	217	NA	NA	0.895447702603669	0.0765924503078388
Excalibur_c24391_321	3B	46	0.0994429996833028	0.412442396313364	217	NA	NA	0.895447702603669	-0.0672420992974949
Ra_c58279_684	2A	78	0.0996878605111664	0.230414746543779	217	NA	NA	0.895447702603669	-0.0875231827147047
BobWhite_c10614_157	6B	58	0.100076744410947	0.105990783410138	217	NA	NA	0.895447702603669	0.119555956527153
RAC875_c15942_571	1B	61	0.100296513529778	0.23963133640553	217	NA	NA	0.895447702603669	0.105364452887173
D_GBF1XID01ETBRB_172	3D	153	0.10051851571003	0.241935483870968	217	NA	NA	0.895447702603669	0.0708328972781445
BS00108305_51	1D	68	0.100777691631523	0.341013824884793	217	NA	NA	0.895447702603669	-0.0817768435136585
Excalibur_c49743_97	3A	130	0.100827622962537	0.258064516129032	217	NA	NA	0.895447702603669	0.0793454077341966
Tdurum_contig52015_426	7A	35	0.101029510492591	0.315668202764977	217	NA	NA	0.895447702603669	0.0901079403852307
wsnp_Ex_c15740_24096817	2A	66	0.101174807108102	0.188940092165899	217	NA	NA	0.895447702603669	-0.078435621357869
RFL_Contig617_1357	5D	207	0.101212106535167	0.34331797235023	217	NA	NA	0.895447702603669	-0.0764756644061464
Kukri_c49670_857	2D	43	0.101502522233094	0.271889400921659	217	NA	NA	0.895447702603669	-0.0863686252090474
Tdurum_contig54957_624	3D	143	0.101531394885276	0.403225806451613	217	NA	NA	0.895447702603669	0.0754466719134719
D_GA8KES402JVT1Y_74	3D	130	0.101615206587302	0.387096774193548	217	NA	NA	0.895447702603669	-0.0648385811193659
BS00067985_51	5B	4	0.101678707484139	0.119815668202765	217	NA	NA	0.895447702603669	0.101967106359194
BS00078242_51	5A	53	0.101765496914269	0.186635944700461	217	NA	NA	0.895447702603669	0.133442883846357
IACX3154	5A	53	0.101765496914269	0.186635944700461	217	NA	NA	0.895447702603669	0.133442883846357
Kukri_c30875_283	5A	53	0.101765496914269	0.186635944700461	217	NA	NA	0.895447702603669	0.133442883846357
BobWhite_c46338_76	5A	53	0.101765496916143	0.186635944700461	217	NA	NA	0.895447702603669	-0.133442883846151
Excalibur_c63344_424	5A	53	0.101765496916143	0.186635944700461	217	NA	NA	0.895447702603669	-0.133442883846151
IACX12578	5A	53	0.101765496916143	0.186635944700461	217	NA	NA	0.895447702603669	-0.133442883846151
Kukri_c2621_610	5A	53	0.101765496916143	0.186635944700461	217	NA	NA	0.895447702603669	-0.133442883846151
Kukri_c75644_104	5A	53	0.101765496916143	0.186635944700461	217	NA	NA	0.895447702603669	-0.133442883846151
RAC875_c19105_498	5A	53	0.101765496916143	0.186635944700461	217	NA	NA	0.895447702603669	-0.133442883846151
RAC875_c41315_157	5A	53	0.101765496916143	0.186635944700461	217	NA	NA	0.895447702603669	-0.133442883846151
RAC875_rep_c110032_448	5A	53	0.101765496916143	0.186635944700461	217	NA	NA	0.895447702603669	-0.133442883846151
wsnp_Ex_rep_c66900_65314631	5A	53	0.101889374153559	0.170506912442396	217	NA	NA	0.895447702603669	0.149028294214133
wsnp_Ex_c10838_17631243	2B	105	0.101933644527161	0.158986175115207	217	NA	NA	0.895447702603669	-0.086448620097336
BS00100563_51	2B	107	0.101954595690065	0.221198156682028	217	NA	NA	0.895447702603669	-0.0860299028570832
Kukri_rep_c72756_155	5B	132	0.101962813259964	0.0829493087557603	217	NA	NA	0.895447702603669	0.121516556483542
wsnp_Ku_c16022_24798741	7A	222	0.101981809005201	0.377880184331797	217	NA	NA	0.895447702603669	-0.0658151689404924
Excalibur_c12875_864	3A	16	0.102124234091643	0.497695852534562	217	NA	NA	0.895447702603669	0.07081983741163
BS00021718_51	2D	45	0.102222601124369	0.327188940092166	217	NA	NA	0.895447702603669	-0.0834060015297311
Excalibur_c25239_283	3A	60	0.102231772920594	0.490783410138249	217	NA	NA	0.895447702603669	0.0670746631409287
CAP12_rep_c6956_169	2A	115	0.102691491984855	0.115207373271889	217	NA	NA	0.895447702603669	0.10243774039472
RAC875_c57938_94	2B	99	0.102770731626162	0.255760368663594	217	NA	NA	0.895447702603669	-0.0771007354846542
wsnp_JD_c1236_1789566	2B	96	0.102790381253298	0.179723502304147	217	NA	NA	0.895447702603669	0.0990781704478003
BobWhite_rep_c63943_76	5A	73	0.102818051587059	0.292626728110599	217	NA	NA	0.895447702603669	-0.0765447864673092
wsnp_JD_rep_c48914_33168544	2A	89	0.102912248662623	0.394009216589862	217	NA	NA	0.895447702603669	-0.0714494300152388
BobWhite_c37325_92	3A	34	0.102951165355624	0.0645161290322581	217	NA	NA	0.895447702603669	0.121760434111764
wsnp_Ex_c21930_31102685	3B	63	0.103243846124045	0.0668202764976959	217	NA	NA	0.895447702603669	-0.122860331587896
wsnp_Ex_c13949_21828493	3A	95	0.103706578643111	0.135944700460829	217	NA	NA	0.895447702603669	0.0912309742006325
CAP11_c2293_200	2A	54	0.10376139125233	0.105990783410138	217	NA	NA	0.895447702603669	-0.0992396907664528
BS00010115_51	4B	37	0.103989546787866	0.377880184331797	217	NA	NA	0.895447702603669	-0.0709627633812069
Ex_c23426_1546	5B	39	0.104124625625824	0.306451612903226	217	NA	NA	0.895447702603669	-0.0717969435350057
BS00024619_51	7A	135	0.104153029801795	0.28110599078341	217	NA	NA	0.895447702603669	0.0797446612720982
BS00004413_51	2B	153	0.104978412419686	0.211981566820276	217	NA	NA	0.895447702603669	0.0843149005552277
JD_c16284_736	5B	39	0.105029997035489	0.244239631336406	217	NA	NA	0.895447702603669	-0.113047061567258
RAC875_c41114_390	5D	189	0.105089923126801	0.161290322580645	217	NA	NA	0.895447702603669	-0.0883938851758419
RAC875_rep_c71684_51	4A	151	0.105397062773744	0.0668202764976959	217	NA	NA	0.895447702603669	0.119259356276086
RAC875_c906_657	7B	168	0.105575266762961	0.258064516129032	217	NA	NA	0.895447702603669	-0.0797450385384622
RFL_Contig5917_3026	2D	45	0.105584737171967	0.324884792626728	217	NA	NA	0.895447702603669	0.0831795606254957
Excalibur_c49061_138	4B	23	0.105805252183317	0.410138248847926	217	NA	NA	0.895447702603669	0.0720075577312187
RAC875_c65882_668	2B	134	0.105817347748246	0.133640552995392	217	NA	NA	0.895447702603669	-0.111264178266921
Ra_c16172_309	6D	151	0.106142880711411	0.497695852534562	217	NA	NA	0.895447702603669	0.0744522851258438
wsnp_Ex_c32590_41222878	1A	86	0.106550325008875	0.389400921658986	217	NA	NA	0.895447702603669	0.0645798395277453
wsnp_JD_c23511_20069005	5A	85	0.106854214874548	0.315668202764977	217	NA	NA	0.895447702603669	0.0691685236994175
Kukri_c67810_105	7B	76	0.106885001325841	0.17741935483871	217	NA	NA	0.895447702603669	-0.105215443862349
wsnp_CAP11_c287_244799	1B	84	0.106911586829167	0.237327188940092	217	NA	NA	0.895447702603669	-0.091283429480491
BobWhite_rep_c50822_462	5B	70	0.106938777793018	0.391705069124424	217	NA	NA	0.895447702603669	-0.201516554239134
wsnp_Ex_c3040_5615597	3B	81	0.107477364377162	0.124423963133641	217	NA	NA	0.895447702603669	0.104154364439307
RAC875_rep_c106876_558	1B	87	0.107968971436925	0.45852534562212	217	NA	NA	0.895447702603669	-0.0740021500292762
RAC875_c94973_396	5B	95	0.108140362129681	0.426267281105991	217	NA	NA	0.895447702603669	0.0759424992483488
Excalibur_rep_c105284_110	2A	83	0.108150684229803	0.412442396313364	217	NA	NA	0.895447702603669	-0.0642673475960045
wsnp_Ex_c702_1382859	6B	26	0.108921189286327	0.142857142857143	217	NA	NA	0.895447702603669	0.08506893909437
Excalibur_c1925_2569	5B	132	0.10897506811202	0.0921658986175115	217	NA	NA	0.895447702603669	-0.123573843300656
RAC875_c48052_127	5B	132	0.10897506811202	0.0921658986175115	217	NA	NA	0.895447702603669	-0.123573843300656
RAC875_rep_c109658_382	5B	132	0.10897506811202	0.0921658986175115	217	NA	NA	0.895447702603669	-0.123573843300656
Excalibur_c92906_314	5B	132	0.108975068112457	0.0921658986175116	217	NA	NA	0.895447702603669	0.123573843300704
RAC875_rep_c109658_211	5B	132	0.108975068112457	0.0921658986175116	217	NA	NA	0.895447702603669	0.123573843300704
Excalibur_c2618_1723	5B	179	0.109049377536995	0.308755760368664	217	NA	NA	0.895447702603669	-0.0757676754934558
BS00065956_51	3A	61	0.109325555525765	0.490783410138249	217	NA	NA	0.895447702603669	-0.0656847292516076
Excalibur_c10496_651	1B	84	0.109486701051156	0.248847926267281	217	NA	NA	0.895447702603669	-0.0894837584912125
wsnp_Ku_c43368_50890819	6B	88	0.109804173981515	0.0875576036866359	217	NA	NA	0.895447702603669	0.104023896505641
Excalibur_c1529_1644	3A	15	0.109838225380354	0.430875576036866	217	NA	NA	0.895447702603669	-0.0686442173787398
Kukri_c1728_1876	2A	83	0.110010085196719	0.423963133640553	217	NA	NA	0.895447702603669	0.0672676598086035
Ra_c8937_191	7A	113	0.110083921341676	0.497695852534562	217	NA	NA	0.895447702603669	-0.0749683762607738
RAC875_c32639_395	5A	126	0.11020208767989	0.394009216589862	217	NA	NA	0.895447702603669	-0.0741076009318604
Tdurum_contig61884_836	7B	148	0.110314967807511	0.21889400921659	217	NA	NA	0.895447702603669	0.0725717571305147
Excalibur_c46365_304	1A	151	0.110346480993811	0.357142857142857	217	NA	NA	0.895447702603669	-0.0645769882221146
RAC875_c16644_1722	7A	50	0.110437000593313	0.225806451612903	217	NA	NA	0.895447702603669	0.0890053770917092
wsnp_Ra_c1303_2598907	7A	136	0.110599748034041	0.211981566820276	217	NA	NA	0.895447702603669	-0.0937917920937394
Kukri_rep_c102608_599	5A	106	0.110656217115068	0.368663594470046	217	NA	NA	0.895447702603669	0.0647581719634136
BS00095640_51	3D	83	0.110782108388884	0.0967741935483871	217	NA	NA	0.895447702603669	-0.102285740239168
BS00107444_51	3A	91	0.111081285742225	0.0875576036866359	217	NA	NA	0.895447702603669	-0.109797498809272
Tdurum_contig74813_560	6B	1	0.111212175260884	0.165898617511521	217	NA	NA	0.895447702603669	0.0818229080002162
RAC875_c11876_120	6A	141	0.111283680205975	0.267281105990783	217	NA	NA	0.895447702603669	-0.0764728241387793
wsnp_JG_c402_268605	5B	49	0.111484369547445	0.184331797235023	217	NA	NA	0.895447702603669	-0.103379946790781
BS00038218_51	2B	84	0.11157595414609	0.34331797235023	217	NA	NA	0.895447702603669	-0.0974668595744532
BS00022851_51	1B	96	0.111767589555496	0.463133640552995	217	NA	NA	0.895447702603669	0.0813448921864435
Kukri_rep_c89183_282	3A	15	0.112028865115069	0.375576036866359	217	NA	NA	0.895447702603669	-0.0667876176313591
wsnp_Ex_c5470_9657856	4A	68	0.112150607980156	0.368663594470046	217	NA	NA	0.895447702603669	0.0671935909422032
RFL_Contig5137_602	5A	51	0.112861215132353	0.481566820276498	217	NA	NA	0.895447702603669	-0.0700895245680186
BS00023138_51	5A	142	0.112871056760684	0.32258064516129	217	NA	NA	0.895447702603669	-0.0765258151331807
tplb0043a07_880	1B	110	0.112907569409196	0.329493087557604	217	NA	NA	0.895447702603669	0.0742813326029079
BS00068331_51	5D	200	0.112949618093949	0.447004608294931	217	NA	NA	0.895447702603669	-0.078644525805025
BobWhite_c26529_106	7A	136	0.113166332333131	0.154377880184332	217	NA	NA	0.895447702603669	0.0995562724095933
BobWhite_c4482_73	1B	161	0.113211334073912	0.341013824884793	217	NA	NA	0.895447702603669	0.0714037539183252
BS00094919_51	7A	126	0.11326481191621	0.488479262672811	217	NA	NA	0.895447702603669	0.0733517455365273
Tdurum_contig30576_247	4A	91	0.113490773800147	0.223502304147465	217	NA	NA	0.895447702603669	-0.0767355174900999
Kukri_c35661_63	6A	55	0.113622902937653	0.0622119815668203	217	NA	NA	0.895447702603669	0.121941502274922
Kukri_c55310_94	5B	132	0.113990461027135	0.0898617511520737	217	NA	NA	0.895447702603669	0.123144098012574
BS00040415_51	7B	71	0.114101649125387	0.497695852534562	217	NA	NA	0.895447702603669	0.112963495727264
Kukri_c34553_89	2B	140	0.11422782293112	0.244239631336406	217	NA	NA	0.895447702603669	-0.0956241512263709
Tdurum_contig1653_190	2B	84	0.114278572461533	0.334101382488479	217	NA	NA	0.895447702603669	-0.0964902477490561
BS00093856_51	3D	25	0.114596270809079	0.122119815668203	217	NA	NA	0.895447702603669	-0.0852253527064093
RFL_Contig3882_550	5A	53	0.115036980792652	0.0691244239631337	217	NA	NA	0.895447702603669	0.14711914269742
D_contig17313_245	2D	2	0.115203242995978	0.21889400921659	217	NA	NA	0.895447702603669	0.0753440419273517
BS00065265_51	7B	151	0.115246921854556	0.370967741935484	217	NA	NA	0.895447702603669	-0.0637864379828077
IAAV3916	5A	130	0.115289352708878	0.36405529953917	217	NA	NA	0.895447702603669	0.0781339852956151
wsnp_Ex_rep_c69024_67924125	1D	90	0.115477923267695	0.433179723502304	217	NA	NA	0.895447702603669	-0.110953263251979
Tdurum_contig52079_1174	7B	136	0.115500989157093	0.414746543778802	217	NA	NA	0.895447702603669	-0.0702123205617227
BS00003568_51	6D	151	0.115668680049446	0.483870967741935	217	NA	NA	0.895447702603669	-0.0746411260647513
wsnp_Ku_c12022_19520410	2B	85	0.115711451890997	0.235023041474654	217	NA	NA	0.895447702603669	0.0767069661789606
wsnp_BE499835B_Ta_2_5	5B	25	0.116060595635438	0.36405529953917	217	NA	NA	0.895447702603669	0.0718098933525795
Tdurum_contig50954_1264	3B	51	0.11638141733868	0.359447004608295	217	NA	NA	0.895447702603669	0.0734475002126302
BS00067769_51	1B	82	0.116421008379761	0.0552995391705069	217	NA	NA	0.895447702603669	0.121013984891562
BS00096853_51	6A	22	0.116464343058358	0.428571428571429	217	NA	NA	0.895447702603669	-0.0724149262990252
wsnp_Ex_c11976_19193550	1B	63	0.116652866195199	0.112903225806452	217	NA	NA	0.895447702603669	0.276261236075584
Kukri_c7827_1168	5D	207	0.116755535138466	0.345622119815668	217	NA	NA	0.895447702603669	0.0726538560515309
Excalibur_c72359_56	2A	150	0.117617924265885	0.258064516129032	217	NA	NA	0.895447702603669	0.081313770884389
Tdurum_contig777_260	3A	21	0.117626414734238	0.387096774193548	217	NA	NA	0.895447702603669	0.0692554807502042
RAC875_c21280_2176	7A	136	0.117728966104629	0.161290322580645	217	NA	NA	0.895447702603669	-0.100089318752723
BS00079237_51	7A	35	0.11798843983199	0.304147465437788	217	NA	NA	0.895447702603669	-0.0879008753172243
BS00063804_51	4B	63	0.118087688249433	0.21889400921659	217	NA	NA	0.895447702603669	-0.11469865151814
Tdurum_contig83087_104	6A	141	0.118404201981452	0.476958525345622	217	NA	NA	0.895447702603669	0.0822173979962315
BS00066015_51	7A	113	0.118679435391257	0.497695852534562	217	NA	NA	0.895447702603669	0.0729722043959846
BS00069829_51	1B	98	0.118913372789882	0.324884792626728	217	NA	NA	0.895447702603669	-0.0723104941622346
Tdurum_contig52015_870	7A	35	0.119092221637664	0.276497695852535	217	NA	NA	0.895447702603669	0.087155189148195
BS00039498_51	3A	123	0.119270362095863	0.211981566820276	217	NA	NA	0.895447702603669	-0.0901354501437197
BobWhite_c36944_167	5B	69	0.119294193396849	0.396313364055299	217	NA	NA	0.895447702603669	0.197198956548306
BS00068200_51	5B	69	0.119294193396849	0.396313364055299	217	NA	NA	0.895447702603669	0.197198956548306
IAAV8416	5B	69	0.119294193396849	0.396313364055299	217	NA	NA	0.895447702603669	0.197198956548306
wsnp_CAP12_c303_168418	5B	69	0.119294193396849	0.396313364055299	217	NA	NA	0.895447702603669	0.197198956548306
RAC875_c68056_81	3A	180	0.119534105425402	0.394009216589862	217	NA	NA	0.895447702603669	-0.0656600855101992
IAAV7394	4B	106	0.119806990689688	0.154377880184332	217	NA	NA	0.895447702603669	-0.0837050478082606
BS00034148_51	4B	114	0.119873833583975	0.341013824884793	217	NA	NA	0.895447702603669	-0.0637621200613854
RAC875_c83401_115	4A	110	0.120230256204498	0.435483870967742	217	NA	NA	0.895447702603669	-0.0657732930884976
wsnp_CAP11_c923_558715	5A	111	0.120318144980924	0.110599078341014	217	NA	NA	0.895447702603669	-0.112194572524089
D_F5XZDLF01B7ECX_54	6B	93	0.120490863441944	0.483870967741935	217	NA	NA	0.895447702603669	0.0666923933328718
wsnp_Ex_c12433_19827016	6B	82	0.120526895078864	0.147465437788018	217	NA	NA	0.895447702603669	-0.103166503080075
wsnp_Ex_c21193_30320134	1A	79	0.120596111054945	0.400921658986175	217	NA	NA	0.895447702603669	-0.0676170657724207
BS00011869_51	3B	71	0.12064945361916	0.145161290322581	217	NA	NA	0.895447702603669	-0.0964156704487955
RAC875_c15396_90	2B	102	0.120666289942945	0.221198156682028	217	NA	NA	0.895447702603669	-0.0753054987506445
Kukri_c4204_1673	1A	151	0.120747737959466	0.320276497695853	217	NA	NA	0.895447702603669	-0.0639261158680533
RFL_Contig1488_671	3A	15	0.120894265161467	0.428571428571429	217	NA	NA	0.895447702603669	-0.0660590873574343
RAC875_c16644_491	7A	50	0.120994910108972	0.209677419354839	217	NA	NA	0.895447702603669	-0.0849014116258857
BS00091035_51	4B	71	0.121387315356707	0.186635944700461	217	NA	NA	0.895447702603669	-0.118305147599244
IAAV1931	4B	71	0.121387315356707	0.186635944700461	217	NA	NA	0.895447702603669	-0.118305147599244
Kukri_c27107_760	4B	71	0.121387315356707	0.186635944700461	217	NA	NA	0.895447702603669	-0.118305147599244
wsnp_Ex_c19319_28253742	4B	71	0.121387315356707	0.186635944700461	217	NA	NA	0.895447702603669	-0.118305147599244
wsnp_JD_c14118_13933380	7A	127	0.121451406782897	0.288018433179724	217	NA	NA	0.895447702603669	0.0851437076378758
RFL_Contig4441_627	6A	74	0.121562076288773	0.350230414746544	217	NA	NA	0.895447702603669	0.0781307094728945
Jagger_c8121_167	5B	183	0.121942730187627	0.101382488479263	217	NA	NA	0.895447702603669	0.101851424368576
Kukri_c46447_1738	7B	151	0.122036620701016	0.345622119815668	217	NA	NA	0.895447702603669	0.0677277191509571
BS00071690_51	2B	82	0.122073503949282	0.253456221198157	217	NA	NA	0.895447702603669	0.107361612546754
Kukri_c6266_260	5A	97	0.122118614160437	0.262672811059908	217	NA	NA	0.895447702603669	-0.0737021537790667
wsnp_Ex_c790_1554988	5A	98	0.122118614160437	0.262672811059908	217	NA	NA	0.895447702603669	-0.0737021537790667
Kukri_rep_c104648_439	6A	55	0.122517435845257	0.0599078341013825	217	NA	NA	0.895447702603669	-0.119487179685613
Excalibur_c51720_84	7B	151	0.122526779439986	0.331797235023041	217	NA	NA	0.895447702603669	0.0697720291064421
wsnp_Ex_c32905_41484291	7B	160	0.122553891462334	0.262672811059908	217	NA	NA	0.895447702603669	-0.0806086970092181
BS00011962_51	6A	141	0.122653795421441	0.357142857142857	217	NA	NA	0.895447702603669	-0.0801067629510364
IAAV3838	3B	72	0.123024633274706	0.290322580645161	217	NA	NA	0.895447702603669	0.0723511973526776
RAC875_rep_c76630_63	5B	69	0.123326363919894	0.394009216589862	217	NA	NA	0.895447702603669	-0.198796210726073
IACX7746	4B	37	0.123505743467946	0.391705069124424	217	NA	NA	0.895447702603669	0.0675105490949974
RFL_Contig4849_702	2B	99	0.123543122812137	0.225806451612903	217	NA	NA	0.895447702603669	0.0762912825505424
Excalibur_rep_c67198_530	1B	31	0.123744851856608	0.161290322580645	217	NA	NA	0.895447702603669	0.153532607410853
BS00067453_51	5A	50	0.123878853688465	0.188940092165899	217	NA	NA	0.895447702603669	0.0773590505276651
wsnp_Ex_rep_c66551_64836327	2B	42	0.124013529058103	0.126728110599078	217	NA	NA	0.895447702603669	-0.0848345874804508
wsnp_BF201102A_Ta_2_1	5A	35	0.12404937983931	0.476958525345622	217	NA	NA	0.895447702603669	0.0573481041216013
IACX293	1A	71	0.124366826831005	0.359447004608295	217	NA	NA	0.895447702603669	0.0903762114536875
RAC875_c21537_368	7B	93	0.124375920575023	0.0691244239631337	217	NA	NA	0.895447702603669	0.119122931115811
RAC875_rep_c105718_304	4D	69	0.124464785015209	0.267281105990783	217	NA	NA	0.895447702603669	0.0654413367998465
BS00022234_51	2D	10	0.124625540555982	0.410138248847926	217	NA	NA	0.895447702603669	0.0667443911251695
RAC875_c52809_168	5B	69	0.124648903732762	0.391705069124424	217	NA	NA	0.895447702603669	0.195617334932621
wsnp_Ex_c4728_8444212	6B	26	0.124662055489463	0.140552995391705	217	NA	NA	0.895447702603669	-0.0817278784398461
wsnp_Ex_c32284_40970312	1B	90	0.124738500454769	0.288018433179724	217	NA	NA	0.895447702603669	0.0760019651596053
BobWhite_c15647_606	5D	67	0.125175431380306	0.470046082949309	217	NA	NA	0.895447702603669	0.066710700815328
CAP11_c6014_160	1A	70	0.125300291421183	0.108294930875576	217	NA	NA	0.895447702603669	0.0977353201165609
Excalibur_c6808_959	2A	106	0.125377959609645	0.255760368663594	217	NA	NA	0.895447702603669	0.0855427537259956
BS00065147_51	2D	42	0.125643421348555	0.0852534562211982	217	NA	NA	0.895447702603669	0.107799129395381
RAC875_c45016_79	3A	78	0.125646855045787	0.258064516129032	217	NA	NA	0.895447702603669	-0.073255188877134
IACX6007	5B	49	0.125959188286979	0.186635944700461	217	NA	NA	0.895447702603669	0.101183141303558
wsnp_BE494527B_Ta_2_1	1B	96	0.126003781343517	0.467741935483871	217	NA	NA	0.895447702603669	-0.0787617068073487
Excalibur_c373_1347	7B	96	0.126105824992016	0.334101382488479	217	NA	NA	0.895447702603669	-0.0734836791695272
Excalibur_c14401_743	4B	2	0.12618070264249	0.41705069124424	217	NA	NA	0.895447702603669	-0.0695158951572736
BS00011935_51	5D	205	0.126454274932286	0.311059907834101	217	NA	NA	0.895447702603669	-0.0750722905484871
Kukri_c63447_148	3B	80	0.126462518008425	0.115207373271889	217	NA	NA	0.895447702603669	0.111384586298737
wsnp_JD_c7325_8422075	3B	63	0.126506036121527	0.149769585253456	217	NA	NA	0.895447702603669	0.0898056005790409
Ku_c9822_828	3B	73	0.126587919710307	0.195852534562212	217	NA	NA	0.895447702603669	0.0930460253114767
wsnp_Ex_c15475_23756906	3A	130	0.126645486344015	0.456221198156682	217	NA	NA	0.895447702603669	-0.0704586879584994
Kukri_c33670_261	1D	122	0.126800790063969	0.182027649769585	217	NA	NA	0.895447702603669	-0.0769898628394472
Excalibur_c12169_1088	2A	102	0.127237023084063	0.292626728110599	217	NA	NA	0.895447702603669	-0.083479214612467
wsnp_Ex_rep_c101414_86781128	1A	71	0.127422919168183	0.306451612903226	217	NA	NA	0.895447702603669	0.0933696694895474
CAP7_c915_121	3A	177	0.127459223221735	0.223502304147465	217	NA	NA	0.895447702603669	0.0749349337808454
wsnp_Ku_c5693_10079343	7A	209	0.127507896742775	0.341013824884793	217	NA	NA	0.895447702603669	-0.0658272663444137
Tdurum_contig88305_380	5A	50	0.127701670987401	0.19815668202765	217	NA	NA	0.895447702603669	0.0753402481640268
Tdurum_contig30517_578	1B	84	0.128165480418321	0.283410138248848	217	NA	NA	0.895447702603669	0.0940584521541155
Kukri_rep_c106490_583	4A	91	0.128186769240071	0.235023041474654	217	NA	NA	0.895447702603669	-0.0781776812729262
BS00039749_51	1A	46	0.128454127089938	0.405529953917051	217	NA	NA	0.895447702603669	-0.0657631093787643
RAC875_c14354_934	6D	156	0.128779314719316	0.366359447004608	217	NA	NA	0.895447702603669	0.0669278561903894
wsnp_Ex_rep_c66685_65003254	3A	92	0.128894965093895	0.0944700460829493	217	NA	NA	0.895447702603669	-0.100721716151057
wsnp_Ex_c12341_19693570	3A	123	0.129191815656773	0.214285714285714	217	NA	NA	0.895447702603669	-0.0871325576387179
BS00021860_51	5A	142	0.129305006625726	0.327188940092166	217	NA	NA	0.895447702603669	0.073677103610617
wsnp_Ku_c29102_39008953	3B	81	0.129768372943735	0.131336405529954	217	NA	NA	0.895447702603669	0.0927934372363381
RAC875_rep_c116436_106	7B	67	0.130031482955233	0.271889400921659	217	NA	NA	0.895447702603669	0.0864120516210036
RAC875_c26860_648	6A	32	0.130126799764773	0.168202764976959	217	NA	NA	0.895447702603669	0.078231231321567
RAC875_c23724_182	7B	72	0.130296815280914	0.456221198156682	217	NA	NA	0.895447702603669	0.115850738809343
wsnp_Ra_c389_826890	7A	241	0.130414172373995	0.299539170506912	217	NA	NA	0.895447702603669	0.0641248256245177
Tdurum_contig50577_620	3A	180	0.130425814511145	0.467741935483871	217	NA	NA	0.895447702603669	0.0637192701964295
wsnp_Ra_c34117_42876812	3A	91	0.130476554412496	0.0921658986175115	217	NA	NA	0.895447702603669	0.101202028364346
wsnp_Ku_c2486_4751695	2B	42	0.130819731881059	0.241935483870968	217	NA	NA	0.895447702603669	-0.068106122127169
Tdurum_contig7459_1061	5B	131	0.130871708102491	0.285714285714286	217	NA	NA	0.895447702603669	0.0910483810940264
Kukri_c8533_1398	1B	57	0.131119141029469	0.308755760368664	217	NA	NA	0.895447702603669	0.0796081306758083
wsnp_Ra_c36410_44760538	6A	141	0.131165196885619	0.26036866359447	217	NA	NA	0.895447702603669	-0.0735922258701578
BS00082412_51	7A	134	0.131256523964133	0.262672811059908	217	NA	NA	0.895447702603669	-0.0741380623496042
BS00100707_51	5B	132	0.131769419482705	0.161290322580645	217	NA	NA	0.895447702603669	0.0811378659513906
BS00100708_51	5B	132	0.131769419482705	0.161290322580645	217	NA	NA	0.895447702603669	0.0811378659513906
BS00022991_51	5B	132	0.131769419483765	0.161290322580645	217	NA	NA	0.895447702603669	-0.0811378659512823
wsnp_Ku_c12503_20174234	4B	81	0.132459286453275	0.297235023041475	217	NA	NA	0.895447702603669	0.0665376289529505
Tdurum_contig46808_4106	6B	82	0.132568036865301	0.138248847926267	217	NA	NA	0.895447702603669	0.105334191853856
BobWhite_c25105_507	7A	213	0.132765304797187	0.165898617511521	217	NA	NA	0.895447702603669	-0.0897586381544357
RAC875_c62325_320	6A	41	0.133113152991002	0.264976958525346	217	NA	NA	0.895447702603669	-0.0632601713966388
wsnp_Ex_rep_c68175_66950387	6A	32	0.13328804619684	0.186635944700461	217	NA	NA	0.895447702603669	0.0764359195189925
Tdurum_contig75811_1629	7A	35	0.133534244491074	0.30184331797235	217	NA	NA	0.895447702603669	-0.0828204846166045
Excalibur_c32726_125	1B	63	0.133575471444624	0.117511520737327	217	NA	NA	0.895447702603669	0.194638900039308
Kukri_c34845_242	3A	78	0.133698416641762	0.244239631336406	217	NA	NA	0.895447702603669	-0.0744254257352495
BS00066545_51	2B	100	0.13377168976751	0.223502304147465	217	NA	NA	0.895447702603669	-0.0747749965514064
Excalibur_c63885_115	1B	112	0.133840782969608	0.223502304147465	217	NA	NA	0.895447702603669	0.0752787770487675
Kukri_c9571_73	3B	70	0.133842510221406	0.274193548387097	217	NA	NA	0.895447702603669	-0.0819241342678438
wsnp_Ra_c48052_53424490	5B	130	0.133931311180051	0.179723502304147	217	NA	NA	0.895447702603669	0.0841658901580828
Tdurum_contig54925_202	2B	107	0.134158878868407	0.0990783410138249	217	NA	NA	0.895447702603669	0.117629988528368
RFL_Contig337_1645	2B	108	0.134158878868422	0.0990783410138248	217	NA	NA	0.895447702603669	-0.117629988528194
Kukri_c3501_1175	2B	157	0.134780380460359	0.105990783410138	217	NA	NA	0.895447702603669	-0.0938290351053759
Tdurum_contig50954_1393	3B	51	0.134886139525875	0.361751152073733	217	NA	NA	0.895447702603669	-0.0697127417110188
BS00109319_51	7A	136	0.135716415817239	0.225806451612903	217	NA	NA	0.895447702603669	0.0858430710752316
Kukri_c30535_58	3B	62	0.135717941084515	0.147465437788018	217	NA	NA	0.895447702603669	0.0874620419740637
BS00096927_51	2A	150	0.135853579362077	0.444700460829493	217	NA	NA	0.895447702603669	0.0730806899353773
Excalibur_c8919_345	2B	157	0.136230564897293	0.110599078341014	217	NA	NA	0.895447702603669	0.0908888290530143
IAAV2855	1B	90	0.13670275127479	0.235023041474654	217	NA	NA	0.895447702603669	-0.0815651430998052
BS00095638_51	3D	83	0.136942844617513	0.0990783410138248	217	NA	NA	0.895447702603669	-0.0961761621529433
Kukri_c8143_355	1B	87	0.136996988965615	0.172811059907834	217	NA	NA	0.895447702603669	0.107908080626689
CAP7_c1241_128	1B	65	0.137027676715328	0.158986175115207	217	NA	NA	0.895447702603669	-0.0855041508245655
wsnp_Ku_c1205_2398925	4A	61	0.137821599739418	0.0460829493087558	217	NA	NA	0.895447702603669	0.121642910432203
BS00022747_51	7A	136	0.137984767585377	0.0944700460829493	217	NA	NA	0.895447702603669	0.105811656002123
wsnp_Ex_rep_c66900_65314012	5A	53	0.137999676187023	0.17741935483871	217	NA	NA	0.895447702603669	-0.129276708494295
wsnp_Ex_c13031_20625900	4A	66	0.138099591639477	0.474654377880184	217	NA	NA	0.895447702603669	0.0650881680233368
RAC875_c5744_115	7B	165	0.138189538632337	0.486175115207373	217	NA	NA	0.895447702603669	-0.0588032647230037
wsnp_Ex_rep_c69124_68035485	2A	104	0.138200985263704	0.0668202764976959	217	NA	NA	0.895447702603669	0.104177353967435
wsnp_Ex_c60588_60977198	2A	104	0.13820098526512	0.0668202764976958	217	NA	NA	0.895447702603669	-0.104177353967401
wsnp_Ex_rep_c66255_64400455	1B	98	0.138213525150269	0.329493087557604	217	NA	NA	0.895447702603669	0.0663270444210102
RAC875_rep_c109658_614	5B	132	0.138343648490959	0.0898617511520737	217	NA	NA	0.895447702603669	0.110968386999872
Excalibur_c21688_724	6D	161	0.138983599174259	0.338709677419355	217	NA	NA	0.895447702603669	0.0676962682785813
Kukri_c11902_580	6D	161	0.138983599174862	0.338709677419355	217	NA	NA	0.895447702603669	-0.0676962682785351
BS00074855_51	5A	99	0.13924183158966	0.211981566820276	217	NA	NA	0.895447702603669	-0.0778530192919078
Excalibur_c25390_2483	6A	138	0.13924725385218	0.410138248847926	217	NA	NA	0.895447702603669	0.0701932450866352
BS00052423_51	3B	70	0.139289485078742	0.262672811059908	217	NA	NA	0.895447702603669	-0.0983137295821592
wsnp_Ex_c24145_33394561	5D	205	0.139609482743233	0.285714285714286	217	NA	NA	0.895447702603669	0.0675626808697061
BS00078431_51	1B	71	0.139721044528735	0.0645161290322581	217	NA	NA	0.895447702603669	0.121830401419061
RAC875_c24376_704	5B	61	0.139740988509794	0.00921658986175115	217	NA	NA	0.895447702603669	0.355519934072333
Kukri_c17430_972	5A	53	0.140047530591708	0.430875576036866	217	NA	NA	0.895447702603669	-0.0644775084033462
IAAV4595	4B	66	0.140127210983804	0.182027649769585	217	NA	NA	0.895447702603669	-0.101165210713503
wsnp_Ex_c9722_16062937	1A	92	0.140378109450793	0.421658986175115	217	NA	NA	0.895447702603669	-0.0637252418007961
BS00027054_51	7B	103	0.14060660852637	0.288018433179723	217	NA	NA	0.895447702603669	0.0738676260696245
BS00027058_51	7B	103	0.14060660852637	0.288018433179723	217	NA	NA	0.895447702603669	0.0738676260696245
RAC875_rep_c108382_824	7B	167	0.140669350856781	0.278801843317972	217	NA	NA	0.895447702603669	0.0787741398140192
wsnp_Ex_c3119_5763762	4B	66	0.140881927784761	0.163594470046083	217	NA	NA	0.895447702603669	-0.0934996718529533
IACX5958	6D	151	0.141263106018267	0.47926267281106	217	NA	NA	0.895447702603669	0.0713524329366315
BS00084703_51	4A	127	0.141582704341991	0.188940092165899	217	NA	NA	0.895447702603669	0.105167854940234
Tdurum_contig47269_904	6B	72	0.141753771761853	0.19815668202765	217	NA	NA	0.895447702603669	0.0933136864402506
BS00095225_51	1D	68	0.141854659894867	0.271889400921659	217	NA	NA	0.895447702603669	-0.0785016095732942
wsnp_RFL_Contig2699_2402527	3A	101	0.142138957049263	0.0967741935483871	217	NA	NA	0.895447702603669	0.104357210604013
BS00074962_51	1B	41	0.142154783740572	0.112903225806452	217	NA	NA	0.895447702603669	0.255739739744286
BS00023080_51	6B	93	0.142448684182042	0.488479262672811	217	NA	NA	0.895447702603669	-0.063662875721775
Excalibur_rep_c110824_66	6B	93	0.142448684182042	0.488479262672811	217	NA	NA	0.895447702603669	-0.063662875721775
Tdurum_contig17421_310	6B	93	0.142448684182042	0.488479262672811	217	NA	NA	0.895447702603669	-0.063662875721775
Excalibur_c95327_51	1B	44	0.142615760662729	0.117511520737327	217	NA	NA	0.895447702603669	-0.211539109375039
Excalibur_c13337_219	7A	113	0.142650008379104	0.497695852534562	217	NA	NA	0.895447702603669	0.070416013657681
Tdurum_contig29162_378	6B	26	0.142742609558828	0.308755760368664	217	NA	NA	0.895447702603669	-0.0634984852730049
Tdurum_contig33826_290	4B	60	0.143030125134537	0.389400921658986	217	NA	NA	0.895447702603669	0.0840535544462071
BS00011695_51	1B	41	0.143231597426326	0.396313364055299	217	NA	NA	0.895447702603669	-0.0690647939849853
wsnp_Ex_c13230_20872924	6A	27	0.143546829948964	0.253456221198157	217	NA	NA	0.895447702603669	-0.0741069198707436
CAP12_c1129_220	1B	76	0.143581690163088	0.133640552995392	217	NA	NA	0.895447702603669	0.0910430523863361
IACX5912	3B	72	0.14369797195461	0.202764976958525	217	NA	NA	0.895447702603669	0.0873819606680648
BS00082086_51	6B	57	0.144117809875053	0.108294930875576	217	NA	NA	0.895447702603669	0.101274157665884
BS00063928_51	1B	96	0.144351189172695	0.237327188940092	217	NA	NA	0.895447702603669	-0.0787590005572554
RAC875_c55351_223	7A	45	0.144646570232672	0.317972350230415	217	NA	NA	0.895447702603669	-0.0642522930408056
BS00067150_51	5A	99	0.145112005141049	0.119815668202765	217	NA	NA	0.895447702603669	-0.0957526740310755
Excalibur_c15031_73	2B	88	0.145333621675424	0.23963133640553	217	NA	NA	0.895447702603669	-0.0925593939271643
Kukri_rep_c106420_312	3B	81	0.145351722289611	0.0898617511520737	217	NA	NA	0.895447702603669	-0.109112814938698
Excalibur_c55186_351	1B	171	0.145381169223715	0.0737327188940092	217	NA	NA	0.895447702603669	-0.103766232189635
BS00033442_51	7A	126	0.145441776775952	0.488479262672811	217	NA	NA	0.895447702603669	0.0693790646569283
BS00035273_51	1A	150	0.145612244864585	0.32258064516129	217	NA	NA	0.895447702603669	0.060322588589603
BS00063034_51	3B	80	0.145846792439322	0.202764976958525	217	NA	NA	0.895447702603669	0.0772906633681387
BS00004724_51	2A	66	0.145848756958501	0.221198156682028	217	NA	NA	0.895447702603669	0.0688128908137529
wsnp_BE399939A_Ta_2_1	5A	81	0.145957008548567	0.179723502304147	217	NA	NA	0.895447702603669	-0.0780197703491119
wsnp_Ra_c18498_27571740	4B	71	0.146386914374591	0.294930875576037	217	NA	NA	0.895447702603669	0.0659322046527251
Tdurum_contig10861_942	7B	10	0.146463805424725	0.315668202764977	217	NA	NA	0.895447702603669	-0.0647866367322294
wsnp_Ex_c11055_17928283	5D	205	0.146645443036784	0.43778801843318	217	NA	NA	0.895447702603669	-0.0601462852142411
BS00029548_51	3B	66	0.146735510358516	0.221198156682028	217	NA	NA	0.895447702603669	-0.0866193066792107
Kukri_c16416_647	7D	138	0.146865530016635	0.0529953917050692	217	NA	NA	0.895447702603669	0.13127348027578
RAC875_c49370_327	4A	94	0.146873246837894	0.105990783410138	217	NA	NA	0.895447702603669	0.0986230211118535
wsnp_BF478737A_Ta_2_1	1A	70	0.146939826893615	0.129032258064516	217	NA	NA	0.895447702603669	-0.132713213206301
Kukri_c9693_1890	1D	68	0.146986227388511	0.350230414746544	217	NA	NA	0.895447702603669	0.0711690569081256
BobWhite_c6094_447	5B	69	0.147025511771085	0.405529953917051	217	NA	NA	0.895447702603669	-0.163069196170241
RAC875_c31791_559	7B	140	0.147081076163204	0.276497695852535	217	NA	NA	0.895447702603669	0.0701092696809873
wsnp_Ex_c2615_4862266	5B	58	0.147130220308892	0.327188940092166	217	NA	NA	0.895447702603669	0.0693490664321246
RAC875_c44064_222	5D	67	0.147255185935064	0.467741935483871	217	NA	NA	0.895447702603669	-0.0644131253294837
Excalibur_c5892_1129	1D	33	0.14727731713822	0.449308755760369	217	NA	NA	0.895447702603669	0.0602340485110524
Excalibur_c37910_276	5B	153	0.147336483905344	0.317972350230415	217	NA	NA	0.895447702603669	0.0659935258199553
BS00024107_51	1B	159	0.147352842539486	0.331797235023041	217	NA	NA	0.895447702603669	-0.0686143571452824
Excalibur_c16197_748	3A	76	0.147383051806205	0.251152073732719	217	NA	NA	0.895447702603669	-0.0676843796493856
BobWhite_c836_422	5D	63	0.147431901081711	0.481566820276498	217	NA	NA	0.895447702603669	-0.0637539034561385
Excalibur_rep_c72368_68	1B	98	0.147544609054136	0.331797235023041	217	NA	NA	0.895447702603669	0.0642744419980801
Excalibur_c59479_514	3B	81	0.147629092295204	0.0875576036866359	217	NA	NA	0.895447702603669	0.107457221187646
wsnp_Ra_c46023_52004149	2B	97	0.147791595979631	0.297235023041475	217	NA	NA	0.895447702603669	-0.0668962880294188
Ra_c23771_496	3A	123	0.14811106554661	0.269585253456221	217	NA	NA	0.895447702603669	-0.0715377464192883
BS00029127_51	6A	130	0.148112949953432	0.0599078341013825	217	NA	NA	0.895447702603669	-0.111007903256848
Tdurum_contig51566_561	6A	130	0.148112949953432	0.0599078341013825	217	NA	NA	0.895447702603669	-0.111007903256848
wsnp_BE489894A_Ta_2_1	6A	130	0.148112949953432	0.0599078341013825	217	NA	NA	0.895447702603669	-0.111007903256848
BS00067540_51	7B	72	0.148153056835469	0.451612903225806	217	NA	NA	0.895447702603669	-0.107005902663268
wsnp_CAP11_c1116_654940	5A	131	0.148212429297103	0.366359447004608	217	NA	NA	0.895447702603669	-0.0705499464756549
BS00099881_51	7A	127	0.148422018811791	0.297235023041475	217	NA	NA	0.895447702603669	-0.0802293757198527
Tdurum_contig81911_179	7B	99	0.148446300018516	0.336405529953917	217	NA	NA	0.895447702603669	0.0653673151010459
wsnp_Ex_c2171_4072774	5A	148	0.148522934510218	0.216589861751152	217	NA	NA	0.895447702603669	-0.0745147485012012
Tdurum_contig14559_741	6B	58	0.148757519814194	0.488479262672811	217	NA	NA	0.895447702603669	-0.112745386119215
RAC875_c3672_705	5D	200	0.148912908972549	0.463133640552995	217	NA	NA	0.895447702603669	0.0713886412230558
RAC875_c2260_1700	5B	161	0.148982835459223	0.165898617511521	217	NA	NA	0.895447702603669	0.076667898837993
Excalibur_c37393_75	5D	67	0.149173542076368	0.467741935483871	217	NA	NA	0.895447702603669	0.0633763756920516
Ku_c63748_1264	2B	41	0.14947441998834	0.168202764976959	217	NA	NA	0.895447702603669	0.0735197140373902
Tdurum_contig54689_646	5A	130	0.149526076997662	0.368663594470046	217	NA	NA	0.895447702603669	-0.0667718462500773
RAC875_c35846_671	1D	93	0.149828675236391	0.442396313364055	217	NA	NA	0.895447702603669	0.0931133465237792
D_GB5Y7FA02IDDA9_183	7D	30	0.14993290919698	0.122119815668203	217	NA	NA	0.895447702603669	-0.0898854661423023
Jagger_c505_141	5B	49	0.150035325947015	0.188940092165899	217	NA	NA	0.895447702603669	0.0951080970700247
RAC875_rep_c105322_99	5B	49	0.150035325947015	0.188940092165899	217	NA	NA	0.895447702603669	0.0951080970700247
wsnp_Ex_c12119_19382820	5B	49	0.150035325947015	0.188940092165899	217	NA	NA	0.895447702603669	0.0951080970700247
wsnp_Ex_rep_c66696_65023462	5B	49	0.150035325947015	0.188940092165899	217	NA	NA	0.895447702603669	0.0951080970700247
BobWhite_c16787_205	7B	72	0.150224731889879	0.449308755760369	217	NA	NA	0.895447702603669	0.110619151801998
Tdurum_contig51818_145	4B	66	0.150292045593073	0.145161290322581	217	NA	NA	0.895447702603669	-0.0939769257160634
BS00100178_51	5A	53	0.150439340382314	0.182027649769585	217	NA	NA	0.895447702603669	0.122688178585719
wsnp_Ex_c2718_5038582	5A	43	0.150472894397938	0.0737327188940092	217	NA	NA	0.895447702603669	-0.105620325613966
BS00091701_51	7A	42	0.150552878853084	0.407834101382488	217	NA	NA	0.895447702603669	-0.0599349670345006
Excalibur_c12932_2102	1A	151	0.150794214341764	0.324884792626728	217	NA	NA	0.895447702603669	-0.0592695945693933
CAP7_c3847_204	1B	44	0.151224285563946	0.451612903225806	217	NA	NA	0.895447702603669	-0.063606498712744
Kukri_c19709_383	1B	63	0.151251787804319	0.119815668202765	217	NA	NA	0.895447702603669	0.185871876178624
Kukri_c14968_674	1B	65	0.151251787805802	0.119815668202765	217	NA	NA	0.895447702603669	-0.185871876178027
wsnp_Ex_c65899_64135487	7D	26	0.151316987846346	0.108294930875576	217	NA	NA	0.895447702603669	-0.0911609129506985
BS00013563_51	5A	53	0.15134606379347	0.184331797235023	217	NA	NA	0.895447702603669	0.122259614964321
BS00039218_51	3B	34	0.151797707664426	0.258064516129032	217	NA	NA	0.895447702603669	0.075010917984681
BS00094342_51	5A	61	0.151912461616984	0.3963133640553	217	NA	NA	0.895447702603669	-0.0630726942668289
CAP11_c1661_59	7A	51	0.151999194433795	0.207373271889401	217	NA	NA	0.895447702603669	-0.0762224614210112
RAC875_c17185_90	7A	51	0.151999194433795	0.207373271889401	217	NA	NA	0.895447702603669	-0.0762224614210112
Ex_c12057_797	7B	77	0.152069502899066	0.175115207373272	217	NA	NA	0.895447702603669	-0.0918250132792906
BS00111247_51	7B	163	0.152084735026679	0.131336405529954	217	NA	NA	0.895447702603669	0.0880105292872884
BS00067746_51	7A	113	0.152356216717142	0.490783410138249	217	NA	NA	0.895447702603669	-0.0682359981807465
Kukri_rep_c85536_598	4A	154	0.152421226304105	0.105990783410138	217	NA	NA	0.895447702603669	0.123873292236397
BS00091519_51	5B	1	0.152430410799644	0.288018433179724	217	NA	NA	0.895447702603669	0.0667010746993242
Ex_c64327_523	1B	44	0.152454847352171	0.110599078341014	217	NA	NA	0.895447702603669	-0.259579532313438
IAAV1624	1B	61	0.152454847352171	0.110599078341014	217	NA	NA	0.895447702603669	-0.259579532313438
IAAV2838	1A	51	0.152454847352171	0.110599078341014	217	NA	NA	0.895447702603669	-0.259579532313438
IAAV7611	1B	63	0.152454847352171	0.110599078341014	217	NA	NA	0.895447702603669	-0.259579532313438
Ku_c13532_1753	1B	61	0.152454847352171	0.110599078341014	217	NA	NA	0.895447702603669	-0.259579532313438
Kukri_c29582_126	1B	63	0.152454847352171	0.110599078341014	217	NA	NA	0.895447702603669	-0.259579532313438
Kukri_c51925_654	1B	61	0.152454847352171	0.110599078341014	217	NA	NA	0.895447702603669	-0.259579532313438
RAC875_c79370_378	1B	62	0.152454847352171	0.110599078341014	217	NA	NA	0.895447702603669	-0.259579532313438
RAC875_rep_c77710_180	1B	64	0.152454847352171	0.110599078341014	217	NA	NA	0.895447702603669	-0.259579532313438
Tdurum_contig42092_1047	1B	61	0.152454847352171	0.110599078341014	217	NA	NA	0.895447702603669	-0.259579532313438
Tdurum_contig44861_1253	1B	63	0.152454847352171	0.110599078341014	217	NA	NA	0.895447702603669	-0.259579532313438
Tdurum_contig9874_391	1B	44	0.152454847352171	0.110599078341014	217	NA	NA	0.895447702603669	-0.259579532313438
BS00005004_51	1B	44	0.152454847361543	0.110599078341014	217	NA	NA	0.895447702603669	0.259579532313978
Ku_c3695_1696	1B	61	0.152454847361543	0.110599078341014	217	NA	NA	0.895447702603669	0.259579532313978
RAC875_c21367_209	1B	44	0.152454847361543	0.110599078341014	217	NA	NA	0.895447702603669	0.259579532313978
RAC875_c37934_225	1A	46	0.152454847361543	0.110599078341014	217	NA	NA	0.895447702603669	0.259579532313978
RAC875_c4910_98	1B	63	0.152454847361543	0.110599078341014	217	NA	NA	0.895447702603669	0.259579532313978
RAC875_c51663_87	1B	51	0.152454847361543	0.110599078341014	217	NA	NA	0.895447702603669	0.259579532313978
Tdurum_contig100344_160	1B	63	0.152454847361543	0.110599078341014	217	NA	NA	0.895447702603669	0.259579532313978
Tdurum_contig11334_554	1B	63	0.152454847361543	0.110599078341014	217	NA	NA	0.895447702603669	0.259579532313978
Tdurum_contig13095_97	1B	64	0.152454847361543	0.110599078341014	217	NA	NA	0.895447702603669	0.259579532313978
Tdurum_contig56188_569	1B	53	0.152454847361543	0.110599078341014	217	NA	NA	0.895447702603669	0.259579532313978
tplb0055p02_1074	1B	61	0.152454847361543	0.110599078341014	217	NA	NA	0.895447702603669	0.259579532313978
wsnp_Ku_c28164_38103270	1B	31	0.152454847361543	0.110599078341014	217	NA	NA	0.895447702603669	0.259579532313978
Tdurum_contig12454_585	7A	213	0.152629539232162	0.488479262672811	217	NA	NA	0.895447702603669	0.0687004190053599
wsnp_CAP11_rep_c4076_1926235	7B	103	0.152632116936613	0.294930875576037	217	NA	NA	0.895447702603669	-0.0707315399562631
Ra_c31466_694	7A	136	0.15268265791801	0.0645161290322581	217	NA	NA	0.895447702603669	0.112747047664527
Ku_c3891_395	4A	37	0.153178870248305	0.188940092165899	217	NA	NA	0.895447702603669	-0.0754393440114498
BobWhite_c40424_143	4B	77	0.153382282110611	0.391705069124424	217	NA	NA	0.895447702603669	-0.0655885284817685
RAC875_rep_c108908_72	2D	41	0.153603105085179	0.36405529953917	217	NA	NA	0.895447702603669	0.0696625476586483
RAC875_c31214_58	2B	157	0.153865400994594	0.320276497695853	217	NA	NA	0.895447702603669	0.0646559915893761
RAC875_c32447_187	6B	73	0.153914420057716	0.336405529953917	217	NA	NA	0.895447702603669	-0.0969108348148424
BS00078400_51	7A	62	0.1540238612758	0.0668202764976958	217	NA	NA	0.895447702603669	-0.10959695607005
wsnp_Ex_rep_c66324_64493429	4A	66	0.154263379645783	0.476958525345622	217	NA	NA	0.895447702603669	-0.0620113722449567
BS00080239_51	2D	45	0.154367277000611	0.264976958525346	217	NA	NA	0.895447702603669	0.0759760273039447
wsnp_CAP11_c2596_1325540	1B	155	0.154379577805323	0.26036866359447	217	NA	NA	0.895447702603669	-0.0658359378837687
IAAV7473	1D	93	0.154571380540013	0.421658986175115	217	NA	NA	0.895447702603669	0.0951033336111848
Ku_c14907_456	6A	73	0.154834190928142	0.0668202764976958	217	NA	NA	0.895447702603669	-0.122497308638174
Kukri_rep_c68742_543	7B	69	0.154860715388803	0.497695852534562	217	NA	NA	0.895447702603669	-0.101495514332512
wsnp_Ex_rep_c71217_70021470	7A	130	0.1549915153305	0.133640552995392	217	NA	NA	0.895447702603669	-0.0869581180956516
BS00064528_51	2B	108	0.155073801509263	0.112903225806452	217	NA	NA	0.895447702603669	-0.101304032625322
wsnp_CAP11_rep_c8811_3803397	6A	71	0.155100366647681	0.311059907834101	217	NA	NA	0.895447702603669	0.0681301312347102
Ku_c97015_209	6A	73	0.155216989921724	0.0691244239631336	217	NA	NA	0.895447702603669	0.11893606217137
BS00068083_51	1B	78	0.15537165580103	0.126728110599078	217	NA	NA	0.895447702603669	-0.0859466445399306
RFL_Contig2815_1305	2B	141	0.155408529707208	0.221198156682028	217	NA	NA	0.895447702603669	-0.0773814570200528
wsnp_Ex_c1602_3055066	3D	98	0.155427159386549	0.131336405529954	217	NA	NA	0.895447702603669	-0.0904151126307475
Kukri_rep_c104422_192	2B	49	0.15542715938689	0.131336405529954	217	NA	NA	0.895447702603669	0.0904151126307937
wsnp_Ex_c1629_3104356	3D	98	0.15542715938689	0.131336405529954	217	NA	NA	0.895447702603669	0.0904151126307937
Kukri_c439_857	5B	39	0.15546396373789	0.200460829493088	217	NA	NA	0.895447702603669	0.116877252770983
wsnp_Ra_rep_c105422_89367749	1A	70	0.155539990419013	0.0944700460829493	217	NA	NA	0.895447702603669	0.145332923904
RAC875_c30138_595	1B	8	0.155665431988007	0.110599078341014	217	NA	NA	0.895447702603669	0.239735583914808
Excalibur_c20610_251	1B	63	0.156004597176374	0.115207373271889	217	NA	NA	0.895447702603669	0.230409742453048
Tdurum_contig67399_676	4B	36	0.156367608241808	0.276497695852535	217	NA	NA	0.895447702603669	0.0665464009701857
RAC875_c59682_105	7B	134	0.156369766256767	0.147465437788018	217	NA	NA	0.895447702603669	-0.0779107741814826
Excalibur_c7255_697	7D	26	0.15637226195558	0.105990783410138	217	NA	NA	0.895447702603669	-0.0944734934171585
BS00036189_51	1D	164	0.156483445751355	0.28110599078341	217	NA	NA	0.895447702603669	-0.0705778716459022
Excalibur_c27349_166	4B	78	0.156780006139295	0.435483870967742	217	NA	NA	0.895447702603669	-0.0678302088083846
wsnp_Ku_c37925_46679146	1A	71	0.156823697987652	0.389400921658986	217	NA	NA	0.895447702603669	0.0798990614494457
BS00093201_51	2A	123	0.156851849765038	0.361751152073733	217	NA	NA	0.895447702603669	0.0575057703198425
wsnp_Ku_c3081_5776947	4A	58	0.156991314961028	0.488479262672811	217	NA	NA	0.895447702603669	0.0595374930568369
wsnp_Ku_c10362_17156084	3A	25	0.157512338211243	0.271889400921659	217	NA	NA	0.895447702603669	0.0613650430174246
BS00065053_51	1B	44	0.157536563859346	0.216589861751152	217	NA	NA	0.895447702603669	0.0688667485130665
wsnp_Ex_c23795_33033150	5A	126	0.157746552375304	0.407834101382488	217	NA	NA	0.895447702603669	0.0662121587114974
BS00044720_51	2D	42	0.157789006014605	0.463133640552995	217	NA	NA	0.895447702603669	0.064816031958685
BS00065366_51	2A	135	0.157802563063342	0.460829493087558	217	NA	NA	0.895447702603669	-0.0540517983137931
Excalibur_c39808_453	3A	123	0.158081468063511	0.202764976958525	217	NA	NA	0.895447702603669	0.0839257357238736
Kukri_c8465_54	3A	123	0.158081468063814	0.202764976958525	217	NA	NA	0.895447702603669	-0.083925735723767
BS00082460_51	6A	137	0.158107753600117	0.28110599078341	217	NA	NA	0.895447702603669	0.076741952809094
RAC875_c23338_792	6A	141	0.158107753600751	0.28110599078341	217	NA	NA	0.895447702603669	-0.0767419528090088
RAC875_c12821_466	6A	141	0.158143505138834	0.382488479262673	217	NA	NA	0.895447702603669	0.0710427800561746
Kukri_c40621_513	2B	108	0.158648173973598	0.105990783410138	217	NA	NA	0.895447702603669	-0.0912351728056251
Ku_c41677_924	2B	67	0.158798905209309	0.357142857142857	217	NA	NA	0.895447702603669	0.0686538164882116
wsnp_Ex_c16551_25060833	5A	23	0.15945988302501	0.149769585253456	217	NA	NA	0.895447702603669	-0.0800154776668869
RAC875_rep_c105182_460	7A	136	0.159507737272053	0.0691244239631337	217	NA	NA	0.895447702603669	-0.11297775890705
Ra_c26080_461	4B	55	0.159697555918834	0.488479262672811	217	NA	NA	0.895447702603669	0.0680014502726429
Excalibur_c31044_482	4B	77	0.160019049158115	0.396313364055299	217	NA	NA	0.895447702603669	0.0670884079854019
BS00040305_51	4B	60	0.160313104503917	0.122119815668203	217	NA	NA	0.895447702603669	0.0849033397162771
BS00064146_51	7B	103	0.160528800264792	0.297235023041475	217	NA	NA	0.895447702603669	0.0696325089809697
wsnp_Ex_c5690_9994305	4A	41	0.160770121250612	0.101382488479263	217	NA	NA	0.895447702603669	-0.0972632322602163
BS00030843_51	4B	63	0.160855580881539	0.36405529953917	217	NA	NA	0.895447702603669	-0.0607231146366374
wsnp_Ex_c58292_59652859	1B	80	0.160856327988383	0.490783410138249	217	NA	NA	0.895447702603669	0.0691473233696449
BS00066413_51	4A	63	0.161516619677891	0.3963133640553	217	NA	NA	0.895447702603669	-0.0622719952875848
Ex_c66324_1151	4A	66	0.161797594553327	0.463133640552995	217	NA	NA	0.895447702603669	-0.061244234426006
BS00066468_51	7A	156	0.162053451625138	0.497695852534562	217	NA	NA	0.895447702603669	-0.0628358860037963
wsnp_Ku_rep_c103889_90513052	7A	162	0.16218933194996	0.377880184331797	217	NA	NA	0.895447702603669	0.0614570498121516
IAAV5917	7D	134	0.162294933861506	0.403225806451613	217	NA	NA	0.895447702603669	-0.0512936873420067
Kukri_rep_c71778_644	7B	3	0.162313024753447	0.276497695852535	217	NA	NA	0.895447702603669	0.0611840879130945
BS00063517_51	2D	41	0.162322111598109	0.47926267281106	217	NA	NA	0.895447702603669	-0.0601790618739813
BS00021695_51	7B	58	0.162453438092157	0.221198156682028	217	NA	NA	0.895447702603669	0.075118044007132
Tdurum_contig57753_138	3A	86	0.162743983385818	0.0852534562211982	217	NA	NA	0.895447702603669	-0.110216806817476
D_GBB4FNX02FX302_98	3A	123	0.163015771142592	0.205069124423963	217	NA	NA	0.895447702603669	-0.0791607869634916
Tdurum_contig13653_255	2B	104	0.163059576252026	0.232718894009217	217	NA	NA	0.895447702603669	-0.0691637532002378
Tdurum_contig50625_2342	4B	37	0.163114483988944	0.377880184331797	217	NA	NA	0.895447702603669	-0.0613940312340873
RAC875_c8145_1201	7B	134	0.16317378447765	0.161290322580645	217	NA	NA	0.895447702603669	-0.0744934993590842
Ku_c956_1797	1B	84	0.163250902439074	0.23963133640553	217	NA	NA	0.895447702603669	-0.0793712632780412
Excalibur_c12085_276	6A	13	0.163406798632915	0.384792626728111	217	NA	NA	0.895447702603669	0.062492088198745
Tdurum_contig52332_94	1A	38	0.163619443818162	0.211981566820276	217	NA	NA	0.895447702603669	0.0761747145483262
BS00039641_51	4A	126	0.16377826940844	0.3963133640553	217	NA	NA	0.895447702603669	-0.0615575734469331
BobWhite_c11539_336	5A	148	0.163788331698236	0.32258064516129	217	NA	NA	0.895447702603669	-0.0663724482717569
wsnp_Ku_c46762_53407442	3A	173	0.163992095792548	0.382488479262673	217	NA	NA	0.895447702603669	0.0622649662556825
BS00078784_51	5B	144	0.164079288398171	0.184331797235023	217	NA	NA	0.895447702603669	-0.0741708492960633
JG_c1889_344	5B	43	0.164216717661657	0.26036866359447	217	NA	NA	0.895447702603669	0.0786962977617165
wsnp_Ex_c6817_11762714	1A	70	0.164439439100692	0.368663594470046	217	NA	NA	0.895447702603669	-0.0845807557126221
BobWhite_s67148_292	6A	99	0.164561835900084	0.119815668202765	217	NA	NA	0.895447702603669	0.0923883331541067
Excalibur_c11437_75	2A	102	0.164608698338294	0.357142857142857	217	NA	NA	0.895447702603669	0.0715108425053259
BS00010616_51	7B	58	0.164702815723278	0.451612903225806	217	NA	NA	0.895447702603669	-0.0602643005953034
BS00022541_51	7A	136	0.16483633002495	0.0944700460829493	217	NA	NA	0.895447702603669	0.099848214233436
BS00063302_51	1B	160	0.164888516824399	0.30184331797235	217	NA	NA	0.895447702603669	0.0697412376168174
BS00093275_51	1D	180	0.164888516824399	0.30184331797235	217	NA	NA	0.895447702603669	0.0697412376168174
BS00073011_51	3B	71	0.165244108943459	0.285714285714286	217	NA	NA	0.895447702603669	-0.0769684242965241
wsnp_BE446672B_Ta_2_1	1B	171	0.165323000579212	0.251152073732719	217	NA	NA	0.895447702603669	-0.0700734702525452
wsnp_Ra_c13_24540	5A	45	0.165356561705623	0.264976958525346	217	NA	NA	0.895447702603669	0.070727782415517
wsnp_BE424100D_Ta_1_1	1D	107	0.165692182764819	0.447004608294931	217	NA	NA	0.895447702603669	-0.0588067288024412
Tdurum_contig28304_335	7B	103	0.165959794644245	0.299539170506912	217	NA	NA	0.895447702603669	-0.0690872298665894
Kukri_c65301_127	5B	69	0.166028144112386	0.403225806451613	217	NA	NA	0.895447702603669	-0.164136785323535
wsnp_Ex_c56866_58816359	5B	95	0.166207480609697	0.421658986175115	217	NA	NA	0.895447702603669	-0.0648012239041762
wsnp_Ex_c97184_84339976	5B	133	0.166233233029223	0.297235023041475	217	NA	NA	0.895447702603669	0.0629774210380774
BobWhite_c26374_339	2A	74	0.166354706119494	0.453917050691244	217	NA	NA	0.895447702603669	0.0609107069801063
Tdurum_contig10362_555	1B	95	0.166425792003782	0.391705069124424	217	NA	NA	0.895447702603669	-0.0751283993291665
RAC875_c34939_86	7B	167	0.166455030561052	0.158986175115207	217	NA	NA	0.895447702603669	-0.0758260489596694
IACX11026	6D	151	0.166629898981622	0.474654377880184	217	NA	NA	0.895447702603669	0.0663816738211445
BS00060041_51	4B	23	0.166837646024776	0.398617511520737	217	NA	NA	0.895447702603669	-0.0654553232268178
Ra_c29672_532	3B	81	0.166934310688806	0.115207373271889	217	NA	NA	0.895447702603669	-0.0893777798890767
wsnp_Ex_c1143_2195442	6B	1	0.166987683361155	0.105990783410138	217	NA	NA	0.895447702603669	0.0914910773676656
IAAV2147	1B	44	0.167021179080783	0.140552995391705	217	NA	NA	0.895447702603669	0.0932932850138144
IAAV1120	4B	12	0.16718320708709	0.419354838709677	217	NA	NA	0.895447702603669	0.0617993760285671
IAAV8952	1B	57	0.167367464555756	0.311059907834101	217	NA	NA	0.895447702603669	0.0735944288866506
BobWhite_c2822_228	2B	161	0.167482458981357	0.26036866359447	217	NA	NA	0.895447702603669	-0.065669857524469
BobWhite_c5457_1440	5A	63	0.167716409132858	0.175115207373272	217	NA	NA	0.895447702603669	0.0767681297363652
Kukri_rep_c101179_404	7A	42	0.167857613245745	0.405529953917051	217	NA	NA	0.895447702603669	0.0607929050453038
wsnp_Ku_c557_1166684	1A	76	0.167980572163339	0.311059907834101	217	NA	NA	0.895447702603669	0.0695038542416953
BS00066271_51	1B	21	0.167991634188017	0.0506912442396313	217	NA	NA	0.895447702603669	0.126079192329144
Excalibur_c30324_564	6A	73	0.16807493996398	0.0645161290322581	217	NA	NA	0.895447702603669	0.118296871342288
wsnp_Ex_c25734_34995416	1A	76	0.168162449156063	0.32258064516129	217	NA	NA	0.895447702603669	0.0693867347615438
Kukri_c48936_107	5D	207	0.168169037388669	0.334101382488479	217	NA	NA	0.895447702603669	0.0650329989601701
Tdurum_contig55961_526	7B	134	0.16830036003388	0.435483870967742	217	NA	NA	0.895447702603669	0.0685588554645022
Ku_c17569_905	3A	87	0.16834070919853	0.483870967741935	217	NA	NA	0.895447702603669	-0.057891282999325
BS00102646_51	3B	12	0.16847709214301	0.161290322580645	217	NA	NA	0.895447702603669	0.0716056640043927
Excalibur_c23304_353	5B	95	0.168799667619839	0.412442396313364	217	NA	NA	0.895447702603669	0.0645935093890131
IAAV1523	3A	153	0.168861862525575	0.248847926267281	217	NA	NA	0.895447702603669	-0.0727235080965514
Excalibur_c6010_235	5A	39	0.168992893576633	0.497695852534562	217	NA	NA	0.895447702603669	-0.0579229656267515
BobWhite_rep_c66990_294	3B	80	0.169019551381181	0.0990783410138248	217	NA	NA	0.895447702603669	0.0852088948401359
tplb0028p23_852	3B	51	0.169249974355263	0.347926267281106	217	NA	NA	0.895447702603669	-0.0609675114645007
wsnp_Ex_c1988_3742022	6D	25	0.169418595183833	0.3963133640553	217	NA	NA	0.895447702603669	0.0590273997232629
BobWhite_rep_c65414_125	2D	80	0.169462797371409	0.354838709677419	217	NA	NA	0.895447702603669	0.0933046254083507
wsnp_Ex_c11003_17857759	7B	77	0.169531123690957	0.373271889400922	217	NA	NA	0.895447702603669	0.0784233383504898
wsnp_Ex_c5457_9632050	3B	69	0.16967967036721	0.274193548387097	217	NA	NA	0.895447702603669	-0.074339619305885
Kukri_c39873_66	6A	13	0.169883652766103	0.327188940092166	217	NA	NA	0.895447702603669	-0.0634098555721323
Ra_c32003_420	7A	127	0.170112135819046	0.0852534562211982	217	NA	NA	0.895447702603669	0.098227914188918
BS00066891_51	4A	110	0.170158310554918	0.0414746543778802	217	NA	NA	0.895447702603669	-0.128948865037572
Excalibur_rep_c67779_2380	4B	61	0.17068603118861	0.43778801843318	217	NA	NA	0.895447702603669	-0.0671782697580348
BS00110442_51	2B	87	0.170700433998929	0.149769585253456	217	NA	NA	0.895447702603669	0.0956105367140054
Tdurum_contig13048_89	7A	52	0.170854245496407	0.246543778801843	217	NA	NA	0.895447702603669	0.0688388409897964
RAC875_c98401_90	5B	69	0.170879556778011	0.387096774193548	217	NA	NA	0.895447702603669	0.123932384472269
BS00094172_51	2B	157	0.171042700990053	0.276497695852535	217	NA	NA	0.895447702603669	-0.0617343361339948
BS00035690_51	1B	63	0.171047523363208	0.131336405529954	217	NA	NA	0.895447702603669	0.140887001384243
IACX11633	5A	53	0.171195200763147	0.179723502304147	217	NA	NA	0.895447702603669	0.118961559025536
Jagger_c5915_58	5A	53	0.171195200763147	0.179723502304147	217	NA	NA	0.895447702603669	0.118961559025536
RAC875_c2498_837	5A	53	0.171195200763147	0.179723502304147	217	NA	NA	0.895447702603669	0.118961559025536
wsnp_Ex_c24594_33843836	5A	53	0.171195200763147	0.179723502304147	217	NA	NA	0.895447702603669	0.118961559025536
wsnp_Ra_c57838_59796310	5A	53	0.171195200763147	0.179723502304147	217	NA	NA	0.895447702603669	0.118961559025536
BobWhite_c34650_141	5A	53	0.171195200765701	0.179723502304147	217	NA	NA	0.895447702603669	-0.11896155902528
Excalibur_rep_c74009_217	5A	53	0.171195200765701	0.179723502304147	217	NA	NA	0.895447702603669	-0.11896155902528
Jagger_c1611_158	5A	53	0.171195200765701	0.179723502304147	217	NA	NA	0.895447702603669	-0.11896155902528
Kukri_c5460_1063	5A	53	0.171195200765701	0.179723502304147	217	NA	NA	0.895447702603669	-0.11896155902528
Excalibur_c5346_2716	7D	176	0.171310506246112	0.47926267281106	217	NA	NA	0.895447702603669	0.0680531693961761
Excalibur_c6567_845	5A	63	0.171440150676124	0.165898617511521	217	NA	NA	0.895447702603669	0.077755527974503
RAC875_c62483_112	3B	135	0.171588271168335	0.357142857142857	217	NA	NA	0.895447702603669	0.0653373373131956
Kukri_c63505_174	2D	41	0.171786888981959	0.366359447004608	217	NA	NA	0.895447702603669	-0.0669962229948737
wsnp_BF473884A_Ta_1_3	7A	100	0.172066425489173	0.248847926267281	217	NA	NA	0.895447702603669	-0.0768739506183316
wsnp_CAP12_rep_c4278_1949864	4B	72	0.1721361248104	0.195852534562212	217	NA	NA	0.895447702603669	0.0974925731032457
RFL_Contig5314_1147	6A	104	0.172527593922239	0.34331797235023	217	NA	NA	0.895447702603669	0.0575978678547884
wsnp_Ku_c1765_3452586	6A	141	0.172530788645989	0.334101382488479	217	NA	NA	0.895447702603669	0.0615843133078045
wsnp_Ex_c3764_6853627	2B	97	0.172929650187864	0.32258064516129	217	NA	NA	0.895447702603669	0.0618638952297346
BS00063549_51	7A	76	0.172974495429628	0.382488479262673	217	NA	NA	0.895447702603669	0.0606734644339966
Kukri_c6364_1243	6A	26	0.17313295525762	0.0783410138248848	217	NA	NA	0.895447702603669	-0.109277471359896
Excalibur_c9779_465	6A	26	0.173132955258081	0.0783410138248848	217	NA	NA	0.895447702603669	0.109277471359945
Kukri_rep_c101615_148	6A	26	0.173132955258081	0.0783410138248848	217	NA	NA	0.895447702603669	0.109277471359945
Kukri_c92979_195	1B	28	0.173183981741139	0.354838709677419	217	NA	NA	0.895447702603669	-0.0577962460590467
BobWhite_c34125_183	1B	160	0.173487028377186	0.294930875576037	217	NA	NA	0.895447702603669	0.0687440760981985
Kukri_c5757_530	7A	121	0.173603583714649	0.195852534562212	217	NA	NA	0.895447702603669	-0.0792303031755264
RAC875_c55872_149	5A	111	0.173656074072186	0.108294930875576	217	NA	NA	0.895447702603669	0.0985541336942521
BS00106142_51	4B	26	0.173707579023545	0.449308755760369	217	NA	NA	0.895447702603669	-0.0618228493808601
RFL_Contig5508_1283	3B	14	0.174074478310175	0.442396313364055	217	NA	NA	0.895447702603669	0.0633673063793161
Kukri_c26697_366	2A	151	0.174399622331808	0.13594470046083	217	NA	NA	0.895447702603669	0.0870609603927193
BS00077769_51	2A	140	0.174707788940595	0.211981566820276	217	NA	NA	0.895447702603669	0.072499587581353
BobWhite_c17045_186	5A	118	0.174728633860221	0.269585253456221	217	NA	NA	0.895447702603669	-0.0621117584226809
CAP8_c5043_190	1B	118	0.174810234801382	0.317972350230415	217	NA	NA	0.895447702603669	0.0588472676472378
IAAV8455	5B	151	0.174869888482781	0.497695852534562	217	NA	NA	0.895447702603669	0.057770334316011
BobWhite_rep_c50457_813	3B	67	0.17491188059973	0.447004608294931	217	NA	NA	0.895447702603669	0.0719953531145947
BS00021714_51	1A	78	0.174938982648124	0.373271889400922	217	NA	NA	0.895447702603669	-0.0576640535851709
BS00068050_51	2A	48	0.175428870437112	0.359447004608295	217	NA	NA	0.895447702603669	0.0656429864790091
wsnp_Ra_c27984_37480491	3A	111	0.175525833311411	0.486175115207373	217	NA	NA	0.895447702603669	-0.0672521544716922
D_contig26362_1277	6D	161	0.175555672547832	0.34331797235023	217	NA	NA	0.895447702603669	0.0618670681533402
BS00024921_51	2A	132	0.175615753643384	0.283410138248848	217	NA	NA	0.895447702603669	-0.059276941100407
wsnp_CAP11_c2438_1258747	3A	85	0.175637530828478	0.19815668202765	217	NA	NA	0.895447702603669	-0.0787632596254397
RAC875_c17182_600	7B	3	0.175885710631514	0.276497695852535	217	NA	NA	0.895447702603669	-0.058984467952925
wsnp_Ex_c16295_24772663	5A	111	0.176132174682606	0.112903225806452	217	NA	NA	0.895447702603669	0.0967399457567772
wsnp_Ex_c54655_57455562	5A	111	0.176132174682606	0.112903225806452	217	NA	NA	0.895447702603669	0.0967399457567772
wsnp_Ex_c16295_24772702	5A	111	0.176132174682806	0.112903225806452	217	NA	NA	0.895447702603669	-0.0967399457566671
IAAV2086	7A	98	0.17618258246353	0.244239631336406	217	NA	NA	0.895447702603669	-0.0766101449474839
BS00081841_51	7B	122	0.176262197489827	0.142857142857143	217	NA	NA	0.895447702603669	-0.0736054367646783
BS00107749_51	1B	81	0.176413931600007	0.460829493087558	217	NA	NA	0.895447702603669	-0.0682642878883684
CAP8_rep_c9642_82	1B	58	0.176599562602344	0.308755760368664	217	NA	NA	0.895447702603669	0.0778507431891811
IACX8300	1A	71	0.176629651999889	0.352534562211982	217	NA	NA	0.895447702603669	0.0757251550462215
Excalibur_c7963_1722	2B	69	0.176739260773925	0.175115207373272	217	NA	NA	0.895447702603669	0.0879878364052189
Tdurum_contig46867_658	4B	23	0.176872090276971	0.400921658986175	217	NA	NA	0.895447702603669	-0.0607743567250125
BobWhite_c9711_71	3B	25	0.176945992693419	0.453917050691244	217	NA	NA	0.895447702603669	0.0578312083041403
RAC875_c10194_673	3A	120	0.177151670152211	0.3963133640553	217	NA	NA	0.895447702603669	0.0613143544431871
BS00069980_51	5A	53	0.177277164228711	0.188940092165899	217	NA	NA	0.895447702603669	-0.108892893069804
BobWhite_c10901_578	5A	53	0.177277164230808	0.188940092165899	217	NA	NA	0.895447702603669	0.10889289306985
BS00067797_51	5A	53	0.177277164230808	0.188940092165899	217	NA	NA	0.895447702603669	0.10889289306985
IAAV1417	5A	53	0.177277164230808	0.188940092165899	217	NA	NA	0.895447702603669	0.10889289306985
IACX3152	5A	53	0.177277164230808	0.188940092165899	217	NA	NA	0.895447702603669	0.10889289306985
Tdurum_contig10987_800	5A	53	0.177277164230808	0.188940092165899	217	NA	NA	0.895447702603669	0.10889289306985
wsnp_JD_c9510_10342089	5A	53	0.177277164230808	0.188940092165899	217	NA	NA	0.895447702603669	0.10889289306985
BS00069368_51	6B	65	0.177649459090965	0.341013824884793	217	NA	NA	0.895447702603669	-0.14308340658701
BS00022838_51	5A	124	0.177976218686363	0.267281105990783	217	NA	NA	0.895447702603669	0.0694070475124349
Tdurum_contig25393_218	5B	41	0.178064920835654	0.200460829493088	217	NA	NA	0.895447702603669	-0.111103032383397
wsnp_Ku_rep_c71909_71634013	1A	71	0.178081006604128	0.359447004608295	217	NA	NA	0.895447702603669	-0.0751403437988749
IACX7714	7D	136	0.178219062652523	0.0967741935483871	217	NA	NA	0.895447702603669	-0.091750300996182
RAC875_rep_c73201_205	2D	45	0.178221618395707	0.290322580645161	217	NA	NA	0.895447702603669	0.0678525305346263
wsnp_Ex_c11860_19030807	7B	68	0.178232282618621	0.235023041474654	217	NA	NA	0.895447702603669	-0.0756924703716955
IAAV912	7A	51	0.178569020559339	0.195852534562212	217	NA	NA	0.895447702603669	0.0696609305076521
BobWhite_c27751_206	4B	78	0.178613363210361	0.403225806451613	217	NA	NA	0.895447702603669	0.0642411912982652
BobWhite_c27751_95	4B	78	0.178613363210921	0.403225806451613	217	NA	NA	0.895447702603669	-0.0642411912981906
RAC875_c26415_350	2B	84	0.178717354215289	0.444700460829493	217	NA	NA	0.895447702603669	-0.0687373247188177
wsnp_Ex_c4480_8056354	6D	161	0.178873616716023	0.34331797235023	217	NA	NA	0.895447702603669	-0.06126245662443
wsnp_Ex_c42720_49228237	2A	104	0.178922193184941	0.278801843317972	217	NA	NA	0.895447702603669	-0.079248923806098
Tdurum_contig54925_415	2B	108	0.179180337565177	0.115207373271889	217	NA	NA	0.895961720677437	-0.0964682843717526
RAC875_rep_c77127_256	4A	151	0.179303973068137	0.0852534562211982	217	NA	NA	0.895961720677437	-0.0955751456545215
IAAV2654	2A	81	0.179611675078768	0.426267281105991	217	NA	NA	0.896674712756407	0.056566053758786
Excalibur_c833_1405	7D	26	0.179842714873149	0.105990783410138	217	NA	NA	0.896674712756407	0.0883554602450118
BS00062759_51	1A	144	0.179865601935875	0.308755760368664	217	NA	NA	0.896674712756407	0.0566361532068687
BS00063092_51	1B	82	0.180328497683117	0.440092165898618	217	NA	NA	0.897809519126848	0.0680082661323169
Tdurum_contig45618_1089	7A	232	0.180613164289774	0.147465437788018	217	NA	NA	0.897809519126848	-0.0731008243101332
Excalibur_c560_180	5B	69	0.180619495594331	0.384792626728111	217	NA	NA	0.897809519126848	-0.122652675232473
IACX11320	1B	84	0.181053919737568	0.274193548387097	217	NA	NA	0.897809519126848	0.0840143101051218
CAP11_c601_120	4B	58	0.181059801740078	0.453917050691244	217	NA	NA	0.897809519126848	0.0611187189985714
Kukri_c16557_855	2D	41	0.181167618363664	0.149769585253456	217	NA	NA	0.897809519126848	0.0853976985940754
BS00076261_51	2D	41	0.181167618364334	0.149769585253456	217	NA	NA	0.897809519126848	-0.0853976985939795
RAC875_c101541_132	6B	122	0.181384118047759	0.15668202764977	217	NA	NA	0.897809519126848	-0.0857700786643818
BS00066661_51	6A	48	0.1815115278883	0.449308755760369	217	NA	NA	0.897809519126848	-0.0778749766211675
wsnp_JD_c3225_4227048	7A	136	0.181614708427603	0.251152073732719	217	NA	NA	0.897809519126848	-0.0717757966287387
wsnp_Ex_rep_c67660_66321934	7A	134	0.181631298138261	0.264976958525346	217	NA	NA	0.897809519126848	-0.0716884999102874
RAC875_c47427_75	1B	99	0.181772247619893	0.368663594470046	217	NA	NA	0.897815078436412	0.0593366713117653
RAC875_rep_c92223_1022	6A	99	0.182250474586558	0.221198156682028	217	NA	NA	0.898061177482511	0.0696286175260497
RAC875_c17297_341	6B	58	0.182308146559453	0.486175115207373	217	NA	NA	0.898061177482511	0.103794595378247
Tdurum_contig14559_78	6B	58	0.182308146559453	0.486175115207373	217	NA	NA	0.898061177482511	0.103794595378247
wsnp_Ex_c54655_57455110	5A	111	0.182557502384525	0.105990783410138	217	NA	NA	0.898061177482511	-0.0958257716060729
wsnp_Ra_c15069_23407152	5B	123	0.183043188354825	0.400921658986175	217	NA	NA	0.898061177482511	0.0543991296624782
wsnp_Ex_c17882_26646153	7B	60	0.183112183469662	0.0875576036866359	217	NA	NA	0.898061177482511	0.108891431967635
wsnp_be496863B_Ta_2_1	7B	60	0.183112183473512	0.0875576036866359	217	NA	NA	0.898061177482511	-0.10889143196755
RAC875_c45702_412	2D	41	0.183172728323127	0.15668202764977	217	NA	NA	0.898061177482511	0.0822955942552923
Kukri_c30490_328	1B	137	0.183220704329869	0.207373271889401	217	NA	NA	0.898061177482511	-0.0703760267757119
RAC875_c55934_165	1B	137	0.183220704329869	0.207373271889401	217	NA	NA	0.898061177482511	-0.0703760267757119
wsnp_Ra_c16278_24893033	3A	84	0.183508038978629	0.30184331797235	217	NA	NA	0.898783461694718	-0.0596516678706713
Excalibur_rep_c70674_83	1B	112	0.183684577959038	0.329493087557604	217	NA	NA	0.898962404782762	-0.0610601832185864
wsnp_BG604404B_Ta_2_2	4B	104	0.184456136010239	0.0967741935483871	217	NA	NA	0.899381944741408	-0.0893981620052529
wsnp_CAP7_c1321_664478	7A	148	0.184491078491724	0.26036866359447	217	NA	NA	0.899381944741408	0.059121522006123
BS00055866_51	1B	87	0.184538396331302	0.290322580645161	217	NA	NA	0.899381944741408	-0.0667152313872634
BS00110121_51	1B	44	0.184810938090892	0.336405529953917	217	NA	NA	0.899381944741408	-0.0706298966371222
Jagger_c8039_67	3A	26	0.185014686548618	0.43778801843318	217	NA	NA	0.899381944741408	0.0582655790583395
Excalibur_rep_c111629_239	7B	77	0.18515891712819	0.394009216589862	217	NA	NA	0.899381944741408	0.0776851655896138
wsnp_Ex_c2171_4073721	5A	148	0.185486255071363	0.216589861751152	217	NA	NA	0.899381944741408	0.0681774321464825
wsnp_Ex_c2171_4072995	5A	148	0.185486255072107	0.216589861751152	217	NA	NA	0.899381944741408	-0.0681774321463919
wsnp_Ex_c11714_18840676	6B	72	0.185882434598363	0.172811059907834	217	NA	NA	0.899381944741408	0.0895130895301754
IAAV3972	5B	42	0.186059292560738	0.200460829493088	217	NA	NA	0.899381944741408	0.0948675216591752
wsnp_Ku_c16295_25149034	7B	97	0.186071293228982	0.453917050691244	217	NA	NA	0.899381944741408	-0.0597943552351623
Tdurum_contig59585_656	3A	124	0.186115696280433	0.207373271889401	217	NA	NA	0.899381944741408	0.0749893712163008
wsnp_Ra_c132_291198	3A	124	0.186115696280696	0.207373271889401	217	NA	NA	0.899381944741408	-0.0749893712161978
wsnp_Ex_c7988_13555376	5B	45	0.18621109375433	0.338709677419355	217	NA	NA	0.899381944741408	0.0655917584961969
wsnp_JD_rep_c64325_41024646	3A	85	0.186417874546828	0.200460829493088	217	NA	NA	0.899381944741408	-0.0765437533542261
Kukri_rep_c72329_163	5A	64	0.186658354167058	0.17741935483871	217	NA	NA	0.899381944741408	-0.0735239813170594
BobWhite_c1656_186	4B	25	0.186745170678015	0.329493087557604	217	NA	NA	0.899381944741408	0.0618699405275507
RAC875_c14064_177	7B	167	0.186764124506928	0.133640552995392	217	NA	NA	0.899381944741408	0.0701015233277502
wsnp_Ku_c38543_47157828	5A	139	0.186769398996027	0.327188940092166	217	NA	NA	0.899381944741408	0.0626492635820171
IAAV1673	6B	58	0.186887193884262	0.495391705069124	217	NA	NA	0.899381944741408	0.0959294268329671
wsnp_Ra_c2730_5190076	6B	58	0.186887193884262	0.495391705069124	217	NA	NA	0.899381944741408	0.0959294268329671
wsnp_Ex_c28930_38008757	3A	91	0.186981129413947	0.0990783410138248	217	NA	NA	0.899381944741408	-0.087687968793503
Kukri_rep_c103404_314	7D	26	0.187006195225199	0.105990783410138	217	NA	NA	0.899381944741408	0.0844112999666464
BS00067163_51	3D	130	0.187448007095315	0.384792626728111	217	NA	NA	0.899381944741408	0.0516629447402579
wsnp_Ex_c2325_4355706	6A	141	0.187869544195453	0.285714285714286	217	NA	NA	0.899381944741408	0.0705922971028983
BS00041707_51	2A	106	0.188031753927619	0.490783410138249	217	NA	NA	0.899381944741408	-0.0678433133501493
wsnp_BE403597A_Ta_2_1	2A	106	0.188031753927619	0.490783410138249	217	NA	NA	0.899381944741408	-0.0678433133501493
Excalibur_rep_c101263_892	2B	32	0.188082287619569	0.207373271889401	217	NA	NA	0.899381944741408	-0.0637323620630994
BobWhite_c2844_569	1B	110	0.188253075215888	0.426267281105991	217	NA	NA	0.899381944741408	-0.0555020496434189
wsnp_Ku_c3151_5892200	5B	160	0.188263469134096	0.481566820276498	217	NA	NA	0.899381944741408	0.0576366892074844
wsnp_JD_rep_c67103_42432235	2B	104	0.188271052792994	0.294930875576037	217	NA	NA	0.899381944741408	-0.0632817609315808
Tdurum_contig29090_280	5B	132	0.188302430435688	0.0944700460829493	217	NA	NA	0.899381944741408	-0.0991611783528317
Kukri_c57965_109	5A	70	0.188880578029366	0.403225806451613	217	NA	NA	0.899381944741408	-0.157188018207194
Kukri_c3024_1268	2A	115	0.188918225879548	0.0576036866359447	217	NA	NA	0.899381944741408	-0.10574299160038
wsnp_JD_c4699_5834958	2B	97	0.18925830857125	0.161290322580645	217	NA	NA	0.899381944741408	0.0816283507683497
Excalibur_c24354_465	3A	144	0.189369412554707	0.315668202764977	217	NA	NA	0.899381944741408	0.0534563625778439
D_GBF1XID01A16U2_148	5D	67	0.189894082960643	0.488479262672811	217	NA	NA	0.899381944741408	-0.0573958473607306
BobWhite_c42716_71	1B	98	0.190171963163433	0.329493087557604	217	NA	NA	0.899381944741408	0.0590725879851206
CAP7_c10772_156	6B	6	0.190746331357689	0.410138248847926	217	NA	NA	0.899381944741408	-0.0560811060899837
BS00055769_51	6B	1	0.190753166933324	0.28110599078341	217	NA	NA	0.899381944741408	-0.0583311130906523
BS00084990_51	1B	155	0.190809124399425	0.0875576036866359	217	NA	NA	0.899381944741408	-0.0939388834951878
Kukri_c25961_166	1B	86	0.190871670822931	0.163594470046083	217	NA	NA	0.899381944741408	0.0923342337824486
wsnp_RFL_Contig4753_5709032	7B	77	0.191019302444471	0.216589861751152	217	NA	NA	0.899381944741408	-0.0755705215905138
BS00095416_51	4B	58	0.191216945252207	0.476958525345622	217	NA	NA	0.899381944741408	-0.0613070163305416
Kukri_c28022_54	4B	82	0.191242846185028	0.200460829493088	217	NA	NA	0.899381944741408	-0.0624331436249435
BS00065296_51	5A	16	0.191302068058478	0.476958525345622	217	NA	NA	0.899381944741408	-0.0571192057485383
Excalibur_c44694_414	6A	72	0.191528825997319	0.313364055299539	217	NA	NA	0.899381944741408	-0.0689488672520966
D_contig79290_372	3D	95	0.191923390640847	0.112903225806452	217	NA	NA	0.899381944741408	0.0906360659491483
wsnp_Ra_c1020_2062200	1D	33	0.191973773934905	0.430875576036866	217	NA	NA	0.899381944741408	-0.0535939598362845
BS00066647_51	7B	114	0.192367365127243	0.191244239631336	217	NA	NA	0.899381944741408	-0.064515141334212
Tdurum_contig10362_328	1B	95	0.192432961784721	0.387096774193548	217	NA	NA	0.899381944741408	0.0712854125234017
wsnp_BE444858D_Ta_1_1	4D	84	0.192612956126982	0.182027649769585	217	NA	NA	0.899381944741408	0.0684542124247045
Kukri_c57014_168	2B	119	0.192806161613359	0.338709677419355	217	NA	NA	0.899381944741408	-0.0905850282865259
BS00069116_51	6B	94	0.193279753079763	0.278801843317972	217	NA	NA	0.899381944741408	0.0579879409694222
BS00023202_51	2A	149	0.193335199760067	0.34331797235023	217	NA	NA	0.899381944741408	-0.060383761384692
RAC875_c8927_1434	5B	128	0.193415649966295	0.0552995391705069	217	NA	NA	0.899381944741408	0.115306205492601
CAP12_c2565_239	2B	99	0.193549745677968	0.0944700460829493	217	NA	NA	0.899381944741408	0.0824682333796005
tplb0040e02_1293	2B	99	0.193549745677968	0.0944700460829493	217	NA	NA	0.899381944741408	0.0824682333796005
BS00075410_51	2B	99	0.193549745678894	0.0944700460829493	217	NA	NA	0.899381944741408	-0.0824682333795419
BobWhite_c1633_643	6B	82	0.193746109050147	0.145161290322581	217	NA	NA	0.899381944741408	0.0887984837061566
Excalibur_c52165_93	5A	20	0.193842925457451	0.490783410138249	217	NA	NA	0.899381944741408	0.0623413135564768
Kukri_rep_c103857_458	5A	63	0.194102786977245	0.172811059907834	217	NA	NA	0.899381944741408	0.0729377025940678
RAC875_c49940_385	5A	63	0.194102786977245	0.172811059907834	217	NA	NA	0.899381944741408	0.0729377025940678
BS00029434_51	6B	4	0.194130015892437	0.460829493087558	217	NA	NA	0.899381944741408	0.0510444927943183
BS00063063_51	1A	70	0.19423686661833	0.0875576036866359	217	NA	NA	0.899381944741408	-0.132067038648586
Kukri_rep_c81206_235	1A	70	0.19423686661867	0.0875576036866359	217	NA	NA	0.899381944741408	0.132067038648763
RAC875_c53095_51	1A	70	0.19423686661867	0.0875576036866359	217	NA	NA	0.899381944741408	0.132067038648763
tplb0055o21_1994	6A	136	0.194541964626029	0.267281105990783	217	NA	NA	0.899381944741408	0.0689954595085212
Kukri_c29640_92	2B	69	0.194631103312246	0.168202764976959	217	NA	NA	0.899381944741408	-0.0829897083849431
Excalibur_c42450_727	4B	67	0.194827243141451	0.138248847926267	217	NA	NA	0.899381944741408	0.086085029703602
IAAV6312	2D	42	0.19512700363243	0.45852534562212	217	NA	NA	0.899381944741408	0.0596627353941024
IACX2067	2A	102	0.19513558264791	0.26036866359447	217	NA	NA	0.899381944741408	0.070941587945228
RAC875_c44365_203	3B	68	0.195275073053029	0.361751152073733	217	NA	NA	0.899381944741408	-0.0650004855584001
Kukri_c5459_334	3A	85	0.195681358156879	0.0921658986175116	217	NA	NA	0.899381944741408	-0.0978008696911417
wsnp_Ku_c29256_39161320	7B	76	0.195931800773514	0.168202764976959	217	NA	NA	0.899381944741408	-0.0850647954070496
IACX1240	1B	96	0.19598594353112	0.474654377880184	217	NA	NA	0.899381944741408	0.0654515060134884
Ra_c965_2702	3B	62	0.195999603216744	0.0414746543778802	217	NA	NA	0.899381944741408	0.130102132111483
Tdurum_contig99143_205	7A	117	0.196171761564621	0.493087557603687	217	NA	NA	0.899381944741408	0.0590400943111895
IACX1444	2D	41	0.196290851372346	0.368663594470046	217	NA	NA	0.899381944741408	-0.0629687297876984
RAC875_c21489_908	7B	92	0.196448899733516	0.0875576036866359	217	NA	NA	0.899381944741408	-0.0848328366879567
Tdurum_contig31139_143	4B	36	0.196589399883067	0.384792626728111	217	NA	NA	0.899381944741408	-0.0537923409903591
wsnp_BE637864B_Ta_1_1	1B	62	0.196818281909696	0.476958525345622	217	NA	NA	0.899381944741408	-0.0586029318641685
Tdurum_contig97939_64	7B	145	0.196848940165317	0.170506912442396	217	NA	NA	0.899381944741408	-0.0751548979939685
Tdurum_contig46389_1540	1D	178	0.196926021707459	0.122119815668203	217	NA	NA	0.899381944741408	0.077206480099802
BobWhite_c5782_825	6A	66	0.197166016767817	0.274193548387097	217	NA	NA	0.899381944741408	0.0534664641624012
Kukri_c55780_296	7B	142	0.197179464245576	0.412442396313364	217	NA	NA	0.899381944741408	-0.0623398350959299
BobWhite_c18136_441	6D	161	0.197251419514823	0.34331797235023	217	NA	NA	0.899381944741408	0.0586478452493751
Tdurum_contig83113_134	1A	38	0.197273151038406	0.440092165898618	217	NA	NA	0.899381944741408	0.0594252513735647
RFL_Contig4140_1135	1B	41	0.197478416405085	0.476958525345622	217	NA	NA	0.899381944741408	0.0563202740064987
wsnp_Ex_c2580_4800027	3B	67	0.197548048834199	0.308755760368664	217	NA	NA	0.899381944741408	0.0667055165170751
Tdurum_contig93663_457	7A	51	0.197602131599123	0.19815668202765	217	NA	NA	0.899381944741408	0.0708443017570008
wsnp_Ex_c22423_31615798	2B	97	0.197643986833344	0.373271889400922	217	NA	NA	0.899381944741408	-0.0649511927476425
RAC875_rep_c70613_78	1B	31	0.19773033256428	0.112903225806452	217	NA	NA	0.899381944741408	0.215093907215419
wsnp_Ku_c16938_25916260	1B	44	0.19773033256428	0.112903225806452	217	NA	NA	0.899381944741408	0.215093907215419
IACX1897	7B	134	0.197735712015479	0.131336405529954	217	NA	NA	0.899381944741408	-0.0771683439170232
JG_c3077_214	3A	78	0.197828767951143	0.271889400921659	217	NA	NA	0.899381944741408	0.0612955338532259
wsnp_Ex_c13878_21738866	1B	123	0.197947929343661	0.0668202764976959	217	NA	NA	0.899381944741408	0.0984553252519706
Kukri_rep_c106477_365	7B	171	0.198209446029855	0.486175115207373	217	NA	NA	0.899381944741408	-0.0513360250648063
BobWhite_c4646_119	1A	65	0.198369703292929	0.394009216589862	217	NA	NA	0.899381944741408	-0.055398164090132
RAC875_c2253_1255	6A	37	0.198552685446868	0.182027649769585	217	NA	NA	0.899381944741408	0.0706727949926531
wsnp_Ex_rep_c67036_65492436	1B	70	0.198575410799749	0.331797235023041	217	NA	NA	0.899381944741408	-0.0595697746947472
wsnp_Ra_c8484_14372772	1B	70	0.198575410799749	0.331797235023041	217	NA	NA	0.899381944741408	-0.0595697746947472
Ku_c554_1239	7A	113	0.198733319656285	0.490783410138249	217	NA	NA	0.899381944741408	0.0605208555204868
wsnp_RFL_Contig3802_4108582	2B	100	0.199129246368673	0.276497695852535	217	NA	NA	0.899381944741408	-0.0602245088519275
RAC875_c18736_133	4B	74	0.19935062349745	0.483870967741935	217	NA	NA	0.899381944741408	-0.0625716570270676
Tdurum_contig54784_485	2B	116	0.200127846687475	0.421658986175115	217	NA	NA	0.899381944741408	-0.105147846820927
RAC875_rep_c112646_106	6B	113	0.200273971389757	0.377880184331797	217	NA	NA	0.899381944741408	0.0585101782646085
Ku_c1312_1194	1B	41	0.200448573775469	0.142857142857143	217	NA	NA	0.899381944741408	-0.0707415325928853
wsnp_Ex_c1894_3575749	3A	120	0.200534258090143	0.320276497695853	217	NA	NA	0.899381944741408	-0.0609340403370737
BS00064077_51	3B	36	0.200803100832479	0.341013824884793	217	NA	NA	0.899381944741408	-0.0572606809758192
RFL_Contig3811_3709	5B	49	0.200849484375077	0.26036866359447	217	NA	NA	0.899381944741408	0.0832114696389858
RAC875_c105310_155	7A	162	0.20085880290409	0.368663594470046	217	NA	NA	0.899381944741408	-0.0559536890979153
BS00063208_51	7B	92	0.200947345140348	0.327188940092166	217	NA	NA	0.899381944741408	-0.0562775083202407
wsnp_CAP11_c68_106078	3A	131	0.200992412702205	0.442396313364055	217	NA	NA	0.899381944741408	0.0584232318038822
wsnp_CAP12_c15_9559	3A	131	0.200992412702205	0.442396313364055	217	NA	NA	0.899381944741408	0.0584232318038822
Kukri_c15823_196	5B	178	0.201045386293115	0.456221198156682	217	NA	NA	0.899381944741408	0.0644626184369024
BS00026203_51	6B	65	0.201163805139712	0.334101382488479	217	NA	NA	0.899381944741408	0.15596274416761
wsnp_Ex_c8267_13954978	6B	65	0.201163805139712	0.334101382488479	217	NA	NA	0.899381944741408	0.15596274416761
wsnp_JD_c2691_3617481	6B	65	0.201163805139712	0.334101382488479	217	NA	NA	0.899381944741408	0.15596274416761
BS00063631_51	6B	65	0.201163805141881	0.334101382488479	217	NA	NA	0.899381944741408	-0.155962744167226
BS00078522_51	7A	130	0.201330718151859	0.147465437788018	217	NA	NA	0.899381944741408	0.0757066420767174
BobWhite_c12256_96	7B	89	0.201333640886549	0.400921658986175	217	NA	NA	0.899381944741408	0.0522165463756181
RAC875_c10194_910	3A	120	0.201446723286776	0.394009216589862	217	NA	NA	0.899381944741408	0.0578489819221382
RAC875_c53353_78	3B	25	0.201617978674241	0.327188940092166	217	NA	NA	0.899381944741408	0.0581380782560004
BobWhite_c35443_249	6B	82	0.201676246734315	0.13594470046083	217	NA	NA	0.899381944741408	-0.0899141672430659
Excalibur_c92249_102	6B	82	0.201676246734315	0.13594470046083	217	NA	NA	0.899381944741408	-0.0899141672430659
RAC875_c37608_216	3B	64	0.202016790286702	0.258064516129032	217	NA	NA	0.899381944741408	-0.0869575177973942
BS00027006_51	1B	174	0.202241901304591	0.232718894009217	217	NA	NA	0.899381944741408	-0.0643234600233811
Tdurum_contig52096_330	7B	157	0.202332863863966	0.387096774193548	217	NA	NA	0.899381944741408	0.0522001670937691
BS00063822_51	5A	45	0.202354911981035	0.264976958525346	217	NA	NA	0.899381944741408	-0.0651828911769066
wsnp_Ex_c12909_20457660	5B	46	0.202735291498769	0.267281105990783	217	NA	NA	0.899381944741408	-0.0728444598231555
RAC875_c63545_85	2B	100	0.202795263010249	0.0668202764976959	217	NA	NA	0.899381944741408	-0.0920603692050594
wsnp_BE489326B_Ta_2_1	3B	66	0.202808665259655	0.214285714285714	217	NA	NA	0.899381944741408	0.0619003738765187
Tdurum_contig98255_84	4B	64	0.202815846087283	0.202764976958525	217	NA	NA	0.899381944741408	-0.0984924619072274
Excalibur_c9580_1142	2B	107	0.202934220303802	0.0576036866359447	217	NA	NA	0.899381944741408	-0.0945864418985591
IACX8337	6A	48	0.203182966797205	0.447004608294931	217	NA	NA	0.899381944741408	-0.0739951866996549
BS00022667_51	1A	35	0.203337359848242	0.145161290322581	217	NA	NA	0.899381944741408	-0.0828856742384527
BS00094095_51	5A	37	0.203419109105587	0.313364055299539	217	NA	NA	0.899381944741408	-0.0562420850228094
Excalibur_c31499_732	7D	134	0.20350489741309	0.076036866359447	217	NA	NA	0.899381944741408	-0.0972212033040023
Excalibur_c13811_1086	4A	142	0.203518799093174	0.255760368663594	217	NA	NA	0.899381944741408	0.0633303387585968
BS00089790_51	1B	111	0.203520007118714	0.0737327188940092	217	NA	NA	0.899381944741408	-0.0873269481500216
wsnp_BE403956A_Ta_2_3	1A	71	0.204023489462424	0.359447004608295	217	NA	NA	0.900986812818584	0.0764495457306751
wsnp_JD_c4485_5618761	1B	70	0.204224818287326	0.329493087557604	217	NA	NA	0.901070524904877	0.0597143849833586
Tdurum_contig49751_2541	5A	53	0.204523238741653	0.188940092165899	217	NA	NA	0.901070524904877	0.098707351466814
BS00087471_51	7A	42	0.20471278655038	0.341013824884793	217	NA	NA	0.901070524904877	-0.056664016224957
RAC875_rep_c106118_339	5A	39	0.204954677761085	0.426267281105991	217	NA	NA	0.901070524904877	-0.0560208697669822
BS00068106_51	6A	71	0.205149490280941	0.112903225806452	217	NA	NA	0.901070524904877	-0.101196144386847
BS00039210_51	2D	41	0.20530875139828	0.361751152073733	217	NA	NA	0.901070524904877	-0.0619755425172528
BobWhite_c24484_240	5B	182	0.205483695933303	0.076036866359447	217	NA	NA	0.901070524904877	-0.0971910779031298
BS00065146_51	1A	70	0.205601019707114	0.357142857142857	217	NA	NA	0.901070524904877	0.0757372451658043
Excalibur_c94383_157	2B	157	0.205813952187067	0.21889400921659	217	NA	NA	0.901070524904877	-0.0618625630248264
Tdurum_contig31235_99	3A	177	0.205818563502959	0.476958525345622	217	NA	NA	0.901070524904877	0.052759547449778
BS00003575_51	1B	64	0.206033061365829	0.129032258064516	217	NA	NA	0.901070524904877	0.135721548477989
wsnp_JD_rep_c62985_40164465	1B	63	0.206033061365829	0.129032258064516	217	NA	NA	0.901070524904877	0.135721548477989
Jagger_c6106_119	5A	70	0.206065081384487	0.428571428571429	217	NA	NA	0.901070524904877	-0.0491209100429977
Excalibur_c17655_467	3A	114	0.206093415490524	0.195852534562212	217	NA	NA	0.901070524904877	-0.0603800674335275
BobWhite_c41847_333	5A	53	0.206480627512203	0.0714285714285714	217	NA	NA	0.901070524904877	-0.117909947601955
Kukri_c2326_659	5A	53	0.206480627512203	0.0714285714285714	217	NA	NA	0.901070524904877	-0.117909947601955
D_GBUVHFX02JKG4A_54	2D	22	0.206480941138151	0.0990783410138248	217	NA	NA	0.901070524904877	-0.0873842633921669
BS00063099_51	5B	69	0.20671160614846	0.382488479262673	217	NA	NA	0.901070524904877	0.113060991179793
Excalibur_c28045_741	1B	96	0.20683822159639	0.19815668202765	217	NA	NA	0.901070524904877	-0.0732277689576364
BS00066024_51	4B	72	0.206990777267325	0.207373271889401	217	NA	NA	0.901070524904877	0.0867464759008669
wsnp_Ra_rep_c105182_89171305	7A	136	0.207153955191692	0.0737327188940092	217	NA	NA	0.901070524904877	-0.0991937057119685
Tdurum_contig93100_149	4A	135	0.207267443447051	0.179723502304147	217	NA	NA	0.901070524904877	0.0952495536843116
Ku_c23446_2209	2B	91	0.20727158472387	0.329493087557604	217	NA	NA	0.901070524904877	-0.0822366355661472
BS00079621_51	2B	108	0.207410408940883	0.0691244239631337	217	NA	NA	0.901070524904877	-0.10645723120976
Tdurum_contig8158_269	1B	82	0.207712515993862	0.440092165898618	217	NA	NA	0.901569047896855	-0.0562718741016255
Excalibur_c96483_520	7A	136	0.207805978957693	0.470046082949309	217	NA	NA	0.901569047896855	-0.0747088823236268
Excalibur_c7610_143	3A	177	0.208249269427488	0.493087557603687	217	NA	NA	0.902561865034155	0.0526600374144195
RAC875_c29540_1109	1A	84	0.20831594517686	0.15668202764977	217	NA	NA	0.902561865034155	-0.0752815112972769
BS00055768_51	6B	1	0.208596303008369	0.285714285714286	217	NA	NA	0.90288610246884	-0.0557853095938796
Ku_c32537_241	6B	65	0.208732880001181	0.336405529953917	217	NA	NA	0.90288610246884	-0.131605261377075
wsnp_BE445113A_Ta_2_1	1A	83	0.208948639795461	0.244239631336406	217	NA	NA	0.90288610246884	-0.0589920775763559
BobWhite_c11374_530	7A	136	0.208960626052914	0.463133640552995	217	NA	NA	0.90288610246884	0.0750469628411707
Excalibur_c6808_541	2A	102	0.209638049056367	0.255760368663594	217	NA	NA	0.90288610246884	0.0685323338394213
Tdurum_contig93266_145	7B	72	0.209719519909054	0.460829493087558	217	NA	NA	0.90288610246884	0.0978283641477873
Excalibur_c12376_569	1B	44	0.209972696773215	0.117511520737327	217	NA	NA	0.90288610246884	-0.183031180031634
Kukri_rep_c73477_888	2A	98	0.210030575314828	0.237327188940092	217	NA	NA	0.90288610246884	-0.0671234775956222
wsnp_Ex_c16551_25061550	5A	23	0.210065829670896	0.165898617511521	217	NA	NA	0.90288610246884	-0.0681471050467195
wsnp_Ex_c4752_8482625	4A	34	0.21026604705214	0.225806451612903	217	NA	NA	0.90288610246884	0.0563653573244167
BS00065217_51	1B	84	0.210388190777006	0.405529953917051	217	NA	NA	0.90288610246884	0.0602330726722329
Tdurum_contig13245_119	4A	144	0.210402769845125	0.414746543778802	217	NA	NA	0.90288610246884	0.058768078295099
BS00066127_51	5A	45	0.210561224340962	0.262672811059908	217	NA	NA	0.90288610246884	-0.0642035679882405
BS00010886_51	5B	68	0.210588246899648	0.380184331797235	217	NA	NA	0.90288610246884	0.127138123725388
wsnp_Ra_c2730_5190365	6B	58	0.210673488124652	0.5	217	NA	NA	0.90288610246884	-0.0910043157443283
Kukri_c19751_873	2B	108	0.210958096188728	0.290322580645161	217	NA	NA	0.90288610246884	0.060102388956917
RAC875_c46980_148	7A	156	0.210969774321601	0.0552995391705069	217	NA	NA	0.90288610246884	0.117908113509205
RAC875_c99055_69	3A	174	0.211148897632576	0.264976958525346	217	NA	NA	0.90288610246884	0.0542648784023125
BS00042014_51	5B	69	0.211309151958235	0.186635944700461	217	NA	NA	0.90288610246884	0.0906407495134438
CAP7_c1155_57	5B	69	0.211309151959366	0.186635944700461	217	NA	NA	0.90288610246884	-0.0906407495133124
wsnp_BE488779D_Ta_1_2	2D	41	0.211470162770325	0.147465437788018	217	NA	NA	0.90288610246884	-0.0803146023418861
BS00083146_51	2A	93	0.21148430121681	0.444700460829493	217	NA	NA	0.90288610246884	0.0494662803098009
BS00039135_51	1B	110	0.211753180416243	0.428571428571429	217	NA	NA	0.902924945461598	-0.0535531243566254
RAC875_c10286_1247	3A	78	0.211883447758591	0.262672811059908	217	NA	NA	0.902924945461598	0.0603042053561254
wsnp_Ex_c7776_13247365	2B	21	0.212169777588079	0.290322580645161	217	NA	NA	0.902924945461598	0.0598294672974689
RAC875_c15109_106	3A	131	0.212224129317217	0.421658986175115	217	NA	NA	0.902924945461598	0.0593527257524897
IAAV6100	1A	142	0.212230278261854	0.255760368663594	217	NA	NA	0.902924945461598	-0.0582915261910557
Tdurum_contig13879_919	1B	160	0.212337123134561	0.274193548387097	217	NA	NA	0.902924945461598	0.05564767617755
RAC875_rep_c111778_387	7A	126	0.212616216317244	0.308755760368664	217	NA	NA	0.903513385157528	0.0598409350927831
Excalibur_c12135_100	2B	82	0.212848971551265	0.444700460829493	217	NA	NA	0.903904263446211	0.065103345766957
BobWhite_s66966_118	4A	127	0.213110466749215	0.184331797235023	217	NA	NA	0.904416594181566	0.0918358721995247
RAC875_rep_c70874_1309	7B	72	0.214279418662508	0.451612903225806	217	NA	NA	0.908776847577254	0.0960713839434959
tplb0042a21_1091	2B	161	0.214507450110605	0.264976958525346	217	NA	NA	0.909143456871416	0.0592279953239299
wsnp_Ex_rep_c66893_65301351	3B	82	0.214798936011572	0.15668202764977	217	NA	NA	0.909778343093867	0.0707949258221277
BS00022522_51	7B	134	0.215002098698879	0.175115207373272	217	NA	NA	0.910038546964735	-0.0681846864769469
wsnp_BG274294B_Ta_2_3	1B	77	0.215477763977426	0.135944700460829	217	NA	NA	0.910417124678141	0.0694021776429548
BS00078413_51	1B	134	0.215737156371455	0.467741935483871	217	NA	NA	0.910417124678141	-0.0513931125033302
Kukri_c45607_199	1A	35	0.215753978871451	0.170506912442396	217	NA	NA	0.910417124678141	0.0777034695655914
wsnp_Ex_c4480_8056013	6D	161	0.215848599793595	0.34331797235023	217	NA	NA	0.910417124678141	-0.0567325742702351
BS00074230_51	7A	113	0.21591481573578	0.0967741935483871	217	NA	NA	0.910417124678141	-0.0925350350167236
Tdurum_contig67161_99	7B	136	0.21594226458259	0.474654377880184	217	NA	NA	0.910417124678141	-0.0583248663722777
Tdurum_contig697_73	3A	86	0.216270083775878	0.0829493087557604	217	NA	NA	0.910985194884886	0.0998160009212423
BobWhite_c39656_106	1B	91	0.21636075723399	0.274193548387097	217	NA	NA	0.910985194884886	-0.0621195335689215
RAC875_c7670_219	4A	127	0.216661106524775	0.17741935483871	217	NA	NA	0.911652008516107	-0.0896623732183528
Excalibur_c64302_103	3A	86	0.21682032783823	0.377880184331797	217	NA	NA	0.911724508873134	-0.0588195731276855
RAC875_c101793_136	3D	36	0.216983947949555	0.108294930875576	217	NA	NA	0.91181539907336	0.0861517305946435
BS00065680_51	6B	49	0.217330828981984	0.0737327188940092	217	NA	NA	0.912032054017735	0.0948151890296582
IAAV3802	1B	84	0.217460287047353	0.158986175115207	217	NA	NA	0.912032054017735	-0.087727200507274
Ku_c34562_480	2B	72	0.21746162197495	0.172811059907834	217	NA	NA	0.912032054017735	0.0790363187120739
tplb0062a17_679	3B	80	0.21787685318317	0.488479262672811	217	NA	NA	0.912789014282678	0.0614747110645446
RAC875_c36922_829	3A	24	0.217926422503558	0.442396313364055	217	NA	NA	0.912789014282678	-0.053169505121879
CAP11_c3942_361	2D	45	0.218098908923775	0.288018433179724	217	NA	NA	0.912915967535568	-0.0622895178239844
IAAV5743	2B	157	0.218273335247187	0.0414746543778802	217	NA	NA	0.913050870112176	0.109819139906421
BobWhite_c5178_188	2A	149	0.218630298880022	0.338709677419355	217	NA	NA	0.913319955576397	0.0568619119853722
Kukri_c12079_204	3A	123	0.218677705887152	0.347926267281106	217	NA	NA	0.913319955576397	0.0573630504632909
wsnp_Ex_rep_c68183_66958099	1A	70	0.218802762589479	0.0898617511520737	217	NA	NA	0.913319955576397	0.129846610043856
Ra_c58315_265	1A	76	0.218998494394243	0.320276497695853	217	NA	NA	0.913319955576397	-0.0613889288919047
BS00104667_51	2B	114	0.219221678552834	0.237327188940092	217	NA	NA	0.913319955576397	0.0710976151558356
RFL_Contig4977_2333	1B	76	0.21924432924655	0.133640552995392	217	NA	NA	0.913319955576397	-0.078960741363133
D_GDS7LZN02F4FP5_176	5D	204	0.219338437351863	0.311059907834101	217	NA	NA	0.913319955576397	-0.0601564855003716
wsnp_Ex_c17452_26163465	1B	70	0.21947557879682	0.331797235023041	217	NA	NA	0.913319955576397	-0.0571463802814023
BS00040336_51	2A	104	0.219763968289966	0.486175115207373	217	NA	NA	0.913441842661884	0.0629425659716176
RAC875_c46007_340	2D	43	0.219918750600464	0.262672811059908	217	NA	NA	0.913441842661884	-0.0656564846705692
tplb0057d20_531	5B	137	0.220105386432792	0.251152073732719	217	NA	NA	0.913441842661884	0.0610136181433987
wsnp_Ex_c6817_11761300	1A	71	0.220345631596937	0.352534562211982	217	NA	NA	0.913441842661884	-0.0739005754573263
BobWhite_rep_c50145_387	5A	37	0.220513491171979	0.317972350230415	217	NA	NA	0.913441842661884	0.05432483802905
BS00105877_51	6D	155	0.220641403850338	0.476958525345622	217	NA	NA	0.913441842661884	0.0582179066121071
RAC875_c69068_71	2A	104	0.220873993198736	0.278801843317972	217	NA	NA	0.913441842661884	-0.0701639199303408
wsnp_Ex_c7246_12443506	2B	91	0.221525699719055	0.317972350230415	217	NA	NA	0.913441842661884	-0.0773635580136016
RAC875_c5518_1401	5B	41	0.221610118074568	0.195852534562212	217	NA	NA	0.913441842661884	-0.103323424108282
Tdurum_contig42418_2618	6A	136	0.221628319433932	0.389400921658986	217	NA	NA	0.913441842661884	-0.0593424608027995
CAP8_c818_370	1B	80	0.221848641154458	0.45852534562212	217	NA	NA	0.913441842661884	-0.062051235042766
Tdurum_contig29823_203	6A	27	0.221886617610918	0.400921658986175	217	NA	NA	0.913441842661884	0.0553691985185623
Kukri_rep_c69910_1153	1A	35	0.222047390265051	0.152073732718894	217	NA	NA	0.913441842661884	-0.079316435678864
Ku_c67089_214	7D	96	0.222104738568909	0.131336405529954	217	NA	NA	0.913441842661884	-0.074621467788603
Ku_c22026_1410	6B	64	0.222371725029349	0.486175115207373	217	NA	NA	0.913441842661884	-0.104247278097901
Kukri_c76470_79	7A	51	0.22239453682272	0.248847926267281	217	NA	NA	0.913441842661884	0.0608820736397018
BobWhite_c8680_918	4A	135	0.222730668122564	0.175115207373272	217	NA	NA	0.913441842661884	-0.0899941928098507
IACX8322	4A	127	0.222730668122564	0.175115207373272	217	NA	NA	0.913441842661884	-0.0899941928098507
IAAV3027	7A	136	0.222737900936544	0.465437788018433	217	NA	NA	0.913441842661884	-0.0737068332541853
Kukri_rep_c71152_906	2D	42	0.222896655615371	0.359447004608295	217	NA	NA	0.913441842661884	-0.0605327764824395
wsnp_JD_c29019_23208279	3B	82	0.222907984295417	0.205069124423963	217	NA	NA	0.913441842661884	0.068678615516772
Ra_c17685_927	1B	108	0.222992116079841	0.13594470046083	217	NA	NA	0.913441842661884	0.0703244691276126
Excalibur_c53632_204	7A	128	0.223066255951687	0.311059907834101	217	NA	NA	0.913441842661884	0.0682830876402321
RAC875_c55774_126	7A	35	0.223106977033486	0.463133640552995	217	NA	NA	0.913441842661884	0.0594013044831705
Excalibur_c42110_66	2A	142	0.223282675947873	0.0990783410138249	217	NA	NA	0.913441842661884	0.0940958199527469
RAC875_rep_c82061_78	3B	69	0.223410699306476	0.394009216589862	217	NA	NA	0.913441842661884	-0.0619714750721414
wsnp_Ex_c5155_9140608	5B	97	0.223775229671594	0.483870967741935	217	NA	NA	0.913441842661884	-0.0544738312720554
Ku_c20136_198	7B	77	0.223942434221401	0.214285714285714	217	NA	NA	0.913441842661884	0.0704495158760139
Tdurum_contig47476_495	4A	150	0.224082107562893	0.110599078341014	217	NA	NA	0.913441842661884	0.100778916373059
Tdurum_contig52096_270	7B	155	0.224194508520906	0.380184331797235	217	NA	NA	0.913441842661884	0.0495159189009975
RFL_Contig385_761	2B	134	0.224467963304005	0.410138248847926	217	NA	NA	0.913441842661884	-0.0903512725480553
BS00102772_51	7A	97	0.224479543181177	0.470046082949309	217	NA	NA	0.913441842661884	0.0566978853601583
BS00072840_51	2B	161	0.224560790748509	0.145161290322581	217	NA	NA	0.913441842661884	0.0683088773554772
wsnp_Ex_c10100_16600633	1A	71	0.22479153110022	0.368663594470046	217	NA	NA	0.913441842661884	0.0731659832919078
wsnp_Ku_c4951_8856170	1B	70	0.224997105360964	0.32258064516129	217	NA	NA	0.913441842661884	0.0581386880676291
Kukri_c28866_183	7A	51	0.225081241077258	0.255760368663594	217	NA	NA	0.913441842661884	0.0603051772057359
RAC875_c23724_118	7B	72	0.225191388766572	0.405529953917051	217	NA	NA	0.913441842661884	-0.0872562689742367
wsnp_BE500291A_Ta_2_1	5A	16	0.225227872687014	0.495391705069124	217	NA	NA	0.913441842661884	-0.0583612896380394
Kukri_c96249_58	5D	130	0.225434848331565	0.15668202764977	217	NA	NA	0.913441842661884	-0.0644622306944456
BS00094343_51	5A	61	0.225447035562872	0.271889400921659	217	NA	NA	0.913441842661884	0.05885999163627
Kukri_rep_c78644_408	4B	96	0.225468850808493	0.0783410138248848	217	NA	NA	0.913441842661884	0.0829999345368631
Tdurum_contig5017_993	5B	128	0.225781523415709	0.0668202764976958	217	NA	NA	0.913441842661884	0.10269488748196
BobWhite_c36070_89	6A	41	0.225786021143576	0.407834101382488	217	NA	NA	0.913441842661884	-0.0607224384443086
Ku_c31046_525	3B	72	0.225830569334578	0.195852534562212	217	NA	NA	0.913441842661884	0.0753998260536406
RAC875_c98387_130	2B	140	0.226077064689725	0.23963133640553	217	NA	NA	0.913441842661884	-0.0751791845258047
wsnp_Ex_c7447_12752449	1B	78	0.226437005806726	0.1036866359447	217	NA	NA	0.913441842661884	0.0756313350085929
wsnp_Ex_c7447_12751589	1B	79	0.226437005808069	0.103686635944701	217	NA	NA	0.913441842661884	-0.0756313350085094
RFL_Contig1622_1259	6A	25	0.22658353726399	0.237327188940092	217	NA	NA	0.913441842661884	-0.0600973880278026
wsnp_Ex_c1097_2105209	3B	63	0.226634733422531	0.13594470046083	217	NA	NA	0.913441842661884	0.0724674629150854
Tdurum_contig7144_602	2B	108	0.226679693725866	0.108294930875576	217	NA	NA	0.913441842661884	-0.0903647519908759
BS00110072_51	3B	77	0.227139753133283	0.0714285714285714	217	NA	NA	0.913441842661884	0.119075792478817
wsnp_Ex_c6245_10887043	3B	77	0.227139753133283	0.0714285714285714	217	NA	NA	0.913441842661884	0.119075792478817
RAC875_c1215_1525	6A	48	0.227147859397889	0.463133640552995	217	NA	NA	0.913441842661884	-0.0698783607791569
Tdurum_contig8441_602	7A	114	0.227286120882126	0.357142857142857	217	NA	NA	0.913441842661884	0.0601750702715513
wsnp_Ku_c9583_16038698	6A	72	0.227404914212417	0.317972350230415	217	NA	NA	0.913441842661884	-0.0669584799095304
Ex_c55735_1012	2B	106	0.227568950266446	0.209677419354839	217	NA	NA	0.913441842661884	-0.0590268316079232
BS00080047_51	6B	114	0.227948696676184	0.474654377880184	217	NA	NA	0.913441842661884	0.0575315536625105
BS00105522_51	6D	155	0.227948696676184	0.474654377880184	217	NA	NA	0.913441842661884	0.0575315536625105
BS00039211_51	2D	41	0.227985953570623	0.36405529953917	217	NA	NA	0.913441842661884	-0.0592495718988388
Ku_c4349_1791	5B	41	0.228065182065498	0.21889400921659	217	NA	NA	0.913441842661884	-0.089135024838555
Ra_c39588_830	6B	114	0.228182637537714	0.440092165898618	217	NA	NA	0.913441842661884	0.054520894220996
Tdurum_contig42487_1555	7A	213	0.228973709437378	0.456221198156682	217	NA	NA	0.913766750189973	-0.0536456485276595
BS00031200_51	1A	71	0.229042126979987	0.357142857142857	217	NA	NA	0.913766750189973	0.0676374088842735
wsnp_Ex_c6209_10838852	5A	16	0.229110443757382	0.228110599078341	217	NA	NA	0.913766750189973	0.0539338322711131
Tdurum_contig82190_124	5A	84	0.22922907826097	0.285714285714286	217	NA	NA	0.913766750189973	0.0571693377648472
Ex_c16948_754	2B	115	0.22946719414502	0.334101382488479	217	NA	NA	0.913766750189973	0.0835497899883677
BS00022417_51	2B	91	0.229509369902589	0.334101382488479	217	NA	NA	0.913766750189973	-0.0715656203908281
BS00092845_51	6B	10	0.229653691541558	0.165898617511521	217	NA	NA	0.913766750189973	0.0648177462920572
Kukri_c54729_181	3A	85	0.229680107330886	0.200460829493088	217	NA	NA	0.913766750189973	-0.0677706806811589
wsnp_Ex_rep_c67727_66398596	3A	86	0.22985746806892	0.149769585253456	217	NA	NA	0.913766750189973	-0.0753511486260692
BobWhite_rep_c50066_63	5B	20	0.230021627450019	0.230414746543779	217	NA	NA	0.913766750189973	0.0581344980082825
BS00109036_51	6B	79	0.230364659370195	0.168202764976959	217	NA	NA	0.913766750189973	0.0711270716181929
RAC875_c5129_280	6B	79	0.230364659370574	0.168202764976959	217	NA	NA	0.913766750189973	-0.0711270716181343
wsnp_Ex_c5839_10246915	7A	213	0.230385026805099	0.290322580645161	217	NA	NA	0.913766750189973	0.0621446663646132
BS00087437_51	1A	70	0.230431567327478	0.308755760368664	217	NA	NA	0.913766750189973	0.0592753307653382
wsnp_Ku_c16354_25219645	4D	154	0.230592261790374	0.368663594470046	217	NA	NA	0.913766750189973	-0.0443728759662179
Ku_c2606_779	6B	64	0.230692972439194	0.483870967741935	217	NA	NA	0.913766750189973	-0.104250590487538
wsnp_Ex_c4331_7808746	4A	127	0.230780024994068	0.17741935483871	217	NA	NA	0.913766750189973	-0.0923862588357274
Ku_c31363_2165	1B	31	0.231058079790057	0.253456221198157	217	NA	NA	0.913766750189973	-0.0745575506067908
RAC875_c61824_194	3B	145	0.231069568571478	0.308755760368664	217	NA	NA	0.913766750189973	0.0596088329374744
BS00067806_51	2A	104	0.231109983228238	0.486175115207373	217	NA	NA	0.913766750189973	0.0611530678785357
wsnp_Ex_c5123_9087869	2B	114	0.231574290218453	0.223502304147465	217	NA	NA	0.914199294155509	0.06792343398455
wsnp_Ku_c5378_9559013	3A	91	0.231914456434567	0.0967741935483871	217	NA	NA	0.914199294155509	0.07870572584938
Kukri_c54678_88	1A	87	0.232231146545265	0.370967741935484	217	NA	NA	0.914199294155509	-0.04699871200582
Excalibur_c32467_676	4B	76	0.232412490525108	0.290322580645161	217	NA	NA	0.914199294155509	0.0552260001471225
BS00089400_51	3A	86	0.232649002325335	0.0806451612903226	217	NA	NA	0.914199294155509	0.0960111796563297
BS00010992_51	1B	63	0.232653673244528	0.119815668202765	217	NA	NA	0.914199294155509	0.165830677105987
wsnp_Ku_c13952_22097856	1B	174	0.232702337775632	0.241935483870968	217	NA	NA	0.914199294155509	-0.060834844002434
RAC875_c992_718	2A	108	0.233098592613108	0.488479262672811	217	NA	NA	0.914199294155509	-0.0623654822167765
BS00048067_51	4A	134	0.233355750185475	0.179723502304147	217	NA	NA	0.914199294155509	0.0893898073605044
BS00064349_51	1B	95	0.23341396674882	0.394009216589862	217	NA	NA	0.914199294155509	0.0669095215275988
BobWhite_c47168_289	4A	144	0.233574969466359	0.290322580645161	217	NA	NA	0.914199294155509	0.0636793299134766
wsnp_Ku_c40218_48484410	3A	84	0.233690113671194	0.304147465437788	217	NA	NA	0.914199294155509	0.0538991599184016
BobWhite_c15802_720	6A	22	0.233876723714743	0.308755760368664	217	NA	NA	0.914199294155509	-0.0573718148479188
BS00030571_51	4B	75	0.234024735907255	0.423963133640553	217	NA	NA	0.914199294155509	0.0561731947687676
BS00048794_51	4B	75	0.234024735907255	0.423963133640553	217	NA	NA	0.914199294155509	0.0561731947687676
BS00066783_51	4B	105	0.234086537163726	0.126728110599078	217	NA	NA	0.914199294155509	0.0648885954412748
Kukri_c45412_177	7A	130	0.23438019714407	0.225806451612903	217	NA	NA	0.914199294155509	0.0656790536370977
RAC875_c10132_462	2B	115	0.234507456157922	0.103686635944701	217	NA	NA	0.914199294155509	-0.0877021007856058
RAC875_c17459_566	2B	114	0.234507456157922	0.103686635944701	217	NA	NA	0.914199294155509	-0.0877021007856058
BS00069723_51	1B	70	0.234578826417785	0.124423963133641	217	NA	NA	0.914199294155509	-0.0749053729030145
Kukri_c25725_1921	6B	70	0.234795374823194	0.251152073732719	217	NA	NA	0.914199294155509	-0.056967259178144
Ku_c47168_563	5A	57	0.235098601285608	0.0552995391705069	217	NA	NA	0.914199294155509	0.0945382362980034
BS00066128_51	7D	146	0.235200115596495	0.0967741935483871	217	NA	NA	0.914199294155509	-0.0722200576702932
JD_c23336_253	3B	23	0.235488964244328	0.223502304147465	217	NA	NA	0.914199294155509	-0.0573361521901106
Kukri_c78330_327	7B	71	0.235527318432172	0.442396313364055	217	NA	NA	0.914199294155509	0.089643891769569
Excalibur_c4789_2748	6D	9	0.235761168735212	0.221198156682028	217	NA	NA	0.914199294155509	-0.062996234094129
BS00038217_51	2B	84	0.235770897869591	0.320276497695853	217	NA	NA	0.914199294155509	0.0744791074552893
Ku_c1575_338	3B	81	0.235974586621049	0.188940092165899	217	NA	NA	0.914199294155509	-0.0667678251397206
RAC875_c32503_134	2B	95	0.236246206568674	0.354838709677419	217	NA	NA	0.914199294155509	0.0524434803691172
Kukri_c49784_86	2B	169	0.236463535524817	0.488479262672811	217	NA	NA	0.914199294155509	0.050512277987437
Ra_c4051_1010	2B	108	0.236536886834344	0.108294930875576	217	NA	NA	0.914199294155509	0.0844507872232505
RAC875_c45678_1083	1B	84	0.236568560662817	0.45852534562212	217	NA	NA	0.914199294155509	0.0517001403996744
BS00010819_51	7B	157	0.236774123619506	0.175115207373272	217	NA	NA	0.914199294155509	0.0594968907548292
Tdurum_contig25770_308	6A	48	0.236818107913723	0.451612903225806	217	NA	NA	0.914199294155509	0.0688735704210544
BobWhite_c15870_540	6A	48	0.236818107914352	0.451612903225806	217	NA	NA	0.914199294155509	-0.0688735704209478
BS00067003_51	1B	57	0.237185671820293	0.214285714285714	217	NA	NA	0.914199294155509	0.0573846267705918
RAC875_c52124_90	7A	122	0.237249589785621	0.285714285714286	217	NA	NA	0.914199294155509	-0.0627581732525684
RAC875_c10372_671	7B	151	0.237332463586824	0.223502304147465	217	NA	NA	0.914199294155509	-0.0527385579785946
wsnp_BF293181A_Ta_2_4	7A	136	0.237342455221954	0.101382488479263	217	NA	NA	0.914199294155509	0.0866150515734478
Excalibur_c71500_231	2B	107	0.237362043010186	0.0898617511520737	217	NA	NA	0.914199294155509	0.0914726094816913
Tdurum_contig12459_491	2B	108	0.237362043011777	0.0898617511520737	217	NA	NA	0.914199294155509	-0.0914726094815705
Ra_c23129_348	5A	43	0.237446344678702	0.0691244239631337	217	NA	NA	0.914199294155509	0.087548223628346
wsnp_Ku_c4299_7814936	7A	42	0.237642716018738	0.105990783410138	217	NA	NA	0.914199294155509	-0.0817225304868003
BS00022049_51	7A	130	0.237810852905128	0.21889400921659	217	NA	NA	0.914199294155509	-0.0669351202933974
BobWhite_c14304_687	1B	86	0.237843544255215	0.0875576036866359	217	NA	NA	0.914199294155509	-0.0839753421748952
BobWhite_c17385_55	6A	99	0.237843544255215	0.0875576036866359	217	NA	NA	0.914199294155509	-0.0839753421748952
BobWhite_c43213_184	3A	85	0.237911076239504	0.202764976958525	217	NA	NA	0.914199294155509	0.0670822839435985
wsnp_Ex_c25782_35041189	1B	61	0.238790717583627	0.244239631336406	217	NA	NA	0.916074096601298	0.0598937921881273
wsnp_Ex_c28679_37784954	3A	188	0.238816570971165	0.493087557603687	217	NA	NA	0.916074096601298	0.045402804803885
wsnp_Ex_c8240_13914674	3A	47	0.238826979864596	0.188940092165899	217	NA	NA	0.916074096601298	0.0542809412468586
Tdurum_contig32579_121	6B	88	0.238998400668106	0.182027649769585	217	NA	NA	0.916184316829794	0.0593567054468256
BS00011622_51	7A	213	0.239186831180838	0.23963133640553	217	NA	NA	0.916359572202961	0.0575835396569548
RAC875_c35688_178	2A	151	0.239342355788195	0.13594470046083	217	NA	NA	0.91640862642576	0.0823343358180324
RAC875_c15003_377	3A	123	0.239525359576586	0.19815668202765	217	NA	NA	0.916562773445327	0.068708285824929
RAC875_c52560_438	7A	81	0.239779640801685	0.161290322580645	217	NA	NA	0.91683124088312	0.0649763217337185
Excalibur_c35074_257	2B	118	0.23995140258791	0.338709677419355	217	NA	NA	0.91683124088312	-0.0818915793341262
RAC875_c2105_740	5B	95	0.240040513526978	0.453917050691244	217	NA	NA	0.91683124088312	0.0565103312635671
BS00065152_51	6A	99	0.240482085091938	0.0829493087557604	217	NA	NA	0.91683124088312	0.0858236037716633
wsnp_Ex_c17185_25829084	6A	85	0.240703369255597	0.129032258064516	217	NA	NA	0.91683124088312	-0.0778753677138386
wsnp_Ex_c6378_11086366	1B	91	0.240767265133442	0.271889400921659	217	NA	NA	0.91683124088312	0.0591893091814981
BS00095061_51	3B	67	0.24160071269305	0.317972350230415	217	NA	NA	0.91683124088312	0.0610001878194311
BS00054496_51	3D	122	0.241824302670799	0.140552995391705	217	NA	NA	0.91683124088312	-0.0655382471499681
BS00075731_51	7A	232	0.241999237553285	0.131336405529954	217	NA	NA	0.91683124088312	-0.0762612014435717
wsnp_Ku_c29780_39658445	5B	58	0.242362318142193	0.315668202764977	217	NA	NA	0.91683124088312	-0.0562911124245034
wsnp_Ex_c47152_52446529	5B	60	0.242362318142614	0.315668202764977	217	NA	NA	0.91683124088312	0.0562911124245389
Tdurum_contig30909_76	7B	168	0.242595714416819	0.271889400921659	217	NA	NA	0.91683124088312	0.0603733140541216
BS00021919_51	3D	153	0.242662534069129	0.246543778801843	217	NA	NA	0.91683124088312	-0.0490627824043006
RAC875_c113582_346	1B	31	0.242687567185567	0.117511520737327	217	NA	NA	0.91683124088312	-0.185340640839286
wsnp_Ex_c2870_5296539	5B	160	0.242724574241092	0.195852534562212	217	NA	NA	0.91683124088312	-0.0592612569872344
wsnp_BF202806B_Ta_2_1	7B	134	0.242933677059966	0.135944700460829	217	NA	NA	0.91683124088312	0.0690342912845257
Kukri_c26517_691	7A	134	0.243160302041501	0.230414746543779	217	NA	NA	0.91683124088312	0.062615582373418
Kukri_c41797_393	5A	53	0.243187528800977	0.451612903225806	217	NA	NA	0.91683124088312	0.0451111725667381
BS00064783_51	7B	144	0.243313648666704	0.230414746543779	217	NA	NA	0.91683124088312	-0.0519825786026811
RAC875_c10372_542	7B	144	0.243313648666704	0.230414746543779	217	NA	NA	0.91683124088312	-0.0519825786026811
BobWhite_c15802_72	6A	27	0.243322161787991	0.315668202764977	217	NA	NA	0.91683124088312	0.0558677765430531
BS00024643_51	2A	151	0.243322541612303	0.172811059907834	217	NA	NA	0.91683124088312	-0.0779150633915719
Tdurum_contig70819_393	6A	141	0.243827461545693	0.294930875576037	217	NA	NA	0.91683124088312	-0.0616826837089555
BS00093975_51	3A	24	0.244220928950829	0.207373271889401	217	NA	NA	0.91683124088312	0.0672420361141128
wsnp_Ku_c14275_22535576	5A	56	0.244292409407709	0.158986175115207	217	NA	NA	0.91683124088312	-0.0608420772334526
BobWhite_c911_127	7A	128	0.244341108538901	0.244239631336406	217	NA	NA	0.91683124088312	0.0645648315765008
wsnp_Ku_c4910_8793327	6B	99	0.244596488138814	0.488479262672811	217	NA	NA	0.91683124088312	0.0456858345339626
CAP11_c1820_244	2B	153	0.244832124504775	0.336405529953917	217	NA	NA	0.91683124088312	0.0512251277910103
CAP11_c2984_419	1A	70	0.244855224132355	0.101382488479263	217	NA	NA	0.91683124088312	0.110429677948844
Kukri_c9713_1999	2A	108	0.244866524406508	0.486175115207373	217	NA	NA	0.91683124088312	-0.060762834533449
RAC875_c5799_224	3B	46	0.2449535821516	0.412442396313364	217	NA	NA	0.91683124088312	-0.0499754615757304
RAC875_c13_1589	5A	45	0.245100898519901	0.267281105990783	217	NA	NA	0.91683124088312	-0.0587365887924634
Kukri_c28160_2017	7B	147	0.24524830286975	0.269585253456221	217	NA	NA	0.91683124088312	-0.0531437514015547
wsnp_Ku_c3953_7233359	5A	111	0.245251923728113	0.110599078341014	217	NA	NA	0.91683124088312	-0.0833630846922659
BS00093993_51	2B	108	0.245391003594332	0.290322580645161	217	NA	NA	0.91683124088312	-0.0531033007394228
Tdurum_contig51566_427	6A	128	0.245462851285049	0.0668202764976958	217	NA	NA	0.91683124088312	-0.0832833972263245
wsnp_Ra_c27733_37249132	5B	72	0.245507600179383	0.129032258064516	217	NA	NA	0.91683124088312	-0.0825981083476108
RFL_Contig4956_2526	7A	127	0.24553159946012	0.0529953917050692	217	NA	NA	0.91683124088312	-0.10524425989621
wsnp_Ku_rep_c105822_91859983	2D	37	0.245584929522709	0.442396313364055	217	NA	NA	0.91683124088312	-0.0469722887080621
Tdurum_contig68637_256	1B	44	0.245587846188006	0.357142857142857	217	NA	NA	0.91683124088312	0.0584158849581797
Excalibur_c23801_115	5B	183	0.245657950081488	0.0691244239631337	217	NA	NA	0.91683124088312	0.0956997775747084
RAC875_c62550_470	1A	140	0.246130677470278	0.391705069124424	217	NA	NA	0.91683124088312	-0.0481376568226182
tplb0023b14_704	1B	70	0.246393805268674	0.334101382488479	217	NA	NA	0.91683124088312	0.0536875883537817
BobWhite_c41535_52	2B	75	0.246786681487144	0.0783410138248848	217	NA	NA	0.91683124088312	0.0927202453269675
Excalibur_rep_c66942_58	3B	82	0.247240622468829	0.447004608294931	217	NA	NA	0.91683124088312	-0.0432994021332949
Excalibur_c6501_477	3A	85	0.24727509508689	0.0967741935483871	217	NA	NA	0.91683124088312	0.0830301928163095
Excalibur_c6782_253	3B	6	0.247426330161776	0.262672811059908	217	NA	NA	0.91683124088312	-0.055872717677671
BobWhite_rep_c66957_84	7B	70	0.247763576186479	0.320276497695853	217	NA	NA	0.91683124088312	0.0877498397467917
CAP11_rep_c5191_192	6A	27	0.248137102409445	0.311059907834101	217	NA	NA	0.91683124088312	0.0548252814048169
wsnp_RFL_Contig3336_3426054	3B	63	0.248347157558531	0.288018433179724	217	NA	NA	0.91683124088312	0.058364047895445
BS00110292_51	3B	70	0.248368153882135	0.142857142857143	217	NA	NA	0.91683124088312	0.0785860878538358
Tdurum_contig9132_102	3B	69	0.248559747970353	0.161290322580645	217	NA	NA	0.91683124088312	0.0771851333903726
wsnp_Ku_c4067_7419106	7B	70	0.248585591524895	0.435483870967742	217	NA	NA	0.91683124088312	0.0903947302329016
BS00035640_51	7B	70	0.248632406717771	0.435483870967742	217	NA	NA	0.91683124088312	-0.0868782932784526
CAP11_c3827_198	6A	74	0.248635195905228	0.232718894009217	217	NA	NA	0.91683124088312	0.0649830506233187
Kukri_c373_916	6B	123	0.248686308437068	0.076036866359447	217	NA	NA	0.91683124088312	0.0903759727638658
RAC875_c14926_589	1A	53	0.248725572206105	0.188940092165899	217	NA	NA	0.91683124088312	0.0606532277548126
wsnp_JD_rep_c64505_41132927	2B	97	0.248763520321	0.493087557603687	217	NA	NA	0.91683124088312	-0.05856895544213
Kukri_c4599_482	3B	68	0.248917529971157	0.361751152073733	217	NA	NA	0.91683124088312	0.0575705163832296
wsnp_JD_c640_960796	2B	21	0.249067118858213	0.294930875576037	217	NA	NA	0.91683124088312	0.0556226483429398
RAC875_c1148_1175	5B	150	0.249428489176898	0.398617511520737	217	NA	NA	0.91683124088312	-0.0502780843694914
Excalibur_c31769_793	5A	93	0.24971681886683	0.161290322580645	217	NA	NA	0.91683124088312	-0.0702573507970214
wsnp_Ex_c9343_15514687	1A	137	0.249836435978573	0.117511520737327	217	NA	NA	0.91683124088312	-0.0795575113832285
Kukri_c27433_1819	5B	151	0.249956279818152	0.442396313364055	217	NA	NA	0.91683124088312	0.0505098102286077
Excalibur_c40993_1129	1B	78	0.24999862203561	0.23963133640553	217	NA	NA	0.91683124088312	-0.0509201227454597
IAAV5232	2A	151	0.250385143892096	0.209677419354839	217	NA	NA	0.91683124088312	-0.0807705031870398
BobWhite_c40455_116	3B	72	0.250708157926601	0.276497695852535	217	NA	NA	0.91683124088312	0.0653883811521361
BS00067337_51	2B	82	0.250842745556147	0.447004608294931	217	NA	NA	0.91683124088312	0.0591706445386251
Kukri_rep_c103893_875	2B	65	0.250852994904265	0.0737327188940092	217	NA	NA	0.91683124088312	0.101639441866103
Ra_c2322_174	1A	71	0.250880910687975	0.354838709677419	217	NA	NA	0.91683124088312	0.0654570147140348
BobWhite_c4399_447	7A	136	0.25098741487367	0.0829493087557603	217	NA	NA	0.91683124088312	-0.0875913934056598
Tdurum_contig57927_171	1A	114	0.251151559778109	0.205069124423963	217	NA	NA	0.91683124088312	-0.0550778698166638
IAAV691	2A	98	0.251216959510444	0.0898617511520737	217	NA	NA	0.91683124088312	0.0808717183246195
BobWhite_c47086_539	2D	41	0.251216959511318	0.0898617511520737	217	NA	NA	0.91683124088312	-0.0808717183245733
BS00063674_51	2D	40	0.251216959511318	0.0898617511520737	217	NA	NA	0.91683124088312	-0.0808717183245733
BS00106937_51	2D	40	0.251216959511318	0.0898617511520737	217	NA	NA	0.91683124088312	-0.0808717183245733
IAAV3173	2D	40	0.251216959511318	0.0898617511520737	217	NA	NA	0.91683124088312	-0.0808717183245733
Kukri_c46526_103	5D	24	0.251522748754224	0.45852534562212	217	NA	NA	0.91683124088312	0.0447484074263826
CAP12_c575_105	2A	150	0.251545277624057	0.444700460829493	217	NA	NA	0.91683124088312	0.0565247211309803
BS00063368_51	2A	150	0.251724336163694	0.168202764976959	217	NA	NA	0.91683124088312	0.080862771551935
wsnp_Ku_c6977_12078791	5A	92	0.251821542022274	0.168202764976959	217	NA	NA	0.91683124088312	0.06808366130943
BobWhite_c16847_99	3B	66	0.252110023136693	0.19815668202765	217	NA	NA	0.91683124088312	-0.0575961278964261
wsnp_Ex_c11697_18821490	1A	70	0.252172032694571	0.0990783410138249	217	NA	NA	0.91683124088312	0.110026999331691
Excalibur_rep_c79414_306	4B	37	0.252417517678359	0.380184331797235	217	NA	NA	0.91683124088312	0.0503662976357155
CAP11_rep_c8279_82	7D	112	0.25270308732651	0.456221198156682	217	NA	NA	0.91683124088312	-0.0460926464464713
Excalibur_rep_c67473_264	5B	68	0.252917783464303	0.0990783410138248	217	NA	NA	0.91683124088312	0.103764084452166
BS00094681_51	1A	71	0.253160772391267	0.36405529953917	217	NA	NA	0.91683124088312	0.0674439748542213
Kukri_rep_c69378_1842	5A	16	0.253316693030207	0.45852534562212	217	NA	NA	0.91683124088312	-0.0542628840596429
BS00105846_51	1B	29	0.253518310089239	0.449308755760369	217	NA	NA	0.91683124088312	0.0526220476024584
BS00010204_51	3A	85	0.25359006602868	0.205069124423963	217	NA	NA	0.91683124088312	0.0640999392125536
BS00062645_51	3A	85	0.25359006602868	0.205069124423963	217	NA	NA	0.91683124088312	0.0640999392125536
BS00021658_51	6B	87	0.253768068287637	0.0921658986175115	217	NA	NA	0.91683124088312	0.0725896944202962
BS00109999_51	6B	87	0.253768068288216	0.0921658986175116	217	NA	NA	0.91683124088312	-0.0725896944202589
tplb0045l08_298	6A	141	0.254017211561861	0.230414746543779	217	NA	NA	0.91683124088312	-0.0640744159981637
RAC875_c52566_644	2B	89	0.254301440683039	0.216589861751152	217	NA	NA	0.91683124088312	0.0765253798796053
Excalibur_c25921_230	2B	97	0.25431907095602	0.076036866359447	217	NA	NA	0.91683124088312	-0.0771492508462099
BS00046052_51	3B	63	0.254509989342693	0.161290322580645	217	NA	NA	0.91683124088312	-0.0659088187482286
BobWhite_c8218_162	1B	62	0.254865089234955	0.481566820276498	217	NA	NA	0.91683124088312	0.0518214561859196
RAC875_rep_c103893_601	2D	41	0.254904599615674	0.179723502304147	217	NA	NA	0.91683124088312	0.0663990850360126
wsnp_Ex_rep_c69738_68695568	1A	70	0.25504584021582	0.244239631336406	217	NA	NA	0.91683124088312	0.0754428442659787
Tdurum_contig51001_186	7A	33	0.255076633366929	0.271889400921659	217	NA	NA	0.91683124088312	-0.0635981303327711
IACX1891	1B	96	0.255130298119662	0.400921658986175	217	NA	NA	0.91683124088312	-0.0623481761240186
Ku_c7546_861	5B	206	0.255251656685011	0.267281105990783	217	NA	NA	0.91683124088312	0.0512168966955358
Excalibur_rep_c113131_624	6D	161	0.255289028755393	0.345622119815668	217	NA	NA	0.91683124088312	0.0517447962386086
BobWhite_c13373_250	2A	19	0.255380179710316	0.467741935483871	217	NA	NA	0.91683124088312	0.051214232707359
BS00047901_51	2D	9	0.25544162791224	0.389400921658986	217	NA	NA	0.91683124088312	0.0506349780981488
Excalibur_c17202_1833	1B	58	0.255465254422262	0.311059907834101	217	NA	NA	0.91683124088312	0.0652813458406598
RAC875_rep_c69619_145	2A	131	0.255467820672007	0.435483870967742	217	NA	NA	0.91683124088312	0.044092889314129
Kukri_c12822_132	7B	76	0.255528540189638	0.161290322580645	217	NA	NA	0.91683124088312	0.0766322172796947
tplb0037k05_1475	7B	72	0.255724353610215	0.45852534562212	217	NA	NA	0.91683124088312	0.0886662691646194
BS00048117_51	1A	70	0.25661704216026	0.0691244239631337	217	NA	NA	0.91683124088312	-0.112136750016731
Tdurum_contig44206_1503	7B	160	0.257020882979603	0.421658986175115	217	NA	NA	0.91683124088312	0.0446568635193749
BS00067682_51	7A	213	0.257063387351356	0.444700460829493	217	NA	NA	0.91683124088312	-0.050986150457426
BS00022202_51	7A	140	0.257218020752659	0.225806451612903	217	NA	NA	0.91683124088312	0.0523424157883952
BS00077768_51	2A	140	0.257453660972657	0.221198156682028	217	NA	NA	0.91683124088312	0.059331023606795
BobWhite_c28819_733	2A	108	0.257759917492077	0.423963133640553	217	NA	NA	0.91683124088312	0.0623114255840989
Excalibur_c8030_2139	5A	84	0.258054268835662	0.456221198156682	217	NA	NA	0.91683124088312	-0.0481438478488272
BS00022798_51	3A	24	0.258064034065414	0.207373271889401	217	NA	NA	0.91683124088312	0.0643360693779371
BobWhite_c5461_338	3A	24	0.258064034065577	0.207373271889401	217	NA	NA	0.91683124088312	-0.0643360693778163
RFL_Contig5706_1294	1B	70	0.258211937566367	0.331797235023041	217	NA	NA	0.91683124088312	-0.0526564652585364
wsnp_Ex_c18664_27540364	6D	9	0.258232643272625	0.211981566820276	217	NA	NA	0.91683124088312	-0.0535128111974874
Ex_c883_2618	4A	34	0.258454907686687	0.221198156682028	217	NA	NA	0.91683124088312	0.0570247445476113
wsnp_BE406351A_Ta_2_2	2A	108	0.258458632156719	0.490783410138249	217	NA	NA	0.91683124088312	-0.0589576205859004
wsnp_Ex_rep_c109274_92142043	6A	141	0.25851797346483	0.493087557603687	217	NA	NA	0.91683124088312	-0.0661068825334326
wsnp_Ex_c22089_31269531	6A	72	0.258592385378481	0.324884792626728	217	NA	NA	0.91683124088312	-0.0622744902781136
Tdurum_contig64407_297	6A	48	0.258720458295371	0.451612903225806	217	NA	NA	0.91683124088312	-0.0651287511291869
RAC875_c95948_614	2B	81	0.258870968211694	0.0829493087557603	217	NA	NA	0.91683124088312	0.0777959607714962
wsnp_Ex_c14530_22548417	6B	57	0.258952835607512	0.244239631336406	217	NA	NA	0.91683124088312	-0.0681592402310756
BobWhite_c6055_185	2D	41	0.259179076287182	0.359447004608295	217	NA	NA	0.91683124088312	-0.0561826405406975
Excalibur_c22877_1990	2D	41	0.259179076287182	0.359447004608295	217	NA	NA	0.91683124088312	-0.0561826405406975
BS00108019_51	5B	51	0.259233592935572	0.200460829493088	217	NA	NA	0.91683124088312	-0.059490873173047
BobWhite_c20374_162	7A	130	0.259235337636413	0.154377880184332	217	NA	NA	0.91683124088312	0.0670448868920452
Excalibur_c4699_215	5B	152	0.259301151333847	0.394009216589862	217	NA	NA	0.91683124088312	-0.0490808703255325
RAC875_c52566_551	2B	89	0.259578960975196	0.209677419354839	217	NA	NA	0.91683124088312	0.0772240848580417
BS00010403_51	6B	26	0.259582182543303	0.313364055299539	217	NA	NA	0.91683124088312	0.0483712969171535
RAC875_c39926_313	3B	77	0.259611353896666	0.0599078341013825	217	NA	NA	0.91683124088312	-0.095580037056294
BS00065107_51	3B	77	0.259611353897772	0.0599078341013825	217	NA	NA	0.91683124088312	0.0955800370562709
BS00022110_51	5A	49	0.259612616693255	0.497695852534562	217	NA	NA	0.91683124088312	0.0537820874773871
IAAV3448	7B	71	0.259727298786356	0.345622119815668	217	NA	NA	0.91683124088312	-0.0800044901001087
BobWhite_c7786_376	2B	96	0.259834228984771	0.186635944700461	217	NA	NA	0.91683124088312	-0.0633477453966691
wsnp_Ex_rep_c98716_85135069	6A	141	0.259904648345075	0.456221198156682	217	NA	NA	0.91683124088312	-0.0669869864688124
BS00056932_51	5A	16	0.260064832873241	0.410138248847926	217	NA	NA	0.91683124088312	-0.0509151459300377
BobWhite_rep_c61602_139	2B	99	0.260230464784876	0.103686635944701	217	NA	NA	0.91683124088312	0.071887403095559
JD_c1187_1398	3A	87	0.260236261450519	0.191244239631336	217	NA	NA	0.91683124088312	-0.0635601154599073
wsnp_Ex_c15944_24350833	3B	63	0.260402644266004	0.290322580645161	217	NA	NA	0.91683124088312	0.0571996321718942
wsnp_Ku_c2119_4098330	6B	8	0.260522490989651	0.135944700460829	217	NA	NA	0.91683124088312	0.0664280865094771
wsnp_Ex_rep_c70675_69579757	6A	137	0.260585113628982	0.241935483870968	217	NA	NA	0.91683124088312	-0.064036308912705
D_GA8KES401EYUM8_190	1D	90	0.260966942644376	0.43778801843318	217	NA	NA	0.917378286571064	-0.0781837597984065
Ra_c9061_2115	3B	73	0.261026340066241	0.202764976958525	217	NA	NA	0.917378286571064	-0.066909028967288
wsnp_BE403154A_Ta_2_9	6A	100	0.261290638132579	0.158986175115207	217	NA	NA	0.917577019710083	0.0676448536702559
Tdurum_contig13946_241	1A	57	0.261491683848859	0.147465437788018	217	NA	NA	0.917577019710083	-0.0692191491137351
BobWhite_c10740_179	6A	48	0.261564376532521	0.470046082949309	217	NA	NA	0.917577019710083	-0.0625565519902338
RFL_Contig4162_1757	5B	71	0.261654496665498	0.396313364055299	217	NA	NA	0.917577019710083	0.134219834508855
RAC875_rep_c91134_949	2B	114	0.261982691315044	0.0552995391705069	217	NA	NA	0.918226452474835	-0.0923837455888474
RAC875_c2545_1186	4B	90	0.26261256707456	0.0552995391705069	217	NA	NA	0.919643799841722	-0.0807913518364813
RAC875_c64292_78	6B	57	0.262961109793415	0.126728110599078	217	NA	NA	0.919643799841722	-0.0776710969156866
wsnp_Ex_rep_c76495_73453891	6A	141	0.263355820450108	0.460829493087558	217	NA	NA	0.919643799841722	-0.0674410652248412
wsnp_BE590634B_Ta_2_1	1B	96	0.263420108250056	0.398617511520737	217	NA	NA	0.919643799841722	0.0617081544188594
BobWhite_c17879_519	3A	113	0.26347692669654	0.0967741935483871	217	NA	NA	0.919643799841722	0.0796287065747965
Kukri_c9468_831	5A	53	0.263720594466994	0.0852534562211982	217	NA	NA	0.919643799841722	0.0983841055138726
wsnp_Ex_c50340_54659660	1B	41	0.263740800339197	0.474654377880184	217	NA	NA	0.919643799841722	0.0485674292434375
Excalibur_c25640_110	1B	174	0.264087013480191	0.23963133640553	217	NA	NA	0.919643799841722	0.0580546814612859
Kukri_c46932_155	5B	71	0.26448431472929	0.135944700460829	217	NA	NA	0.919643799841722	-0.0942426238857301
RAC875_rep_c72879_435	2B	108	0.264600368593187	0.0645161290322581	217	NA	NA	0.919643799841722	-0.0936744017371893
wsnp_BE443332B_Ta_2_2	1B	71	0.264939961063261	0.0852534562211982	217	NA	NA	0.919643799841722	0.0802638854894582
Excalibur_c42993_561	7A	117	0.264960371190137	0.470046082949309	217	NA	NA	0.919643799841722	0.052054695796997
wsnp_Ex_c5690_9994334	4A	42	0.265113401681279	0.0552995391705069	217	NA	NA	0.919643799841722	-0.0894760396334551
Tdurum_contig51605_137	3D	143	0.265165577993115	0.352534562211982	217	NA	NA	0.919643799841722	0.0513670128308377
IACX11290	1D	68	0.265173901430635	0.338709677419355	217	NA	NA	0.919643799841722	0.0559433502697644
JD_c947_819	5A	43	0.265214853561639	0.207373271889401	217	NA	NA	0.919643799841722	0.083339092613901
Excalibur_c31216_744	7A	136	0.265375222618037	0.0483870967741935	217	NA	NA	0.919643799841722	-0.10245391592694
JD_c107_683	1B	82	0.265397409813246	0.391705069124424	217	NA	NA	0.919643799841722	0.0530242061552215
IAAV7916	7A	113	0.265401328761783	0.490783410138249	217	NA	NA	0.919643799841722	-0.052271142051751
wsnp_Ex_c7291_12517871	3B	73	0.265456411379046	0.19815668202765	217	NA	NA	0.919643799841722	-0.0659996784748245
wsnp_Ex_c3747_6824863	1A	70	0.265706710530255	0.0944700460829493	217	NA	NA	0.919643799841722	-0.11481013249184
wsnp_Ex_c6934_11953178	1A	70	0.265706710530255	0.0944700460829493	217	NA	NA	0.919643799841722	-0.11481013249184
wsnp_Ra_c6474_11298858	1A	70	0.265706710531835	0.0944700460829493	217	NA	NA	0.919643799841722	0.114810132492028
RFL_Contig1896_1236	3A	45	0.265824465426917	0.465437788018433	217	NA	NA	0.919643799841722	-0.0457933871673859
Ra_c71978_532	2B	107	0.265979373056204	0.108294930875576	217	NA	NA	0.919684197304192	-0.0808499381413554
RAC875_c35200_230	2A	151	0.266346842766416	0.168202764976959	217	NA	NA	0.920285125158048	0.0740233986073378
CAP8_c3273_136	4B	71	0.266439814307555	0.188940092165899	217	NA	NA	0.920285125158048	0.0845800081710273
RAC875_c48107_65	4A	60	0.266894873764297	0.380184331797235	217	NA	NA	0.920780852323731	0.0479438872807378
wsnp_Ra_c16287_24905062	7A	136	0.266954177365029	0.470046082949309	217	NA	NA	0.920780852323731	0.0666593673871674
wsnp_Ex_c48257_53217539	5B	43	0.267013541041393	0.248847926267281	217	NA	NA	0.920780852323731	-0.0635547891376689
Ku_c16636_347	1B	96	0.267625738889066	0.232718894009217	217	NA	NA	0.921928603004852	0.0602431898537894
tplb0031m13_1902	4A	71	0.267633533094696	0.175115207373272	217	NA	NA	0.921928603004852	-0.0537538600771086
Ku_c12842_664	1D	45	0.267933534200015	0.124423963133641	217	NA	NA	0.922467143752438	-0.0731386515675041
D_F1BEJMU01A0OMY_356	2D	9	0.268230983729288	0.451612903225806	217	NA	NA	0.922996327184221	0.0464604146657059
RAC875_c106584_747	6A	21	0.268838319280221	0.313364055299539	217	NA	NA	0.924428642958347	-0.0532315558114362
BobWhite_c13238_386	5A	56	0.268935166647904	0.168202764976959	217	NA	NA	0.924428642958347	0.0568340102491138
BS00050993_51	7B	53	0.269322674499166	0.456221198156682	217	NA	NA	0.924623613750266	-0.0432573393852245
BS00003813_51	1A	70	0.269434389128493	0.0921658986175115	217	NA	NA	0.924623613750266	0.115754975465514
Kukri_c23382_1431	1A	70	0.269434389128493	0.0921658986175115	217	NA	NA	0.924623613750266	0.115754975465514
wsnp_Ex_c11658_18773086	7B	14	0.269787675945713	0.170506912442396	217	NA	NA	0.924623613750266	-0.0601910473912071
Ex_c5594_2818	5B	69	0.269918535610947	0.105990783410138	217	NA	NA	0.924623613750266	0.0991590122183084
wsnp_Ex_c57094_58953404	5A	27	0.269947187848072	0.138248847926267	217	NA	NA	0.924623613750266	-0.0579281081771192
BS00056258_51	3B	52	0.270148716165058	0.283410138248848	217	NA	NA	0.924623613750266	-0.0519103617293979
Kukri_c34353_821	2B	95	0.270457850495176	0.317972350230415	217	NA	NA	0.924623613750266	0.0511924093679283
Excalibur_c2433_324	5B	51	0.27067926772803	0.158986175115207	217	NA	NA	0.924623613750266	-0.0704722561379683
BS00095568_51	1B	70	0.271127026937169	0.126728110599078	217	NA	NA	0.924623613750266	0.0691857299717356
wsnp_RFL_Contig3759_4027999	6A	48	0.271334687517278	0.449308755760369	217	NA	NA	0.924623613750266	-0.0638651517750404
Tdurum_contig50954_475	3B	51	0.271588762308592	0.241935483870968	217	NA	NA	0.924623613750266	-0.0608959102576243
Tdurum_contig7992_605	4A	127	0.271787546069813	0.193548387096774	217	NA	NA	0.924623613750266	-0.0778473961519275
BS00077432_51	1A	84	0.272037571631497	0.172811059907834	217	NA	NA	0.924623613750266	0.0595570633722531
D_F5XZDLF02G9H4M_286	4A	110	0.272110657144539	0.421658986175115	217	NA	NA	0.924623613750266	-0.0458996741089415
BS00062892_51	4B	74	0.272278348773353	0.456221198156682	217	NA	NA	0.924623613750266	-0.0546878841001472
RFL_Contig1338_2062	1D	33	0.272342510256672	0.456221198156682	217	NA	NA	0.924623613750266	0.0482862422907289
CAP7_c4283_232	6A	100	0.272465061488832	0.154377880184332	217	NA	NA	0.924623613750266	0.0679217504645937
wsnp_Ex_rep_c68369_67180429	6A	100	0.272465061488832	0.154377880184332	217	NA	NA	0.924623613750266	0.0679217504645937
Excalibur_c6057_281	6A	72	0.272837908229107	0.327188940092166	217	NA	NA	0.924623613750266	0.0601393638193954
wsnp_Ex_c1246_2393978	4A	133	0.272860834884836	0.193548387096774	217	NA	NA	0.924623613750266	-0.0777019283316278
wsnp_Ra_c22775_32274079	4A	133	0.272860834884836	0.193548387096774	217	NA	NA	0.924623613750266	-0.0777019283316278
Tdurum_contig42643_194	6A	141	0.272970286237247	0.288018433179724	217	NA	NA	0.924623613750266	0.0593104487361771
Kukri_c27648_350	4A	135	0.273049739071114	0.168202764976959	217	NA	NA	0.924623613750266	0.0816828658732618
BS00022949_51	2B	91	0.273508050817286	0.32258064516129	217	NA	NA	0.924623613750266	0.0653144554552441
Excalibur_c4372_363	2A	151	0.273639426711827	0.357142857142857	217	NA	NA	0.924623613750266	0.0548046169001921
wsnp_Ex_rep_c69631_68583202	5B	57	0.273766031179713	0.453917050691244	217	NA	NA	0.924623613750266	0.0584596845300922
Kukri_c10530_1044	5B	58	0.273792153147977	0.313364055299539	217	NA	NA	0.924623613750266	-0.0584766248233137
BS00063823_51	5A	45	0.273877787195074	0.264976958525346	217	NA	NA	0.924623613750266	0.0562156255833983
Ku_c11813_215	1B	64	0.273891056214839	0.0737327188940092	217	NA	NA	0.924623613750266	-0.0833718126238416
RAC875_c13_1458	5A	45	0.274076106477403	0.258064516129032	217	NA	NA	0.924623613750266	0.0555266018192313
wsnp_Ex_rep_c109742_92411838	1A	82	0.27413853044223	0.228110599078341	217	NA	NA	0.924623613750266	0.0535970989129506
wsnp_Ex_c5547_9774195	3B	71	0.274260260677569	0.195852534562212	217	NA	NA	0.924623613750266	-0.0670317802995015
RAC875_rep_c107228_92	5A	84	0.274343771830967	0.449308755760369	217	NA	NA	0.924623613750266	0.047155117493336
Excalibur_c61806_213	2A	87	0.274410688738377	0.423963133640553	217	NA	NA	0.924623613750266	-0.0437865729838016
Kukri_c48787_108	2B	100	0.274448512663146	0.389400921658986	217	NA	NA	0.924623613750266	0.0512520441182183
wsnp_Ex_c5594_9848626	5B	69	0.274535261227079	0.188940092165899	217	NA	NA	0.924623613750266	0.0793558257522626
Excalibur_c34091_311	7A	130	0.27458388492442	0.152073732718894	217	NA	NA	0.924623613750266	0.0643827403866322
BS00040337_51	2A	108	0.274970926944363	0.493087557603687	217	NA	NA	0.924623613750266	-0.0555198133597621
Tdurum_contig5646_929	7A	33	0.275353218906209	0.493087557603687	217	NA	NA	0.924623613750266	0.0485950409777764
wsnp_Ex_rep_c106072_90285324	6B	72	0.275367496336659	0.076036866359447	217	NA	NA	0.924623613750266	0.0899106344825018
BS00063378_51	6A	99	0.275425843354059	0.112903225806452	217	NA	NA	0.924623613750266	-0.0760711681835033
Kukri_c19434_936	2D	9	0.275508377846819	0.449308755760369	217	NA	NA	0.924623613750266	0.0462285970984624
Kukri_c27874_515	4A	66	0.275538206019644	0.248847926267281	217	NA	NA	0.924623613750266	0.0507621989539473
tplb0057e06_1607	6A	37	0.275647810673353	0.186635944700461	217	NA	NA	0.924623613750266	0.0594435980381789
RAC875_c2253_238	6A	37	0.275647810674593	0.186635944700461	217	NA	NA	0.924623613750266	-0.0594435980380865
wsnp_Ex_c18733_27607958	1B	63	0.275788719420601	0.13594470046083	217	NA	NA	0.924623613750266	0.110992905623874
RAC875_c20161_821	5B	189	0.275958816686937	0.269585253456221	217	NA	NA	0.924623613750266	0.0492170339399038
Tdurum_contig82378_264	4B	56	0.276047884684513	0.472350230414747	217	NA	NA	0.924623613750266	0.0532808927239863
Excalibur_c9846_458	5B	68	0.276853751837609	0.0967741935483871	217	NA	NA	0.925775493173734	0.0965051232646772
BS00035083_51	7A	35	0.276939766878633	0.267281105990783	217	NA	NA	0.925775493173734	-0.0590921047341766
wsnp_Ex_c18754_27630557	5A	92	0.277058997492775	0.165898617511521	217	NA	NA	0.925775493173734	0.0658077680197522
CAP11_c3209_76	5A	93	0.277058997493719	0.165898617511521	217	NA	NA	0.925775493173734	-0.0658077680196403
Tdurum_contig97611_150	6A	19	0.277195685383133	0.414746543778802	217	NA	NA	0.925775493173734	0.0487015837952001
Kukri_c7146_870	6A	4	0.277390162215626	0.211981566820276	217	NA	NA	0.925775493173734	-0.057793592555015
wsnp_Ex_c3940_7144946	6B	70	0.277985231534891	0.248847926267281	217	NA	NA	0.925775493173734	-0.0512012894926848
BS00065555_51	4B	63	0.278322040347172	0.211981566820276	217	NA	NA	0.925775493173734	0.08321110439881
BS00020610_51	7A	127	0.278362018684554	0.306451612903226	217	NA	NA	0.925775493173734	0.0620232515406158
Kukri_c1831_1243	7A	51	0.278615215294646	0.246543778801843	217	NA	NA	0.925775493173734	-0.0529478864120065
BS00070861_51	2B	108	0.278912447733965	0.105990783410138	217	NA	NA	0.925775493173734	-0.0808788675305436
Excalibur_c23452_401	5B	178	0.279231174813153	0.410138248847926	217	NA	NA	0.925775493173734	0.0444080209924955
RAC875_c34515_86	5D	189	0.279267069060839	0.271889400921659	217	NA	NA	0.925775493173734	0.0507358456395437
BS00000006_51	5A	147	0.279571674695409	0.345622119815668	217	NA	NA	0.925775493173734	0.0517607953130224
CAP11_c896_88	4D	170	0.279598942874322	0.129032258064516	217	NA	NA	0.925775493173734	0.0782416755300908
Tdurum_contig56321_232	2A	152	0.27961213167223	0.338709677419355	217	NA	NA	0.925775493173734	0.0513302920664174
RAC875_c10628_1253	3D	98	0.27961598744853	0.142857142857143	217	NA	NA	0.925775493173734	-0.0663738559978828
RAC875_c76367_523	3A	24	0.279983269958595	0.209677419354839	217	NA	NA	0.925775493173734	0.0622493641445132
RAC875_c77648_367	3A	24	0.279983269958981	0.209677419354839	217	NA	NA	0.925775493173734	-0.0622493641443853
BS00071424_51	7A	137	0.280318808325767	0.292626728110599	217	NA	NA	0.925775493173734	0.0551367970344856
Tdurum_contig52015_1090	7A	35	0.280565230437615	0.311059907834101	217	NA	NA	0.925775493173734	0.0587608288618284
Tdurum_contig52015_1320	7A	35	0.280565230438318	0.311059907834101	217	NA	NA	0.925775493173734	-0.0587608288617218
BS00099804_51	7A	119	0.280910251942472	0.347926267281106	217	NA	NA	0.925775493173734	0.0488259575886261
Excalibur_c9183_1397	7A	42	0.281138044322278	0.115207373271889	217	NA	NA	0.925775493173734	0.069197409559095
Tdurum_contig69003_459	7A	42	0.28113804432269	0.115207373271889	217	NA	NA	0.925775493173734	-0.0691974095589956
wsnp_Ex_c23102_32328851	7A	141	0.281190096332007	0.341013824884793	217	NA	NA	0.925775493173734	0.0476032130666084
Tdurum_contig29989_132	4B	63	0.28168460853363	0.453917050691244	217	NA	NA	0.925775493173734	-0.0508030139012376
BS00062724_51	1B	84	0.281813287311167	0.188940092165899	217	NA	NA	0.925775493173734	0.0756081293891064
RAC875_c24982_202	3A	157	0.282513462068118	0.133640552995392	217	NA	NA	0.925775493173734	0.0577408755148614
Ra_c4601_2417	7A	136	0.282581893035467	0.108294930875576	217	NA	NA	0.925775493173734	0.0788553952565501
IACX11338	1A	78	0.282792897239671	0.394009216589862	217	NA	NA	0.925775493173734	0.0464347416270527
RAC875_c39665_175	2D	55	0.283228146031851	0.488479262672811	217	NA	NA	0.925775493173734	-0.0558752172733676
BS00095819_51	7B	72	0.283254543364754	0.440092165898618	217	NA	NA	0.925775493173734	0.0838384577354674
wsnp_Ex_c15972_24385702	7B	69	0.283254543364754	0.440092165898618	217	NA	NA	0.925775493173734	0.0838384577354674
Kukri_c45876_157	6B	121	0.283464156779502	0.110599078341014	217	NA	NA	0.925775493173734	-0.0719275551188989
wsnp_Ex_c17476_26190830	5A	93	0.283475627003567	0.163594470046083	217	NA	NA	0.925775493173734	-0.0653279574162386
Tdurum_contig46583_2203	4A	147	0.283551578031571	0.119815668202765	217	NA	NA	0.925775493173734	-0.0881162490265766
Excalibur_c3762_715	2B	108	0.283552422099599	0.119815668202765	217	NA	NA	0.925775493173734	-0.0708615645031614
CAP7_c10038_214	7A	132	0.28362226671401	0.253456221198157	217	NA	NA	0.925775493173734	-0.0561641388033678
Kukri_c33670_506	1B	55	0.283803372197541	0.195852534562212	217	NA	NA	0.925775493173734	0.0528462894080022
Tdurum_contig5017_1015	5B	131	0.284028297651785	0.119815668202765	217	NA	NA	0.925775493173734	0.07250616498429
BS00063748_51	2D	41	0.284161744646862	0.165898617511521	217	NA	NA	0.925775493173734	-0.0653929941744309
BS00066278_51	1B	95	0.284292150275513	0.394009216589862	217	NA	NA	0.925775493173734	-0.0583728736495743
wsnp_BE403710B_Ta_2_1	4A	95	0.284302429346993	0.405529953917051	217	NA	NA	0.925775493173734	0.0467550943061568
BS00017187_51	7B	67	0.284611898041311	0.269585253456221	217	NA	NA	0.925775493173734	-0.062729040839578
Tdurum_contig14046_364	6B	67	0.284648750907259	0.191244239631336	217	NA	NA	0.925775493173734	-0.0725261415235536
BS00076461_51	7A	126	0.284700400101868	0.304147465437788	217	NA	NA	0.925775493173734	0.0539929092084108
IAAV8855	7D	152	0.284775303037916	0.21889400921659	217	NA	NA	0.925775493173734	0.0551455563769778
Excalibur_c9001_569	3B	66	0.284893956378946	0.207373271889401	217	NA	NA	0.925775493173734	0.0527779269421416
BobWhite_c20909_243	4A	62	0.285245911958304	0.3963133640553	217	NA	NA	0.925775493173734	0.0460966154455384
RAC875_c7804_236	6A	79	0.285289296869746	0.23963133640553	217	NA	NA	0.925775493173734	-0.06160942955173
wsnp_Ex_c3365_6183009	1A	70	0.285451251128484	0.0898617511520737	217	NA	NA	0.925775493173734	0.108215483852884
wsnp_Ex_c44498_50537128	1A	70	0.285689990384999	0.0783410138248848	217	NA	NA	0.925775493173734	-0.0970272744198155
Ku_c19185_1569	2D	137	0.286188108155252	0.211981566820276	217	NA	NA	0.925775493173734	0.0495090634544724
Excalibur_c6497_535	1B	65	0.286275830668205	0.30184331797235	217	NA	NA	0.925775493173734	0.0529645103906518
tplb0043k02_463	1B	108	0.286392409583675	0.147465437788018	217	NA	NA	0.925775493173734	-0.0634448934617726
RAC875_c62223_86	3B	92	0.286425462557963	0.0875576036866359	217	NA	NA	0.925775493173734	0.0711030256039145
wsnp_Ra_c5210_9289264	5B	41	0.286875137037892	0.221198156682028	217	NA	NA	0.925775493173734	0.0796554078265928
tplb0024l08_1395	7A	130	0.286880995621806	0.481566820276498	217	NA	NA	0.925775493173734	-0.0511893396641376
Excalibur_c25566_1000	3B	6	0.28706766964895	0.423963133640553	217	NA	NA	0.925775493173734	0.0453751943823626
wsnp_Ex_rep_c66651_64963120	5B	49	0.287100625753639	0.191244239631336	217	NA	NA	0.925775493173734	-0.0703424861006425
IACX8828	2B	134	0.287336271015342	0.391705069124424	217	NA	NA	0.925775493173734	0.0773339056921998
BS00056933_51	5A	20	0.287385530566428	0.414746543778802	217	NA	NA	0.925775493173734	0.0474959385359881
wsnp_Ex_c2337_4379619	2A	109	0.287512974089327	0.324884792626728	217	NA	NA	0.925775493173734	0.0568779004021565
Tdurum_contig47476_528	4A	150	0.287644271748628	0.105990783410138	217	NA	NA	0.925775493173734	-0.0867733434255307
wsnp_RFL_Contig2403_1927045	1B	137	0.287785031655767	0.230414746543779	217	NA	NA	0.925775493173734	-0.0562347155287899
CAP8_rep_c8022_270	2A	53	0.287810933932117	0.076036866359447	217	NA	NA	0.925775493173734	0.0744915356938165
wsnp_CAP11_c323_263628	3B	62	0.287901425109836	0.481566820276498	217	NA	NA	0.925775493173734	0.0451072239471628
wsnp_Ku_c330_683203	1A	153	0.287913698741379	0.23963133640553	217	NA	NA	0.925775493173734	-0.0491531239748113
wsnp_Ku_c3468_6420199	1A	70	0.288076856909131	0.0714285714285714	217	NA	NA	0.925775493173734	-0.108905803906993
Excalibur_c27120_789	3B	81	0.288466994844106	0.0691244239631336	217	NA	NA	0.925775493173734	-0.0856952093123589
BS00012042_51	1A	103	0.28849188582071	0.216589861751152	217	NA	NA	0.925775493173734	0.0507274137733553
wsnp_CAP8_c6680_3136899	6A	27	0.288582113347811	0.308755760368664	217	NA	NA	0.925775493173734	-0.0505349884703143
IAAV9022	1A	70	0.288732192005404	0.0875576036866359	217	NA	NA	0.925775493173734	0.104379611660793
wsnp_BE518393A_Td_2_3	1A	70	0.288732192005404	0.0875576036866359	217	NA	NA	0.925775493173734	0.104379611660793
wsnp_Ku_c16572_25480808	6A	27	0.28887797286954	0.313364055299539	217	NA	NA	0.925775493173734	0.0500994167558915
tplb0058p02_2806	7B	134	0.289047452581967	0.341013824884793	217	NA	NA	0.925775493173734	0.046043784496085
Excalibur_c59337_101	6B	66	0.289109221250277	0.115207373271889	217	NA	NA	0.925775493173734	-0.100191918308369
wsnp_Ex_c6094_10663424	4A	127	0.289158544339491	0.188940092165899	217	NA	NA	0.925775493173734	-0.0734508311945383
wsnp_BE497740B_Ta_2_2	3B	82	0.289197144451014	0.444700460829493	217	NA	NA	0.925775493173734	-0.039645119624252
RAC875_c58425_331	6B	9	0.290178687808774	0.440092165898617	217	NA	NA	0.925775493173734	0.0466559495749088
wsnp_Ex_c19647_28632659	5A	53	0.290191095276139	0.0921658986175116	217	NA	NA	0.925775493173734	0.0806905234314002
[truncated: 4,422 more rows]
