# Supplementary material for: Haplotype-tagged SNPs improve genomic prediction accuracy for Fusarium head blight resistance and yield-related traits in wheat
Source: Theor Appl Genet. 2023 Apr 3;136(4):92. doi: 10.1007/s00122-023-04352-8 (PMC10068637; doi:10.1007/s00122-023-04352-8)
Supplement: Supplementary file 6 — Supplementary file6 (ZIP 14628 KB) [file 122_2023_4352_MOESM6_ESM.zip › SPW/3-GWAS-SPW.csv]

SNP	Chromosome	Position	P.value	maf	nobs	Rsquare.of.Model.without.SNP	Rsquare.of.Model.with.SNP	FDR_Adjusted_P-values	effect
BS00099534_51	5A	17	0.000134850991073801	0.19954128440367	218	NA	NA	0.579746594696774	0.202428380954167
BS00065292_51	5A	80	0.000180578288334146	0.16743119266055	218	NA	NA	0.579746594696774	-0.237826740464033
Tdurum_contig54785_216	5A	82	0.000304034616682126	0.389908256880734	218	NA	NA	0.650735424571978	0.186564977552329
BS00066186_51	2A	83	0.000662340120528613	0.410550458715596	218	NA	NA	0.938160157880647	0.153803954444452
Kukri_c47825_138	1A	71	0.000851117960129177	0.0756880733944955	218	NA	NA	0.938160157880647	-0.349461254713134
Kukri_c29142_450	4A	91	0.00101212842785872	0.25	218	NA	NA	0.938160157880647	-0.197102789455286
tplb0033c09_1345	4A	91	0.00115264709328977	0.247706422018349	218	NA	NA	0.938160157880647	0.194358347233088
wsnp_BE399939A_Ta_2_1	5A	81	0.00134530727198946	0.160550458715596	218	NA	NA	0.938160157880647	-0.207977570309176
wsnp_Ex_c1427_2736441	1A	71	0.00145299029880202	0.0779816513761468	218	NA	NA	0.938160157880647	-0.258136412688231
Kukri_c29142_473	4A	91	0.00151260594977306	0.256880733944954	218	NA	NA	0.938160157880647	0.187187565642709
RAC875_c30453_292	7B	76	0.00193630371221143	0.169724770642202	218	NA	NA	0.938160157880647	-0.228674812485067
Kukri_c51296_438	7B	77	0.00223559313790865	0.227064220183486	218	NA	NA	0.938160157880647	0.206043185106683
Excalibur_c5624_1026	4A	91	0.002306339628179	0.243119266055046	218	NA	NA	0.938160157880647	-0.186000552440056
Ra_c11023_679	1A	75	0.00257638160320912	0.0825688073394495	218	NA	NA	0.938160157880647	0.319420463882583
Kukri_c34435_265	4A	91	0.00276383964846684	0.243119266055046	218	NA	NA	0.938160157880647	-0.182892814437238
BobWhite_c38957_159	7B	76	0.00309077548980567	0.155963302752294	218	NA	NA	0.938160157880647	0.232354916211481
BS00059062_51	7B	76	0.00345436071895822	0.153669724770642	218	NA	NA	0.938160157880647	0.227734442592265
BobWhite_c1488_504	1A	71	0.00392930735196745	0.0825688073394495	218	NA	NA	0.938160157880647	-0.311479697588425
Kukri_c29142_747	4A	91	0.00400538840030214	0.247706422018349	218	NA	NA	0.938160157880647	-0.174229890360941
CAP11_c5660_100	3B	6	0.00403319223390753	0.105504587155963	218	NA	NA	0.938160157880647	0.209839103775721
Tdurum_contig26727_267	3B	64	0.00431494368746556	0.142201834862385	218	NA	NA	0.938160157880647	-0.237877705710645
wsnp_RFL_Contig4753_5709032	7B	77	0.00436960091546394	0.236238532110092	218	NA	NA	0.938160157880647	-0.18883108324448
BobWhite_c12355_1548	7B	150	0.00440584773145532	0.321100917431193	218	NA	NA	0.938160157880647	-0.156840548039412
wsnp_Ex_c5270_9324025	7B	77	0.00451512303974724	0.26605504587156	218	NA	NA	0.938160157880647	-0.185011898749963
BS00097481_51	3B	66	0.00482774417590099	0.139908256880734	218	NA	NA	0.938160157880647	-0.229629035737631
BS00068327_51	1B	108	0.0049011470421445	0.263761467889908	218	NA	NA	0.938160157880647	-0.169808895186012
IAAV5802	2B	42	0.00493211467711419	0.284403669724771	218	NA	NA	0.938160157880647	-0.145685405507265
wsnp_Ex_c10595_17291999	1A	71	0.00505067926363974	0.0802752293577982	218	NA	NA	0.938160157880647	0.227716612481048
Kukri_rep_c101316_375	1A	71	0.00524880437697732	0.103211009174312	218	NA	NA	0.938160157880647	0.289120314319565
Excalibur_rep_c105284_110	2A	83	0.00542870020130865	0.403669724770642	218	NA	NA	0.938160157880647	-0.129942927508004
Tdurum_contig102328_129	7B	77	0.00543661518105349	0.178899082568807	218	NA	NA	0.938160157880647	0.197774567460897
CAP8_rep_c4453_136	3B	64	0.00656568886601331	0.155963302752294	218	NA	NA	0.938160157880647	0.232778296796063
Excalibur_c18641_1849	3B	66	0.00660284907647402	0.137614678899083	218	NA	NA	0.938160157880647	0.2206681954308
BS00011205_51	1B	61	0.00672412822248596	0.497706422018349	218	NA	NA	0.938160157880647	0.150189076668415
RAC875_c60161_145	7A	136	0.00696307586948288	0.286697247706422	218	NA	NA	0.938160157880647	-0.157742587009878
wsnp_Ra_c20126_29372577	1A	71	0.00704156507510479	0.0848623853211009	218	NA	NA	0.938160157880647	-0.219258852195409
BS00024065_51	7B	76	0.00724890633708627	0.146788990825688	218	NA	NA	0.938160157880647	-0.202140663294088
RAC875_c49370_327	4A	94	0.00727557006827045	0.0917431192660551	218	NA	NA	0.938160157880647	0.212733279137465
wsnp_BE444858D_Ta_1_1	4D	84	0.00745742479040205	0.158256880733945	218	NA	NA	0.938160157880647	0.178641791916178
Kukri_c67810_105	7B	76	0.0076849764846879	0.197247706422018	218	NA	NA	0.938160157880647	-0.194324872656438
Ku_c20136_198	7B	77	0.00793404656733034	0.23394495412844	218	NA	NA	0.938160157880647	0.176571753364993
Excalibur_c51720_84	7B	151	0.00813022384199926	0.330275229357798	218	NA	NA	0.938160157880647	0.146207435718676
Tdurum_contig28176_55	7B	76	0.00816469851278269	0.139908256880734	218	NA	NA	0.938160157880647	0.208603743481149
Excalibur_c94756_540	1B	58	0.00830873137670863	0.197247706422018	218	NA	NA	0.938160157880647	-0.184578330781861
IACX5914	5D	203	0.00835938929201189	0.38302752293578	218	NA	NA	0.938160157880647	-0.150292486600684
Kukri_c29142_1046	4A	91	0.00837232702224666	0.252293577981651	218	NA	NA	0.938160157880647	0.154362471904239
Kukri_c46447_1738	7B	151	0.00866053737586404	0.341743119266055	218	NA	NA	0.938160157880647	0.14341845282631
Excalibur_c8994_1297	7B	76	0.00878225985150547	0.149082568807339	218	NA	NA	0.938160157880647	-0.202388914940698
BS00065147_51	2D	42	0.00881535096461962	0.073394495412844	218	NA	NA	0.938160157880647	0.251664417363562
wsnp_RFL_Contig3405_3533915	7B	76	0.00903468021390389	0.13302752293578	218	NA	NA	0.938160157880647	-0.196709843947431
wsnp_Ex_c12447_19847242	1D	93	0.0091765020795824	0.426605504587156	218	NA	NA	0.938160157880647	0.196870965540633
RAC875_rep_c72220_143	2D	43	0.00920681264495945	0.112385321100917	218	NA	NA	0.938160157880647	-0.191163082088494
wsnp_Ex_c5412_9564478	2A	77	0.00945170104101837	0.217889908256881	218	NA	NA	0.938160157880647	0.151978086763489
RAC875_c278_2934	4A	91	0.00960239614451766	0.240825688073394	218	NA	NA	0.938160157880647	0.157564764657241
wsnp_CAP11_rep_c8811_3803397	6A	71	0.0106886568843995	0.293577981651376	218	NA	NA	0.938160157880647	0.156576368252956
RAC875_c82888_83	1D	68	0.010828528199846	0.318807339449541	218	NA	NA	0.938160157880647	-0.180195921558017
BS00102492_51	1A	71	0.0109049995380741	0.172018348623853	218	NA	NA	0.938160157880647	0.244961573586181
RAC875_c906_657	7B	168	0.0109211084769183	0.270642201834862	218	NA	NA	0.938160157880647	-0.147097077977158
RAC875_c28819_281	5A	63	0.0109742568241681	0.174311926605505	218	NA	NA	0.938160157880647	-0.182592943477324
wsnp_Ex_c28679_37784735	3A	185	0.0110368667428178	0.490825688073394	218	NA	NA	0.938160157880647	-0.111719609171701
RAC875_c86270_269	5A	51	0.0116721352133225	0.461009174311927	218	NA	NA	0.938160157880647	0.129428180157856
BobWhite_c41535_52	2B	75	0.0118766489950558	0.0458715596330275	218	NA	NA	0.938160157880647	0.268080303826421
wsnp_Ex_c4063_7344641	3B	60	0.0119209629966342	0.0963302752293578	218	NA	NA	0.938160157880647	-0.191485674306881
Ra_c58279_702	2A	78	0.0119371773767068	0.227064220183486	218	NA	NA	0.938160157880647	-0.148906499601999
wsnp_Ex_c5412_9564346	2A	77	0.0119371773767068	0.227064220183486	218	NA	NA	0.938160157880647	-0.148906499601999
BS00059061_51	7B	76	0.0119414029380446	0.151376146788991	218	NA	NA	0.938160157880647	0.192174852579395
Tdurum_contig12941_1413	3B	69	0.0119879752944829	0.194954128440367	218	NA	NA	0.938160157880647	-0.228713761289093
RAC875_c31493_120	2D	42	0.0120367992471129	0.107798165137615	218	NA	NA	0.938160157880647	0.192625072295021
BS00022201_51	1A	70	0.0122723442233943	0.169724770642202	218	NA	NA	0.938160157880647	-0.233593650870827
Excalibur_c55186_351	1B	171	0.0126771824340795	0.0779816513761468	218	NA	NA	0.938160157880647	-0.20989615145197
BS00062691_51	4B	62	0.0127774008777136	0.479357798165138	218	NA	NA	0.938160157880647	0.163538464371612
RAC875_c57938_94	2B	99	0.0131471500798647	0.261467889908257	218	NA	NA	0.938160157880647	-0.141184015051367
Kukri_rep_c108378_52	5B	110	0.0132008785426733	0.188073394495413	218	NA	NA	0.938160157880647	-0.145458733259074
RFL_Contig539_1789	5B	112	0.0132563579638175	0.112385321100917	218	NA	NA	0.938160157880647	0.167060419915202
wsnp_Ex_c22862_32074455	2A	104	0.0132962289004103	0.415137614678899	218	NA	NA	0.938160157880647	0.138805776035149
BobWhite_c23953_312	2A	104	0.0132962289004343	0.415137614678899	218	NA	NA	0.938160157880647	-0.138805776035106
wsnp_BG263521A_Ta_2_2	2A	104	0.0132962289004343	0.415137614678899	218	NA	NA	0.938160157880647	-0.138805776035106
BS00002484_51	1B	119	0.0135206674887238	0.357798165137615	218	NA	NA	0.938160157880647	0.121956188576405
Ra_c58279_684	2A	78	0.0138131225973693	0.224770642201835	218	NA	NA	0.938160157880647	-0.144773388610581
D_contig77859_59	2D	42	0.0138142460817985	0.112385321100917	218	NA	NA	0.938160157880647	-0.174745259546043
Kukri_c40735_318	7A	167	0.0138185031686358	0.298165137614679	218	NA	NA	0.938160157880647	-0.133270441029168
BS00064905_51	2A	83	0.0139645617425158	0.428899082568807	218	NA	NA	0.938160157880647	0.121566331698606
CAP11_c6014_160	1A	70	0.0142969025022256	0.100917431192661	218	NA	NA	0.938160157880647	0.239847305723067
BobWhite_c7070_196	5B	69	0.014315067581308	0.380733944954128	218	NA	NA	0.938160157880647	0.35758026808864
RAC875_c42356_237	5B	63	0.014315067581308	0.380733944954128	218	NA	NA	0.938160157880647	0.35758026808864
BobWhite_c20073_382	1B	161	0.0144903435494801	0.288990825688073	218	NA	NA	0.938160157880647	0.135426069534837
wsnp_Ex_c1146_2200823	7A	131	0.0145218105074561	0.208715596330275	218	NA	NA	0.938160157880647	-0.158233071828256
BS00063214_51	3D	156	0.0145511337585293	0.259174311926606	218	NA	NA	0.938160157880647	0.148975179928083
BS00068358_51	1A	71	0.0150062701396865	0.350917431192661	218	NA	NA	0.938160157880647	0.168153719435601
wsnp_Ex_rep_c102070_87317290	5A	61	0.0156160015331525	0.302752293577982	218	NA	NA	0.938160157880647	0.160606397400748
Tdurum_contig604_356	1B	84	0.0156789016453626	0.291284403669725	218	NA	NA	0.938160157880647	-0.176462610849484
wsnp_Ex_c4605_8240189	1A	71	0.0157299455966094	0.31651376146789	218	NA	NA	0.938160157880647	-0.172984771766817
tplb0026o15_1634	4B	74	0.015922891727263	0.0871559633027523	218	NA	NA	0.938160157880647	0.19432229664541
BS00066305_51	1B	159	0.0160879630746017	0.263761467889908	218	NA	NA	0.938160157880647	0.138480470133437
wsnp_Ex_c22423_31615798	2B	97	0.0166112450928745	0.373853211009174	218	NA	NA	0.938160157880647	-0.138238143243882
RAC875_c2787_1260	3B	60	0.0166381624727572	0.0894495412844036	218	NA	NA	0.938160157880647	0.186985603398526
Kukri_c49784_86	2B	169	0.0170384057061695	0.456422018348624	218	NA	NA	0.938160157880647	0.116701971366673
wsnp_Ku_rep_c71900_71624324	1B	64	0.0170918882131343	0.311926605504587	218	NA	NA	0.938160157880647	-0.150209080262272
BS00010316_51	3B	81	0.0172864295677199	0.467889908256881	218	NA	NA	0.938160157880647	0.137732823119407
Tdurum_contig62357_527	7A	135	0.0172894558541121	0.362385321100917	218	NA	NA	0.938160157880647	-0.134915737974588
BS00039218_51	3B	34	0.0173132094419788	0.245412844036697	218	NA	NA	0.938160157880647	0.145452091703966
BS00087437_51	1A	70	0.0173390530643252	0.33256880733945	218	NA	NA	0.938160157880647	0.137928098453131
Kukri_rep_c106665_549	5B	39	0.0173905647246935	0.25	218	NA	NA	0.938160157880647	0.210489981994698
RAC875_c45747_87	4B	63	0.0181618530659533	0.470183486238532	218	NA	NA	0.938160157880647	-0.154414483921109
wsnp_Ku_c14202_22436656	5B	69	0.0182175820866274	0.376146788990826	218	NA	NA	0.938160157880647	0.302904034127039
Tdurum_contig49656_679	7B	149	0.0183450878496071	0.479357798165138	218	NA	NA	0.938160157880647	0.119377347092097
BobWhite_c47168_289	4A	144	0.0183689990172623	0.263761467889908	218	NA	NA	0.938160157880647	0.14674970696133
RAC875_c62223_86	3B	92	0.0184092740709517	0.0825688073394495	218	NA	NA	0.938160157880647	0.17983200682716
wsnp_Ex_c11229_18163892	3A	185	0.0187829303707904	0.474770642201835	218	NA	NA	0.938160157880647	0.107753782534804
Kukri_rep_c106490_583	4A	91	0.0187878445442319	0.231651376146789	218	NA	NA	0.938160157880647	-0.142352314611458
Kukri_c46526_103	5D	24	0.0188957969206244	0.463302752293578	218	NA	NA	0.938160157880647	0.10450495058631
Tdurum_contig49608_1185	4B	26	0.0189234366508193	0.378440366972477	218	NA	NA	0.938160157880647	-0.11941070400465
BS00031658_51	1D	73	0.0195473025305486	0.435779816513762	218	NA	NA	0.938160157880647	0.157882833080691
Excalibur_c5958_1398	1D	73	0.0195473025305486	0.435779816513762	218	NA	NA	0.938160157880647	0.157882833080691
RAC875_c17951_108	1D	68	0.0195473025305486	0.435779816513762	218	NA	NA	0.938160157880647	0.157882833080691
BS00051826_51	1D	68	0.0195473025306458	0.435779816513761	218	NA	NA	0.938160157880647	-0.157882833080585
Ra_c69908_1877	1A	71	0.0196896459920881	0.0848623853211009	218	NA	NA	0.938160157880647	0.19061375253276
BS00074301_51	5A	89	0.0198179001350578	0.458715596330275	218	NA	NA	0.938160157880647	-0.127438473103364
wsnp_Ku_rep_c70742_70379526	1B	58	0.0198283933050459	0.19954128440367	218	NA	NA	0.938160157880647	0.164621243251545
Excalibur_c2736_159	7A	136	0.0203331776032715	0.252293577981651	218	NA	NA	0.938160157880647	-0.14441545979215
BS00066188_51	1D	93	0.0203576577330938	0.417431192660551	218	NA	NA	0.938160157880647	0.168996057841525
wsnp_JD_c9902_10674725	3B	63	0.0204409240947232	0.0573394495412844	218	NA	NA	0.938160157880647	0.235549005184538
Excalibur_c58066_180	3B	60	0.0214707599465065	0.0917431192660551	218	NA	NA	0.938160157880647	0.181567856091803
Tdurum_contig54957_525	6A	19	0.0214721152504539	0.403669724770642	218	NA	NA	0.938160157880647	-0.129320829973878
wsnp_BF474379A_Ta_2_2	7A	136	0.0219719227465	0.261467889908257	218	NA	NA	0.938160157880647	0.142189432276719
Excalibur_c18417_285	2B	99	0.0220047085788948	0.144495412844037	218	NA	NA	0.938160157880647	0.151471200693038
RAC875_c58656_89	7B	76	0.0221336322480865	0.153669724770642	218	NA	NA	0.938160157880647	0.175880449199678
wsnp_Ra_c8506_14401408	1B	62	0.0222118242193794	0.458715596330275	218	NA	NA	0.938160157880647	0.135392017926115
BobWhite_c23736_153	5A	89	0.0225750414375605	0.456422018348624	218	NA	NA	0.938160157880647	-0.123316360862372
BS00079321_51	5B	116	0.0229496078996675	0.268348623853211	218	NA	NA	0.938160157880647	-0.114928041605801
BobWhite_c6998_365	1D	93	0.0230011375512108	0.424311926605505	218	NA	NA	0.938160157880647	0.164435247424599
RFL_Contig785_535	1B	165	0.0231719706721299	0.307339449541284	218	NA	NA	0.938160157880647	-0.120189745085057
Kukri_c1728_1876	2A	83	0.0233691432296063	0.417431192660551	218	NA	NA	0.938160157880647	0.109821045441443
Tdurum_contig10580_316	6A	22	0.0237442939072024	0.405963302752294	218	NA	NA	0.938160157880647	-0.129570837335176
BS00029548_51	3B	66	0.0237580296075619	0.222477064220184	218	NA	NA	0.938160157880647	-0.173827061426991
Kukri_c6386_2065	7A	91	0.0240687187936252	0.162844036697248	218	NA	NA	0.938160157880647	0.175743812282107
IAAV3972	5B	42	0.0241163220873584	0.220183486238532	218	NA	NA	0.938160157880647	0.23512782846263
Excalibur_c61806_213	2A	87	0.0243499113816132	0.41743119266055	218	NA	NA	0.938160157880647	-0.10442616562425
wsnp_BF473884A_Ta_1_3	7A	100	0.0244963007817675	0.243119266055046	218	NA	NA	0.938160157880647	-0.165001034503099
BS00105833_51	1B	44	0.0245678011502752	0.458715596330275	218	NA	NA	0.938160157880647	0.12580597357476
BS00092631_51	7A	136	0.0247620007529897	0.208715596330275	218	NA	NA	0.938160157880647	0.145113320990262
BS00021716_51	4A	12	0.0247802060109754	0.288990825688073	218	NA	NA	0.938160157880647	-0.114231859354893
wsnp_Ex_c25782_35041189	1B	61	0.0250883911720045	0.229357798165138	218	NA	NA	0.938160157880647	0.136006078781385
RAC875_c12733_1509	7A	228	0.0251223679306392	0.121559633027523	218	NA	NA	0.938160157880647	-0.164587153556504
RAC875_rep_c110753_119	2D	22	0.0251372813899841	0.0825688073394495	218	NA	NA	0.938160157880647	0.198922732538801
Kukri_c14902_1112	2D	50	0.0252976163011943	0.185779816513762	218	NA	NA	0.938160157880647	-0.130190147313613
Excalibur_rep_c110429_536	7B	166	0.0253170534507806	0.192660550458716	218	NA	NA	0.938160157880647	0.149088242485945
IAAV3173	2D	40	0.0254076593721421	0.0756880733944955	218	NA	NA	0.938160157880647	-0.220587684797579
Kukri_c29655_194	1B	41	0.0254362225689281	0.284403669724771	218	NA	NA	0.938160157880647	-0.128799297813863
IACX293	1A	71	0.025939639023178	0.339449541284404	218	NA	NA	0.938160157880647	0.159026243682916
Excalibur_c5958_1270	1D	68	0.0259405362562208	0.43348623853211	218	NA	NA	0.938160157880647	0.151092864484376
CAP7_c4064_162	5A	138	0.0260224914207608	0.215596330275229	218	NA	NA	0.938160157880647	0.125205034025328
IAAV691	2A	98	0.0261950359479825	0.0779816513761468	218	NA	NA	0.938160157880647	0.218548998287917
BobWhite_c47086_539	2D	41	0.0261950359496617	0.0779816513761468	218	NA	NA	0.938160157880647	-0.218548998287986
BS00063674_51	2D	40	0.0261950359496617	0.0779816513761468	218	NA	NA	0.938160157880647	-0.218548998287986
BS00106937_51	2D	40	0.0261950359496617	0.0779816513761468	218	NA	NA	0.938160157880647	-0.218548998287986
wsnp_Ex_c19214_28132186	7A	136	0.0264249975275995	0.263761467889908	218	NA	NA	0.938160157880647	-0.139905922496233
Tdurum_contig52695_388	5A	89	0.026550070026414	0.467889908256881	218	NA	NA	0.938160157880647	0.120382484505484
Ra_c42714_1137	2A	109	0.0269627985074583	0.31651376146789	218	NA	NA	0.938160157880647	-0.135843027073143
wsnp_Ex_rep_c101414_86781128	1A	71	0.027878295288274	0.288990825688073	218	NA	NA	0.938160157880647	0.173485537641739
wsnp_Ex_c3940_7144946	6B	70	0.0280137466679991	0.26605504587156	218	NA	NA	0.938160157880647	-0.136067250068372
BS00021923_51	2D	40	0.0280361733321584	0.0825688073394495	218	NA	NA	0.938160157880647	-0.220370961705157
BS00069899_51	2D	40	0.0280734157836231	0.073394495412844	218	NA	NA	0.938160157880647	-0.223991096291371
RAC875_rep_c72758_122	3B	60	0.0281710814703067	0.0940366972477064	218	NA	NA	0.938160157880647	-0.170326445273616
Excalibur_c7706_1936	3B	60	0.0281710814704902	0.0940366972477065	218	NA	NA	0.938160157880647	0.170326445273645
BS00093156_51	7A	136	0.0281799584458922	0.144495412844037	218	NA	NA	0.938160157880647	-0.142568695473789
RAC875_c12808_182	1A	70	0.0282589089313951	0.355504587155963	218	NA	NA	0.938160157880647	-0.150302480718
Jagger_c2161_211	7B	57	0.0283485877661424	0.220183486238532	218	NA	NA	0.938160157880647	-0.130123097497339
BS00001835_51	1B	82	0.0286622591410438	0.431192660550459	218	NA	NA	0.938160157880647	0.129867743265809
Excalibur_rep_c88290_94	1A	70	0.0288152820635329	0.18348623853211	218	NA	NA	0.938160157880647	0.202204865175986
Jagger_c3839_60	3D	156	0.0288572961471716	0.30045871559633	218	NA	NA	0.938160157880647	-0.128556437802295
BS00078784_51	5B	144	0.0289924874646426	0.176605504587156	218	NA	NA	0.938160157880647	-0.136536787939118
BS00062864_51	2D	42	0.0290111788426693	0.0756880733944955	218	NA	NA	0.938160157880647	-0.221675634760089
BS00073229_51	2D	40	0.0290111788426693	0.0756880733944955	218	NA	NA	0.938160157880647	-0.221675634760089
Kukri_c1016_2269	2D	40	0.0290111788426693	0.0756880733944955	218	NA	NA	0.938160157880647	-0.221675634760089
Kukri_c4790_1174	2D	40	0.0290111788426693	0.0756880733944955	218	NA	NA	0.938160157880647	-0.221675634760089
BS00035307_51	4A	12	0.0290121060145608	0.293577981651376	218	NA	NA	0.938160157880647	0.109828672907284
BS00029282_51	6A	66	0.0291355634058485	0.279816513761468	218	NA	NA	0.938160157880647	0.11066915952636
RAC875_c1227_1098	7A	136	0.0292726451041791	0.259174311926606	218	NA	NA	0.938160157880647	0.137609526884983
BS00073230_51	2D	40	0.0294089957487558	0.0756880733944955	218	NA	NA	0.938160157880647	-0.220179980249839
IAAV2086	7A	98	0.0295780458100215	0.236238532110092	218	NA	NA	0.938160157880647	-0.161543731099279
wsnp_Ex_c15822_24204224	2A	93	0.0295948766783315	0.435779816513761	218	NA	NA	0.938160157880647	-0.106933444234894
RAC875_c27959_117	5B	69	0.0296636529757129	0.371559633027523	218	NA	NA	0.938160157880647	0.329339567682553
wsnp_Ex_c6817_11762714	1A	70	0.0300139425487641	0.344036697247706	218	NA	NA	0.938160157880647	-0.154700133541425
BS00021688_51	5A	140	0.0302167800838834	0.451834862385321	218	NA	NA	0.938160157880647	-0.111918209219574
Kukri_c49784_56	2B	169	0.030266406287031	0.447247706422018	218	NA	NA	0.938160157880647	-0.105223766698447
Tdurum_contig61884_836	7B	148	0.0304372409803634	0.215596330275229	218	NA	NA	0.938160157880647	0.123168778578405
Excalibur_c12085_276	6A	13	0.0305052063306638	0.380733944954128	218	NA	NA	0.938160157880647	0.110407068444321
Kukri_c47935_137	7D	136	0.0305058688588927	0.0779816513761468	218	NA	NA	0.938160157880647	0.193931119799423
wsnp_Ex_c35563_43690084	1A	71	0.0306468997408911	0.355504587155963	218	NA	NA	0.938160157880647	0.151128509422307
wsnp_Ex_c20250_29303152	3A	138	0.0307366757533946	0.424311926605505	218	NA	NA	0.938160157880647	0.106196527891967
BS00067742_51	1A	84	0.0307593633712969	0.481651376146789	218	NA	NA	0.938160157880647	0.10940026392403
wsnp_BE426418A_Ta_2_1	3A	161	0.0307995269893559	0.153669724770642	218	NA	NA	0.938160157880647	0.147984398721704
RAC875_rep_c118655_110	7B	149	0.0308933146454362	0.48394495412844	218	NA	NA	0.938160157880647	-0.114150992259884
wsnp_JD_c20555_18262260	7A	153	0.0310010189168245	0.451834862385321	218	NA	NA	0.938160157880647	0.108255961418791
Excalibur_c24830_415	3B	64	0.0310439202694149	0.155963302752294	218	NA	NA	0.938160157880647	-0.17924619374098
Excalibur_c48841_1380	3B	64	0.0310439202694215	0.155963302752294	218	NA	NA	0.938160157880647	0.179246193741065
Kukri_c5497_312	2B	75	0.0316339364295396	0.0504587155963303	218	NA	NA	0.938160157880647	0.222982895936784
Excalibur_c60931_1260	1B	82	0.0316965856947473	0.490825688073394	218	NA	NA	0.938160157880647	0.130452775910612
wsnp_Ku_c10202_16937059	7A	136	0.031885848455692	0.188073394495413	218	NA	NA	0.938160157880647	-0.141949358938902
RAC875_c63545_85	2B	100	0.0319398317634212	0.073394495412844	218	NA	NA	0.938160157880647	-0.184689575016609
wsnp_Ku_c5308_9450093	5B	21	0.0319695222460869	0.169724770642202	218	NA	NA	0.938160157880647	-0.124926683654953
wsnp_Ex_c2615_4862266	5B	58	0.0321139592496033	0.332568807339449	218	NA	NA	0.938160157880647	0.138991512063953
RFL_Contig4235_707	1B	84	0.0323326582775222	0.284403669724771	218	NA	NA	0.938160157880647	0.159430231344789
RAC875_rep_c109975_192	2B	97	0.0325233939343228	0.149082568807339	218	NA	NA	0.938160157880647	0.140411100079405
wsnp_Ex_c2171_4072774	5A	148	0.0326332919452152	0.204128440366973	218	NA	NA	0.938160157880647	-0.141666817768225
wsnp_Ex_c56425_58548596	7B	120	0.0327691806132008	0.461009174311927	218	NA	NA	0.938160157880647	-0.107692737790138
BS00110121_51	1B	44	0.0328448692547566	0.362385321100917	218	NA	NA	0.938160157880647	-0.135528791702551
BS00065701_51	2D	42	0.0329144867350388	0.0802752293577982	218	NA	NA	0.938160157880647	0.2080986064247
BobWhite_c26529_106	7A	136	0.0329700642280952	0.158256880733945	218	NA	NA	0.938160157880647	0.164610693071154
BobWhite_c8076_154	7A	98	0.0330503372405619	0.247706422018349	218	NA	NA	0.938160157880647	-0.161856391720605
IAAV6833	7A	98	0.0331953192486545	0.25	218	NA	NA	0.938160157880647	0.16145003768419
Kukri_c39994_227	7A	98	0.0331953192486545	0.25	218	NA	NA	0.938160157880647	0.16145003768419
RFL_Contig5162_345	7A	98	0.0331953192486545	0.25	218	NA	NA	0.938160157880647	0.16145003768419
Kukri_c25725_1921	6B	70	0.0333708620721763	0.268348623853211	218	NA	NA	0.938160157880647	-0.136594840448954
wsnp_Ex_c2904_5355509	5B	44	0.0337574008664514	0.25	218	NA	NA	0.938160157880647	-0.188718341098323
BobWhite_c6094_447	5B	69	0.0337959636349626	0.378440366972477	218	NA	NA	0.938160157880647	-0.30916400031046
IAAV3838	3B	72	0.0339071560255977	0.272935779816514	218	NA	NA	0.938160157880647	0.121178945505694
BS00074299_51	5A	89	0.034050106881077	0.360091743119266	218	NA	NA	0.938160157880647	-0.115632314384982
IAAV6818	5B	69	0.0341220421859433	0.376146788990826	218	NA	NA	0.938160157880647	0.309847032817316
RAC875_c7486_1667	5B	69	0.0341220421859433	0.376146788990826	218	NA	NA	0.938160157880647	0.309847032817316
BobWhite_c10126_263	5B	69	0.0341220421859865	0.376146788990826	218	NA	NA	0.938160157880647	-0.309847032816975
Excalibur_c35797_615	5B	69	0.0341220421859865	0.376146788990826	218	NA	NA	0.938160157880647	-0.309847032816975
wsnp_Ex_c18654_27528399	5B	69	0.0341220421859865	0.376146788990826	218	NA	NA	0.938160157880647	-0.309847032816975
wsnp_Ra_c10203_16850924	3B	69	0.0342761336237319	0.211009174311927	218	NA	NA	0.938160157880647	-0.198390878873866
Kukri_c58950_69	7A	136	0.0343900734006278	0.0963302752293578	218	NA	NA	0.938160157880647	0.206352067388838
Ra_c4601_2417	7A	136	0.0343900734006278	0.0963302752293578	218	NA	NA	0.938160157880647	0.206352067388838
RAC875_rep_c81239_73	6A	71	0.0349148182246452	0.284403669724771	218	NA	NA	0.938160157880647	0.151290706838111
BS00110627_51	1A	104	0.0350202142196219	0.376146788990826	218	NA	NA	0.938160157880647	0.117874704824096
BS00070285_51	1B	118	0.0350416044485729	0.346330275229358	218	NA	NA	0.938160157880647	0.106446008375826
wsnp_Ex_rep_c109274_92142043	6A	141	0.0350882253245693	0.497706422018349	218	NA	NA	0.938160157880647	-0.138156857028108
Tdurum_contig30909_76	7B	168	0.0351260504411384	0.279816513761468	218	NA	NA	0.938160157880647	0.130764173428247
Jagger_c6508_51	5B	40	0.0352979652813579	0.23394495412844	218	NA	NA	0.938160157880647	0.206442832043706
wsnp_Ex_c6400_11123059	2D	38	0.0354153555137598	0.369266055045872	218	NA	NA	0.938160157880647	0.104103635396552
RAC875_c53353_78	3B	25	0.0355624573616327	0.321100917431193	218	NA	NA	0.938160157880647	0.114526108680259
Tdurum_contig54957_624	3D	143	0.0356236314531418	0.394495412844037	218	NA	NA	0.938160157880647	0.118072683321024
Tdurum_contig50954_394	3B	135	0.035747499008299	0.36697247706422	218	NA	NA	0.938160157880647	0.121587792519968
BobWhite_c28133_87	1D	68	0.0358719306120489	0.307339449541284	218	NA	NA	0.938160157880647	0.15551078010121
BS00111112_51	7A	98	0.0365168461628456	0.33256880733945	218	NA	NA	0.938160157880647	-0.153100201353148
wsnp_RFL_Contig1418_565105	2B	97	0.0366239500775942	0.387614678899083	218	NA	NA	0.938160157880647	-0.120651948029028
BS00096853_51	6A	22	0.0366556769146567	0.415137614678899	218	NA	NA	0.938160157880647	-0.120030751572724
BS00083630_51	6A	13	0.0371481361443486	0.201834862385321	218	NA	NA	0.938160157880647	0.137279243975556
wsnp_BE403956A_Ta_2_3	1A	71	0.0371566617937283	0.337155963302752	218	NA	NA	0.938160157880647	0.1535142465804
wsnp_Ex_c2171_4072995	5A	148	0.0373019594635731	0.201834862385321	218	NA	NA	0.938160157880647	-0.136444780306022
wsnp_Ku_c37925_46679146	1A	71	0.0374611927777616	0.369266055045872	218	NA	NA	0.938160157880647	0.138258597071044
BS00066413_51	4A	63	0.037516117146942	0.36697247706422	218	NA	NA	0.938160157880647	-0.111323836035716
wsnp_JD_c14118_13933380	7A	127	0.037535941860054	0.236238532110092	218	NA	NA	0.938160157880647	0.15071966917526
wsnp_Ex_rep_c68175_66950387	6A	32	0.0376561478476556	0.178899082568807	218	NA	NA	0.938160157880647	0.120443932673567
Ex_c12057_797	7B	77	0.0379222697336747	0.174311926605505	218	NA	NA	0.938160157880647	-0.155213307017078
wsnp_Ex_c47152_52446529	5B	60	0.0379398498724434	0.321100917431193	218	NA	NA	0.938160157880647	0.135002734374098
wsnp_Ku_c29780_39658445	5B	58	0.0379398498727099	0.321100917431193	218	NA	NA	0.938160157880647	-0.135002734374019
BobWhite_c47709_141	7A	98	0.0380310878585602	0.330275229357798	218	NA	NA	0.938160157880647	0.150857481209172
Kukri_c2118_264	3B	60	0.0380779071955153	0.0940366972477065	218	NA	NA	0.938160157880647	0.164394703878301
RAC875_c49329_81	6A	141	0.0381178217144499	0.477064220183486	218	NA	NA	0.938160157880647	-0.131342616896035
wsnp_Ex_rep_c68829_67704044	5A	51	0.0381194498026027	0.493119266055046	218	NA	NA	0.938160157880647	0.107375708170196
RAC875_c87321_108	1D	93	0.0382466171095124	0.422018348623853	218	NA	NA	0.938160157880647	0.151627146127595
Kukri_rep_c106477_365	7B	171	0.0385802575265432	0.5	218	NA	NA	0.938160157880647	-0.10561052241901
Excalibur_c46261_342	5A	140	0.0386632637663083	0.44954128440367	218	NA	NA	0.938160157880647	-0.106847568082276
Excalibur_c20597_569	6A	13	0.0387774032448894	0.220183486238532	218	NA	NA	0.938160157880647	0.128392680878392
tplb0040b02_681	7B	177	0.038885742589864	0.348623853211009	218	NA	NA	0.938160157880647	-0.126001974264469
wsnp_Ra_c24619_34168104	5B	69	0.0389761757654694	0.371559633027523	218	NA	NA	0.938160157880647	0.3129069748652
Kukri_rep_c114322_506	2D	40	0.0390490774199514	0.0825688073394495	218	NA	NA	0.938160157880647	-0.196421810173121
Jagger_c10188_98	2B	154	0.039287433431686	0.11697247706422	218	NA	NA	0.938160157880647	-0.188649403570015
wsnp_Ex_rep_c76495_73453891	6A	141	0.0393833054756355	0.479357798165138	218	NA	NA	0.938160157880647	-0.143229209619342
Kukri_rep_c68124_672	2B	97	0.039389441070194	0.385321100917431	218	NA	NA	0.938160157880647	0.118761212416441
wsnp_Ex_c658_1294003	5B	44	0.0394784455585035	0.217889908256881	218	NA	NA	0.938160157880647	-0.225871892219288
RAC875_c101793_136	3D	36	0.0395520697480772	0.0871559633027523	218	NA	NA	0.938160157880647	0.183736934265617
Ku_c4349_1791	5B	41	0.0395922813508121	0.252293577981651	218	NA	NA	0.938160157880647	-0.189131019504799
CAP7_c2695_75	5B	69	0.0398779576688055	0.376146788990826	218	NA	NA	0.938160157880647	-0.31997208597528
RAC875_c35715_718	5B	68	0.0398779576699991	0.376146788990826	218	NA	NA	0.938160157880647	0.319972085975849
Tdurum_contig49477_187	3B	72	0.039882384770676	0.23394495412844	218	NA	NA	0.938160157880647	-0.155632863601852
Tdurum_contig52086_129	1B	159	0.0399763723861507	0.252293577981651	218	NA	NA	0.938160157880647	-0.114153858837184
Excalibur_c30378_344	5D	200	0.0400492718680007	0.472477064220184	218	NA	NA	0.938160157880647	-0.117494235963139
wsnp_JD_c64_103934	4A	12	0.0401008183017149	0.282110091743119	218	NA	NA	0.938160157880647	-0.105504101550581
RAC875_c6798_467	1A	104	0.0402352660671325	0.346330275229358	218	NA	NA	0.938160157880647	0.117874364881963
wsnp_Ex_c2171_4073721	5A	148	0.0403258376538014	0.197247706422018	218	NA	NA	0.938160157880647	0.134038898195241
IAAV2654	2A	81	0.0412926026251641	0.422018348623853	218	NA	NA	0.953882196929943	0.101638224310793
tplb0049a09_1302	5A	140	0.0412987464174621	0.444954128440367	218	NA	NA	0.953882196929943	-0.105301433763103
BS00005860_51	5B	116	0.0416339063745776	0.206422018348624	218	NA	NA	0.958176748498791	-0.118370785276095
Tdurum_contig9132_102	3B	69	0.041998057825876	0.197247706422018	218	NA	NA	0.963105461785534	0.186011330949626
wsnp_Ex_rep_c98716_85135069	6A	141	0.0421975815298456	0.472477064220184	218	NA	NA	0.964237263356365	-0.136187313637826
Kukri_c54078_114	5B	83	0.042693683239123	0.467889908256881	218	NA	NA	0.972113971909252	-0.109359493792553
BS00066903_51	5B	72	0.0430438014995159	0.376146788990826	218	NA	NA	0.976622789499617	0.288184510416784
IACX2883	5B	58	0.0432314297059739	0.31651376146789	218	NA	NA	0.977006348207437	-0.13264225700534
BobWhite_c26569_190	1A	112	0.0434267842777973	0.36697247706422	218	NA	NA	0.977006348207437	0.113663028026608
Kukri_c20844_116	1D	68	0.0437783306599182	0.314220183486238	218	NA	NA	0.977006348207437	0.147072221627681
CAP12_c2978_93	1D	68	0.0437783306602825	0.314220183486239	218	NA	NA	0.977006348207437	-0.147072221627621
wsnp_RFL_Contig3802_4108582	2B	100	0.0438214963843236	0.284403669724771	218	NA	NA	0.977006348207437	-0.115087981467255
wsnp_BE446672B_Ta_2_1	1B	171	0.0443644120582264	0.238532110091743	218	NA	NA	0.984026657413951	-0.130790179158232
BS00074817_51	1D	68	0.044706146216579	0.314220183486239	218	NA	NA	0.984026657413951	-0.150165744361537
Tdurum_contig54860_525	7A	51	0.0448552734373086	0.169724770642202	218	NA	NA	0.984026657413951	-0.146322909376963
IAAV3315	7A	136	0.0449181549033188	0.330275229357798	218	NA	NA	0.984026657413951	0.124559849063907
wsnp_Ex_c6817_11761300	1A	71	0.0449487618206841	0.327981651376147	218	NA	NA	0.984026657413951	-0.15014203639592
wsnp_Ku_c29256_39161320	7B	76	0.0454434809123537	0.18348623853211	218	NA	NA	0.984026657413951	-0.140385954271608
wsnp_Ex_c10596_17293192	2B	72	0.0454911670097358	0.0665137614678899	218	NA	NA	0.984026657413951	-0.213230572711581
BS00110512_51	6A	134	0.0458079124094945	0.376146788990826	218	NA	NA	0.984026657413951	-0.118572128825761
Tdurum_contig51645_738	7A	98	0.0459768425110706	0.330275229357798	218	NA	NA	0.984026657413951	0.148120764919071
RFL_Contig1284_640	5A	83	0.0460060488876436	0.311926605504587	218	NA	NA	0.984026657413951	-0.105999065892895
Tdurum_contig10107_580	3B	69	0.0464704109853968	0.19954128440367	218	NA	NA	0.984026657413951	-0.188340607378549
BS00011695_51	1B	41	0.0465189728622683	0.36697247706422	218	NA	NA	0.984026657413951	-0.122911937260035
Excalibur_c53632_204	7A	128	0.0467989393569442	0.309633027522936	218	NA	NA	0.984026657413951	0.125765942056042
Kukri_rep_c106598_114	4B	38	0.0469328156233973	0.394495412844037	218	NA	NA	0.984026657413951	0.105256136072732
wsnp_Ex_c4063_7344449	3B	60	0.0469912980442221	0.0940366972477065	218	NA	NA	0.984026657413951	0.156235394258204
JD_c20036_865	5A	63	0.0470399138675736	0.165137614678899	218	NA	NA	0.984026657413951	-0.127326410226491
wsnp_Ex_rep_c69316_68246280	7B	145	0.0476103315449436	0.073394495412844	218	NA	NA	0.984026657413951	0.174943662365024
BS00076246_51	5A	89	0.0478459691913169	0.353211009174312	218	NA	NA	0.984026657413951	-0.109574577420112
IAAV6078	5B	69	0.0481686553205932	0.355504587155963	218	NA	NA	0.984026657413951	-0.256178978096074
Tdurum_contig86202_175	5A	89	0.0482437743164655	0.357798165137615	218	NA	NA	0.984026657413951	-0.109384486624393
wsnp_Ex_c13721_21532196	7A	136	0.048567599852147	0.23394495412844	218	NA	NA	0.984026657413951	-0.118863830938535
wsnp_Ex_rep_c115803_95396724	6A	32	0.048632944722029	0.174311926605505	218	NA	NA	0.984026657413951	-0.121625007337951
BS00068331_51	5D	200	0.0486662370499368	0.454128440366973	218	NA	NA	0.984026657413951	-0.115579431970453
wsnp_Ex_c28679_37784954	3A	188	0.0487360824095468	0.479357798165138	218	NA	NA	0.984026657413951	0.0870863742978898
Tdurum_contig9731_121	2A	98	0.0487575458685868	0.477064220183486	218	NA	NA	0.984026657413951	0.122851416683304
BS00021695_51	7B	58	0.0487799608650753	0.213302752293578	218	NA	NA	0.984026657413951	0.115714540089751
Ra_c2279_730	5D	195	0.0487812739696818	0.123853211009174	218	NA	NA	0.984026657413951	-0.130245259078237
BS00067428_51	4B	62	0.0487855331596202	0.488532110091743	218	NA	NA	0.984026657413951	-0.13233563699621
Kukri_c65301_127	5B	69	0.0488340486782397	0.378440366972477	218	NA	NA	0.984026657413951	-0.285336393946096
Tdurum_contig52079_1174	7B	136	0.0489741325647056	0.456422018348624	218	NA	NA	0.984026657413951	-0.106996013850413
wsnp_BF202706D_Ta_1_1	4D	84	0.0498004076424503	0.165137614678899	218	NA	NA	0.984026657413951	0.129805517384654
wsnp_BE426418A_Ta_2_2	3A	161	0.0498216123072393	0.160550458715596	218	NA	NA	0.984026657413951	-0.132041267702208
BobWhite_c19647_159	6A	79	0.0500506446413741	0.0688073394495413	218	NA	NA	0.984026657413951	0.201987540221134
Kukri_rep_c107245_634	2B	97	0.0501187233627272	0.380733944954128	218	NA	NA	0.984026657413951	-0.110998445597019
Ku_c28853_1518	7B	76	0.0501438687327746	0.259174311926605	218	NA	NA	0.984026657413951	0.150513638277403
wsnp_Ku_c3081_5776947	4A	58	0.0503634883502609	0.465596330275229	218	NA	NA	0.984026657413951	0.103273762922786
tplb0042a21_1091	2B	161	0.0506467398425857	0.252293577981651	218	NA	NA	0.984026657413951	0.105984400255073
BobWhite_c15802_720	6A	22	0.0507911281830038	0.31651376146789	218	NA	NA	0.984026657413951	-0.114057838604875
Tdurum_contig30576_247	4A	91	0.0508008038219602	0.224770642201835	218	NA	NA	0.984026657413951	-0.113391188574333
wsnp_Ex_c21092_30220342	2B	75	0.0508138256576779	0.0481651376146789	218	NA	NA	0.984026657413951	-0.207013981770132
wsnp_Ex_c12063_19310114	1B	61	0.0509350163046138	0.208715596330275	218	NA	NA	0.984026657413951	0.130809510219844
Kukri_c16416_647	7D	138	0.0510594961224402	0.0527522935779816	218	NA	NA	0.984026657413951	0.194301879739498
Tdurum_contig30517_578	1B	84	0.0511416337610612	0.288990825688073	218	NA	NA	0.984026657413951	0.145681960768453
IACX8337	6A	48	0.0511953831744571	0.410550458715596	218	NA	NA	0.984026657413951	-0.142439131815344
BS00065146_51	1A	70	0.0514752089614094	0.332568807339449	218	NA	NA	0.984026657413951	0.142886809571394
Kukri_c11530_92	7A	232	0.0517386854472895	0.123853211009174	218	NA	NA	0.984026657413951	-0.148644671519575
CAP12_c2565_239	2B	99	0.0519307993910352	0.128440366972477	218	NA	NA	0.984026657413951	0.130330574454362
tplb0040e02_1293	2B	99	0.0519307993910352	0.128440366972477	218	NA	NA	0.984026657413951	0.130330574454362
Kukri_c37311_136	2B	72	0.0524091788349091	0.0688073394495413	218	NA	NA	0.984026657413951	-0.207492084178682
BS00003730_51	7A	213	0.0525554498806842	0.0802752293577982	218	NA	NA	0.984026657413951	-0.180001782087828
RAC875_c3672_705	5D	200	0.0527643913348402	0.470183486238532	218	NA	NA	0.984026657413951	0.111078885289992
BS00089524_51	1B	44	0.0529493567436587	0.217889908256881	218	NA	NA	0.984026657413951	0.121895350638562
BS00094681_51	1A	71	0.0530750170428995	0.341743119266055	218	NA	NA	0.984026657413951	0.135186317572497
BS00010514_51	2D	40	0.0531595893044368	0.073394495412844	218	NA	NA	0.984026657413951	0.197149014309781
RAC875_c56040_216	4A	103	0.0540548747253495	0.277522935779816	218	NA	NA	0.984026657413951	0.11664697454632
BS00021860_51	5A	142	0.0543829622916809	0.307339449541284	218	NA	NA	0.984026657413951	0.124068073039538
BS00023138_51	5A	142	0.0546847462201322	0.302752293577982	218	NA	NA	0.984026657413951	-0.122459172700403
D_GBB4FNX02FX302_98	3A	123	0.0552109993109317	0.18348623853211	218	NA	NA	0.984026657413951	-0.137843036698996
IAAV3448	7B	71	0.0557551834262834	0.330275229357798	218	NA	NA	0.984026657413951	-0.155788935309793
BobWhite_c2822_228	2B	161	0.0560174288251675	0.247706422018349	218	NA	NA	0.984026657413951	-0.104935798972441
wsnp_Ex_c4888_8714379	3B	62	0.0564397562038919	0.130733944954128	218	NA	NA	0.984026657413951	-0.152468331220074
wsnp_Ex_c19525_28494827	6B	117	0.0564855843807567	0.185779816513761	218	NA	NA	0.984026657413951	0.123159558287274
wsnp_Ex_c34303_42642389	2B	146	0.0567189440600155	0.380733944954128	218	NA	NA	0.984026657413951	0.107644798959271
BS00059098_51	5A	93	0.0571930369201256	0.217889908256881	218	NA	NA	0.984026657413951	0.102972415462879
RAC875_c94973_396	5B	95	0.0572269035195376	0.419724770642202	218	NA	NA	0.984026657413951	0.101289946673873
Kukri_c8465_54	3A	123	0.057650363180655	0.190366972477064	218	NA	NA	0.984026657413951	-0.140136464478189
CAP11_c989_113	6A	71	0.0577675042741621	0.220183486238532	218	NA	NA	0.984026657413951	0.126700815537049
BS00067769_51	1B	82	0.0578890332472267	0.0779816513761468	218	NA	NA	0.984026657413951	0.174668343493238
wsnp_Ku_c38451_47086066	6A	79	0.058015905843009	0.0779816513761468	218	NA	NA	0.984026657413951	-0.1952508845051
Ex_c4206_502	1B	108	0.0582838080809806	0.119266055045872	218	NA	NA	0.984026657413951	0.243889197564954
tplb0049a09_2097	5A	140	0.0586271131287145	0.440366972477064	218	NA	NA	0.984026657413951	0.0946020674727457
RAC875_rep_c76772_850	7A	126	0.0589545294229213	0.142201834862385	218	NA	NA	0.984026657413951	-0.13404069444133
RAC875_c12181_1166	4A	71	0.0591282630629434	0.346330275229358	218	NA	NA	0.984026657413951	0.108445482276572
wsnp_BE497469B_Ta_2_1	3B	64	0.0591567858913298	0.240825688073394	218	NA	NA	0.984026657413951	0.149659964147922
RFL_Contig1622_923	6A	27	0.0594024916942565	0.298165137614679	218	NA	NA	0.984026657413951	0.106243115521259
Ex_c9296_605	4B	74	0.0596791079086994	0.073394495412844	218	NA	NA	0.984026657413951	0.164607989959336
BS00062892_51	4B	74	0.0597832489162532	0.442660550458716	218	NA	NA	0.984026657413951	-0.119633254473129
BS00027006_51	1B	174	0.05981444735176	0.224770642201835	218	NA	NA	0.984026657413951	-0.12588836059814
BobWhite_c23617_167	1B	118	0.0601818965302464	0.463302752293578	218	NA	NA	0.984026657413951	0.0953165838488097
Excalibur_c25921_230	2B	97	0.0602390599387551	0.110091743119266	218	NA	NA	0.984026657413951	-0.129683340062401
RAC875_rep_c91682_90	5A	81	0.0606495508032839	0.236238532110092	218	NA	NA	0.984026657413951	0.104214076187162
RAC875_c21280_2176	7A	136	0.06124783100999	0.167431192660551	218	NA	NA	0.984026657413951	-0.148139636132825
BS00109991_51	1A	104	0.0613920059520447	0.353211009174312	218	NA	NA	0.984026657413951	-0.106914715114012
wsnp_Ku_c13204_21105694	3D	150	0.0615555215505814	0.272935779816514	218	NA	NA	0.984026657413951	0.109113123788035
wsnp_CAP11_c2596_1325540	1B	155	0.0616095164888101	0.23394495412844	218	NA	NA	0.984026657413951	-0.105009309856442
Kukri_rep_c105119_190	5B	44	0.0616518180644846	0.220183486238532	218	NA	NA	0.984026657413951	-0.200829831677282
BobWhite_c9690_94	2B	126	0.0617175626209541	0.279816513761468	218	NA	NA	0.984026657413951	0.141137024843243
Ra_c6700_406	2B	99	0.0622268489428389	0.378440366972477	218	NA	NA	0.984026657413951	-0.10766029969043
RFL_Contig5137_602	5A	51	0.0622854626491845	0.481651376146789	218	NA	NA	0.984026657413951	-0.102090036656783
Jagger_c3991_101	5B	63	0.0626195387915364	0.107798165137615	218	NA	NA	0.984026657413951	0.205309847420267
BobWhite_c2844_569	1B	110	0.0626248037795823	0.442660550458716	218	NA	NA	0.984026657413951	-0.0987377634657314
Excalibur_c41125_360	2A	120	0.0629262725534219	0.194954128440367	218	NA	NA	0.984026657413951	-0.107640156486047
Ku_c24482_1132	7B	71	0.0629710161874958	0.327981651376147	218	NA	NA	0.984026657413951	0.15439067319366
wsnp_Ex_c18800_27681277	7B	69	0.0629710161881317	0.327981651376147	218	NA	NA	0.984026657413951	-0.154390673193504
BS00099881_51	7A	127	0.0630513749741008	0.247706422018349	218	NA	NA	0.984026657413951	-0.139693010744153
Excalibur_c49743_97	3A	130	0.0635468787501866	0.256880733944954	218	NA	NA	0.984026657413951	0.109551181201336
Kukri_c35661_63	6A	55	0.0636077472784211	0.0665137614678899	218	NA	NA	0.984026657413951	0.173560428656714
RAC875_c4668_771	6A	13	0.0638185862193439	0.204128440366972	218	NA	NA	0.984026657413951	-0.123088671421751
RAC875_c114809_130	7A	132	0.0638470510571689	0.0458715596330275	218	NA	NA	0.984026657413951	0.226112826247299
wsnp_Ra_c7969_13600474	7A	130	0.0638470510571689	0.0458715596330275	218	NA	NA	0.984026657413951	0.226112826247299
BS00050993_51	7B	53	0.0639296679193804	0.444954128440367	218	NA	NA	0.984026657413951	-0.0887413566437907
Excalibur_c25991_184	7B	53	0.0642097507919091	0.43348623853211	218	NA	NA	0.984026657413951	-0.09051547216432
Excalibur_s107771_77	1A	70	0.0642621269687658	0.128440366972477	218	NA	NA	0.984026657413951	0.172060965119641
IAAV51	3B	63	0.0646078064518653	0.165137614678899	218	NA	NA	0.984026657413951	-0.136839862288806
BS00022916_51	1B	61	0.0646995369254489	0.309633027522936	218	NA	NA	0.984026657413951	0.104627438090731
wsnp_Ku_c13311_21255891	3B	72	0.0651415527101819	0.254587155963303	218	NA	NA	0.984026657413951	-0.105053643300622
Kukri_c21008_657	2A	151	0.0652593191027302	0.353211009174312	218	NA	NA	0.984026657413951	0.124573956781092
BobWhite_c1656_186	4B	25	0.0653645499015592	0.330275229357798	218	NA	NA	0.984026657413951	0.104328569793417
wsnp_Ex_c12152_19428078	5B	123	0.0653669098562254	0.392201834862385	218	NA	NA	0.984026657413951	-0.0928802545352347
Excalibur_c6808_959	2A	106	0.0655887404833447	0.286697247706422	218	NA	NA	0.984026657413951	0.128707444273836
RAC875_c11876_120	6A	141	0.0658419633603944	0.256880733944954	218	NA	NA	0.984026657413951	-0.105407610063287
RAC875_c8752_1079	7B	159	0.0659250724283682	0.144495412844037	218	NA	NA	0.984026657413951	0.125657179855523
BS00106545_51	4A	12	0.0661064411717242	0.286697247706422	218	NA	NA	0.984026657413951	-0.0936956386803018
IAAV2401	5B	144	0.0662511772143619	0.192660550458716	218	NA	NA	0.984026657413951	0.110892837608581
Tdurum_contig59585_656	3A	124	0.0662925265866062	0.185779816513761	218	NA	NA	0.984026657413951	0.132453394539805
Tdurum_contig52332_94	1A	38	0.0664393732734277	0.201834862385321	218	NA	NA	0.984026657413951	0.120499331420643
BS00067003_51	1B	57	0.0664745383992091	0.185779816513761	218	NA	NA	0.984026657413951	0.113114832730595
Excalibur_c6501_477	3A	85	0.066950007909107	0.0940366972477064	218	NA	NA	0.984026657413951	0.154160010170472
Kukri_c14191_351	6B	58	0.0672302942101361	0.405963302752294	218	NA	NA	0.984026657413951	-0.155784722588884
Kukri_rep_c69900_197	7B	134	0.0672984116891743	0.451834862385321	218	NA	NA	0.984026657413951	0.104938457275665
Tdurum_contig44206_1503	7B	160	0.0673568197432227	0.428899082568807	218	NA	NA	0.984026657413951	0.0930877142367734
BobWhite_c15802_72	6A	27	0.067429156917079	0.323394495412844	218	NA	NA	0.984026657413951	0.106397496731518
wsnp_Ex_rep_c110196_92676847	5B	20	0.0675050846675084	0.201834862385321	218	NA	NA	0.984026657413951	0.099424169643207
Excalibur_c30648_924	6B	10	0.067571366588322	0.162844036697248	218	NA	NA	0.984026657413951	0.115163598324365
BS00089894_51	1A	81	0.0677797077187478	0.229357798165138	218	NA	NA	0.984026657413951	-0.102761975033522
RAC875_c17185_90	7A	51	0.0679851112420624	0.169724770642202	218	NA	NA	0.984026657413951	-0.131927810489643
Excalibur_rep_c70674_83	1B	112	0.0680775277693109	0.33256880733945	218	NA	NA	0.984026657413951	-0.103295711403337
RFL_Contig1622_1259	6A	25	0.0680877883792795	0.213302752293578	218	NA	NA	0.984026657413951	-0.11574175060464
CAP12_c1468_114	3B	125	0.0681192031245668	0.31651376146789	218	NA	NA	0.984026657413951	-0.100402112878466
BobWhite_c47168_598	4A	144	0.0681345846495174	0.337155963302752	218	NA	NA	0.984026657413951	-0.101295335730534
RAC875_c35688_178	2A	151	0.0681916517897705	0.126146788990826	218	NA	NA	0.984026657413951	0.160408286422523
wsnp_BE497820A_Ta_2_2	5A	50	0.0683372344861026	0.0756880733944955	218	NA	NA	0.984026657413951	-0.180902800142974
Kukri_c26697_366	2A	151	0.068398093632774	0.142201834862385	218	NA	NA	0.984026657413951	0.141257372853886
Tdurum_contig50954_1264	3B	51	0.0685753905296448	0.369266055045872	218	NA	NA	0.984026657413951	0.105483972009431
BS00059847_51	5B	177	0.0687303561535842	0.401376146788991	218	NA	NA	0.984026657413951	-0.0965181958805204
BS00067150_51	5A	99	0.0687569378630784	0.119266055045872	218	NA	NA	0.984026657413951	-0.148688656093896
BS00065722_51	1D	68	0.0692102263355028	0.321100917431193	218	NA	NA	0.984026657413951	-0.130422338662385
Excalibur_c8585_701	1B	118	0.0692832750166382	0.461009174311927	218	NA	NA	0.984026657413951	-0.0917869420816331
Tdurum_contig11216_942	1B	118	0.0692832750166825	0.461009174311927	218	NA	NA	0.984026657413951	0.091786942081697
D_contig25212_98	2B	90	0.0692888723662304	0.330275229357798	218	NA	NA	0.984026657413951	0.109105175537287
Tdurum_contig86183_221	2A	143	0.0692898144742008	0.18348623853211	218	NA	NA	0.984026657413951	-0.122140215634293
Excalibur_c20133_87	1A	70	0.0695828819557229	0.155963302752294	218	NA	NA	0.984026657413951	-0.189494538022235
tplb0043a07_880	1B	110	0.0698406964750281	0.327981651376147	218	NA	NA	0.984026657413951	0.103621817470525
wsnp_Ex_c9343_15514687	1A	137	0.0699439332822079	0.135321100917431	218	NA	NA	0.984026657413951	-0.12752860153746
BS00086717_51	3B	63	0.0699679393193262	0.162844036697248	218	NA	NA	0.984026657413951	-0.136555968428926
wsnp_Ex_c9343_15514531	1A	137	0.0700988742075023	0.137614678899083	218	NA	NA	0.984026657413951	-0.124183873538545
Kukri_c57965_109	5A	70	0.0701905050131538	0.378440366972477	218	NA	NA	0.984026657413951	-0.260980858054438
BS00022211_51	2D	42	0.0703594373975572	0.227064220183486	218	NA	NA	0.984026657413951	-0.116319009588373
Kukri_c45609_882	3B	66	0.070391253064836	0.222477064220183	218	NA	NA	0.984026657413951	0.137041675110634
wsnp_Ex_c13230_20872924	6A	27	0.0703947494294383	0.243119266055046	218	NA	NA	0.984026657413951	-0.112720059628739
wsnp_Ex_rep_c67671_66332423	2B	96	0.0705840874801068	0.172018348623853	218	NA	NA	0.984026657413951	0.142319065728447
Excalibur_c6808_541	2A	102	0.0709027177518611	0.284403669724771	218	NA	NA	0.984026657413951	0.127920895729289
IACX2067	2A	102	0.0709027177518611	0.284403669724771	218	NA	NA	0.984026657413951	0.127920895729289
wsnp_BE442869B_Ta_1_1	4B	62	0.0709634379170845	0.270642201834862	218	NA	NA	0.984026657413951	-0.140503491835066
wsnp_Ku_c3151_5892200	5B	160	0.0711113246541365	0.486238532110092	218	NA	NA	0.984026657413951	0.0854605225591492
BS00074120_51	7D	184	0.0711912120530131	0.19954128440367	218	NA	NA	0.984026657413951	0.104725095708154
Tdurum_contig29162_378	6B	26	0.0714499648184716	0.325688073394495	218	NA	NA	0.984026657413951	-0.0858925376009605
RAC875_rep_c112782_91	7A	98	0.0714812393257898	0.33256880733945	218	NA	NA	0.984026657413951	-0.132502733378139
wsnp_Ex_c4954_8813973	6A	79	0.0717646616363403	0.073394495412844	218	NA	NA	0.984026657413951	0.188885870218677
BS00060041_51	4B	23	0.0719620078779095	0.403669724770642	218	NA	NA	0.984026657413951	-0.101390522906311
RAC875_c106584_747	6A	21	0.072005254345119	0.318807339449541	218	NA	NA	0.984026657413951	-0.105611043086373
Excalibur_c12169_1088	2A	102	0.0722431246833916	0.314220183486239	218	NA	NA	0.984026657413951	-0.123285679613836
RAC875_c42847_141	2A	20	0.0723878823819513	0.0504587155963303	218	NA	NA	0.984026657413951	-0.192835466929409
Tdurum_contig50954_1393	3B	51	0.072429677956526	0.371559633027523	218	NA	NA	0.984026657413951	-0.1044134783175
BobWhite_c45848_120	5B	110	0.0724873418364423	0.463302752293578	218	NA	NA	0.984026657413951	0.101237322167893
Kukri_c12000_1447	1A	70	0.0724900674493126	0.139908256880734	218	NA	NA	0.984026657413951	-0.245748882552711
BS00011892_51	1B	160	0.0724910110170641	0.282110091743119	218	NA	NA	0.984026657413951	-0.0984097996337496
wsnp_Ku_c13952_22097856	1B	174	0.0725662286938674	0.229357798165138	218	NA	NA	0.984026657413951	-0.11946796382043
BS00066770_51	7D	3	0.0726611161629826	0.0871559633027523	218	NA	NA	0.984026657413951	0.151865427679397
wsnp_Ra_c16264_24873670	3B	32	0.0726976277974785	0.376146788990826	218	NA	NA	0.984026657413951	-0.0903510043760036
Excalibur_c642_481	4B	75	0.0727405469404082	0.339449541284404	218	NA	NA	0.984026657413951	-0.106407918371836
wsnp_Ex_c40595_47620787	1A	75	0.0729376882970793	0.0963302752293578	218	NA	NA	0.984026657413951	-0.131310638683518
Excalibur_c20277_483	3B	10	0.0732248422921767	0.192660550458716	218	NA	NA	0.984026657413951	0.102935397259465
RAC875_c26860_648	6A	32	0.0736995052649109	0.176605504587156	218	NA	NA	0.984026657413951	0.109719682386334
BS00075410_51	2B	99	0.0737838760120071	0.13302752293578	218	NA	NA	0.984026657413951	-0.118661620413478
wsnp_Ex_c36242_44232305	2A	102	0.0738787326577847	0.291284403669725	218	NA	NA	0.984026657413951	0.12334842249826
BS00039740_51	1B	83	0.0739861091464209	0.481651376146789	218	NA	NA	0.984026657413951	0.101684443208342
Tdurum_contig12899_342	3B	10	0.0746611206590069	0.197247706422018	218	NA	NA	0.984026657413951	-0.102955706719555
Kukri_c45607_199	1A	35	0.0749088598892553	0.158256880733945	218	NA	NA	0.984026657413951	0.13377012687917
Tdurum_contig57914_1144	3B	6	0.0750575517176956	0.107798165137615	218	NA	NA	0.984026657413951	-0.128398815249655
wsnp_Ex_c25043_34305764	2B	173	0.0752892751609894	0.162844036697248	218	NA	NA	0.984026657413951	-0.108970992125904
BobWhite_c45623_215	3B	69	0.0755243723651015	0.201834862385321	218	NA	NA	0.984026657413951	-0.166760736130783
BS00022176_51	1B	108	0.0756557629953777	0.477064220183486	218	NA	NA	0.984026657413951	0.0916783113037205
BS00073413_51	1A	106	0.075727964204771	0.0573394495412844	218	NA	NA	0.984026657413951	0.178854903498275
Tdurum_contig42093_1170	7A	136	0.0759648602601188	0.229357798165138	218	NA	NA	0.984026657413951	-0.10820282541007
BS00095061_51	3B	67	0.0759652943934381	0.307339449541284	218	NA	NA	0.984026657413951	-0.131170520910274
wsnp_Ra_c12773_20367106	7A	228	0.0763138830832677	0.144495412844037	218	NA	NA	0.984026657413951	-0.122106819876853
RAC875_c35152_372	4B	63	0.0765566423090158	0.486238532110092	218	NA	NA	0.984026657413951	0.117965402134125
CAP11_c1661_59	7A	51	0.0768254577117937	0.165137614678899	218	NA	NA	0.984026657413951	-0.128102179951057
wsnp_Ex_c6094_10663424	4A	127	0.0768411577168688	0.18348623853211	218	NA	NA	0.984026657413951	-0.136506099898558
BS00039135_51	1B	110	0.0771562161888714	0.440366972477064	218	NA	NA	0.984026657413951	-0.095003332807611
Tdurum_contig12045_246	6A	13	0.0773125203948838	0.208715596330275	218	NA	NA	0.984026657413951	-0.118585561492775
IAAV4781	3A	85	0.0775353760528853	0.291284403669725	218	NA	NA	0.984026657413951	-0.1073591768236
BS00099794_51	1B	118	0.0777388375199088	0.442660550458716	218	NA	NA	0.984026657413951	0.0906386418213536
Ku_c97015_209	6A	73	0.0778035714540607	0.0596330275229358	218	NA	NA	0.984026657413951	0.180796116151491
RAC875_c52809_168	5B	69	0.0778339008075423	0.36697247706422	218	NA	NA	0.984026657413951	0.273362052265099
Kukri_c12822_132	7B	76	0.0781231457968272	0.178899082568807	218	NA	NA	0.984026657413951	0.124235855241874
BS00066456_51	7B	164	0.0782150381180884	0.194954128440367	218	NA	NA	0.984026657413951	0.122176811961062
CAP12_c1085_283	1B	134	0.0783161475407981	0.0642201834862385	218	NA	NA	0.984026657413951	-0.167015120220896
BS00065053_51	1B	44	0.0785895078786987	0.178899082568807	218	NA	NA	0.984026657413951	0.110119667802067
RAC875_c31973_225	6A	72	0.0788202289015161	0.309633027522936	218	NA	NA	0.984026657413951	0.130429982164358
RAC875_c4632_1681	6A	72	0.0788202289024759	0.309633027522936	218	NA	NA	0.984026657413951	-0.130429982164234
wsnp_Ku_c16572_25480808	6A	27	0.0788878781543024	0.325688073394495	218	NA	NA	0.984026657413951	0.100483035512973
Ra_c105707_788	1A	81	0.0789555980489471	0.227064220183486	218	NA	NA	0.984026657413951	0.100852647700876
wsnp_Ra_c12183_19587379	5A	89	0.0790050341821735	0.30045871559633	218	NA	NA	0.984026657413951	0.103986792518935
Excalibur_c97201_294	5B	44	0.0790801057238234	0.215596330275229	218	NA	NA	0.984026657413951	0.186904338542654
RAC875_c8081_435	3B	69	0.0791619736044869	0.204128440366972	218	NA	NA	0.984026657413951	-0.162707991873184
BS00021739_51	2A	106	0.0794636678300608	0.440366972477064	218	NA	NA	0.984026657413951	0.107298893922124
wsnp_Ra_c36410_44760538	6A	141	0.0801951486461695	0.252293577981651	218	NA	NA	0.984026657413951	-0.101007587520293
IAAV993	3B	62	0.0802662237248549	0.128440366972477	218	NA	NA	0.984026657413951	-0.140442994937272
Excalibur_c65830_82	2B	99	0.0805565973099172	0.26605504587156	218	NA	NA	0.984026657413951	-0.10055284823062
Kukri_c11325_337	7A	98	0.0809697796711633	0.327981651376147	218	NA	NA	0.984026657413951	0.127684358639726
RFL_Contig4956_2526	7A	127	0.081098623701079	0.0619266055045872	218	NA	NA	0.984026657413951	-0.209653192464458
RAC875_c15942_571	1B	61	0.0811415418301077	0.247706422018349	218	NA	NA	0.984026657413951	0.136477194532389
Excalibur_c27120_789	3B	81	0.0811422366733637	0.0756880733944954	218	NA	NA	0.984026657413951	-0.159649824326374
wsnp_Ex_rep_c66551_64836327	2B	42	0.0816148460763427	0.103211009174312	218	NA	NA	0.984026657413951	-0.13048884448466
wsnp_Ex_c56866_58816359	5B	95	0.0816284510348251	0.41743119266055	218	NA	NA	0.984026657413951	-0.0934663730064962
BobWhite_c1085_412	7A	98	0.0816894000402854	0.337155963302752	218	NA	NA	0.984026657413951	0.127157237773233
BS00077789_51	6A	37	0.0817117182079786	0.307339449541284	218	NA	NA	0.984026657413951	-0.0891403841404568
BS00106144_51	4B	75	0.0820921166211469	0.378440366972477	218	NA	NA	0.984026657413951	-0.108508019406571
Tdurum_contig25393_218	5B	41	0.0823716137103374	0.227064220183486	218	NA	NA	0.984026657413951	-0.19659063060621
wsnp_Ku_c38543_47157828	5A	139	0.0824831282160478	0.305045871559633	218	NA	NA	0.984026657413951	0.109875971433596
Ku_c13342_414	5B	46	0.0825925544453022	0.392201834862385	218	NA	NA	0.984026657413951	0.112901825539566
BobWhite_c26374_339	2A	74	0.0826662927816102	0.419724770642202	218	NA	NA	0.984026657413951	0.0868124813226352
BS00011578_51	6A	141	0.082975088644287	0.305045871559633	218	NA	NA	0.984026657413951	-0.0970056366066601
BS00036189_51	1D	164	0.0830318357428971	0.245412844036697	218	NA	NA	0.984026657413951	-0.10361521712025
Excalibur_c39808_453	3A	123	0.0830423262823953	0.188073394495413	218	NA	NA	0.984026657413951	0.127224790813411
BS00010886_51	5B	68	0.0830673325636457	0.357798165137615	218	NA	NA	0.984026657413951	0.223097417683704
Tdurum_contig54784_485	2B	116	0.0831776678691938	0.376146788990826	218	NA	NA	0.984026657413951	-0.186406852947158
IACX8322	4A	127	0.0832929651264645	0.165137614678899	218	NA	NA	0.984026657413951	-0.146020110462281
RAC875_c51459_311	2A	151	0.083472829939871	0.169724770642202	218	NA	NA	0.984026657413951	-0.145412026176437
wsnp_Ex_c10100_16600633	1A	71	0.0835051994529978	0.348623853211009	218	NA	NA	0.984026657413951	0.123432588261061
BS00108733_51	5D	56	0.0836432361419859	0.277522935779816	218	NA	NA	0.984026657413951	0.0928675316970953
BS00024643_51	2A	151	0.0845188858915708	0.174311926605505	218	NA	NA	0.984026657413951	-0.145271932061807
RAC875_rep_c106439_1159	6A	48	0.0846535444884956	0.362385321100917	218	NA	NA	0.984026657413951	-0.119745211089818
wsnp_Ex_c25628_34888439	1A	71	0.0854725606993916	0.339449541284404	218	NA	NA	0.984026657413951	-0.120941985195564
RAC875_c16993_196	2B	154	0.0855509113652958	0.112385321100917	218	NA	NA	0.984026657413951	0.153764280448456
Kukri_rep_c104648_439	6A	55	0.0857093681421353	0.0642201834862385	218	NA	NA	0.984026657413951	-0.160071642330305
Excalibur_c52517_464	4B	62	0.0857723760347147	0.38302752293578	218	NA	NA	0.984026657413951	-0.101735601579453
Tdurum_contig46867_658	4B	23	0.0859662732309614	0.389908256880734	218	NA	NA	0.984026657413951	-0.0917631422374967
wsnp_Ex_c15341_23592075	7A	136	0.0860052080451626	0.153669724770642	218	NA	NA	0.984026657413951	0.130680505840655
RAC875_c18736_133	4B	74	0.0860542924603452	0.495412844036697	218	NA	NA	0.984026657413951	-0.105819594636237
Ra_c17685_927	1B	108	0.0862446074570766	0.142201834862385	218	NA	NA	0.984026657413951	0.117005693041918
Kukri_c11318_591	2B	72	0.0862742170081446	0.073394495412844	218	NA	NA	0.984026657413951	0.181614559321236
BS00009807_51	2B	72	0.0862742170115351	0.073394495412844	218	NA	NA	0.984026657413951	-0.181614559321218
IAAV3165	2B	72	0.0862742170115351	0.073394495412844	218	NA	NA	0.984026657413951	-0.181614559321218
Kukri_c59939_94	2B	72	0.0862742170115351	0.073394495412844	218	NA	NA	0.984026657413951	-0.181614559321218
wsnp_Ex_c10596_17293363	2B	72	0.0862742170115351	0.073394495412844	218	NA	NA	0.984026657413951	-0.181614559321218
RAC875_rep_c76630_63	5B	69	0.086474125303671	0.371559633027523	218	NA	NA	0.984026657413951	-0.268433305464242
BS00078324_51	7A	136	0.0864863898441542	0.440366972477064	218	NA	NA	0.984026657413951	-0.105074712939405
Excalibur_c32189_998	5B	4	0.0869680510203131	0.110091743119266	218	NA	NA	0.984026657413951	-0.128227032746807
BobWhite_s66966_118	4A	127	0.0871046698827344	0.18348623853211	218	NA	NA	0.984026657413951	0.132174405188081
Kukri_c39759_102	7B	76	0.0872794279413516	0.18348623853211	218	NA	NA	0.984026657413951	0.1164306593858
Excalibur_c37649_125	2A	98	0.0874159087659004	0.493119266055046	218	NA	NA	0.984026657413951	0.105608545552805
BS00022025_51	3B	81	0.0876287154210434	0.493119266055046	218	NA	NA	0.984026657413951	-0.108051879024295
Excalibur_rep_c68458_1536	7A	68	0.0878905806938462	0.288990825688073	218	NA	NA	0.984026657413951	0.0822881283804229
RAC875_c1052_94	4B	62	0.088086630764876	0.26605504587156	218	NA	NA	0.984026657413951	0.128409010962244
IAAV4613	3B	71	0.0888250300562174	0.206422018348624	218	NA	NA	0.984026657413951	0.123445697942117
RAC875_c98401_90	5B	69	0.0888462906361205	0.362385321100917	218	NA	NA	0.984026657413951	0.204320248277384
BS00082605_51	2D	42	0.0888744007759363	0.146788990825688	218	NA	NA	0.984026657413951	0.111365908830431
BS00094343_51	5A	61	0.0898843280074648	0.288990825688073	218	NA	NA	0.984026657413951	0.0871707133220596
RFL_Contig3841_3051	4A	137	0.089895559744898	0.190366972477064	218	NA	NA	0.984026657413951	-0.13693684458848
wsnp_Ku_rep_c70220_69775205	5B	71	0.0900188603834873	0.369266055045872	218	NA	NA	0.984026657413951	-0.246976913839887
wsnp_JD_c1316_1891903	3B	69	0.0903291256681641	0.213302752293578	218	NA	NA	0.984026657413951	0.165825639587695
Tdurum_contig75819_3136	7A	51	0.0904040689747806	0.165137614678899	218	NA	NA	0.984026657413951	0.125617963294211
Jagger_c5275_99	7A	98	0.0904765697183158	0.323394495412844	218	NA	NA	0.984026657413951	-0.124752976559453
tplb0021g21_595	2A	150	0.0905034160791941	0.36697247706422	218	NA	NA	0.984026657413951	0.115588080632286
Excalibur_c9969_98	5B	153	0.0912132439018513	0.417431192660551	218	NA	NA	0.984026657413951	-0.0833103238982211
BS00074315_51	5B	39	0.0915130257875063	0.256880733944954	218	NA	NA	0.984026657413951	0.147882480999954
BS00063225_51	2D	42	0.0917578119881258	0.142201834862385	218	NA	NA	0.984026657413951	-0.108108736201487
BobWhite_rep_c50822_462	5B	70	0.091802917259412	0.36697247706422	218	NA	NA	0.984026657413951	-0.255960647614444
BobWhite_c11539_336	5A	148	0.0918618704234119	0.298165137614679	218	NA	NA	0.984026657413951	-0.105984010410936
Excalibur_c4303_206	2D	40	0.0919626467803912	0.0848623853211009	218	NA	NA	0.984026657413951	-0.156876180537211
RAC875_c48687_681	6A	141	0.0921878998448425	0.440366972477064	218	NA	NA	0.984026657413951	-0.0975949379433239
RFL_Contig3811_3709	5B	49	0.092246426693061	0.261467889908257	218	NA	NA	0.984026657413951	0.120756955456454
BS00040305_51	4B	60	0.0924222914263942	0.13302752293578	218	NA	NA	0.984026657413951	0.12145396789839
BS00109717_51	6B	93	0.0925564141084876	0.454128440366972	218	NA	NA	0.984026657413951	-0.0864855782537113
wsnp_Ex_c1153_2213588	6A	141	0.0925882529979203	0.472477064220184	218	NA	NA	0.984026657413951	0.10710586891701
Excalibur_c4847_631	2A	106	0.0927656214091555	0.293577981651376	218	NA	NA	0.984026657413951	0.120273976217703
Kukri_c18017_1696	1A	94	0.0928108835792569	0.444954128440367	218	NA	NA	0.984026657413951	-0.0858677083854786
BS00003655_51	5B	126	0.0932687652352252	0.401376146788991	218	NA	NA	0.984026657413951	-0.084686360370565
BS00010819_51	7B	157	0.0934053619063136	0.162844036697248	218	NA	NA	0.984026657413951	0.108148577168954
wsnp_JD_c29019_23208279	3B	82	0.0935143749701206	0.18348623853211	218	NA	NA	0.984026657413951	0.120380074781917
wsnp_Ra_c132_291198	3A	124	0.0935143749704268	0.18348623853211	218	NA	NA	0.984026657413951	-0.120380074781835
RAC875_c2787_470	3B	60	0.0936841715002698	0.100917431192661	218	NA	NA	0.984026657413951	-0.129426327429211
Kukri_c41797_393	5A	53	0.0937098604274177	0.467889908256881	218	NA	NA	0.984026657413951	0.0801667853997117
Excalibur_c6567_845	5A	63	0.0945228321730301	0.176605504587156	218	NA	NA	0.984026657413951	0.117288481514251
IAAV6765	2B	97	0.0945447035907154	0.376146788990826	218	NA	NA	0.984026657413951	-0.0975173588019373
BobWhite_c5457_1440	5A	63	0.0948115142140669	0.188073394495413	218	NA	NA	0.984026657413951	0.116749073420166
Excalibur_c27357_146	5A	140	0.0949125119410228	0.461009174311927	218	NA	NA	0.984026657413951	-0.0853913122253545
wsnp_Ex_rep_c67543_66165372	2B	108	0.0950157563827454	0.176605504587156	218	NA	NA	0.984026657413951	0.121337995919617
Tdurum_contig30930_184	2B	108	0.0950157563830868	0.176605504587156	218	NA	NA	0.984026657413951	-0.121337995919554
BobWhite_c5337_225	3A	124	0.0951003376818608	0.346330275229358	218	NA	NA	0.984026657413951	0.0901060255704955
Excalibur_c8919_345	2B	157	0.0951232477409343	0.119266055045872	218	NA	NA	0.984026657413951	0.126997629564045
Kukri_rep_c109098_132	7A	98	0.0958303035927994	0.348623853211009	218	NA	NA	0.984026657413951	0.119344456310351
Excalibur_c9868_1206	5B	126	0.0958621521775767	0.43348623853211	218	NA	NA	0.984026657413951	-0.0846050636152249
BS00012042_51	1A	103	0.0958822230769569	0.254587155963303	218	NA	NA	0.984026657413951	0.104981177150083
BobWhite_c36944_167	5B	69	0.0960591925904458	0.369266055045872	218	NA	NA	0.984026657413951	0.245489219021408
BS00024107_51	1B	159	0.0963848386936374	0.293577981651376	218	NA	NA	0.984026657413951	-0.0915070343898279
Tdurum_contig47550_699	1B	83	0.0964350671960305	0.431192660550459	218	NA	NA	0.984026657413951	-0.104371346219537
wsnp_Ex_c10842_17637744	5B	44	0.0969423445621601	0.270642201834862	218	NA	NA	0.984026657413951	-0.129978828387337
IAAV4105	3B	69	0.096965716403415	0.190366972477064	218	NA	NA	0.984026657413951	0.151447115058915
Kukri_c4027_151	2A	120	0.0971543610750531	0.204128440366972	218	NA	NA	0.984026657413951	-0.0967261450252668
BS00003891_51	6B	39	0.0975180276115365	0.348623853211009	218	NA	NA	0.984026657413951	0.0923790149625319
BS00103846_51	7A	140	0.097541815055195	0.431192660550459	218	NA	NA	0.984026657413951	0.0860231081647704
Tdurum_contig55961_526	7B	134	0.0975582608233934	0.424311926605505	218	NA	NA	0.984026657413951	0.0988437450146016
wsnp_Ex_c18664_27540364	6D	9	0.0977895958291043	0.217889908256881	218	NA	NA	0.984026657413951	-0.0952728372017759
Tdurum_contig74813_560	6B	1	0.0978626825637084	0.13302752293578	218	NA	NA	0.984026657413951	0.108959123762736
RFL_Contig5122_974	2A	150	0.0980178610437919	0.371559633027523	218	NA	NA	0.984026657413951	0.114105668038569
BobWhite_c41676_137	2B	110	0.0980315382881035	0.341743119266055	218	NA	NA	0.984026657413951	-0.14175753226678
Excalibur_rep_c111743_194	2A	99	0.0983868110565989	0.488532110091743	218	NA	NA	0.984026657413951	0.103683856282366
Kukri_c439_857	5B	39	0.098482177839383	0.224770642201835	218	NA	NA	0.984026657413951	0.180668209598508
RAC875_c18195_741	5A	64	0.098682387220713	0.461009174311927	218	NA	NA	0.984026657413951	-0.0848926267032688
Excalibur_c58393_329	4A	62	0.0988376002301913	0.330275229357798	218	NA	NA	0.984026657413951	0.0864479754462586
Kukri_rep_c72329_163	5A	64	0.0988650614675865	0.194954128440367	218	NA	NA	0.984026657413951	-0.11187980547588
BS00046772_51	5A	43	0.0989607054366115	0.073394495412844	218	NA	NA	0.984026657413951	-0.151951144671553
BS00074440_51	4B	62	0.0990122428491309	0.426605504587156	218	NA	NA	0.984026657413951	0.118126957247526
BS00060029_51	3A	129	0.0990912558291912	0.348623853211009	218	NA	NA	0.984026657413951	-0.0903092725192067
IAAV1798	2B	173	0.0991083721128437	0.332568807339449	218	NA	NA	0.984026657413951	-0.0970560917079695
RFL_Contig2814_604	7A	228	0.0991487908311415	0.153669724770642	218	NA	NA	0.984026657413951	0.11107676448357
CAP7_c3916_256	3B	66	0.0993318663836283	0.18348623853211	218	NA	NA	0.984026657413951	0.134739294210007
Tdurum_contig41902_1524	4B	50	0.0993466810786955	0.442660550458716	218	NA	NA	0.984026657413951	-0.0858395373136069
IACX5670	2D	45	0.0994040403944921	0.325688073394495	218	NA	NA	0.984026657413951	0.0978749101577385
wsnp_Ex_rep_c66982_65424063	2A	6	0.0994853994635536	0.0825688073394495	218	NA	NA	0.984026657413951	-0.13087956419696
wsnp_Ex_c45713_51429315	6B	117	0.0996284381438474	0.208715596330275	218	NA	NA	0.984026657413951	-0.103698176961828
RAC875_c24376_704	5B	61	0.0996499706987367	0.0114678899082569	218	NA	NA	0.984026657413951	0.411383862338408
BS00024993_51	5B	4	0.0997350682735005	0.112385321100917	218	NA	NA	0.984026657413951	-0.123172719039843
BS00043082_51	2D	47	0.0999388865918548	0.327981651376147	218	NA	NA	0.984026657413951	0.099097800281239
Excalibur_c8009_325	2A	142	0.100018885353864	0.174311926605505	218	NA	NA	0.984026657413951	-0.108787275034354
Tdurum_contig83837_251	7A	141	0.100206606885234	0.321100917431193	218	NA	NA	0.984026657413951	0.0785113634262942
Excalibur_rep_c68583_1067	3B	63	0.100348193848407	0.178899082568807	218	NA	NA	0.984026657413951	0.117908282266171
CAP8_c9110_427	4D	81	0.100479645396025	0.176605504587156	218	NA	NA	0.984026657413951	-0.103978390474083
BobWhite_c8680_918	4A	135	0.100648621150061	0.16743119266055	218	NA	NA	0.984026657413951	-0.136803624936174
RAC875_c35200_230	2A	151	0.100758982532863	0.172018348623853	218	NA	NA	0.984026657413951	0.133664952273548
wsnp_Ku_c16358_25225060	2A	120	0.100896665734886	0.194954128440367	218	NA	NA	0.984026657413951	0.0935428553526449
wsnp_Ex_c7196_12357989	5B	151	0.101000311367893	0.486238532110092	218	NA	NA	0.984026657413951	-0.0854333224325927
RAC875_rep_c73318_362	6A	72	0.101246236317125	0.307339449541284	218	NA	NA	0.984026657413951	-0.120900875325528
Jagger_c3757_131	1B	118	0.101303108278866	0.461009174311927	218	NA	NA	0.984026657413951	0.0835523914926775
wsnp_CAP8_c2677_1394934	2A	106	0.101476115895276	0.105504587155963	218	NA	NA	0.984026657413951	-0.134134189268366
Excalibur_c47535_389	2A	109	0.101476115895859	0.105504587155963	218	NA	NA	0.984026657413951	0.134134189268423
RAC875_c10932_1697	7B	59	0.101650453938059	0.158256880733945	218	NA	NA	0.984026657413951	-0.104416118850466
RAC875_c34888_65	1A	35	0.101732492644311	0.327981651376147	218	NA	NA	0.984026657413951	-0.100154565564871
wsnp_Ex_c11055_17928283	5D	205	0.101765715239654	0.461009174311927	218	NA	NA	0.984026657413951	-0.0797135333073022
IAAV5370	3A	123	0.101985605957206	0.243119266055046	218	NA	NA	0.984026657413951	0.100058650114931
IACX11320	1B	84	0.102074379934027	0.277522935779817	218	NA	NA	0.984026657413951	0.127804713524963
wsnp_Ku_rep_c70220_69775367	5B	69	0.102214881549115	0.364678899082569	218	NA	NA	0.984026657413951	0.231840959320351
Tdurum_contig10729_734	6B	120	0.102298349856287	0.247706422018349	218	NA	NA	0.984026657413951	0.10518334064518
Ex_c19516_3687	2A	6	0.102338408664318	0.0779816513761468	218	NA	NA	0.984026657413951	-0.135411864516868
Tdurum_contig9612_971	6B	39	0.102454374825065	0.353211009174312	218	NA	NA	0.984026657413951	0.0905755394478547
Excalibur_c55959_651	1D	37	0.102574874855655	0.149082568807339	218	NA	NA	0.984026657413951	-0.136286761939974
Excalibur_c99101_82	6A	137	0.10263204110544	0.272935779816514	218	NA	NA	0.984026657413951	0.129395503597923
wsnp_Ku_c10418_17237935	2A	6	0.10283949055323	0.0688073394495413	218	NA	NA	0.984026657413951	-0.141303956719128
Jagger_c6106_119	5A	70	0.102950503375263	0.387614678899083	218	NA	NA	0.984026657413951	-0.0749962922320115
D_GBUVHFX02JKG4A_54	2D	22	0.103265220232968	0.0894495412844036	218	NA	NA	0.984026657413951	-0.142645468511759
Excalibur_c25640_110	1B	174	0.103289919713165	0.231651376146789	218	NA	NA	0.984026657413951	0.108568611603687
BobWhite_rep_c63943_76	5A	73	0.103421680406408	0.291284403669725	218	NA	NA	0.984026657413951	-0.0890288161530108
BS00021997_51	7A	126	0.103492440017776	0.325688073394495	218	NA	NA	0.984026657413951	-0.0984479659223112
RFL_Contig5917_2433	2D	45	0.103737155962526	0.327981651376147	218	NA	NA	0.984026657413951	0.095546935345233
BS00056550_51	1A	24	0.103775496109089	0.378440366972477	218	NA	NA	0.984026657413951	0.0867392801443359
wsnp_BE497169B_Ta_2_2	3B	30	0.103939305068462	0.44954128440367	218	NA	NA	0.984026657413951	0.0803296526814954
wsnp_Ra_c4321_7860456	2B	41	0.104208598088127	0.16743119266055	218	NA	NA	0.984026657413951	0.101244160364926
IAAV2147	1B	44	0.104322634926228	0.121559633027523	218	NA	NA	0.984026657413951	0.1330951552046
Kukri_c1831_1243	7A	51	0.104464363962528	0.208715596330275	218	NA	NA	0.984026657413951	-0.108152783762463
Tdurum_contig75938_1546	1B	61	0.104636873900924	0.155963302752294	218	NA	NA	0.984026657413951	-0.11006007916609
Tdurum_contig13245_119	4A	144	0.104672601188599	0.412844036697248	218	NA	NA	0.984026657413951	0.0937519503223285
RAC875_c35688_382	2A	150	0.104696584200061	0.373853211009174	218	NA	NA	0.984026657413951	0.113493369092602
BS00066661_51	6A	48	0.104978093663806	0.415137614678899	218	NA	NA	0.984026657413951	-0.121002440799259
BobWhite_c36072_272	2B	85	0.105048197437288	0.0848623853211009	218	NA	NA	0.984026657413951	0.149829616064002
RAC875_c50928_292	7A	228	0.105051602807355	0.215596330275229	218	NA	NA	0.984026657413951	0.111692214624412
BS00068200_51	5B	69	0.105149966382194	0.371559633027523	218	NA	NA	0.984026657413951	0.245948906922649
IAAV8416	5B	69	0.105149966382194	0.371559633027523	218	NA	NA	0.984026657413951	0.245948906922649
wsnp_CAP12_c303_168418	5B	69	0.105149966382194	0.371559633027523	218	NA	NA	0.984026657413951	0.245948906922649
BS00021780_51	1A	156	0.105288646576123	0.243119266055046	218	NA	NA	0.984026657413951	-0.0941407412258002
wsnp_Ex_c8011_13584847	6B	43	0.105552344632744	0.334862385321101	218	NA	NA	0.984026657413951	0.0867353456858808
Excalibur_c2978_667	6A	26	0.105593393047285	0.323394495412844	218	NA	NA	0.984026657413951	-0.0947168958235594
RAC875_c703_2551	5D	203	0.106161554626724	0.371559633027523	218	NA	NA	0.984026657413951	0.0892325267721965
Jagger_c1423_102	6A	141	0.106260295465742	0.302752293577982	218	NA	NA	0.984026657413951	-0.0947657335055325
Kukri_rep_c103857_458	5A	63	0.106286567851332	0.185779816513762	218	NA	NA	0.984026657413951	0.113665345314331
RAC875_c49940_385	5A	63	0.106286567851332	0.185779816513762	218	NA	NA	0.984026657413951	0.113665345314331
BS00010403_51	6B	26	0.106547927785952	0.334862385321101	218	NA	NA	0.984026657413951	0.0769993013136236
wsnp_JG_c609_370792	2B	87	0.106629797008011	0.194954128440367	218	NA	NA	0.984026657413951	-0.117767829186889
CAP12_c4778_199	3B	63	0.107227151509928	0.176605504587156	218	NA	NA	0.984026657413951	0.122061180631924
wsnp_Ex_c19556_28530243	2A	74	0.10742414654227	0.486238532110092	218	NA	NA	0.984026657413951	0.0794015909251691
Excalibur_c47209_87	4B	75	0.107504640204425	0.334862385321101	218	NA	NA	0.984026657413951	0.0870642567287518
wsnp_Ku_c11665_18999583	2B	91	0.107523472546075	0.107798165137615	218	NA	NA	0.984026657413951	0.130299497357937
Kukri_c5459_334	3A	85	0.107552051754185	0.0848623853211009	218	NA	NA	0.984026657413951	-0.145976458054292
Ku_c22026_1410	6B	64	0.107854675175236	0.467889908256881	218	NA	NA	0.984026657413951	-0.16385474870664
BS00089968_51	5A	51	0.108910803531945	0.201834862385321	218	NA	NA	0.984026657413951	-0.102079926047125
Kukri_c3044_188	6B	57	0.109073618261729	0.167431192660551	218	NA	NA	0.984026657413951	-0.13927454321896
RAC875_c15003_377	3A	123	0.109136281061454	0.185779816513761	218	NA	NA	0.984026657413951	0.115798444466602
BobWhite_c10740_179	6A	48	0.109232190499086	0.440366972477064	218	NA	NA	0.984026657413951	-0.113092258398702
Kukri_c9805_696	6A	141	0.109435986217902	0.314220183486238	218	NA	NA	0.984026657413951	-0.0905655018353357
Tdurum_contig81947_779	7A	241	0.109592000866654	0.112385321100917	218	NA	NA	0.984026657413951	-0.108002125371719
BS00056823_51	1A	143	0.109669284345753	0.0802752293577982	218	NA	NA	0.984026657413951	-0.13489784104959
wsnp_Ex_c3988_7221220	4A	106	0.109704859045745	0.268348623853211	218	NA	NA	0.984026657413951	-0.094433082594243
tplb0035d20_506	4B	40	0.109735059693404	0.488532110091743	218	NA	NA	0.984026657413951	-0.0867788787118684
CAP8_rep_c9642_82	1B	58	0.109784069315367	0.325688073394495	218	NA	NA	0.984026657413951	0.100693301190589
Tdurum_contig9144_222	1B	171	0.109838641071579	0.243119266055046	218	NA	NA	0.984026657413951	0.101706888171833
RAC875_c19099_434	5B	69	0.110264150777928	0.19954128440367	218	NA	NA	0.984026657413951	0.140283722252519
Excalibur_c25390_2483	6A	138	0.110317817245063	0.431192660550459	218	NA	NA	0.984026657413951	0.0912186190624524
BS00034245_51	2B	97	0.110515345877358	0.371559633027523	218	NA	NA	0.984026657413951	0.0921290487453135
Kukri_rep_c69910_1153	1A	35	0.110543154821341	0.13302752293578	218	NA	NA	0.984026657413951	-0.126995741214813
D_contig03023_692	1B	161	0.110583935886531	0.291284403669725	218	NA	NA	0.984026657413951	-0.0849458780520749
Kukri_c13978_132	1B	95	0.110917666214684	0.174311926605505	218	NA	NA	0.984026657413951	0.120273182185301
Excalibur_c3988_1660	4A	106	0.111110688047181	0.282110091743119	218	NA	NA	0.984026657413951	0.0898087253002018
RAC875_c22831_356	7A	232	0.111169409307176	0.0848623853211009	218	NA	NA	0.984026657413951	0.126414190531491
Tdurum_contig64407_297	6A	48	0.111304244935316	0.415137614678899	218	NA	NA	0.984026657413951	-0.118137204543878
BS00108784_51	7A	98	0.111407635862512	0.362385321100917	218	NA	NA	0.984026657413951	0.111708398793951
RFL_Contig1823_1044	1B	118	0.111733274106034	0.463302752293578	218	NA	NA	0.984026657413951	0.0808952560864853
Kukri_c28866_183	7A	51	0.111810837755556	0.217889908256881	218	NA	NA	0.984026657413951	0.108397702260671
Tdurum_contig70639_196	6B	65	0.112179960752329	0.350917431192661	218	NA	NA	0.984026657413951	-0.139026415096723
Kukri_c3501_1175	2B	157	0.112319715034711	0.112385321100917	218	NA	NA	0.984026657413951	-0.127239775971194
BS00091302_51	7B	59	0.112325713695882	0.160550458715596	218	NA	NA	0.984026657413951	0.100276883234326
BS00021704_51	6A	141	0.112466300988145	0.272935779816514	218	NA	NA	0.984026657413951	0.0961401908982751
Excalibur_c23304_353	5B	95	0.112482452255558	0.405963302752294	218	NA	NA	0.984026657413951	0.0863908928462322
RAC875_rep_c111778_387	7A	126	0.112740766854392	0.293577981651376	218	NA	NA	0.984026657413951	0.0910175834105118
Kukri_c8594_203	4B	40	0.112941467141793	0.488532110091743	218	NA	NA	0.984026657413951	-0.0864983162713138
BobWhite_c15870_540	6A	48	0.113234891738658	0.415137614678899	218	NA	NA	0.984026657413951	-0.117608869389741
Tdurum_contig25770_308	6A	48	0.113234891738822	0.415137614678899	218	NA	NA	0.984026657413951	0.117608869389848
BS00092630_51	7B	77	0.113314527454108	0.426605504587156	218	NA	NA	0.984026657413951	0.103011191985686
BS00079443_51	2A	106	0.113411499894374	0.438073394495413	218	NA	NA	0.984026657413951	0.0968313451547687
RAC875_rep_c73925_276	2A	106	0.113411499894374	0.438073394495413	218	NA	NA	0.984026657413951	0.0968313451547687
Tdurum_contig12008_803	3B	10	0.113481456510889	0.18348623853211	218	NA	NA	0.984026657413951	-0.0914314090788064
BS00067584_51	2D	44	0.113815390315302	0.295871559633027	218	NA	NA	0.984026657413951	-0.0970462411385213
BobWhite_c10448_80	7B	58	0.11391784602895	0.165137614678899	218	NA	NA	0.984026657413951	0.100351712362336
Tdurum_contig10128_593	5A	42	0.11401523487744	0.0756880733944954	218	NA	NA	0.984026657413951	-0.14915251930066
Tdurum_contig50845_82	1A	38	0.114225088678705	0.259174311926605	218	NA	NA	0.984026657413951	-0.0973856161743996
BS00094342_51	5A	61	0.114399825867522	0.392201834862385	218	NA	NA	0.984026657413951	-0.0791185888032508
D_F1BEJMU01DOR77_203	1D	56	0.114656452943098	0.174311926605505	218	NA	NA	0.984026657413951	-0.0959865820207835
IAAV2376	2A	102	0.114730804939121	0.293577981651376	218	NA	NA	0.984026657413951	0.108251371345403
IAAV7473	1D	93	0.114759867467675	0.408256880733945	218	NA	NA	0.984026657413951	0.12473462908055
wsnp_Ku_c18538_27857915	3B	66	0.114810167922174	0.130733944954128	218	NA	NA	0.984026657413951	0.120365248872147
BS00022090_51	4B	62	0.114952570907182	0.479357798165138	218	NA	NA	0.984026657413951	-0.109020240146222
wsnp_Ex_rep_c69838_68799256	7A	128	0.115015289708476	0.0963302752293578	218	NA	NA	0.984026657413951	-0.151389322939394
BS00106142_51	4B	26	0.115093865450969	0.440366972477064	218	NA	NA	0.984026657413951	-0.0842465892183348
Tdurum_contig12045_613	6A	13	0.115231409210551	0.211009174311927	218	NA	NA	0.984026657413951	-0.105453933570899
wsnp_Ex_rep_c69024_67924125	1D	90	0.115363113168765	0.442660550458716	218	NA	NA	0.984026657413951	-0.129995087503346
Tdurum_contig43263_243	3B	62	0.115660909505787	0.165137614678899	218	NA	NA	0.984026657413951	-0.118128593592704
IAAV5595	6B	109	0.115671454080639	0.263761467889908	218	NA	NA	0.984026657413951	0.125068971794523
wsnp_Ex_c3930_7127883	7B	153	0.115761724084281	0.44954128440367	218	NA	NA	0.984026657413951	-0.0768446786774248
tplb0024i15_1754	1B	75	0.115779139016805	0.151376146788991	218	NA	NA	0.984026657413951	0.118882899679322
Excalibur_c560_180	5B	69	0.11584251113184	0.360091743119266	218	NA	NA	0.984026657413951	-0.191257274743919
BS00088756_51	3A	124	0.115940768590851	0.348623853211009	218	NA	NA	0.984026657413951	-0.0847736902026242
JD_c947_819	5A	43	0.115963385476475	0.245412844036697	218	NA	NA	0.984026657413951	0.154993002369459
wsnp_Ex_c47153_52447514	7B	76	0.115978412720198	0.176605504587156	218	NA	NA	0.984026657413951	-0.11189370350165
CAP8_c3129_381	2A	155	0.116172455742681	0.373853211009174	218	NA	NA	0.984026657413951	0.106626237076341
Kukri_c39873_66	6A	13	0.116229776814623	0.318807339449541	218	NA	NA	0.984026657413951	-0.0820908898794332
wsnp_Ra_c5210_9289264	5B	41	0.11629272941678	0.254587155963303	218	NA	NA	0.984026657413951	0.150079406089262
wsnp_Ex_c10955_17794520	4A	164	0.116582789756366	0.142201834862385	218	NA	NA	0.984026657413951	0.119446776176162
Kukri_c50071_1084	7B	90	0.116693936891482	0.142201834862385	218	NA	NA	0.984026657413951	-0.101595846937714
BobWhite_c5782_825	6A	66	0.116855127409474	0.286697247706422	218	NA	NA	0.984026657413951	0.0778455432872462
RAC875_rep_c116200_396	2D	40	0.117076960859854	0.0825688073394495	218	NA	NA	0.984026657413951	-0.144496481740902
BS00023080_51	6B	93	0.117236984171544	0.456422018348624	218	NA	NA	0.984026657413951	-0.0801180646899446
Excalibur_rep_c110824_66	6B	93	0.117236984171544	0.456422018348624	218	NA	NA	0.984026657413951	-0.0801180646899446
IAAV7510	1D	61	0.117306922706935	0.431192660550459	218	NA	NA	0.984026657413951	-0.0793206950725214
wsnp_Ex_c21930_31102685	3B	63	0.117610976705635	0.0848623853211009	218	NA	NA	0.984026657413951	-0.138910006856147
CAP7_c2381_149	6A	71	0.117979345191429	0.224770642201835	218	NA	NA	0.984026657413951	-0.104113866698849
BS00011047_51	2B	134	0.118720037921004	0.357798165137615	218	NA	NA	0.984026657413951	-0.118563679862362
Tdurum_contig777_260	3A	21	0.11882713096378	0.399082568807339	218	NA	NA	0.984026657413951	0.0862329294578643
Ra_c700_1024	5A	63	0.118862006139186	0.220183486238532	218	NA	NA	0.984026657413951	-0.101101331774966
BS00049565_51	6B	64	0.11901978938964	0.465596330275229	218	NA	NA	0.984026657413951	-0.162602805630485
Ku_c2606_779	6B	64	0.11901978938964	0.465596330275229	218	NA	NA	0.984026657413951	-0.162602805630485
BobWhite_c34125_183	1B	160	0.119184848489812	0.254587155963303	218	NA	NA	0.984026657413951	0.091927765807668
BS00054496_51	3D	122	0.119549282337716	0.151376146788991	218	NA	NA	0.984026657413951	-0.102911806239423
BS00095515_51	3B	107	0.119572770794181	0.376146788990826	218	NA	NA	0.984026657413951	0.0747513262826658
BS00075731_51	7A	232	0.119732862760348	0.119266055045872	218	NA	NA	0.984026657413951	0.120606751377878
wsnp_RFL_Contig2403_1927045	1B	137	0.119893905137301	0.240825688073394	218	NA	NA	0.984026657413951	-0.0968806138941254
Kukri_c32803_150	3B	9	0.119899985443361	0.447247706422018	218	NA	NA	0.984026657413951	0.0886536135624141
Tdurum_contig97611_150	6A	19	0.119970121638494	0.405963302752294	218	NA	NA	0.984026657413951	0.0875128065164077
BS00022537_51	5D	198	0.120067566929671	0.465596330275229	218	NA	NA	0.984026657413951	-0.105343888135273
RFL_Contig5937_1677	1B	99	0.120075538050326	0.353211009174312	218	NA	NA	0.984026657413951	0.0884979988838666
RAC875_c52560_438	7A	81	0.120992809238941	0.146788990825688	218	NA	NA	0.984026657413951	0.100148805152163
Kukri_c27591_1180	5B	71	0.12117369870053	0.220183486238532	218	NA	NA	0.984026657413951	0.13577183524346
JD_c63005_896	5B	58	0.121511679266654	0.31651376146789	218	NA	NA	0.984026657413951	0.105880633019609
RAC875_c21489_908	7B	92	0.122303165327559	0.0917431192660551	218	NA	NA	0.984026657413951	-0.113997805451199
wsnp_RFL_Contig3138_3094305	4A	62	0.122706934610286	0.334862385321101	218	NA	NA	0.984026657413951	-0.0827293558212858
wsnp_JD_c2623_3541255	3B	63	0.122869007809566	0.325688073394495	218	NA	NA	0.984026657413951	-0.111226462662991
RAC875_c8565_926	7A	232	0.122877953836928	0.245412844036697	218	NA	NA	0.984026657413951	-0.0860486001568326
wsnp_Ku_c663_1368085	3B	30	0.123136383843243	0.247706422018349	218	NA	NA	0.984026657413951	0.0881754555571828
RFL_Contig1118_1073	1A	43	0.123278786018716	0.272935779816514	218	NA	NA	0.984026657413951	-0.0920045354415606
RFL_Contig2304_1569	5B	71	0.123328060859595	0.167431192660551	218	NA	NA	0.984026657413951	0.131190125521485
wsnp_Ex_c26285_35531324	4B	82	0.123809188492924	0.197247706422018	218	NA	NA	0.984026657413951	0.0925638607747459
Excalibur_rep_c69149_1588	2A	151	0.124124197266025	0.378440366972477	218	NA	NA	0.984026657413951	0.105775138874179
BS00003852_51	6B	39	0.124218175699229	0.348623853211009	218	NA	NA	0.984026657413951	0.0861250871100339
Tdurum_contig14482_1073	2A	151	0.124358830182931	0.376146788990826	218	NA	NA	0.984026657413951	0.105762905233597
BS00023071_51	1B	95	0.12472624780383	0.172018348623853	218	NA	NA	0.984026657413951	-0.116182489301774
Excalibur_c44818_109	1B	95	0.12472624780383	0.172018348623853	218	NA	NA	0.984026657413951	-0.116182489301774
Ex_c2171_2600	5A	148	0.125012082661003	0.190366972477064	218	NA	NA	0.984026657413951	0.0980177934244875
RAC875_c62483_112	3B	135	0.125127170612683	0.371559633027523	218	NA	NA	0.984026657413951	0.0914240978934231
D_GA8KES402JVT1Y_74	3D	130	0.125249536443602	0.401376146788991	218	NA	NA	0.984026657413951	-0.0768574796277619
wsnp_Ku_c24742_34711973	7A	130	0.125286022937361	0.13302752293578	218	NA	NA	0.984026657413951	0.108968117428555
RAC875_c19425_903	6B	39	0.12568410142228	0.334862385321101	218	NA	NA	0.984026657413951	0.0859068254142699
Tdurum_contig42495_389	3A	149	0.125721318821891	0.332568807339449	218	NA	NA	0.984026657413951	0.0800126586963046
Kukri_rep_c114738_144	3B	69	0.12573302844951	0.204128440366973	218	NA	NA	0.984026657413951	0.141277185547011
RAC875_c32792_231	3A	88	0.12573302844951	0.204128440366973	218	NA	NA	0.984026657413951	0.141277185547011
Kukri_rep_c115954_137	1A	71	0.125891909282778	0.350917431192661	218	NA	NA	0.984026657413951	0.108396813137475
wsnp_Ex_c4789_8550135	6D	9	0.126043587028468	0.399082568807339	218	NA	NA	0.984026657413951	0.0747794782037374
RAC875_c28637_1004	6A	71	0.126096858543498	0.410550458715596	218	NA	NA	0.984026657413951	0.0983076161251546
wsnp_CAP7_c1839_907899	6A	71	0.126096858543498	0.410550458715596	218	NA	NA	0.984026657413951	0.0983076161251546
RAC875_rep_c73850_589	6A	71	0.126096858543723	0.410550458715596	218	NA	NA	0.984026657413951	-0.0983076161250835
wsnp_CAP7_c1839_908011	6A	71	0.126096858543723	0.410550458715596	218	NA	NA	0.984026657413951	-0.0983076161250835
wsnp_Ex_rep_c66433_64661643	6A	71	0.126096858543723	0.410550458715596	218	NA	NA	0.984026657413951	-0.0983076161250835
wsnp_Ex_c26740_35969367	4A	106	0.126194939323866	0.284403669724771	218	NA	NA	0.984026657413951	-0.0865416028386718
Tdurum_contig12326_232	7A	134	0.126307661892215	0.275229357798165	218	NA	NA	0.984026657413951	-0.109277723863016
wsnp_Ex_c1725_3267186	6B	65	0.126389847318059	0.293577981651376	218	NA	NA	0.984026657413951	-0.18808794513464
BobWhite_c34689_116	7B	91	0.126593519797313	0.142201834862385	218	NA	NA	0.984026657413951	-0.0963699892319614
D_F5XZDLF01B7ECX_54	6B	93	0.126765619093192	0.456422018348624	218	NA	NA	0.984026657413951	0.0781813082638472
wsnp_Ex_c15089_23270614	2B	97	0.126803336763832	0.373853211009174	218	NA	NA	0.984026657413951	-0.0885507277829731
BS00022667_51	1A	35	0.126876063138329	0.126146788990826	218	NA	NA	0.984026657413951	-0.122148500236056
Tdurum_contig13048_89	7A	52	0.126989749470461	0.217889908256881	218	NA	NA	0.984026657413951	0.101923431809659
wsnp_Ex_c11860_19030807	7B	68	0.127076957139143	0.224770642201835	218	NA	NA	0.984026657413951	-0.111036808039003
wsnp_JD_rep_c64505_41132927	2B	97	0.127369298585741	0.486238532110092	218	NA	NA	0.984026657413951	-0.0880949220215967
IACX6023	6B	39	0.12737798236866	0.350917431192661	218	NA	NA	0.984026657413951	-0.0865082232125047
RFL_Contig5508_1283	3B	14	0.127421499793008	0.477064220183486	218	NA	NA	0.984026657413951	0.0842214530632894
BS00036767_51	2A	98	0.127816693965075	0.488532110091743	218	NA	NA	0.984026657413951	-0.0950216833091702
Ku_c23118_149	2A	69	0.127918681308795	0.263761467889908	218	NA	NA	0.984026657413951	0.0811557066790911
Tdurum_contig12045_327	6A	13	0.128656827304316	0.208715596330275	218	NA	NA	0.984026657413951	0.102137323644286
Tdurum_contig12045_868	6A	13	0.128656827304316	0.208715596330275	218	NA	NA	0.984026657413951	0.102137323644286
wsnp_Ra_c1303_2598907	7A	136	0.128866542922687	0.215596330275229	218	NA	NA	0.984026657413951	-0.0946669821211756
Excalibur_c3260_989	1D	68	0.128942276956557	0.348623853211009	218	NA	NA	0.984026657413951	-0.0933139003620234
RFL_Contig4979_865	5B	4	0.128962955828024	0.114678899082569	218	NA	NA	0.984026657413951	-0.114101291385154
RAC875_rep_c86950_103	3B	60	0.129132592323604	0.100917431192661	218	NA	NA	0.984026657413951	0.117409016977433
Tdurum_contig50954_880	3B	51	0.129624563673685	0.231651376146789	218	NA	NA	0.984026657413951	0.102391777429439
Tdurum_contig47083_278	1B	41	0.129650772571382	0.405963302752294	218	NA	NA	0.984026657413951	0.0885718695391944
wsnp_Ex_c14192_22135363	6A	71	0.129696443640967	0.419724770642202	218	NA	NA	0.984026657413951	-0.0980288077646065
wsnp_JD_c4485_5618761	1B	70	0.12994836807607	0.357798165137615	218	NA	NA	0.984026657413951	0.100161699942888
IAAV4876	3B	51	0.130073806597745	0.208715596330275	218	NA	NA	0.984026657413951	0.100719985553283
Kukri_c12817_59	3B	51	0.130260898791606	0.48394495412844	218	NA	NA	0.984026657413951	0.079004189887776
Tdurum_contig77551_589	3B	51	0.130260898791702	0.48394495412844	218	NA	NA	0.984026657413951	-0.0790041898877192
Tdurum_contig17421_310	6B	93	0.130396552826862	0.458715596330275	218	NA	NA	0.984026657413951	-0.0780915803256939
Tdurum_contig9503_575	6A	137	0.130422722970731	0.160550458715596	218	NA	NA	0.984026657413951	0.118525266501493
wsnp_Ex_c9722_16062937	1A	92	0.130520516205408	0.405963302752294	218	NA	NA	0.984026657413951	-0.0831826238732845
BS00023074_51	3B	63	0.130853459166278	0.169724770642202	218	NA	NA	0.984026657413951	-0.109879705816763
Ex_c25467_851	4B	74	0.131078069096157	0.0688073394495413	218	NA	NA	0.984026657413951	-0.132149705997197
BS00021718_51	2D	45	0.131131742509604	0.323394495412844	218	NA	NA	0.984026657413951	-0.0905698681303662
RFL_Contig5098_1248	7B	69	0.131362352805587	0.451834862385321	218	NA	NA	0.984026657413951	0.122999176160434
Ra_c3533_880	6A	122	0.131933219758885	0.142201834862385	218	NA	NA	0.984026657413951	-0.107055981272538
wsnp_BE604885A_Ta_2_1	3A	160	0.131948230701667	0.346330275229358	218	NA	NA	0.984026657413951	-0.0766626813710296
RFL_Contig5917_3026	2D	45	0.131951415274541	0.321100917431193	218	NA	NA	0.984026657413951	0.0905268808988602
BobWhite_c14495_230	4A	140	0.132124134475734	0.272935779816514	218	NA	NA	0.984026657413951	-0.0896286216528921
wsnp_Ku_c4951_8856170	1B	70	0.132127265126332	0.348623853211009	218	NA	NA	0.984026657413951	0.101358675400689
wsnp_Ex_c7003_12065828	2B	98	0.132278949926061	0.178899082568807	218	NA	NA	0.984026657413951	-0.110509736818329
JD_c8888_741	6A	71	0.132379022803702	0.412844036697248	218	NA	NA	0.984026657413951	-0.0975943528001544
BS00023130_51	1A	20	0.132929351986331	0.330275229357798	218	NA	NA	0.984026657413951	-0.0901286852546264
RFL_Contig385_761	2B	134	0.133001356346771	0.43348623853211	218	NA	NA	0.984026657413951	-0.118808347493157
CAP7_c1241_128	1B	65	0.133069432604904	0.165137614678899	218	NA	NA	0.984026657413951	-0.103419189133188
Kukri_c1214_474	5D	195	0.13312580925301	0.151376146788991	218	NA	NA	0.984026657413951	0.0965406187993878
wsnp_Ex_c42720_49228237	2A	104	0.133134650597125	0.256880733944954	218	NA	NA	0.984026657413951	-0.106672280995813
BS00074121_51	7D	183	0.133142084342818	0.208715596330275	218	NA	NA	0.984026657413951	0.089237032108727
tplb0044j06_689	5A	94	0.133175036757781	0.190366972477064	218	NA	NA	0.984026657413951	-0.0856905997653108
Tdurum_contig56342_134	7B	76	0.133233985040162	0.261467889908257	218	NA	NA	0.984026657413951	0.112103478926642
BS00023337_51	3A	123	0.133837368643452	0.188073394495413	218	NA	NA	0.984026657413951	-0.107880538462553
BS00081610_51	3A	123	0.133837368643452	0.188073394495413	218	NA	NA	0.984026657413951	-0.107880538462553
Tdurum_contig83087_104	6A	141	0.134001570327183	0.470183486238532	218	NA	NA	0.984026657413951	0.0943096431665111
wsnp_Ex_rep_c67635_66292308	3A	16	0.134019812597019	0.495412844036697	218	NA	NA	0.984026657413951	-0.0888994169933071
wsnp_Ex_c16551_25061550	5A	23	0.134044678904642	0.151376146788991	218	NA	NA	0.984026657413951	-0.0965016686234836
BS00081688_51	3A	114	0.13423369966194	0.13302752293578	218	NA	NA	0.984026657413951	0.0993905703238767
wsnp_Ku_c46363_53116979	6B	114	0.134621560263181	0.401376146788991	218	NA	NA	0.984026657413951	0.0795076420236569
Kukri_c102502_261	6A	27	0.134756467489172	0.293577981651376	218	NA	NA	0.984026657413951	0.0929831023669507
Kukri_c35049_357	5D	187	0.134811025606099	0.172018348623853	218	NA	NA	0.984026657413951	-0.0998538738818517
CAP7_c756_531	5D	187	0.134811025606433	0.172018348623853	218	NA	NA	0.984026657413951	0.0998538738818979
Tdurum_contig82438_73	7A	84	0.134958764539596	0.121559633027523	218	NA	NA	0.984026657413951	0.125256784059621
Kukri_c14766_484	7B	92	0.134992831803757	0.105504587155963	218	NA	NA	0.984026657413951	-0.11146816901827
BS00000006_51	5A	147	0.135029193276062	0.321100917431193	218	NA	NA	0.984026657413951	0.094566500919754
Kukri_c12165_1148	1A	71	0.135033576460025	0.330275229357798	218	NA	NA	0.984026657413951	-0.109887860490552
BS00060838_51	6B	64	0.135086999142266	0.307339449541284	218	NA	NA	0.984026657413951	0.151569507927832
Ex_c12763_662	1A	71	0.135137326350284	0.0711009174311927	218	NA	NA	0.984026657413951	0.179509824051699
RAC875_c18539_1159	1A	75	0.135137326350284	0.0711009174311927	218	NA	NA	0.984026657413951	0.179509824051699
wsnp_Ex_c1374_2630879	1A	71	0.135137326350284	0.0711009174311927	218	NA	NA	0.984026657413951	0.179509824051699
IAAV3946	7A	130	0.135295852257256	0.0917431192660551	218	NA	NA	0.984026657413951	0.144085391487584
Excalibur_c28017_641	2A	109	0.135350323545779	0.103211009174312	218	NA	NA	0.984026657413951	0.124745470249071
BobWhite_c17047_268	2B	18	0.135366867856372	0.293577981651376	218	NA	NA	0.984026657413951	0.0832121055650461
BS00089954_51	3B	70	0.135479629195096	0.305045871559633	218	NA	NA	0.984026657413951	0.109917713811516
Excalibur_c9676_163	1A	29	0.135590852196298	0.206422018348624	218	NA	NA	0.984026657413951	-0.0963735607700826
BS00022747_51	7A	136	0.135602312791878	0.100917431192661	218	NA	NA	0.984026657413951	0.117089412340384
wsnp_Ex_c15852_24239968	1A	70	0.135616448457846	0.112385321100917	218	NA	NA	0.984026657413951	0.180819251956933
Kukri_c28160_2017	7B	147	0.135785283477801	0.270642201834862	218	NA	NA	0.984026657413951	-0.0843316471241398
BobWhite_c43557_103	7B	171	0.135793665175566	0.208715596330275	218	NA	NA	0.984026657413951	-0.109112927061219
RAC875_rep_c106589_184	5B	212	0.136012457822561	0.0711009174311927	218	NA	NA	0.984026657413951	0.139440332993912
Kukri_c14889_116	5A	70	0.136026678663182	0.355504587155963	218	NA	NA	0.984026657413951	0.0729032353754029
Tdurum_contig8695_379	5B	18	0.136557082405988	0.247706422018349	218	NA	NA	0.984026657413951	0.0866240520084673
BS00030430_51	3B	69	0.137528368378892	0.190366972477064	218	NA	NA	0.984026657413951	0.13624678925629
Excalibur_c9149_1326	1B	84	0.13753294749682	0.327981651376147	218	NA	NA	0.984026657413951	-0.0992295555070157
Kukri_c27648_350	4A	135	0.137605218515455	0.160550458715596	218	NA	NA	0.984026657413951	0.127527800476642
BS00065313_51	5A	63	0.137798895093058	0.311926605504587	218	NA	NA	0.984026657413951	0.101240628853532
wsnp_BG274294B_Ta_2_3	1B	77	0.138047505241322	0.137614678899083	218	NA	NA	0.984026657413951	0.104235373842092
BS00107804_51	2A	122	0.138068166535099	0.350917431192661	218	NA	NA	0.984026657413951	0.0764646260441033
wsnp_Ex_c1141_2191485	3A	85	0.138068189871179	0.259174311926606	218	NA	NA	0.984026657413951	0.0908983161732486
RAC875_rep_c116436_106	7B	67	0.138297246208986	0.243119266055046	218	NA	NA	0.984026657413951	0.104861358900806
Tdurum_contig100212_141	3B	14	0.138342595634627	0.224770642201835	218	NA	NA	0.984026657413951	0.0841150847503513
wsnp_Ex_c19371_28311667	2B	39	0.138565271667803	0.201834862385321	218	NA	NA	0.984026657413951	-0.090033041292692
RAC875_rep_c100803_217	4A	144	0.138568241975353	0.190366972477064	218	NA	NA	0.984026657413951	0.0991013999073971
Tdurum_contig10729_989	6B	121	0.138664560054618	0.254587155963303	218	NA	NA	0.984026657413951	-0.0986992228231927
wsnp_Ex_rep_c102478_87635370	3A	82	0.138866871863361	0.405963302752294	218	NA	NA	0.984026657413951	0.0775055375463793
wsnp_BF483039A_Ta_2_1	7A	228	0.13900407249301	0.243119266055046	218	NA	NA	0.984026657413951	-0.0822487552734632
wsnp_JD_c825_1223506	1A	132	0.139690689016874	0.178899082568807	218	NA	NA	0.984026657413951	0.0952299125868947
Ku_c106533_550	1B	80	0.139936845174537	0.142201834862385	218	NA	NA	0.984026657413951	0.100281794041779
wsnp_Ex_c11350_18330107	7A	130	0.140059464951757	0.105504587155963	218	NA	NA	0.984026657413951	0.135771878844867
Excalibur_c57766_92	1A	70	0.140829327457049	0.121559633027523	218	NA	NA	0.984026657413951	-0.161767988530976
BS00079440_51	2D	44	0.141085058299327	0.307339449541284	218	NA	NA	0.984026657413951	-0.0900249427476325
wsnp_Ex_c2054_3852564	7D	94	0.141094065168724	0.465596330275229	218	NA	NA	0.984026657413951	-0.0706870216235274
wsnp_Ex_c45348_51169164	6B	64	0.141422143378718	0.424311926605505	218	NA	NA	0.984026657413951	-0.146552914786142
wsnp_Ex_c38326_45883440	7A	131	0.141493805435495	0.155963302752294	218	NA	NA	0.984026657413951	-0.0999528577669651
Excalibur_rep_c69865_157	6B	119	0.141647247198352	0.073394495412844	218	NA	NA	0.984026657413951	-0.146765676159362
Kukri_c16463_584	6A	74	0.141741643095062	0.295871559633028	218	NA	NA	0.984026657413951	-0.0951257943928177
Tdurum_contig8350_243	2A	151	0.142280549471577	0.378440366972477	218	NA	NA	0.984026657413951	-0.102472169694074
wsnp_Ra_c22775_32274079	4A	133	0.142778380432257	0.18348623853211	218	NA	NA	0.984026657413951	-0.119385237693852
BS00063208_51	7B	92	0.143012147833	0.341743119266055	218	NA	NA	0.984026657413951	-0.0768500411819062
Excalibur_rep_c101527_180	5B	72	0.143107186553359	0.217889908256881	218	NA	NA	0.984026657413951	0.130278952460287
Kukri_c64573_443	5B	72	0.143107186553359	0.217889908256881	218	NA	NA	0.984026657413951	0.130278952460287
BS00080749_51	2D	42	0.143153080446293	0.126146788990826	218	NA	NA	0.984026657413951	-0.10730370942737
RFL_Contig3172_1752	2B	113	0.143188566520563	0.348623853211009	218	NA	NA	0.984026657413951	0.133077333550446
CAP12_c3074_192	1A	19	0.143294903313474	0.334862385321101	218	NA	NA	0.984026657413951	0.0871410060838649
RAC875_c13920_747	6B	39	0.143298062497079	0.339449541284404	218	NA	NA	0.984026657413951	-0.082768628677826
IACX8300	1A	71	0.143416818129205	0.36697247706422	218	NA	NA	0.984026657413951	0.100752122417688
RAC875_rep_c119728_146	1B	75	0.143434472658859	0.0848623853211009	218	NA	NA	0.984026657413951	-0.121391684192362
Excalibur_c49061_138	4B	23	0.143646637736366	0.399082568807339	218	NA	NA	0.984026657413951	0.0759795625183344
Kukri_rep_c104422_192	2B	49	0.143654251343416	0.123853211009174	218	NA	NA	0.984026657413951	0.116391036060023
RFL_Contig727_736	5A	52	0.143666115596207	0.178899082568807	218	NA	NA	0.984026657413951	0.100166420781408
Excalibur_c662_229	7A	35	0.143808234018479	0.270642201834862	218	NA	NA	0.984026657413951	-0.0810812791000615
Ku_c101046_1063	4B	78	0.1438316697334	0.211009174311927	218	NA	NA	0.984026657413951	-0.094488418713329
Ra_c106922_1879	4B	78	0.143831669733492	0.211009174311927	218	NA	NA	0.984026657413951	0.0944884187134036
Ra_c106922_266	4B	76	0.143831669733492	0.211009174311927	218	NA	NA	0.984026657413951	0.0944884187134036
Ra_c106922_296	4B	78	0.143831669733492	0.211009174311927	218	NA	NA	0.984026657413951	0.0944884187134036
Ra_c106922_334	4B	78	0.143831669733492	0.211009174311927	218	NA	NA	0.984026657413951	0.0944884187134036
Tdurum_contig10137_89	4B	78	0.143831669733492	0.211009174311927	218	NA	NA	0.984026657413951	0.0944884187134036
Tdurum_contig29607_413	6A	137	0.143942984910063	0.220183486238532	218	NA	NA	0.984026657413951	0.106800657218656
Ku_c8310_865	1B	90	0.143989881836665	0.197247706422018	218	NA	NA	0.984026657413951	-0.119241214907909
Excalibur_c44694_414	6A	72	0.144121543382664	0.337155963302752	218	NA	NA	0.984026657413951	-0.0984230774827246
wsnp_CAP8_c6680_3136899	6A	27	0.144386761110777	0.298165137614679	218	NA	NA	0.984026657413951	-0.0826312697765381
IAAV6777	6A	136	0.144537606666986	0.458715596330275	218	NA	NA	0.984026657413951	-0.0802861124928178
RAC875_c50676_588	7A	230	0.144557674922158	0.240825688073395	218	NA	NA	0.984026657413951	0.0813539989660015
Kukri_rep_c69028_1398	3A	16	0.144911778895257	0.472477064220184	218	NA	NA	0.984026657413951	-0.0862304919211283
RAC875_c14775_1048	2B	105	0.144932784945426	0.16743119266055	218	NA	NA	0.984026657413951	0.103610870812853
wsnp_Ex_c1996_3754394	2B	20	0.145320593749755	0.472477064220183	218	NA	NA	0.984026657413951	0.081888590717238
CAP12_c6266_298	1A	71	0.14548939314862	0.0688073394495413	218	NA	NA	0.984026657413951	0.182286977477322
CAP12_c6266_339	1A	71	0.14548939314862	0.0688073394495413	218	NA	NA	0.984026657413951	0.182286977477322
wsnp_Ex_c33831_42253707	1A	70	0.14548939314862	0.0688073394495413	218	NA	NA	0.984026657413951	0.182286977477322
RAC875_c33300_141	1A	71	0.145489393151242	0.0688073394495413	218	NA	NA	0.984026657413951	-0.182286977477361
wsnp_Ex_rep_c105541_89932598	1A	71	0.145489393151242	0.0688073394495413	218	NA	NA	0.984026657413951	-0.182286977477361
wsnp_Ku_c17726_26872129	1A	71	0.145489393151242	0.0688073394495413	218	NA	NA	0.984026657413951	-0.182286977477361
wsnp_RFL_Contig3759_4027999	6A	48	0.145577998702191	0.412844036697248	218	NA	NA	0.984026657413951	-0.107098858896713
IACX5390	5B	118	0.145805170287478	0.396788990825688	218	NA	NA	0.984026657413951	-0.0869407732022829
BS00102828_51	5B	4	0.145844424708514	0.11697247706422	218	NA	NA	0.984026657413951	-0.109255329296573
Excalibur_c6967_553	5B	4	0.145844424708514	0.11697247706422	218	NA	NA	0.984026657413951	-0.109255329296573
RFL_Contig4979_965	5B	4	0.145844424708514	0.11697247706422	218	NA	NA	0.984026657413951	-0.109255329296573
Excalibur_c6967_1852	5B	4	0.14584442470906	0.11697247706422	218	NA	NA	0.984026657413951	0.109255329296653
Excalibur_c15692_532	1D	33	0.145979371461027	0.454128440366973	218	NA	NA	0.984026657413951	0.0731982320695046
BS00110442_51	2B	87	0.146451287369865	0.158256880733945	218	NA	NA	0.984026657413951	0.113702693992892
RAC875_c19111_628	7A	153	0.146536482253155	0.44954128440367	218	NA	NA	0.984026657413951	-0.0738662462757347
Kukri_c6492_375	5A	85	0.146685584559946	0.123853211009174	218	NA	NA	0.984026657413951	0.107776700099819
BS00022056_51	7B	53	0.146694741567037	0.160550458715596	218	NA	NA	0.984026657413951	0.0927182348390527
CAP11_rep_c5191_192	6A	27	0.146819417900848	0.30045871559633	218	NA	NA	0.984026657413951	0.0822816064316854
BS00063302_51	1B	160	0.14685021675349	0.263761467889908	218	NA	NA	0.984026657413951	0.0856983508982765
BS00093275_51	1D	180	0.14685021675349	0.263761467889908	218	NA	NA	0.984026657413951	0.0856983508982765
BS00022110_51	5A	49	0.14749639727905	0.493119266055046	218	NA	NA	0.984026657413951	0.0814725768709046
IAAV7544	7B	63	0.147591448863454	0.100917431192661	218	NA	NA	0.984026657413951	0.111116778531255
wsnp_Ex_c16551_25060833	5A	23	0.147644690153022	0.13302752293578	218	NA	NA	0.984026657413951	-0.097115726613282
BS00092859_51	4A	62	0.147713277468037	0.344036697247706	218	NA	NA	0.984026657413951	-0.0737069980563021
wsnp_Ex_c5915_10378807	5B	39	0.147862590704261	0.261467889908257	218	NA	NA	0.984026657413951	-0.122318326829244
Kukri_c34793_360	1B	53	0.147954732196791	0.238532110091743	218	NA	NA	0.984026657413951	-0.104472472752462
CAP12_c1816_325	7B	46	0.148011937825753	0.185779816513762	218	NA	NA	0.984026657413951	-0.092043213693259
BS00022480_51	6B	92	0.14807500881099	0.222477064220183	218	NA	NA	0.984026657413951	-0.0809069722793705
wsnp_Ku_c46762_53407442	3A	173	0.148078245971436	0.339449541284404	218	NA	NA	0.984026657413951	0.0792037287822005
wsnp_Ex_c11636_18742884	7A	127	0.148185344907027	0.240825688073394	218	NA	NA	0.984026657413951	-0.105033026799202
wsnp_Ex_c14101_22012676	6B	67	0.148532936961374	0.149082568807339	218	NA	NA	0.984026657413951	-0.105347946252854
BS00020610_51	7A	127	0.148709429867122	0.252293577981651	218	NA	NA	0.984026657413951	0.108796348618895
wsnp_Ex_c99215_85409445	6A	72	0.148854168889938	0.323394495412844	218	NA	NA	0.984026657413951	0.0957747781517213
wsnp_Ex_rep_c70593_69508988	1A	70	0.148902070985678	0.190366972477064	218	NA	NA	0.984026657413951	-0.161170022247653
Excalibur_c18182_760	6B	64	0.148933807581496	0.48394495412844	218	NA	NA	0.984026657413951	-0.163255415339677
wsnp_Ex_c2868_5293485	1A	25	0.149132163496332	0.334862385321101	218	NA	NA	0.984026657413951	-0.0816939834112773
Kukri_c7436_2259	1A	51	0.149170654605602	0.0665137614678899	218	NA	NA	0.984026657413951	0.152066607245494
Ku_c31363_2165	1B	31	0.149201224512742	0.26605504587156	218	NA	NA	0.984026657413951	-0.110905503245764
Kukri_c41482_311	6A	134	0.149279208432688	0.284403669724771	218	NA	NA	0.984026657413951	-0.117489654823174
BobWhite_c2296_94	6A	137	0.14945381338422	0.155963302752294	218	NA	NA	0.984026657413951	0.11494907878248
wsnp_BE489326B_Ta_2_1	3B	66	0.149621114082515	0.208715596330275	218	NA	NA	0.984026657413951	0.098806714419581
BS00065956_51	3A	61	0.149692804615597	0.477064220183486	218	NA	NA	0.984026657413951	-0.0685937735853024
Tdurum_contig11275_461	6A	138	0.150066003560018	0.282110091743119	218	NA	NA	0.984026657413951	0.117352648481557
wsnp_CAP7_c1592_791887	2B	116	0.150437639997036	0.261467889908257	218	NA	NA	0.984026657413951	-0.12282524962049
RFL_Contig1483_1765	2B	93	0.150468202966311	0.0940366972477065	218	NA	NA	0.984026657413951	0.116399979598825
Excalibur_c25566_1000	3B	6	0.150759915395705	0.426605504587156	218	NA	NA	0.984026657413951	0.0740054244699024
Ku_c19858_2078	5A	89	0.150944705854337	0.215596330275229	218	NA	NA	0.984026657413951	-0.0902581622142051
IACX8828	2B	134	0.151209461447697	0.408256880733945	218	NA	NA	0.984026657413951	0.11612335358744
Tdurum_contig81608_63	7A	33	0.151508126024992	0.277522935779817	218	NA	NA	0.984026657413951	0.078297493120834
BS00108573_51	7B	77	0.151538378002796	0.428899082568807	218	NA	NA	0.984026657413951	-0.093089014717016
Tdurum_contig75819_1471	4A	137	0.151635206067565	0.192660550458716	218	NA	NA	0.984026657413951	0.11814368716631
wsnp_Ex_rep_c68091_66846454	5B	40	0.151838145979711	0.224770642201835	218	NA	NA	0.984026657413951	-0.162153312399482
BS00029287_51	7B	95	0.152391429784283	0.100917431192661	218	NA	NA	0.984026657413951	-0.104366882802754
RAC875_c1227_1471	7A	136	0.152723242325324	0.167431192660551	218	NA	NA	0.984026657413951	-0.0911918998163159
BS00022920_51	1B	75	0.152727554741521	0.0871559633027523	218	NA	NA	0.984026657413951	0.117404059260906
Tdurum_contig81102_102	1B	75	0.152727554742906	0.0871559633027523	218	NA	NA	0.984026657413951	-0.117404059260844
Excalibur_c17202_1833	1B	58	0.152883393483659	0.323394495412844	218	NA	NA	0.984026657413951	0.0903707534359057
wsnp_Ex_c13352_21044607	6B	44	0.152952979862029	0.344036697247706	218	NA	NA	0.984026657413951	-0.0764531512633191
wsnp_Ra_c27839_37354085	6B	65	0.15314766207739	0.295871559633028	218	NA	NA	0.984026657413951	0.183972279938118
Excalibur_c7823_397	6B	65	0.153147662079475	0.295871559633027	218	NA	NA	0.984026657413951	-0.183972279937763
wsnp_Ex_c8843_14783989	6B	65	0.153147662079475	0.295871559633027	218	NA	NA	0.984026657413951	-0.183972279937763
IACX3190	3B	70	0.153232841122983	0.309633027522936	218	NA	NA	0.984026657413951	-0.104959046224124
BS00083998_51	2B	161	0.153258984079033	0.43348623853211	218	NA	NA	0.984026657413951	0.0854446722212963
Tdurum_contig81911_179	7B	99	0.153722064425523	0.371559633027523	218	NA	NA	0.984026657413951	0.0743802167124521
Excalibur_c32630_104	5B	52	0.153731773270054	0.392201834862385	218	NA	NA	0.984026657413951	-0.0938672528511688
RAC875_c1357_860	4B	75	0.153853548295426	0.128440366972477	218	NA	NA	0.984026657413951	-0.113199940380659
BS00084703_51	4A	127	0.154021975784146	0.181192660550459	218	NA	NA	0.984026657413951	0.119479189877239
Tdurum_contig10861_942	7B	10	0.154039044366741	0.321100917431193	218	NA	NA	0.984026657413951	-0.0792027933161563
Kukri_c75754_239	5A	70	0.154081749836191	0.38302752293578	218	NA	NA	0.984026657413951	-0.0659335035779591
wsnp_Ex_c19556_28530231	2A	74	0.154167479164669	0.5	218	NA	NA	0.984026657413951	0.0706697159441561
RAC875_c67063_984	7A	125	0.154503574959269	0.100917431192661	218	NA	NA	0.984026657413951	0.137095013036429
wsnp_Ra_c8484_14372772	1B	70	0.154811228390873	0.362385321100917	218	NA	NA	0.984026657413951	-0.0907100388621203
wsnp_Ex_c5058_8981554	6B	63	0.154997129622077	0.415137614678899	218	NA	NA	0.984026657413951	-0.141393290966718
wsnp_Ex_c2580_4800027	3B	67	0.155055137023328	0.293577981651376	218	NA	NA	0.984026657413951	-0.103960705367527
CAP12_rep_c4571_181	6B	67	0.15514400916754	0.153669724770642	218	NA	NA	0.984026657413951	-0.102335084652228
wsnp_Ex_c30689_39574415	6B	67	0.15514400916754	0.153669724770642	218	NA	NA	0.984026657413951	-0.102335084652228
BS00067028_51	5B	41	0.155213708997558	0.302752293577982	218	NA	NA	0.984026657413951	0.114945132943049
Kukri_c33670_261	1D	122	0.155756362698819	0.188073394495413	218	NA	NA	0.984026657413951	-0.087251330699873
wsnp_Ex_c5123_9087869	2B	114	0.155839666580644	0.213302752293578	218	NA	NA	0.984026657413951	0.108650063497421
Tdurum_contig46717_2021	7A	228	0.156010187449993	0.112385321100917	218	NA	NA	0.984026657413951	0.116722627980124
BobWhite_c11374_530	7A	136	0.15607869406744	0.458715596330275	218	NA	NA	0.984026657413951	0.0976200933331342
Tdurum_contig62557_263	3A	136	0.156363284913773	0.348623853211009	218	NA	NA	0.984026657413951	0.076363477663314
wsnp_RFL_Contig3175_3154256	6A	138	0.156460906191452	0.288990825688073	218	NA	NA	0.984026657413951	-0.114428606994665
RFL_Contig3425_378	7A	119	0.156609121190244	0.0458715596330275	218	NA	NA	0.984026657413951	-0.152897225526324
wsnp_Ex_c41150_48040078	7A	107	0.156964434899697	0.277522935779817	218	NA	NA	0.984026657413951	-0.0829503408963852
IAAV2002	5B	69	0.157068530800834	0.263761467889908	218	NA	NA	0.984026657413951	0.135142963994284
D_contig13475_402	1D	56	0.157151824835067	0.174311926605505	218	NA	NA	0.984026657413951	0.0846778256469563
RAC875_c59682_105	7B	134	0.157218274227514	0.172018348623853	218	NA	NA	0.984026657413951	-0.0951323211019588
BobWhite_c13373_250	2A	19	0.157219663835106	0.495412844036697	218	NA	NA	0.984026657413951	0.090691942103021
RFL_Contig22_387	1A	84	0.157315704587948	0.488532110091743	218	NA	NA	0.984026657413951	-0.0758010590157383
wsnp_Ex_c6739_11646407	4B	40	0.157392546142679	0.472477064220184	218	NA	NA	0.984026657413951	0.0764765704366965
Ra_c2139_968	5A	23	0.157488384164426	0.160550458715596	218	NA	NA	0.984026657413951	-0.0884964916247242
wsnp_Ex_c16551_25061517	5A	23	0.157488384164531	0.160550458715596	218	NA	NA	0.984026657413951	0.088496491624781
BS00090073_51	6B	39	0.157534357788133	0.197247706422018	218	NA	NA	0.984026657413951	0.0821050205259262
IAAV6015	4D	86	0.157923275139591	0.073394495412844	218	NA	NA	0.984026657413951	0.128027549993069
Tdurum_contig61934_60	6A	48	0.158129160455366	0.417431192660551	218	NA	NA	0.984026657413951	0.104818808127369
RAC875_rep_c108445_772	6A	48	0.158129160455836	0.41743119266055	218	NA	NA	0.984026657413951	-0.104818808127291
IAAV1495	6A	137	0.158347114464512	0.279816513761468	218	NA	NA	0.984026657413951	0.112079100264644
Ku_c439_1308	5B	39	0.158553381838079	0.240825688073395	218	NA	NA	0.984026657413951	-0.143877169266574
BobWhite_c6527_222	6A	3	0.158616943413717	0.467889908256881	218	NA	NA	0.984026657413951	0.0777125454565741
Excalibur_c9210_168	5A	75	0.159014358448611	0.243119266055046	218	NA	NA	0.984026657413951	-0.0709708724193234
BobWhite_c2514_109	7B	151	0.159168548570032	0.341743119266055	218	NA	NA	0.984026657413951	0.0709124089996074
BS00048754_51	3B	80	0.159194500875352	0.305045871559633	218	NA	NA	0.984026657413951	0.0806979879674259
BS00108019_51	5B	51	0.159894341069093	0.201834862385321	218	NA	NA	0.984026657413951	-0.0888328361925019
wsnp_Ku_c29102_39008953	3B	81	0.159906255997267	0.149082568807339	218	NA	NA	0.984026657413951	0.105977926491008
RAC875_c2105_740	5B	95	0.160224985618155	0.44954128440367	218	NA	NA	0.984026657413951	0.0777246303908079
Kukri_c36885_58	7A	45	0.160349167472931	0.245412844036697	218	NA	NA	0.984026657413951	0.0898234798919262
Kukri_c834_259	2B	115	0.160361699018196	0.293577981651376	218	NA	NA	0.984026657413951	0.123246883024215
Ra_c9427_300	7A	107	0.160507918632918	0.282110091743119	218	NA	NA	0.984026657413951	-0.0811323333235059
Kukri_c15823_196	5B	178	0.160508077731482	0.463302752293578	218	NA	NA	0.984026657413951	0.0820873509897915
Kukri_c25377_365	6B	65	0.160509679988225	0.369266055045872	218	NA	NA	0.984026657413951	-0.119177599490421
BS00039935_51	4B	6	0.161063480976382	0.435779816513762	218	NA	NA	0.984026657413951	-0.0733924657667728
wsnp_JD_c40990_29127031	1A	71	0.161355507580754	0.0619266055045872	218	NA	NA	0.984026657413951	-0.184874091410961
wsnp_Ex_c1603_3056226	6B	64	0.161416040235257	0.486238532110092	218	NA	NA	0.984026657413951	0.158238447251307
Excalibur_c23462_677	6B	65	0.161491084177121	0.288990825688073	218	NA	NA	0.984026657413951	-0.165347239032883
IAAV5469	5B	51	0.161596760292295	0.378440366972477	218	NA	NA	0.984026657413951	-0.0930617763555546
BS00009287_51	5D	198	0.161601003716443	0.458715596330275	218	NA	NA	0.984026657413951	0.0944591055164565
BS00055866_51	1B	87	0.1616027996172	0.302752293577982	218	NA	NA	0.984026657413951	-0.0894165199362433
Tdurum_contig5691_596	2B	110	0.161716421276011	0.399082568807339	218	NA	NA	0.984026657413951	0.176029741263733
D_contig23076_255	5A	53	0.161970858171088	0.0596330275229358	218	NA	NA	0.984026657413951	-0.146083915099483
wsnp_Ku_c23012_32893918	1A	89	0.162103081721034	0.378440366972477	218	NA	NA	0.984026657413951	-0.0775882436141053
Tdurum_contig30517_310	1B	84	0.162662954389067	0.282110091743119	218	NA	NA	0.984026657413951	0.105188807686112
Kukri_c55196_445	7A	128	0.162805969904488	0.103211009174312	218	NA	NA	0.984026657413951	0.13055673752519
Excalibur_c14401_743	4B	2	0.162826156273631	0.424311926605505	218	NA	NA	0.984026657413951	-0.0741630774009643
BS00009342_51	4B	76	0.163145343393231	0.444954128440367	218	NA	NA	0.984026657413951	-0.0830512734667046
RAC875_c81616_116	5A	51	0.163254756070076	0.417431192660551	218	NA	NA	0.984026657413951	0.0758236319748029
Tdurum_contig19057_245	6B	66	0.163311697722538	0.176605504587156	218	NA	NA	0.984026657413951	-0.150076771299126
wsnp_Ex_c12141_19415226	6A	71	0.163440190105331	0.412844036697248	218	NA	NA	0.984026657413951	-0.0893699923014637
RFL_Contig2187_1025	5A	53	0.163629157985975	0.431192660550459	218	NA	NA	0.984026657413951	-0.0667613128197466
BobWhite_c12428_371	3A	152	0.163693745281446	0.128440366972477	218	NA	NA	0.984026657413951	0.109269694894579
RAC875_c36922_829	3A	24	0.163722695223254	0.444954128440367	218	NA	NA	0.984026657413951	-0.0818661403279606
BobWhite_c4399_447	7A	136	0.163945453185228	0.0871559633027523	218	NA	NA	0.984026657413951	-0.114631117311873
wsnp_Ku_c31_62657	2B	81	0.164182775272635	0.38302752293578	218	NA	NA	0.984026657413951	-0.067771192148431
Kukri_c45387_380	5D	195	0.164399418727192	0.405963302752294	218	NA	NA	0.984026657413951	-0.0854692620614799
BS00011109_51	2D	54	0.16458876835287	0.256880733944954	218	NA	NA	0.984026657413951	-0.0831509628253571
BobWhite_c17783_174	2A	143	0.16467025642734	0.174311926605505	218	NA	NA	0.984026657413951	-0.0900559529170391
RFL_Contig2605_672	6A	74	0.164979734288323	0.26605504587156	218	NA	NA	0.984026657413951	-0.0931750648991247
wsnp_Ku_c2637_5009091	6D	19	0.165396630154412	0.465596330275229	218	NA	NA	0.984026657413951	-0.0660115359542814
BS00109813_51	4B	75	0.165430747688476	0.167431192660551	218	NA	NA	0.984026657413951	0.0931735904360806
Tdurum_contig93100_149	4A	135	0.165520687796985	0.176605504587156	218	NA	NA	0.984026657413951	0.118329056513531
Kukri_c9387_372	2B	93	0.165650849607517	0.339449541284404	218	NA	NA	0.984026657413951	-0.112639830127982
BS00049644_51	2A	109	0.165660733952571	0.337155963302752	218	NA	NA	0.984026657413951	0.0859363754053888
BobWhite_c2646_141	4B	76	0.165684670588694	0.201834862385321	218	NA	NA	0.984026657413951	-0.100006770597812
wsnp_Ex_c6563_11378915	1A	102	0.165707968115158	0.263761467889908	218	NA	NA	0.984026657413951	0.0914424782451704
BS00100510_51	5A	94	0.16571045502197	0.208715596330275	218	NA	NA	0.984026657413951	-0.0772172201196799
wsnp_Ex_c662_1301994	7A	33	0.165768351201934	0.279816513761468	218	NA	NA	0.984026657413951	-0.0758628681199482
Kukri_c40149_436	7B	158	0.165863149027262	0.268348623853211	218	NA	NA	0.984026657413951	0.0766680833031987
BS00095826_51	7A	33	0.165919856677371	0.275229357798165	218	NA	NA	0.984026657413951	-0.0731838307889348
BS00037103_51	5B	129	0.166172457852002	0.194954128440367	218	NA	NA	0.984026657413951	0.100614333215379
BS00063809_51	4A	62	0.166324496853993	0.458715596330275	218	NA	NA	0.984026657413951	-0.0727321321151493
Tdurum_contig62593_410	6A	26	0.166419656312371	0.0802752293577982	218	NA	NA	0.984026657413951	-0.130097842673459
Excalibur_c12177_285	2A	47	0.166580743912902	0.288990825688073	218	NA	NA	0.984026657413951	0.0802064102109057
RAC875_c35846_671	1D	93	0.166583856868527	0.426605504587156	218	NA	NA	0.984026657413951	0.1058149594854
wsnp_Ex_rep_c67036_65492436	1B	70	0.166650631802157	0.364678899082569	218	NA	NA	0.984026657413951	-0.0883618501592984
Tdurum_contig50720_482	2A	151	0.166801843103287	0.378440366972477	218	NA	NA	0.984026657413951	0.0936707038034825
IAAV7086	2A	163	0.166801843103408	0.378440366972477	218	NA	NA	0.984026657413951	-0.0936707038034399
BS00105308_51	4B	62	0.167411093738576	0.481651376146789	218	NA	NA	0.984026657413951	-0.09586111413239
RAC875_c17861_199	7A	98	0.167502392460254	0.261467889908257	218	NA	NA	0.984026657413951	-0.0943813684556112
Tdurum_contig45588_730	5B	143	0.167701127390891	0.18348623853211	218	NA	NA	0.984026657413951	-0.0862331020587277
BS00023201_51	1A	22	0.167936448232604	0.353211009174312	218	NA	NA	0.984026657413951	0.0759447590272408
CAP7_c3847_204	1B	44	0.168020582642185	0.451834862385321	218	NA	NA	0.984026657413951	-0.0755513998338948
Tdurum_contig47833_484	5B	125	0.168263092297449	0.417431192660551	218	NA	NA	0.984026657413951	-0.071920117228629
Excalibur_c71602_591	5B	218	0.168287824213349	0.275229357798165	218	NA	NA	0.984026657413951	-0.078637204348837
RAC875_c21537_368	7B	93	0.16839049173546	0.0642201834862385	218	NA	NA	0.984026657413951	0.121629663642238
Excalibur_c50856_63	1D	93	0.16840757874004	0.43348623853211	218	NA	NA	0.984026657413951	0.111301159964583
BS00063099_51	5B	69	0.168802708846044	0.357798165137615	218	NA	NA	0.984026657413951	0.162140224163693
Excalibur_c62106_387	2A	151	0.168866426447398	0.376146788990826	218	NA	NA	0.984026657413951	0.09623061527045
Ku_c3891_395	4A	37	0.168965872416852	0.178899082568807	218	NA	NA	0.984026657413951	-0.0834570333153692
Kukri_c42807_473	7A	136	0.169029543293203	0.055045871559633	218	NA	NA	0.984026657413951	-0.147282063236929
D_contig79290_372	3D	95	0.169067408527752	0.100917431192661	218	NA	NA	0.984026657413951	0.118565276044924
BS00022267_51	5D	198	0.169149071283232	0.463302752293578	218	NA	NA	0.984026657413951	-0.0927540931818172
Kukri_rep_c85536_598	4A	154	0.169435676013704	0.105504587155963	218	NA	NA	0.984026657413951	0.129605533529627
Tdurum_contig47476_495	4A	150	0.169435676013704	0.105504587155963	218	NA	NA	0.984026657413951	0.129605533529627
RAC875_rep_c72491_171	6B	39	0.169462293260054	0.353211009174312	218	NA	NA	0.984026657413951	-0.0756205524240521
tplb0056h22_2113	5A	43	0.169575702981849	0.073394495412844	218	NA	NA	0.984026657413951	-0.127861601430524
IACX3991	7B	53	0.169632229780784	0.165137614678899	218	NA	NA	0.984026657413951	-0.084037942402702
wsnp_Ex_c7830_13323473	5A	50	0.170517991686103	0.0711009174311927	218	NA	NA	0.984026657413951	0.134662051214388
Tdurum_contig25841_178	6A	48	0.170560317242033	0.410550458715596	218	NA	NA	0.984026657413951	-0.0994483127065209
Excalibur_c56240_200	3A	110	0.170747018549675	0.107798165137615	218	NA	NA	0.984026657413951	0.108125966526236
wsnp_Ex_c5268_9320618	7B	134	0.17112697906204	0.350917431192661	218	NA	NA	0.984026657413951	-0.0733554799266898
BobWhite_rep_c64049_232	2B	109	0.171996781019268	0.142201834862385	218	NA	NA	0.984026657413951	0.102642285411964
RAC875_c60218_63	4D	84	0.172599405500197	0.208715596330275	218	NA	NA	0.984026657413951	-0.0851950693706396
Kukri_c48199_102	4A	49	0.172652951363572	0.36697247706422	218	NA	NA	0.984026657413951	0.0842952088220343
IAAV3027	7A	136	0.172695969748028	0.463302752293578	218	NA	NA	0.984026657413951	-0.0925089374716705
wsnp_Ex_c18669_27544717	6B	63	0.17284059094468	0.481651376146789	218	NA	NA	0.984026657413951	-0.156643556857304
BS00022409_51	2A	143	0.172953950847894	0.174311926605505	218	NA	NA	0.984026657413951	-0.0952901773955439
wsnp_Ex_c10087_16579529	6A	71	0.173017415437124	0.419724770642202	218	NA	NA	0.984026657413951	0.0876901494814177
wsnp_Ex_c539_1072859	4A	60	0.173097928043319	0.309633027522936	218	NA	NA	0.984026657413951	0.0764070618756847
Tdurum_contig62941_85	6B	39	0.17311135832281	0.440366972477064	218	NA	NA	0.984026657413951	0.0675553635239332
wsnp_Ex_c21197_30325539	4A	49	0.173205019628832	0.378440366972477	218	NA	NA	0.984026657413951	-0.0835874040503199
wsnp_Ex_c5634_9906981	1A	71	0.173276202903128	0.073394495412844	218	NA	NA	0.984026657413951	-0.156492481367195
Excalibur_rep_c69170_425	4A	151	0.173342465988607	0.055045871559633	218	NA	NA	0.984026657413951	0.136841134765273
RAC875_c4965_1523	4A	151	0.173342465989937	0.055045871559633	218	NA	NA	0.984026657413951	-0.136841134765234
wsnp_Ex_c7783_13259751	7B	69	0.173395200478954	0.461009174311927	218	NA	NA	0.984026657413951	0.111512801934751
BS00099610_51	7A	51	0.173427032070678	0.220183486238532	218	NA	NA	0.984026657413951	-0.0937038671073651
BS00041742_51	3A	152	0.173520792962467	0.121559633027523	218	NA	NA	0.984026657413951	-0.108134510441344
wsnp_Ex_c44510_50547245	6B	70	0.173762019298713	0.48394495412844	218	NA	NA	0.984026657413951	0.0806832573675251
Kukri_c14889_1086	5A	70	0.173786581164381	0.371559633027523	218	NA	NA	0.984026657413951	-0.0664617397108174
wsnp_Ku_c1818_3557408	1A	17	0.173909605579399	0.435779816513762	218	NA	NA	0.984026657413951	-0.0721810436844663
BS00083146_51	2A	93	0.174049933710208	0.447247706422018	218	NA	NA	0.984026657413951	0.068081395017856
RAC875_c12879_176	6B	65	0.174100668347457	0.378440366972477	218	NA	NA	0.984026657413951	-0.119898399552397
Tdurum_contig11803_850	2A	75	0.174120323644003	0.486238532110092	218	NA	NA	0.984026657413951	0.0693983616202907
Tdurum_contig7992_605	4A	127	0.174363672562768	0.194954128440367	218	NA	NA	0.984026657413951	-0.105025233878603
Tdurum_contig29112_483	4B	78	0.174812718270362	0.206422018348624	218	NA	NA	0.984026657413951	-0.0888846497896871
wsnp_JD_c7325_8422075	3B	63	0.174955802880092	0.165137614678899	218	NA	NA	0.984026657413951	0.100759364747631
wsnp_Ku_c11052_18135847	3A	82	0.174999269882685	0.405963302752294	218	NA	NA	0.984026657413951	0.0709772894674821
wsnp_Ex_c351_689415	7B	143	0.17503135131615	0.307339449541284	218	NA	NA	0.984026657413951	0.075969714178143
Kukri_rep_c68300_216	2A	143	0.175457986877102	0.174311926605505	218	NA	NA	0.984026657413951	-0.0915008834961366
RFL_Contig2815_1305	2B	141	0.175541103820475	0.229357798165138	218	NA	NA	0.984026657413951	-0.0871017454266081
wsnp_Ex_c16569_25082817	3B	141	0.175706171092538	0.353211009174312	218	NA	NA	0.984026657413951	-0.0784662455450622
Excalibur_c5977_440	3B	71	0.175903210929604	0.0848623853211009	218	NA	NA	0.984026657413951	-0.112081679881229
Excalibur_c15411_643	7A	128	0.176158259810098	0.394495412844037	218	NA	NA	0.984026657413951	-0.102919181157304
IACX2540	5A	99	0.176409464632664	0.309633027522936	218	NA	NA	0.984026657413951	-0.0713017169252694
wsnp_Ex_c4244_7662955	5A	67	0.176697577815471	0.121559633027523	218	NA	NA	0.984026657413951	-0.108801364542572
BS00065265_51	7B	151	0.176699018385612	0.373853211009174	218	NA	NA	0.984026657413951	-0.0702567746110638
Kukri_c6091_327	4A	151	0.176822349909186	0.0596330275229358	218	NA	NA	0.984026657413951	0.128514247587471
wsnp_JD_rep_c67103_42432235	2B	104	0.176826795467776	0.256880733944954	218	NA	NA	0.984026657413951	-0.0843795260379174
BobWhite_c19346_434	7A	180	0.176886672519698	0.149082568807339	218	NA	NA	0.984026657413951	-0.0886156010073087
Excalibur_c30975_133	3B	64	0.176962185965207	0.23394495412844	218	NA	NA	0.984026657413951	-0.0998662847499077
Ra_c22493_190	6B	1	0.176975420958326	0.424311926605505	218	NA	NA	0.984026657413951	0.0722352199611933
RAC875_c42009_247	5B	70	0.177141536915785	0.153669724770642	218	NA	NA	0.984026657413951	0.122216209526073
BobWhite_c9711_71	3B	25	0.177531742960109	0.438073394495413	218	NA	NA	0.984026657413951	0.0691507006542764
BobWhite_c66315_505	1A	156	0.177548701699046	0.341743119266055	218	NA	NA	0.984026657413951	0.0736282747321368
BS00076530_51	6A	49	0.177602409037535	0.438073394495413	218	NA	NA	0.984026657413951	-0.0954572190227481
wsnp_Ex_c2718_5038582	5A	43	0.177612508086456	0.0779816513761468	218	NA	NA	0.984026657413951	-0.126040925783226
RAC875_c7670_219	4A	127	0.177952536924296	0.169724770642202	218	NA	NA	0.984026657413951	-0.108162110240468
wsnp_Ku_c1205_2398925	4A	61	0.177981513063812	0.0596330275229358	218	NA	NA	0.984026657413951	0.120772770104296
wsnp_Ex_c16090_24522660	6B	1	0.177990245348894	0.279816513761468	218	NA	NA	0.984026657413951	0.102361257782096
BS00075524_51	2A	83	0.178018253712276	0.220183486238532	218	NA	NA	0.984026657413951	0.0732294168243044
Kukri_c20631_614	4D	85	0.178292995342641	0.444954128440367	218	NA	NA	0.984026657413951	0.065997727414274
RAC875_rep_c88665_100	2A	47	0.178497390159488	0.307339449541284	218	NA	NA	0.984026657413951	0.0819016000368791
RAC875_rep_c88665_52	2A	47	0.178497390159488	0.307339449541284	218	NA	NA	0.984026657413951	0.0819016000368791
Kukri_c26905_392	4B	105	0.178577111484378	0.162844036697248	218	NA	NA	0.984026657413951	-0.0824436662164718
wsnp_Ex_rep_c66357_64540369	3A	124	0.179130066631904	0.185779816513762	218	NA	NA	0.984026657413951	-0.0961895306410128
BS00084159_51	3A	118	0.179164328681132	0.385321100917431	218	NA	NA	0.984026657413951	-0.0654261728881096
wsnp_Ra_c18735_27835674	6B	58	0.179230692643729	0.399082568807339	218	NA	NA	0.984026657413951	-0.130157389284491
wsnp_Ra_c27787_37299352	6D	87	0.179602962390469	0.181192660550459	218	NA	NA	0.984026657413951	-0.0831445416315866
RFL_Contig3607_648	7B	171	0.179622563776886	0.224770642201835	218	NA	NA	0.984026657413951	-0.0953380903842174
Ku_c26872_269	3A	174	0.17972200144474	0.376146788990826	218	NA	NA	0.984026657413951	-0.0697375243583274
tplb0045p11_893	7A	148	0.18017148123734	0.422018348623853	218	NA	NA	0.984026657413951	-0.0673049126702523
BS00023847_51	6A	71	0.180559449846884	0.415137614678899	218	NA	NA	0.984026657413951	0.0856472722601467
RFL_Contig5706_1294	1B	70	0.180613890232506	0.360091743119266	218	NA	NA	0.984026657413951	-0.0879915566156306
JD_c16284_736	5B	39	0.180769021324368	0.261467889908257	218	NA	NA	0.984026657413951	-0.112600934717833
Excalibur_c96483_520	7A	136	0.180770496948559	0.472477064220184	218	NA	NA	0.984026657413951	-0.0883623033450363
wsnp_Ku_rep_c72821_72480395	3B	72	0.180872110167837	0.272935779816514	218	NA	NA	0.984026657413951	0.0882476281835665
Tdurum_contig47269_904	6B	72	0.181229747056121	0.197247706422018	218	NA	NA	0.984026657413951	0.108166942682104
BS00065930_51	5B	39	0.181333120635263	0.263761467889908	218	NA	NA	0.984026657413951	0.112489047728367
wsnp_BE497618A_Ta_1_1	4A	49	0.181346958304081	0.0642201834862385	218	NA	NA	0.984026657413951	0.134066791293071
BS00022541_51	7A	136	0.181500156761713	0.100917431192661	218	NA	NA	0.984026657413951	0.105089862424009
wsnp_Ex_c17452_26163465	1B	70	0.181550861423457	0.362385321100917	218	NA	NA	0.984026657413951	-0.086048104615351
wsnp_Ku_c3102_5810751	5B	83	0.181718099035198	0.495412844036697	218	NA	NA	0.984026657413951	0.0767203607488369
wsnp_BE443187A_Ta_2_3	5A	50	0.182126143050154	0.211009174311927	218	NA	NA	0.984026657413951	0.0835650683446101
BS00059929_51	7A	136	0.182188650992741	0.465596330275229	218	NA	NA	0.984026657413951	-0.0954512791570608
Excalibur_c4876_832	1D	33	0.182265744865356	0.451834862385321	218	NA	NA	0.984026657413951	-0.067828561214256
RFL_Contig1488_671	3A	15	0.182459637055046	0.428899082568807	218	NA	NA	0.984026657413951	-0.0777904484903367
Ku_c23446_2209	2B	91	0.182586096666696	0.330275229357798	218	NA	NA	0.984026657413951	-0.112733852376167
BS00011276_51	2B	134	0.182771704870762	0.410550458715596	218	NA	NA	0.984026657413951	0.10401131110369
Tdurum_contig47006_2711	1A	156	0.18318813126715	0.302752293577982	218	NA	NA	0.984026657413951	-0.0720412139930886
IAAV5743	2B	157	0.183567832850172	0.0596330275229358	218	NA	NA	0.984026657413951	0.134523950304413
wsnp_Ku_rep_c71909_71634013	1A	71	0.183600431720415	0.371559633027523	218	NA	NA	0.984026657413951	-0.0926793531663961
wsnp_Ex_c4331_7808746	4A	127	0.183601302897846	0.174311926605505	218	NA	NA	0.984026657413951	-0.115594349185734
BS00069273_51	3B	115	0.183932739615157	0.137614678899083	218	NA	NA	0.984026657413951	0.0899199490082658
BS00030843_51	4B	63	0.183974103620212	0.360091743119266	218	NA	NA	0.984026657413951	-0.0773276162729744
wsnp_Ex_c4605_8241260	1A	71	0.184566895830973	0.318807339449541	218	NA	NA	0.984026657413951	0.0961781409210829
RAC875_c826_839	1B	58	0.184707374891712	0.438073394495413	218	NA	NA	0.984026657413951	0.0707752300246618
Ku_c12469_983	5A	95	0.184883266769872	0.240825688073395	218	NA	NA	0.984026657413951	-0.0811504663375331
wsnp_Ra_c3966_7286546	5A	95	0.184883266769872	0.240825688073395	218	NA	NA	0.984026657413951	-0.0811504663375331
wsnp_Ra_c15715_24192817	4B	60	0.18503861460225	0.206422018348624	218	NA	NA	0.984026657413951	0.112679793472623
Kukri_c29560_455	5A	89	0.18508720912011	0.305045871559633	218	NA	NA	0.984026657413951	0.0771054381274183
IAAV7394	4B	106	0.185158764113833	0.176605504587156	218	NA	NA	0.984026657413951	-0.0824036482582002
RAC875_rep_c117234_313	5B	39	0.185166189931496	0.215596330275229	218	NA	NA	0.984026657413951	0.139550753038712
wsnp_Ku_c93664_84327484	3B	71	0.185188767928301	0.137614678899083	218	NA	NA	0.984026657413951	0.106803902521037
Tdurum_contig56431_637	6A	21	0.185191272648789	0.396788990825688	218	NA	NA	0.984026657413951	0.0731854349212853
Excalibur_c12675_1147	2B	173	0.185869180071501	0.327981651376147	218	NA	NA	0.984026657413951	-0.0777757883792844
wsnp_Ku_c8497_14429303	7B	59	0.186067390068349	0.165137614678899	218	NA	NA	0.984026657413951	-0.0839829258873053
BS00067163_51	3D	130	0.186227751282063	0.392201834862385	218	NA	NA	0.984026657413951	0.0653895739574608
Kukri_c7794_1247	6A	74	0.186788103778755	0.291284403669725	218	NA	NA	0.984026657413951	0.0853116441549133
Kukri_rep_c103893_875	2B	65	0.186932073219291	0.055045871559633	218	NA	NA	0.984026657413951	0.150702780936072
wsnp_CAP7_c3665_1701376	5B	44	0.187400852040611	0.215596330275229	218	NA	NA	0.984026657413951	0.142660610769774
CAP12_s9114_61	2B	134	0.187437721612824	0.396788990825688	218	NA	NA	0.984026657413951	0.10408715312991
Ku_c14907_456	6A	73	0.187452032097104	0.0573394495412844	218	NA	NA	0.984026657413951	-0.135397569989465
Excalibur_c30324_564	6A	73	0.187452032098705	0.0573394495412844	218	NA	NA	0.984026657413951	0.135397569989582
RAC875_rep_c70966_253	3B	63	0.187482915570327	0.185779816513762	218	NA	NA	0.984026657413951	0.0923202121879001
BobWhite_c5191_362	2B	134	0.18748327769533	0.415137614678899	218	NA	NA	0.984026657413951	0.107480509118176
wsnp_Ex_c13109_20725640	1B	84	0.187589490230567	0.18348623853211	218	NA	NA	0.984026657413951	-0.118954860143816
wsnp_Ex_rep_c107911_91350930	1B	84	0.187589490231367	0.18348623853211	218	NA	NA	0.984026657413951	0.118954860143994
RAC875_c52458_454	2A	115	0.187787040908553	0.44954128440367	218	NA	NA	0.984026657413951	-0.0617152159376815
BS00020459_51	3A	130	0.187921143100082	0.318807339449541	218	NA	NA	0.984026657413951	0.0703359956412122
BS00067985_51	5B	4	0.187965426286046	0.119266055045872	218	NA	NA	0.984026657413951	0.0987467392307089
tplb0060p09_735	5B	1	0.187965426286046	0.119266055045872	218	NA	NA	0.984026657413951	0.0987467392307089
wsnp_JD_c5659_6814240	1B	74	0.18807376998047	0.107798165137615	218	NA	NA	0.984026657413951	0.110162020759779
RAC875_c62171_386	1B	90	0.188283148987304	0.240825688073394	218	NA	NA	0.984026657413951	-0.0996095614637689
wsnp_Ex_c5619_9884202	2B	109	0.188289453352269	0.0458715596330275	218	NA	NA	0.984026657413951	0.143796216059927
Kukri_c7146_870	6A	4	0.1885102291291	0.229357798165138	218	NA	NA	0.984026657413951	-0.0816014449288289
RAC875_c54701_277	6B	62	0.188698306379965	0.360091743119266	218	NA	NA	0.984026657413951	-0.111989958159441
IACX5726	2B	186	0.188913150529076	0.417431192660551	218	NA	NA	0.984026657413951	0.106537451479369
RAC875_c13116_541	2A	99	0.189419056894031	0.472477064220184	218	NA	NA	0.984026657413951	-0.0826708414068662
wsnp_Ex_c5925_10397213	7B	70	0.189779231428119	0.458715596330275	218	NA	NA	0.984026657413951	-0.107662601649466
Kukri_c23958_187	3B	63	0.189988369133343	0.181192660550459	218	NA	NA	0.984026657413951	-0.0930866445531642
Excalibur_c4789_2748	6D	9	0.190100437277442	0.238532110091743	218	NA	NA	0.984026657413951	-0.0807642617270616
wsnp_CAP7_c254_138937	4A	137	0.190146584334116	0.185779816513762	218	NA	NA	0.984026657413951	0.1056720138983
Tdurum_contig5017_1015	5B	131	0.190254616741948	0.107798165137615	218	NA	NA	0.984026657413951	0.119878883644503
Kukri_rep_c101341_425	3B	14	0.190291066535102	0.270642201834862	218	NA	NA	0.984026657413951	-0.077167796358367
Ra_c32003_420	7A	127	0.190322026012826	0.0825688073394495	218	NA	NA	0.984026657413951	0.126287555570855
BS00010144_51	5D	191	0.190391727686248	0.256880733944954	218	NA	NA	0.984026657413951	-0.0799463958346749
RAC875_rep_c110526_324	7B	163	0.190612471730518	0.387614678899083	218	NA	NA	0.984026657413951	-0.0686241118823929
BS00063549_51	7A	76	0.19064971706046	0.350917431192661	218	NA	NA	0.984026657413951	0.0700861808080688
wsnp_Ex_rep_c75281_72691359	5B	51	0.190711161223088	0.38302752293578	218	NA	NA	0.984026657413951	-0.0874691587535565
IACX5850	2B	105	0.190860543209646	0.160550458715596	218	NA	NA	0.984026657413951	-0.0935242550871749
wsnp_Ex_c12341_19693570	3A	123	0.191061254025234	0.201834862385321	218	NA	NA	0.984026657413951	-0.0930412092957482
wsnp_Ku_c20011_29589089	5A	89	0.19134928898193	0.284403669724771	218	NA	NA	0.984026657413951	-0.0782816860421107
RAC875_c8145_1201	7B	134	0.191587513882052	0.185779816513761	218	NA	NA	0.984026657413951	-0.0864680872802399
BS00057445_51	3A	47	0.191602804571897	0.334862385321101	218	NA	NA	0.984026657413951	-0.0652909314927932
RAC875_c69068_71	2A	104	0.191742369343918	0.254587155963303	218	NA	NA	0.984026657413951	-0.0895467927241462
Excalibur_c2887_131	2D	42	0.192712308991874	0.121559633027523	218	NA	NA	0.984026657413951	-0.0959132198135535
wsnp_BM140362A_Ta_2_2	1A	84	0.192768855500447	0.360091743119266	218	NA	NA	0.984026657413951	-0.0685850267416406
wsnp_Ex_c16446_24946990	6B	65	0.192855404684629	0.293577981651376	218	NA	NA	0.984026657413951	0.162614422252901
Kukri_c39377_286	1A	84	0.192999067190709	0.206422018348624	218	NA	NA	0.984026657413951	-0.0840554665871203
Kukri_rep_c102608_599	5A	106	0.193226730782632	0.327981651376147	218	NA	NA	0.984026657413951	0.0635826496249514
Kukri_rep_c102231_265	1A	25	0.193580327694967	0.399082568807339	218	NA	NA	0.984026657413951	-0.0685966776984657
RFL_Contig583_419	4B	74	0.19360271062466	0.461009174311927	218	NA	NA	0.984026657413951	-0.0795215239533356
D_GB5Y7FA02HBLTO_213	1D	68	0.193722231211452	0.279816513761468	218	NA	NA	0.984026657413951	0.0823085737535934
BobWhite_c1361_1187	1A	14	0.193776691333536	0.314220183486238	218	NA	NA	0.984026657413951	-0.0815365893219564
RAC875_c13920_836	6B	40	0.194011543865379	0.341743119266055	218	NA	NA	0.984026657413951	-0.0743937572770044
wsnp_Ex_c52557_56115459	3B	81	0.194032818010118	0.100917431192661	218	NA	NA	0.984026657413951	-0.109797024226651
Excalibur_c16569_535	3B	141	0.194170238018114	0.350917431192661	218	NA	NA	0.984026657413951	-0.0752383398398244
BS00059896_51	2B	109	0.194281974891482	0.0481651376146789	218	NA	NA	0.984026657413951	0.140300197503288
CAP8_rep_c8162_101	2B	112	0.194281974891482	0.0481651376146789	218	NA	NA	0.984026657413951	0.140300197503288
Excalibur_c40976_111	2B	109	0.194281974891482	0.0481651376146789	218	NA	NA	0.984026657413951	0.140300197503288
Excalibur_c40976_87	2B	109	0.194281974892688	0.0481651376146789	218	NA	NA	0.984026657413951	-0.140300197503194
RAC875_c8197_810	2B	109	0.194281974892688	0.0481651376146789	218	NA	NA	0.984026657413951	-0.140300197503194
Excalibur_c22315_894	2B	87	0.194460088349022	0.123853211009174	218	NA	NA	0.984026657413951	-0.0953061040222707
BS00077791_51	7A	136	0.194561491162409	0.38302752293578	218	NA	NA	0.984026657413951	0.0824578317615128
IACX773	4B	60	0.194737218641718	0.396788990825688	218	NA	NA	0.984026657413951	0.0963564979544245
BS00015653_51	5A	53	0.194918400452266	0.36697247706422	218	NA	NA	0.984026657413951	0.0657944285445851
BobWhite_rep_c61602_139	2B	99	0.19534721547349	0.13302752293578	218	NA	NA	0.984026657413951	0.0889000346552251
wsnp_JD_rep_c63108_40258378	6B	64	0.195581976492198	0.440366972477064	218	NA	NA	0.984026657413951	-0.131100465268162
Excalibur_c3341_519	3B	82	0.195777675912688	0.426605504587156	218	NA	NA	0.984026657413951	-0.0827900639596635
BS00022861_51	3B	107	0.195863822042955	0.380733944954128	218	NA	NA	0.984026657413951	-0.062964693174802
RAC875_rep_c115433_378	2B	21	0.195938602561316	0.479357798165138	218	NA	NA	0.984026657413951	-0.0722823548821481
RFL_Contig2834_890	7A	220	0.196177783312859	0.440366972477064	218	NA	NA	0.984026657413951	0.0730608486762776
Ra_c491_902	2B	20	0.19641473002754	0.458715596330275	218	NA	NA	0.984026657413951	0.0720952351357411
Tdurum_contig33428_272	6B	39	0.197195965453655	0.353211009174312	218	NA	NA	0.984026657413951	0.0713012696464261
RAC875_c18200_929	4B	74	0.197270390734064	0.461009174311927	218	NA	NA	0.984026657413951	-0.0784972954442615
Ku_c19185_1569	2D	137	0.197528023076523	0.224770642201835	218	NA	NA	0.984026657413951	0.071751761766059
wsnp_Ku_c15816_24541162	5A	63	0.197789886952708	0.270642201834862	218	NA	NA	0.984026657413951	-0.0766939006361014
BobWhite_c4773_85	5B	72	0.197877092219345	0.217889908256881	218	NA	NA	0.984026657413951	-0.112896918766161
Kukri_c42244_809	2B	97	0.197902412200978	0.190366972477064	218	NA	NA	0.984026657413951	0.0895778910843816
wsnp_Ex_c4752_8482625	4A	34	0.198038399849074	0.213302752293578	218	NA	NA	0.984026657413951	0.0690004415741114
wsnp_Ex_c14975_23127669	6A	72	0.198291522893435	0.330275229357798	218	NA	NA	0.984026657413951	0.0855606903987933
wsnp_Ex_c13949_21828493	3A	95	0.198358452469222	0.139908256880734	218	NA	NA	0.984026657413951	0.0942670598844515
RAC875_c67063_703	7A	125	0.198446662466033	0.0963302752293578	218	NA	NA	0.984026657413951	0.12418150121897
BobWhite_c4482_73	1B	161	0.198531959250337	0.305045871559633	218	NA	NA	0.984026657413951	0.0686358695032823
wsnp_Ex_c13953_21831752	4A	151	0.198539827768104	0.0573394495412844	218	NA	NA	0.984026657413951	0.13358244081124
CAP7_c915_121	3A	177	0.198817302168156	0.238532110091743	218	NA	NA	0.984026657413951	0.072239953044047
Tdurum_contig49187_356	5A	56	0.198937414236351	0.497706422018349	218	NA	NA	0.984026657413951	-0.0676332329551705
wsnp_Ex_c2203_4129271	2B	114	0.199173877312392	0.295871559633028	218	NA	NA	0.984026657413951	0.108411656784327
BS00077350_51	1A	35	0.199224728593657	0.172018348623853	218	NA	NA	0.984026657413951	0.0922114015842936
wsnp_Ex_rep_c67468_66068960	6A	49	0.199393930950167	0.435779816513762	218	NA	NA	0.984026657413951	0.0904686830609478
Excalibur_c17655_467	3A	114	0.199592188831983	0.197247706422018	218	NA	NA	0.984026657413951	-0.0784607931811028
RAC875_c5518_1401	5B	41	0.19964581141891	0.220183486238532	218	NA	NA	0.984026657413951	-0.141788042094163
wsnp_Ku_c3102_5811860	5B	83	0.199657144742867	0.497706422018349	218	NA	NA	0.984026657413951	0.0741255196929949
wsnp_Ex_c21592_30743513	1A	71	0.199697992018284	0.0894495412844036	218	NA	NA	0.984026657413951	-0.14087006145121
tplb0028p02_562	1B	64	0.199712589985997	0.305045871559633	218	NA	NA	0.984026657413951	0.0788701121401623
wsnp_BF293181A_Ta_2_4	7A	136	0.200024683968078	0.100917431192661	218	NA	NA	0.984026657413951	0.119112274108588
wsnp_Ku_c330_683203	1A	153	0.200605009525283	0.25	218	NA	NA	0.984026657413951	-0.0737126510610082
RFL_Contig5693_807	6B	39	0.200630511190257	0.355504587155963	218	NA	NA	0.984026657413951	-0.070053149516788
BS00000066_51	1B	74	0.200706004710447	0.238532110091743	218	NA	NA	0.984026657413951	0.0805486776289044
RAC875_c55214_932	3B	68	0.200805842924902	0.291284403669725	218	NA	NA	0.984026657413951	0.0910072655537597
Excalibur_rep_c67100_1541	6A	141	0.200915328540776	0.357798165137615	218	NA	NA	0.984026657413951	-0.072684534669893
Kukri_c52356_96	2B	114	0.200995755077192	0.0848623853211009	218	NA	NA	0.984026657413951	-0.118686836408529
BS00063928_51	1B	96	0.201335998838024	0.252293577981651	218	NA	NA	0.984026657413951	-0.0863780777944356
wsnp_Ex_c14439_22426200	6D	17	0.201547554358661	0.282110091743119	218	NA	NA	0.984026657413951	0.0649074602870172
Tdurum_contig42638_531	4A	151	0.201642049277556	0.0619266055045872	218	NA	NA	0.984026657413951	-0.125209139440926
wsnp_Ra_c2930_5550811	7D	114	0.20178716890219	0.0894495412844036	218	NA	NA	0.984026657413951	0.112738313759479
BS00065864_51	5B	161	0.202001338847735	0.332568807339449	218	NA	NA	0.984026657413951	0.0687767329131503
Kukri_c32700_104	2B	105	0.202033271284683	0.121559633027523	218	NA	NA	0.984026657413951	-0.0921604894851669
BS00103625_51	5B	41	0.202313051032347	0.288990825688073	218	NA	NA	0.984026657413951	-0.106976343373006
Kukri_c4204_1673	1A	151	0.20248513603711	0.309633027522936	218	NA	NA	0.984026657413951	-0.0628144406343694
Excalibur_rep_c69054_795	6A	141	0.202531844940735	0.360091743119266	218	NA	NA	0.984026657413951	0.0729739938502405
Tdurum_contig52096_330	7B	157	0.202549449933433	0.369266055045872	218	NA	NA	0.984026657413951	0.0673449099879235
RFL_Contig22_617	1A	84	0.203364349612058	0.488532110091743	218	NA	NA	0.984026657413951	-0.0676436381158005
RAC875_c8752_705	7B	171	0.203832373659641	0.23394495412844	218	NA	NA	0.984026657413951	0.0823369222419643
tplb0023b14_704	1B	70	0.203841790035403	0.364678899082569	218	NA	NA	0.984026657413951	0.0815194931345502
Kukri_c61972_419	7B	69	0.203867444536761	0.456422018348624	218	NA	NA	0.984026657413951	-0.104399225851203
wsnp_Ex_c16551_25061395	5A	23	0.203997062497128	0.162844036697248	218	NA	NA	0.984026657413951	0.0796105879326419
IAAV6442	3B	30	0.204162220354522	0.389908256880734	218	NA	NA	0.984026657413951	0.0633578483489785
Kukri_c28022_54	4B	82	0.204274303299958	0.167431192660551	218	NA	NA	0.984026657413951	-0.0831028064714729
wsnp_JD_c2297_3138694	6B	26	0.204357872613388	0.160550458715596	218	NA	NA	0.984026657413951	-0.0815765915177025
Excalibur_c1529_1644	3A	15	0.204365174025575	0.43348623853211	218	NA	NA	0.984026657413951	-0.0739261879593442
BS00066230_51	3A	16	0.2045680933513	0.48394495412844	218	NA	NA	0.984026657413951	0.0766295265091941
wsnp_Ex_c3722_6786328	3B	77	0.204755242150537	0.0871559633027523	218	NA	NA	0.984026657413951	0.110415928558362
Excalibur_c37910_276	5B	153	0.20501361668651	0.362385321100917	218	NA	NA	0.984026657413951	0.0646092365372688
BS00092845_51	6B	10	0.205018627591424	0.135321100917431	218	NA	NA	0.984026657413951	0.0898372780932934
RFL_Contig5418_347	3B	70	0.205362248889689	0.0802752293577982	218	NA	NA	0.984026657413951	-0.108983141875598
wsnp_Ku_c23772_33711538	5A	53	0.205474767806639	0.0619266055045872	218	NA	NA	0.984026657413951	-0.132095279269871
wsnp_Ra_c389_826890	7A	241	0.205524401912993	0.298165137614679	218	NA	NA	0.984026657413951	0.0641529484046757
BS00064227_51	3B	115	0.205659017919573	0.13302752293578	218	NA	NA	0.984026657413951	-0.0853111542326417
wsnp_Ex_c39221_46569987	7A	125	0.205759122618949	0.100917431192661	218	NA	NA	0.984026657413951	0.119367832799526
IAAV8704	6B	39	0.206075125709751	0.33256880733945	218	NA	NA	0.984026657413951	-0.0701321357399891
IAAV8654	4B	63	0.206830086648274	0.206422018348624	218	NA	NA	0.984026657413951	0.107537180817758
BS00071736_51	7A	228	0.206854224555482	0.0871559633027523	218	NA	NA	0.984026657413951	-0.107532186653703
Kukri_c67076_479	7A	130	0.207014185403868	0.130733944954128	218	NA	NA	0.984026657413951	-0.0989082646412669
wsnp_Ex_c1246_2393978	4A	133	0.207045918711509	0.190366972477064	218	NA	NA	0.984026657413951	-0.103315711413302
Kukri_c19436_405	7A	57	0.20719643700953	0.126146788990826	218	NA	NA	0.984026657413951	-0.0846721977095992
BS00108020_51	5B	51	0.207268974412112	0.213302752293578	218	NA	NA	0.984026657413951	0.0801715509022127
Kukri_c31059_130	2B	113	0.207432173319394	0.0756880733944955	218	NA	NA	0.984026657413951	-0.129348446879447
RAC875_rep_c78007_425	7B	135	0.207906962877058	0.392201834862385	218	NA	NA	0.984026657413951	0.0641709467796723
Excalibur_c2578_1966	3A	85	0.208039350685564	0.426605504587156	218	NA	NA	0.984026657413951	-0.0628643067295833
wsnp_JG_c402_268605	5B	49	0.208118427575228	0.190366972477064	218	NA	NA	0.984026657413951	-0.094746286203204
Tdurum_contig67161_99	7B	136	0.208238002459982	0.451834862385321	218	NA	NA	0.984026657413951	-0.0752331617706545
wsnp_Ku_rep_c104517_90964418	1A	70	0.208238564442785	0.119266055045872	218	NA	NA	0.984026657413951	-0.154788472729777
Tdurum_contig12967_831	5A	50	0.208248969956003	0.194954128440367	218	NA	NA	0.984026657413951	-0.081323488447957
RAC875_c24098_141	4B	30	0.208272487042471	0.277522935779817	218	NA	NA	0.984026657413951	0.0667349497808765
wsnp_Ku_c13952_22097895	1B	174	0.208272539251733	0.231651376146789	218	NA	NA	0.984026657413951	0.0845507574090618
wsnp_Ex_c35465_43610634	6A	74	0.20828604691788	0.286697247706422	218	NA	NA	0.984026657413951	0.0809875889029854
Tdurum_contig59566_1534	3B	143	0.208587949925075	0.479357798165138	218	NA	NA	0.984026657413951	0.0707175623435568
Kukri_c3734_438	5B	218	0.208913923158814	0.165137614678899	218	NA	NA	0.984026657413951	0.0872505260729053
Kukri_c46310_84	5B	218	0.208913923158814	0.165137614678899	218	NA	NA	0.984026657413951	0.0872505260729053
wsnp_Ex_c2207_4136036	5B	218	0.208913923158814	0.165137614678899	218	NA	NA	0.984026657413951	0.0872505260729053
wsnp_Ku_c16116_24914991	5B	218	0.208913923159872	0.165137614678899	218	NA	NA	0.984026657413951	-0.087250526072836
wsnp_Ku_rep_c89089_82009060	1B	84	0.209309458571199	0.188073394495413	218	NA	NA	0.984026657413951	-0.109272789001281
RAC875_c35819_165	4A	110	0.20972402403732	0.431192660550459	218	NA	NA	0.984026657413951	-0.0665113687172649
RAC875_c87897_333	4B	96	0.209745294317227	0.0825688073394495	218	NA	NA	0.984026657413951	0.109646061297132
Tdurum_contig44938_2966	6B	70	0.209870725850343	0.158256880733945	218	NA	NA	0.984026657413951	-0.0932726322941502
Tdurum_contig59953_282	3B	107	0.210001974285236	0.387614678899083	218	NA	NA	0.984026657413951	-0.0625882247560554
CAP11_c2683_177	6B	65	0.210169428181171	0.362385321100917	218	NA	NA	0.984026657413951	0.100653322694498
BS00075108_51	3B	63	0.210361807571937	0.311926605504587	218	NA	NA	0.984026657413951	0.0859169596644804
Kukri_c32046_493	3B	63	0.210361807572415	0.311926605504587	218	NA	NA	0.984026657413951	-0.0859169596644342
JD_c3737_285	1D	68	0.21089226229808	0.270642201834862	218	NA	NA	0.984026657413951	0.0787856024956142
IAAV4286	3A	89	0.211131019847862	0.121559633027523	218	NA	NA	0.984026657413951	0.106299544497585
wsnp_Ex_c10667_17387885	3A	89	0.211131019849622	0.121559633027523	218	NA	NA	0.984026657413951	-0.106299544497531
Tdurum_contig77759_52	7A	60	0.211150102159955	0.330275229357798	218	NA	NA	0.984026657413951	0.0614006049951392
BS00009882_51	2B	134	0.21168907318102	0.419724770642202	218	NA	NA	0.984026657413951	-0.102003026451207
Excalibur_rep_c66939_849	4A	153	0.211693079353311	0.121559633027523	218	NA	NA	0.984026657413951	-0.113630978439538
Kukri_c76470_79	7A	51	0.212008795859359	0.204128440366972	218	NA	NA	0.984026657413951	0.0847164667681639
IAAV7131	1A	71	0.212033629457401	0.0642201834862385	218	NA	NA	0.984026657413951	-0.161225305129278
BS00099719_51	5B	110	0.21203546584678	0.467889908256881	218	NA	NA	0.984026657413951	-0.0695241486893785
wsnp_CAP12_c1663_836753	6A	137	0.212061607746133	0.277522935779817	218	NA	NA	0.984026657413951	0.0987286085158807
BS00022226_51	6B	64	0.21226532185063	0.461009174311927	218	NA	NA	0.984026657413951	0.129662468295521
BS00048067_51	4A	134	0.212384495813009	0.167431192660551	218	NA	NA	0.984026657413951	0.106080712149094
Tdurum_contig46611_1061	7A	134	0.21251025726535	0.0802752293577982	218	NA	NA	0.984026657413951	0.105108615502189
BS00039936_51	4B	6	0.212569587370151	0.456422018348624	218	NA	NA	0.984026657413951	0.0647977142079874
BobWhite_c17403_635	2A	124	0.212938225769845	0.447247706422018	218	NA	NA	0.984026657413951	0.0584976308853058
wsnp_Ex_c21198_30327016	1B	84	0.213280747353609	0.185779816513761	218	NA	NA	0.984026657413951	0.11140803927001
Tdurum_contig63598_188	7A	126	0.21344777916799	0.288990825688073	218	NA	NA	0.984026657413951	-0.0720088944147221
CAP11_c1206_301	6A	79	0.213697652994603	0.247706422018349	218	NA	NA	0.984026657413951	-0.107256990635577
Kukri_c55885_110	5B	218	0.214055357599415	0.162844036697248	218	NA	NA	0.984026657413951	-0.087347293577011
Kukri_c48750_1416	3B	62	0.214082508996219	0.0504587155963303	218	NA	NA	0.984026657413951	0.165180354195115
Tdurum_contig82534_237	7B	140	0.21416690053063	0.401376146788991	218	NA	NA	0.984026657413951	0.0691824597080384
Ra_c26497_381	6B	65	0.214192691033456	0.30045871559633	218	NA	NA	0.984026657413951	-0.159964690265952
RAC875_c2253_1255	6A	37	0.214457501133075	0.153669724770642	218	NA	NA	0.984026657413951	0.0818206541434421
Kukri_c4599_482	3B	68	0.215021949745463	0.371559633027523	218	NA	NA	0.984026657413951	-0.0836343265694808
RAC875_rep_c78007_394	7B	134	0.215615444239548	0.479357798165138	218	NA	NA	0.984026657413951	-0.0611662927250372
RAC875_c42866_1323	7A	33	0.21561685821633	0.282110091743119	218	NA	NA	0.984026657413951	0.065977338123524
RFL_Contig3841_1986	4A	137	0.216085337564892	0.178899082568807	218	NA	NA	0.984026657413951	0.0993814117597509
RFL_Contig3841_2595	4A	137	0.216085337564892	0.178899082568807	218	NA	NA	0.984026657413951	0.0993814117597509
Ku_c28007_1398	1A	22	0.216091799428736	0.286697247706422	218	NA	NA	0.984026657413951	0.0755110118707201
Kukri_c63163_141	5A	63	0.216213215113106	0.30045871559633	218	NA	NA	0.984026657413951	0.0836687700474741
wsnp_CAP12_c633_339740	1D	68	0.216869579540903	0.286697247706422	218	NA	NA	0.984026657413951	-0.0775884484355984
JD_c3269_342	7B	77	0.217372855996419	0.337155963302752	218	NA	NA	0.984026657413951	-0.101961010812175
BobWhite_c3269_141	7B	77	0.217372855996454	0.337155963302752	218	NA	NA	0.984026657413951	0.101961010812232
Kukri_c99107_143	7B	78	0.217372855996454	0.337155963302752	218	NA	NA	0.984026657413951	0.101961010812232
Kukri_c57677_355	7B	69	0.217418074737613	0.456422018348624	218	NA	NA	0.984026657413951	0.101435945463166
RAC875_c9930_191	3B	110	0.217480660129198	0.341743119266055	218	NA	NA	0.984026657413951	0.0638590956923863
Ra_c27465_564	4B	68	0.217827345751562	0.137614678899083	218	NA	NA	0.984026657413951	0.0828834183357259
BobWhite_c5095_634	3B	70	0.217904301567943	0.314220183486238	218	NA	NA	0.984026657413951	-0.0912704868272982
BS00060073_51	3B	71	0.218001225230786	0.162844036697248	218	NA	NA	0.984026657413951	0.0879060000068872
Kukri_c40035_258	2A	99	0.218165620903199	0.348623853211009	218	NA	NA	0.984026657413951	-0.0688395499075547
Kukri_c61725_545	6B	39	0.218341794979999	0.350917431192661	218	NA	NA	0.984026657413951	-0.0678180610308559
Kukri_c18148_1177	7B	159	0.218391666730325	0.217889908256881	218	NA	NA	0.984026657413951	0.085736174111247
RAC875_c27207_380	6B	57	0.218639946275726	0.178899082568807	218	NA	NA	0.984026657413951	0.112712037718872
Ku_c1575_338	3B	81	0.218718860083966	0.185779816513762	218	NA	NA	0.984026657413951	-0.0894655446399781
wsnp_Ex_c33461_41945399	7B	76	0.219511783571966	0.438073394495413	218	NA	NA	0.984026657413951	0.0785594813763879
BS00077533_51	5A	50	0.219526983226033	0.19954128440367	218	NA	NA	0.984026657413951	0.080044669122243
BobWhite_rep_c66957_84	7B	70	0.21968651683138	0.314220183486238	218	NA	NA	0.984026657413951	0.0989546777483241
D_contig25392_201	1B	61	0.220003820907951	0.128440366972477	218	NA	NA	0.984026657413951	0.094108263493851
Kukri_c15603_1116	3B	70	0.220050443423645	0.350917431192661	218	NA	NA	0.984026657413951	0.0889468696790416
Kukri_c19338_413	6A	71	0.220124389719357	0.472477064220184	218	NA	NA	0.984026657413951	0.078820076391132
RAC875_c68120_285	5A	63	0.2202457578626	0.305045871559633	218	NA	NA	0.984026657413951	-0.0835412472691175
BS00062843_51	2A	99	0.220587863163899	0.327981651376147	218	NA	NA	0.984026657413951	0.0914818832732465
BobWhite_c5178_188	2A	149	0.220687842945469	0.357798165137615	218	NA	NA	0.984026657413951	0.0708222596564951
IAAV2324	1B	63	0.220759243815875	0.176605504587156	218	NA	NA	0.984026657413951	0.137912905674867
RAC875_c19660_1530	3D	91	0.220880376996915	0.447247706422018	218	NA	NA	0.984026657413951	-0.0652906854285682
BS00084042_51	4A	138	0.220982004141193	0.0481651376146789	218	NA	NA	0.984026657413951	-0.136467402893572
RFL_Contig2765_669	6A	137	0.221040235923687	0.272935779816514	218	NA	NA	0.984026657413951	0.0978061136631183
wsnp_Ex_c19602_28584250	6B	57	0.221414233338009	0.174311926605505	218	NA	NA	0.984026657413951	0.109470221486355
RAC875_c44365_203	3B	68	0.22153200139349	0.369266055045872	218	NA	NA	0.984026657413951	0.0844067972900788
Excalibur_c92906_314	5B	132	0.221601648538915	0.0848623853211009	218	NA	NA	0.984026657413951	0.119623321687868
RAC875_rep_c109658_211	5B	132	0.221601648538915	0.0848623853211009	218	NA	NA	0.984026657413951	0.119623321687868
Excalibur_c1925_2569	5B	132	0.221601648539865	0.0848623853211009	218	NA	NA	0.984026657413951	-0.119623321687826
RAC875_c48052_127	5B	132	0.221601648539865	0.0848623853211009	218	NA	NA	0.984026657413951	-0.119623321687826
RAC875_rep_c109658_382	5B	132	0.221601648539865	0.0848623853211009	218	NA	NA	0.984026657413951	-0.119623321687826
wsnp_Ex_c1440_2764867	1B	78	0.22171625472542	0.139908256880734	218	NA	NA	0.984026657413951	-0.0964931246167957
wsnp_Ex_c25573_34834321	3B	81	0.221739931538662	0.0917431192660551	218	NA	NA	0.984026657413951	-0.106200158347818
RAC875_rep_c108382_824	7B	167	0.221911821183345	0.295871559633028	218	NA	NA	0.984026657413951	0.0771341969302775
BS00022653_51	4B	70	0.222107148317526	0.167431192660551	218	NA	NA	0.984026657413951	0.0714940789620684
RFL_Contig3841_2433	4A	138	0.222539989062422	0.185779816513761	218	NA	NA	0.984026657413951	-0.101412041991278
Excalibur_rep_c104532_80	3B	33	0.222579259308716	0.275229357798165	218	NA	NA	0.984026657413951	-0.069568093545918
Tdurum_contig82534_311	7B	140	0.223028218966757	0.428899082568807	218	NA	NA	0.984026657413951	-0.0706383796562662
BS00101364_51	7B	120	0.223314320973021	0.435779816513761	218	NA	NA	0.984026657413951	-0.0623954149231203
BS00099804_51	7A	119	0.223402058063783	0.357798165137615	218	NA	NA	0.984026657413951	0.0634794820723457
Ra_c2964_2254	3B	81	0.223522049049179	0.495412844036697	218	NA	NA	0.984026657413951	0.0773514044542409
Tdurum_contig76559_124	4B	37	0.223837309014261	0.332568807339449	218	NA	NA	0.984026657413951	0.070076603782816
BS00039498_51	3A	123	0.224049171395164	0.197247706422018	218	NA	NA	0.984026657413951	-0.086195828907492
BobWhite_c11059_169	2B	72	0.224163246182607	0.0871559633027523	218	NA	NA	0.984026657413951	0.124331386806215
Tdurum_contig41127_265	4A	127	0.224340714949755	0.178899082568807	218	NA	NA	0.984026657413951	0.101143364188246
RAC875_rep_c112646_106	6B	113	0.224491924934858	0.346330275229358	218	NA	NA	0.984026657413951	0.0651845446213883
BobWhite_c20689_427	4D	102	0.225049976193058	0.419724770642202	218	NA	NA	0.984026657413951	-0.0550387137688695
BobWhite_c3902_210	3B	14	0.225300816515556	0.481651376146789	218	NA	NA	0.984026657413951	0.0657148284087192
RAC875_c29907_115	5B	20	0.225327279243935	0.261467889908257	218	NA	NA	0.984026657413951	0.0671004662832573
Tdurum_contig42015_2187	6A	48	0.225366231248293	0.422018348623853	218	NA	NA	0.984026657413951	-0.0895587179481225
BS00021971_51	5B	95	0.225512721896759	0.435779816513761	218	NA	NA	0.984026657413951	-0.0673506827460635
Tdurum_contig69003_459	7A	42	0.225736422740644	0.121559633027523	218	NA	NA	0.984026657413951	-0.0876473184241888
BobWhite_c11512_157	5A	63	0.225774927817468	0.307339449541284	218	NA	NA	0.984026657413951	-0.0806635338044472
BS00094771_51	4B	63	0.225907021525365	0.238532110091743	218	NA	NA	0.984026657413951	0.0989887191427812
IACX6007	5B	49	0.225932953631422	0.192660550458716	218	NA	NA	0.984026657413951	0.0930379685659659
Jagger_c5046_63	6A	141	0.226416292053532	0.298165137614679	218	NA	NA	0.984026657413951	0.0761368935374804
wsnp_Ex_c15475_23757972	3A	132	0.22660507309441	0.305045871559633	218	NA	NA	0.984026657413951	0.0661035976263271
BobWhite_c40424_143	4B	77	0.226677401772588	0.357798165137615	218	NA	NA	0.984026657413951	-0.0697407020777838
RAC875_c34939_963	7B	171	0.226709168402898	0.376146788990826	218	NA	NA	0.984026657413951	0.0609129684538452
BS00066128_51	7D	146	0.227048534444077	0.0940366972477065	218	NA	NA	0.984026657413951	-0.0909195519520267
RAC875_c16419_585	5D	205	0.227142987368003	0.270642201834862	218	NA	NA	0.984026657413951	0.0668284266264507
Excalibur_c13094_523	7D	135	0.227202758837062	0.222477064220184	218	NA	NA	0.984026657413951	0.0685988255494721
IACX9279	6B	63	0.227208372264642	0.481651376146789	218	NA	NA	0.984026657413951	-0.136024219919207
wsnp_JD_c10602_11238420	3B	74	0.227404505455451	0.155963302752294	218	NA	NA	0.984026657413951	0.0902943517526804
wsnp_JG_c2509_1153697	3A	86	0.227417570605173	0.26605504587156	218	NA	NA	0.984026657413951	-0.0777759987070468
BS00017187_51	7B	67	0.227431513721282	0.240825688073394	218	NA	NA	0.984026657413951	-0.0882642450642486
BS00087932_51	2A	151	0.227458446115617	0.389908256880734	218	NA	NA	0.984026657413951	-0.0839220747910971
BobWhite_c11808_975	6D	22	0.227470252495671	0.376146788990826	218	NA	NA	0.984026657413951	-0.057198159700901
IAAV7414	1A	70	0.228189743360465	0.103211009174312	218	NA	NA	0.984026657413951	-0.13038853561196
RFL_Contig2531_987	4A	144	0.22842582185757	0.463302752293578	218	NA	NA	0.984026657413951	0.0654560460619145
BS00067499_51	3A	69	0.228569824082136	0.0848623853211009	218	NA	NA	0.984026657413951	-0.0955542780495762
BobWhite_c16847_99	3B	66	0.228571449723095	0.19954128440367	218	NA	NA	0.984026657413951	-0.0833756493780804
BobWhite_c13202_399	6B	122	0.228820398505778	0.135321100917431	218	NA	NA	0.984026657413951	-0.0892122503345405
Kukri_c55362_75	6D	19	0.228836282447403	0.272935779816514	218	NA	NA	0.984026657413951	0.0633808970073275
RAC875_c39200_260	6A	72	0.22920357131676	0.334862385321101	218	NA	NA	0.984026657413951	-0.0813285042437961
wsnp_Ku_c18534_27848426	6A	72	0.22920357131676	0.334862385321101	218	NA	NA	0.984026657413951	-0.0813285042437961
IACX7848	7A	161	0.229573884570309	0.240825688073394	218	NA	NA	0.984026657413951	-0.0686234195660305
wsnp_RFL_Contig1548_762547	5B	129	0.229604366593512	0.318807339449541	218	NA	NA	0.984026657413951	-0.0699231355205114
D_GB5Y7FA02I369B_378	1D	38	0.229631203741061	0.353211009174312	218	NA	NA	0.984026657413951	-0.0604550305037925
BS00087043_51	5B	93	0.229836490572667	0.323394495412844	218	NA	NA	0.984026657413951	-0.07806800215808
RAC875_c91986_410	5B	93	0.229836490572667	0.323394495412844	218	NA	NA	0.984026657413951	-0.07806800215808
wsnp_Ku_c3294_6125586	5B	93	0.229836490572667	0.323394495412844	218	NA	NA	0.984026657413951	-0.07806800215808
BS00099782_51	5B	93	0.22983649057283	0.323394495412844	218	NA	NA	0.984026657413951	0.0780680021581617
Excalibur_c56310_57	5B	93	0.22983649057283	0.323394495412844	218	NA	NA	0.984026657413951	0.0780680021581617
Excalibur_c5892_1129	1D	33	0.229860416956923	0.458715596330275	218	NA	NA	0.984026657413951	0.0611287751336107
RAC875_c28894_526	1B	63	0.230551775718852	0.0848623853211009	218	NA	NA	0.984026657413951	0.193170601900512
BobWhite_c4872_97	6A	65	0.230574360567074	0.128440366972477	218	NA	NA	0.984026657413951	-0.0799150282715573
wsnp_Ku_c2838_5354231	2A	150	0.230753556900923	0.38302752293578	218	NA	NA	0.984026657413951	0.0827467125876566
Tdurum_contig11988_459	3B	23	0.230790675931894	0.454128440366972	218	NA	NA	0.984026657413951	-0.0661448758621788
wsnp_Ex_c1255_2411550	1A	155	0.230827143075703	0.252293577981651	218	NA	NA	0.984026657413951	-0.0674809412541606
RAC875_c5556_328	1B	75	0.230853972786959	0.149082568807339	218	NA	NA	0.984026657413951	-0.093655995943184
BobWhite_c3714_659	6A	21	0.231049617588603	0.346330275229358	218	NA	NA	0.984026657413951	0.068089148654586
tplb0043h23_1346	1A	38	0.231327645432225	0.481651376146789	218	NA	NA	0.984026657413951	-0.056124413178555
Kukri_s117946_404	3A	177	0.23140696604263	0.110091743119266	218	NA	NA	0.984026657413951	-0.0888164486869591
Ku_c33884_267	2A	133	0.231424656034645	0.369266055045872	218	NA	NA	0.984026657413951	0.0618091221150578
Kukri_c10530_1044	5B	58	0.231435642885685	0.31651376146789	218	NA	NA	0.984026657413951	-0.085678473477941
BS00055211_51	3A	21	0.231501133546624	0.410550458715596	218	NA	NA	0.984026657413951	-0.0612973796935208
wsnp_Ex_rep_c109742_92411838	1A	82	0.23156147190696	0.236238532110092	218	NA	NA	0.984026657413951	0.0704404742191507
CAP7_c3885_73	1A	71	0.231682409260649	0.364678899082569	218	NA	NA	0.984026657413951	0.0824379813456062
wsnp_Ex_c18519_27369737	5B	41	0.231802831571437	0.254587155963303	218	NA	NA	0.984026657413951	-0.110532065102547
BS00022364_51	4B	74	0.231848093337611	0.435779816513761	218	NA	NA	0.984026657413951	-0.0741190522821817
RAC875_c48766_224	7B	99	0.231935203577506	0.346330275229358	218	NA	NA	0.984026657413951	0.0653664765181432
Excalibur_rep_c102881_88	7A	181	0.232015178288156	0.321100917431193	218	NA	NA	0.984026657413951	-0.0581597143072052
BS00023140_51	6A	49	0.232098290655503	0.43348623853211	218	NA	NA	0.984026657413951	-0.0846482188204689
wsnp_Ra_c16287_24905062	7A	136	0.232211765703039	0.463302752293578	218	NA	NA	0.984026657413951	0.0803667526280094
RFL_Contig5495_563	2B	161	0.232292000466204	0.401376146788991	218	NA	NA	0.984026657413951	0.0688192680779665
BS00048794_51	4B	75	0.232681934915402	0.467889908256881	218	NA	NA	0.984026657413951	0.0698030528627172
wsnp_Ex_rep_c107564_91144523	4D	71	0.232914532316778	0.0665137614678899	218	NA	NA	0.984026657413951	-0.102008181907646
wsnp_BE498323B_Ta_2_1	7B	76	0.233021877104381	0.435779816513762	218	NA	NA	0.984026657413951	0.0769688094890242
wsnp_Ra_c16278_24893033	3A	84	0.233234486690425	0.291284403669725	218	NA	NA	0.984026657413951	-0.0653720978561108
RAC875_c30797_179	2B	134	0.233395817346759	0.158256880733945	218	NA	NA	0.984026657413951	0.0907509047407302
wsnp_Ex_c702_1382859	6B	26	0.233473082674679	0.174311926605505	218	NA	NA	0.984026657413951	0.0734607110098153
Tdurum_contig13879_352	1B	159	0.23377480566841	0.286697247706422	218	NA	NA	0.984026657413951	0.0637624723382881
IAAV7352	1B	101	0.23387412323133	0.311926605504587	218	NA	NA	0.984026657413951	0.0671426581073291
Kukri_c26576_329	2D	45	0.2339840737756	0.284403669724771	218	NA	NA	0.984026657413951	0.0761907008069294
Excalibur_c92555_283	5B	161	0.234173106941553	0.337155963302752	218	NA	NA	0.984026657413951	0.0628044746110632
Excalibur_c20597_509	6A	17	0.234641543974487	0.38302752293578	218	NA	NA	0.984026657413951	-0.0611689185983728
Excalibur_c4361_309	6B	64	0.235063567113425	0.48394495412844	218	NA	NA	0.984026657413951	0.135275799422459
Ra_c10469_616	6B	63	0.235063567113425	0.48394495412844	218	NA	NA	0.984026657413951	0.135275799422459
wsnp_Ex_c43809_50018316	6B	63	0.235063567113425	0.48394495412844	218	NA	NA	0.984026657413951	0.135275799422459
IAAV6675	6B	63	0.235063567115126	0.48394495412844	218	NA	NA	0.984026657413951	-0.13527579942226
wsnp_Ex_c33813_42239400	6B	64	0.235063567115126	0.48394495412844	218	NA	NA	0.984026657413951	-0.13527579942226
wsnp_Ex_c1318_2519998	1D	87	0.235123593519865	0.259174311926606	218	NA	NA	0.984026657413951	-0.107241667435666
Excalibur_rep_c72368_68	1B	98	0.235153784077408	0.348623853211009	218	NA	NA	0.984026657413951	0.0710837542029346
BS00065844_51	1B	57	0.23523149430047	0.197247706422018	218	NA	NA	0.984026657413951	-0.131685986591066
BS00011492_51	4B	74	0.235286967666123	0.474770642201835	218	NA	NA	0.984026657413951	0.0748122496518704
RAC875_c4047_115	1B	137	0.235812865265986	0.399082568807339	218	NA	NA	0.984026657413951	0.0574308691476908
Excalibur_c24391_321	3B	46	0.235914580531359	0.387614678899083	218	NA	NA	0.984026657413951	-0.0585616448732971
Tdurum_contig52096_270	7B	155	0.235936151266431	0.362385321100917	218	NA	NA	0.984026657413951	0.0628948135334682
Kukri_c49151_139	5B	49	0.236239884022488	0.481651376146789	218	NA	NA	0.984026657413951	-0.0738961724334359
BS00096927_51	2A	150	0.23625792183904	0.444954128440367	218	NA	NA	0.984026657413951	0.0678054600499998
Tdurum_contig46583_2203	4A	147	0.236426666754549	0.110091743119266	218	NA	NA	0.984026657413951	-0.10741649907153
Excalibur_c19475_619	7A	42	0.236722940562541	0.426605504587156	218	NA	NA	0.984026657413951	0.0577184968051903
wsnp_Ku_c10292_17066821	1A	85	0.23696883643473	0.0894495412844036	218	NA	NA	0.984026657413951	0.0849436357058693
Kukri_c55780_296	7B	142	0.236978183983956	0.438073394495413	218	NA	NA	0.984026657413951	-0.0675685722886463
Excalibur_c24593_1217	7A	42	0.237150982450834	0.121559633027523	218	NA	NA	0.984026657413951	0.091506651851164
BS00030571_51	4B	75	0.237169530015341	0.470183486238532	218	NA	NA	0.984026657413951	0.0696026846483093
BobWhite_c14323_288	5B	71	0.237183365095594	0.110091743119266	218	NA	NA	0.984026657413951	-0.133500270492551
RAC875_c767_4007	6A	74	0.237353873953247	0.293577981651376	218	NA	NA	0.984026657413951	0.0770241064836341
BS00004224_51	2B	119	0.237383733978977	0.26605504587156	218	NA	NA	0.984026657413951	0.103176037752888
Tdurum_contig82393_581	2B	119	0.237383733978977	0.26605504587156	218	NA	NA	0.984026657413951	0.103176037752888
wsnp_CAP11_c2438_1258747	3A	85	0.237683799874942	0.197247706422018	218	NA	NA	0.984026657413951	-0.0796775276543862
BS00003726_51	7B	59	0.237868900162235	0.153669724770642	218	NA	NA	0.984026657413951	-0.0755488132169049
CAP12_c2615_128	3D	131	0.237924042737625	0.144495412844037	218	NA	NA	0.984026657413951	0.0746793308020273
wsnp_Ex_c10718_17457870	6A	131	0.238034664256659	0.298165137614679	218	NA	NA	0.984026657413951	-0.065874243071292
RFL_Contig2751_1562	2B	143	0.238085503185839	0.18348623853211	218	NA	NA	0.984026657413951	-0.0881602215890354
tplb0050h15_1287	3A	88	0.23808554791558	0.123853211009174	218	NA	NA	0.984026657413951	0.10120320721424
Tdurum_contig42418_2618	6A	136	0.238251598619548	0.415137614678899	218	NA	NA	0.984026657413951	-0.0708028426612017
Kukri_c3983_670	6B	65	0.238380255625241	0.181192660550459	218	NA	NA	0.984026657413951	0.122806631686281
Kukri_c3734_400	5B	218	0.23848336101684	0.167431192660551	218	NA	NA	0.984026657413951	-0.0811520413994913
wsnp_Ex_rep_c67786_66472676	3A	110	0.238730016646687	0.112385321100917	218	NA	NA	0.984026657413951	-0.0915053161133272
Tdurum_contig14404_319	5B	126	0.239057973863568	0.389908256880734	218	NA	NA	0.984026657413951	-0.123594121261846
Kukri_c1214_2316	5B	178	0.239063724996612	0.305045871559633	218	NA	NA	0.984026657413951	-0.0623136314369859
Kukri_c1214_825	5B	178	0.239063724996612	0.305045871559633	218	NA	NA	0.984026657413951	-0.0623136314369859
Kukri_c45512_193	1A	102	0.239147278779439	0.272935779816514	218	NA	NA	0.984026657413951	-0.0748199664926616
Tdurum_contig14559_741	6B	58	0.239160305710799	0.474770642201835	218	NA	NA	0.984026657413951	-0.110051201199525
wsnp_Ex_c1602_3055066	3D	98	0.239190285400717	0.119266055045872	218	NA	NA	0.984026657413951	-0.0959694266648778
wsnp_Ex_c1629_3104356	3D	98	0.239190285401533	0.119266055045872	218	NA	NA	0.984026657413951	0.0959694266649223
wsnp_BF202681B_Ta_2_2	2B	93	0.239271535974661	0.334862385321101	218	NA	NA	0.984026657413951	-0.0952170964600825
wsnp_Ku_rep_c68419_67400635	1A	70	0.239325584831647	0.112385321100917	218	NA	NA	0.984026657413951	0.150086449920423
BS00110292_51	3B	70	0.239940233651555	0.139908256880734	218	NA	NA	0.984026657413951	0.100714677899514
Excalibur_c17872_137	1A	70	0.240096429861277	0.0688073394495413	218	NA	NA	0.984026657413951	-0.143829786476743
RFL_Contig1820_712	7D	114	0.240151843359449	0.0848623853211009	218	NA	NA	0.984026657413951	-0.107799069408372
BobWhite_c40244_73	3B	82	0.240437849165942	0.426605504587156	218	NA	NA	0.984026657413951	-0.0763345190295581
wsnp_CAP12_c1960_972031	1A	85	0.240453023718662	0.238532110091743	218	NA	NA	0.984026657413951	-0.0712631090651588
Excalibur_c12932_2102	1A	151	0.240799733374896	0.314220183486238	218	NA	NA	0.984026657413951	-0.0578054971842796
BS00046601_51	2B	134	0.240872883080929	0.412844036697248	218	NA	NA	0.984026657413951	-0.096864783661097
Ra_c31466_694	7A	136	0.241002010245686	0.0688073394495413	218	NA	NA	0.984026657413951	0.103660564558805
tplb0060b03_432	7B	167	0.241036580895011	0.373853211009174	218	NA	NA	0.984026657413951	-0.0610296092032989
Tdurum_contig46413_680	1A	29	0.241334449862361	0.229357798165138	218	NA	NA	0.984026657413951	-0.077354665483071
Tdurum_contig46954_406	7A	44	0.24144363177271	0.178899082568807	218	NA	NA	0.984026657413951	0.0763819727596342
IAAV5564	4B	99	0.24162699511018	0.0848623853211009	218	NA	NA	0.984026657413951	-0.101468785468754
RAC875_c39401_502	1A	104	0.24167675194998	0.206422018348624	218	NA	NA	0.984026657413951	-0.0844149726650691
IAAV3100	2B	116	0.242071899800317	0.261467889908257	218	NA	NA	0.984026657413951	-0.0985090202757704
BS00066226_51	6B	65	0.242121511847181	0.112385321100917	218	NA	NA	0.984026657413951	-0.084890179395547
RAC875_rep_c69619_145	2A	131	0.242199047208032	0.394495412844037	218	NA	NA	0.984026657413951	0.0554520085882544
Excalibur_c31864_713	2B	134	0.242472602176344	0.410550458715596	218	NA	NA	0.984026657413951	-0.0954323745550312
RAC875_c38756_141	1A	22	0.242511095793274	0.378440366972477	218	NA	NA	0.984026657413951	0.0678948984791248
wsnp_Ex_c831_1625061	5B	11	0.242727547319471	0.169724770642202	218	NA	NA	0.984026657413951	0.0769865391831956
BS00023202_51	2A	149	0.242852622092216	0.362385321100917	218	NA	NA	0.984026657413951	-0.0668208515347644
wsnp_Ex_rep_c66255_64400455	1B	98	0.243035650017376	0.346330275229358	218	NA	NA	0.984026657413951	0.0701476180804406
Kukri_s113060_116	5B	41	0.243370003968195	0.137614678899083	218	NA	NA	0.984026657413951	-0.107902334347784
BS00063174_51	6B	64	0.243547055295084	0.314220183486238	218	NA	NA	0.984026657413951	0.111753422352891
IAAV2480	2B	89	0.24387172653218	0.261467889908257	218	NA	NA	0.984026657413951	0.115131514834928
Excalibur_c65272_341	4A	164	0.244119021994658	0.0642201834862385	218	NA	NA	0.984026657413951	0.114543640896009
BobWhite_c9963_51	1B	140	0.244234711002666	0.447247706422018	218	NA	NA	0.984026657413951	-0.0585577959458519
RAC875_c4732_1521	7A	135	0.244288094862532	0.394495412844037	218	NA	NA	0.984026657413951	-0.0804345144971208
BS00065030_51	4A	142	0.244631091255827	0.318807339449541	218	NA	NA	0.984026657413951	0.0702460874516788
Kukri_c60966_261	6B	120	0.244744391143042	0.25	218	NA	NA	0.984026657413951	0.0770850181031832
wsnp_Ex_c5155_9140608	5B	97	0.245096426751378	0.474770642201835	218	NA	NA	0.984026657413951	-0.0642745506004871
Kukri_c48418_149	7B	150	0.245122351995561	0.282110091743119	218	NA	NA	0.984026657413951	0.0629086726761869
BS00034085_51	7A	140	0.245342943410587	0.415137614678899	218	NA	NA	0.984026657413951	-0.0590168230803805
Excalibur_c25239_283	3A	60	0.245552050596629	0.472477064220183	218	NA	NA	0.984026657413951	0.056364645576032
Kukri_rep_c117390_70	6B	57	0.245554765756211	0.176605504587156	218	NA	NA	0.984026657413951	-0.103791381554146
wsnp_BE403378B_Ta_2_1	4B	106	0.245758514967598	0.0802752293577982	218	NA	NA	0.984026657413951	-0.103855255289876
Kukri_c55310_94	5B	132	0.245940557312185	0.0825688073394495	218	NA	NA	0.984026657413951	0.115442659625415
wsnp_Ra_c50264_54965028	6B	58	0.245955168814923	0.43348623853211	218	NA	NA	0.984026657413951	-0.109383417026024
Kukri_c63447_148	3B	80	0.246002603903865	0.114678899082569	218	NA	NA	0.984026657413951	0.0953144864729172
Kukri_c54729_181	3A	85	0.246023250295882	0.192660550458716	218	NA	NA	0.984026657413951	-0.0774740815407728
Kukri_c12901_706	7B	99	0.24625516479701	0.348623853211009	218	NA	NA	0.984026657413951	-0.063582301336929
wsnp_Ku_c15214_23756800	1A	84	0.246412602536987	0.419724770642202	218	NA	NA	0.984026657413951	-0.059287103031938
RAC875_c14354_934	6D	156	0.246421478199782	0.389908256880734	218	NA	NA	0.984026657413951	0.0611058402691178
BS00039983_51	2A	99	0.246525083922906	0.479357798165138	218	NA	NA	0.984026657413951	0.0731424513202441
wsnp_Ex_rep_c67878_66584488	6A	74	0.24672116231811	0.282110091743119	218	NA	NA	0.984026657413951	0.0750126026788962
Kukri_c3044_221	6B	57	0.246790350719451	0.169724770642202	218	NA	NA	0.984026657413951	0.105714726683448
wsnp_Ex_c11374_18361760	1A	70	0.246814683716724	0.0963302752293578	218	NA	NA	0.984026657413951	0.13839316328631
wsnp_Ra_c8484_14372815	1B	70	0.247007533637287	0.369266055045872	218	NA	NA	0.984026657413951	-0.0738904233592308
Excalibur_c46365_304	1A	151	0.247287022916013	0.348623853211009	218	NA	NA	0.984026657413951	-0.0577130765321705
wsnp_Ex_c16577_25095267	7B	157	0.247432588076265	0.151376146788991	218	NA	NA	0.984026657413951	0.0747833580672363
BS00108305_51	1D	68	0.24791477997444	0.348623853211009	218	NA	NA	0.984026657413951	-0.0701291451960024
wsnp_Ex_c35103_43312537	5B	25	0.248128570469348	0.23394495412844	218	NA	NA	0.984026657413951	0.0653842208713087
wsnp_Ex_rep_c103087_88123733	1A	71	0.248766926450205	0.378440366972477	218	NA	NA	0.984026657413951	0.0775018270946788
Tdurum_contig84962_266	7B	62	0.24880208401764	0.105504587155963	218	NA	NA	0.984026657413951	-0.0847926734728777
Ra_c956_2318	7A	228	0.248940083523536	0.0825688073394495	218	NA	NA	0.984026657413951	-0.100417282288653
wsnp_Ex_c2117_3976893	1B	53	0.249306418770768	0.153669724770642	218	NA	NA	0.984026657413951	0.143618722705
BS00068173_51	5B	68	0.249416349861242	0.371559633027523	218	NA	NA	0.984026657413951	0.158171330748786
IACX486	7B	101	0.249429609307156	0.128440366972477	218	NA	NA	0.984026657413951	-0.0771192735585853
Excalibur_rep_c106362_961	7A	213	0.249485899156576	0.0665137614678899	218	NA	NA	0.984026657413951	-0.120099958430785
BS00111247_51	7B	163	0.249763553958248	0.167431192660551	218	NA	NA	0.984026657413951	0.0856623403466443
RAC875_c1858_2693	2B	141	0.249962006311024	0.417431192660551	218	NA	NA	0.984026657413951	0.0895607416463804
BS00078431_51	1B	71	0.250275921929468	0.0779816513761468	218	NA	NA	0.984026657413951	0.111924606682521
IAAV1120	4B	12	0.25029748656659	0.426605504587156	218	NA	NA	0.984026657413951	0.0601080307271538
RAC875_c18490_1903	6A	141	0.25036436403923	0.330275229357798	218	NA	NA	0.984026657413951	-0.0674484532554445
Tdurum_contig5352_556	7B	10	0.250420407611875	0.288990825688073	218	NA	NA	0.984026657413951	-0.061096183661526
BS00069829_51	1B	98	0.250914124693697	0.295871559633028	218	NA	NA	0.984026657413951	-0.0678714924925465
BobWhite_c9704_273	3A	78	0.251323078298842	0.256880733944954	218	NA	NA	0.984026657413951	-0.0670083762947158
wsnp_Ex_c63909_62932893	2A	156	0.251515028616984	0.162844036697248	218	NA	NA	0.984026657413951	0.0760090839768566
RAC875_c1499_568	7A	232	0.251540750121502	0.0802752293577982	218	NA	NA	0.984026657413951	-0.100460032497395
RAC875_c10122_113	6B	64	0.251549123464088	0.305045871559633	218	NA	NA	0.984026657413951	-0.112562085977252
BS00065001_51	2A	163	0.25160918226624	0.346330275229358	218	NA	NA	0.984026657413951	0.0729653745234842
RAC875_c21906_247	2A	115	0.251637134509834	0.444954128440367	218	NA	NA	0.984026657413951	0.0540713852748702
wsnp_JD_c4413_5541190	3B	89	0.251677239914874	0.0917431192660551	218	NA	NA	0.984026657413951	0.0963807724203178
BS00010204_51	3A	85	0.251895101811208	0.197247706422018	218	NA	NA	0.984026657413951	0.0766743443418818
BS00062645_51	3A	85	0.251895101811208	0.197247706422018	218	NA	NA	0.984026657413951	0.0766743443418818
Excalibur_c15332_1194	3B	73	0.25195527865614	0.282110091743119	218	NA	NA	0.984026657413951	0.0735418391148031
Excalibur_c19547_75	4B	79	0.252069555057212	0.410550458715596	218	NA	NA	0.984026657413951	0.0618156151427982
wsnp_Ex_rep_c107911_91350866	1B	84	0.252106110469648	0.181192660550459	218	NA	NA	0.984026657413951	0.10486909175955
RFL_Contig4069_2628	6A	141	0.252190564338982	0.222477064220183	218	NA	NA	0.984026657413951	-0.0816938502360074
BS00067619_51	6A	72	0.252247110722987	0.332568807339449	218	NA	NA	0.984026657413951	0.0769077616254563
wsnp_Ku_c4042_7375053	2B	89	0.252293308977084	0.26605504587156	218	NA	NA	0.984026657413951	0.110350742626139
Excalibur_c14201_111	2B	119	0.252305854948891	0.270642201834862	218	NA	NA	0.984026657413951	0.0996195889646927
BS00069756_51	2B	134	0.252330215890308	0.415137614678899	218	NA	NA	0.984026657413951	0.095338054855219
BS00087086_51	1D	68	0.252822585902205	0.284403669724771	218	NA	NA	0.984026657413951	-0.0720474222073868
RFL_Contig3882_550	5A	53	0.252982354642999	0.0665137614678899	218	NA	NA	0.984026657413951	0.118182243093344
BS00004724_51	2A	66	0.253053027634158	0.224770642201835	218	NA	NA	0.984026657413951	0.0659039167430322
RAC875_rep_c109658_614	5B	132	0.253309675846833	0.0825688073394495	218	NA	NA	0.984026657413951	0.109171347045191
Kukri_c29410_63	5B	97	0.253418828057158	0.151376146788991	218	NA	NA	0.984026657413951	0.0786612717667197
RAC875_c32848_578	1B	90	0.253639908942439	0.243119266055046	218	NA	NA	0.984026657413951	0.0850914699586127
Excalibur_c2795_1518	5D	198	0.253881852544907	0.334862385321101	218	NA	NA	0.984026657413951	0.0556157805491821
Excalibur_c20459_1081	6A	134	0.253936503740186	0.360091743119266	218	NA	NA	0.984026657413951	0.0650836212593973
Jagger_c2707_152	3B	66	0.254081488435554	0.197247706422018	218	NA	NA	0.984026657413951	0.0792152294863087
BobWhite_c10343_320	6A	141	0.254251255582835	0.477064220183486	218	NA	NA	0.984026657413951	0.073130681894007
Jagger_c505_141	5B	49	0.254325573925116	0.194954128440367	218	NA	NA	0.984026657413951	0.0878437872749167
RAC875_rep_c105322_99	5B	49	0.254325573925116	0.194954128440367	218	NA	NA	0.984026657413951	0.0878437872749167
wsnp_Ex_c12119_19382820	5B	49	0.254325573925116	0.194954128440367	218	NA	NA	0.984026657413951	0.0878437872749167
wsnp_Ex_rep_c66696_65023462	5B	49	0.254325573925116	0.194954128440367	218	NA	NA	0.984026657413951	0.0878437872749167
BS00064638_51	1A	85	0.254374462627227	0.369266055045872	218	NA	NA	0.984026657413951	-0.0617316531957712
wsnp_Ex_c18196_27006489	1A	70	0.254565749986015	0.112385321100917	218	NA	NA	0.984026657413951	-0.135566335512674
RAC875_c38663_2179	4A	49	0.254644644000321	0.0688073394495413	218	NA	NA	0.984026657413951	-0.109866249023838
wsnp_CAP7_c32_19340	4A	49	0.254644644000321	0.0688073394495413	218	NA	NA	0.984026657413951	-0.109866249023838
wsnp_Ku_c61953_63254478	4A	49	0.254644644000321	0.0688073394495413	218	NA	NA	0.984026657413951	-0.109866249023838
Excalibur_c9001_569	3B	66	0.254648098125194	0.206422018348624	218	NA	NA	0.984026657413951	0.0779103061954203
BS00018764_51	3B	33	0.254652169385165	0.268348623853211	218	NA	NA	0.984026657413951	0.065777403071106
BS00068082_51	5B	39	0.25474386586535	0.224770642201835	218	NA	NA	0.984026657413951	0.114160897222533
Excalibur_c2618_1723	5B	179	0.254870136788303	0.33256880733945	218	NA	NA	0.984026657413951	-0.0648015371012889
wsnp_Ex_c25505_34771897	6B	60	0.254918819368392	0.479357798165138	218	NA	NA	0.984026657413951	-0.131004930637033
Ku_c101932_436	3B	71	0.255135188946617	0.217889908256881	218	NA	NA	0.984026657413951	-0.0876182741332485
BobWhite_rep_c64768_264	7B	63	0.255365111559152	0.114678899082569	218	NA	NA	0.984026657413951	0.0810334037171714
Excalibur_c12703_766	1D	68	0.255373221907474	0.282110091743119	218	NA	NA	0.984026657413951	-0.0713830404472553
wsnp_JD_c19925_17854742	7A	225	0.255676095896917	0.25	218	NA	NA	0.984026657413951	0.0644939790019379
IAAV4916	1A	71	0.255697504558619	0.36697247706422	218	NA	NA	0.984026657413951	0.0818606353154863
Tdurum_contig20214_279	7A	89	0.255698619752541	0.327981651376147	218	NA	NA	0.984026657413951	0.0703656100064549
wsnp_Ex_c38198_45786860	6B	65	0.255761257246901	0.36697247706422	218	NA	NA	0.984026657413951	-0.0982339007580251
RAC875_c9770_123	1B	159	0.255886180544509	0.479357798165138	218	NA	NA	0.984026657413951	0.0584590621508667
RAC875_c3492_2195	7B	67	0.256002702931178	0.247706422018349	218	NA	NA	0.984026657413951	0.0785965105114315
Kukri_c49670_857	2D	43	0.256056456351122	0.286697247706422	218	NA	NA	0.984026657413951	-0.0713279801029785
Ra_c59822_1439	4B	63	0.256228206935969	0.190366972477064	218	NA	NA	0.984026657413951	0.0984150765527687
wsnp_Ex_c11120_18022932	5A	89	0.256462009154758	0.279816513761468	218	NA	NA	0.984026657413951	0.0672622859183214
Kukri_c27717_316	1A	71	0.256608688693029	0.270642201834862	218	NA	NA	0.984026657413951	-0.089811030487283
Kukri_rep_c68903_708	2B	119	0.256752576515717	0.263761467889908	218	NA	NA	0.984026657413951	0.0975694397491083
RAC875_c32503_134	2B	95	0.257262089121746	0.355504587155963	218	NA	NA	0.984026657413951	0.0647019570237291
IAAV4252	5B	39	0.257280195436407	0.227064220183486	218	NA	NA	0.984026657413951	0.124091877847235
Excalibur_c76665_98	2B	109	0.257289211301699	0.13302752293578	218	NA	NA	0.984026657413951	-0.0868211512347443
Excalibur_c8030_2139	5A	84	0.257345010454575	0.458715596330275	218	NA	NA	0.984026657413951	-0.0528866718318426
wsnp_Ex_c22383_31576342	7A	98	0.257354737625309	0.321100917431193	218	NA	NA	0.984026657413951	0.0822114855617571
CAP8_c2448_355	1A	29	0.257931410132421	0.23394495412844	218	NA	NA	0.984026657413951	-0.0733716277032457
CAP8_rep_c8022_270	2A	53	0.2581043671025	0.0802752293577982	218	NA	NA	0.984026657413951	0.0884311015044013
wsnp_Ra_c19335_28504388	1B	51	0.258589252628111	0.279816513761468	218	NA	NA	0.984026657413951	-0.0790933813126671
Tdurum_contig53772_362	1B	101	0.258953502548996	0.0619266055045872	218	NA	NA	0.984026657413951	0.103377931299846
RAC875_c95548_156	1B	78	0.259192635841974	0.142201834862385	218	NA	NA	0.984026657413951	-0.0869051105835847
RFL_Contig4336_184	4A	91	0.259267588917042	0.19954128440367	218	NA	NA	0.984026657413951	-0.0668107016989268
Kukri_c55909_1109	2B	141	0.259812549231485	0.412844036697248	218	NA	NA	0.984026657413951	-0.0881366266205106
wsnp_Ex_rep_c67100_65576598	6D	156	0.260063322560692	0.146788990825688	218	NA	NA	0.984026657413951	-0.0944657736842487
BobWhite_c34920_228	6B	65	0.260099963217894	0.176605504587156	218	NA	NA	0.984026657413951	0.124834640794518
wsnp_Ex_rep_c68480_67305954	6B	65	0.260099963217894	0.176605504587156	218	NA	NA	0.984026657413951	0.124834640794518
wsnp_Ra_c54050_57499377	6B	65	0.260099963217894	0.176605504587156	218	NA	NA	0.984026657413951	0.124834640794518
BS00068050_51	2A	48	0.260139437654859	0.36697247706422	218	NA	NA	0.984026657413951	0.0691220018714844
IAAV3697	4A	40	0.260520629788144	0.0986238532110092	218	NA	NA	0.984026657413951	0.0921594718399916
IAAV659	5B	70	0.260590071333799	0.158256880733945	218	NA	NA	0.984026657413951	0.0993574777111377
Ku_c41677_924	2B	67	0.260761821040465	0.339449541284404	218	NA	NA	0.984026657413951	0.0718456262887059
RFL_Contig4162_1757	5B	71	0.260764020456428	0.36697247706422	218	NA	NA	0.984026657413951	0.149921813621262
wsnp_Ex_rep_c66433_64662690	6A	71	0.260881066671188	0.415137614678899	218	NA	NA	0.984026657413951	0.072621459681848
RAC875_c62325_320	6A	41	0.260962428147841	0.256880733944954	218	NA	NA	0.984026657413951	-0.0557034452361975
Tdurum_contig69792_167	1B	87	0.260983141868811	0.167431192660551	218	NA	NA	0.984026657413951	-0.0997719191465336
BS00077131_51	2B	111	0.261067276384596	0.387614678899083	218	NA	NA	0.984026657413951	0.132945577217271
BobWhite_c22134_398	1A	109	0.261079420908498	0.236238532110092	218	NA	NA	0.984026657413951	0.0723094329172866
IAAV7376	4A	50	0.261415832974468	0.302752293577982	218	NA	NA	0.984026657413951	0.0678806239707583
RAC875_c10372_671	7B	151	0.261659547377203	0.213302752293578	218	NA	NA	0.984026657413951	-0.0708055401104684
wsnp_Ra_c33025_41968284	1A	83	0.261742140466384	0.206422018348624	218	NA	NA	0.984026657413951	0.0641212076859148
BS00084133_51	5D	198	0.261946149572148	0.474770642201835	218	NA	NA	0.984026657413951	-0.0753175967101996
BS00063822_51	5A	45	0.262209809716317	0.302752293577982	218	NA	NA	0.984026657413951	-0.0720411185940648
RAC875_c29913_139	2B	119	0.262261359429877	0.247706422018349	218	NA	NA	0.984026657413951	0.0934296625170532
Ra_c23129_348	5A	43	0.262387162749871	0.0711009174311926	218	NA	NA	0.984026657413951	0.107164964003545
RAC875_c2044_170	3B	69	0.262615313495583	0.194954128440367	218	NA	NA	0.984026657413951	-0.103934278724665
RAC875_c17720_501	2B	70	0.262750709223303	0.176605504587156	218	NA	NA	0.984026657413951	0.0927104424353757
wsnp_Ex_c27290_36498462	1D	87	0.262782786858836	0.261467889908257	218	NA	NA	0.984026657413951	-0.104506300379484
wsnp_Ex_rep_c67099_65575038	4A	164	0.26296157856924	0.231651376146789	218	NA	NA	0.984026657413951	0.0739646912129501
Excalibur_c5193_64	2B	155	0.262974944118286	0.201834862385321	218	NA	NA	0.984026657413951	-0.0744497444751016
wsnp_BQ159467B_Ta_2_1	3B	69	0.262977695391427	0.194954128440367	218	NA	NA	0.984026657413951	0.105918104775697
Kukri_c30390_1731	6B	76	0.263029585201974	0.13302752293578	218	NA	NA	0.984026657413951	0.0798630616958462
JD_c1187_1398	3A	87	0.263032989842353	0.192660550458716	218	NA	NA	0.984026657413951	-0.074297499225608
Ra_c2322_174	1A	71	0.263073613000065	0.371559633027523	218	NA	NA	0.984026657413951	0.0797078279121095
Kukri_c34353_821	2B	95	0.263295591124893	0.30045871559633	218	NA	NA	0.984026657413951	0.0627126397853708
RAC875_c36614_344	2B	107	0.263298854271785	0.146788990825688	218	NA	NA	0.984026657413951	0.0802152801904583
Tdurum_contig9544_978	6A	49	0.263338678160068	0.422018348623853	218	NA	NA	0.984026657413951	0.0747241189561905
Tdurum_contig56511_144	2A	106	0.263434006610675	0.330275229357798	218	NA	NA	0.984026657413951	0.0801795172023745
wsnp_Ku_c7266_12551048	1D	87	0.263489937258945	0.268348623853211	218	NA	NA	0.984026657413951	-0.103846856985015
CAP11_c3218_126	1D	68	0.263535691116408	0.275229357798165	218	NA	NA	0.984026657413951	0.0710396365957706
BobWhite_c8253_397	2B	109	0.264303499541417	0.135321100917431	218	NA	NA	0.984026657413951	-0.0850018863418285
wsnp_Ex_rep_c68600_67448893	5B	111	0.264328905157108	0.481651376146789	218	NA	NA	0.984026657413951	-0.059187487788094
Excalibur_rep_c90454_251	6A	134	0.264777401051589	0.277522935779817	218	NA	NA	0.984026657413951	0.0903952687038867
wsnp_RFL_Contig3739_3996324	5B	98	0.264823775370528	0.110091743119266	218	NA	NA	0.984026657413951	0.0794579054145714
wsnp_Ex_c5657_9942445	3B	62	0.26486594632776	0.162844036697248	218	NA	NA	0.984026657413951	0.0813475519388618
wsnp_Ex_c5072_9006966	4A	164	0.26501453252435	0.229357798165138	218	NA	NA	0.984026657413951	0.0736947952009146
BobWhite_c4236_410	1B	65	0.265395863365417	0.231651376146789	218	NA	NA	0.984026657413951	0.0756288752145693
Kukri_c47643_920	3A	91	0.265453472550333	0.149082568807339	218	NA	NA	0.984026657413951	0.0865821673965712
BobWhite_c43213_184	3A	85	0.265459750905269	0.197247706422018	218	NA	NA	0.984026657413951	0.0729723882637074
RAC875_c5966_1854	3B	26	0.265475650196865	0.240825688073395	218	NA	NA	0.984026657413951	0.0710326131865102
wsnp_Ex_c8400_14157318	7B	134	0.265510554142802	0.364678899082569	218	NA	NA	0.984026657413951	-0.0570612010511553
wsnp_Ra_c39562_47242455	5B	110	0.265623710867403	0.465596330275229	218	NA	NA	0.984026657413951	-0.0614592843779782
Kukri_rep_c74178_178	3B	63	0.265666711194373	0.18348623853211	218	NA	NA	0.984026657413951	-0.0783599325335551
Kukri_c96249_58	5D	130	0.265705150164617	0.158256880733945	218	NA	NA	0.984026657413951	-0.0704476202679132
wsnp_Ra_c39394_47110214	7B	135	0.265774909253826	0.405963302752294	218	NA	NA	0.984026657413951	0.0558384684440831
RAC875_c24504_119	3B	100	0.265794293306308	0.119266055045872	218	NA	NA	0.984026657413951	0.0742935789193524
Ra_c10284_405	3D	70	0.265861711640455	0.385321100917431	218	NA	NA	0.984026657413951	-0.0577321940908178
RFL_Contig5170_330	6A	17	0.265983872042544	0.142201834862385	218	NA	NA	0.984026657413951	-0.0806323667579534
Kukri_c30535_58	3B	62	0.266028966765543	0.158256880733945	218	NA	NA	0.984026657413951	0.0828933616035812
Ku_c63748_1264	2B	41	0.266253138194167	0.162844036697248	218	NA	NA	0.984026657413951	0.0724944838285726
Kukri_rep_c72756_155	5B	132	0.266318840887738	0.073394495412844	218	NA	NA	0.984026657413951	0.105131564037947
RAC875_c6649_642	6B	76	0.266374255721644	0.162844036697248	218	NA	NA	0.984026657413951	0.0726367881216561
wsnp_Ex_c7193_12354542	5B	151	0.26662752395965	0.451834862385321	218	NA	NA	0.984026657413951	0.0589661379527193
BS00065863_51	4A	30	0.266938680170968	0.314220183486239	218	NA	NA	0.984026657413951	-0.0537637438905278
CAP7_c7415_267	6B	73	0.266957385045021	0.181192660550459	218	NA	NA	0.984026657413951	0.0792322054289372
Excalibur_c23452_401	5B	178	0.267171440625804	0.412844036697248	218	NA	NA	0.984026657413951	0.0572503738891861
BS00035273_51	1A	150	0.267216849187232	0.344036697247706	218	NA	NA	0.984026657413951	0.0564232451569673
Kukri_c1214_948	5B	178	0.267723505440611	0.305045871559633	218	NA	NA	0.984026657413951	-0.0578652631123262
RFL_Contig3175_482	6A	137	0.267902254799942	0.282110091743119	218	NA	NA	0.984026657413951	-0.0901151465598247
Excalibur_c17032_261	5B	151	0.268215216316994	0.44954128440367	218	NA	NA	0.984026657413951	-0.0586493588102286
wsnp_Ra_c19660_28866961	5B	151	0.268215216316994	0.44954128440367	218	NA	NA	0.984026657413951	-0.0586493588102286
wsnp_Ex_rep_c72011_70562321	1A	156	0.268282880429713	0.334862385321101	218	NA	NA	0.984026657413951	0.0571138050890525
BobWhite_rep_c51132_85	6A	137	0.268465489866011	0.279816513761468	218	NA	NA	0.984026657413951	0.0902135363776537
BobWhite_c5191_563	2B	134	0.268586460035515	0.412844036697248	218	NA	NA	0.984026657413951	0.091026199966862
tplb0043k02_463	1B	108	0.26897934655132	0.160550458715596	218	NA	NA	0.984026657413951	-0.0747018224986924
BS00025302_51	6B	64	0.269380641986019	0.48394495412844	218	NA	NA	0.984026657413951	-0.121674653633747
wsnp_Ex_c48922_53681502	4B	78	0.269454350514755	0.204128440366972	218	NA	NA	0.984026657413951	-0.0716279065342906
Excalibur_c12875_864	3A	16	0.269565994032088	0.495412844036697	218	NA	NA	0.984026657413951	0.0652834820393693
wsnp_JD_c14769_14413046	4A	49	0.26973682229307	0.073394495412844	218	NA	NA	0.984026657413951	0.101605286342615
wsnp_Ra_c13_24540	5A	45	0.270030110335655	0.302752293577982	218	NA	NA	0.984026657413951	0.0693500606736563
BS00060666_51	3A	129	0.270217363105615	0.107798165137615	218	NA	NA	0.984026657413951	-0.0901811262348247
IAAV8042	5A	99	0.270356793116107	0.231651376146789	218	NA	NA	0.984026657413951	-0.0618486870694284
wsnp_Ex_c97184_84339976	5B	133	0.27046532093255	0.293577981651376	218	NA	NA	0.984026657413951	0.0597311161148468
Kukri_c74165_204	2A	123	0.270775013570191	0.31651376146789	218	NA	NA	0.984026657413951	0.0549454453238383
wsnp_BE445506B_Ta_2_1	7B	159	0.270816878169804	0.470183486238532	218	NA	NA	0.984026657413951	-0.0562160033563259
RFL_Contig4849_702	2B	99	0.27086642376566	0.229357798165138	218	NA	NA	0.984026657413951	0.0689550927023888
wsnp_Ku_c14875_23320708	3B	81	0.270997255791111	0.474770642201835	218	NA	NA	0.984026657413951	0.0695043769632875
RAC875_c19099_308	5B	69	0.271025054270201	0.204128440366972	218	NA	NA	0.984026657413951	-0.0970377542729466
D_GBF1XID01DNWRS_378	1D	86	0.271326331249688	0.270642201834862	218	NA	NA	0.984026657413951	-0.100328712807709
wsnp_Ex_rep_c67510_66116823	4B	98	0.271371811615845	0.103211009174312	218	NA	NA	0.984026657413951	-0.0932953714590212
Kukri_c25794_863	3B	72	0.27172534453452	0.252293577981651	218	NA	NA	0.984026657413951	-0.0788416718314089
Ra_c6728_590	2B	90	0.272018923869483	0.394495412844037	218	NA	NA	0.984026657413951	0.102517917962338
wsnp_Ra_c41581_48764320	1A	71	0.272395979735843	0.277522935779816	218	NA	NA	0.984026657413951	-0.0879858209150086
Kukri_c51247_322	3A	86	0.272543615084882	0.224770642201835	218	NA	NA	0.984026657413951	-0.0778669845932072
RFL_Contig4718_1269	2B	104	0.27257747377707	0.100917431192661	218	NA	NA	0.984026657413951	-0.0844227659744377
Excalibur_c63730_660	3B	66	0.272813715952579	0.19954128440367	218	NA	NA	0.984026657413951	0.0744544248505292
wsnp_RFL_Contig4726_5654774	1B	65	0.272957487945468	0.256880733944954	218	NA	NA	0.984026657413951	0.0799859630895554
BS00063092_51	1B	82	0.273382200441616	0.451834862385321	218	NA	NA	0.984026657413951	0.0684918829800836
BS00005265_51	3B	72	0.273387209011006	0.208715596330275	218	NA	NA	0.984026657413951	0.0922367618159683
wsnp_Ex_c12887_20427158	3B	72	0.273387209011006	0.208715596330275	218	NA	NA	0.984026657413951	0.0922367618159683
Excalibur_rep_c67448_528	3B	33	0.273543808265845	0.26605504587156	218	NA	NA	0.984026657413951	0.0633924282453684
wsnp_Ex_c33455_41940691	5B	56	0.273682418750527	0.197247706422018	218	NA	NA	0.984026657413951	0.0753489171522119
Tdurum_contig32579_121	6B	88	0.273687581511588	0.19954128440367	218	NA	NA	0.984026657413951	0.0659457790634015
BobWhite_c17750_568	6B	64	0.273807079422684	0.488532110091743	218	NA	NA	0.984026657413951	-0.120168466063049
Excalibur_c15733_252	2A	99	0.273946290647441	0.477064220183486	218	NA	NA	0.984026657413951	0.0689987358460442
RAC875_rep_c70613_78	1B	31	0.274188163433063	0.119266055045872	218	NA	NA	0.984026657413951	0.210657045801895
Kukri_c25961_166	1B	86	0.27419577010162	0.162844036697248	218	NA	NA	0.984026657413951	0.0995798593781139
Excalibur_rep_c103170_504	6A	138	0.274855916930465	0.277522935779816	218	NA	NA	0.984026657413951	-0.0892313632500077
Excalibur_c47748_83	6B	64	0.275178837651719	0.213302752293578	218	NA	NA	0.984026657413951	0.0775528005441686
BS00081680_51	1A	37	0.27533927971358	0.481651376146789	218	NA	NA	0.984026657413951	0.0584366302906574
BS00089790_51	1B	111	0.275442015905423	0.0779816513761468	218	NA	NA	0.984026657413951	-0.0946425508632593
BS00024717_51	5B	44	0.275519339084209	0.220183486238532	218	NA	NA	0.984026657413951	-0.113394900129265
BS00023222_51	3A	149	0.275707362582481	0.298165137614679	218	NA	NA	0.984026657413951	0.0642614601280229
Ku_c23207_988	3B	62	0.275799399811097	0.470183486238532	218	NA	NA	0.984026657413951	0.0532603067393858
BobWhite_rep_c48835_225	6B	64	0.275961655191809	0.486238532110092	218	NA	NA	0.984026657413951	0.119401377870332
JD_c3116_778	1B	75	0.276086623163241	0.0825688073394495	218	NA	NA	0.984026657413951	0.0907463393260599
IAAV5756	1A	70	0.2762077034149	0.0963302752293578	218	NA	NA	0.984026657413951	0.138858009821377
BobWhite_c7604_181	5D	196	0.276339565683088	0.332568807339449	218	NA	NA	0.984026657413951	0.0723480281550977
BobWhite_c8113_532	2B	97	0.276435547083353	0.169724770642202	218	NA	NA	0.984026657413951	0.0837370971824676
IACX6009	5B	72	0.276456245031971	0.213302752293578	218	NA	NA	0.984026657413951	-0.0953406610615382
wsnp_Ra_c16822_25566950	2B	93	0.276695571752178	0.0986238532110092	218	NA	NA	0.984026657413951	0.087839685047058
Kukri_c6361_407	6B	123	0.276786576151102	0.100917431192661	218	NA	NA	0.984026657413951	-0.094134761385078
Tdurum_contig67619_532	6B	122	0.276786576151102	0.100917431192661	218	NA	NA	0.984026657413951	-0.094134761385078
BS00011869_51	3B	71	0.276905581219304	0.139908256880734	218	NA	NA	0.984026657413951	-0.0863519492823883
Tdurum_contig8350_350	2A	151	0.276978124521654	0.428899082568807	218	NA	NA	0.984026657413951	0.0606473458403052
IAAV1460	6B	66	0.27721007956715	0.18348623853211	218	NA	NA	0.984026657413951	0.119235109460902
BobWhite_c23790_98	2B	71	0.277295242238607	0.0458715596330275	218	NA	NA	0.984026657413951	0.148018876209825
wsnp_Ex_c790_1554988	5A	98	0.277411783517885	0.279816513761468	218	NA	NA	0.984026657413951	-0.0633876069276411
BS00054881_51	7B	56	0.278677624530433	0.477064220183486	218	NA	NA	0.984026657413951	-0.0597448788249366
RAC875_c68056_81	3A	180	0.279465748273844	0.360091743119266	218	NA	NA	0.984026657413951	-0.0556622554610762
Excalibur_c1883_340	2B	134	0.279547910340389	0.41743119266055	218	NA	NA	0.984026657413951	-0.0898290526646406
Tdurum_contig15235_951	6B	65	0.279595720689522	0.174311926605505	218	NA	NA	0.984026657413951	0.121289813020844
wsnp_Ex_c17882_26646153	7B	60	0.279640507824469	0.0779816513761468	218	NA	NA	0.984026657413951	0.108716872247598
wsnp_be496863B_Ta_2_1	7B	60	0.279640507826124	0.0779816513761468	218	NA	NA	0.984026657413951	-0.108716872247584
JD_c5418_941	6B	57	0.279830034496364	0.178899082568807	218	NA	NA	0.984026657413951	-0.0960463557486548
wsnp_RFL_Contig3790_4082085	2A	26	0.280217551034013	0.305045871559633	218	NA	NA	0.984026657413951	0.0664358529465403
wsnp_Ku_c40218_48484410	3A	84	0.280267830040869	0.293577981651376	218	NA	NA	0.984026657413951	0.0599468011706819
wsnp_Ex_c4408_7939986	7B	70	0.280370564122433	0.31651376146789	218	NA	NA	0.984026657413951	0.0878948771978969
BS00040166_51	6A	93	0.280552944775839	0.0619266055045872	218	NA	NA	0.984026657413951	-0.101550224348557
Tdurum_contig10172_176	5B	62	0.280966016184761	0.371559633027523	218	NA	NA	0.984026657413951	0.0775444708672666
Tdurum_contig77275_259	5B	62	0.280966016185444	0.371559633027523	218	NA	NA	0.984026657413951	-0.0775444708672026
wsnp_Ra_c26091_35652620	5B	62	0.280966016185444	0.371559633027523	218	NA	NA	0.984026657413951	-0.0775444708672026
Kukri_c4412_383	1B	74	0.281074637154694	0.0573394495412844	218	NA	NA	0.984026657413951	-0.113937030622122
IAAV6424	2B	113	0.281169506704887	0.151376146788991	218	NA	NA	0.984026657413951	0.0832982377574893
wsnp_BE443332B_Ta_2_2	1B	71	0.28123862389521	0.0986238532110092	218	NA	NA	0.984026657413951	0.0946805302659897
RAC875_c1215_1525	6A	48	0.281577634932631	0.428899082568807	218	NA	NA	0.984026657413951	-0.0792559055275888
Kukri_rep_c83485_398	2A	98	0.282092366690291	0.48394495412844	218	NA	NA	0.984026657413951	-0.0673512832794643
Tdurum_contig93270_1008	5B	42	0.282220750709096	0.151376146788991	218	NA	NA	0.984026657413951	0.0892439785610009
IACX5717	5D	205	0.282332941810721	0.201834862385321	218	NA	NA	0.984026657413951	0.069653939966809
BobWhite_rep_c49979_373	5A	43	0.282367228579463	0.18348623853211	218	NA	NA	0.984026657413951	0.0681259049015566
IAAV1971	7A	117	0.282372050554562	0.38302752293578	218	NA	NA	0.984026657413951	0.0605082358803202
wsnp_Ex_c4728_8444212	6B	26	0.282632412252946	0.174311926605505	218	NA	NA	0.984026657413951	-0.065823792535344
Kukri_c10751_1031	3A	130	0.282715033954189	0.474770642201835	218	NA	NA	0.984026657413951	-0.0587894121846197
Kukri_c10751_264	3A	130	0.282715033954189	0.474770642201835	218	NA	NA	0.984026657413951	-0.0587894121846197
wsnp_Ex_c1097_2105209	3B	63	0.282926062354644	0.176605504587156	218	NA	NA	0.984026657413951	0.0709095777952911
Kukri_c100408_598	5B	116	0.282928064145749	0.0642201834862385	218	NA	NA	0.984026657413951	-0.113999959627607
wsnp_Ku_c18227_27490539	1B	101	0.283272137347914	0.311926605504587	218	NA	NA	0.984026657413951	0.060297582416375
BobWhite_c45118_495	3B	141	0.283454112377518	0.346330275229358	218	NA	NA	0.984026657413951	-0.0618282499158482
Kukri_c12079_204	3A	123	0.283480281300011	0.325688073394495	218	NA	NA	0.984026657413951	0.0635946188737755
BS00022882_51	3A	89	0.283710181002304	0.139908256880734	218	NA	NA	0.984026657413951	0.0878131340439552
wsnp_BE443568A_Ta_2_1	3A	91	0.283710181002656	0.139908256880734	218	NA	NA	0.984026657413951	-0.087813134043806
Excalibur_c29102_933	6D	156	0.283964362837918	0.162844036697248	218	NA	NA	0.984026657413951	0.0925532353646972
wsnp_Ra_c2930_5550871	7D	114	0.28396672100109	0.0917431192660551	218	NA	NA	0.984026657413951	-0.0944596914949951
Tdurum_contig6086_269	2A	143	0.284090529516214	0.172018348623853	218	NA	NA	0.984026657413951	0.0729264475666156
wsnp_Ex_rep_c104986_89538820	5B	41	0.284421155674496	0.270642201834862	218	NA	NA	0.984026657413951	-0.0859859908270835
RFL_Contig3481_1669	1D	5	0.284864905480948	0.438073394495413	218	NA	NA	0.984026657413951	-0.0554524941512788
tplb0032m13_1358	7A	43	0.285169915680494	0.339449541284404	218	NA	NA	0.984026657413951	0.0643611259032362
Tdurum_contig62040_1247	6B	57	0.285354605402097	0.172018348623853	218	NA	NA	0.984026657413951	0.0941117181432993
wsnp_Ex_c27644_36826484	1B	90	0.285479312973987	0.256880733944954	218	NA	NA	0.984026657413951	0.0787012684164523
BS00110130_51	1A	103	0.285791519414158	0.263761467889908	218	NA	NA	0.984026657413951	-0.0670175526748693
Jagger_c4026_328	2A	125	0.286701919507768	0.415137614678899	218	NA	NA	0.984026657413951	0.0547833808690044
Tdurum_contig42366_818	3B	92	0.287140738377985	0.488532110091743	218	NA	NA	0.984026657413951	-0.0586446098212114
Tdurum_contig83663_371	3A	91	0.287392868615365	0.146788990825688	218	NA	NA	0.984026657413951	-0.0846260093572901
wsnp_BE490613A_Ta_2_1	3A	91	0.287392868615365	0.146788990825688	218	NA	NA	0.984026657413951	-0.0846260093572901
Excalibur_c2157_173	2B	126	0.28783171031613	0.25	218	NA	NA	0.984026657413951	-0.0873992451427341
Excalibur_c10496_651	1B	84	0.287859161901403	0.263761467889908	218	NA	NA	0.984026657413951	-0.0719223125933368
wsnp_Ex_rep_c69738_68695568	1A	70	0.287862750981158	0.222477064220184	218	NA	NA	0.984026657413951	0.0897712108625086
wsnp_CAP11_c1815_982483	1A	111	0.287973493358851	0.204128440366972	218	NA	NA	0.984026657413951	-0.0713726152913843
tplb0030f06_593	2B	146	0.288014717970547	0.238532110091743	218	NA	NA	0.984026657413951	0.0633411411299711
CAP7_c16_483	2B	146	0.288143068902287	0.261467889908257	218	NA	NA	0.984026657413951	-0.0579764533329374
IACX4889	6B	66	0.28823305403681	0.169724770642202	218	NA	NA	0.984026657413951	-0.122639969533992
Excalibur_c31044_482	4B	77	0.288302005253476	0.362385321100917	218	NA	NA	0.984026657413951	0.061922515657173
Tdurum_contig15238_972	6B	59	0.288332403729677	0.451834862385321	218	NA	NA	0.984026657413951	-0.0938910523449721
Tdurum_contig30201_63	2B	157	0.288361425921349	0.194954128440367	218	NA	NA	0.984026657413951	-0.0595780968041026
Tdurum_contig10036_1614	1B	114	0.289068705056928	0.185779816513762	218	NA	NA	0.984026657413951	0.0636720923554748
Excalibur_c31499_732	7D	134	0.289252808811794	0.0779816513761468	218	NA	NA	0.984026657413951	-0.0983896675344056
wsnp_Ex_c1997_3755945	1A	87	0.289341280603002	0.23394495412844	218	NA	NA	0.984026657413951	0.0651975700307474
IACX20464	3B	82	0.289360027706037	0.424311926605505	218	NA	NA	0.984026657413951	-0.0680082583775672
Tdurum_contig62213_156	7B	171	0.289610704693352	0.408256880733945	218	NA	NA	0.984026657413951	-0.0571434317863115
wsnp_Ex_c32765_41369642	6A	72	0.289780766608796	0.337155963302752	218	NA	NA	0.984026657413951	-0.0723669109564256
RAC875_c35438_474	2B	88	0.289972526539468	0.254587155963303	218	NA	NA	0.984026657413951	-0.0896371429698775
BS00062618_51	5B	152	0.290153081355889	0.135321100917431	218	NA	NA	0.984026657413951	-0.0729738857631386
RAC875_c57353_245	2B	134	0.290190910907129	0.362385321100917	218	NA	NA	0.984026657413951	0.0795065497706418
BS00010287_51	1A	70	0.290460420984887	0.11697247706422	218	NA	NA	0.984026657413951	0.141068504527539
Tdurum_contig28493_829	7A	35	0.290529784348901	0.38302752293578	218	NA	NA	0.984026657413951	-0.0506490931646013
wsnp_Ex_c18941_27840714	5A	75	0.290684740304781	0.270642201834862	218	NA	NA	0.984026657413951	-0.0577922026184439
Tdurum_contig5017_993	5B	128	0.290785377699739	0.0573394495412844	218	NA	NA	0.984026657413951	0.113709217873918
IACX6349	6B	67	0.290835805372407	0.0756880733944955	218	NA	NA	0.984026657413951	0.113942314352414
wsnp_Ex_c6401_11124623	6B	67	0.290835805372407	0.0756880733944955	218	NA	NA	0.984026657413951	0.113942314352414
wsnp_Ra_c10710_17570054	3B	110	0.290969714132265	0.341743119266055	218	NA	NA	0.984026657413951	0.0558828519425987
BS00068506_51	6B	83	0.291112455260298	0.245412844036697	218	NA	NA	0.984026657413951	-0.0661883317175231
wsnp_Ex_c10838_17631243	2B	105	0.291246281069049	0.158256880733945	218	NA	NA	0.984026657413951	-0.0751871845334477
Tdurum_contig10654_704	4A	147	0.291403744398132	0.192660550458716	218	NA	NA	0.984026657413951	0.0706264649778969
Excalibur_c32726_125	1B	63	0.291565575113688	0.123853211009174	218	NA	NA	0.984026657413951	0.177010848458281
Kukri_c19709_383	1B	63	0.291565575113688	0.123853211009174	218	NA	NA	0.984026657413951	0.177010848458281
Kukri_c14968_674	1B	65	0.291565575120087	0.123853211009174	218	NA	NA	0.984026657413951	-0.177010848457719
Tdurum_contig61242_161	4B	79	0.291710656330527	0.417431192660551	218	NA	NA	0.984026657413951	0.0572223926112159
wsnp_Ku_c26213_36167499	7B	67	0.291979253486575	0.259174311926605	218	NA	NA	0.984026657413951	0.0717652694106832
IAAV6895	6A	137	0.292002398521744	0.272935779816514	218	NA	NA	0.984026657413951	-0.0837461260564396
wsnp_Ra_rep_c105182_89171305	7A	136	0.292648588017713	0.0756880733944955	218	NA	NA	0.984026657413951	-0.0943207345594033
BS00034334_51	3A	82	0.293113167964596	0.298165137614679	218	NA	NA	0.984026657413951	-0.0576479019204328
wsnp_Ex_c591_1177097	1A	70	0.2931474930425	0.119266055045872	218	NA	NA	0.984026657413951	-0.127542702608224
Kukri_c47342_73	1B	57	0.293171191402125	0.137614678899083	218	NA	NA	0.984026657413951	0.138445468849675
BobWhite_c47831_87	6B	64	0.293193912609707	0.43348623853211	218	NA	NA	0.984026657413951	0.105165843059694
wsnp_Ku_c32477_42087329	5B	41	0.293297306617364	0.311926605504587	218	NA	NA	0.984026657413951	0.0814937033317875
BS00031200_51	1A	71	0.293319357788822	0.373853211009174	218	NA	NA	0.984026657413951	0.0724206511770049
CAP8_c806_297	1A	70	0.293936999194806	0.149082568807339	218	NA	NA	0.984026657413951	0.114059485443306
Ku_c11813_215	1B	64	0.294148602196514	0.0711009174311927	218	NA	NA	0.984026657413951	-0.0986402304191873
Excalibur_c37474_179	1A	71	0.294249002696375	0.270642201834862	218	NA	NA	0.984026657413951	-0.0829644301938544
BS00066545_51	2B	100	0.294288015246429	0.23394495412844	218	NA	NA	0.984026657413951	-0.0650127514229162
Ra_c23771_496	3A	123	0.294356974280936	0.259174311926605	218	NA	NA	0.984026657413951	-0.0642166744572776
BS00055769_51	6B	1	0.294401947034861	0.26605504587156	218	NA	NA	0.984026657413951	-0.0579759534870448
BobWhite_c11397_231	2B	17	0.294837596438092	0.282110091743119	218	NA	NA	0.984026657413951	-0.0575605022414436
BS00064142_51	4B	63	0.294859945955603	0.23394495412844	218	NA	NA	0.984026657413951	0.0860200504906885
Ex_c24477_484	5B	69	0.295547630388954	0.178899082568807	218	NA	NA	0.984026657413951	0.0890176653080772
wsnp_Ku_c6065_10682531	7A	125	0.295573097251681	0.422018348623853	218	NA	NA	0.984026657413951	-0.0646804992042149
BS00068106_51	6A	71	0.295861452990104	0.107798165137615	218	NA	NA	0.984026657413951	-0.108662366237269
Tdurum_contig1002_149	3B	64	0.295929571121691	0.282110091743119	218	NA	NA	0.984026657413951	0.0905443363013845
BS00104364_51	4B	75	0.296095902647303	0.426605504587156	218	NA	NA	0.984026657413951	0.0623394258529615
RAC875_c35723_106	7A	145	0.296193177526361	0.11697247706422	218	NA	NA	0.984026657413951	-0.0766151956867702
Excalibur_c5083_718	6B	80	0.296259010548125	0.295871559633027	218	NA	NA	0.984026657413951	0.0613476722495179
Ku_c16636_347	1B	96	0.296303799517816	0.25	218	NA	NA	0.984026657413951	0.0711174618895889
D_F5XZDLF01A85DT_301	1D	61	0.296328149698549	0.467889908256881	218	NA	NA	0.984026657413951	0.0538319231056157
IAAV5730	1A	71	0.296527746840052	0.155963302752294	218	NA	NA	0.984026657413951	0.0905886158227815
BS00029127_51	6A	130	0.296946536369542	0.055045871559633	218	NA	NA	0.984026657413951	-0.0975086533335059
Tdurum_contig51566_561	6A	130	0.296946536369542	0.055045871559633	218	NA	NA	0.984026657413951	-0.0975086533335059
wsnp_BE489894A_Ta_2_1	6A	130	0.296946536369542	0.055045871559633	218	NA	NA	0.984026657413951	-0.0975086533335059
RAC875_c43831_91	1D	90	0.297111734055192	0.26605504587156	218	NA	NA	0.984026657413951	-0.098138152039823
BobWhite_c10977_834	1D	90	0.297111734056592	0.26605504587156	218	NA	NA	0.984026657413951	0.0981381520400362
RAC875_c32320_88	5B	93	0.297278156141715	0.325688073394495	218	NA	NA	0.984026657413951	0.0671784273995328
BS00087696_51	5B	93	0.29727815614254	0.325688073394495	218	NA	NA	0.984026657413951	-0.0671784273994298
Kukri_rep_c69267_496	2B	97	0.29735957451589	0.165137614678899	218	NA	NA	0.984026657413951	0.0816486401811396
RAC875_c47427_75	1B	99	0.297740102370809	0.350917431192661	218	NA	NA	0.984026657413951	0.0598804372854431
BS00064813_51	2A	151	0.29774373595895	0.387614678899083	218	NA	NA	0.984026657413951	0.0706092152577824
wsnp_JD_rep_c64325_41024646	3A	85	0.297760898292751	0.194954128440367	218	NA	NA	0.984026657413951	-0.0697806700250414
BS00066479_51	7B	134	0.297872635944222	0.247706422018349	218	NA	NA	0.984026657413951	-0.0549849025326452
BS00062806_51	3D	143	0.297993270381841	0.0642201834862385	218	NA	NA	0.984026657413951	-0.0894460579810747
IAAV7745	1D	87	0.298102952689863	0.270642201834862	218	NA	NA	0.984026657413951	0.0964540061942358
IAAV4194	1B	31	0.298131699410555	0.385321100917431	218	NA	NA	0.984026657413951	-0.0651944396474846
wsnp_Ku_c854_1768346	7B	99	0.298417970639413	0.44954128440367	218	NA	NA	0.984026657413951	-0.0571159577833988
BS00031814_51	2B	97	0.298845335102851	0.344036697247706	218	NA	NA	0.984026657413951	0.0605531005419984
RAC875_c63933_184	5D	194	0.299023904507463	0.217889908256881	218	NA	NA	0.984026657413951	0.0646882515089668
Kukri_rep_c70389_57	7A	128	0.299094828609342	0.208715596330275	218	NA	NA	0.984026657413951	0.0703164835925421
BS00094919_51	7A	126	0.299236651012102	0.495412844036697	218	NA	NA	0.984026657413951	0.0683465841128168
Tdurum_contig42797_2922	1B	79	0.299659254697107	0.190366972477064	218	NA	NA	0.984026657413951	0.0688818019593924
Kukri_c12117_134	2B	134	0.299664675663723	0.162844036697248	218	NA	NA	0.984026657413951	0.0752024393790123
RAC875_rep_c105718_304	4D	69	0.299724863833653	0.272935779816514	218	NA	NA	0.984026657413951	0.0541187323463994
IAAV4163	4B	62	0.299879456307913	0.371559633027523	218	NA	NA	0.984026657413951	0.0611477763841499
BS00069368_51	6B	65	0.299894315069882	0.302752293577982	218	NA	NA	0.984026657413951	-0.119221621800762
Tdurum_contig88305_380	5A	50	0.300290777377342	0.208715596330275	218	NA	NA	0.984026657413951	0.0658830223301017
IAAV717	2B	109	0.300548233500443	0.107798165137615	218	NA	NA	0.984026657413951	0.0890993190772633
BobWhite_c25163_178	4A	153	0.300650539765363	0.259174311926605	218	NA	NA	0.984026657413951	0.0647712245175214
RAC875_c10372_542	7B	144	0.301046222200239	0.220183486238532	218	NA	NA	0.984026657413951	-0.0655232444931322
Kukri_c27309_590	2D	22	0.301435031716026	0.130733944954128	218	NA	NA	0.984026657413951	-0.0825594318749729
BS00018707_51	4B	63	0.301560371939536	0.426605504587156	218	NA	NA	0.984026657413951	0.0788944545109729
D_GDRF1KQ02JPR1A_106	7D	115	0.301615307019907	0.0825688073394495	218	NA	NA	0.984026657413951	-0.0995523047886007
wsnp_Ex_c17176_25816766	7B	134	0.301714915380565	0.252293577981651	218	NA	NA	0.984026657413951	-0.0630906672266995
BS00063512_51	1B	161	0.301923931147196	0.165137614678899	218	NA	NA	0.984026657413951	-0.0698054336716325
RAC875_c76367_523	3A	24	0.302026675223677	0.192660550458716	218	NA	NA	0.984026657413951	0.0777475521874322
RAC875_c77648_367	3A	24	0.302026675225078	0.192660550458716	218	NA	NA	0.984026657413951	-0.0777475521873754
RAC875_rep_c113555_122	2B	88	0.30258647123384	0.325688073394495	218	NA	NA	0.984026657413951	-0.0858176022080954
Kukri_c38868_427	3D	113	0.302661542927868	0.190366972477064	218	NA	NA	0.984026657413951	-0.0660976589537121
BS00066549_51	1A	70	0.302765783511668	0.110091743119266	218	NA	NA	0.984026657413951	0.125974848124429
RAC875_c34939_86	7B	167	0.303116163101972	0.174311926605505	218	NA	NA	0.984026657413951	-0.0668993110206486
RFL_Contig4977_2333	1B	76	0.303274837919617	0.149082568807339	218	NA	NA	0.984026657413951	-0.0820058192246336
BobWhite_c14575_323	6B	64	0.30337568163838	0.360091743119266	218	NA	NA	0.984026657413951	-0.0843015877036208
BS00110642_51	7D	27	0.303421786893427	0.169724770642202	218	NA	NA	0.984026657413951	0.0689835786856321
RAC875_c35310_770	3B	62	0.303765085376156	0.146788990825688	218	NA	NA	0.984026657413951	-0.0735654208891372
wsnp_Ex_c1988_3742022	6D	25	0.303939235318373	0.408256880733945	218	NA	NA	0.984026657413951	0.0496700142613058
RAC875_c202_474	4B	96	0.304065473112384	0.0848623853211009	218	NA	NA	0.984026657413951	0.0813522572293
BS00107555_51	2A	106	0.304373102608354	0.348623853211009	218	NA	NA	0.984026657413951	-0.0754300950353226
RAC875_c16391_426	1B	82	0.304838915857954	0.137614678899083	218	NA	NA	0.984026657413951	-0.0868226437821278
RFL_Contig2432_953	3D	142	0.304853048261255	0.128440366972477	218	NA	NA	0.984026657413951	0.0721924177054518
IAAV6032	2D	99	0.304909373245917	0.295871559633027	218	NA	NA	0.984026657413951	0.0551608170893232
Excalibur_c48317_242	1D	93	0.305131376301134	0.424311926605505	218	NA	NA	0.984026657413951	0.0837489780109593
Excalibur_c37753_655	2B	126	0.305196526911285	0.247706422018349	218	NA	NA	0.984026657413951	0.0839954505189873
wsnp_Ra_c16850_25605248	6B	65	0.305544672342583	0.178899082568807	218	NA	NA	0.984026657413951	0.112541157951426
wsnp_JD_c2128_2930150	5A	16	0.305631275238258	0.252293577981651	218	NA	NA	0.984026657413951	-0.0538048283268822
BS00080239_51	2D	45	0.306074202894059	0.279816513761468	218	NA	NA	0.984026657413951	0.0650655879672897
wsnp_Ra_c7847_13421750	1A	70	0.306132355882504	0.121559633027523	218	NA	NA	0.984026657413951	-0.131838906294547
BobWhite_rep_c53007_100	3B	82	0.306177813680278	0.422018348623853	218	NA	NA	0.984026657413951	-0.0664201279805781
wsnp_Ku_c2119_4098330	6B	8	0.306200353099329	0.13302752293578	218	NA	NA	0.984026657413951	0.0649214720576605
Tdurum_contig63071_67	2A	144	0.306501934304272	0.151376146788991	218	NA	NA	0.984026657413951	0.0792159605220348
wsnp_JD_c12333_12595897	1D	164	0.306530169467308	0.327981651376147	218	NA	NA	0.984026657413951	-0.0521805457734921
Kukri_c2827_439	5B	41	0.30663993797179	0.128440366972477	218	NA	NA	0.984026657413951	0.0977763541372951
wsnp_RFL_Contig3917_4326857	2B	126	0.306763532534717	0.254587155963303	218	NA	NA	0.984026657413951	-0.0806871971027334
Tdurum_contig9934_104	7B	65	0.306782584035109	0.261467889908257	218	NA	NA	0.984026657413951	-0.0707168493488304
BS00022652_51	5B	46	0.307646735287251	0.0779816513761468	218	NA	NA	0.984026657413951	0.100988429799237
RAC875_c8121_1997	3B	95	0.307771625340035	0.495412844036697	218	NA	NA	0.984026657413951	-0.0544140076849118
Excalibur_c19078_210	4B	53	0.30777991664652	0.11697247706422	218	NA	NA	0.984026657413951	-0.0852128835911401
tplb0026o20_691	6A	138	0.30787934957848	0.291284403669725	218	NA	NA	0.984026657413951	-0.0818532511860752
IACX11290	1D	68	0.307921544749231	0.337155963302752	218	NA	NA	0.984026657413951	0.0630985425127975
Tdurum_contig11126_182	6B	59	0.307979223975911	0.454128440366973	218	NA	NA	0.984026657413951	0.09051505176609
Tdurum_contig10362_555	1B	95	0.308198807096222	0.371559633027523	218	NA	NA	0.984026657413951	-0.0676673057632442
RAC875_c13_1589	5A	45	0.308245777582358	0.305045871559633	218	NA	NA	0.984026657413951	-0.0646658472773005
wsnp_Ex_c11827_18986376	2A	133	0.308707144967334	0.185779816513762	218	NA	NA	0.984026657413951	0.0635467135417045
Excalibur_c44731_1000	1A	70	0.309109949931073	0.0871559633027523	218	NA	NA	0.984026657413951	0.114768503345289
BS00106571_51	4D	94	0.309111748229382	0.197247706422018	218	NA	NA	0.984026657413951	-0.0665852919349348
RAC875_c62831_255	2B	32	0.309392061581802	0.055045871559633	218	NA	NA	0.984026657413951	-0.0981507153876624
Tdurum_contig32775_78	1B	112	0.309526245804486	0.13302752293578	218	NA	NA	0.984026657413951	-0.0690558417469642
BS00066144_51	5D	103	0.309663612197786	0.151376146788991	218	NA	NA	0.984026657413951	-0.0651498011410254
BobWhite_c42716_71	1B	98	0.309720987722717	0.348623853211009	218	NA	NA	0.984026657413951	0.0614547589797247
Kukri_c338_109	6B	113	0.310084246509082	0.055045871559633	218	NA	NA	0.984026657413951	0.103980066248351
wsnp_Ex_c51352_55323092	2B	97	0.310228894068466	0.174311926605505	218	NA	NA	0.984026657413951	0.075141488947704
Tdurum_contig29823_203	6A	27	0.310263845296846	0.396788990825688	218	NA	NA	0.984026657413951	0.0571009575320289
Excalibur_c10669_997	5B	44	0.31034141669001	0.220183486238532	218	NA	NA	0.984026657413951	0.108120126294935
BS00079095_51	1D	87	0.310471119151645	0.270642201834862	218	NA	NA	0.984026657413951	-0.0940646383174979
Excalibur_c46590_363	2B	49	0.310509913587004	0.314220183486239	218	NA	NA	0.984026657413951	-0.0659099482917007
BobWhite_c47040_185	6B	121	0.310613071359	0.222477064220183	218	NA	NA	0.984026657413951	0.0713469440853451
RAC875_c4254_364	6B	58	0.310682583701539	0.461009174311927	218	NA	NA	0.984026657413951	0.0897373370980574
Kukri_c9133_2211	1B	85	0.310686851042836	0.254587155963303	218	NA	NA	0.984026657413951	0.0692067042512541
Ra_c5508_706	4B	81	0.310688906738986	0.247706422018349	218	NA	NA	0.984026657413951	0.0566706270143733
BS00022523_51	6D	24	0.310840711411935	0.48394495412844	218	NA	NA	0.984026657413951	0.0484666153564213
BS00062759_51	1A	144	0.311288787136384	0.334862385321101	218	NA	NA	0.984026657413951	0.0539157538499779
Excalibur_c19547_1012	4B	80	0.311509025346826	0.415137614678899	218	NA	NA	0.984026657413951	0.0550647569468268
wsnp_Ex_c5123_9089025	2B	114	0.311533478975907	0.208715596330275	218	NA	NA	0.984026657413951	0.081960413023225
[truncated: 4,422 more rows]
