# Supplementary material for: Haplotype-tagged SNPs improve genomic prediction accuracy for Fusarium head blight resistance and yield-related traits in wheat
Source: Theor Appl Genet. 2023 Apr 3;136(4):92. doi: 10.1007/s00122-023-04352-8 (PMC10068637; doi:10.1007/s00122-023-04352-8)
Supplement: Supplementary file 6 — Supplementary file6 (ZIP 14628 KB) [file 122_2023_4352_MOESM6_ESM.zip › SPW/4-GWAS-SPW.csv]

SNP	Chromosome	Position	P.value	maf	nobs	Rsquare.of.Model.without.SNP	Rsquare.of.Model.with.SNP	FDR_Adjusted_P-values	effect
Ku_c28853_1518	7B	76	0.000118776681717728	0.279816513761468	218	NA	NA	0.30654483949769	0.151198871106573
Tdurum_contig12326_232	7A	134	0.000188773696184919	0.298165137614679	218	NA	NA	0.30654483949769	-0.141840833975765
Tdurum_contig56342_134	7B	76	0.000230196131294817	0.282110091743119	218	NA	NA	0.30654483949769	0.144149519767087
BobWhite_c3269_141	7B	77	0.000238704905386442	0.350917431192661	218	NA	NA	0.30654483949769	0.138375251389274
JD_c3269_342	7B	77	0.00023870490538677	0.350917431192661	218	NA	NA	0.30654483949769	-0.138375251389254
Kukri_c99107_143	7B	78	0.00038445739000215	0.353211009174312	218	NA	NA	0.411433483533967	0.133483156914952
wsnp_BE426418A_Ta_2_2	3A	161	0.000636022071990135	0.178899082568807	218	NA	NA	0.583413960606951	-0.145825294381894
wsnp_Ku_rep_c68953_68153061	7B	78	0.00137553088983212	0.405963302752294	218	NA	NA	0.781526927764053	0.116628972400576
Ku_c97015_209	6A	73	0.00139590423676432	0.0573394495412844	218	NA	NA	0.781526927764053	0.236482609140547
Ex_c54863_29	7B	77	0.00145851124041273	0.412844036697248	218	NA	NA	0.781526927764053	0.115685816023056
wsnp_Ex_rep_c109138_92064554	7B	77	0.00145851124041313	0.412844036697248	218	NA	NA	0.781526927764053	-0.115685816023039
wsnp_BE426418A_Ta_2_1	3A	161	0.00153030084078624	0.176605504587156	218	NA	NA	0.781526927764053	0.136999314352739
BS00010557_51	7B	78	0.00158228470034772	0.405963302752294	218	NA	NA	0.781526927764053	0.115284997064929
Excalibur_c41452_997	7B	77	0.00188475845466337	0.415137614678899	218	NA	NA	0.79552295146646	-0.112632312535785
wsnp_BF483648B_Ta_2_1	7B	77	0.0021468426049046	0.415137614678899	218	NA	NA	0.79552295146646	0.111411928300946
wsnp_Ex_c5270_9324025	7B	77	0.00227168721360523	0.245412844036697	218	NA	NA	0.79552295146646	-0.130735915160635
BS00078784_51	5B	144	0.00228501397974069	0.181192660550459	218	NA	NA	0.79552295146646	-0.143457706166652
wsnp_Ex_c11003_17857759	7B	77	0.00262208397345173	0.408256880733945	218	NA	NA	0.79552295146646	0.107713646442463
Tdurum_contig8695_379	5B	18	0.00284452578221092	0.279816513761468	218	NA	NA	0.79552295146646	0.111372342922273
wsnp_Ex_c38711_46173464	7B	77	0.00299348484667975	0.417431192660551	218	NA	NA	0.79552295146646	0.107455314833039
RAC875_c8890_148	7B	77	0.00299348484668811	0.41743119266055	218	NA	NA	0.79552295146646	-0.107455314833022
RAC875_c2105_740	5B	95	0.0030242170031812	0.472477064220184	218	NA	NA	0.79552295146646	0.102792946924005
IAAV2401	5B	144	0.00305125912015952	0.188073394495413	218	NA	NA	0.79552295146646	0.139261113393125
Kukri_c14902_1112	2D	50	0.003108056602054	0.169724770642202	218	NA	NA	0.79552295146646	-0.132823375146884
tplb0027f13_1493	5B	90	0.00320467741458407	0.220183486238532	218	NA	NA	0.79552295146646	-0.126264399531124
Tdurum_contig25513_123	5B	90	0.00322124228907148	0.217889908256881	218	NA	NA	0.79552295146646	0.12673747723051
BS00021971_51	5B	95	0.00371041923725597	0.461009174311927	218	NA	NA	0.853229257120539	-0.0999979565113325
Kukri_c9713_1999	2A	108	0.00407369236577044	0.481651376146789	218	NA	NA	0.853229257120539	0.0961894748752101
BobWhite_c3564_81	7B	77	0.00410781460240262	0.428899082568807	218	NA	NA	0.853229257120539	0.102823836050401
Kukri_c20611_293	7B	78	0.00412858152135868	0.417431192660551	218	NA	NA	0.853229257120539	0.103709890870856
wsnp_BE403378B_Ta_2_1	4B	106	0.00420130225155543	0.0642201834862385	218	NA	NA	0.853229257120539	-0.195875147748452
BS00022009_51	7B	77	0.00443253796445756	0.431192660550459	218	NA	NA	0.853229257120539	-0.10199272850487
wsnp_CAP11_rep_c4027_1902057	7B	77	0.00453317064395618	0.426605504587156	218	NA	NA	0.853229257120539	-0.102553880539357
wsnp_Ex_c56866_58816359	5B	95	0.00491203400275324	0.44954128440367	218	NA	NA	0.853229257120539	-0.0975079266001799
RAC875_c992_718	2A	108	0.0049673800062156	0.48394495412844	218	NA	NA	0.853229257120539	0.0943838475107359
wsnp_BE406351A_Ta_2_2	2A	108	0.0049673800062156	0.48394495412844	218	NA	NA	0.853229257120539	0.0943838475107359
Ku_c14907_456	6A	73	0.00509060096161517	0.0527522935779816	218	NA	NA	0.853229257120539	-0.21686527861641
RAC875_c30453_292	7B	76	0.0052705350101027	0.135321100917431	218	NA	NA	0.853229257120539	-0.143368670612382
BS00040337_51	2A	108	0.00618736560245242	0.486238532110092	218	NA	NA	0.853229257120539	0.0919540901786409
CAP12_c6044_69	2A	106	0.00622473420942287	0.477064220183486	218	NA	NA	0.853229257120539	-0.0925388126420064
Kukri_c3676_483	7B	162	0.00629143522107401	0.298165137614679	218	NA	NA	0.853229257120539	-0.10946045416333
RAC875_c57938_94	2B	99	0.00687983378843425	0.256880733944954	218	NA	NA	0.853229257120539	-0.103124878915805
Kukri_c16907_390	7B	77	0.00689267720725011	0.438073394495413	218	NA	NA	0.853229257120539	0.0960301710465163
Excalibur_c23304_353	5B	95	0.00690670866646304	0.431192660550459	218	NA	NA	0.853229257120539	0.0942276280830665
BS00089181_51	7B	77	0.00694109233899198	0.447247706422018	218	NA	NA	0.853229257120539	-0.0966039651927328
Excalibur_c30324_564	6A	73	0.00696570379809978	0.0504587155963303	218	NA	NA	0.853229257120539	0.210479585939253
Excalibur_rep_c111629_239	7B	77	0.00699641158297323	0.43348623853211	218	NA	NA	0.853229257120539	0.0952576166903576
RAC875_c58656_89	7B	76	0.00711641175231605	0.128440366972477	218	NA	NA	0.853229257120539	0.139505936473195
wsnp_Ex_c13878_21738866	1B	123	0.00736714817690098	0.0642201834862385	218	NA	NA	0.853229257120539	0.191430061555286
BS00021972_51	7B	77	0.00741820435970895	0.440366972477064	218	NA	NA	0.853229257120539	0.0953934244879093
BS00000137_51	5B	95	0.00764977702273873	0.454128440366973	218	NA	NA	0.853229257120539	0.0925443625415525
D_F1BEJMU01DOR77_203	1D	56	0.00772646319542608	0.153669724770642	218	NA	NA	0.853229257120539	-0.127378871475729
BS00099534_51	5A	17	0.00789366800695206	0.192660550458716	218	NA	NA	0.853229257120539	0.115659199975301
Excalibur_c9969_98	5B	153	0.00827353891237117	0.373853211009174	218	NA	NA	0.853229257120539	-0.0912508751669368
Ku_c20136_198	7B	77	0.00858522239550279	0.208715596330275	218	NA	NA	0.853229257120539	0.11478180498491
Kukri_c51296_438	7B	77	0.00858522239550279	0.208715596330275	218	NA	NA	0.853229257120539	0.11478180498491
Tdurum_contig102328_129	7B	77	0.00872662301116551	0.151376146788991	218	NA	NA	0.853229257120539	0.124374755181179
wsnp_RFL_Contig4753_5709032	7B	77	0.00876501320360891	0.208715596330275	218	NA	NA	0.853229257120539	-0.113377153233959
RAC875_c94973_396	5B	95	0.00876671626607543	0.454128440366973	218	NA	NA	0.853229257120539	0.0905583191551234
BS00109560_51	5B	97	0.0087778356770226	0.48394495412844	218	NA	NA	0.853229257120539	-0.0913218277042382
wsnp_Ex_c4148_7495656	4B	105	0.00904996120291116	0.0825688073394495	218	NA	NA	0.853229257120539	0.15863528022301
BS00062731_51	5B	105	0.00909430907262726	0.451834862385321	218	NA	NA	0.853229257120539	0.0884911326456894
BS00040336_51	2A	104	0.0092128825309673	0.479357798165138	218	NA	NA	0.853229257120539	-0.0884276418783827
BS00041707_51	2A	106	0.00926548181866939	0.48394495412844	218	NA	NA	0.853229257120539	0.0877045088290505
wsnp_BE403597A_Ta_2_1	2A	106	0.00926548181866939	0.48394495412844	218	NA	NA	0.853229257120539	0.0877045088290505
BS00067806_51	2A	104	0.00936566914538335	0.479357798165138	218	NA	NA	0.853229257120539	-0.0881429292922711
BS00070004_51	2A	113	0.00937192298639975	0.442660550458716	218	NA	NA	0.853229257120539	0.0930671603113957
BS00059062_51	7B	76	0.00956304085997213	0.123853211009174	218	NA	NA	0.853229257120539	0.135292120149117
Tdurum_contig28176_55	7B	76	0.00956304085997213	0.123853211009174	218	NA	NA	0.853229257120539	0.135292120149117
BS00024065_51	7B	76	0.00956304086001122	0.123853211009174	218	NA	NA	0.853229257120539	-0.135292120149089
Excalibur_c8994_1297	7B	76	0.00956304086001122	0.123853211009174	218	NA	NA	0.853229257120539	-0.135292120149089
Tdurum_contig49477_187	3B	72	0.0095674359932532	0.19954128440367	218	NA	NA	0.853229257120539	-0.108754531464214
BobWhite_c38957_159	7B	76	0.00991912975839155	0.123853211009174	218	NA	NA	0.855373143267273	0.133011429946682
Kukri_c26905_392	4B	105	0.0100750287497057	0.181192660550459	218	NA	NA	0.855373143267273	-0.118722805580528
Excalibur_c1793_97	2A	106	0.0101280124443543	0.474770642201835	218	NA	NA	0.855373143267273	-0.0862749065131005
BobWhite_c4646_119	1A	65	0.0103452473703676	0.408256880733945	218	NA	NA	0.855373143267273	-0.0888797679969748
BS00067499_51	3A	69	0.0105748059358348	0.105504587155963	218	NA	NA	0.855373143267273	-0.140149268027272
Excalibur_c5346_2716	7D	176	0.0106720084446099	0.495412844036697	218	NA	NA	0.855373143267273	-0.0853866944253454
wsnp_Ex_c6217_10848574	3A	86	0.0107153653282251	0.0527522935779816	218	NA	NA	0.855373143267273	-0.192407141645347
wsnp_Ex_c3940_7144946	6B	70	0.0109225272588793	0.23394495412844	218	NA	NA	0.855373143267273	-0.100907861245708
wsnp_Ku_c663_1368085	3B	30	0.0109804393134424	0.252293577981651	218	NA	NA	0.855373143267273	0.0982434047161496
BS00067744_51	5B	101	0.0110630752690108	0.458715596330275	218	NA	NA	0.855373143267273	0.0862580726369586
RAC875_c39665_175	2D	55	0.0111610615493308	0.474770642201835	218	NA	NA	0.855373143267273	0.0866413908084223
D_contig13475_402	1D	56	0.0113474375137091	0.151376146788991	218	NA	NA	0.855373143267273	0.119158850148338
Kukri_c67810_105	7B	76	0.0115023117087471	0.169724770642202	218	NA	NA	0.855373143267273	-0.118839094275287
RFL_Contig1622_923	6A	27	0.0115103665074202	0.318807339449541	218	NA	NA	0.855373143267273	0.0958608776419894
wsnp_RFL_Contig3802_4108582	2B	100	0.011589699963285	0.268348623853211	218	NA	NA	0.855373143267273	-0.0953844126287029
BS00031073_51	5A	26	0.0118925582217302	0.25	218	NA	NA	0.86775132206511	0.0984596245257237
RAC875_c63975_307	2A	108	0.0123625729305698	0.470183486238532	218	NA	NA	0.880901298109547	-0.0839974155424237
Tdurum_contig32812_325	5B	104	0.0123991730763005	0.461009174311927	218	NA	NA	0.880901298109547	0.0845189791359484
BS00059061_51	7B	76	0.0128538200158629	0.126146788990826	218	NA	NA	0.880901298109547	0.129562303329379
wsnp_Ku_c10572_17445550	7B	76	0.012923012336759	0.387614678899083	218	NA	NA	0.880901298109547	-0.096314316906108
BS00085765_51	2A	106	0.0129407271465838	0.470183486238532	218	NA	NA	0.880901298109547	0.083966679963595
wsnp_Ex_c7585_12957020	1B	84	0.0131345647898153	0.188073394495413	218	NA	NA	0.880901298109547	-0.120585692121725
BobWhite_c15802_72	6A	27	0.0135655338604902	0.330275229357798	218	NA	NA	0.880901298109547	0.0976559179890515
wsnp_Ex_c5155_9140608	5B	97	0.0135655354741504	0.490825688073394	218	NA	NA	0.880901298109547	-0.0859311609018736
Tdurum_contig96830_155	5A	58	0.0137340739722403	0.0481651376146789	218	NA	NA	0.880901298109547	-0.192631992527639
wsnp_BE497820A_Ta_2_2	5A	50	0.0140395085302223	0.0642201834862385	218	NA	NA	0.880901298109547	-0.171038080315782
IAAV6488	5A	56	0.0141490948914199	0.0458715596330275	218	NA	NA	0.880901298109547	0.193954599628725
Tdurum_contig59338_1902	5A	56	0.0141490948914199	0.0458715596330275	218	NA	NA	0.880901298109547	0.193954599628725
Tdurum_contig76136_404	5A	56	0.0141490948914199	0.0458715596330275	218	NA	NA	0.880901298109547	0.193954599628725
BS00104279_51	4B	105	0.0143183591727377	0.0917431192660551	218	NA	NA	0.880901298109547	-0.14463512779593
Kukri_rep_c101259_81	4B	105	0.0143183591727377	0.0917431192660551	218	NA	NA	0.880901298109547	-0.14463512779593
wsnp_Ex_c4148_7494801	4B	105	0.0143183591727377	0.0917431192660551	218	NA	NA	0.880901298109547	-0.14463512779593
RAC875_c41786_587	6A	43	0.0145238566526255	0.288990825688073	218	NA	NA	0.880901298109547	-0.0913132831569516
Excalibur_c30378_344	5D	200	0.0146583810449438	0.477064220183486	218	NA	NA	0.880901298109547	-0.0829015462475482
Ex_c29928_1020	5B	95	0.0147948741368867	0.408256880733945	218	NA	NA	0.880901298109547	0.0849767414740814
BS00022032_51	6A	28	0.0148855793165125	0.355504587155963	218	NA	NA	0.880901298109547	-0.0904034797860813
RAC875_c8927_1434	5B	128	0.0150308722010932	0.0504587155963303	218	NA	NA	0.880901298109547	0.183893179369022
Kukri_c7146_870	6A	4	0.0150909738034652	0.213302752293578	218	NA	NA	0.880901298109547	-0.0997457622287143
wsnp_Ex_rep_c69316_68246280	7B	145	0.0152761909402634	0.0573394495412844	218	NA	NA	0.883679477724607	0.174650241914591
wsnp_Ex_c33675_42124657	5B	95	0.0155003967879882	0.380733944954128	218	NA	NA	0.88725979105825	-0.0872182806481501
Tdurum_contig44206_1503	7B	160	0.0158107638402046	0.417431192660551	218	NA	NA	0.88725979105825	0.0826920858098497
wsnp_Ex_c57094_58953404	5A	27	0.0158145150625978	0.137614678899083	218	NA	NA	0.88725979105825	-0.120085980975123
wsnp_Ex_c54092_57099525	5B	95	0.0158908076579503	0.412844036697248	218	NA	NA	0.88725979105825	0.0842125263253415
Ex_c12057_797	7B	77	0.0163847836907143	0.151376146788991	218	NA	NA	0.906954276535143	-0.115209874873408
RAC875_c106584_747	6A	21	0.0167356508519197	0.327981651376147	218	NA	NA	0.909998905627461	-0.0951001482160851
Tdurum_contig42423_1963	2A	47	0.0167518251963701	0.481651376146789	218	NA	NA	0.909998905627461	-0.0803707017661157
wsnp_Ex_c13230_20872924	6A	27	0.0168649540211288	0.254587155963303	218	NA	NA	0.909998905627461	-0.100892667275303
BobWhite_c15802_720	6A	22	0.0172986028759066	0.325688073394495	218	NA	NA	0.915643358516006	-0.094248484435818
wsnp_Ex_c32905_41484291	7B	160	0.0175286243529761	0.279816513761468	218	NA	NA	0.915643358516006	-0.0971387899510248
RAC875_c19259_1902	5A	142	0.0177734575424276	0.103211009174312	218	NA	NA	0.915643358516006	-0.131301757943393
Tdurum_contig20950_359	3B	69	0.0178221418771781	0.229357798165138	218	NA	NA	0.915643358516006	-0.0944341470047299
D_GB5Y7FA02IDDA9_183	7D	30	0.0178286920469671	0.144495412844037	218	NA	NA	0.915643358516006	-0.112253045843235
Tdurum_contig10579_790	2A	106	0.0181901377813315	0.410550458715596	218	NA	NA	0.915643358516006	0.0806225888383842
BS00074120_51	7D	184	0.0183270717612324	0.194954128440367	218	NA	NA	0.915643358516006	0.100789304496661
Kukri_rep_c104422_192	2B	49	0.0185273046375023	0.128440366972477	218	NA	NA	0.915643358516006	0.117969637451189
Excalibur_c65830_82	2B	99	0.0185404542453423	0.254587155963303	218	NA	NA	0.915643358516006	-0.090184315140168
BobWhite_c28819_517	2A	108	0.0185495289597268	0.422018348623853	218	NA	NA	0.915643358516006	0.0794774794249022
Excalibur_c9210_168	5A	75	0.0187543782141287	0.238532110091743	218	NA	NA	0.915643358516006	-0.0939837709066609
Excalibur_c4789_2748	6D	9	0.018796270107021	0.220183486238532	218	NA	NA	0.915643358516006	-0.0944403650486976
Excalibur_c2978_667	6A	26	0.0188233800535918	0.330275229357798	218	NA	NA	0.915643358516006	-0.0933106814767406
Kukri_s117946_404	3A	177	0.019321738402273	0.119266055045872	218	NA	NA	0.927359910332357	-0.126994558717853
RAC875_rep_c76772_850	7A	126	0.0195415192351248	0.160550458715596	218	NA	NA	0.927359910332357	-0.107005089745276
RFL_Contig2815_1305	2B	141	0.0197331512919235	0.215596330275229	218	NA	NA	0.927359910332357	-0.0969996275957143
wsnp_Ku_c16572_25480808	6A	27	0.0199289661017206	0.330275229357798	218	NA	NA	0.927359910332357	0.0907052356028331
wsnp_Ex_c28204_37349164	2A	108	0.0200136996389978	0.403669724770642	218	NA	NA	0.927359910332357	-0.0808986702976782
Tdurum_contig12123_1650	6B	114	0.0200871076364375	0.119266055045872	218	NA	NA	0.927359910332357	-0.144657728808649
wsnp_Ku_c6825_11858665	3B	69	0.0202452438234746	0.229357798165138	218	NA	NA	0.927359910332357	0.0931946521546987
BS00109912_51	7A	35	0.0205704841016006	0.153669724770642	218	NA	NA	0.927359910332357	-0.110666430978405
Kukri_c25725_1921	6B	70	0.0206853067606901	0.23394495412844	218	NA	NA	0.927359910332357	-0.0932401205449693
Excalibur_c59263_96	7A	130	0.0207147940498246	0.337155963302752	218	NA	NA	0.927359910332357	-0.08437306111529
BobWhite_c9711_71	3B	25	0.0207578750966502	0.461009174311927	218	NA	NA	0.927359910332357	0.0791962663489318
wsnp_Ex_rep_c110196_92676847	5B	20	0.0208418178443287	0.227064220183486	218	NA	NA	0.927359910332357	0.0945893747200266
wsnp_Ex_rep_c68175_66950387	6A	32	0.0209522811885861	0.194954128440367	218	NA	NA	0.927359910332357	0.0998108254610202
BobWhite_c28819_733	2A	108	0.021313130410399	0.417431192660551	218	NA	NA	0.927359910332357	-0.0782608916209799
IAAV475	5B	105	0.0216236007063717	0.458715596330275	218	NA	NA	0.927359910332357	-0.0785013935057357
wsnp_Ku_c5308_9450093	5B	21	0.0217826462719723	0.197247706422018	218	NA	NA	0.927359910332357	-0.0999273127589388
BS00065128_51	5B	111	0.0219353728005896	0.385321100917431	218	NA	NA	0.927359910332357	0.0815541974364322
wsnp_Ex_c64005_62986957	3B	82	0.0219405570373056	0.0986238532110092	218	NA	NA	0.927359910332357	0.130289644042172
RAC875_c30011_426	5B	105	0.0219653489682574	0.451834862385321	218	NA	NA	0.927359910332357	-0.077630226218238
IACX9261	5B	90	0.0220840343088567	0.245412844036697	218	NA	NA	0.927359910332357	-0.0961449339612912
RAC875_c5544_4156	1A	70	0.0220971914469476	0.38302752293578	218	NA	NA	0.927359910332357	0.080267260561925
BS00002484_51	1B	119	0.0222754400773701	0.380733944954128	218	NA	NA	0.928770134654504	0.0790343593502509
tplb0060j17_879	6A	41	0.0230436367185957	0.279816513761468	218	NA	NA	0.945741799433528	0.0851032362717739
RAC875_rep_c110526_324	7B	163	0.0231020556188964	0.394495412844037	218	NA	NA	0.945741799433528	-0.0787740174182172
BS00068331_51	5D	200	0.0231462248551285	0.458715596330275	218	NA	NA	0.945741799433528	-0.0771655253571861
Tdurum_contig29823_203	6A	27	0.0233476346761274	0.405963302752294	218	NA	NA	0.945741799433528	0.0820773892861126
Kukri_c21787_283	4B	105	0.0234189294673619	0.0894495412844036	218	NA	NA	0.945741799433528	0.134598830400435
BS00105995_51	3B	69	0.0242017465491192	0.215596330275229	218	NA	NA	0.949535861438039	0.0925391621076939
BS00070285_51	1B	118	0.0242673427670694	0.373853211009174	218	NA	NA	0.949535861438039	0.0783600522400505
Kukri_c40735_318	7A	167	0.0243072093564558	0.295871559633028	218	NA	NA	0.949535861438039	-0.0827777692760829
IAAV5992	5B	105	0.024635459080406	0.472477064220183	218	NA	NA	0.949535861438039	-0.0762888788481675
RAC875_c53353_78	3B	25	0.0247085875405211	0.337155963302752	218	NA	NA	0.949535861438039	0.0830299393083891
IACX5914	5D	203	0.0247153678890165	0.376146788990826	218	NA	NA	0.949535861438039	-0.0794055229269048
Tdurum_contig42423_1536	2A	26	0.0249827501749615	0.477064220183486	218	NA	NA	0.949535861438039	0.0755963229965033
Tdurum_contig42423_2448	2A	47	0.0249827501749615	0.477064220183486	218	NA	NA	0.949535861438039	0.0755963229965033
wsnp_Ex_c65899_64135487	7D	26	0.0251069282594642	0.135321100917431	218	NA	NA	0.949535861438039	-0.11044055996341
wsnp_Ex_c1629_3104356	3D	98	0.025139557147508	0.123853211009174	218	NA	NA	0.949535861438039	0.114021333904176
wsnp_Ex_c1602_3055066	3D	98	0.0251395571475575	0.123853211009174	218	NA	NA	0.949535861438039	-0.114021333904147
RFL_Contig3607_648	7B	171	0.025855298664504	0.227064220183486	218	NA	NA	0.966508283204201	-0.10429648517313
BS00021695_51	7B	58	0.0259604265964375	0.18348623853211	218	NA	NA	0.966508283204201	0.105081583009495
Jagger_c2161_211	7B	57	0.0265762307690049	0.194954128440367	218	NA	NA	0.966508283204201	-0.102236795142737
Excalibur_c38433_291	5B	105	0.0268859324197546	0.472477064220183	218	NA	NA	0.966508283204201	-0.0755092370436685
wsnp_RFL_Contig3405_3533915	7B	76	0.0271706259390031	0.114678899082569	218	NA	NA	0.966508283204201	-0.118213917106957
RAC875_c3672_705	5D	200	0.0273763081624613	0.472477064220183	218	NA	NA	0.966508283204201	0.0756384977237694
tplb0057e06_1607	6A	37	0.0277369195324183	0.158256880733945	218	NA	NA	0.966508283204201	0.102633150771474
RAC875_c2253_238	6A	37	0.027736919532467	0.158256880733945	218	NA	NA	0.966508283204201	-0.102633150771442
BS00065551_51	5B	77	0.0280836944579203	0.272935779816514	218	NA	NA	0.966508283204201	-0.0882744417901584
RAC875_c2253_1255	6A	37	0.0281684677128458	0.153669724770642	218	NA	NA	0.966508283204201	0.103415143650224
RAC875_c82888_83	1D	68	0.0283459551656653	0.318807339449541	218	NA	NA	0.966508283204201	-0.0833817762142601
Kukri_c67601_267	1A	71	0.0284616232546604	0.353211009174312	218	NA	NA	0.966508283204201	-0.0825812010687716
Ra_c58279_702	2A	78	0.0289729451216575	0.224770642201835	218	NA	NA	0.966508283204201	-0.0917348674722156
wsnp_Ex_c5412_9564346	2A	77	0.0289729451216575	0.224770642201835	218	NA	NA	0.966508283204201	-0.0917348674722156
Excalibur_c833_1405	7D	26	0.0291636488479917	0.128440366972477	218	NA	NA	0.966508283204201	0.109645946726332
IACX5982	1A	65	0.0291960414161706	0.412844036697248	218	NA	NA	0.966508283204201	0.075653948684085
Tdurum_contig91865_242	3A	66	0.0291996583365747	0.0986238532110092	218	NA	NA	0.966508283204201	-0.123579634764631
RFL_Contig2540_306	7B	71	0.029471632532378	0.43348623853211	218	NA	NA	0.966508283204201	0.0858882351063954
wsnp_Ku_c11980_19464222	5B	41	0.0296477148345433	0.160550458715596	218	NA	NA	0.966508283204201	0.10413666135112
BobWhite_c9963_51	1B	140	0.0297130372194589	0.412844036697248	218	NA	NA	0.966508283204201	-0.0761377412055939
Excalibur_c18417_285	2B	99	0.0298423128705564	0.123853211009174	218	NA	NA	0.966508283204201	0.110711540013313
IACX7714	7D	136	0.0299953177069389	0.0963302752293578	218	NA	NA	0.966508283204201	-0.125165757332361
RFL_Contig4849_702	2B	99	0.0304670756444434	0.215596330275229	218	NA	NA	0.966508283204201	0.0893476447196448
BobWhite_rep_c49207_243	1A	75	0.0304822909788261	0.344036697247706	218	NA	NA	0.966508283204201	0.078303408536069
BS00089968_51	5A	51	0.0308131470726115	0.190366972477064	218	NA	NA	0.966508283204201	-0.09256412961631
wsnp_Ex_c123_244117	3B	69	0.0309571735301033	0.222477064220184	218	NA	NA	0.966508283204201	-0.0880270089974431
Ra_c58279_684	2A	78	0.0310772381758555	0.222477064220184	218	NA	NA	0.966508283204201	-0.0906164136080214
BobWhite_c40583_146	7A	126	0.0311565390252839	0.346330275229358	218	NA	NA	0.966508283204201	-0.0786102059318488
BS00062618_51	5B	152	0.0312389014926488	0.16743119266055	218	NA	NA	0.966508283204201	-0.105440450943599
Kukri_rep_c69028_1398	3A	16	0.0313193377317261	0.461009174311927	218	NA	NA	0.966508283204201	-0.0760405720749819
Kukri_c33670_261	1D	122	0.0316770590265034	0.188073394495413	218	NA	NA	0.966508283204201	-0.0956549638686095
wsnp_Ex_rep_c67471_66073969	5B	39	0.0317750163708357	0.286697247706422	218	NA	NA	0.966508283204201	0.0821874714616726
RAC875_c19111_628	7A	153	0.0318215363169902	0.444954128440367	218	NA	NA	0.966508283204201	-0.0737615610148019
BS00066186_51	2A	83	0.0321342724376633	0.438073394495413	218	NA	NA	0.966508283204201	0.074059171518325
BS00010144_51	5D	191	0.0328672070276254	0.204128440366973	218	NA	NA	0.966508283204201	-0.090361345607981
BobWhite_c43557_103	7B	171	0.0329840342220835	0.213302752293578	218	NA	NA	0.966508283204201	-0.103931413620408
Kukri_c27591_1180	5B	71	0.0331094135465199	0.256880733944954	218	NA	NA	0.966508283204201	0.08613104093968
wsnp_BE497169B_Ta_2_2	3B	30	0.0332199498079447	0.477064220183486	218	NA	NA	0.966508283204201	0.0762277546258652
wsnp_Ex_c11348_18326158	6B	72	0.0332527280800955	0.13302752293578	218	NA	NA	0.966508283204201	0.105276885163605
Kukri_c102502_261	6A	27	0.0336682539283277	0.30045871559633	218	NA	NA	0.966508283204201	0.0856700988110681
Tdurum_contig83837_251	7A	141	0.0337198137843617	0.311926605504587	218	NA	NA	0.966508283204201	0.0788009833107139
wsnp_Ex_c29304_38355434	5B	104	0.0341990588148831	0.456422018348624	218	NA	NA	0.966508283204201	0.0727211989707612
Tdurum_contig54957_624	3D	143	0.0347672688050226	0.401376146788991	218	NA	NA	0.966508283204201	0.0750758804403713
wsnp_BE499835B_Ta_2_5	5B	25	0.0351103612946813	0.364678899082569	218	NA	NA	0.966508283204201	0.0803726978784098
Ku_c47168_563	5A	57	0.0351446506675045	0.0504587155963303	218	NA	NA	0.966508283204201	0.160490718234964
wsnp_Ex_rep_c66893_65301351	3B	82	0.0352070861332056	0.149082568807339	218	NA	NA	0.966508283204201	0.100901457216793
BS00094342_51	5A	61	0.0353507891462403	0.364678899082569	218	NA	NA	0.966508283204201	-0.0745234470221483
BS00059847_51	5B	177	0.0353894032087743	0.408256880733945	218	NA	NA	0.966508283204201	-0.0749979444577953
Ku_c26872_269	3A	174	0.0354354003390138	0.36697247706422	218	NA	NA	0.966508283204201	-0.0775533454091217
Kukri_c51068_528	7A	126	0.0354590543614931	0.350917431192661	218	NA	NA	0.966508283204201	-0.0762483335919768
Tdurum_contig54785_216	5A	82	0.036006893640532	0.387614678899083	218	NA	NA	0.966508283204201	0.0726082970770516
RAC875_rep_c109975_192	2B	97	0.036537271672184	0.128440366972477	218	NA	NA	0.966508283204201	0.106165908776724
wsnp_Ex_c5412_9564478	2A	77	0.0366439051865155	0.220183486238532	218	NA	NA	0.966508283204201	0.0884986194360851
BobWhite_c46349_402	1A	71	0.0366946010817879	0.279816513761468	218	NA	NA	0.966508283204201	0.0806990224450743
Excalibur_rep_c101527_180	5B	72	0.0367391250076235	0.254587155963303	218	NA	NA	0.966508283204201	0.0852271101591207
Kukri_c64573_443	5B	72	0.0367391250076235	0.254587155963303	218	NA	NA	0.966508283204201	0.0852271101591207
BS00037002_51	6A	4	0.0367593290883109	0.204128440366972	218	NA	NA	0.966508283204201	0.0891073802891738
wsnp_Ex_c7830_13323473	5A	50	0.037109762608654	0.0596330275229358	218	NA	NA	0.966508283204201	0.147714716112031
wsnp_Ex_c10596_17293192	2B	72	0.0374712500533591	0.0779816513761468	218	NA	NA	0.966508283204201	-0.130910901316781
RAC875_c91464_170	5A	68	0.0376414830137748	0.238532110091743	218	NA	NA	0.966508283204201	0.081164070732477
Excalibur_c7255_697	7D	26	0.0377971737906783	0.137614678899083	218	NA	NA	0.966508283204201	-0.101588124078291
Excalibur_c25566_1000	3B	6	0.0379382203189434	0.444954128440367	218	NA	NA	0.966508283204201	0.070992714383987
RAC875_c21946_234	7A	130	0.038356112921524	0.337155963302752	218	NA	NA	0.966508283204201	-0.0756905142983193
Tdurum_contig75931_1967	7B	72	0.0384867433985483	0.419724770642202	218	NA	NA	0.966508283204201	-0.0810419156445512
RAC875_c34939_963	7B	171	0.03849868746941	0.376146788990826	218	NA	NA	0.966508283204201	0.075954070656806
wsnp_Ku_rep_c71909_71634013	1A	71	0.0385165572516835	0.357798165137615	218	NA	NA	0.966508283204201	-0.0752693722551072
Tdurum_contig10580_316	6A	22	0.0386346371812669	0.412844036697248	218	NA	NA	0.966508283204201	-0.073499784876601
RAC875_c67063_984	7A	125	0.0386767779468944	0.119266055045872	218	NA	NA	0.966508283204201	0.108000732413146
Tdurum_contig57753_138	3A	86	0.0387764636676314	0.0894495412844036	218	NA	NA	0.966508283204201	-0.126499779023675
wsnp_Ex_c5101_9052671	1B	84	0.0389247006395309	0.185779816513762	218	NA	NA	0.966508283204201	0.0988656492725255
wsnp_Ex_c15611_23929128	1B	84	0.0389247006395758	0.185779816513761	218	NA	NA	0.966508283204201	-0.0988656492724864
wsnp_Ex_rep_c68671_67525179	7D	134	0.0389917544045863	0.0917431192660551	218	NA	NA	0.966508283204201	-0.12189445406306
BobWhite_c42198_254	6B	66	0.0392459896628848	0.0963302752293578	218	NA	NA	0.966508283204201	-0.134641586260292
Excalibur_c59337_101	6B	66	0.0392459896628848	0.0963302752293578	218	NA	NA	0.966508283204201	-0.134641586260292
wsnp_JD_rep_c64505_41132927	2B	97	0.0394993749012116	0.472477064220183	218	NA	NA	0.966508283204201	-0.0690088728859166
IACX8300	1A	71	0.0395876984343235	0.350917431192661	218	NA	NA	0.966508283204201	0.0746570855650965
wsnp_Ex_c1427_2736441	1A	71	0.0398168601493511	0.0688073394495413	218	NA	NA	0.966508283204201	-0.136475938633581
Excalibur_c44485_362	7A	59	0.0399689967033548	0.238532110091743	218	NA	NA	0.966508283204201	-0.0800669359095778
IACX5832	5A	27	0.0400717378622576	0.252293577981651	218	NA	NA	0.966508283204201	-0.0839592618435905
Excalibur_rep_c105284_110	2A	83	0.0402155539495087	0.428899082568807	218	NA	NA	0.966508283204201	-0.0712319447165282
wsnp_Ex_c2459_4591587	5B	12	0.0403298254249077	0.149082568807339	218	NA	NA	0.966508283204201	-0.097334476812466
wsnp_Ku_c29102_39008953	3B	81	0.0406730431121881	0.121559633027523	218	NA	NA	0.966508283204201	0.106609936020767
wsnp_Ex_c39221_46569987	7A	125	0.0407004436866701	0.121559633027523	218	NA	NA	0.966508283204201	0.106687379731213
wsnp_Ku_c13204_21105694	3D	150	0.040717225958279	0.236238532110092	218	NA	NA	0.966508283204201	0.083151964749959
Tdurum_contig68980_317	1B	135	0.0410945460393475	0.220183486238532	218	NA	NA	0.966508283204201	0.0831260203973674
BS00023138_51	5A	142	0.0411439194231637	0.337155963302752	218	NA	NA	0.966508283204201	-0.0791768043344412
wsnp_Ku_c4067_7419106	7B	70	0.0413362194079276	0.408256880733945	218	NA	NA	0.966508283204201	-0.0797807882759614
Kukri_c12910_908	5B	104	0.0413909312499418	0.458715596330275	218	NA	NA	0.966508283204201	-0.0699299750704387
wsnp_BE443187A_Ta_2_3	5A	50	0.0419239895511389	0.19954128440367	218	NA	NA	0.966508283204201	0.0864166711097942
wsnp_Ex_rep_c103087_88123733	1A	71	0.0420406915487631	0.394495412844037	218	NA	NA	0.966508283204201	0.0741339628268634
BobWhite_c10614_157	6B	58	0.0420875266143389	0.112385321100917	218	NA	NA	0.966508283204201	0.108917184484758
IAAV8967	6B	57	0.0420875266143389	0.112385321100917	218	NA	NA	0.966508283204201	0.108917184484758
IACX6009	5B	72	0.0425359420905314	0.252293577981651	218	NA	NA	0.966508283204201	-0.0832913261442343
IAAV5802	2B	42	0.0425486564445427	0.305045871559633	218	NA	NA	0.966508283204201	-0.0758527144378291
RFL_Contig5098_1248	7B	69	0.0425749528342439	0.474770642201835	218	NA	NA	0.966508283204201	0.0723955785623644
wsnp_Ex_c31256_40071875	6B	72	0.0429912709484441	0.103211009174312	218	NA	NA	0.966508283204201	-0.11154121211532
wsnp_Ex_c5101_9053178	1B	84	0.0431970778839986	0.185779816513761	218	NA	NA	0.966508283204201	-0.0975504403151763
BS00095819_51	7B	72	0.0432058087894323	0.412844036697248	218	NA	NA	0.966508283204201	-0.0786378168799686
Excalibur_c42993_561	7A	117	0.0433133917178494	0.474770642201835	218	NA	NA	0.966508283204201	0.0707619701859912
wsnp_Ex_c25782_35041189	1B	61	0.043336709954213	0.227064220183486	218	NA	NA	0.966508283204201	0.0914764877963989
BobWhite_c11495_120	5B	112	0.0434290599654056	0.456422018348624	218	NA	NA	0.966508283204201	-0.069783372203414
Kukri_rep_c103404_314	7D	26	0.0434607184149451	0.130733944954128	218	NA	NA	0.966508283204201	0.100361978097979
wsnp_Ku_c10418_17237935	2A	6	0.0435076837994094	0.0986238532110092	218	NA	NA	0.966508283204201	-0.115174592704257
Ex_c19516_3687	2A	6	0.0439129204184869	0.105504587155963	218	NA	NA	0.966508283204201	-0.110688300378939
BobWhite_c45091_53	6B	72	0.0440018385871835	0.114678899082569	218	NA	NA	0.966508283204201	0.107021125691118
wsnp_CD454706B_Ta_1_1	6B	72	0.0440018385873102	0.114678899082569	218	NA	NA	0.966508283204201	-0.107021125691077
Kukri_c49670_857	2D	43	0.0440917479265036	0.263761467889908	218	NA	NA	0.966508283204201	-0.0820090511762679
BS00039218_51	3B	34	0.0442333462445011	0.272935779816514	218	NA	NA	0.966508283204201	0.0763109294921795
wsnp_Ex_c11658_18773086	7B	14	0.044530149107005	0.18348623853211	218	NA	NA	0.966508283204201	-0.0874256124532984
BS00096853_51	6A	22	0.0446153124728802	0.426605504587156	218	NA	NA	0.966508283204201	-0.0719774157372122
wsnp_Ex_c25734_34995416	1A	76	0.0446254933797696	0.337155963302752	218	NA	NA	0.966508283204201	0.0730713300950505
BS00012023_51	6A	44	0.0446507916902929	0.0871559633027523	218	NA	NA	0.966508283204201	-0.120259509294129
Tdurum_contig42823_1811	6A	43	0.0446507916902929	0.0871559633027523	218	NA	NA	0.966508283204201	-0.120259509294129
CAP12_c2565_239	2B	99	0.0446946499044862	0.112385321100917	218	NA	NA	0.966508283204201	0.106338479781165
tplb0040e02_1293	2B	99	0.0446946499044862	0.112385321100917	218	NA	NA	0.966508283204201	0.106338479781165
Tdurum_contig93270_1008	5B	42	0.0448660493678388	0.165137614678899	218	NA	NA	0.966508283204201	0.0960904333136838
Tdurum_contig63110_433	3B	73	0.0448738585512023	0.451834862385321	218	NA	NA	0.966508283204201	-0.0686887320932232
Tdurum_contig52332_94	1A	38	0.0449013939406175	0.215596330275229	218	NA	NA	0.966508283204201	0.0817463621362791
Excalibur_rep_c106362_961	7A	213	0.0450240075095394	0.0481651376146789	218	NA	NA	0.966508283204201	-0.158757914365921
BS00035640_51	7B	70	0.0452410184603872	0.410550458715596	218	NA	NA	0.966508283204201	0.0785718099331483
Kukri_rep_c68594_530	4D	54	0.0455008729783801	0.403669724770642	218	NA	NA	0.966508283204201	0.0695958044375722
Kukri_c1728_1876	2A	83	0.0455370266197484	0.44954128440367	218	NA	NA	0.966508283204201	0.0733962098127208
Tdurum_contig99143_205	7A	117	0.0456216028354632	0.490825688073395	218	NA	NA	0.966508283204201	0.0697765915203092
wsnp_Ku_c557_1166684	1A	76	0.0456528944645052	0.330275229357798	218	NA	NA	0.966508283204201	0.0730640381580443
RAC875_c100413_60	3B	69	0.0461247448580252	0.19954128440367	218	NA	NA	0.966508283204201	0.0844119694483378
wsnp_Ex_c15972_24385702	7B	69	0.0461262019242354	0.410550458715596	218	NA	NA	0.966508283204201	-0.0776169915253995
IAAV6032	2D	99	0.0461999173500029	0.275229357798165	218	NA	NA	0.966508283204201	0.0798454561691742
BS00023024_51	4B	105	0.0465145625511812	0.192660550458716	218	NA	NA	0.966508283204201	-0.090095287395827
BS00072941_51	7B	71	0.0467698419519783	0.419724770642202	218	NA	NA	0.966508283204201	0.0777794479940059
BobWhite_c4773_85	5B	72	0.0468285537892711	0.254587155963303	218	NA	NA	0.966508283204201	-0.0807432872097493
IAAV3802	1B	84	0.0469397312415652	0.172018348623853	218	NA	NA	0.966508283204201	0.0994094608758402
BS00032606_51	2A	102	0.0470545527474389	0.334862385321101	218	NA	NA	0.966508283204201	0.0707801060545208
Kukri_c37311_136	2B	72	0.0470880756535243	0.0825688073394495	218	NA	NA	0.966508283204201	-0.121839098451233
wsnp_CAP8_c6680_3136899	6A	27	0.0472212026635916	0.307339449541284	218	NA	NA	0.966508283204201	-0.0784654667682876
Kukri_c36885_58	7A	45	0.0472454093830389	0.231651376146789	218	NA	NA	0.966508283204201	0.0799056208443574
wsnp_Ex_c3722_6786328	3B	77	0.0473196588671125	0.0917431192660551	218	NA	NA	0.966508283204201	0.115888859636026
wsnp_Ku_c29256_39161320	7B	76	0.0476121023329241	0.153669724770642	218	NA	NA	0.966508283204201	-0.0944848836393319
Tdurum_contig88305_380	5A	50	0.0479841843126198	0.204128440366972	218	NA	NA	0.966508283204201	0.0848488776734886
Ex_c23426_1546	5B	39	0.0480907059469097	0.286697247706422	218	NA	NA	0.966508283204201	-0.0759410173565467
wsnp_RFL_Contig2699_2402527	3A	101	0.0482687182318054	0.0802752293577982	218	NA	NA	0.966508283204201	0.12253342550051
wsnp_Ex_c702_1382859	6B	26	0.0485240824922427	0.169724770642202	218	NA	NA	0.966508283204201	0.0958517938471601
Kukri_c39759_102	7B	76	0.0485914968427857	0.151376146788991	218	NA	NA	0.966508283204201	0.094369188837697
BS00066545_51	2B	100	0.0486905924894771	0.217889908256881	218	NA	NA	0.966508283204201	-0.0815774022263689
Tdurum_contig42092_348	5B	52	0.0489379424051133	0.417431192660551	218	NA	NA	0.966508283204201	0.070886577019758
wsnp_Ex_c6548_11355524	5B	52	0.0489379424051133	0.417431192660551	218	NA	NA	0.966508283204201	0.070886577019758
BS00073413_51	1A	106	0.0490030735216252	0.0573394495412844	218	NA	NA	0.966508283204201	0.142965399749392
D_contig12192_450	1B	123	0.049191624012566	0.0458715596330275	218	NA	NA	0.966508283204201	0.158245745929657
BS00077533_51	5A	50	0.0494038987071316	0.190366972477064	218	NA	NA	0.966508283204201	0.0854462463995045
BS00022292_51	6A	43	0.0501031102777945	0.0848623853211009	218	NA	NA	0.966508283204201	-0.117943578695403
Excalibur_c12482_901	6A	44	0.0501031102777945	0.0848623853211009	218	NA	NA	0.966508283204201	-0.117943578695403
IACX5772	6A	43	0.0501031102777945	0.0848623853211009	218	NA	NA	0.966508283204201	-0.117943578695403
RAC875_c12181_1166	4A	71	0.0501187233627272	0.334862385321101	218	NA	NA	0.966508283204201	0.0709100311808246
wsnp_JD_c20555_18262260	7A	153	0.0501401476408648	0.442660550458716	218	NA	NA	0.966508283204201	0.0673085782542575
Tdurum_contig30451_88	2A	104	0.050191048911127	0.392201834862385	218	NA	NA	0.966508283204201	-0.0677498892130828
Kukri_c5497_312	2B	75	0.0503460885170067	0.0711009174311927	218	NA	NA	0.966508283204201	0.129889158170528
RFL_Contig2971_282	1B	123	0.050529974759252	0.055045871559633	218	NA	NA	0.966508283204201	-0.149107597919468
Kukri_c15823_196	5B	178	0.0505749532232102	0.461009174311927	218	NA	NA	0.966508283204201	0.0685056234075709
Ex_c11348_1256	6B	72	0.0506086993904388	0.130733944954128	218	NA	NA	0.966508283204201	0.0980804823288182
Ku_c68657_464	6B	72	0.0506086993904388	0.130733944954128	218	NA	NA	0.966508283204201	0.0980804823288182
CAP11_c5660_100	3B	6	0.0506571103860704	0.110091743119266	218	NA	NA	0.966508283204201	0.105453674979813
Kukri_c33550_601	4B	104	0.0507940773206665	0.100917431192661	218	NA	NA	0.966508283204201	-0.110462315818026
CAP11_rep_c5191_192	6A	27	0.051120782055533	0.311926605504587	218	NA	NA	0.966508283204201	0.0773067171433155
wsnp_Ex_c7196_12357989	5B	151	0.0513326965951734	0.454128440366973	218	NA	NA	0.966508283204201	-0.0664569034057916
BS00067453_51	5A	50	0.0513638804871029	0.194954128440367	218	NA	NA	0.966508283204201	0.0840807978456057
Kukri_rep_c71778_644	7B	3	0.051724034203934	0.279816513761468	218	NA	NA	0.966508283204201	0.0747711607455983
wsnp_Ku_c11690_19042937	6B	72	0.0517254819095882	0.110091743119266	218	NA	NA	0.966508283204201	-0.105166195800123
IAAV4133	7D	135	0.0517606904816058	0.0940366972477065	218	NA	NA	0.966508283204201	-0.112912533115242
wsnp_Ex_c5378_9504586	3B	69	0.0517624307196333	0.238532110091743	218	NA	NA	0.966508283204201	-0.0774287279244774
Kukri_c33670_506	1B	55	0.0519198321681659	0.194954128440367	218	NA	NA	0.966508283204201	0.0861228393960083
BS00099782_51	5B	93	0.0519231206651171	0.332568807339449	218	NA	NA	0.966508283204201	0.0735100717866111
Excalibur_c56310_57	5B	93	0.0519231206651171	0.332568807339449	218	NA	NA	0.966508283204201	0.0735100717866111
BS00087043_51	5B	93	0.0519231206651295	0.33256880733945	218	NA	NA	0.966508283204201	-0.0735100717865951
RAC875_c91986_410	5B	93	0.0519231206651295	0.33256880733945	218	NA	NA	0.966508283204201	-0.0735100717865951
wsnp_Ku_c3294_6125586	5B	93	0.0519231206651295	0.33256880733945	218	NA	NA	0.966508283204201	-0.0735100717865951
Kukri_rep_c104877_2166	5A	59	0.0521283671893973	0.103211009174312	218	NA	NA	0.966508283204201	0.108563626652249
Kukri_c12822_132	7B	76	0.0522314864148208	0.149082568807339	218	NA	NA	0.966508283204201	0.0939475164550609
wsnp_Ex_c47153_52447514	7B	76	0.052231486415178	0.149082568807339	218	NA	NA	0.966508283204201	-0.0939475164550316
wsnp_Ku_c3684_6789632	5A	89	0.0527015531191101	0.153669724770642	218	NA	NA	0.968001907698939	-0.0907128082644046
Excalibur_c22205_573	1B	135	0.0527124456645452	0.215596330275229	218	NA	NA	0.968001907698939	0.0788580450608372
BS00070399_51	7B	72	0.0527644709071217	0.30045871559633	218	NA	NA	0.968001907698939	0.0897832978909072
Excalibur_rep_c67599_242	2D	103	0.0532384392490313	0.272935779816514	218	NA	NA	0.972206358562333	-0.0776014300939707
Tdurum_contig54957_525	6A	19	0.053296470676521	0.412844036697248	218	NA	NA	0.972206358562333	-0.0685650758608496
BobWhite_rep_c65835_277	5B	71	0.0539479812748665	0.252293577981651	218	NA	NA	0.973772376971914	0.0787777610673182
BS00021860_51	5A	142	0.0539653549766115	0.339449541284404	218	NA	NA	0.973772376971914	0.0747793423275702
RAC875_c24504_119	3B	100	0.0542901971312913	0.139908256880734	218	NA	NA	0.973772376971914	0.0942677861230266
BS00064905_51	2A	83	0.0544649975348506	0.458715596330275	218	NA	NA	0.973772376971914	0.0710109844156737
BS00075410_51	2B	99	0.0546088967779358	0.11697247706422	218	NA	NA	0.973772376971914	-0.101291798292873
BS00040305_51	4B	60	0.0551071981211737	0.0986238532110092	218	NA	NA	0.973772376971914	0.108353371085229
CAP7_c3885_73	1A	71	0.0552881303720042	0.353211009174312	218	NA	NA	0.973772376971914	0.0698028730200733
Ra_c3470_1551	7B	73	0.0554252037902953	0.073394495412844	218	NA	NA	0.973772376971914	0.127940212150272
BS00089400_51	3A	86	0.055576575860529	0.0848623853211009	218	NA	NA	0.973772376971914	0.119980471326294
Tdurum_contig94450_255	1B	151	0.0557028764850859	0.123853211009174	218	NA	NA	0.973772376971914	0.0993723388828833
RAC875_c50928_292	7A	228	0.0560879539964425	0.215596330275229	218	NA	NA	0.973772376971914	0.0883065586099239
BS00074121_51	7D	183	0.0561276644903507	0.208715596330275	218	NA	NA	0.973772376971914	0.0807663673000221
Excalibur_c3165_730	5B	115	0.056340714567757	0.401376146788991	218	NA	NA	0.973772376971914	-0.0677794005620118
wsnp_Ex_c4124_7455032	6B	72	0.0571355185479031	0.105504587155963	218	NA	NA	0.973772376971914	0.10473015049166
wsnp_JD_c40990_29127031	1A	71	0.057150509985603	0.0435779816513762	218	NA	NA	0.973772376971914	0.16365981339365
wsnp_Ex_c5925_10397213	7B	70	0.0572971332521853	0.481651376146789	218	NA	NA	0.973772376971914	-0.0679070548055893
BS00015680_51	2D	103	0.0576223061560116	0.270642201834862	218	NA	NA	0.973772376971914	0.076223699308855
RAC875_c5556_328	1B	75	0.0576739603115978	0.128440366972477	218	NA	NA	0.973772376971914	-0.0978767638549165
Excalibur_c31499_732	7D	134	0.057799583823414	0.0802752293577982	218	NA	NA	0.973772376971914	-0.118843543393709
Kukri_c61972_419	7B	69	0.0578788583343809	0.479357798165138	218	NA	NA	0.973772376971914	-0.0676133162423636
BS00077789_51	6A	37	0.0579141371048425	0.291284403669725	218	NA	NA	0.973772376971914	-0.0718770738966725
wsnp_JD_c2297_3138694	6B	26	0.0579161909766473	0.160550458715596	218	NA	NA	0.973772376971914	-0.0934672047751066
wsnp_Ex_rep_c67635_66292308	3A	16	0.0583624526469389	0.481651376146789	218	NA	NA	0.973772376971914	-0.0668556173174473
IAAV6442	3B	30	0.0585198597269461	0.43348623853211	218	NA	NA	0.973772376971914	0.0648596640428885
RAC875_rep_c69917_755	3B	82	0.0586612765942459	0.119266055045872	218	NA	NA	0.973772376971914	-0.0987620837703185
RAC875_c19357_122	6B	72	0.0586792375727238	0.13302752293578	218	NA	NA	0.973772376971914	-0.0947180473931155
RAC875_c41275_131	1A	76	0.0588461989196341	0.355504587155963	218	NA	NA	0.973772376971914	0.0685785704388593
wsnp_Ex_c41150_48040078	7A	107	0.0588487815546676	0.240825688073394	218	NA	NA	0.973772376971914	-0.0778161293375259
BS00044443_51	7B	74	0.0588694905723661	0.144495412844037	218	NA	NA	0.973772376971914	0.0954861905158992
IAAV2654	2A	81	0.0589497379264884	0.454128440366973	218	NA	NA	0.973772376971914	0.0696699223639481
BS00065732_51	5B	20	0.0589653810240302	0.0963302752293578	218	NA	NA	0.973772376971914	0.108276259647162
BobWhite_rep_c63943_76	5A	73	0.0589752656154085	0.298165137614679	218	NA	NA	0.973772376971914	-0.0729500983028224
RAC875_rep_c91682_90	5A	81	0.0594087668535052	0.254587155963303	218	NA	NA	0.973772376971914	0.0750429426749157
Tdurum_contig42813_935	7B	72	0.0596064140675983	0.444954128440367	218	NA	NA	0.973772376971914	0.0758892719122937
Kukri_c78330_327	7B	71	0.0597973940948049	0.417431192660551	218	NA	NA	0.973772376971914	-0.0738866165435823
wsnp_Ex_rep_c66982_65424063	2A	6	0.0598357532685988	0.110091743119266	218	NA	NA	0.973772376971914	-0.1004364262932
BS00094366_51	3A	78	0.0599714088530014	0.25	218	NA	NA	0.973772376971914	0.0776913796699112
Excalibur_c61806_213	2A	87	0.060438175559663	0.440366972477064	218	NA	NA	0.973772376971914	-0.0653897101373691
BS00070539_51	7A	126	0.0605281346876485	0.238532110091743	218	NA	NA	0.973772376971914	-0.0783634011394589
wsnp_Ex_c40732_47728890	6B	72	0.0606179676855303	0.128440366972477	218	NA	NA	0.973772376971914	0.0954973162749138
Tdurum_contig697_73	3A	86	0.0608874251777217	0.0871559633027523	218	NA	NA	0.973772376971914	0.116941491020553
BobWhite_c478_1386	1A	71	0.0609296855481624	0.36697247706422	218	NA	NA	0.973772376971914	0.0696653369280043
Ra_c13247_528	2A	113	0.0610233162314757	0.444954128440367	218	NA	NA	0.973772376971914	0.0676351185707222
wsnp_JD_c23511_20069005	5A	85	0.0611979816096853	0.305045871559633	218	NA	NA	0.973772376971914	0.072444709255489
IAAV169	6B	72	0.0612953497383389	0.137614678899083	218	NA	NA	0.973772376971914	-0.0916330704064023
RAC875_c27743_249	5B	118	0.0620374052889722	0.325688073394495	218	NA	NA	0.973772376971914	-0.0703803966356418
Excalibur_c63885_115	1B	112	0.0622698105828261	0.194954128440367	218	NA	NA	0.973772376971914	0.0821692111831318
RAC875_c34939_467	7B	159	0.0623377403652751	0.201834862385321	218	NA	NA	0.973772376971914	0.0925726378473914
BS00080239_51	2D	45	0.062406747502315	0.256880733944954	218	NA	NA	0.973772376971914	0.0763092694546064
BobWhite_c41535_52	2B	75	0.0624271699903545	0.0688073394495413	218	NA	NA	0.973772376971914	0.12424799519282
wsnp_Ex_c21092_30220342	2B	75	0.0624271699905514	0.0688073394495413	218	NA	NA	0.973772376971914	-0.124247995192789
Kukri_c40149_436	7B	158	0.0625593998652196	0.272935779816514	218	NA	NA	0.973772376971914	0.0739614886676332
BS00022366_51	4B	105	0.062868646643403	0.0917431192660551	218	NA	NA	0.973772376971914	-0.108651767258534
BS00110587_51	2A	113	0.0629180065674837	0.44954128440367	218	NA	NA	0.973772376971914	-0.066921895745109
wsnp_Ex_rep_c103087_88124573	1A	70	0.0630376240176425	0.387614678899083	218	NA	NA	0.973772376971914	0.0693490243792176
Ra_c2322_174	1A	71	0.0631683313048966	0.357798165137615	218	NA	NA	0.973772376971914	0.0680354612480194
wsnp_BF201102B_Ta_2_5	5B	20	0.0632687377102716	0.259174311926605	218	NA	NA	0.973772376971914	-0.0772111385602408
BS00109717_51	6B	93	0.0637208744989521	0.461009174311927	218	NA	NA	0.973772376971914	-0.0636017247592022
wsnp_Ex_c7783_13259751	7B	69	0.0637302185362189	0.488532110091743	218	NA	NA	0.973772376971914	0.0666763563707971
BobWhite_c8266_582	4B	104	0.0638812156133793	0.0917431192660551	218	NA	NA	0.973772376971914	-0.109653276172309
RFL_Contig5693_646	6A	43	0.0645704945429997	0.105504587155963	218	NA	NA	0.973772376971914	-0.107015475369046
wsnp_Ex_c4728_8444212	6B	26	0.0646591844672076	0.169724770642202	218	NA	NA	0.973772376971914	-0.0895423412287935
BS00009807_51	2B	72	0.064798732090706	0.0848623853211009	218	NA	NA	0.973772376971914	-0.112956052422959
IAAV3165	2B	72	0.064798732090706	0.0848623853211009	218	NA	NA	0.973772376971914	-0.112956052422959
Kukri_c59939_94	2B	72	0.064798732090706	0.0848623853211009	218	NA	NA	0.973772376971914	-0.112956052422959
wsnp_Ex_c10596_17293363	2B	72	0.064798732090706	0.0848623853211009	218	NA	NA	0.973772376971914	-0.112956052422959
Kukri_c11318_591	2B	72	0.0647987320908476	0.0848623853211009	218	NA	NA	0.973772376971914	0.112956052423011
Kukri_rep_c72553_368	5B	118	0.0648250887461423	0.337155963302752	218	NA	NA	0.973772376971914	-0.0682734394388724
BS00022336_51	5B	20	0.0648304942264589	0.259174311926605	218	NA	NA	0.973772376971914	0.0715784943937763
RAC875_c67063_703	7A	125	0.0648316376553342	0.112385321100917	218	NA	NA	0.973772376971914	0.0998066748432436
Kukri_c57677_355	7B	69	0.0649148081230851	0.479357798165138	218	NA	NA	0.973772376971914	0.0662462002357547
wsnp_JD_c2578_3489735	2A	135	0.0649693130088051	0.100917431192661	218	NA	NA	0.973772376971914	-0.105066556606834
BobWhite_c4256_213	4B	104	0.0656291453328156	0.0963302752293578	218	NA	NA	0.973772376971914	-0.106772916685754
Tdurum_contig47269_904	6B	72	0.0657485864834173	0.194954128440367	218	NA	NA	0.973772376971914	0.0818929698514088
Tdurum_contig46954_406	7A	44	0.0658299167444094	0.197247706422018	218	NA	NA	0.973772376971914	0.0800526832892494
BS00074855_51	5A	99	0.0661113554063359	0.204128440366973	218	NA	NA	0.973772376971914	-0.0786657527938281
RAC875_c46007_340	2D	43	0.06616746394723	0.254587155963303	218	NA	NA	0.973772376971914	-0.075395966757192
Tdurum_contig42414_1071	6B	72	0.0666413983761594	0.13302752293578	218	NA	NA	0.973772376971914	0.0920055001255573
wsnp_Ex_c14481_22485922	6B	25	0.0673743069680573	0.158256880733945	218	NA	NA	0.973772376971914	-0.0912861931982647
BS00039406_51	2A	113	0.0674820312466615	0.454128440366973	218	NA	NA	0.973772376971914	0.0664095290840212
wsnp_Ku_c8927_15048149	2A	116	0.0678692491629843	0.481651376146789	218	NA	NA	0.973772376971914	0.0640696460207284
IACX2250	6A	81	0.0681250463302891	0.373853211009174	218	NA	NA	0.973772376971914	-0.0663013880746135
BS00018764_51	3B	33	0.0684913217594847	0.298165137614679	218	NA	NA	0.973772376971914	0.070246363226758
BS00059896_51	2B	109	0.0685685796403137	0.0619266055045872	218	NA	NA	0.973772376971914	0.131233086059538
Excalibur_c40976_87	2B	109	0.0685685796405621	0.0619266055045872	218	NA	NA	0.973772376971914	-0.131233086059524
RAC875_c8197_810	2B	109	0.0685685796405621	0.0619266055045872	218	NA	NA	0.973772376971914	-0.131233086059524
BobWhite_c11539_336	5A	148	0.0689408280770925	0.334862385321101	218	NA	NA	0.973772376971914	-0.0703066900810363
Ra_c9427_300	7A	107	0.0691851753010287	0.243119266055046	218	NA	NA	0.973772376971914	-0.0736682437939349
RAC875_c906_657	7B	168	0.0692989700781123	0.252293577981651	218	NA	NA	0.973772376971914	-0.0823358075493381
BS00092953_51	5B	49	0.0693066263735353	0.327981651376147	218	NA	NA	0.973772376971914	-0.0674031082910407
RAC875_rep_c105718_304	4D	69	0.069413102668891	0.293577981651376	218	NA	NA	0.973772376971914	0.0689142415359747
RFL_Contig1622_1259	6A	25	0.0696309676319001	0.238532110091743	218	NA	NA	0.973772376971914	-0.0769511334357258
Excalibur_c57603_523	4B	105	0.0696326455997075	0.0940366972477065	218	NA	NA	0.973772376971914	0.105638667557031
BS00066230_51	3A	16	0.0696788474351258	0.488532110091743	218	NA	NA	0.973772376971914	0.0644503659282307
BobWhite_c10448_80	7B	58	0.0697547533396317	0.155963302752294	218	NA	NA	0.973772376971914	0.0927439629676954
BS00034148_51	4B	114	0.0698105777482576	0.362385321100917	218	NA	NA	0.973772376971914	-0.0646749038086742
BS00010403_51	6B	26	0.0700683272044337	0.321100917431193	218	NA	NA	0.973772376971914	0.0669914246317944
BobWhite_rep_c50066_63	5B	20	0.0704137926497196	0.256880733944954	218	NA	NA	0.973772376971914	0.0752471200722802
RAC875_c39339_400	4B	114	0.0707420318346692	0.213302752293578	218	NA	NA	0.973772376971914	-0.0763702620275373
Excalibur_c2618_1723	5B	179	0.0713017089673079	0.314220183486239	218	NA	NA	0.973772376971914	-0.0688899646518966
Excalibur_c23452_401	5B	178	0.0713062731065512	0.380733944954128	218	NA	NA	0.973772376971914	0.0644388628487924
Kukri_rep_c106665_549	5B	39	0.0716402502785357	0.211009174311927	218	NA	NA	0.973772376971914	0.0791753379541777
BS00066456_51	7B	164	0.0718525871162135	0.204128440366972	218	NA	NA	0.973772376971914	0.0841586492446531
IAAV4916	1A	71	0.071997115132164	0.353211009174312	218	NA	NA	0.973772376971914	0.0660570994749321
wsnp_Ex_rep_c101414_86781128	1A	71	0.0720443758859333	0.291284403669725	218	NA	NA	0.973772376971914	0.0730472865062843
IAAV5863	1B	115	0.072723300418322	0.26605504587156	218	NA	NA	0.973772376971914	-0.0685028707467339
Excalibur_c3260_989	1D	68	0.0728099511371812	0.353211009174312	218	NA	NA	0.973772376971914	-0.0635444640673519
BS00011205_51	1B	61	0.0728297582342883	0.495412844036697	218	NA	NA	0.973772376971914	0.0638882570496477
RAC875_c32320_88	5B	93	0.0732582968936213	0.334862385321101	218	NA	NA	0.973772376971914	0.0678288755439596
BS00087696_51	5B	93	0.0732582968936821	0.334862385321101	218	NA	NA	0.973772376971914	-0.0678288755439453
BobWhite_rep_c50349_139	5B	118	0.0733608669667399	0.387614678899083	218	NA	NA	0.973772376971914	-0.0646638045902286
Kukri_c51247_322	3A	86	0.0735853646054207	0.19954128440367	218	NA	NA	0.973772376971914	-0.0764950397666837
wsnp_Ex_c5619_9884202	2B	109	0.0736550155639051	0.0596330275229358	218	NA	NA	0.973772376971914	0.130302075470913
BS00022916_51	1B	61	0.073769013188089	0.291284403669725	218	NA	NA	0.973772376971914	0.0719418004987666
Excalibur_rep_c67448_528	3B	33	0.0737930505303866	0.298165137614679	218	NA	NA	0.973772376971914	0.0693428976095376
wsnp_Ex_c10595_17291999	1A	71	0.0738788869531166	0.0688073394495413	218	NA	NA	0.973772376971914	0.119177923425648
wsnp_Ra_c20126_29372577	1A	71	0.0738788869532437	0.0688073394495413	218	NA	NA	0.973772376971914	-0.11917792342561
RAC875_c5966_1854	3B	26	0.073921711608625	0.240825688073395	218	NA	NA	0.973772376971914	0.0710660221702426
Kukri_c11327_977	2A	102	0.0739993126585592	0.330275229357798	218	NA	NA	0.973772376971914	-0.0644786392185814
RAC875_c96862_121	5B	113	0.074610397582305	0.493119266055046	218	NA	NA	0.973772376971914	0.0616540292429182
Tdurum_contig52079_1174	7B	136	0.0746971944076499	0.440366972477064	218	NA	NA	0.973772376971914	-0.060834796780961
RAC875_c17182_600	7B	3	0.0747228957565543	0.277522935779816	218	NA	NA	0.973772376971914	-0.068205123300725
BS00067540_51	7B	72	0.0751472124397681	0.422018348623853	218	NA	NA	0.973772376971914	0.0701565735874023
BS00035032_51	7A	117	0.0752400278194346	0.5	218	NA	NA	0.973772376971914	-0.063570315431571
Kukri_rep_c101341_425	3B	14	0.0754773842105741	0.291284403669725	218	NA	NA	0.973772376971914	-0.0706798580260859
Tdurum_contig97942_51	5B	181	0.075573857507016	0.314220183486239	218	NA	NA	0.973772376971914	0.0657080472498812
Ra_c9698_1606	6B	73	0.0756958606876676	0.279816513761468	218	NA	NA	0.973772376971914	-0.0678559947724686
Tdurum_contig26016_243	6B	72	0.0757923249644719	0.126146788990826	218	NA	NA	0.973772376971914	0.0897000017705487
Excalibur_c33675_201	5B	95	0.0758219703334349	0.33256880733945	218	NA	NA	0.973772376971914	-0.0667537381043459
BS00031200_51	1A	71	0.0762573300286297	0.357798165137615	218	NA	NA	0.973772376971914	0.0643114630550414
RAC875_s109189_188	2B	100	0.0762979586782598	0.447247706422018	218	NA	NA	0.973772376971914	-0.0605155967951845
Tdurum_contig12648_389	6B	119	0.0763195446749524	0.344036697247706	218	NA	NA	0.973772376971914	-0.07084887657882
Kukri_c7339_113	2B	20	0.0763473335932881	0.194954128440367	218	NA	NA	0.973772376971914	0.0794592966858829
IAAV9044	3A	177	0.0765669503276568	0.311926605504587	218	NA	NA	0.973772376971914	0.0650900266801386
wsnp_Ex_c790_1554988	5A	98	0.0766496372329787	0.254587155963303	218	NA	NA	0.973772376971914	-0.0698219818147621
wsnp_Ex_c2904_5355509	5B	44	0.0766612334142023	0.213302752293578	218	NA	NA	0.973772376971914	-0.077153467743738
RAC875_rep_c70874_1920	7B	72	0.0767497689501472	0.424311926605505	218	NA	NA	0.973772376971914	0.0704796594766002
Ra_c25590_1406	1B	75	0.0769564485778561	0.105504587155963	218	NA	NA	0.973772376971914	-0.0963312099415532
wsnp_Ex_c1495_2864718	1B	75	0.0769564485779247	0.105504587155963	218	NA	NA	0.973772376971914	0.0963312099415825
Tdurum_contig44382_932	7B	72	0.0772052000234198	0.419724770642202	218	NA	NA	0.973772376971914	-0.0701931395176913
IAAV5507	3A	177	0.0773896113132984	0.314220183486239	218	NA	NA	0.973772376971914	0.0643221873586572
RAC875_c10932_1697	7B	59	0.0778269197415328	0.149082568807339	218	NA	NA	0.973772376971914	-0.0918498041386542
Excalibur_rep_c104532_80	3B	33	0.0780188549549019	0.302752293577982	218	NA	NA	0.973772376971914	-0.0682731025499876
Tdurum_contig77759_52	7A	60	0.0780301199765503	0.314220183486238	218	NA	NA	0.973772376971914	0.06410600233799
Kukri_c10017_833	2B	100	0.0780962895944232	0.243119266055046	218	NA	NA	0.973772376971914	-0.0705381730869634
wsnp_Ex_c11621_18716254	6A	43	0.0781953638709487	0.0894495412844036	218	NA	NA	0.973772376971914	-0.105317584835717
wsnp_Ku_c7458_12842353	6A	43	0.0781953638709487	0.0894495412844036	218	NA	NA	0.973772376971914	-0.105317584835717
wsnp_Ex_c2337_4379619	2A	109	0.0786403422796728	0.284403669724771	218	NA	NA	0.973772376971914	-0.0692195614633064
RFL_Contig3780_644	2A	113	0.0786728712901575	0.454128440366973	218	NA	NA	0.973772376971914	0.0633705087176644
wsnp_Ex_c11714_18840676	6B	72	0.078798812743068	0.172018348623853	218	NA	NA	0.973772376971914	0.0802533273252557
BS00044408_51	5A	89	0.0788276669801994	0.158256880733945	218	NA	NA	0.973772376971914	0.0813831392599909
wsnp_Ku_c20011_29589514	5A	89	0.0788276669803814	0.158256880733945	218	NA	NA	0.973772376971914	-0.0813831392599518
BS00005265_51	3B	72	0.0790579338984159	0.169724770642202	218	NA	NA	0.973772376971914	0.078890300868081
wsnp_Ex_c12887_20427158	3B	72	0.0790579338984159	0.169724770642202	218	NA	NA	0.973772376971914	0.078890300868081
wsnp_Ku_c38543_47157828	5A	139	0.0797531804386833	0.341743119266055	218	NA	NA	0.973772376971914	0.0676035946670677
wsnp_BG604404B_Ta_2_2	4B	104	0.0800246250651876	0.0963302752293578	218	NA	NA	0.973772376971914	-0.100028578636566
tplb0060h04_139	2D	83	0.0803736887773258	0.263761467889908	218	NA	NA	0.973772376971914	-0.0682874940153404
RAC875_rep_c81781_202	6B	66	0.0803874858759684	0.130733944954128	218	NA	NA	0.973772376971914	0.0963806982446798
Tdurum_contig12899_342	3B	10	0.0804417371700415	0.197247706422018	218	NA	NA	0.973772376971914	-0.0759573961256335
RAC875_rep_c83950_222	2B	144	0.0804921649507154	0.0711009174311927	218	NA	NA	0.973772376971914	0.115047635007351
BS00040166_51	6A	93	0.0805031744075551	0.0779816513761468	218	NA	NA	0.973772376971914	0.11162523932439
BS00063092_51	1B	82	0.0809170081118728	0.440366972477064	218	NA	NA	0.973772376971914	0.0605898364209843
BS00091302_51	7B	59	0.0809967931444502	0.151376146788991	218	NA	NA	0.973772376971914	0.0900069401125805
RAC875_c63545_85	2B	100	0.0811700831143781	0.0802752293577982	218	NA	NA	0.973772376971914	-0.109742936952916
Excalibur_c37910_276	5B	153	0.0814599330882981	0.318807339449541	218	NA	NA	0.973772376971914	0.0634512035619501
Tdurum_contig49928_424	2B	27	0.0819319384965735	0.474770642201835	218	NA	NA	0.973772376971914	0.0612481061349488
BS00055761_51	7B	70	0.0819350323897058	0.497706422018349	218	NA	NA	0.973772376971914	-0.0634995588000695
RAC875_rep_c69987_930	2A	113	0.0819457674055579	0.435779816513762	218	NA	NA	0.973772376971914	0.0620155037859025
BS00082086_51	6B	57	0.0819674593287849	0.112385321100917	218	NA	NA	0.973772376971914	0.0935860823066994
Tdurum_contig82404_354	2A	144	0.082324303491675	0.275229357798165	218	NA	NA	0.973772376971914	0.0672739104655022
BS00010819_51	7B	157	0.0824926325762511	0.162844036697248	218	NA	NA	0.973772376971914	0.0797749890117743
RAC875_c3187_873	2D	94	0.0826768508198547	0.236238532110092	218	NA	NA	0.973772376971914	0.0717162555818582
RAC875_c17787_274	2A	92	0.0827153214604787	0.0504587155963303	218	NA	NA	0.973772376971914	0.134654013620121
BS00066770_51	7D	3	0.0827930828927838	0.0871559633027523	218	NA	NA	0.973772376971914	0.106239766940162
IAAV6078	5B	69	0.0828481613727535	0.399082568807339	218	NA	NA	0.973772376971914	-0.0677472838318991
wsnp_Ex_c16551_25061550	5A	23	0.083238298817638	0.165137614678899	218	NA	NA	0.973772376971914	-0.0802473182468155
Tdurum_contig12967_831	5A	50	0.0834052247374528	0.18348623853211	218	NA	NA	0.973772376971914	-0.076370405645104
Excalibur_c23748_452	6A	41	0.0838050982429492	0.0917431192660551	218	NA	NA	0.973772376971914	-0.101419441016795
Excalibur_c15411_643	7A	128	0.0838931209645955	0.403669724770642	218	NA	NA	0.973772376971914	-0.0646041548188698
Excalibur_c20277_483	3B	10	0.0839293067053695	0.192660550458716	218	NA	NA	0.973772376971914	0.0752466207713205
BS00062724_51	1B	84	0.0841149490442731	0.213302752293578	218	NA	NA	0.973772376971914	-0.0801513764609023
Ex_c66350_301	5B	51	0.0843473079320623	0.185779816513761	218	NA	NA	0.973772376971914	-0.0770660690924547
Excalibur_c49271_183	5B	51	0.0843473079320623	0.185779816513761	218	NA	NA	0.973772376971914	-0.0770660690924547
BS00048754_51	3B	80	0.0845983226624334	0.295871559633027	218	NA	NA	0.973772376971914	0.066259812055435
RAC875_c17720_501	2B	70	0.0849708193727715	0.176605504587156	218	NA	NA	0.973772376971914	0.0783023988868976
Tdurum_contig59339_428	6B	119	0.0851083607131243	0.344036697247706	218	NA	NA	0.973772376971914	0.0687258667473465
RFL_Contig785_535	1B	165	0.0851205424294178	0.353211009174312	218	NA	NA	0.973772376971914	-0.0612451004407131
Tdurum_contig50845_82	1A	38	0.0857603536731282	0.272935779816514	218	NA	NA	0.973772376971914	-0.0658255920212518
BS00032524_51	3A	78	0.085939002945066	0.254587155963303	218	NA	NA	0.973772376971914	-0.0710950635213692
IAAV2646	3A	78	0.085939002945066	0.254587155963303	218	NA	NA	0.973772376971914	-0.0710950635213692
RFL_Contig583_419	4B	74	0.086066965458752	0.456422018348624	218	NA	NA	0.973772376971914	-0.063244013159105
wsnp_Ku_c14202_22436656	5B	69	0.0860735421727695	0.422018348623853	218	NA	NA	0.973772376971914	0.0656208537279817
RAC875_c8888_802	1B	76	0.0861225581743064	0.293577981651376	218	NA	NA	0.973772376971914	-0.0690405417541839
Excalibur_c12875_864	3A	16	0.0861533029265156	0.479357798165138	218	NA	NA	0.973772376971914	0.0604632670348977
RAC875_c55774_126	7A	35	0.0862921517225854	0.444954128440367	218	NA	NA	0.973772376971914	-0.0713553274534888
RAC875_c703_2551	5D	203	0.0863130582487727	0.350917431192661	218	NA	NA	0.973772376971914	0.0611455218464325
BS00067698_51	2D	9	0.0863370760010445	0.403669724770642	218	NA	NA	0.973772376971914	0.0612055659674979
Ra_c27465_564	4B	68	0.0868494005160531	0.119266055045872	218	NA	NA	0.973772376971914	0.0894368707535165
RAC875_c24982_202	3A	157	0.0872955740653286	0.162844036697248	218	NA	NA	0.973772376971914	0.081709630711174
BS00068556_51	3B	92	0.0873197727843673	0.254587155963303	218	NA	NA	0.973772376971914	-0.0661916789702888
tplb0037k05_1475	7B	72	0.0875889938024026	0.426605504587156	218	NA	NA	0.973772376971914	-0.0683952769182525
Jagger_c3773_108	6B	70	0.0876221560599102	0.142201834862385	218	NA	NA	0.973772376971914	0.0857841169718441
Tdurum_contig29162_378	6B	26	0.0877331303106968	0.31651376146789	218	NA	NA	0.973772376971914	-0.0631313691241466
RAC875_c31791_559	7B	140	0.0884415340780809	0.272935779816514	218	NA	NA	0.973772376971914	0.0647266786003495
Kukri_c6266_260	5A	97	0.088812210185276	0.25	218	NA	NA	0.973772376971914	-0.0679989224005908
RAC875_c19099_434	5B	69	0.0888608576465913	0.217889908256881	218	NA	NA	0.973772376971914	0.0914721372865941
Tdurum_contig93266_145	7B	72	0.0888620607581022	0.428899082568807	218	NA	NA	0.973772376971914	-0.0678802278458228
RAC875_rep_c105718_585	4D	69	0.0888826138603516	0.298165137614679	218	NA	NA	0.973772376971914	-0.0644805631064749
BobWhite_c7070_196	5B	69	0.088884126366185	0.426605504587156	218	NA	NA	0.973772376971914	0.0652689696189412
RAC875_c42356_237	5B	63	0.088884126366185	0.426605504587156	218	NA	NA	0.973772376971914	0.0652689696189412
Kukri_c65301_127	5B	69	0.0888841263663121	0.426605504587156	218	NA	NA	0.973772376971914	-0.0652689696189181
BS00065468_51	3A	78	0.0889499283101981	0.272935779816514	218	NA	NA	0.973772376971914	0.0699772773890359
Tdurum_contig63071_67	2A	144	0.0893202508635272	0.165137614678899	218	NA	NA	0.973772376971914	0.0856396490971676
Kukri_c6386_2065	7A	91	0.0895619406089589	0.162844036697248	218	NA	NA	0.973772376971914	0.0779608998035286
wsnp_Ku_c6464_11320381	5B	49	0.0896697286713505	0.321100917431193	218	NA	NA	0.973772376971914	-0.0630155244957624
Ra_c18593_802	6B	72	0.0897935000860374	0.135321100917431	218	NA	NA	0.973772376971914	0.0842555296063274
Tdurum_contig50382_639	6B	72	0.089793500086121	0.135321100917431	218	NA	NA	0.973772376971914	-0.0842555296062883
RAC875_c52560_438	7A	81	0.0902213039282407	0.178899082568807	218	NA	NA	0.973772376971914	0.0753784587462691
Tdurum_contig97611_150	6A	19	0.0906024230240463	0.410550458715596	218	NA	NA	0.973772376971914	0.0598370957197929
BS00070005_51	2A	113	0.0909495815188641	0.447247706422018	218	NA	NA	0.973772376971914	0.0605637512942909
BS00003730_51	7A	213	0.0910333573829967	0.0711009174311926	218	NA	NA	0.973772376971914	-0.111995413130728
BS00036878_51	6A	81	0.0913427304285471	0.353211009174312	218	NA	NA	0.973772376971914	0.0611655056652651
BS00022673_51	5B	116	0.0915237731343327	0.44954128440367	218	NA	NA	0.973772376971914	0.0595347626652867
Kukri_rep_c69900_197	7B	134	0.091749563529172	0.43348623853211	218	NA	NA	0.973772376971914	0.0589431351680076
IAAV6015	4D	86	0.0921403074287821	0.0596330275229358	218	NA	NA	0.973772376971914	0.119718709721917
Kukri_c48787_108	2B	100	0.0922903276333955	0.396788990825688	218	NA	NA	0.973772376971914	-0.0592232741381835
wsnp_Ex_rep_c75281_72691771	5B	51	0.0923933440844876	0.188073394495413	218	NA	NA	0.973772376971914	-0.0751939813776188
IACX4889	6B	66	0.0924009204654781	0.165137614678899	218	NA	NA	0.973772376971914	0.0830416828936151
Ku_c59581_1412	2A	104	0.0926658599120297	0.0527522935779817	218	NA	NA	0.973772376971914	0.128201858441858
wsnp_Ex_rep_c66809_65185215	2A	104	0.0926658599120297	0.0527522935779817	218	NA	NA	0.973772376971914	0.128201858441858
wsnp_Ex_c31900_40635609	2A	104	0.0926658599122448	0.0527522935779816	218	NA	NA	0.973772376971914	-0.128201858441827
Excalibur_c37943_221	5A	89	0.0930418632585798	0.160550458715596	218	NA	NA	0.973772376971914	-0.0777693514210052
Kukri_c30439_2407	2D	6	0.0931125566062028	0.357798165137615	218	NA	NA	0.973772376971914	-0.0596245432736602
Excalibur_rep_c67599_2154	2D	97	0.0931970355506052	0.293577981651376	218	NA	NA	0.973772376971914	-0.068664547097633
wsnp_Ex_c12618_20079758	6B	56	0.0932495501322427	0.0665137614678899	218	NA	NA	0.973772376971914	0.116776900849545
Kukri_c494_1413	6A	141	0.0934651634536807	0.314220183486239	218	NA	NA	0.973772376971914	-0.0642587411421385
CAP8_rep_c8162_101	2B	112	0.0937634252027796	0.0573394495412844	218	NA	NA	0.973772376971914	0.12575970901364
Excalibur_c40976_111	2B	109	0.0937634252027796	0.0573394495412844	218	NA	NA	0.973772376971914	0.12575970901364
Ku_c9822_828	3B	73	0.0942099729319325	0.206422018348624	218	NA	NA	0.973772376971914	0.0709729992938843
Tdurum_contig10861_942	7B	10	0.0942977717653927	0.309633027522936	218	NA	NA	0.973772376971914	-0.0632583595262517
Excalibur_c28850_166	5B	69	0.0943258002183537	0.426605504587156	218	NA	NA	0.973772376971914	-0.063836367674055
RAC875_c18002_58	6D	82	0.094487034379173	0.18348623853211	218	NA	NA	0.973772376971914	-0.0732370294076476
wsnp_Ra_c27787_37299352	6D	87	0.0949023334600295	0.144495412844037	218	NA	NA	0.973772376971914	-0.0808590840403758
wsnp_Ex_c5378_9505087	3B	69	0.0949641502569364	0.231651376146789	218	NA	NA	0.973772376971914	0.0676059202733112
wsnp_Ex_rep_c101526_86881496	2A	97	0.0949658194399108	0.48394495412844	218	NA	NA	0.973772376971914	0.0582706487345401
IAAV4074	5B	51	0.0951598263746073	0.162844036697248	218	NA	NA	0.973772376971914	0.0792537797698003
BS00001835_51	1B	82	0.0952557506675028	0.48394495412844	218	NA	NA	0.973772376971914	0.0579241373626154
wsnp_Ex_c1011_1931797	6A	44	0.095289120899051	0.0848623853211009	218	NA	NA	0.973772376971914	-0.104003058219121
Excalibur_c2433_324	5B	51	0.0955504049825499	0.165137614678899	218	NA	NA	0.973772376971914	-0.0790467591068253
RAC875_c81076_317	3B	62	0.0956349923338828	0.0779816513761468	218	NA	NA	0.973772376971914	-0.10381550982342
IAAV3552	1A	71	0.095938359641525	0.353211009174312	218	NA	NA	0.973772376971914	-0.0616121586362937
BS00011622_51	7A	213	0.0962144050673818	0.229357798165138	218	NA	NA	0.973772376971914	0.0724526986643177
BS00060015_51	5B	37	0.0962174331643172	0.428899082568807	218	NA	NA	0.973772376971914	-0.0652872922677439
BS00049793_51	5B	49	0.096295903527301	0.321100917431193	218	NA	NA	0.973772376971914	0.0622886648231287
wsnp_Ex_rep_c69738_68695568	1A	70	0.0964886000286395	0.23394495412844	218	NA	NA	0.973772376971914	0.0726223212304937
Tdurum_contig45588_730	5B	143	0.0966985436517593	0.204128440366972	218	NA	NA	0.973772376971914	-0.0789236640193831
BS00005860_51	5B	116	0.0968567427761971	0.19954128440367	218	NA	NA	0.973772376971914	-0.0770353241399526
Excalibur_c25921_230	2B	97	0.0971756150315022	0.0917431192660551	218	NA	NA	0.973772376971914	-0.0982428056832507
RAC875_rep_c70874_1309	7B	72	0.0973772913827366	0.419724770642202	218	NA	NA	0.973772376971914	-0.06662712059995
BobWhite_c14291_666	5A	76	0.0974049102467043	0.222477064220183	218	NA	NA	0.973772376971914	0.0673840361181144
Tdurum_contig47622_234	4B	35	0.0977891127352243	0.385321100917431	218	NA	NA	0.973772376971914	0.057412327174303
Kukri_c27172_757	6B	65	0.0979482583983695	0.18348623853211	218	NA	NA	0.973772376971914	-0.078932696614693
D_contig03023_692	1B	161	0.0982547718311047	0.33256880733945	218	NA	NA	0.973772376971914	-0.0596487420970231
RAC875_c5744_115	7B	165	0.0982859096767681	0.461009174311927	218	NA	NA	0.973772376971914	-0.0576052570540426
RAC875_c16536_80	5B	120	0.0985666074186523	0.350917431192661	218	NA	NA	0.973772376971914	0.0613718622345889
BS00040415_51	7B	71	0.0989441341356984	0.493119266055046	218	NA	NA	0.973772376971914	0.0600134217818837
wsnp_Ku_rep_c72821_72480395	3B	72	0.0996651945202689	0.220183486238532	218	NA	NA	0.973772376971914	0.0670713759010146
Kukri_c28165_906	3A	83	0.0998624360054004	0.172018348623853	218	NA	NA	0.973772376971914	0.0745951606719144
CAP12_c703_150	5B	93	0.0998912503882315	0.337155963302752	218	NA	NA	0.973772376971914	0.0624045660869506
Ra_c22880_760	2A	104	0.0999004103199304	0.0504587155963303	218	NA	NA	0.973772376971914	0.126873744694421
Kukri_c57491_156	2A	104	0.0999004103200495	0.0504587155963303	218	NA	NA	0.973772376971914	-0.126873744694393
BS00077791_51	7A	136	0.0999767815315355	0.410550458715596	218	NA	NA	0.973772376971914	0.0586747774797267
BS00068390_51	5B	49	0.100706084643575	0.314220183486239	218	NA	NA	0.973772376971914	-0.0615903930081529
wsnp_Ex_c1630_3105100	5B	47	0.100739431921383	0.222477064220184	218	NA	NA	0.973772376971914	0.0701343105330352
wsnp_Ex_c31955_40681185	7A	216	0.100841285123812	0.181192660550459	218	NA	NA	0.973772376971914	-0.072046996788302
BS00000006_51	5A	147	0.100895234098353	0.348623853211009	218	NA	NA	0.973772376971914	0.0637763690709825
IAAV8933	2A	151	0.100981328868686	0.073394495412844	218	NA	NA	0.973772376971914	-0.109611518928688
BS00022480_51	6B	92	0.101042845349037	0.240825688073394	218	NA	NA	0.973772376971914	-0.0653798257670006
Ku_c46571_2583	3B	80	0.101099463736408	0.252293577981651	218	NA	NA	0.973772376971914	0.0696700280897566
IACX2540	5A	99	0.101374154967903	0.307339449541284	218	NA	NA	0.973772376971914	-0.0633632933273915
BS00003726_51	7B	59	0.101456080271253	0.149082568807339	218	NA	NA	0.973772376971914	-0.0855500322026401
wsnp_BE497820B_Ta_2_1	5B	49	0.101607660396331	0.474770642201835	218	NA	NA	0.973772376971914	0.0570997151126846
BS00108305_51	1D	68	0.101631629280474	0.350917431192661	218	NA	NA	0.973772376971914	-0.05803076974588
RAC875_c24376_704	5B	61	0.101882064412723	0.0114678899082569	218	NA	NA	0.973772376971914	0.366374685053477
Excalibur_c24354_465	3A	144	0.101949614820576	0.339449541284404	218	NA	NA	0.973772376971914	0.0594661565994148
RAC875_c8752_705	7B	171	0.102002329821858	0.231651376146789	218	NA	NA	0.973772376971914	0.0738692566204211
BobWhite_rep_c61602_139	2B	99	0.102078169748368	0.119266055045872	218	NA	NA	0.973772376971914	0.0920764636446592
RAC875_c22641_993	3B	80	0.102226262065072	0.073394495412844	218	NA	NA	0.973772376971914	0.104982599023302
BS00035273_51	1A	150	0.102506605361673	0.348623853211009	218	NA	NA	0.973772376971914	0.0598401467922365
BS00067599_51	7B	64	0.102508386419633	0.243119266055046	218	NA	NA	0.973772376971914	0.0703641686645771
wsnp_Ex_c8885_14842394	1A	70	0.102531175823812	0.0848623853211009	218	NA	NA	0.973772376971914	0.102722604336776
wsnp_Ex_c2033_3814035	2A	75	0.10259263541421	0.11697247706422	218	NA	NA	0.973772376971914	-0.0869738832160181
BS00037400_51	3A	86	0.10299365713809	0.0848623853211009	218	NA	NA	0.973772376971914	-0.102368442392489
Ra_c58315_265	1A	76	0.10299586839229	0.350917431192661	218	NA	NA	0.973772376971914	-0.0593838082612326
wsnp_RFL_Contig2809_2587619	5B	106	0.103301162415522	0.488532110091743	218	NA	NA	0.973772376971914	0.0559281565646277
RAC875_c69068_71	2A	104	0.10338335696182	0.259174311926606	218	NA	NA	0.973772376971914	0.0633180318296587
D_F5XZDLF01B7ECX_54	6B	93	0.103393866943903	0.465596330275229	218	NA	NA	0.973772376971914	0.055710162964802
RAC875_c18200_929	4B	74	0.103634853505531	0.456422018348624	218	NA	NA	0.973772376971914	-0.0601099264240048
BS00064679_51	1A	71	0.103880258729997	0.353211009174312	218	NA	NA	0.973772376971914	-0.0605410523430816
IAAV2577	6A	23	0.103939402869445	0.256880733944954	218	NA	NA	0.973772376971914	0.0656538379149687
BobWhite_c26534_532	7B	141	0.104002717361344	0.408256880733945	218	NA	NA	0.973772376971914	0.0563156845124571
RAC875_c103988_92	5B	96	0.104234473995747	0.405963302752294	218	NA	NA	0.973772376971914	0.0575847130559985
Kukri_c31059_130	2B	113	0.104239611338808	0.0802752293577982	218	NA	NA	0.973772376971914	-0.10806239002855
Kukri_rep_c98227_390	7A	203	0.104616105566333	0.337155963302752	218	NA	NA	0.973772376971914	0.0619400307607894
JG_c936_115	1A	29	0.104807106343516	0.474770642201835	218	NA	NA	0.973772376971914	-0.0570188648394225
BobWhite_c23903_443	5B	91	0.105139651363866	0.0458715596330275	218	NA	NA	0.973772376971914	0.129433217817933
RAC875_c36779_148	5B	90	0.105139651363866	0.0458715596330275	218	NA	NA	0.973772376971914	0.129433217817933
BobWhite_c18566_106	6B	1	0.105168008388488	0.392201834862385	218	NA	NA	0.973772376971914	-0.0583723110927785
wsnp_JD_c10602_11238420	3B	74	0.105279269493911	0.18348623853211	218	NA	NA	0.973772376971914	0.0873616192487248
BS00022364_51	4B	74	0.105665786660385	0.440366972477064	218	NA	NA	0.973772376971914	-0.0601149874464557
Kukri_c57965_109	5A	70	0.105810797967959	0.424311926605505	218	NA	NA	0.973772376971914	-0.0622802913606009
IAAV8042	5A	99	0.106237624184976	0.215596330275229	218	NA	NA	0.973772376971914	-0.0687969304515619
RAC875_c4668_771	6A	13	0.106389370401613	0.194954128440367	218	NA	NA	0.973772376971914	-0.0696210687011494
Kukri_c17942_239	5D	187	0.106569853409688	0.204128440366972	218	NA	NA	0.973772376971914	0.0694271992248732
Ku_c23118_149	2A	69	0.106667168017273	0.293577981651376	218	NA	NA	0.973772376971914	0.0618230269198126
Ra_c71628_188	2A	104	0.106762647689347	0.0504587155963303	218	NA	NA	0.973772376971914	0.127433486137385
wsnp_Ex_rep_c66615_64916114	2A	104	0.106762647689758	0.0504587155963303	218	NA	NA	0.973772376971914	-0.127433486137363
BS00009810_51	5B	11	0.106875057593096	0.201834862385321	218	NA	NA	0.973772376971914	-0.075703048673688
BS00023161_51	5B	48	0.106932349260193	0.123853211009174	218	NA	NA	0.973772376971914	-0.0845192651093036
RAC875_s110519_303	1B	76	0.106951019093114	0.311926605504587	218	NA	NA	0.973772376971914	-0.0643294773168499
Excalibur_c15332_1194	3B	73	0.107522816432755	0.217889908256881	218	NA	NA	0.973772376971914	0.0656727565145587
RFL_Contig29_1062	3B	53	0.107850743756754	0.100917431192661	218	NA	NA	0.973772376971914	-0.0903182204982897
wsnp_Ku_c33374_42877546	2A	20	0.107912708779612	0.139908256880734	218	NA	NA	0.973772376971914	0.0799549567867146
wsnp_Ku_c8497_14429303	7B	59	0.108129706645715	0.155963302752294	218	NA	NA	0.973772376971914	-0.0821257959580635
RAC875_c23724_118	7B	72	0.108253613020788	0.38302752293578	218	NA	NA	0.973772376971914	0.065953834104457
Excalibur_c55186_351	1B	171	0.108451808807036	0.0871559633027523	218	NA	NA	0.973772376971914	-0.0958766408219773
Tdurum_contig67161_99	7B	136	0.108457493912939	0.447247706422018	218	NA	NA	0.973772376971914	-0.055846537917537
Kukri_c637_974	5B	218	0.108925303023745	0.153669724770642	218	NA	NA	0.973772376971914	-0.0857262630198505
BobWhite_c17047_268	2B	18	0.109000466248878	0.288990825688073	218	NA	NA	0.973772376971914	0.0643063627038067
wsnp_Ex_c62351_62025689	5A	43	0.109230326965413	0.155963302752294	218	NA	NA	0.973772376971914	0.0752216417511695
BS00007502_51	3A	78	0.109233905829367	0.254587155963303	218	NA	NA	0.973772376971914	0.0662093535409944
RAC875_c82589_246	5B	183	0.109687980175628	0.270642201834862	218	NA	NA	0.973772376971914	0.0662097204654124
IACX11290	1D	68	0.109783695899185	0.339449541284404	218	NA	NA	0.973772376971914	0.05731831733112
BobWhite_c9690_94	2B	126	0.109829235502168	0.279816513761468	218	NA	NA	0.973772376971914	0.0648465197353101
BS00066903_51	5B	72	0.110029597820564	0.422018348623853	218	NA	NA	0.973772376971914	0.0618099769388287
BS00034147_51	4B	114	0.110034410842201	0.252293577981651	218	NA	NA	0.973772376971914	-0.0641535918489229
BS00021735_51	5B	118	0.11009610471799	0.323394495412844	218	NA	NA	0.973772376971914	-0.0607696327386158
Tdurum_contig20214_279	7A	89	0.110265253398674	0.323394495412844	218	NA	NA	0.973772376971914	0.0579872488754845
RAC875_c16993_196	2B	154	0.110395882438435	0.107798165137615	218	NA	NA	0.973772376971914	0.101967825858878
Jagger_c10188_98	2B	154	0.110395882438747	0.107798165137615	218	NA	NA	0.973772376971914	-0.101967825858811
BS00031339_51	5B	184	0.110519639149361	0.238532110091743	218	NA	NA	0.973772376971914	0.0674332485477827
BS00063973_51	5A	98	0.110685701886374	0.220183486238532	218	NA	NA	0.973772376971914	0.0659302806707425
RAC875_c35715_718	5B	68	0.111109179067591	0.422018348623853	218	NA	NA	0.973772376971914	0.0613852563645381
CAP7_c2695_75	5B	69	0.111109179067676	0.422018348623853	218	NA	NA	0.973772376971914	-0.0613852563645185
RAC875_c12907_515	6B	92	0.111352590899527	0.309633027522936	218	NA	NA	0.973772376971914	0.0584989496372081
wsnp_Ku_rep_c71900_71624324	1B	64	0.111532323250861	0.30045871559633	218	NA	NA	0.973772376971914	-0.0670455434019352
IAAV6818	5B	69	0.111548813249158	0.422018348623853	218	NA	NA	0.973772376971914	0.0616676807582799
RAC875_c7486_1667	5B	69	0.111548813249158	0.422018348623853	218	NA	NA	0.973772376971914	0.0616676807582799
BobWhite_c10126_263	5B	69	0.111548813249306	0.422018348623853	218	NA	NA	0.973772376971914	-0.0616676807582621
Excalibur_c35797_615	5B	69	0.111548813249306	0.422018348623853	218	NA	NA	0.973772376971914	-0.0616676807582621
wsnp_Ex_c18654_27528399	5B	69	0.111548813249306	0.422018348623853	218	NA	NA	0.973772376971914	-0.0616676807582621
RAC875_rep_c69356_504	7A	213	0.111598001198344	0.261467889908257	218	NA	NA	0.973772376971914	0.0669618146124424
BS00110128_51	2A	142	0.111599633174638	0.291284403669725	218	NA	NA	0.973772376971914	-0.0634750971818683
Kukri_rep_c73094_348	5D	72	0.111822951122278	0.105504587155963	218	NA	NA	0.973772376971914	-0.0978759402274036
RAC875_c49329_81	6A	141	0.111879730562729	0.495412844036697	218	NA	NA	0.973772376971914	-0.0539509420526016
wsnp_Ra_c24619_34168104	5B	69	0.112597805253543	0.417431192660551	218	NA	NA	0.973772376971914	0.0614495069377661
wsnp_CAP11_rep_c4346_2050918	7A	212	0.112860624221626	0.284403669724771	218	NA	NA	0.973772376971914	-0.0657121876613083
BS00026456_51	1A	17	0.113396478929549	0.0619266055045872	218	NA	NA	0.973772376971914	-0.113471968611236
RAC875_c38003_164	2B	35	0.113507544687338	0.13302752293578	218	NA	NA	0.973772376971914	-0.079531950539427
wsnp_Ex_c21193_30320134	1A	79	0.113754215439576	0.422018348623853	218	NA	NA	0.973772376971914	-0.0552997636886907
BS00074315_51	5B	39	0.114047027666707	0.222477064220183	218	NA	NA	0.973772376971914	0.0679464666865321
RAC875_c6798_467	1A	104	0.114170440654394	0.353211009174312	218	NA	NA	0.973772376971914	0.0568309801277742
RAC875_c101793_136	3D	36	0.114424010305165	0.114678899082569	218	NA	NA	0.973772376971914	0.0843791296142484
BS00065930_51	5B	39	0.114588078215539	0.229357798165138	218	NA	NA	0.973772376971914	0.0668374922678172
wsnp_Ex_c3572_6531810	1A	71	0.114616243636493	0.0779816513761468	218	NA	NA	0.973772376971914	-0.104307160306894
BS00023080_51	6B	93	0.11469324128627	0.467889908256881	218	NA	NA	0.973772376971914	-0.0540506901851963
Excalibur_rep_c110824_66	6B	93	0.11469324128627	0.467889908256881	218	NA	NA	0.973772376971914	-0.0540506901851963
Ku_c12701_1268	7A	115	0.114829817790229	0.323394495412844	218	NA	NA	0.973772376971914	-0.0588200734272064
BobWhite_c47456_121	5B	77	0.11498112188094	0.348623853211009	218	NA	NA	0.973772376971914	-0.0620322654581944
BS00011514_51	5B	106	0.115224231736158	0.490825688073394	218	NA	NA	0.973772376971914	-0.0542354344412512
Kukri_c559_193	1B	76	0.11529686921278	0.30045871559633	218	NA	NA	0.973772376971914	-0.0634562705220993
Tdurum_contig87938_342	1B	76	0.11529686921278	0.30045871559633	218	NA	NA	0.973772376971914	-0.0634562705220993
wsnp_JD_c11014_11565501	1B	76	0.11529686921278	0.30045871559633	218	NA	NA	0.973772376971914	-0.0634562705220993
RAC875_rep_c107515_508	6B	66	0.115704364768145	0.337155963302752	218	NA	NA	0.973772376971914	0.0589674938893339
RAC875_c35521_185	2A	113	0.11582660341223	0.447247706422018	218	NA	NA	0.973772376971914	0.056384354201116
Excalibur_c8919_345	2B	157	0.115843098964566	0.114678899082569	218	NA	NA	0.973772376971914	0.0827885697226378
BS00036362_51	1B	75	0.115864180554984	0.31651376146789	218	NA	NA	0.973772376971914	0.0624719002160372
BobWhite_c20692_123	5B	68	0.115881391645859	0.424311926605505	218	NA	NA	0.973772376971914	0.0611507562671676
BobWhite_c28133_87	1D	68	0.116497145513871	0.302752293577982	218	NA	NA	0.973772376971914	0.0609658709190448
BS00011235_51	5A	77	0.116503321147064	0.378440366972477	218	NA	NA	0.973772376971914	-0.057963716537289
Excalibur_c17872_137	1A	70	0.116520873677278	0.055045871559633	218	NA	NA	0.973772376971914	0.125309460957908
wsnp_CAP11_c827_513472	7A	136	0.116641788891149	0.387614678899083	218	NA	NA	0.973772376971914	0.0553807173881253
CAP7_c16_483	2B	146	0.116807593595598	0.302752293577982	218	NA	NA	0.973772376971914	-0.0580352489242539
Tdurum_contig5352_556	7B	10	0.11682548104605	0.298165137614679	218	NA	NA	0.973772376971914	-0.0580950903807214
BobWhite_c1611_1685	2A	94	0.117241668071223	0.245412844036697	218	NA	NA	0.973772376971914	0.0631544881343791
JG_c3077_214	3A	78	0.117251351199206	0.256880733944954	218	NA	NA	0.973772376971914	0.0625083432941942
CAP7_c3847_204	1B	44	0.117403004488665	0.415137614678899	218	NA	NA	0.973772376971914	-0.0594308732984707
wsnp_Ex_c2582_4804223	5B	96	0.117491465354339	0.401376146788991	218	NA	NA	0.973772376971914	0.0556453624012487
BS00064536_51	1A	43	0.117500630653781	0.371559633027523	218	NA	NA	0.973772376971914	-0.0564005351427674
wsnp_Ex_c5075_9013594	6B	65	0.117501406343211	0.178899082568807	218	NA	NA	0.973772376971914	0.0758491173301934
wsnp_BF291478B_Ta_2_1	6B	65	0.1175014063434	0.178899082568807	218	NA	NA	0.973772376971914	-0.0758491173301579
wsnp_Ex_c1319_2522682	6B	65	0.1175014063434	0.178899082568807	218	NA	NA	0.973772376971914	-0.0758491173301579
Tdurum_contig17421_310	6B	93	0.117815352844783	0.470183486238532	218	NA	NA	0.973772376971914	-0.0537324748927404
BS00009789_51	5B	49	0.117835281103747	0.467889908256881	218	NA	NA	0.973772376971914	0.0543061511168386
Excalibur_c60931_1260	1B	82	0.117855620606995	0.486238532110092	218	NA	NA	0.973772376971914	0.0545499545859816
wsnp_Ku_c28854_38769308	6A	131	0.118149829029237	0.405963302752294	218	NA	NA	0.973772376971914	-0.0554928432502209
wsnp_Ku_rep_c70220_69775205	5B	71	0.118194065532716	0.415137614678899	218	NA	NA	0.973772376971914	-0.0604273602528664
Kukri_rep_c117022_97	3D	1	0.118295340100902	0.073394495412844	218	NA	NA	0.973772376971914	-0.102392129790232
Tdurum_contig57914_1144	3B	6	0.118385794931477	0.110091743119266	218	NA	NA	0.973772376971914	-0.0869120802989105
wsnp_Ex_c16045_24471413	5B	184	0.119175323264081	0.25	218	NA	NA	0.973772376971914	0.0665870542528175
BobWhite_c36944_167	5B	69	0.119283596959285	0.415137614678899	218	NA	NA	0.973772376971914	0.0606294215106757
Tdurum_contig12008_803	3B	10	0.119398466428679	0.18348623853211	218	NA	NA	0.973772376971914	-0.0687407073558903
wsnp_Ex_c4605_8241260	1A	71	0.119480931267578	0.321100917431193	218	NA	NA	0.973772376971914	0.061758892229129
Kukri_c46526_103	5D	24	0.119500605482121	0.463302752293578	218	NA	NA	0.973772376971914	0.0544534143377629
Kukri_rep_c106477_365	7B	171	0.119766811674253	0.488532110091743	218	NA	NA	0.973772376971914	-0.0542032360238771
wsnp_Ex_c10842_17637744	5B	44	0.119897904851386	0.238532110091743	218	NA	NA	0.973772376971914	-0.0640079282559931
RAC875_c46980_148	7A	156	0.120000131911034	0.0619266055045872	218	NA	NA	0.973772376971914	0.109826637191503
Kukri_rep_c107771_588	1A	65	0.120348659932363	0.0504587155963303	218	NA	NA	0.973772376971914	0.119002460096186
RAC875_rep_c106589_184	5B	212	0.120533287639419	0.0711009174311927	218	NA	NA	0.973772376971914	0.112435795791684
Ku_c22523_598	5B	147	0.120642326989601	0.272935779816514	218	NA	NA	0.973772376971914	-0.0672520221594315
RFL_Contig6053_2072	6A	126	0.120719949906732	0.135321100917431	218	NA	NA	0.973772376971914	-0.0779327427846663
RFL_Contig6053_3082	6A	126	0.120719949906732	0.135321100917431	218	NA	NA	0.973772376971914	-0.0779327427846663
BS00081120_51	5A	39	0.120982069316124	0.137614678899083	218	NA	NA	0.973772376971914	0.0771830513995013
BS00065481_51	5A	89	0.121009105488281	0.178899082568807	218	NA	NA	0.973772376971914	-0.0686098370732289
BobWhite_c4482_73	1B	161	0.121094938756051	0.341743119266055	218	NA	NA	0.973772376971914	0.0559460030943484
BS00068358_51	1A	71	0.121157443948728	0.371559633027523	218	NA	NA	0.973772376971914	0.0580773258220297
IAAV1971	7A	117	0.121881000364101	0.369266055045872	218	NA	NA	0.973772376971914	0.0578839322715439
RAC875_c27959_117	5B	69	0.122036998692456	0.419724770642202	218	NA	NA	0.973772376971914	0.0600040843862253
Kukri_rep_c68742_543	7B	69	0.122431327962165	0.488532110091743	218	NA	NA	0.973772376971914	-0.0561076322170528
Kukri_c3734_438	5B	218	0.122826151855612	0.165137614678899	218	NA	NA	0.973772376971914	0.0791095781535454
Kukri_c46310_84	5B	218	0.122826151855612	0.165137614678899	218	NA	NA	0.973772376971914	0.0791095781535454
wsnp_Ex_c2207_4136036	5B	218	0.122826151855612	0.165137614678899	218	NA	NA	0.973772376971914	0.0791095781535454
wsnp_Ku_c16116_24914991	5B	218	0.122826151855612	0.165137614678899	218	NA	NA	0.973772376971914	-0.0791095781535063
RAC875_c1828_1130	4B	74	0.122966337131412	0.0917431192660551	218	NA	NA	0.973772376971914	-0.0918306435559515
wsnp_Ku_c37925_46679146	1A	71	0.123097790343562	0.387614678899083	218	NA	NA	0.973772376971914	0.0567724813926347
BS00068173_51	5B	68	0.123574247289663	0.412844036697248	218	NA	NA	0.973772376971914	0.0599186764935702
Tdurum_contig76997_664	6B	76	0.123677350670832	0.153669724770642	218	NA	NA	0.973772376971914	0.0717646674844516
Kukri_rep_c107435_940	5A	43	0.123897498804101	0.155963302752294	218	NA	NA	0.973772376971914	0.0723588705377365
Tdurum_contig12045_246	6A	13	0.123908950091512	0.19954128440367	218	NA	NA	0.973772376971914	-0.0660088276157351
Tdurum_contig12045_613	6A	13	0.123908950091512	0.19954128440367	218	NA	NA	0.973772376971914	-0.0660088276157351
wsnp_Ex_c204_400545	7B	64	0.124121184307706	0.236238532110092	218	NA	NA	0.973772376971914	0.0667774474648457
RAC875_c14944_555	2A	75	0.124366767928288	0.229357798165138	218	NA	NA	0.973772376971914	-0.0618028838859574
wsnp_Ex_c40595_47620787	1A	75	0.124938309693945	0.107798165137615	218	NA	NA	0.973772376971914	-0.0858708970407331
Tdurum_contig86183_221	2A	143	0.125071211132494	0.206422018348624	218	NA	NA	0.973772376971914	-0.0696761907087513
wsnp_Ex_c11055_17928283	5D	205	0.125308300322938	0.454128440366972	218	NA	NA	0.973772376971914	-0.0536993048167158
RAC875_c202_474	4B	96	0.126320624676203	0.0802752293577982	218	NA	NA	0.973772376971914	0.0977176363481398
wsnp_Ex_c431_848310	6A	12	0.126473766320679	0.396788990825688	218	NA	NA	0.973772376971914	0.0548713970022678
Excalibur_c431_1323	6A	12	0.126473766320794	0.396788990825688	218	NA	NA	0.973772376971914	-0.0548713970022536
Tdurum_contig49187_356	5A	56	0.126619402380009	0.497706422018349	218	NA	NA	0.973772376971914	-0.0565494816335796
BobWhite_c20689_427	4D	102	0.126974515819618	0.438073394495413	218	NA	NA	0.973772376971914	-0.0540552964001719
Ra_c272_1632	1A	71	0.127553553441514	0.0802752293577982	218	NA	NA	0.973772376971914	-0.0981663252880134
BS00031658_51	1D	73	0.12782092409668	0.43348623853211	218	NA	NA	0.973772376971914	0.0582055267145023
Excalibur_c5958_1398	1D	73	0.12782092409668	0.43348623853211	218	NA	NA	0.973772376971914	0.0582055267145023
RAC875_c17951_108	1D	68	0.12782092409668	0.43348623853211	218	NA	NA	0.973772376971914	0.0582055267145023
BS00051826_51	1D	68	0.127820924096805	0.43348623853211	218	NA	NA	0.973772376971914	-0.058205526714481
wsnp_Ku_c2486_4751695	2B	42	0.127850287593789	0.252293577981651	218	NA	NA	0.973772376971914	-0.0625115997597003
RAC875_c12808_182	1A	70	0.127954394310601	0.376146788990826	218	NA	NA	0.973772376971914	-0.0566929659851922
wsnp_RFL_Contig1418_565105	2B	97	0.128011246491251	0.410550458715596	218	NA	NA	0.973772376971914	-0.052470157517071
wsnp_Ku_c35386_44598937	5A	61	0.128115639499693	0.31651376146789	218	NA	NA	0.973772376971914	0.0549944712410806
BS00010886_51	5B	68	0.128416871499188	0.401376146788991	218	NA	NA	0.973772376971914	0.0597478531287443
wsnp_Ex_c5915_10378807	5B	39	0.128538371599586	0.222477064220184	218	NA	NA	0.973772376971914	-0.0652961875975819
Tdurum_contig9934_104	7B	65	0.128604117265694	0.243119266055046	218	NA	NA	0.973772376971914	0.0658862201835113
BS00021716_51	4A	12	0.128720854629379	0.302752293577982	218	NA	NA	0.973772376971914	-0.0578097887958577
IACX5390	5B	118	0.128831020640213	0.408256880733945	218	NA	NA	0.973772376971914	0.054486200708503
Kukri_rep_c95718_868	6A	127	0.128969678112507	0.135321100917431	218	NA	NA	0.973772376971914	0.0763210710812956
Ra_c2139_968	5A	23	0.129127729624918	0.169724770642202	218	NA	NA	0.973772376971914	-0.0693346897952969
Excalibur_rep_c105674_99	7A	213	0.129235158504041	0.247706422018349	218	NA	NA	0.973772376971914	0.0656169246889995
Kukri_c1214_2316	5B	178	0.129286654856014	0.282110091743119	218	NA	NA	0.973772376971914	-0.0591999868231241
Kukri_c1214_825	5B	178	0.129286654856014	0.282110091743119	218	NA	NA	0.973772376971914	-0.0591999868231241
JD_c2691_2947	6B	65	0.129292487060048	0.288990825688073	218	NA	NA	0.973772376971914	-0.0609739600926105
wsnp_Ex_c3988_7221220	4A	106	0.129363996043215	0.263761467889908	218	NA	NA	0.973772376971914	-0.0598045114559298
wsnp_Ex_c22423_31615798	2B	97	0.129634866664497	0.399082568807339	218	NA	NA	0.973772376971914	-0.0529548097692469
Ra_c69908_1877	1A	71	0.129923183961111	0.0711009174311927	218	NA	NA	0.973772376971914	0.100709847251132
Kukri_c28968_130	7A	213	0.129946601899324	0.438073394495413	218	NA	NA	0.973772376971914	0.056554254112406
wsnp_Ex_c607_1204908	5B	11	0.129997294697171	0.192660550458716	218	NA	NA	0.973772376971914	-0.0714564728262914
wsnp_Ra_c47696_53184502	5B	118	0.13005618016509	0.360091743119266	218	NA	NA	0.973772376971914	-0.0559265227853665
BobWhite_c11059_169	2B	72	0.130085754536182	0.100917431192661	218	NA	NA	0.973772376971914	0.0888910963780223
RFL_Contig1488_671	3A	15	0.130193029349213	0.438073394495413	218	NA	NA	0.973772376971914	-0.0543305192922272
Tdurum_contig12045_327	6A	13	0.130206025065852	0.190366972477064	218	NA	NA	0.973772376971914	0.0661659217873201
Tdurum_contig44635_759	5B	96	0.130214888600061	0.403669724770642	218	NA	NA	0.973772376971914	-0.0537187487991559
Tdurum_contig47083_278	1B	41	0.130254853018	0.387614678899083	218	NA	NA	0.973772376971914	0.0544225098333726
wsnp_Ku_rep_c101212_88410320	5B	77	0.130304759000883	0.346330275229358	218	NA	NA	0.973772376971914	0.0597901831893424
Kukri_c46276_63	5B	20	0.130365429805521	0.277522935779816	218	NA	NA	0.973772376971914	0.057659595528694
wsnp_Ex_c17176_25816766	7B	134	0.130768175613544	0.231651376146789	218	NA	NA	0.973772376971914	-0.0622628562242671
Tdurum_contig12045_868	6A	13	0.130877528998919	0.197247706422018	218	NA	NA	0.973772376971914	0.0648327167011225
BobWhite_c46772_564	7B	65	0.130999740742916	0.231651376146789	218	NA	NA	0.973772376971914	0.0656964245156733
IACX10924	1A	71	0.131056423020724	0.346330275229358	218	NA	NA	0.973772376971914	0.0554320146371481
tplb0024c09_1335	3B	72	0.13113421501579	0.36697247706422	218	NA	NA	0.973772376971914	-0.0532590463531406
tplb0040b02_681	7B	177	0.131148775529252	0.348623853211009	218	NA	NA	0.973772376971914	-0.06475096390934
Kukri_rep_c107245_634	2B	97	0.131241334356233	0.399082568807339	218	NA	NA	0.973772376971914	-0.0527505053606223
RFL_Contig4162_1757	5B	71	0.132095006075786	0.412844036697248	218	NA	NA	0.973772376971914	0.0583206265697278
RFL_Contig801_2124	7B	10	0.132137904556353	0.305045871559633	218	NA	NA	0.973772376971914	-0.0573595965804472
RAC875_c26860_648	6A	32	0.132612914012736	0.18348623853211	218	NA	NA	0.973772376971914	0.0671911245878292
wsnp_Ex_rep_c115803_95396724	6A	32	0.132612914013003	0.18348623853211	218	NA	NA	0.973772376971914	-0.0671911245877999
IACX5912	3B	72	0.132763059561103	0.213302752293578	218	NA	NA	0.973772376971914	0.0628878595299245
RAC875_c2370_250	6B	72	0.132963879054147	0.13302752293578	218	NA	NA	0.973772376971914	0.0749707353550759
Tdurum_contig30640_263	6B	72	0.132963879054147	0.13302752293578	218	NA	NA	0.973772376971914	0.0749707353550759
wsnp_Ex_c11348_18325887	6B	72	0.132963879054147	0.13302752293578	218	NA	NA	0.973772376971914	0.0749707353550759
Ra_c26319_331	6B	72	0.132963879054154	0.13302752293578	218	NA	NA	0.973772376971914	-0.0749707353550377
BS00067873_51	6B	65	0.132979060154994	0.18348623853211	218	NA	NA	0.973772376971914	-0.0723079517443033
Excalibur_c8030_2139	5A	84	0.133095612531528	0.454128440366972	218	NA	NA	0.973772376971914	-0.0529444207195358
BobWhite_c16787_205	7B	72	0.133208261087254	0.417431192660551	218	NA	NA	0.973772376971914	-0.0600440193452876
BS00080317_51	6B	65	0.133293025166896	0.307339449541284	218	NA	NA	0.973772376971914	0.0579901621532102
wsnp_Ex_c35563_43690084	1A	71	0.133328976962355	0.378440366972477	218	NA	NA	0.973772376971914	0.0560451919579137
BS00022754_51	5A	98	0.133564856093094	0.213302752293578	218	NA	NA	0.973772376971914	-0.0629184018825164
wsnp_Ex_rep_c66615_64916512	2A	104	0.13360067772822	0.0481651376146789	218	NA	NA	0.973772376971914	0.119974319893631
Kukri_c15489_626	2A	102	0.133600677728449	0.0481651376146789	218	NA	NA	0.973772376971914	-0.119974319893615
BS00064886_51	6B	75	0.133790931655303	0.13302752293578	218	NA	NA	0.973772376971914	0.0746990555033022
BS00064885_51	6B	75	0.133790931655457	0.13302752293578	218	NA	NA	0.973772376971914	-0.0746990555032729
Ku_c4823_673	1A	35	0.133843073558937	0.327981651376147	218	NA	NA	0.973772376971914	0.0539297982021179
BS00099794_51	1B	118	0.133845311260392	0.438073394495413	218	NA	NA	0.973772376971914	0.0524087546619061
RAC875_c68056_81	3A	180	0.133882686799727	0.396788990825688	218	NA	NA	0.973772376971914	-0.0546984285298429
RAC875_rep_c83934_91	7A	213	0.134178098735913	0.493119266055046	218	NA	NA	0.973772376971914	-0.0551632898201326
Jagger_c6106_119	5A	70	0.134210202583462	0.385321100917431	218	NA	NA	0.973772376971914	-0.0531198771820591
Ku_c956_1797	1B	84	0.1350007983808	0.236238532110092	218	NA	NA	0.973772376971914	0.0655072624577961
wsnp_Ex_c16243_24699942	6B	65	0.135118181987311	0.185779816513761	218	NA	NA	0.973772376971914	-0.0710465769834272
IACX13137	7A	213	0.135750301414499	0.229357798165138	218	NA	NA	0.973772376971914	-0.0653272444804429
RAC875_rep_c78007_394	7B	134	0.135755210344497	0.474770642201835	218	NA	NA	0.973772376971914	-0.051210866648546
Tdurum_contig97942_163	5B	181	0.136066316404759	0.30045871559633	218	NA	NA	0.973772376971914	0.0571929307052166
wsnp_Ex_c2171_4072774	5A	148	0.136200063461873	0.23394495412844	218	NA	NA	0.973772376971914	-0.0632780489591589
wsnp_Ex_c34303_42642389	2B	146	0.136255031071905	0.399082568807339	218	NA	NA	0.973772376971914	0.0590751294563532
BS00068200_51	5B	69	0.136373620383555	0.417431192660551	218	NA	NA	0.973772376971914	0.0578702475452815
IAAV8416	5B	69	0.136373620383555	0.417431192660551	218	NA	NA	0.973772376971914	0.0578702475452815
wsnp_CAP12_c303_168418	5B	69	0.136373620383555	0.417431192660551	218	NA	NA	0.973772376971914	0.0578702475452815
Ku_c29856_174	7A	136	0.13660898210509	0.488532110091743	218	NA	NA	0.973772376971914	-0.0525117532163932
wsnp_Ex_c10910_17729008	6D	160	0.136748479462976	0.135321100917431	218	NA	NA	0.973772376971914	0.0743933141662989
wsnp_Ex_rep_c101703_87021883	6B	65	0.136894804753281	0.31651376146789	218	NA	NA	0.973772376971914	-0.0561721835625111
Excalibur_rep_c110429_536	7B	166	0.137266667592295	0.201834862385321	218	NA	NA	0.973772376971914	0.0674644466813756
wsnp_JD_c9613_10432955	5B	71	0.137293749697851	0.412844036697248	218	NA	NA	0.973772376971914	-0.0578250309746569
BS00093122_51	5B	68	0.137440075074204	0.417431192660551	218	NA	NA	0.973772376971914	0.0576197161928995
CAP7_c11553_123	5B	68	0.13744007507427	0.41743119266055	218	NA	NA	0.973772376971914	-0.0576197161928782
Excalibur_c36525_679	5B	68	0.13744007507427	0.41743119266055	218	NA	NA	0.973772376971914	-0.0576197161928782
RAC875_c83401_115	4A	110	0.137514667294234	0.440366972477064	218	NA	NA	0.973772376971914	-0.0546143341888214
BS00067775_51	4B	6	0.137773778205646	0.495412844036697	218	NA	NA	0.973772376971914	-0.050718229383234
Excalibur_rep_c102881_88	7A	181	0.137777803437691	0.31651376146789	218	NA	NA	0.973772376971914	-0.0553269700364467
wsnp_Ex_c11131_18037020	5B	124	0.137931735450026	0.463302752293578	218	NA	NA	0.973772376971914	0.0527584670257095
wsnp_Ex_c5947_10431109	1B	65	0.138143468098	0.121559633027523	218	NA	NA	0.973772376971914	0.0854000742214751
wsnp_Ex_c18941_27840714	5A	75	0.138155136584615	0.229357798165138	218	NA	NA	0.973772376971914	-0.0603291341906882
BobWhite_rep_c50822_462	5B	70	0.138161102585676	0.412844036697248	218	NA	NA	0.973772376971914	-0.0579260510675716
Excalibur_c8168_226	5B	147	0.138320081779357	0.279816513761468	218	NA	NA	0.973772376971914	0.0647474044239829
BS00110627_51	1A	104	0.138906021863864	0.385321100917431	218	NA	NA	0.973772376971914	0.0518352703436342
CAP7_c4064_162	5A	138	0.139237802485417	0.217889908256881	218	NA	NA	0.973772376971914	0.0610582835535389
wsnp_CAP8_c1594_914839	5B	43	0.139255504994922	0.192660550458716	218	NA	NA	0.973772376971914	-0.0694265502603528
Kukri_rep_c103359_233	1B	84	0.139314497406315	0.201834862385321	218	NA	NA	0.973772376971914	-0.0707313869426311
wsnp_Ex_c23235_32471767	1B	84	0.139314497406315	0.201834862385321	218	NA	NA	0.973772376971914	-0.0707313869426311
Ra_c6700_406	2B	99	0.139468557685241	0.401376146788991	218	NA	NA	0.973772376971914	-0.0515046282753264
BS00062967_51	7B	65	0.139562857883698	0.240825688073394	218	NA	NA	0.973772376971914	0.0644558974724152
wsnp_Ku_c11060_18147688	7B	64	0.139562857883698	0.240825688073394	218	NA	NA	0.973772376971914	0.0644558974724152
RAC875_c57656_170	7A	136	0.139618802949607	0.490825688073395	218	NA	NA	0.973772376971914	0.0521373256153996
wsnp_Ku_c13052_20918857	4B	72	0.139636324049317	0.112385321100917	218	NA	NA	0.973772376971914	0.0800167361921922
RAC875_c13696_226	7A	131	0.140063757318361	0.440366972477064	218	NA	NA	0.973772376971914	-0.0509425529791745
RAC875_c52809_168	5B	69	0.14008673764162	0.412844036697248	218	NA	NA	0.973772376971914	0.0577526565535607
IAAV1460	6B	66	0.140159655881889	0.178899082568807	218	NA	NA	0.973772376971914	-0.0721322498941461
wsnp_Ex_c16551_25061517	5A	23	0.140262336976653	0.176605504587156	218	NA	NA	0.973772376971914	0.0663405408545046
Tdurum_contig82534_237	7B	140	0.140713084582969	0.405963302752294	218	NA	NA	0.973772376971914	0.051119992618867
wsnp_CAP7_c949_486485	7A	136	0.140796234419309	0.387614678899083	218	NA	NA	0.973772376971914	-0.0520911267058306
RAC875_rep_c75639_706	6B	65	0.141042124100214	0.181192660550459	218	NA	NA	0.973772376971914	-0.0707443238684888
Excalibur_rep_c94584_98	6B	70	0.141187533160912	0.353211009174312	218	NA	NA	0.973772376971914	0.0548383236764423
RAC875_rep_c76630_63	5B	69	0.141381847784073	0.415137614678899	218	NA	NA	0.973772376971914	-0.0575226877922699
wsnp_Ex_c4605_8240189	1A	71	0.141452661403699	0.321100917431193	218	NA	NA	0.973772376971914	-0.0584194268814429
Excalibur_c581_1220	1B	98	0.141543759238539	0.227064220183486	218	NA	NA	0.973772376971914	-0.0604137641510212
BS00076948_51	5A	115	0.141610444436634	0.194954128440367	218	NA	NA	0.973772376971914	0.0634671373619256
RAC875_c6649_642	6B	76	0.141837347122211	0.153669724770642	218	NA	NA	0.973772376971914	0.0686776817512822
Ex_c4208_839	5A	89	0.141950020842258	0.307339449541284	218	NA	NA	0.973772376971914	0.0539682922206648
Kukri_c55885_110	5B	218	0.142310850081372	0.162844036697248	218	NA	NA	0.973772376971914	-0.0761974307921989
Tdurum_contig52688_476	5B	124	0.14257102609797	0.44954128440367	218	NA	NA	0.973772376971914	-0.0528996633468761
IACX3871	3B	71	0.142587495714712	0.378440366972477	218	NA	NA	0.973772376971914	-0.052218549479889
wsnp_Ku_c20701_30355248	5B	49	0.142705767949704	0.126146788990826	218	NA	NA	0.973772376971914	-0.0768813602938065
wsnp_BE443187B_Ta_2_1	5B	51	0.142773986434687	0.121559633027523	218	NA	NA	0.973772376971914	0.0781111738957208
Excalibur_c4261_1098	6D	135	0.142825563963097	0.245412844036697	218	NA	NA	0.973772376971914	0.0605296479968231
Excalibur_c18182_760	6B	64	0.142844419681657	0.493119266055046	218	NA	NA	0.973772376971914	-0.0560661362154864
BS00056089_51	3A	105	0.14285454046767	0.355504587155963	218	NA	NA	0.973772376971914	-0.0525348230226577
wsnp_CAP11_c2142_1128735	6A	20	0.143769439566914	0.0848623853211009	218	NA	NA	0.973772376971914	0.0888549540327261
wsnp_Ex_c11229_18163892	3A	185	0.143845371225376	0.472477064220183	218	NA	NA	0.973772376971914	0.05063354459962
BS00022699_51	5D	183	0.144006595652608	0.16743119266055	218	NA	NA	0.973772376971914	0.0664905261840376
BS00110512_51	6A	134	0.144312779071544	0.376146788990826	218	NA	NA	0.973772376971914	-0.0518036705553797
RAC875_c23724_182	7B	72	0.14460186793234	0.422018348623853	218	NA	NA	0.973772376971914	-0.0591695743286564
RAC875_c28819_281	5A	63	0.144800568051317	0.169724770642202	218	NA	NA	0.973772376971914	-0.0665223785816158
IAAV3027	7A	136	0.144809038313632	0.486238532110092	218	NA	NA	0.973772376971914	-0.0502048612030102
IACX1897	7B	134	0.144904836819048	0.13302752293578	218	NA	NA	0.973772376971914	-0.0736150369382713
wsnp_Ku_c23012_32893918	1A	89	0.145020069548966	0.424311926605505	218	NA	NA	0.973772376971914	-0.0520495221386934
Tdurum_contig47253_1624	1B	100	0.145226151497137	0.121559633027523	218	NA	NA	0.973772376971914	0.076441535819086
Excalibur_c3988_1660	4A	106	0.145344158492689	0.286697247706422	218	NA	NA	0.973772376971914	0.0555718654180062
wsnp_Ex_c6817_11761300	1A	71	0.145695351082036	0.348623853211009	218	NA	NA	0.973772376971914	-0.0555295398695481
RFL_Contig174_406	2A	6	0.146192591430255	0.44954128440367	218	NA	NA	0.973772376971914	-0.0504192546535727
Tdurum_contig10208_447	2B	17	0.146250494843577	0.405963302752294	218	NA	NA	0.973772376971914	-0.0507537942126781
Tdurum_contig61492_458	1A	43	0.146311641009017	0.350917431192661	218	NA	NA	0.973772376971914	0.0529983044361995
BobWhite_c6094_447	5B	69	0.146500007969314	0.422018348623853	218	NA	NA	0.973772376971914	-0.0566022636930139
wsnp_Ex_c6817_11762714	1A	70	0.1465277413329	0.364678899082569	218	NA	NA	0.973772376971914	-0.0552223290053142
RAC875_c15003_377	3A	123	0.146834933853975	0.213302752293578	218	NA	NA	0.973772376971914	0.0598212616846796
Kukri_c8465_54	3A	123	0.146834933854052	0.213302752293578	218	NA	NA	0.973772376971914	-0.059821261684661
wsnp_Ex_c26740_35969367	4A	106	0.146857456246213	0.286697247706422	218	NA	NA	0.973772376971914	-0.0557186151589733
Kukri_c3734_400	5B	218	0.146878963989463	0.167431192660551	218	NA	NA	0.973772376971914	-0.0742999970390912
BobWhite_c4872_97	6A	65	0.146928083292308	0.0986238532110092	218	NA	NA	0.973772376971914	-0.085074864601367
Excalibur_c12085_276	6A	13	0.146981088389865	0.378440366972477	218	NA	NA	0.973772376971914	0.0522488495819502
BS00079321_51	5B	116	0.147041917313833	0.259174311926606	218	NA	NA	0.973772376971914	-0.0591486300795889
wsnp_JD_c18695_17091254	2A	98	0.147536727990322	0.488532110091743	218	NA	NA	0.973772376971914	-0.0507876004871122
Jagger_c3757_131	1B	118	0.147880150586665	0.44954128440367	218	NA	NA	0.973772376971914	0.0505052341791234
Kukri_c16463_584	6A	74	0.147885585681031	0.293577981651376	218	NA	NA	0.973772376971914	-0.0552539545765693
CAP8_rep_c9642_82	1B	58	0.147914486713244	0.311926605504587	218	NA	NA	0.973772376971914	0.0529012165135363
Tdurum_contig55961_526	7B	134	0.148395264500614	0.403669724770642	218	NA	NA	0.973772376971914	0.0510907030819308
Excalibur_rep_c66939_849	4A	153	0.148498177834259	0.112385321100917	218	NA	NA	0.973772376971914	-0.0805212904106209
Kukri_c1214_948	5B	178	0.148584303857425	0.277522935779816	218	NA	NA	0.973772376971914	-0.0566939802720903
BobWhite_c26082_239	5B	171	0.14876939640782	0.137614678899083	218	NA	NA	0.973772376971914	-0.0887165082619159
Tdurum_contig5017_993	5B	128	0.148794689857333	0.0596330275229358	218	NA	NA	0.973772376971914	0.119637492448533
CAP7_c1241_128	1B	65	0.149108562315807	0.160550458715596	218	NA	NA	0.973772376971914	-0.0716727069887124
Excalibur_rep_c101407_222	7A	114	0.149275611583476	0.325688073394495	218	NA	NA	0.973772376971914	0.0538158574000143
BS00009369_51	5A	84	0.149499506599507	0.36697247706422	218	NA	NA	0.973772376971914	0.0512865185190741
Kukri_c23752_659	5B	72	0.149876615461194	0.412844036697248	218	NA	NA	0.973772376971914	0.056081350552379
BobWhite_c14495_230	4A	140	0.150127975402233	0.259174311926606	218	NA	NA	0.973772376971914	-0.058997869665161
wsnp_Ku_c42416_50159250	5A	98	0.15023496490558	0.208715596330275	218	NA	NA	0.973772376971914	0.061446051281024
BS00064660_51	5B	68	0.150487312371107	0.415137614678899	218	NA	NA	0.973772376971914	0.0561865487927022
Jagger_c6390_111	5B	68	0.150487312371251	0.415137614678899	218	NA	NA	0.973772376971914	-0.0561865487926827
Kukri_c22631_462	5B	71	0.150487312371251	0.415137614678899	218	NA	NA	0.973772376971914	-0.0561865487926827
wsnp_Ex_c25392_34658803	5B	68	0.150487312371251	0.415137614678899	218	NA	NA	0.973772376971914	-0.0561865487926827
wsnp_JD_c12186_12484832	5B	68	0.150487312371251	0.415137614678899	218	NA	NA	0.973772376971914	-0.0561865487926827
Ku_c101932_436	3B	71	0.150590189808998	0.169724770642202	218	NA	NA	0.973772376971914	-0.0649493411935609
Kukri_c6492_375	5A	85	0.150595144087871	0.121559633027523	218	NA	NA	0.973772376971914	0.0759645402343025
wsnp_Ex_c28679_37784735	3A	185	0.15076128428195	0.493119266055046	218	NA	NA	0.973772376971914	-0.04957840587638
D_GCE8AKX02J2BYY_249	5D	187	0.150786708835268	0.201834862385321	218	NA	NA	0.973772376971914	-0.0606534446445011
wsnp_Ra_c27733_37249132	5B	72	0.150903389186769	0.13302752293578	218	NA	NA	0.973772376971914	0.071828153314776
wsnp_Ex_rep_c106111_90308719	1A	27	0.151073413503957	0.123853211009174	218	NA	NA	0.973772376971914	-0.076353989914475
wsnp_Ku_c19943_29512612	7A	156	0.151653125445759	0.073394495412844	218	NA	NA	0.973772376971914	-0.0960518965191994
wsnp_Ex_c16551_25061395	5A	23	0.151908968236649	0.174311926605505	218	NA	NA	0.973772376971914	0.0651154571237882
Tdurum_contig63468_1413	6B	72	0.152095270832709	0.194954128440367	218	NA	NA	0.973772376971914	0.064671275224363
Tdurum_contig59585_656	3A	124	0.152522598429312	0.217889908256881	218	NA	NA	0.973772376971914	0.0584589649920924
D_GBB4FNX02FX302_98	3A	123	0.152522598429504	0.217889908256881	218	NA	NA	0.973772376971914	-0.0584589649920773
Ra_c73292_443	5B	69	0.152643026071808	0.311926605504587	218	NA	NA	0.973772376971914	0.0550038932312802
Excalibur_c5958_1270	1D	68	0.152815934880042	0.431192660550459	218	NA	NA	0.973772376971914	0.0546154878526721
Kukri_c20844_116	1D	68	0.152854575095112	0.305045871559633	218	NA	NA	0.973772376971914	0.0558162835449529
RAC875_rep_c112807_403	2B	20	0.153238583824631	0.314220183486239	218	NA	NA	0.973772376971914	-0.0539077595186495
Excalibur_rep_c109101_94	2D	2	0.153291252400904	0.284403669724771	218	NA	NA	0.973772376971914	-0.0544238350623747
IAAV4514	6B	65	0.153310272832159	0.185779816513761	218	NA	NA	0.973772376971914	-0.0691392627214036
BS00010130_51	1B	76	0.153412630934757	0.305045871559633	218	NA	NA	0.973772376971914	0.0573552521796259
BS00106008_51	3A	177	0.154032526293342	0.206422018348624	218	NA	NA	0.973772376971914	-0.0611747563890663
Ra_c700_2210	5A	63	0.15408892056803	0.204128440366973	218	NA	NA	0.973772376971914	-0.0604180584355838
BS00074817_51	1D	68	0.154205126250158	0.309633027522936	218	NA	NA	0.973772376971914	-0.0556112467844923
wsnp_JD_c64_103934	4A	12	0.154326718294507	0.295871559633028	218	NA	NA	0.973772376971914	-0.0544443625824531
Tdurum_contig82534_311	7B	140	0.155019819668361	0.431192660550459	218	NA	NA	0.973772376971914	-0.0498317972419322
wsnp_Ex_c14248_22204549	7B	70	0.155120804107153	0.311926605504587	218	NA	NA	0.973772376971914	0.0669622158977887
RAC875_c99084_580	7B	71	0.155165210421411	0.31651376146789	218	NA	NA	0.973772376971914	0.0654861484716793
RAC875_c1638_165	7B	65	0.155240433123443	0.231651376146789	218	NA	NA	0.973772376971914	0.0628066288442373
Kukri_c338_330	6B	113	0.155312088724138	0.0619266055045872	218	NA	NA	0.973772376971914	-0.106942575963487
Kukri_c338_109	6B	113	0.155312088724346	0.0619266055045872	218	NA	NA	0.973772376971914	0.106942575963534
wsnp_Ex_c11131_18036595	5B	124	0.155337593896017	0.458715596330275	218	NA	NA	0.973772376971914	0.05028066697332
RAC875_c36922_829	3A	24	0.155355662632649	0.456422018348624	218	NA	NA	0.973772376971914	-0.0512151811563069
Kukri_c10757_183	7A	209	0.155522377802485	0.055045871559633	218	NA	NA	0.973772376971914	0.107526054306376
Excalibur_c1529_1644	3A	15	0.155614718911112	0.444954128440367	218	NA	NA	0.973772376971914	-0.0510490949264124
RFL_Contig2656_871	2A	149	0.15575377703943	0.119266055045872	218	NA	NA	0.973772376971914	-0.0755422245588377
BS00022537_51	5D	198	0.155849174273002	0.48394495412844	218	NA	NA	0.973772376971914	-0.049220523343994
Tdurum_contig41945_748	1B	100	0.155955503546589	0.123853211009174	218	NA	NA	0.973772376971914	-0.0743242018231882
wsnp_BE403956A_Ta_2_3	1A	71	0.156011085202891	0.357798165137615	218	NA	NA	0.973772376971914	0.0540455368325787
BS00089524_51	1B	44	0.156181031185452	0.213302752293578	218	NA	NA	0.973772376971914	0.0612135038739323
BS00009287_51	5D	198	0.156297540763175	0.472477064220184	218	NA	NA	0.973772376971914	0.0486966128790201
BobWhite_c26374_339	2A	74	0.15649174494025	0.428899082568807	218	NA	NA	0.973772376971914	0.0498583139693576
BS00011962_51	6A	141	0.156495528820622	0.325688073394495	218	NA	NA	0.973772376971914	-0.0537981514263048
BS00068485_51	7D	26	0.156641088454714	0.169724770642202	218	NA	NA	0.973772376971914	-0.0678168085081783
wsnp_Ku_c2185_4218722	5B	77	0.156687826630009	0.279816513761468	218	NA	NA	0.973772376971914	0.0633721958282756
Excalibur_c5083_718	6B	80	0.156700536225281	0.305045871559633	218	NA	NA	0.973772376971914	0.0552515175734847
JD_c16284_736	5B	39	0.15691539176153	0.222477064220184	218	NA	NA	0.973772376971914	-0.0604726278162957
Kukri_c28117_583	5B	49	0.157445550668541	0.465596330275229	218	NA	NA	0.973772376971914	-0.0492624094311438
wsnp_Ex_c21198_30327016	1B	84	0.157535669033049	0.208715596330275	218	NA	NA	0.973772376971914	-0.0668194239172717
wsnp_Ex_c2171_4072995	5A	148	0.157540440772436	0.236238532110092	218	NA	NA	0.973772376971914	-0.0603269250238938
BS00035307_51	4A	12	0.15758828882647	0.307339449541284	218	NA	NA	0.973772376971914	0.0536339499413749
IAAV5331	2B	96	0.15766538757983	0.135321100917431	218	NA	NA	0.973772376971914	0.0716098472572284
BS00070695_51	1A	150	0.157794711600374	0.247706422018349	218	NA	NA	0.973772376971914	-0.0594152488134263
wsnp_RFL_Contig3054_2955094	7B	69	0.157807250661737	0.318807339449541	218	NA	NA	0.973772376971914	0.0646970712991433
wsnp_Ex_c5457_9632050	3B	69	0.157933186351274	0.291284403669725	218	NA	NA	0.973772376971914	0.0541496890480477
wsnp_CAP11_c323_263628	3B	62	0.158159123314189	0.490825688073395	218	NA	NA	0.973772376971914	0.0505089026549115
IAAV5841	1D	93	0.158278570766318	0.396788990825688	218	NA	NA	0.973772376971914	-0.0520378008550324
BS00065146_51	1A	70	0.158355324628621	0.353211009174312	218	NA	NA	0.973772376971914	0.0534853218512374
Tdurum_contig54967_581	6B	59	0.158781690123156	0.160550458715596	218	NA	NA	0.973772376971914	-0.0753063652728923
wsnp_Ex_c42720_49228237	2A	104	0.160013170130041	0.261467889908257	218	NA	NA	0.973772376971914	0.0548495613051809
wsnp_CAP11_c1506_840951	5A	98	0.160395288403614	0.224770642201835	218	NA	NA	0.973772376971914	-0.0589449928722523
Jagger_c1231_85	6B	112	0.160615164311776	0.213302752293578	218	NA	NA	0.973772376971914	0.0700375892026344
IAAV3315	7A	136	0.160668055561499	0.327981651376147	218	NA	NA	0.973772376971914	0.0515125979661413
Ku_c43151_811	7A	217	0.16084978893969	0.410550458715596	218	NA	NA	0.973772376971914	-0.0537071781786373
wsnp_Ex_c19516_28481857	2A	6	0.160857375558355	0.444954128440367	218	NA	NA	0.973772376971914	0.0493224709090612
Ku_c29856_132	7A	136	0.160873131229807	0.493119266055046	218	NA	NA	0.973772376971914	-0.0495857778313304
wsnp_Ex_c18669_27544717	6B	63	0.160893413712991	0.495412844036697	218	NA	NA	0.973772376971914	-0.0538608128972395
BS00063946_51	3B	95	0.16097624476588	0.344036697247706	218	NA	NA	0.973772376971914	0.0502000994582215
wsnp_Ex_c54357_57265797	3B	63	0.161503816290053	0.288990825688073	218	NA	NA	0.973772376971914	0.052467567270849
Kukri_c12817_59	3B	51	0.161875535938354	0.497706422018349	218	NA	NA	0.973772376971914	0.0499083901217432
Tdurum_contig77551_589	3B	51	0.161875535938523	0.497706422018349	218	NA	NA	0.973772376971914	-0.0499083901217254
Kukri_c38732_225	6B	59	0.162103038467263	0.165137614678899	218	NA	NA	0.973772376971914	-0.0746272921661273
Tdurum_contig49145_914	2A	143	0.162248124786053	0.424311926605505	218	NA	NA	0.973772376971914	0.0502156510935983
BobWhite_rep_c64049_232	2B	109	0.162263678281282	0.165137614678899	218	NA	NA	0.973772376971914	0.0720469295954089
Tdurum_contig42112_2432	2B	109	0.162329896981455	0.0825688073394495	218	NA	NA	0.973772376971914	0.0912236732120135
BobWhite_rep_c62964_873	2A	102	0.162413369078922	0.0802752293577982	218	NA	NA	0.973772376971914	0.0877195990077659
wsnp_Ex_c1137_2182795	1A	35	0.16246752099737	0.252293577981651	218	NA	NA	0.973772376971914	-0.0580213343637155
Excalibur_rep_c84475_162	6B	65	0.16273002925384	0.311926605504587	218	NA	NA	0.973772376971914	-0.0528909939568027
wsnp_Ku_c10939_17975681	7B	72	0.162841095363709	0.307339449541284	218	NA	NA	0.973772376971914	-0.0648821043489995
BS00086534_51	2D	97	0.163234494741363	0.172018348623853	218	NA	NA	0.973772376971914	-0.0754957042197191
wsnp_BE586140D_Ta_2_2	1D	68	0.163267596945427	0.215596330275229	218	NA	NA	0.973772376971914	0.060200684819165
Tdurum_contig48658_802	5B	49	0.163374338330962	0.470183486238532	218	NA	NA	0.973772376971914	-0.048689996556794
Kukri_c38732_246	6B	59	0.163401286813472	0.160550458715596	218	NA	NA	0.973772376971914	0.0741308226041966
wsnp_Ex_c5334_9427658	6B	65	0.163606786130101	0.31651376146789	218	NA	NA	0.973772376971914	-0.0525896799002794
Ra_c9061_2115	3B	73	0.163771081957016	0.213302752293578	218	NA	NA	0.973772376971914	-0.0584075140890263
wsnp_Ex_c7291_12517871	3B	73	0.163771081957016	0.213302752293578	218	NA	NA	0.973772376971914	-0.0584075140890263
D_GB5Y7FA02HBLTO_213	1D	68	0.164248800315294	0.270642201834862	218	NA	NA	0.973772376971914	0.0538730938078515
RAC875_c818_1185	1B	115	0.16443696291058	0.181192660550459	218	NA	NA	0.973772376971914	-0.0662727651854311
wsnp_Ex_c1603_3056226	6B	64	0.164536329902014	0.490825688073394	218	NA	NA	0.973772376971914	0.0537580471480812
CAP7_c915_121	3A	177	0.16457383212017	0.227064220183486	218	NA	NA	0.973772376971914	0.0566737063950633
BS00078324_51	7A	136	0.164729885312186	0.463302752293578	218	NA	NA	0.973772376971914	-0.0499659131305314
BS00022267_51	5D	198	0.164903787819853	0.474770642201835	218	NA	NA	0.973772376971914	-0.047946592678521
wsnp_Ex_c1782_3365844	2A	102	0.164927010106177	0.0825688073394495	218	NA	NA	0.973772376971914	0.0854554741494109
wsnp_Ex_rep_c101866_87158671	2A	102	0.164927010106589	0.0825688073394495	218	NA	NA	0.973772376971914	-0.0854554741493985
RAC875_c2464_274	3A	78	0.165181095863947	0.254587155963303	218	NA	NA	0.973772376971914	0.0576281157763923
IAAV7131	1A	71	0.165202107677195	0.055045871559633	218	NA	NA	0.973772376971914	0.111494543225945
RAC875_c33300_141	1A	71	0.165202107677195	0.055045871559633	218	NA	NA	0.973772376971914	0.111494543225945
wsnp_Ex_c5634_9906981	1A	71	0.165202107677195	0.055045871559633	218	NA	NA	0.973772376971914	0.111494543225945
wsnp_Ex_rep_c105541_89932598	1A	71	0.165202107677195	0.055045871559633	218	NA	NA	0.973772376971914	0.111494543225945
wsnp_Ku_c17726_26872129	1A	71	0.165202107677195	0.055045871559633	218	NA	NA	0.973772376971914	0.111494543225945
CAP12_c6266_298	1A	71	0.165202107677351	0.055045871559633	218	NA	NA	0.973772376971914	-0.111494543225927
CAP12_c6266_339	1A	71	0.165202107677351	0.055045871559633	218	NA	NA	0.973772376971914	-0.111494543225927
wsnp_Ex_c33831_42253707	1A	70	0.165202107677351	0.055045871559633	218	NA	NA	0.973772376971914	-0.111494543225927
RAC875_c19904_308	2A	135	0.165833057768876	0.442660550458716	218	NA	NA	0.973772376971914	-0.0490525080995017
IAAV7428	1B	115	0.165941211017138	0.220183486238532	218	NA	NA	0.973772376971914	0.0594548164017077
wsnp_Ex_c6094_10663424	4A	127	0.166291948417373	0.155963302752294	218	NA	NA	0.973772376971914	-0.0640014387981793
Excalibur_c39808_453	3A	123	0.166409231404095	0.211009174311927	218	NA	NA	0.973772376971914	0.05711949978744
wsnp_Ra_c27984_37480491	3A	111	0.166798108994206	0.463302752293578	218	NA	NA	0.973772376971914	0.0493527543144801
IACX293	1A	71	0.167131735537087	0.357798165137615	218	NA	NA	0.973772376971914	0.0524680256658101
BS00056932_51	5A	16	0.167240631435441	0.438073394495413	218	NA	NA	0.973772376971914	-0.0475012642974733
CAP7_c6223_318	5B	68	0.167309060737094	0.412844036697248	218	NA	NA	0.973772376971914	-0.0540382486807527
RAC875_c97163_563	5B	68	0.167309060737094	0.412844036697248	218	NA	NA	0.973772376971914	-0.0540382486807527
IAAV6876	5B	68	0.167309060737125	0.412844036697248	218	NA	NA	0.973772376971914	0.0540382486807687
Excalibur_c12169_1088	2A	102	0.167430159746877	0.31651376146789	218	NA	NA	0.973772376971914	-0.0505767231290815
Excalibur_c96483_520	7A	136	0.167502924675456	0.497706422018349	218	NA	NA	0.973772376971914	-0.0473583813830167
Ra_c10284_405	3D	70	0.16786819635149	0.364678899082569	218	NA	NA	0.973772376971914	-0.0502378318616952
Tdurum_contig28353_1628	5B	119	0.167895598079265	0.337155963302752	218	NA	NA	0.973772376971914	0.0515589160686396
BS00073879_51	6B	59	0.168101201332042	0.364678899082569	218	NA	NA	0.973772376971914	-0.0553418656973061
Excalibur_c8009_325	2A	142	0.168173318546072	0.197247706422018	218	NA	NA	0.973772376971914	-0.0627515752477796
RAC875_c41604_1001	6B	65	0.168602990721489	0.325688073394495	218	NA	NA	0.973772376971914	-0.0521756827870572
BS00081680_51	1A	37	0.168622744255775	0.470183486238532	218	NA	NA	0.973772376971914	0.0479473037628217
Tdurum_contig75938_1546	1B	61	0.168664410948481	0.153669724770642	218	NA	NA	0.973772376971914	-0.0649153107872138
wsnp_Ex_c1319_2522992	6B	65	0.168678903098498	0.185779816513762	218	NA	NA	0.973772376971914	0.0648691727907931
RAC875_c19099_308	5B	69	0.168707580047186	0.222477064220183	218	NA	NA	0.973772376971914	-0.0741782886141458
IAAV4582	7B	145	0.168770640309765	0.206422018348624	218	NA	NA	0.973772376971914	0.0578220679270229
wsnp_Ex_rep_c107911_91350866	1B	84	0.168775165198698	0.204128440366972	218	NA	NA	0.973772376971914	-0.0665232325855261
JD_c3737_285	1D	68	0.16902656560144	0.26605504587156	218	NA	NA	0.973772376971914	0.0531547318505119
IACX9279	6B	63	0.169058704369885	0.495412844036697	218	NA	NA	0.973772376971914	-0.0527462961617982
Tdurum_contig67656_387	1B	100	0.169105436316796	0.128440366972477	218	NA	NA	0.973772376971914	-0.0718647949207272
wsnp_Ku_rep_c70220_69775367	5B	69	0.169133345604016	0.405963302752294	218	NA	NA	0.973772376971914	0.0544959291020426
Tdurum_contig31131_198	5B	49	0.169194299461759	0.461009174311927	218	NA	NA	0.973772376971914	0.0479556155569618
RAC875_c32503_134	2B	95	0.169473222491621	0.378440366972477	218	NA	NA	0.973772376971914	0.0478587530843608
wsnp_Ex_c34011_42398664	6B	66	0.169500681971067	0.247706422018349	218	NA	NA	0.973772376971914	-0.0568772951719207
BobWhite_c4852_323	5B	40	0.169505744004836	0.465596330275229	218	NA	NA	0.973772376971914	0.0507181226433104
Ra_c34214_1320	2A	102	0.169782851915629	0.444954128440367	218	NA	NA	0.973772376971914	-0.0483012995586147
Excalibur_rep_c106935_390	3B	71	0.169828631618143	0.364678899082569	218	NA	NA	0.973772376971914	0.0488476900684951
Tdurum_contig83087_104	6A	141	0.170176819567257	0.488532110091743	218	NA	NA	0.973772376971914	0.0470503796240465
BobWhite_rep_c48835_225	6B	64	0.170204444968735	0.490825688073394	218	NA	NA	0.973772376971914	0.0528673981160992
BS00009549_51	3B	80	0.170224549800113	0.165137614678899	218	NA	NA	0.973772376971914	0.0636934516578478
BS00070507_51	5B	52	0.170239898570485	0.369266055045872	218	NA	NA	0.973772376971914	0.0505806705992207
wsnp_Ex_c10718_17457870	6A	131	0.170559901253927	0.293577981651376	218	NA	NA	0.973772376971914	-0.0554046149876797
BS00094681_51	1A	71	0.171324286638766	0.360091743119266	218	NA	NA	0.973772376971914	0.0515386647687066
IAAV2593	5B	123	0.171330753963969	0.231651376146789	218	NA	NA	0.973772376971914	-0.0599228555624514
wsnp_Ex_c42653_49180485	7A	115	0.171397545841871	0.330275229357798	218	NA	NA	0.973772376971914	-0.0517035829575399
BobWhite_c12144_216	2B	20	0.171492983999921	0.220183486238532	218	NA	NA	0.973772376971914	-0.0580241103060608
IACX1947	5B	147	0.171806751343818	0.270642201834862	218	NA	NA	0.973772376971914	0.059788464678963
wsnp_Ex_c17693_26438399	7A	130	0.171809358628725	0.385321100917431	218	NA	NA	0.973772376971914	-0.0514586049488912
wsnp_Ku_rep_c89089_82009060	1B	84	0.171878934552724	0.211009174311927	218	NA	NA	0.973772376971914	0.0638879791180358
wsnp_Ra_c39562_47242455	5B	110	0.172030215170061	0.472477064220184	218	NA	NA	0.973772376971914	0.0483339302990711
Excalibur_c24829_189	3A	157	0.172199409608377	0.298165137614679	218	NA	NA	0.973772376971914	-0.0503835698848318
wsnp_Ra_c132_291198	3A	124	0.172443205090262	0.215596330275229	218	NA	NA	0.973772376971914	-0.0558099799853728
BS00021660_51	5A	43	0.172571596816769	0.153669724770642	218	NA	NA	0.973772376971914	0.0644741938339495
Kukri_c3501_1175	2B	157	0.17298158632643	0.110091743119266	218	NA	NA	0.973772376971914	-0.0742774184109241
Kukri_c29170_702	2A	125	0.173053270560664	0.155963302752294	218	NA	NA	0.973772376971914	-0.0654195620447595
Tdurum_contig6121_947	6B	60	0.17306491120453	0.362385321100917	218	NA	NA	0.973772376971914	-0.0544284251926577
wsnp_Ex_c16551_25060833	5A	23	0.173192783409091	0.153669724770642	218	NA	NA	0.973772376971914	-0.0662369171378998
RAC875_c26400_88	6B	65	0.173369281591432	0.174311926605505	218	NA	NA	0.973772376971914	0.066798692228538
BS00003955_51	6B	65	0.173369281591711	0.174311926605505	218	NA	NA	0.973772376971914	-0.0667986922285007
BS00064654_51	6B	65	0.173369281591711	0.174311926605505	218	NA	NA	0.973772376971914	-0.0667986922285007
Excalibur_c83451_218	6B	65	0.173369281591711	0.174311926605505	218	NA	NA	0.973772376971914	-0.0667986922285007
wsnp_Ra_rep_c73725_71801179	6B	65	0.173369281591711	0.174311926605505	218	NA	NA	0.973772376971914	-0.0667986922285007
RFL_Contig5450_993	1A	71	0.173621692330269	0.254587155963303	218	NA	NA	0.973772376971914	-0.0560105885043498
Kukri_c7794_1247	6A	74	0.173748264951992	0.291284403669725	218	NA	NA	0.973772376971914	0.0520092889990984
Kukri_c9133_2211	1B	85	0.174235978153631	0.240825688073394	218	NA	NA	0.973772376971914	-0.0594368523817295
BS00063423_51	5B	50	0.174496998590494	0.220183486238532	218	NA	NA	0.973772376971914	-0.0556908313185307
RFL_Contig3425_378	7A	119	0.174617659596813	0.0642201834862385	218	NA	NA	0.973772376971914	-0.0932846627238773
wsnp_Ku_c23598_33524490	2A	17	0.174617929020671	0.48394495412844	218	NA	NA	0.973772376971914	0.0472437755180728
RAC875_rep_c106118_339	5A	39	0.174624726964286	0.458715596330275	218	NA	NA	0.973772376971914	-0.047050077927862
wsnp_Ku_c1205_2398925	4A	61	0.174674723478293	0.0596330275229358	218	NA	NA	0.973772376971914	0.0965224019406579
Excalibur_c8675_1550	5B	72	0.174729338995119	0.321100917431193	218	NA	NA	0.973772376971914	-0.0518017202606824
IAAV547	5B	72	0.174729338995119	0.321100917431193	218	NA	NA	0.973772376971914	-0.0518017202606824
RAC875_c14852_2171	6B	60	0.174870289424419	0.378440366972477	218	NA	NA	0.973772376971914	0.0537721325381852
Excalibur_c74858_243	5B	15	0.175096634455718	0.481651376146789	218	NA	NA	0.973772376971914	0.046734821237278
Kukri_c55362_75	6D	19	0.175122634219505	0.245412844036697	218	NA	NA	0.973772376971914	0.0553785504867328
BS00089283_51	4A	38	0.175395457518821	0.493119266055046	218	NA	NA	0.973772376971914	0.0467157570265204
Excalibur_c9846_1720	5A	67	0.175700233747856	0.174311926605505	218	NA	NA	0.973772376971914	0.0613437263633934
JD_c5000_410	5A	67	0.175700233748066	0.174311926605505	218	NA	NA	0.973772376971914	-0.0613437263633614
Kukri_c52356_96	2B	114	0.175869037059423	0.0963302752293578	218	NA	NA	0.973772376971914	-0.0829251027131477
Excalibur_c94756_540	1B	58	0.176083437237542	0.19954128440367	218	NA	NA	0.973772376971914	-0.0571023176561347
wsnp_Ex_c9750_16105678	6B	72	0.176555042598557	0.185779816513762	218	NA	NA	0.973772376971914	-0.0595365458491024
BS00022475_51	7A	136	0.176757484173471	0.330275229357798	218	NA	NA	0.973772376971914	-0.0498573365736341
RAC875_rep_c91134_949	2B	114	0.176947486177935	0.0573394495412844	218	NA	NA	0.973772376971914	-0.101753209680496
wsnp_Ku_c12701_20446223	7A	114	0.177012669191008	0.337155963302752	218	NA	NA	0.973772376971914	0.0506587349065128
Kukri_rep_c68124_672	2B	97	0.17705917788052	0.408256880733945	218	NA	NA	0.973772376971914	0.0468333923638742
tplb0062a17_679	3B	80	0.177163721900549	0.465596330275229	218	NA	NA	0.973772376971914	-0.0483229038029158
Tdurum_contig76559_124	4B	37	0.177248420015659	0.334862385321101	218	NA	NA	0.973772376971914	0.0491937259844129
BobWhite_c11861_557	5B	68	0.177555988773672	0.403669724770642	218	NA	NA	0.973772376971914	0.0528615322263875
Tdurum_contig46030_580	3B	100	0.177606020007811	0.288990825688073	218	NA	NA	0.973772376971914	-0.0499669910564329
Kukri_c4581_737	5B	118	0.177690027631898	0.33256880733945	218	NA	NA	0.973772376971914	0.0506689437520418
Kukri_c3773_1450	3B	12	0.177843272759329	0.399082568807339	218	NA	NA	0.973772376971914	0.0494558169643291
BobWhite_c17750_568	6B	64	0.177959727899366	0.488532110091743	218	NA	NA	0.973772376971914	-0.0520446226856919
wsnp_Ex_c39304_46634878	6B	63	0.178007415018116	0.298165137614679	218	NA	NA	0.973772376971914	-0.053398818929816
RAC875_rep_c109433_782	3A	105	0.178073039728498	0.481651376146789	218	NA	NA	0.973772376971914	0.0476544023229124
Ku_c22026_1410	6B	64	0.178294532854355	0.495412844036697	218	NA	NA	0.973772376971914	-0.0513966540324606
BobWhite_c948_52	2B	96	0.178370738995124	0.126146788990826	218	NA	NA	0.973772376971914	-0.0703231742681956
Kukri_c39873_66	6A	13	0.178764320864331	0.323394495412844	218	NA	NA	0.973772376971914	-0.0505304417823655
Ra_c17341_2119	7A	114	0.178896885022	0.337155963302752	218	NA	NA	0.973772376971914	-0.0503888575300753
BobWhite_rep_c64944_264	3B	73	0.179115245116402	0.208715596330275	218	NA	NA	0.973772376971914	0.0568624397085848
wsnp_Ex_c25505_34771897	6B	60	0.179335019866295	0.497706422018349	218	NA	NA	0.973772376971914	-0.0514951604207532
Tdurum_contig15235_951	6B	65	0.179410526371433	0.174311926605505	218	NA	NA	0.973772376971914	-0.0652783015314657
wsnp_Ku_c46762_53407442	3A	173	0.179621526529706	0.371559633027523	218	NA	NA	0.973772376971914	0.0498660446995078
BobWhite_c47709_141	7A	98	0.179855434651872	0.286697247706422	218	NA	NA	0.973772376971914	0.0510952850476869
BS00010993_51	6B	79	0.180258677075127	0.169724770642202	218	NA	NA	0.973772376971914	0.0614101388362913
BobWhite_c3392_749	6B	79	0.180258677075495	0.169724770642202	218	NA	NA	0.973772376971914	-0.0614101388362727
wsnp_Ku_c2119_4098330	6B	8	0.180298591126116	0.151376146788991	218	NA	NA	0.973772376971914	0.0644969761290168
IAAV7376	4A	50	0.180421191669193	0.337155963302752	218	NA	NA	0.973772376971914	0.0491883201936858
wsnp_Ex_c16569_25082817	3B	141	0.180482840057918	0.325688073394495	218	NA	NA	0.973772376971914	-0.0498532738730511
Ra_c17341_2122	7A	115	0.180514561158148	0.334862385321101	218	NA	NA	0.973772376971914	0.0504505132717945
Ku_c23207_988	3B	62	0.180529743215111	0.497706422018349	218	NA	NA	0.973772376971914	0.0477308982363684
RAC875_rep_c85751_123	6B	72	0.180770585207577	0.162844036697248	218	NA	NA	0.973772376971914	-0.064852215344545
Excalibur_c16569_535	3B	141	0.180987213129428	0.325688073394495	218	NA	NA	0.973772376971914	-0.0496432052475129
wsnp_Ex_c23230_32466568	1B	84	0.181031687045346	0.201834862385321	218	NA	NA	0.973772376971914	-0.064754002491247
wsnp_Ex_c7362_12622736	4B	47	0.181575597150165	0.298165137614679	218	NA	NA	0.973772376971914	-0.0497178894537509
CAP12_c2978_93	1D	68	0.181958557354722	0.314220183486239	218	NA	NA	0.973772376971914	-0.051976999435567
RAC875_c101391_521	5A	67	0.182316701627222	0.176605504587156	218	NA	NA	0.973772376971914	0.0599183440218898
Tdurum_contig46583_2203	4A	147	0.182326132692841	0.110091743119266	218	NA	NA	0.973772376971914	-0.0734117749731009
wsnp_BF202806B_Ta_2_1	7B	134	0.182366609619444	0.135321100917431	218	NA	NA	0.973772376971914	0.0674238624277201
wsnp_Ex_rep_c109274_92142043	6A	141	0.182678083705641	0.486238532110092	218	NA	NA	0.973772376971914	-0.0459541494805222
RFL_Contig5917_2433	2D	45	0.182763050843284	0.330275229357798	218	NA	NA	0.973772376971914	0.0521288626631158
RFL_Contig1823_1044	1B	118	0.183206063542216	0.454128440366972	218	NA	NA	0.973772376971914	0.0468585370630468
wsnp_Ex_c9470_15701734	6B	65	0.183267546347251	0.321100917431193	218	NA	NA	0.973772376971914	-0.0501518974687407
BS00067150_51	5A	99	0.183350192930879	0.121559633027523	218	NA	NA	0.973772376971914	-0.0718176553461021
RAC875_c826_2186	1A	62	0.183418026205059	0.435779816513762	218	NA	NA	0.973772376971914	0.0462815152370606
BS00068863_51	7A	42	0.18347254419524	0.389908256880734	218	NA	NA	0.973772376971914	-0.046548959624868
Excalibur_c4361_309	6B	64	0.183474136795172	0.493119266055046	218	NA	NA	0.973772376971914	0.0513460723724233
Ra_c10469_616	6B	63	0.183474136795172	0.493119266055046	218	NA	NA	0.973772376971914	0.0513460723724233
wsnp_Ex_c43809_50018316	6B	63	0.183474136795172	0.493119266055046	218	NA	NA	0.973772376971914	0.0513460723724233
IAAV6675	6B	63	0.183474136795389	0.493119266055046	218	NA	NA	0.973772376971914	-0.0513460723724002
wsnp_Ex_c33813_42239400	6B	64	0.183474136795389	0.493119266055046	218	NA	NA	0.973772376971914	-0.0513460723724002
wsnp_RFL_Contig2073_1317762	3B	73	0.183706088175784	0.215596330275229	218	NA	NA	0.973772376971914	0.0553393356115803
wsnp_Ex_c5657_9942445	3B	62	0.183763263657976	0.144495412844037	218	NA	NA	0.973772376971914	-0.0638310722940858
wsnp_Ex_c13109_20725640	1B	84	0.183846382358419	0.206422018348624	218	NA	NA	0.973772376971914	0.0634037046659444
wsnp_Ex_rep_c107911_91350930	1B	84	0.183846382358734	0.206422018348624	218	NA	NA	0.973772376971914	-0.0634037046659071
Tdurum_contig100004_204	3B	92	0.184053863113374	0.270642201834862	218	NA	NA	0.973772376971914	0.0505712879718629
RAC875_c34939_86	7B	167	0.184222560382171	0.160550458715596	218	NA	NA	0.973772376971914	-0.0618966307652853
wsnp_Ex_c8400_14157318	7B	134	0.184258738741319	0.348623853211009	218	NA	NA	0.973772376971914	-0.0480573134849109
IAAV1798	2B	173	0.184412626128057	0.318807339449541	218	NA	NA	0.973772376971914	-0.0506852095671775
Excalibur_c20597_569	6A	13	0.184419072382483	0.206422018348624	218	NA	NA	0.973772376971914	0.0555338191939967
RAC875_c32212_84	7A	136	0.184735226435371	0.412844036697248	218	NA	NA	0.973772376971914	-0.0480042972369521
wsnp_Ku_c13043_20902807	1B	84	0.184864383376834	0.23394495412844	218	NA	NA	0.973772376971914	-0.0586581323820763
wsnp_Ex_c1153_2213588	6A	141	0.185008887745279	0.490825688073395	218	NA	NA	0.973772376971914	0.0456026185578153
BobWhite_c8253_397	2B	109	0.185112164516823	0.158256880733945	218	NA	NA	0.973772376971914	-0.0686848829622733
BS00063368_51	2A	150	0.185212403566257	0.165137614678899	218	NA	NA	0.973772376971914	0.0685781340499005
BS00065864_51	5B	161	0.18526388361514	0.325688073394495	218	NA	NA	0.973772376971914	0.0515560725227608
wsnp_Ex_c2171_4073721	5A	148	0.185512024418508	0.231651376146789	218	NA	NA	0.973772376971914	0.0563730832394373
wsnp_Ex_c4408_7939986	7B	70	0.185763614738906	0.305045871559633	218	NA	NA	0.973772376971914	-0.0622689814763362
IAAV2077	5B	71	0.185906837941773	0.410550458715596	218	NA	NA	0.973772376971914	0.0516115851564898
Tdurum_contig43844_1266	5A	59	0.186073436276003	0.461009174311927	218	NA	NA	0.973772376971914	-0.0460617060673361
Kukri_c4204_1673	1A	151	0.186184712679015	0.323394495412844	218	NA	NA	0.973772376971914	-0.0490314296850727
wsnp_JD_c29019_23208279	3B	82	0.186463623210724	0.213302752293578	218	NA	NA	0.973772376971914	0.0544534603848259
wsnp_Ra_c3766_6947263	6B	59	0.186519031389212	0.162844036697248	218	NA	NA	0.973772376971914	-0.0706072192304354
wsnp_Ku_c7890_13513783	5A	32	0.186579892480604	0.405963302752294	218	NA	NA	0.973772376971914	-0.0457746680268798
Excalibur_c76665_98	2B	109	0.18680013944154	0.151376146788991	218	NA	NA	0.973772376971914	-0.0707752245843878
BS00064767_51	5B	52	0.187117078801793	0.387614678899083	218	NA	NA	0.973772376971914	-0.0487083870250693
RAC875_c14064_177	7B	167	0.187627211327004	0.142201834862385	218	NA	NA	0.973772376971914	0.0642849024348564
Tdurum_contig34149_219	3B	11	0.187933212195083	0.486238532110092	218	NA	NA	0.973772376971914	0.0453863654046298
BS00109991_51	1A	104	0.188098161620853	0.362385321100917	218	NA	NA	0.973772376971914	-0.0469040832021399
BS00083630_51	6A	13	0.188146332955716	0.194954128440367	218	NA	NA	0.973772376971914	0.0579914433564745
BS00111112_51	7A	98	0.188194693273491	0.288990825688073	218	NA	NA	0.973772376971914	-0.0502108091905455
Excalibur_c7026_2635	1A	53	0.188251797012195	0.222477064220184	218	NA	NA	0.973772376971914	0.0574027350451196
Tdurum_contig54689_646	5A	130	0.188324002548221	0.362385321100917	218	NA	NA	0.973772376971914	0.0486614165532586
wsnp_Ex_rep_c67394_65974276	5A	43	0.188387910268212	0.151376146788991	218	NA	NA	0.973772376971914	0.0622933994643091
RAC875_c47003_445	7B	74	0.18839667997135	0.174311926605505	218	NA	NA	0.973772376971914	0.0610088365469768
Excalibur_c15029_144	7B	74	0.18839667997141	0.174311926605505	218	NA	NA	0.973772376971914	-0.0610088365469537
RFL_Contig622_1601	3B	69	0.18840188315702	0.213302752293578	218	NA	NA	0.973772376971914	-0.0546215908450414
wsnp_Ex_rep_c68003_66744451	5B	72	0.188630765539184	0.181192660550459	218	NA	NA	0.973772376971914	-0.0653370279341754
Tdurum_contig9144_222	1B	171	0.188683442847045	0.279816513761468	218	NA	NA	0.973772376971914	0.0512349320042595
RFL_Contig2834_890	7A	220	0.188867236568614	0.44954128440367	218	NA	NA	0.973772376971914	0.0467115876681685
Ku_c2606_779	6B	64	0.188912061302475	0.493119266055046	218	NA	NA	0.973772376971914	-0.0501599424363519
BS00034085_51	7A	140	0.188952671340349	0.440366972477064	218	NA	NA	0.973772376971914	-0.0475477136677824
BS00107837_51	1D	164	0.189374840200904	0.30045871559633	218	NA	NA	0.973772376971914	0.0492506707708742
wsnp_RFL_Contig3943_4376736	6B	63	0.189382565984978	0.495412844036697	218	NA	NA	0.973772376971914	-0.0502032885220629
wsnp_Ex_c24927_34181611	6B	76	0.18939179892762	0.146788990825688	218	NA	NA	0.973772376971914	0.0632358971138274
Kukri_rep_c70103_146	3B	62	0.189695707177668	0.5	218	NA	NA	0.973772376971914	0.0466125895123213
wsnp_Ex_c37502_45236634	4B	38	0.189788752668171	0.146788990825688	218	NA	NA	0.973772376971914	-0.0637256422225692
BS00032082_51	5B	147	0.19001338511641	0.282110091743119	218	NA	NA	0.973772376971914	-0.0574616541349897
BS00022145_51	7A	114	0.190754470103102	0.332568807339449	218	NA	NA	0.973772376971914	0.0493298444113037
wsnp_RFL_Contig3917_4326857	2B	126	0.190976648687952	0.26605504587156	218	NA	NA	0.973772376971914	-0.0524469405286077
Kukri_c41694_285	6B	65	0.191106960282633	0.174311926605505	218	NA	NA	0.973772376971914	0.0637573031833512
BS00049644_51	2A	109	0.191247197162887	0.355504587155963	218	NA	NA	0.973772376971914	-0.0474811355225242
Tdurum_contig52096_330	7B	157	0.191617438651226	0.38302752293578	218	NA	NA	0.973772376971914	0.0458015703519177
wsnp_Ex_c14586_22625563	6B	65	0.191736414162909	0.325688073394495	218	NA	NA	0.973772376971914	-0.048959000844583
tplb0028p23_852	3B	51	0.191890119372115	0.341743119266055	218	NA	NA	0.973772376971914	-0.051011009430864
BS00082760_51	6B	65	0.192175724873089	0.323394495412844	218	NA	NA	0.973772376971914	-0.0491676374166783
BS00041742_51	3A	152	0.192288833231427	0.119266055045872	218	NA	NA	0.973772376971914	-0.0700986403512118
wsnp_Ra_c16850_25605248	6B	65	0.192422116484555	0.178899082568807	218	NA	NA	0.973772376971914	-0.0631184537170562
RAC875_rep_c82061_78	3B	69	0.192509213669162	0.410550458715596	218	NA	NA	0.973772376971914	0.0454849050782578
BS00073670_51	5A	84	0.192793309175689	0.314220183486239	218	NA	NA	0.973772376971914	-0.0503948466716508
Excalibur_c37753_655	2B	126	0.192976771328123	0.259174311926606	218	NA	NA	0.973772376971914	0.0529229700506324
Excalibur_c2157_173	2B	126	0.192976771328301	0.259174311926605	218	NA	NA	0.973772376971914	-0.0529229700506093
Tdurum_contig97939_64	7B	145	0.193045121750452	0.192660550458716	218	NA	NA	0.973772376971914	-0.0561042869506956
JD_c8050_978	5B	45	0.193335255987808	0.19954128440367	218	NA	NA	0.973772376971914	-0.0609556971264666
BobWhite_c31163_694	2A	143	0.193456027587859	0.293577981651376	218	NA	NA	0.973772376971914	-0.0490237871684016
Kukri_c35661_63	6A	55	0.19348810480422	0.0573394495412844	218	NA	NA	0.973772376971914	0.0954878464218609
wsnp_Ex_rep_c71217_70021470	7A	130	0.193610486191022	0.123853211009174	218	NA	NA	0.973772376971914	-0.0724833775759635
wsnp_Ex_c1398_2677127	6B	65	0.193885381210476	0.325688073394495	218	NA	NA	0.973772376971914	-0.049230829733963
Ku_c4349_1791	5B	41	0.193997139864269	0.206422018348624	218	NA	NA	0.973772376971914	-0.0568418822203647
wsnp_Ex_rep_c69124_68035485	2A	104	0.194154343300645	0.0802752293577982	218	NA	NA	0.973772376971914	0.0816347506022472
wsnp_Ex_c60588_60977198	2A	104	0.194154343300861	0.0802752293577982	218	NA	NA	0.973772376971914	-0.0816347506022481
wsnp_Ex_rep_c95506_83475785	5B	41	0.194285628030682	0.224770642201835	218	NA	NA	0.973772376971914	-0.0581558668592237
wsnp_Ku_c3081_5776947	4A	58	0.194442064331561	0.470183486238532	218	NA	NA	0.973772376971914	0.0450862171363298
RAC875_c767_4007	6A	74	0.194478865713753	0.291284403669725	218	NA	NA	0.973772376971914	0.04963227983081
Ra_c4668_825	6A	12	0.194493489872319	0.387614678899083	218	NA	NA	0.973772376971914	-0.0467204070807536
wsnp_JD_c9040_9947841	7B	69	0.194667379938432	0.284403669724771	218	NA	NA	0.973772376971914	0.0596354091355646
wsnp_RFL_Contig3854_4205716	7B	70	0.195035697386832	0.270642201834862	218	NA	NA	0.973772376971914	-0.0595893161869157
Excalibur_rep_c79414_306	4B	37	0.195129395900286	0.401376146788991	218	NA	NA	0.973772376971914	-0.0452495206830026
wsnp_Ex_c24145_33394561	5D	205	0.195145061953013	0.277522935779816	218	NA	NA	0.973772376971914	0.0501566016008148
BobWhite_c13373_250	2A	19	0.195244743133277	0.488532110091743	218	NA	NA	0.973772376971914	0.0450527380858929
wsnp_Ku_c4078_7436510	3B	71	0.19525863486201	0.192660550458716	218	NA	NA	0.973772376971914	-0.0557724830621282
Excalibur_c63243_434	6B	61	0.195331276380902	0.282110091743119	218	NA	NA	0.973772376971914	0.0520442577564353
Excalibur_c14999_712	3B	69	0.195535433555544	0.201834862385321	218	NA	NA	0.973772376971914	-0.0549769996934621
BS00080047_51	6B	114	0.195624948366496	0.490825688073394	218	NA	NA	0.973772376971914	-0.0462615472823487
Excalibur_c37474_242	1A	71	0.195639914763105	0.256880733944954	218	NA	NA	0.973772376971914	0.0526285997161509
tplb0024j12_840	4A	50	0.195650449081895	0.348623853211009	218	NA	NA	0.973772376971914	0.0478599746618702
Kukri_c29655_194	1B	41	0.195766087181408	0.259174311926605	218	NA	NA	0.973772376971914	-0.0534603165296126
wsnp_Ex_c10955_17794520	4A	164	0.195870014787868	0.123853211009174	218	NA	NA	0.973772376971914	0.0674069803239945
Ex_c12763_662	1A	71	0.195904719672869	0.0573394495412844	218	NA	NA	0.973772376971914	-0.100782184177343
RAC875_c18539_1159	1A	75	0.195904719672869	0.0573394495412844	218	NA	NA	0.973772376971914	-0.100782184177343
wsnp_Ex_c1374_2630879	1A	71	0.195904719672869	0.0573394495412844	218	NA	NA	0.973772376971914	-0.100782184177343
Excalibur_c2578_1966	3A	85	0.195909156638023	0.431192660550459	218	NA	NA	0.973772376971914	-0.0457586218626282
RAC875_c45791_450	6B	65	0.196056890689684	0.185779816513761	218	NA	NA	0.973772376971914	-0.06137659517176
BobWhite_c12428_371	3A	152	0.196068585448371	0.126146788990826	218	NA	NA	0.973772376971914	0.0689552461577776
Tdurum_contig12551_233	5B	77	0.196210019388521	0.282110091743119	218	NA	NA	0.973772376971914	0.0574666675096971
BobWhite_c13238_386	5A	56	0.196219537242105	0.181192660550459	218	NA	NA	0.973772376971914	-0.0584557464561559
IACX6070	5B	124	0.196221772041364	0.451834862385321	218	NA	NA	0.973772376971914	0.0467521016512009
BS00110292_51	3B	70	0.196261697068003	0.151376146788991	218	NA	NA	0.973772376971914	0.0626356052442381
wsnp_CAP11_c1116_654940	5A	131	0.196297542318328	0.357798165137615	218	NA	NA	0.973772376971914	0.0484164970546459
wsnp_Ex_rep_c76495_73453891	6A	141	0.196370920636428	0.465596330275229	218	NA	NA	0.973772376971914	-0.0448564154093276
Excalibur_c46453_144	7A	217	0.196498444763034	0.16743119266055	218	NA	NA	0.973772376971914	0.0627269478631325
IAAV6312	2D	42	0.196707620401409	0.472477064220184	218	NA	NA	0.973772376971914	0.0500505354629741
wsnp_Ex_c12341_19693090	3A	123	0.197147600445157	0.282110091743119	218	NA	NA	0.973772376971914	0.0499802436640842
IAAV4781	3A	85	0.197270728512728	0.31651376146789	218	NA	NA	0.973772376971914	-0.0495913720199717
wsnp_BE637808A_Ta_2_1	4A	51	0.197322196000972	0.364678899082569	218	NA	NA	0.973772376971914	0.0487627109962538
Tdurum_contig52096_270	7B	155	0.197547577296857	0.371559633027523	218	NA	NA	0.973772376971914	0.0459135022672381
tplb0043h23_1346	1A	38	0.198181759620898	0.477064220183486	218	NA	NA	0.973772376971914	-0.0454698243092206
Tdurum_contig8448_363	7B	164	0.198402297616371	0.41743119266055	218	NA	NA	0.973772376971914	0.0455099201810629
CAP8_c2401_433	1D	45	0.198444484956547	0.327981651376147	218	NA	NA	0.973772376971914	-0.0475552362173097
wsnp_Ex_c14192_22135384	6A	71	0.198505691015677	0.392201834862385	218	NA	NA	0.973772376971914	-0.0450491273671183
wsnp_Ex_c33461_41945399	7B	76	0.198625250830315	0.444954128440367	218	NA	NA	0.973772376971914	-0.0491661493274922
wsnp_Ex_c2936_5416717	6B	42	0.19872023262897	0.38302752293578	218	NA	NA	0.973772376971914	-0.0461880245093607
BobWhite_c19155_246	5A	67	0.198729774755193	0.176605504587156	218	NA	NA	0.973772376971914	-0.0581318817702865
BS00056823_51	1A	143	0.199084033214184	0.0848623853211009	218	NA	NA	0.973772376971914	-0.0782701930320204
BobWhite_c5564_86	5A	43	0.199108556958668	0.149082568807339	218	NA	NA	0.973772376971914	-0.060937272294197
Kukri_c16006_1996	5B	139	0.199212934275724	0.190366972477064	218	NA	NA	0.973772376971914	0.0595355793613148
BS00022738_51	1A	38	0.199431978781988	0.268348623853211	218	NA	NA	0.973772376971914	0.0504615289315815
wsnp_Ex_c15396_23659859	1D	89	0.199626519970332	0.401376146788991	218	NA	NA	0.973772376971914	-0.0469215118940713
BobWhite_c41847_333	5A	53	0.1996416725865	0.0573394495412844	218	NA	NA	0.973772376971914	0.0987664219024049
Kukri_c2326_659	5A	53	0.1996416725865	0.0573394495412844	218	NA	NA	0.973772376971914	0.0987664219024049
wsnp_Ex_c18664_27540364	6D	9	0.199852693773388	0.201834862385321	218	NA	NA	0.973772376971914	-0.0556898493439668
BS00094919_51	7A	126	0.199953613178693	0.5	218	NA	NA	0.973772376971914	0.0487015297287261
wsnp_Ex_c21592_30743513	1A	71	0.20072533554271	0.0848623853211009	218	NA	NA	0.973772376971914	0.0811422112110733
wsnp_Ex_c21129_30256617	6A	137	0.201242707130541	0.220183486238532	218	NA	NA	0.973772376971914	0.0529030748712565
wsnp_Ku_rep_c113718_96236830	7A	136	0.201570437693638	0.447247706422018	218	NA	NA	0.973772376971914	0.046279665694831
RAC875_rep_c111494_195	1B	131	0.201720915112228	0.222477064220184	218	NA	NA	0.973772376971914	0.0518142915353756
Tdurum_contig51645_738	7A	98	0.201724393717447	0.286697247706422	218	NA	NA	0.973772376971914	0.0491510416739906
RFL_Contig2605_672	6A	74	0.201947980912093	0.270642201834862	218	NA	NA	0.973772376971914	-0.0505042170566714
BobWhite_c37325_92	3A	34	0.202296916662533	0.0458715596330275	218	NA	NA	0.973772376971914	0.10259865189299
Kukri_c2800_103	6B	65	0.202341238098889	0.318807339449541	218	NA	NA	0.973772376971914	0.0480377172607866
BobWhite_c23946_75	6B	65	0.202341238098978	0.318807339449541	218	NA	NA	0.973772376971914	-0.0480377172607636
Kukri_c9693_1890	1D	68	0.202392484330114	0.362385321100917	218	NA	NA	0.973772376971914	0.0454060843715958
IAAV6765	2B	97	0.202594840061289	0.399082568807339	218	NA	NA	0.973772376971914	-0.0445241297737518
CAP11_c3591_72	5A	67	0.202874315100955	0.176605504587156	218	NA	NA	0.973772376971914	-0.0576419419154846
RAC875_c38693_319	7B	167	0.203359744011741	0.158256880733945	218	NA	NA	0.973772376971914	0.0596512064503827
BS00065680_51	6B	49	0.203366609033862	0.0825688073394495	218	NA	NA	0.973772376971914	0.0786290180342268
wsnp_Ku_c17161_26193994	7B	91	0.203392265243686	0.144495412844037	218	NA	NA	0.973772376971914	-0.062410408161762
RAC875_c26487_145	6A	79	0.203468193069655	0.412844036697248	218	NA	NA	0.973772376971914	0.0450500950671699
Excalibur_c14925_1747	7A	114	0.203585191444886	0.334862385321101	218	NA	NA	0.973772376971914	-0.0469025632563689
wsnp_JD_c25092_21024578	6A	79	0.203717146818012	0.318807339449541	218	NA	NA	0.973772376971914	0.0478237199840876
wsnp_Ex_c19874_28891457	6B	81	0.203726309697102	0.321100917431193	218	NA	NA	0.973772376971914	-0.0491414664080949
BS00011492_51	4B	74	0.203769394500612	0.479357798165138	218	NA	NA	0.973772376971914	0.0486983054089638
BS00023337_51	3A	123	0.203783407582186	0.220183486238532	218	NA	NA	0.973772376971914	-0.0520357187134088
BS00081610_51	3A	123	0.203783407582186	0.220183486238532	218	NA	NA	0.973772376971914	-0.0520357187134088
RAC875_c4135_1028	1D	90	0.203813162216854	0.321100917431193	218	NA	NA	0.973772376971914	0.0472265227061417
wsnp_Ex_c13721_21532196	7A	136	0.203897103815946	0.211009174311927	218	NA	NA	0.973772376971914	-0.0539859402741181
tplb0021a17_853	6B	86	0.203923163366004	0.360091743119266	218	NA	NA	0.973772376971914	-0.0492649800775879
wsnp_Ku_c13311_21255891	3B	72	0.203958222383887	0.263761467889908	218	NA	NA	0.973772376971914	-0.049196904929719
BS00025302_51	6B	64	0.204009944567778	0.493119266055046	218	NA	NA	0.973772376971914	-0.0491613876062988
BS00033612_51	5B	30	0.204106643659013	0.19954128440367	218	NA	NA	0.973772376971914	-0.0571051104536826
RAC875_c34968_514	5D	207	0.204139696391411	0.279816513761468	218	NA	NA	0.973772376971914	0.0491657311205955
BobWhite_c22075_85	6B	72	0.204201594789649	0.160550458715596	218	NA	NA	0.973772376971914	-0.0616511952949814
Tdurum_contig44173_572	6B	72	0.204201594789649	0.160550458715596	218	NA	NA	0.973772376971914	-0.0616511952949814
RAC875_rep_c85751_268	6B	72	0.204201594789779	0.160550458715596	218	NA	NA	0.973772376971914	0.0616511952949992
BobWhite_c3714_659	6A	21	0.20423795433954	0.348623853211009	218	NA	NA	0.973772376971914	0.0476131151150057
BS00041816_51	2A	102	0.204284587312567	0.440366972477064	218	NA	NA	0.973772376971914	0.0449066396627629
BobWhite_c34920_228	6B	65	0.204377330644209	0.176605504587156	218	NA	NA	0.973772376971914	-0.0617520311472912
wsnp_Ex_rep_c68480_67305954	6B	65	0.204377330644209	0.176605504587156	218	NA	NA	0.973772376971914	-0.0617520311472912
wsnp_Ra_c54050_57499377	6B	65	0.204377330644209	0.176605504587156	218	NA	NA	0.973772376971914	-0.0617520311472912
BS00049565_51	6B	64	0.204388479987337	0.495412844036697	218	NA	NA	0.973772376971914	-0.0486540523127221
RAC875_c82493_67	3A	24	0.204424585918627	0.291284403669725	218	NA	NA	0.973772376971914	0.0516377869028783
Excalibur_c11941_675	1A	51	0.204739668478886	0.403669724770642	218	NA	NA	0.973772376971914	0.046435095607718
wsnp_Ex_c1143_2195442	6B	1	0.204858671404419	0.110091743119266	218	NA	NA	0.973772376971914	0.0686096067441326
Tdurum_contig33628_129	4A	38	0.204935977565056	0.495412844036697	218	NA	NA	0.973772376971914	-0.0439312810920693
Kukri_c78348_266	6B	76	0.20503787373112	0.0779816513761468	218	NA	NA	0.973772376971914	-0.0800423717058836
Kukri_c30535_58	3B	62	0.205247781091238	0.142201834862385	218	NA	NA	0.973772376971914	-0.0616115197950933
BS00057293_51	5A	16	0.205450663336223	0.438073394495413	218	NA	NA	0.973772376971914	-0.0440156487924153
BS00105877_51	6D	155	0.205547694204297	0.488532110091743	218	NA	NA	0.973772376971914	-0.0453118907274739
BS00039874_51	5B	148	0.205704441363962	0.0412844036697247	218	NA	NA	0.973772376971914	-0.107368521458568
BS00031923_51	7B	140	0.205809835410138	0.41743119266055	218	NA	NA	0.973772376971914	0.0445591832458714
Tdurum_contig19057_245	6B	66	0.205993056406854	0.172018348623853	218	NA	NA	0.973772376971914	0.0614523314656381
Kukri_rep_c104648_439	6A	55	0.20608686523226	0.055045871559633	218	NA	NA	0.973772376971914	-0.0936308686029781
wsnp_Ex_c35465_43610634	6A	74	0.206156573192174	0.286697247706422	218	NA	NA	0.973772376971914	0.0486807545991574
BS00082180_51	7A	130	0.206241888014266	0.327981651376147	218	NA	NA	0.973772376971914	0.0468949419093594
wsnp_Ex_rep_c75281_72691359	5B	51	0.206746860438582	0.392201834862385	218	NA	NA	0.973772376971914	0.0458972536436164
BobWhite_c23617_167	1B	118	0.20681708066134	0.451834862385321	218	NA	NA	0.973772376971914	0.0442558193219202
Tdurum_contig11216_942	1B	118	0.20681708066134	0.451834862385321	218	NA	NA	0.973772376971914	0.0442558193219202
Excalibur_c8585_701	1B	118	0.206817080661598	0.451834862385321	218	NA	NA	0.973772376971914	-0.0442558193218971
wsnp_BF202806B_Ta_2_8	7B	134	0.206943862514964	0.123853211009174	218	NA	NA	0.973772376971914	-0.0645208414593768
Excalibur_c12932_2102	1A	151	0.207022466418388	0.327981651376147	218	NA	NA	0.973772376971914	-0.0468813864027382
wsnp_Ra_c5131_9153817	5B	68	0.207109097503365	0.403669724770642	218	NA	NA	0.973772376971914	-0.0492468177238745
CAP8_c1066_309	5A	58	0.20743622562639	0.380733944954128	218	NA	NA	0.973772376971914	0.0439558366711825
BS00076461_51	7A	126	0.207587732078333	0.311926605504587	218	NA	NA	0.973772376971914	0.0473543851784175
BS00087279_51	3B	73	0.207598895663437	0.422018348623853	218	NA	NA	0.973772376971914	-0.0437615292955957
CAP7_c3667_77	3B	73	0.207598895663437	0.422018348623853	218	NA	NA	0.973772376971914	-0.0437615292955957
Kukri_c39223_831	1B	110	0.207662163383874	0.142201834862385	218	NA	NA	0.973772376971914	0.0620415757794435
Excalibur_c60134_182	7A	56	0.2077664158934	0.240825688073395	218	NA	NA	0.973772376971914	-0.0511056932282372
IAAV6957	7A	148	0.208464911021491	0.463302752293578	218	NA	NA	0.976183738291921	-0.0435413474528978
BS00065722_51	1D	68	0.208945432108021	0.31651376146789	218	NA	NA	0.976183738291921	-0.0484297973917016
BS00100939_51	2B	49	0.209045336281044	0.160550458715596	218	NA	NA	0.976183738291921	0.0580277366670217
BS00079440_51	2D	44	0.20909181514819	0.298165137614679	218	NA	NA	0.976183738291921	-0.0535154142039893
wsnp_Ex_c16825_25387841	4B	74	0.20922899016059	0.18348623853211	218	NA	NA	0.976183738291921	-0.0555331443731113
wsnp_Ex_rep_c67100_65576598	6D	156	0.209255679090847	0.155963302752294	218	NA	NA	0.976183738291921	-0.0616279192042768
BS00022652_51	5B	46	0.209730145554681	0.073394495412844	218	NA	NA	0.976183738291921	0.0817415409134998
BS00011438_51	3B	19	0.210123909148396	0.279816513761468	218	NA	NA	0.976183738291921	0.0495788233237491
RAC875_c4047_115	1B	137	0.210425168448145	0.412844036697248	218	NA	NA	0.976183738291921	0.0448874969402873
BS00021702_51	1D	93	0.210491564037818	0.389908256880734	218	NA	NA	0.976183738291921	0.0458263446431317
wsnp_Ex_c8267_13954978	6B	65	0.210983966938114	0.321100917431193	218	NA	NA	0.976183738291921	-0.0474789805604967
Excalibur_c8486_419	7B	10	0.211282704944538	0.334862385321101	218	NA	NA	0.976183738291921	-0.045097504797166
RAC875_c17861_221	7A	98	0.211428497580391	0.18348623853211	218	NA	NA	0.976183738291921	-0.0551236199228766
IAAV2002	5B	69	0.211430403399989	0.275229357798165	218	NA	NA	0.976183738291921	0.0525775227736602
Ku_c35629_568	6B	65	0.211890267423491	0.321100917431193	218	NA	NA	0.976183738291921	0.0470559182309351
wsnp_Ex_c23122_32350412	6B	65	0.211890267423491	0.321100917431193	218	NA	NA	0.976183738291921	0.0470559182309351
wsnp_Ra_c11600_18784716	6B	65	0.211890267423491	0.321100917431193	218	NA	NA	0.976183738291921	0.0470559182309351
Jagger_c556_473	6B	65	0.211890267423792	0.321100917431193	218	NA	NA	0.976183738291921	-0.0470559182309103
BS00067436_51	1B	98	0.212199125370272	0.305045871559633	218	NA	NA	0.976183738291921	0.0505959531624054
Kukri_c9728_1171	7A	217	0.21237066853682	0.190366972477064	218	NA	NA	0.976183738291921	-0.0593253563434715
BS00111120_51	7A	127	0.212571292425965	0.341743119266055	218	NA	NA	0.976183738291921	-0.0455406100034281
JD_c107_683	1B	82	0.212612736493353	0.385321100917431	218	NA	NA	0.976183738291921	0.0458210457015831
wsnp_Ex_rep_c98716_85135069	6A	141	0.212678126599027	0.458715596330275	218	NA	NA	0.976183738291921	-0.0430555426154218
wsnp_Ex_c2236_4189774	6A	126	0.212777551118541	0.119266055045872	218	NA	NA	0.976183738291921	0.0663179878750029
Ku_c24324_850	5A	53	0.212818889276157	0.362385321100917	218	NA	NA	0.976183738291921	0.0450962957498326
wsnp_BE498323B_Ta_2_1	7B	76	0.212996264252007	0.442660550458716	218	NA	NA	0.976183738291921	-0.047584119847194
Kukri_c74599_85	7A	46	0.21303965804766	0.399082568807339	218	NA	NA	0.976183738291921	-0.0430274315608159
BS00068245_51	6B	105	0.213366716310587	0.123853211009174	218	NA	NA	0.976183738291921	-0.0643784046857876
RAC875_c35723_106	7A	145	0.213382528426798	0.107798165137615	218	NA	NA	0.976183738291921	-0.0691123266969669
BS00095061_51	3B	67	0.213595792076816	0.314220183486238	218	NA	NA	0.976183738291921	-0.046303752211557
BS00024107_51	1B	159	0.213903774869905	0.334862385321101	218	NA	NA	0.976183738291921	-0.0447643993421547
IAAV5117	4B	71	0.214089165174951	0.128440366972477	218	NA	NA	0.976183738291921	-0.070413465687837
Tdurum_contig5008_635	1A	65	0.21430377421801	0.0527522935779817	218	NA	NA	0.976183738291921	0.0946997035305381
Excalibur_c12215_352	1A	65	0.214303774218495	0.0527522935779816	218	NA	NA	0.976183738291921	-0.0946997035305088
IAAV4590	5B	41	0.214447858664091	0.440366972477064	218	NA	NA	0.976183738291921	-0.0459405801811297
BS00060686_51	1B	159	0.214580356586234	0.298165137614679	218	NA	NA	0.976183738291921	0.0465808214633192
Excalibur_c92705_94	5A	99	0.21469804092608	0.463302752293578	218	NA	NA	0.976183738291921	-0.0424514246638221
wsnp_Ra_c16287_24905062	7A	136	0.214725404988047	0.490825688073394	218	NA	NA	0.976183738291921	0.0428260615964025
Excalibur_c5193_64	2B	155	0.215002286882764	0.188073394495413	218	NA	NA	0.976183738291921	-0.0570812495717563
Tdurum_contig60165_722	5B	183	0.215110838127119	0.348623853211009	218	NA	NA	0.976183738291921	-0.0469444566515005
BS00011165_51	6A	13	0.215447866335528	0.392201834862385	218	NA	NA	0.976183738291921	-0.0440662437325923
Tdurum_contig61884_836	7B	148	0.215609436530597	0.194954128440367	218	NA	NA	0.976183738291921	0.0543805119467446
Kukri_c10239_2186	1A	78	0.215655171544993	0.144495412844037	218	NA	NA	0.976183738291921	-0.0608778941746237
wsnp_Ex_c28679_37784954	3A	188	0.216019904196413	0.486238532110092	218	NA	NA	0.976183738291921	0.0429562806426986
wsnp_Ex_c7528_12868250	4A	51	0.216203476120357	0.321100917431193	218	NA	NA	0.976183738291921	0.0478084701992234
Excalibur_c39248_485	3A	101	0.216297791151182	0.479357798165138	218	NA	NA	0.976183738291921	0.043790388229203
BS00096604_51	4B	71	0.216496600451804	0.130733944954128	218	NA	NA	0.976183738291921	-0.0697713810062073
Kukri_c29121_654	1D	90	0.21650923318619	0.318807339449541	218	NA	NA	0.976183738291921	0.0454350099572576
BS00079127_51	6B	65	0.21654728477393	0.311926605504587	218	NA	NA	0.976183738291921	-0.0470041810643913
IAAV125	4A	50	0.21654787059957	0.334862385321101	218	NA	NA	0.976183738291921	-0.0456958589696121
wsnp_Ex_c42653_49180603	7A	114	0.216548017772447	0.339449541284404	218	NA	NA	0.976183738291921	0.0467148280388088
wsnp_BQ159467B_Ta_2_1	3B	69	0.216752602429632	0.19954128440367	218	NA	NA	0.976183738291921	-0.0529106507616675
wsnp_Ex_c16577_25095267	7B	157	0.216766866727631	0.149082568807339	218	NA	NA	0.976183738291921	0.0597800636699901
wsnp_JD_c5659_6814240	1B	74	0.216908924703505	0.107798165137615	218	NA	NA	0.976183738291921	0.06837000887346
wsnp_Ex_c6354_11053460	7A	178	0.216937126761004	0.231651376146789	218	NA	NA	0.976183738291921	0.0510440098621237
wsnp_Ex_rep_c107564_91144523	4D	71	0.216957954919272	0.0619266055045872	218	NA	NA	0.976183738291921	-0.087873000321065
wsnp_Ex_c4031_7293125	5B	68	0.217084223594194	0.405963302752294	218	NA	NA	0.976183738291921	-0.0490053965949038
JD_c21248_511	4A	9	0.217193475908805	0.229357798165138	218	NA	NA	0.976183738291921	0.0524341483963333
Excalibur_c581_947	1B	99	0.217250671549471	0.151376146788991	218	NA	NA	0.976183738291921	-0.0595542955640029
BS00105522_51	6D	155	0.217706137561116	0.493119266055046	218	NA	NA	0.977256482705031	-0.0439787977686947
BobWhite_rep_c62475_70	5B	71	0.217828217676309	0.130733944954128	218	NA	NA	0.977256482705031	-0.0762463398396562
Kukri_c9468_831	5A	53	0.218287072743401	0.0642201834862385	218	NA	NA	0.977256482705031	-0.0922691724299085
wsnp_Ra_c44756_51084202	5B	52	0.218365787302074	0.387614678899083	218	NA	NA	0.977256482705031	-0.0452151648898305
Kukri_c3948_209	4A	114	0.218467863209954	0.327981651376147	218	NA	NA	0.977256482705031	-0.0464649237473722
BS00045568_51	1B	118	0.218582943645416	0.38302752293578	218	NA	NA	0.977256482705031	0.0429141032364271
RFL_Contig4441_627	6A	74	0.218583414930324	0.38302752293578	218	NA	NA	0.977256482705031	0.0486723663248974
Excalibur_c29102_933	6D	156	0.218821159513559	0.181192660550459	218	NA	NA	0.977256482705031	0.0578868829790675
Excalibur_c18265_399	6A	141	0.219184412125758	0.325688073394495	218	NA	NA	0.977256482705031	0.0466913969668319
wsnp_Ex_c53976_57027635	1B	74	0.21937275049493	0.295871559633027	218	NA	NA	0.977256482705031	-0.0467492500759263
BS00084133_51	5D	198	0.219424792347703	0.486238532110092	218	NA	NA	0.977256482705031	-0.0428498638841628
D_contig25212_98	2B	90	0.219517087255215	0.325688073394495	218	NA	NA	0.977256482705031	0.0484193601915166
Kukri_c9522_622	5B	71	0.219519409987913	0.142201834862385	218	NA	NA	0.977256482705031	0.072618186825423
Excalibur_rep_c110278_62	3A	142	0.219620168905678	0.0963302752293578	218	NA	NA	0.977256482705031	0.0704112157783712
wsnp_Ku_c3201_5970486	5B	75	0.219880799996134	0.30045871559633	218	NA	NA	0.977738654276439	-0.0510996165106441
CAP11_c3464_68	1D	93	0.220139554085332	0.389908256880734	218	NA	NA	0.978211817842157	0.044669678037808
BS00044720_51	2D	42	0.220311847644804	0.474770642201835	218	NA	NA	0.978300396768525	0.0472998084352731
D_GA8KES402JVT1Y_74	3D	130	0.220629720701971	0.396788990825688	218	NA	NA	0.978885724268988	-0.0436313054544524
Kukri_c74521_181	2B	49	0.220748563890592	0.162844036697248	218	NA	NA	0.978885724268988	-0.0565208812962172
Jagger_c5275_99	7A	98	0.221184669040212	0.279816513761468	218	NA	NA	0.979467977753178	-0.0470089109020648
IAAV3916	5A	130	0.221328690123422	0.353211009174312	218	NA	NA	0.979467977753178	-0.0460065860585033
wsnp_Ex_c45348_51169164	6B	64	0.221433404516696	0.43348623853211	218	NA	NA	0.979467977753178	-0.0472141515375153
wsnp_Ra_c22775_32274079	4A	133	0.221852797728755	0.155963302752294	218	NA	NA	0.979467977753178	-0.05772095917402
Tdurum_contig56661_291	3B	73	0.221986075189372	0.220183486238532	218	NA	NA	0.979467977753178	0.0501867470543687
Kukri_c75754_239	5A	70	0.222040583767589	0.380733944954128	218	NA	NA	0.979467977753178	-0.0435825970851251
BS00108055_51	3B	70	0.222510759292794	0.153669724770642	218	NA	NA	0.979467977753178	0.0589672196918452
wsnp_CAP11_c287_244799	1B	84	0.222595177079041	0.240825688073395	218	NA	NA	0.979467977753178	0.0536836568684862
BS00034245_51	2B	97	0.222882618809055	0.394495412844037	218	NA	NA	0.979467977753178	0.0427614049142679
Kukri_c27717_316	1A	71	0.222892864136679	0.259174311926605	218	NA	NA	0.979467977753178	0.0497442663684353
wsnp_Ra_c11942_19247669	6B	65	0.223015828393517	0.323394495412844	218	NA	NA	0.979467977753178	0.0457572419074239
RFL_Contig4251_851	6B	72	0.223170197943744	0.18348623853211	218	NA	NA	0.979467977753178	0.0538163672694418
wsnp_Ex_c25628_34888439	1A	71	0.223206453422404	0.357798165137615	218	NA	NA	0.979467977753178	-0.0463925996766061
Kukri_c45607_199	1A	35	0.223209025342362	0.155963302752294	218	NA	NA	0.979467977753178	0.0576251592274559
RAC875_c88279_291	6B	65	0.223390853691976	0.188073394495413	218	NA	NA	0.979467977753178	0.056848884720246
wsnp_Ra_c41581_48764320	1A	71	0.223605374058505	0.279816513761468	218	NA	NA	0.979467977753178	0.0497585066596393
BobWhite_c23790_98	2B	71	0.223634649568623	0.0458715596330275	218	NA	NA	0.979467977753178	0.100470773877531
wsnp_Ex_c24145_33394644	5D	205	0.223971124331979	0.288990825688073	218	NA	NA	0.979467977753178	0.0473359436013396
wsnp_CAP8_rep_c3938_1936666	1A	111	0.224327228049169	0.36697247706422	218	NA	NA	0.979467977753178	-0.0433708828358252
IAAV5756	1A	70	0.224354009898424	0.0963302752293578	218	NA	NA	0.979467977753178	-0.0732008291799247
BobWhite_c6633_179	5B	72	0.224768813688953	0.146788990825688	218	NA	NA	0.979467977753178	0.0725430635976014
Excalibur_c36377_615	5B	71	0.224768813689333	0.146788990825688	218	NA	NA	0.979467977753178	-0.0725430635975428
RFL_Contig2920_563	7A	128	0.22480114191955	0.392201834862385	218	NA	NA	0.979467977753178	-0.0458870828298057
Ku_c33858_325	4B	73	0.224843383513759	0.13302752293578	218	NA	NA	0.979467977753178	0.0674187748777229
Kukri_c3024_1268	2A	115	0.225017590169682	0.0596330275229358	218	NA	NA	0.979467977753178	-0.0886008449728308
wsnp_Ex_rep_c68193_66971396	3B	83	0.225297643225687	0.151376146788991	218	NA	NA	0.979467977753178	-0.0577808236130037
RAC875_c10194_673	3A	120	0.225710402920976	0.389908256880734	218	NA	NA	0.979467977753178	0.0423938594410576
BS00021957_51	4A	121	0.225794255643623	0.360091743119266	218	NA	NA	0.979467977753178	0.0443532750667934
Excalibur_c3810_186	6B	63	0.225893484751106	0.495412844036697	218	NA	NA	0.979467977753178	0.0467858845958347
wsnp_Ex_c7266_12475249	5A	86	0.225925131377894	0.339449541284404	218	NA	NA	0.979467977753178	0.04512849671681
BS00033442_51	7A	126	0.225959917064273	0.493119266055046	218	NA	NA	0.979467977753178	0.0469794290631871
wsnp_Ex_rep_c67878_66584488	6A	74	0.225977467614433	0.282110091743119	218	NA	NA	0.979467977753178	0.0470307658447489
RAC875_c14309_317	6B	76	0.226029476691302	0.146788990825688	218	NA	NA	0.979467977753178	-0.0584610419291289
BobWhite_c17783_174	2A	143	0.226355249193514	0.197247706422018	218	NA	NA	0.979467977753178	-0.0551501190602979
RAC875_c22101_656	6B	64	0.226570351984232	0.493119266055046	218	NA	NA	0.979467977753178	0.0466734197419445
BS00037246_51	1B	142	0.226766241399879	0.376146788990826	218	NA	NA	0.979467977753178	-0.0432525892984295
BS00073015_51	5B	96	0.226826634473287	0.419724770642202	218	NA	NA	0.979467977753178	-0.0426037225299627
BS00074353_51	5D	200	0.226829379209079	0.327981651376147	218	NA	NA	0.979467977753178	0.0441821186045459
Excalibur_c20083_433	6B	70	0.226942564422171	0.399082568807339	218	NA	NA	0.979467977753178	-0.0450921401028399
BS00043082_51	2D	47	0.226981521709504	0.323394495412844	218	NA	NA	0.979467977753178	0.0473241062909278
wsnp_Ex_rep_c68600_67448893	5B	111	0.227183949788638	0.486238532110092	218	NA	NA	0.979683103823269	0.0424478673155253
RAC875_c23338_792	6A	141	0.227648346330819	0.252293577981651	218	NA	NA	0.980735479691024	-0.0471781282019661
wsnp_Ku_c14275_22535576	5A	56	0.227733468341273	0.176605504587156	218	NA	NA	0.980735479691024	0.055105123501491
wsnp_Ex_rep_c66357_64540369	3A	124	0.228284177020595	0.217889908256881	218	NA	NA	0.981418064198862	-0.0493860693335968
BobWhite_c40602_313	6A	137	0.228315208450706	0.23394495412844	218	NA	NA	0.981418064198862	-0.0486000463794598
wsnp_Ex_rep_c67099_65575038	4A	164	0.22850460640798	0.206422018348624	218	NA	NA	0.981418064198862	0.0504961553487995
IAAV5469	5B	51	0.228588538627711	0.387614678899083	218	NA	NA	0.981418064198862	0.0439621096168459
RAC875_c12821_466	6A	141	0.228882383536217	0.341743119266055	218	NA	NA	0.981418064198862	0.0455855114716677
RFL_Contig4977_2333	1B	76	0.229001174020849	0.149082568807339	218	NA	NA	0.981418064198862	-0.0598567312746638
Kukri_c32885_145	1A	71	0.229155087922159	0.0848623853211009	218	NA	NA	0.981418064198862	0.07785221796982
RAC875_c44365_203	3B	68	0.229336550760529	0.376146788990826	218	NA	NA	0.981418064198862	0.0432567794265566
RFL_Contig5898_807	7B	143	0.229712383746241	0.197247706422018	218	NA	NA	0.981418064198862	0.0511429710973035
BS00099719_51	5B	110	0.229899629261629	0.479357798165138	218	NA	NA	0.981418064198862	0.0427320350976892
Tdurum_contig54832_139	7A	202	0.230006206819394	0.376146788990826	218	NA	NA	0.981418064198862	0.0425815885171037
RAC875_rep_c96733_369	1B	57	0.230163183067316	0.142201834862385	218	NA	NA	0.981418064198862	0.0590830963574644
BobWhite_c42716_71	1B	98	0.230360992037222	0.305045871559633	218	NA	NA	0.981418064198862	-0.0448269558727059
tplb0031m13_1902	4A	71	0.230551784931789	0.211009174311927	218	NA	NA	0.981418064198862	-0.0526524157721155
CAP11_c3218_126	1D	68	0.231077972947833	0.270642201834862	218	NA	NA	0.981418064198862	0.0464533891783212
RAC875_c61493_327	5A	82	0.231097353887424	0.344036697247706	218	NA	NA	0.981418064198862	-0.042893924554944
wsnp_Ex_c57982_59470152	1A	27	0.231540413406542	0.337155963302752	218	NA	NA	0.981418064198862	0.0432617314748533
wsnp_JD_c7325_8422075	3B	63	0.231672354325674	0.144495412844037	218	NA	NA	0.981418064198862	-0.0575815010331695
wsnp_Ex_c12341_19693570	3A	123	0.231883776856728	0.229357798165138	218	NA	NA	0.981418064198862	-0.0483321470353246
BS00048572_51	5B	47	0.231992799416006	0.231651376146789	218	NA	NA	0.981418064198862	0.0497611784760643
wsnp_JD_c4413_5541190	3B	89	0.232376156091078	0.105504587155963	218	NA	NA	0.981418064198862	0.0662590903467306
Ku_c7740_879	2B	93	0.232416145008325	0.261467889908257	218	NA	NA	0.981418064198862	-0.046959396702217
RAC875_c98401_90	5B	69	0.232441488650189	0.403669724770642	218	NA	NA	0.981418064198862	0.045972054289706
wsnp_Ex_rep_c66381_64576423	6B	65	0.23257492377527	0.323394495412844	218	NA	NA	0.981418064198862	-0.0450959848172001
wsnp_Ex_c698_1376989	6B	64	0.232626411953029	0.490825688073394	218	NA	NA	0.981418064198862	0.0461064230840353
BS00022127_51	7B	9	0.232631894999577	0.339449541284404	218	NA	NA	0.981418064198862	0.0433611778689258
wsnp_Ku_c14082_22272647	3A	123	0.232786892372506	0.130733944954128	218	NA	NA	0.981418064198862	-0.0611824666207781
Kukri_c44940_117	6B	65	0.233189190418588	0.160550458715596	218	NA	NA	0.981418064198862	0.0605913083248524
wsnp_Ex_c26285_35532440	4B	82	0.233220502188642	0.211009174311927	218	NA	NA	0.981418064198862	0.0502881672090361
BS00024993_51	5B	4	0.233247940327978	0.119266055045872	218	NA	NA	0.981418064198862	-0.0619302114120046
IAAV6637	6D	160	0.233517535581094	0.18348623853211	218	NA	NA	0.981418064198862	-0.0561266415510602
D_F1BEJMU02GB94Z_188	2D	9	0.233592320747336	0.334862385321101	218	NA	NA	0.981418064198862	0.0447660899795714
CAP12_c1129_220	1B	76	0.234145505787142	0.146788990825688	218	NA	NA	0.981418064198862	0.0592715598764606
Tdurum_contig11756_264	1A	38	0.234185123218067	0.288990825688073	218	NA	NA	0.981418064198862	0.0449930509734138
Tdurum_contig11756_458	1D	45	0.234185123218067	0.288990825688073	218	NA	NA	0.981418064198862	0.0449930509734138
wsnp_Ku_rep_c70742_70379526	1B	58	0.234798027495526	0.201834862385321	218	NA	NA	0.981418064198862	0.0502471824929174
Ku_c12469_983	5A	95	0.234983141962141	0.240825688073395	218	NA	NA	0.981418064198862	-0.051301330664689
wsnp_Ra_c3966_7286546	5A	95	0.234983141962141	0.240825688073395	218	NA	NA	0.981418064198862	-0.051301330664689
wsnp_Ex_c10886_17694220	4A	50	0.235024039624872	0.348623853211009	218	NA	NA	0.981418064198862	-0.0428691491591167
Tdurum_contig50625_2342	4B	37	0.235131378707523	0.396788990825688	218	NA	NA	0.981418064198862	0.0416331307373117
Excalibur_c17202_1833	1B	58	0.235458415705183	0.311926605504587	218	NA	NA	0.981418064198862	0.0437535923011527
Excalibur_c37474_179	1A	71	0.235546901860772	0.259174311926605	218	NA	NA	0.981418064198862	0.0481249474488514
tplb0030j08_1960	2D	19	0.235608927900211	0.243119266055046	218	NA	NA	0.981418064198862	-0.0554270494948454
Excalibur_c71158_54	1A	27	0.235738355272014	0.295871559633027	218	NA	NA	0.981418064198862	0.0443754341599565
Kukri_rep_c109463_264	5B	155	0.235921243636521	0.305045871559633	218	NA	NA	0.981418064198862	-0.0439801665554747
Ex_c801_555	1A	70	0.236039536433066	0.103211009174312	218	NA	NA	0.981418064198862	0.0690088175041002
RAC875_c2202_1097	1A	70	0.236039536433381	0.103211009174312	218	NA	NA	0.981418064198862	-0.0690088175040628
wsnp_Ex_c44498_50537128	1A	70	0.236039536433381	0.103211009174312	218	NA	NA	0.981418064198862	-0.0690088175040628
Ex_c32540_659	4B	73	0.236043852671873	0.130733944954128	218	NA	NA	0.981418064198862	-0.066764307455303
wsnp_Ex_c21336_30465618	1A	79	0.236192619026809	0.431192660550459	218	NA	NA	0.981418064198862	-0.0417538182351791
Kukri_c3983_670	6B	65	0.23622431621193	0.178899082568807	218	NA	NA	0.981418064198862	-0.0571406089402196
BS00022226_51	6B	64	0.236353947798057	0.488532110091743	218	NA	NA	0.981418064198862	0.0451644250531551
BobWhite_c16987_106	5B	72	0.236583746768781	0.142201834862385	218	NA	NA	0.981418064198862	0.0724453965910161
Kukri_c7827_1309	5D	204	0.236751309994674	0.350917431192661	218	NA	NA	0.981418064198862	0.0434555696471008
Excalibur_c10496_651	1B	84	0.236825037615273	0.25	218	NA	NA	0.981418064198862	0.0512510300609108
IAAV4282	2D	45	0.236948656642244	0.493119266055046	218	NA	NA	0.981418064198862	0.0411691973716195
Tdurum_contig56431_637	6A	21	0.236996662714366	0.385321100917431	218	NA	NA	0.981418064198862	0.0435068829807435
BS00021780_51	1A	156	0.237004531753543	0.220183486238532	218	NA	NA	0.981418064198862	-0.0508336573677326
wsnp_Ex_rep_c66433_64662690	6A	71	0.237177019299863	0.38302752293578	218	NA	NA	0.981418064198862	-0.0414496799703628
BS00068181_51	2B	131	0.237186498924634	0.206422018348624	218	NA	NA	0.981418064198862	-0.05409757091698
RAC875_rep_c109215_398	1B	79	0.237227703248889	0.172018348623853	218	NA	NA	0.981418064198862	-0.0529315439961717
wsnp_Ex_c53442_56678505	7A	178	0.237529948903632	0.240825688073394	218	NA	NA	0.981418064198862	0.048014839940878
RAC875_rep_c111778_387	7A	126	0.23764741309549	0.293577981651376	218	NA	NA	0.981418064198862	0.0463584867191233
RAC875_c11662_401	7A	127	0.237733051338546	0.394495412844037	218	NA	NA	0.981418064198862	0.0444101924528901
Kukri_c46932_155	5B	71	0.238763982622317	0.144495412844037	218	NA	NA	0.981418064198862	0.070612477212471
wsnp_JD_c5795_6955627	5B	71	0.238763982622317	0.144495412844037	218	NA	NA	0.981418064198862	0.070612477212471
Excalibur_c7968_2218	5B	71	0.238763982622857	0.144495412844037	218	NA	NA	0.981418064198862	-0.0706124772124284
RAC875_c102223_220	1B	77	0.238892026028389	0.114678899082569	218	NA	NA	0.981418064198862	-0.0680615669616031
Tdurum_contig42093_1170	7A	136	0.239172953910207	0.206422018348624	218	NA	NA	0.981418064198862	-0.050512420007041
Tdurum_contig17712_115	5A	69	0.239367766197167	0.130733944954128	218	NA	NA	0.981418064198862	0.0601099370271427
BS00048757_51	3A	60	0.239535310725209	0.486238532110092	218	NA	NA	0.981418064198862	0.0417341676030496
RAC875_c54392_94	5B	147	0.23989183030273	0.279816513761468	218	NA	NA	0.981418064198862	0.0503401268305019
wsnp_BE446672B_Ta_2_1	1B	171	0.240017377990006	0.279816513761468	218	NA	NA	0.981418064198862	-0.0465535129971251
Kukri_c12079_204	3A	123	0.240431952974552	0.348623853211009	218	NA	NA	0.981418064198862	0.0423334487437934
wsnp_Ex_c12141_19415226	6A	71	0.240741490221801	0.387614678899083	218	NA	NA	0.981418064198862	0.0409106581180545
Ex_c2389_1634	1A	70	0.240875917368079	0.0917431192660551	218	NA	NA	0.981418064198862	0.0718179449244802
Kukri_c25961_166	1B	86	0.24091637682605	0.165137614678899	218	NA	NA	0.981418064198862	-0.0672642808983515
RAC875_rep_c104919_902	5B	118	0.241139837269849	0.362385321100917	218	NA	NA	0.981418064198862	-0.0443514901849333
RAC875_rep_c116515_181	3B	71	0.241494205810892	0.373853211009174	218	NA	NA	0.981418064198862	-0.041466749325803
Excalibur_c32739_698	6B	79	0.241500931418922	0.167431192660551	218	NA	NA	0.981418064198862	-0.0543118161255762
RAC875_rep_c115149_377	6B	80	0.241501950284076	0.311926605504587	218	NA	NA	0.981418064198862	0.0461421876763275
RAC875_c35993_308	5A	56	0.241502068749891	0.419724770642202	218	NA	NA	0.981418064198862	0.0476488201276108
IAAV5370	3A	123	0.24177379881595	0.268348623853211	218	NA	NA	0.981418064198862	0.0451343104381916
Tdurum_contig23024_763	7A	136	0.242204750735349	0.490825688073394	218	NA	NA	0.981418064198862	0.0411826184250792
BobWhite_c11540_60	3B	67	0.242257692058867	0.188073394495413	218	NA	NA	0.981418064198862	-0.0510310522370006
wsnp_Ku_c4910_8793327	6B	99	0.242359777308368	0.481651376146789	218	NA	NA	0.981418064198862	0.0425230850379439
BobWhite_rep_c63940_205	2D	92	0.242971532429316	0.0894495412844037	218	NA	NA	0.981418064198862	0.0711259827565911
wsnp_BF473884A_Ta_1_3	7A	100	0.24307928229664	0.217889908256881	218	NA	NA	0.981418064198862	-0.0484731375248204
Excalibur_c25239_283	3A	60	0.243370997992317	0.486238532110092	218	NA	NA	0.981418064198862	0.0406700736341534
tplb0043a07_880	1B	110	0.243414435450361	0.318807339449541	218	NA	NA	0.981418064198862	0.04315474077681
IAAV5743	2B	157	0.243583930517296	0.0504587155963303	218	NA	NA	0.981418064198862	0.090827166334293
Excalibur_c10568_826	6B	72	0.24360772259298	0.153669724770642	218	NA	NA	0.981418064198862	-0.0582858402196491
wsnp_Ex_c8188_13842273	1D	89	0.243673795661764	0.321100917431193	218	NA	NA	0.981418064198862	0.0434142901215431
RAC875_c32923_95	7A	114	0.243676824138023	0.346330275229358	218	NA	NA	0.981418064198862	0.0431239133709944
wsnp_Ex_c10100_16600633	1A	71	0.24395092700931	0.369266055045872	218	NA	NA	0.981418064198862	0.0444027615566256
BobWhite_c25163_178	4A	153	0.243965130887057	0.254587155963303	218	NA	NA	0.981418064198862	0.0465147897741538
Excalibur_rep_c70674_83	1B	112	0.244246880835514	0.341743119266055	218	NA	NA	0.981418064198862	-0.0419963740952269
BS00063631_51	6B	65	0.244392370743348	0.321100917431193	218	NA	NA	0.981418064198862	0.0442176852471512
BS00039498_51	3A	123	0.244656927634412	0.224770642201835	218	NA	NA	0.981418064198862	-0.0470591949343522
Ku_c24974_674	3B	91	0.244664908491287	0.426605504587156	218	NA	NA	0.981418064198862	0.0410594666966837
BS00040916_51	5A	50	0.244715429491377	0.215596330275229	218	NA	NA	0.981418064198862	-0.0487603004976762
RAC875_rep_c111720_149	5B	63	0.244913368319723	0.408256880733945	218	NA	NA	0.981418064198862	0.0443926976847244
RAC875_c10194_910	3A	120	0.245484104175614	0.385321100917431	218	NA	NA	0.981418064198862	0.0405760155919772
BS00010115_51	4B	37	0.245810648865561	0.399082568807339	218	NA	NA	0.981418064198862	0.040582051946453
RAC875_rep_c106400_276	2B	88	0.245875236362782	0.119266055045872	218	NA	NA	0.981418064198862	-0.0617322778513625
Ex_c102862_798	6B	57	0.245908314558133	0.442660550458716	218	NA	NA	0.981418064198862	0.0423535987330439
BobWhite_c10832_1131	6A	141	0.246057804070726	0.493119266055046	218	NA	NA	0.981418064198862	-0.0401540531284201
wsnp_JD_c5591_6743599	6B	65	0.246437177675656	0.321100917431193	218	NA	NA	0.981418064198862	0.0440839739159458
wsnp_Ku_c30921_40705731	1A	71	0.246525392340471	0.362385321100917	218	NA	NA	0.981418064198862	-0.0427009852717024
BS00012042_51	1A	103	0.246537392099109	0.23394495412844	218	NA	NA	0.981418064198862	0.0496925914540274
BobWhite_c45118_495	3B	141	0.246604857466705	0.311926605504587	218	NA	NA	0.981418064198862	-0.0438381761937467
BobWhite_c34759_227	5B	97	0.24686421294754	0.435779816513762	218	NA	NA	0.981418064198862	0.0406556219463798
BS00029434_51	6B	4	0.247047872592574	0.456422018348624	218	NA	NA	0.981418064198862	-0.0407896765207596
Tdurum_contig55841_351	3A	154	0.247110163307919	0.422018348623853	218	NA	NA	0.981418064198862	-0.0409602557103952
Kukri_c12165_1148	1A	71	0.247236189329917	0.350917431192661	218	NA	NA	0.981418064198862	-0.0440965238449422
BS00027006_51	1B	174	0.24727161594405	0.254587155963303	218	NA	NA	0.981418064198862	-0.0470026198670865
BS00011510_51	4B	39	0.247305906614093	0.149082568807339	218	NA	NA	0.981418064198862	-0.0558751102521455
BS00056278_51	6B	65	0.247339224042366	0.330275229357798	218	NA	NA	0.981418064198862	0.0438444597812229
BS00092630_51	7B	77	0.247351980235076	0.438073394495413	218	NA	NA	0.981418064198862	-0.0442050606294586
Kukri_c2634_487	4A	50	0.247478062472916	0.348623853211009	218	NA	NA	0.981418064198862	0.0423670414391939
wsnp_Ex_rep_c66409_64618153	6B	65	0.247584994184025	0.323394495412844	218	NA	NA	0.981418064198862	-0.0435668766732462
BobWhite_c47040_185	6B	121	0.247809272103853	0.227064220183486	218	NA	NA	0.981418064198862	-0.059085732144041
Tdurum_contig97505_172	7A	213	0.248061638064691	0.474770642201835	218	NA	NA	0.981418064198862	0.0432904296975902
wsnp_Ex_c19582_28564743	7A	136	0.248203795847307	0.431192660550459	218	NA	NA	0.981418064198862	0.0407757558689923
BS00047242_51	5A	16	0.248303169513197	0.451834862385321	218	NA	NA	0.981418064198862	0.0400569161010775
BS00110231_51	1B	97	0.248459398345601	0.305045871559633	218	NA	NA	0.981418064198862	0.0429927960466081
Excalibur_rep_c69522_83	1B	171	0.249223073285129	0.270642201834862	218	NA	NA	0.981418064198862	-0.0444755022474039
RAC875_c101541_132	6B	122	0.249431846690575	0.174311926605505	218	NA	NA	0.981418064198862	0.0602378355355526
RAC875_c14064_308	7B	166	0.249576154673895	0.215596330275229	218	NA	NA	0.981418064198862	-0.0475927161789249
Kukri_c11325_337	7A	98	0.249967143142519	0.284403669724771	218	NA	NA	0.981418064198862	0.0439180615968802
Kukri_c3882_2021	2A	47	0.250178102407617	0.307339449541284	218	NA	NA	0.981418064198862	0.0428901645667068
Tdurum_contig42797_2922	1B	79	0.250378562958027	0.174311926605505	218	NA	NA	0.981418064198862	0.0514518047767325
BS00065956_51	3A	61	0.250438455936713	0.497706422018349	218	NA	NA	0.981418064198862	-0.0399955364180915
wsnp_Ku_c17659_26797674	3B	58	0.250656932311879	0.107798165137615	218	NA	NA	0.981418064198862	-0.0637818517251674
BS00063236_51	2B	131	0.250925954202665	0.137614678899083	218	NA	NA	0.981418064198862	-0.0592312387651219
RAC875_rep_c107228_92	5A	84	0.251172806227034	0.444954128440367	218	NA	NA	0.981418064198862	0.0413335882021855
IACX7746	4B	37	0.251323870227287	0.405963302752294	218	NA	NA	0.981418064198862	-0.0403338648185763
wsnp_Ra_c1303_2598907	7A	136	0.251525322379106	0.192660550458716	218	NA	NA	0.981418064198862	-0.0498066302888143
wsnp_Ex_c11827_18986376	2A	133	0.251578000636333	0.227064220183486	218	NA	NA	0.981418064198862	0.0484844798393844
Excalibur_c560_180	5B	69	0.25205157081749	0.401376146788991	218	NA	NA	0.981418064198862	-0.0444207674789219
Tdurum_contig13946_329	1A	57	0.252284154881006	0.110091743119266	218	NA	NA	0.981418064198862	-0.0677371787019752
Tdurum_contig7992_605	4A	127	0.252387499667945	0.165137614678899	218	NA	NA	0.981418064198862	-0.0523618104146717
RAC875_c55351_223	7A	45	0.252527709866537	0.295871559633027	218	NA	NA	0.981418064198862	0.0427493041246549
IAAV3838	3B	72	0.25269912235752	0.282110091743119	218	NA	NA	0.981418064198862	0.0445060972155833
BS00022409_51	2A	143	0.252985129827838	0.197247706422018	218	NA	NA	0.981418064198862	-0.053536757101643
IAAV1523	3A	153	0.253811948584825	0.23394495412844	218	NA	NA	0.981418064198862	0.0511951493492511
Ra_c21676_178	1D	89	0.253865017343728	0.318807339449541	218	NA	NA	0.981418064198862	0.0424646420162187
wsnp_Ex_c3831_6966926	1D	90	0.253865017343728	0.318807339449541	218	NA	NA	0.981418064198862	0.0424646420162187
Excalibur_c23155_327	1D	90	0.253865017344028	0.318807339449541	218	NA	NA	0.981418064198862	-0.0424646420161992
Excalibur_c8188_243	1D	90	0.253865017344028	0.318807339449541	218	NA	NA	0.981418064198862	-0.0424646420161992
BS00066226_51	6B	65	0.25390969737085	0.114678899082569	218	NA	NA	0.981418064198862	-0.0628082272230239
IAAV4105	3B	69	0.253932303958628	0.19954128440367	218	NA	NA	0.981418064198862	-0.0486290543782566
RFL_Contig2459_2314	4B	73	0.254110182566306	0.128440366972477	218	NA	NA	0.981418064198862	-0.0643869227149896
Kukri_c7436_2259	1A	51	0.254231572223296	0.0642201834862385	218	NA	NA	0.981418064198862	0.0798533378893538
Tdurum_contig22364_380	7A	136	0.254961897223769	0.298165137614679	218	NA	NA	0.981418064198862	-0.0428113205465301
D_GDS7LZN01DU929_63	6D	160	0.255388306967059	0.190366972477064	218	NA	NA	0.981418064198862	0.0531703450033891
wsnp_Ex_c15089_23270614	2B	97	0.255635037419741	0.396788990825688	218	NA	NA	0.981418064198862	-0.0397822621188286
Excalibur_c23473_451	1D	66	0.255668501301249	0.155963302752294	218	NA	NA	0.981418064198862	-0.0544577216043143
BS00066271_51	1B	21	0.256086372432204	0.0619266055045872	218	NA	NA	0.981418064198862	0.0810625329035162
wsnp_Ex_rep_c66651_64963120	5B	49	0.256229261992515	0.204128440366973	218	NA	NA	0.981418064198862	0.0484049369202211
Excalibur_c4468_654	5B	26	0.256354165154954	0.360091743119266	218	NA	NA	0.981418064198862	0.0434954278506954
Excalibur_c3969_1208	3A	146	0.256380225397892	0.0871559633027523	218	NA	NA	0.981418064198862	-0.0742449783741677
IAAV1364	1B	64	0.256388268321446	0.380733944954128	218	NA	NA	0.981418064198862	0.0445436525591703
Kukri_c30390_1731	6B	76	0.256759252664529	0.128440366972477	218	NA	NA	0.981418064198862	0.0573310476354649
wsnp_Ex_c26172_35422935	6B	66	0.256988583905914	0.23394495412844	218	NA	NA	0.981418064198862	-0.0477575637486307
Tdurum_contig81516_69	6A	85	0.257363708443868	0.360091743119266	218	NA	NA	0.981418064198862	-0.0419900279334655
wsnp_BE489326B_Ta_2_1	3B	66	0.257739788814443	0.224770642201835	218	NA	NA	0.981418064198862	0.046944571560612
BobWhite_s66966_118	4A	127	0.258104055533171	0.160550458715596	218	NA	NA	0.981418064198862	0.0520275027706987
RAC875_c12879_176	6B	65	0.258127023013561	0.394495412844037	218	NA	NA	0.981418064198862	-0.0438939150033022
Kukri_rep_c105330_552	7A	127	0.258172286408769	0.318807339449541	218	NA	NA	0.981418064198862	-0.0433072786320565
BS00064820_51	6B	67	0.258380306109119	0.417431192660551	218	NA	NA	0.981418064198862	-0.0396366479624408
RAC875_c60161_145	7A	136	0.258538926072599	0.323394495412844	218	NA	NA	0.981418064198862	-0.0442157534191203
RAC875_c2044_170	3B	69	0.258888269881909	0.19954128440367	218	NA	NA	0.981418064198862	0.0481135541096425
BS00066413_51	4A	63	0.25922024117589	0.401376146788991	218	NA	NA	0.981418064198862	-0.0393976096410285
wsnp_Ex_rep_c108004_91402649	2A	168	0.259226132821496	0.467889908256881	218	NA	NA	0.981418064198862	-0.0391965393765012
RFL_Contig5314_1147	6A	104	0.259398527825134	0.332568807339449	218	NA	NA	0.981418064198862	0.0433132245979735
wsnp_Ex_c34597_42879718	6A	126	0.259590439680768	0.126146788990826	218	NA	NA	0.981418064198862	0.059392954815678
Kukri_c21818_519	3B	71	0.259593755279229	0.194954128440367	218	NA	NA	0.981418064198862	0.0486458590457346
wsnp_Ku_c21818_31604716	3B	71	0.259593755279618	0.194954128440367	218	NA	NA	0.981418064198862	-0.0486458590457133
CAP7_c12162_251	1B	74	0.259931013259251	0.30045871559633	218	NA	NA	0.981418064198862	-0.0428116563356653
Kukri_c13359_169	5B	182	0.259956720798191	0.36697247706422	218	NA	NA	0.981418064198862	-0.0426144579005534
BS00108573_51	7B	77	0.260145778202262	0.435779816513761	218	NA	NA	0.981418064198862	0.0432394886527803
IAAV9053	5A	84	0.260271639388192	0.344036697247706	218	NA	NA	0.981418064198862	-0.0419619103378128
BS00104667_51	2B	114	0.260344504933744	0.229357798165138	218	NA	NA	0.981418064198862	0.048924965344586
wsnp_Ex_c7447_12752449	1B	78	0.260543846538762	0.105504587155963	218	NA	NA	0.981418064198862	0.0627843140436433
wsnp_Ex_c7447_12751589	1B	79	0.260543846538866	0.105504587155963	218	NA	NA	0.981418064198862	-0.0627843140436042
IACX5670	2D	45	0.260736830453446	0.321100917431193	218	NA	NA	0.981418064198862	0.0441257556443357
BS00000721_51	1D	68	0.261008293448716	0.206422018348624	218	NA	NA	0.981418064198862	0.0482439250254174
IAAV993	3B	62	0.261024298481108	0.103211009174312	218	NA	NA	0.981418064198862	0.0628230732107156
wsnp_BG274294B_Ta_2_3	1B	77	0.261160925531801	0.139908256880734	218	NA	NA	0.981418064198862	0.0579488537200312
wsnp_Ku_c8394_14267750	6A	79	0.261353138348057	0.256880733944954	218	NA	NA	0.981418064198862	0.0484291969773167
Kukri_c8395_1352	1B	142	0.261374340478208	0.403669724770642	218	NA	NA	0.981418064198862	-0.0395055750663982
wsnp_Ra_c5088_9081927	1B	74	0.2614510176317	0.298165137614679	218	NA	NA	0.981418064198862	-0.0424872799318159
Kukri_c13912_1543	6D	156	0.261676908855699	0.176605504587156	218	NA	NA	0.981418064198862	-0.053903723775079
Ku_c69113_923	5B	45	0.261746015604631	0.188073394495413	218	NA	NA	0.981418064198862	-0.0535816675569265
BS00091763_51	2A	167	0.26219617275933	0.426605504587156	218	NA	NA	0.981418064198862	-0.0399019845753781
RAC875_rep_c112782_91	7A	98	0.262280837870369	0.288990825688073	218	NA	NA	0.981418064198862	-0.0430747795870943
wsnp_Ex_c10087_16579529	6A	71	0.262465761835168	0.392201834862385	218	NA	NA	0.981418064198862	-0.0395651042364609
Excalibur_c3730_2098	5B	26	0.262648834754714	0.362385321100917	218	NA	NA	0.981418064198862	-0.04348261287263
wsnp_Ra_c389_826890	7A	241	0.262731364772097	0.284403669724771	218	NA	NA	0.981418064198862	0.0433847271886947
Kukri_rep_c103893_875	2B	65	0.262831028415943	0.0504587155963303	218	NA	NA	0.981418064198862	0.088433090981356
RAC875_c90029_92	6B	65	0.263239613778781	0.323394495412844	218	NA	NA	0.981418064198862	-0.0426352761183235
wsnp_Ku_c17161_26193672	7B	91	0.263472705367104	0.139908256880734	218	NA	NA	0.981418064198862	0.0557198597860449
wsnp_Ku_c48_103915	2B	49	0.263707574997823	0.165137614678899	218	NA	NA	0.981418064198862	0.0516166090795878
BS00018740_51	5B	155	0.263740198381798	0.334862385321101	218	NA	NA	0.981418064198862	-0.0401291297049262
wsnp_CAP12_c633_339740	1D	68	0.263993314219897	0.277522935779817	218	NA	NA	0.981418064198862	-0.0430882114886852
wsnp_Ex_c12063_19310114	1B	61	0.264089083200425	0.206422018348624	218	NA	NA	0.981418064198862	0.0469796708063903
RAC875_c7804_236	6A	79	0.264140749927671	0.256880733944954	218	NA	NA	0.981418064198862	0.0459564400713397
BobWhite_c20073_382	1B	161	0.264187051512278	0.337155963302752	218	NA	NA	0.981418064198862	0.0405358216737568
Kukri_c27662_645	6B	110	0.264525764858862	0.213302752293578	218	NA	NA	0.981418064198862	0.0551096354276268
Excalibur_c74666_291	3A	26	0.26452817618399	0.153669724770642	218	NA	NA	0.981418064198862	-0.0524936508327656
Excalibur_c12675_1147	2B	173	0.264619452877	0.314220183486238	218	NA	NA	0.981418064198862	-0.0429451914723451
BS00064269_51	4A	78	0.264674774206997	0.227064220183486	218	NA	NA	0.981418064198862	0.0460193143834209
RAC875_c29540_1109	1A	84	0.264926155846275	0.174311926605505	218	NA	NA	0.981418064198862	-0.0501894439257242
wsnp_Ex_c2017_3787478	7A	105	0.264956877721197	0.277522935779817	218	NA	NA	0.981418064198862	-0.0446124290739647
Kukri_c59960_211	6B	73	0.265170523943666	0.18348623853211	218	NA	NA	0.981418064198862	0.0489267389320958
RAC875_c754_120	4A	41	0.26517873350737	0.298165137614679	218	NA	NA	0.981418064198862	-0.0419104203830294
RAC875_c63822_185	7A	56	0.265689813130634	0.236238532110092	218	NA	NA	0.981418064198862	-0.0453361018247413
RAC875_c39926_313	3B	77	0.265705914578221	0.0573394495412844	218	NA	NA	0.981418064198862	-0.0821204374539519
BS00065107_51	3B	77	0.265705914578795	0.0573394495412844	218	NA	NA	0.981418064198862	0.082120437453975
Kukri_c15603_1116	3B	70	0.265791064548723	0.339449541284404	218	NA	NA	0.981418064198862	0.0404644735818938
Kukri_rep_c114738_144	3B	69	0.265984411809575	0.208715596330275	218	NA	NA	0.981418064198862	-0.0466255504420765
RAC875_c32792_231	3A	88	0.265984411809575	0.208715596330275	218	NA	NA	0.981418064198862	-0.0466255504420765
BS00022395_51	4A	122	0.266055710164769	0.376146788990826	218	NA	NA	0.981418064198862	0.0407214630215407
BS00077879_51	5A	36	0.266136911583341	0.401376146788991	218	NA	NA	0.981418064198862	-0.0388395302039886
wsnp_Ex_c4942_8793029	6D	151	0.266327047592357	0.176605504587156	218	NA	NA	0.981418064198862	0.053168474322046
BS00011425_51	2D	19	0.266440974209619	0.240825688073395	218	NA	NA	0.981418064198862	-0.0520209291219871
Kukri_c9571_73	3B	70	0.266543399632053	0.256880733944954	218	NA	NA	0.981418064198862	-0.0437319467179762
Kukri_c32700_104	2B	105	0.266782516990392	0.130733944954128	218	NA	NA	0.981418064198862	-0.0578700325357957
Kukri_rep_c102608_599	5A	106	0.267387372072667	0.323394495412844	218	NA	NA	0.981418064198862	0.0408088887686837
Excalibur_c12703_766	1D	68	0.267517619070641	0.272935779816514	218	NA	NA	0.981418064198862	-0.0429229435193239
Kukri_c55096_140	6B	65	0.267702774743789	0.318807339449541	218	NA	NA	0.981418064198862	0.0420975128414725
BS00026203_51	6B	65	0.267702774744036	0.318807339449541	218	NA	NA	0.981418064198862	-0.0420975128414458
wsnp_JD_c2691_3617481	6B	65	0.267702774744036	0.318807339449541	218	NA	NA	0.981418064198862	-0.0420975128414458
JD_c8888_741	6A	71	0.267739458214573	0.385321100917431	218	NA	NA	0.981418064198862	0.0388174124256402
BS00074024_51	6B	80	0.267819448485193	0.311926605504587	218	NA	NA	0.981418064198862	0.0437176218902913
BobWhite_c66315_505	1A	156	0.268401567715955	0.33256880733945	218	NA	NA	0.981418064198862	0.0404173368812657
wsnp_Ex_c22383_31576342	7A	98	0.268841789308854	0.279816513761468	218	NA	NA	0.981418064198862	0.0420194901986228
Kukri_c60627_74	2D	41	0.268943634819267	0.442660550458716	218	NA	NA	0.981418064198862	0.0405661032969569
Excalibur_c8188_693	1D	90	0.269393059001782	0.31651376146789	218	NA	NA	0.981418064198862	0.0411162676794508
Kukri_c2955_281	5B	116	0.269462876250927	0.105504587155963	218	NA	NA	0.981418064198862	0.061369035961425
BS00093889_51	3A	166	0.269820230882497	0.254587155963303	218	NA	NA	0.981418064198862	0.0458195222599684
wsnp_Ex_c9502_15748251	6A	85	0.269831586421182	0.353211009174312	218	NA	NA	0.981418064198862	-0.0414840649587624
wsnp_Ex_c4789_8550135	6D	9	0.270118088212946	0.399082568807339	218	NA	NA	0.981418064198862	0.0395763120471226
BS00106545_51	4A	12	0.270157993026546	0.30045871559633	218	NA	NA	0.981418064198862	-0.0422817605750545
RAC875_c10286_1247	3A	78	0.270545702254278	0.25	218	NA	NA	0.981418064198862	0.0453174749361622
IAAV2342	1A	70	0.270779590312033	0.0986238532110092	218	NA	NA	0.981418064198862	0.066331345476625
Ku_c2449_578	1A	70	0.270779590312033	0.0986238532110092	218	NA	NA	0.981418064198862	0.066331345476625
RAC875_c21620_1359	1A	70	0.270779590312033	0.0986238532110092	218	NA	NA	0.981418064198862	0.066331345476625
Ex_c801_820	1A	70	0.270779590312293	0.0986238532110092	218	NA	NA	0.981418064198862	-0.0663313454765841
Kukri_c25215_124	1A	79	0.271076425831794	0.426605504587156	218	NA	NA	0.981418064198862	0.0386825316626958
RAC875_c12805_908	6B	64	0.271315841898771	0.495412844036697	218	NA	NA	0.981418064198862	0.0424333392902767
BS00025017_51	5D	200	0.271550140616306	0.33256880733945	218	NA	NA	0.981418064198862	0.0402446190542225
BS00064893_51	5D	200	0.271550140616306	0.33256880733945	218	NA	NA	0.981418064198862	0.0402446190542225
BS00075368_51	5D	200	0.271550140616306	0.33256880733945	218	NA	NA	0.981418064198862	0.0402446190542225
BS00056933_51	5A	20	0.271676717261067	0.442660550458716	218	NA	NA	0.981418064198862	0.037948773160446
RAC875_c13410_2221	5B	218	0.271763281022203	0.348623853211009	218	NA	NA	0.981418064198862	0.0401513119014965
wsnp_Ex_rep_c69760_68718561	5B	41	0.271863083740294	0.224770642201835	218	NA	NA	0.981418064198862	-0.0502973102527307
Kukri_rep_c89183_282	3A	15	0.27192657787695	0.387614678899083	218	NA	NA	0.981418064198862	-0.0403068371497888
BS00049213_51	5B	117	0.272024844568395	0.364678899082569	218	NA	NA	0.981418064198862	0.0404447475566574
RAC875_c36614_344	2B	107	0.272202662186589	0.142201834862385	218	NA	NA	0.981418064198862	0.0552204629721302
Excalibur_c9563_1157	5B	147	0.272397468035952	0.458715596330275	218	NA	NA	0.981418064198862	-0.0409586865967242
BS00063512_51	1B	161	0.272616151370016	0.162844036697248	218	NA	NA	0.981418064198862	0.0519608142110641
Tdurum_contig71499_211	5A	86	0.272715053015914	0.339449541284404	218	NA	NA	0.981418064198862	-0.0407608673449378
Ex_c12134_939	6D	156	0.273028786535876	0.176605504587156	218	NA	NA	0.981418064198862	0.0524856607461537
wsnp_BE490041A_Ta_2_1	1A	62	0.273394949523456	0.403669724770642	218	NA	NA	0.981418064198862	-0.0389051489437673
wsnp_Ra_c63822_63288359	7A	56	0.27367569834147	0.231651376146789	218	NA	NA	0.981418064198862	-0.0449237212548859
RAC875_rep_c72959_187	7B	157	0.273992564194772	0.419724770642202	218	NA	NA	0.981418064198862	0.0390388207619292
CAP7_c10772_156	6B	6	0.274026366569075	0.38302752293578	218	NA	NA	0.981418064198862	-0.0410829264683876
wsnp_Ex_c16295_24772702	5A	111	0.274426256992822	0.126146788990826	218	NA	NA	0.981418064198862	-0.057470657361236
Excalibur_c16703_430	3B	125	0.274537286203999	0.431192660550459	218	NA	NA	0.981418064198862	0.0374168417429512
BS00041355_51	1B	75	0.274757216082913	0.110091743119266	218	NA	NA	0.981418064198862	-0.0597496270259583
BS00085434_51	3B	95	0.275121627088515	0.0848623853211009	218	NA	NA	0.981418064198862	0.0668469021081188
wsnp_CAP12_c2438_1180601	1A	62	0.27527226552272	0.403669724770642	218	NA	NA	0.981418064198862	0.0385449917217642
Ra_c3533_880	6A	122	0.275582827595578	0.137614678899083	218	NA	NA	0.981418064198862	-0.0582831176135699
BS00058554_51	1D	90	0.275637193580965	0.321100917431193	218	NA	NA	0.981418064198862	-0.0404008144106314
BS00012069_51	5D	205	0.275692701261205	0.275229357798165	218	NA	NA	0.981418064198862	0.0423646454510909
RAC875_c48107_65	4A	60	0.275767128097891	0.438073394495413	218	NA	NA	0.981418064198862	0.0390840293712991
wsnp_BE490147A_Ta_2_1	6A	85	0.275985520686172	0.357798165137615	218	NA	NA	0.981418064198862	0.0405918822388696
wsnp_Ex_c11578_18655261	6A	85	0.275985520686172	0.357798165137615	218	NA	NA	0.981418064198862	0.0405918822388696
wsnp_Ex_c9502_15748469	6A	85	0.275985520686172	0.357798165137615	218	NA	NA	0.981418064198862	0.0405918822388696
BS00063099_51	5B	69	0.275988640136595	0.399082568807339	218	NA	NA	0.981418064198862	0.0423121393061088
Tdurum_contig41142_267	6B	81	0.276163184974302	0.314220183486239	218	NA	NA	0.981418064198862	-0.0428030098103775
Kukri_c9507_142	6B	65	0.276181434929267	0.426605504587156	218	NA	NA	0.981418064198862	0.0386803355411498
wsnp_JD_c14769_14413046	4A	49	0.276299726007453	0.0688073394495413	218	NA	NA	0.981418064198862	0.0730302748656388
RAC875_c38663_2179	4A	49	0.276299726008023	0.0688073394495413	218	NA	NA	0.981418064198862	-0.0730302748656158
wsnp_CAP7_c32_19340	4A	49	0.276299726008023	0.0688073394495413	218	NA	NA	0.981418064198862	-0.0730302748656158
wsnp_Ku_c61953_63254478	4A	49	0.276299726008023	0.0688073394495413	218	NA	NA	0.981418064198862	-0.0730302748656158
BS00108062_51	5B	47	0.276632792613968	0.240825688073395	218	NA	NA	0.981418064198862	0.0451778925233448
Excalibur_c12996_775	7A	136	0.276878394117927	0.197247706422018	218	NA	NA	0.981418064198862	-0.0467347765817365
BobWhite_c11022_78	2A	11	0.276931586580593	0.36697247706422	218	NA	NA	0.981418064198862	-0.0400221090263067
Kukri_c10970_573	5B	26	0.277349398598028	0.36697247706422	218	NA	NA	0.981418064198862	0.0416863749014702
wsnp_Ex_rep_c66423_64641115	1D	93	0.277523068169435	0.385321100917431	218	NA	NA	0.981418064198862	0.0399708739737523
CAP7_c7415_267	6B	73	0.277672656531293	0.181192660550459	218	NA	NA	0.981418064198862	0.0481261516590052
Kukri_c5579_466	2D	51	0.277691621683503	0.286697247706422	218	NA	NA	0.981418064198862	-0.044339108334075
Kukri_c7860_911	3B	140	0.277797347506532	0.139908256880734	218	NA	NA	0.981418064198862	0.0569137810004063
RAC875_rep_c69619_145	2A	131	0.277857353471165	0.415137614678899	218	NA	NA	0.981418064198862	0.0393429266253058
BS00081506_51	2A	124	0.277922608846345	0.38302752293578	218	NA	NA	0.981418064198862	-0.0381900103114567
wsnp_Ex_c5268_9320618	7B	134	0.277966914818759	0.339449541284404	218	NA	NA	0.981418064198862	-0.0396976709318295
wsnp_Ex_c27176_36393952	1B	114	0.278180217084591	0.135321100917431	218	NA	NA	0.981418064198862	0.054275545523077
Excalibur_c94546_61	3B	12	0.2782813875543	0.201834862385321	218	NA	NA	0.981418064198862	-0.046675970636926
CAP11_c896_88	4D	170	0.278400673786709	0.135321100917431	218	NA	NA	0.981418064198862	0.0549206967738334
wsnp_Ex_c38198_45786860	6B	65	0.278563351415529	0.38302752293578	218	NA	NA	0.981418064198862	-0.0423391862507732
wsnp_Ku_rep_c69533_68919669	7D	26	0.278609653299691	0.162844036697248	218	NA	NA	0.981418064198862	-0.0531649840528035
wsnp_CAP11_c78_114341	7A	136	0.278937744438134	0.387614678899083	218	NA	NA	0.981418064198862	0.0388420550974953
BS00073062_51	3A	26	0.278992412461994	0.155963302752294	218	NA	NA	0.981418064198862	-0.0509008740584349
Kukri_rep_c101735_236	3A	26	0.278992412461994	0.155963302752294	218	NA	NA	0.981418064198862	-0.0509008740584349
BS00107444_51	3A	91	0.27916805252951	0.0802752293577982	218	NA	NA	0.981418064198862	-0.0686186371807906
BS00087086_51	1D	68	0.279198912564574	0.275229357798165	218	NA	NA	0.981418064198862	-0.0419221539536334
Kukri_c29142_473	4A	91	0.279533513692668	0.23394495412844	218	NA	NA	0.981418064198862	0.044292018321304
tplb0033c09_1345	4A	91	0.279533513692668	0.23394495412844	218	NA	NA	0.981418064198862	0.044292018321304
Kukri_c29142_450	4A	91	0.279533513692941	0.23394495412844	218	NA	NA	0.981418064198862	-0.0442920183212756
BobWhite_rep_c66990_294	3B	80	0.279654702905858	0.121559633027523	218	NA	NA	0.981418064198862	0.0562100468977249
wsnp_Ex_c5072_9006966	4A	164	0.279817268069513	0.208715596330275	218	NA	NA	0.981418064198862	0.045393206255671
BS00090253_51	6A	13	0.279970746402571	0.389908256880734	218	NA	NA	0.981418064198862	0.0397209048503804
Kukri_c26279_503	6B	65	0.280144532943343	0.318807339449541	218	NA	NA	0.981418064198862	-0.0410956858467966
BobWhite_rep_c49999_538	7A	213	0.280536093325357	0.272935779816514	218	NA	NA	0.981418064198862	0.0447691946479836
wsnp_JD_c3867_4934646	5A	53	0.280565835861751	0.286697247706422	218	NA	NA	0.981418064198862	0.0471264377250797
tplb0022c16_494	7A	43	0.280641805301999	0.334862385321101	218	NA	NA	0.981418064198862	0.0397814558594369
wsnp_JD_rep_c48914_33168544	2A	89	0.28075859102269	0.376146788990826	218	NA	NA	0.981418064198862	-0.0381099544519152
CAP8_c6799_93	6D	156	0.281085344477061	0.181192660550459	218	NA	NA	0.981418064198862	0.0510221761957768
wsnp_JD_c2198_3021879	6D	160	0.281085344477061	0.181192660550459	218	NA	NA	0.981418064198862	0.0510221761957768
wsnp_JD_rep_c63108_40258378	6B	64	0.281140741428055	0.44954128440367	218	NA	NA	0.981418064198862	-0.0418317311597445
wsnp_Ex_c35886_43950102	1D	116	0.281265075148238	0.100917431192661	218	NA	NA	0.981418064198862	-0.0604456955358899
wsnp_Ex_c4954_8813973	6A	79	0.281306758254222	0.0825688073394495	218	NA	NA	0.981418064198862	-0.0678995238151341
wsnp_Ra_c29782_39115548	1B	74	0.281345939124963	0.378440366972477	218	NA	NA	0.981418064198862	0.0392248640386974
RFL_Contig5709_3005	3B	25	0.281356540715606	0.376146788990826	218	NA	NA	0.981418064198862	0.0384439364787053
wsnp_Ex_c5334_9427824	6B	66	0.28155444169608	0.31651376146789	218	NA	NA	0.981418064198862	-0.040815377346604
Tdurum_contig8382_300	1A	58	0.281632277555564	0.105504587155963	218	NA	NA	0.981418064198862	0.0613911031332357
BS00021704_51	6A	141	0.281788582134826	0.30045871559633	218	NA	NA	0.981418064198862	0.0404588475677059
RAC875_c20134_535	3A	26	0.281989672689415	0.155963302752294	218	NA	NA	0.981418064198862	-0.050578951056572
wsnp_Ex_c25057_34318425	2A	104	0.282024725390309	0.0642201834862385	218	NA	NA	0.981418064198862	0.0759561981625065
RAC875_c95948_614	2B	81	0.282274937124206	0.0917431192660551	218	NA	NA	0.981418064198862	0.0630846009467163
IAAV8836	7B	144	0.282339281281346	0.114678899082569	218	NA	NA	0.981418064198862	-0.0572432613081943
Kukri_c39882_203	4A	50	0.282380933553359	0.463302752293578	218	NA	NA	0.981418064198862	-0.0452754081393287
Kukri_c7827_1168	5D	207	0.282533104074322	0.350917431192661	218	NA	NA	0.981418064198862	0.0393311291768192
tplb0026a09_1444	5D	207	0.282533104074322	0.350917431192661	218	NA	NA	0.981418064198862	0.0393311291768192
wsnp_Ex_c6657_11523455	5D	207	0.282533104074604	0.350917431192661	218	NA	NA	0.981418064198862	-0.0393311291767997
Kukri_rep_c69087_153	2D	51	0.282610945306972	0.295871559633028	218	NA	NA	0.981418064198862	0.0427753540972819
wsnp_Ex_rep_c66255_64400455	1B	98	0.282839475437085	0.302752293577982	218	NA	NA	0.981418064198862	-0.0402322519758211
RAC875_c25738_168	6D	119	0.283007841852415	0.444954128440367	218	NA	NA	0.981418064198862	0.0398309879927421
wsnp_Ex_c1246_2393978	4A	133	0.283081393762668	0.162844036697248	218	NA	NA	0.981418064198862	-0.050106739384872
BS00031814_51	2B	97	0.283175667653521	0.376146788990826	218	NA	NA	0.981418064198862	0.0375439635604096
RAC875_c14887_829	6B	110	0.283362561341674	0.146788990825688	218	NA	NA	0.981418064198862	0.0528418626343736
BS00023074_51	3B	63	0.283367894109823	0.149082568807339	218	NA	NA	0.981418064198862	0.0510743587453337
BS00075001_51	1D	90	0.283522800425293	0.385321100917431	218	NA	NA	0.981418064198862	0.0392219583705558
Ku_c6319_201	5A	53	0.2836191969275	0.371559633027523	218	NA	NA	0.981418064198862	0.0389842682727473
Kukri_s117068_130	3A	26	0.284254331095417	0.158256880733945	218	NA	NA	0.981418064198862	0.0502448502976369
BobWhite_c23953_312	2A	104	0.284324542273917	0.419724770642202	218	NA	NA	0.981418064198862	-0.0370779105299484
wsnp_BG263521A_Ta_2_2	2A	104	0.284324542273917	0.419724770642202	218	NA	NA	0.981418064198862	-0.0370779105299484
BobWhite_c10343_320	6A	141	0.284334252606191	0.458715596330275	218	NA	NA	0.981418064198862	0.0373646710741191
BS00022667_51	1A	35	0.284355895202169	0.112385321100917	218	NA	NA	0.981418064198862	-0.0581132327049954
wsnp_BE444644A_Ta_2_2	5A	43	0.284470448686325	0.119266055045872	218	NA	NA	0.981418064198862	-0.0563657934124606
BS00040742_51	3B	88	0.284656387188673	0.103211009174312	218	NA	NA	0.981418064198862	0.0597060528243283
BS00084668_51	2B	20	0.284754265833054	0.204128440366972	218	NA	NA	0.981418064198862	-0.0474108199752807
BS00094095_51	5A	37	0.284882445064546	0.355504587155963	218	NA	NA	0.981418064198862	-0.0382527084574491
BS00048117_51	1A	70	0.284902356639992	0.0940366972477065	218	NA	NA	0.981418064198862	-0.064777867768683
wsnp_Ku_c3468_6420199	1A	70	0.284902356639992	0.0940366972477065	218	NA	NA	0.981418064198862	-0.064777867768683
RAC875_c31276_1128	1A	78	0.285193337754821	0.30045871559633	218	NA	NA	0.981418064198862	0.0397596442318306
Excalibur_rep_c70578_299	4A	50	0.285406503192187	0.337155963302752	218	NA	NA	0.981418064198862	0.0405420932655574
RFL_Contig617_1357	5D	207	0.285441961557354	0.346330275229358	218	NA	NA	0.981418064198862	-0.0390061370103236
D_GDEEGVY01C7BQU_446	4D	94	0.285507700595001	0.211009174311927	218	NA	NA	0.981418064198862	0.0471996366620999
wsnp_CAP7_c1839_907899	6A	71	0.285789548083267	0.38302752293578	218	NA	NA	0.981418064198862	-0.037342915470127
RFL_Contig3563_1130	4B	68	0.286275487061308	0.144495412844037	218	NA	NA	0.981418064198862	-0.058165407033929
Excalibur_c92241_336	2A	66	0.286491504154155	0.424311926605505	218	NA	NA	0.981418064198862	-0.0378649392533177
BS00023152_51	5A	138	0.28698756899228	0.438073394495413	218	NA	NA	0.981418064198862	-0.0363867064845351
IACX5833	6D	119	0.287022840245549	0.451834862385321	218	NA	NA	0.981418064198862	0.0369231515029362
Kukri_c86812_193	5A	113	0.287025680779508	0.259174311926606	218	NA	NA	0.981418064198862	0.0418244324998822
Kukri_rep_c104865_57	5D	207	0.287264516764891	0.355504587155963	218	NA	NA	0.981418064198862	0.0389877894393749
RAC875_c839_352	1B	108	0.28734574200505	0.162844036697248	218	NA	NA	0.981418064198862	-0.0507675972043593
Excalibur_rep_c72368_68	1B	98	0.287470290622648	0.305045871559633	218	NA	NA	0.981418064198862	-0.0396929653105946
wsnp_Ex_c14192_22135363	6A	71	0.287744659503374	0.389908256880734	218	NA	NA	0.981418064198862	0.0373246076759628
BS00022098_51	5A	99	0.287761681980977	0.204128440366972	218	NA	NA	0.981418064198862	0.0507848689656321
CAP8_c5043_190	1B	118	0.288043646365844	0.33256880733945	218	NA	NA	0.981418064198862	0.0384712910566716
Ku_c3891_395	4A	37	0.288177244220212	0.188073394495413	218	NA	NA	0.981418064198862	-0.0461213396279057
RAC875_c10650_90	6B	49	0.288251764239031	0.0871559633027523	218	NA	NA	0.981418064198862	0.0652317287812449
Excalibur_s111479_146	6B	49	0.288251764239125	0.0871559633027523	218	NA	NA	0.981418064198862	-0.0652317287812139
Kukri_c32307_481	6B	49	0.288251764239125	0.0871559633027523	218	NA	NA	0.981418064198862	-0.0652317287812139
Tdurum_contig60114_525	4B	74	0.288291126685567	0.474770642201835	218	NA	NA	0.981418064198862	0.0409211474044877
BS00065946_51	2D	45	0.288385594436322	0.490825688073394	218	NA	NA	0.981418064198862	-0.0373298155503026
BS00022180_51	1B	64	0.288507467734813	0.13302752293578	218	NA	NA	0.981418064198862	0.054962273124163
IAAV7916	7A	113	0.288583713719673	0.481651376146789	218	NA	NA	0.981418064198862	0.0376251027848173
wsnp_Ex_c16295_24772663	5A	111	0.288806272221606	0.123853211009174	218	NA	NA	0.981418064198862	0.0560413241300406
wsnp_CAP11_c923_558715	5A	111	0.288806272222016	0.123853211009174	218	NA	NA	0.981418064198862	-0.0560413241300211
Excalibur_rep_c69275_346	6A	83	0.289361084458703	0.339449541284404	218	NA	NA	0.981418064198862	0.0399288725421272
Kukri_rep_c115954_137	1A	71	0.289497818050908	0.369266055045872	218	NA	NA	0.981418064198862	0.040111579475127
CAP12_c3551_85	3B	88	0.289635187364765	0.0986238532110092	218	NA	NA	0.981418064198862	0.0603618844324316
Ku_c32537_241	6B	65	0.289769042729208	0.321100917431193	218	NA	NA	0.981418064198862	0.0400606580189766
D_F5XZDLF02G9H4M_286	4A	110	0.289821909248115	0.419724770642202	218	NA	NA	0.981418064198862	-0.0391834106752231
RAC875_c35819_165	4A	110	0.28985637355295	0.465596330275229	218	NA	NA	0.981418064198862	-0.038544298781007
wsnp_Ku_c40084_48381107	5B	139	0.289938498547209	0.204128440366972	218	NA	NA	0.981418064198862	0.048742350994937
BS00065030_51	4A	142	0.290133549491924	0.314220183486238	218	NA	NA	0.981418064198862	0.0412351069381423
BS00036397_51	6A	85	0.290155126284606	0.348623853211009	218	NA	NA	0.981418064198862	-0.0408610847436144
wsnp_Ex_c56443_58561683	6D	87	0.290280606952139	0.444954128440367	218	NA	NA	0.981418064198862	-0.0378595486837128
wsnp_Ex_c2580_4800027	3B	67	0.290406622207277	0.305045871559633	218	NA	NA	0.981418064198862	-0.039676603479851
RAC875_c40654_206	4A	120	0.291543988269128	0.371559633027523	218	NA	NA	0.981418064198862	-0.0388510033227831
Kukri_rep_c69910_1153	1A	35	0.291633582238998	0.119266055045872	218	NA	NA	0.981418064198862	-0.0553600921768274
Excalibur_c25640_110	1B	174	0.291866708086414	0.26605504587156	218	NA	NA	0.981418064198862	0.0424132697740234
RAC875_rep_c85751_72	6B	72	0.292070454662074	0.142201834862385	218	NA	NA	0.981418064198862	-0.0544153946366013
RAC875_c7110_2706	6B	65	0.292140641465963	0.321100917431193	218	NA	NA	0.981418064198862	0.0401022633899686
BS00087178_51	6A	79	0.29227499388414	0.254587155963303	218	NA	NA	0.981418064198862	0.0454691824039699
Kukri_c1281_515	6A	79	0.29227499388414	0.254587155963303	218	NA	NA	0.981418064198862	0.0454691824039699
BS00022982_51	2A	66	0.292288187825564	0.419724770642202	218	NA	NA	0.981418064198862	0.0376470087727423
BS00022424_51	3A	141	0.292363508092227	0.0894495412844036	218	NA	NA	0.981418064198862	0.0630876637142421
BS00068710_51	5B	98	0.292470210236453	0.444954128440367	218	NA	NA	0.981418064198862	-0.037307503042884
RAC875_rep_c115149_515	6B	80	0.292573329269909	0.307339449541284	218	NA	NA	0.981418064198862	0.0415168195272031
BS00110130_51	1A	103	0.292581357779703	0.25	218	NA	NA	0.981418064198862	-0.0449283310982302
Excalibur_rep_c104876_277	5B	71	0.292685436953782	0.178899082568807	218	NA	NA	0.981418064198862	0.0478215387402017
wsnp_CAP11_rep_c4151_1963100	5A	53	0.292687853730146	0.291284403669725	218	NA	NA	0.981418064198862	-0.0459535850273021
wsnp_Ex_c1597_3045682	1B	171	0.293076571639991	0.0894495412844037	218	NA	NA	0.981418064198862	-0.062915792771558
BobWhite_c13202_399	6B	122	0.29320782326037	0.130733944954128	218	NA	NA	0.981418064198862	-0.0578467158551561
BS00087783_51	1D	68	0.293356439075046	0.364678899082569	218	NA	NA	0.981418064198862	-0.0377345545473826
Kukri_c49151_139	5B	49	0.293534301620053	0.467889908256881	218	NA	NA	0.981418064198862	0.036428125398821
BS00022751_51	7A	127	0.293859300811634	0.387614678899083	218	NA	NA	0.981418064198862	-0.0417512980689079
wsnp_Ex_rep_c102478_87635370	3A	82	0.294068236729045	0.355504587155963	218	NA	NA	0.981418064198862	0.0375365715607181
BS00021968_51	5A	124	0.294107257097073	0.346330275229358	218	NA	NA	0.981418064198862	0.0418241695549764
BS00110489_51	5B	45	0.294297260113996	0.190366972477064	218	NA	NA	0.981418064198862	0.0499520454370597
wsnp_Ex_c13949_21828493	3A	95	0.294339183307937	0.105504587155963	218	NA	NA	0.981418064198862	0.0583186692887345
wsnp_Ku_c42539_50247333	7A	152	0.29441660520708	0.327981651376147	218	NA	NA	0.981418064198862	-0.0386543401979083
Tdurum_contig84745_267	5B	45	0.294571454485708	0.0665137614678899	218	NA	NA	0.981418064198862	0.0736137239585126
BS00071161_51	1B	44	0.294702980347754	0.174311926605505	218	NA	NA	0.981418064198862	-0.0486244623448187
BobWhite_rep_c66957_84	7B	70	0.295036721472259	0.30045871559633	218	NA	NA	0.981418064198862	-0.0491089655809773
Tdurum_contig29484_628	1A	43	0.295063444650298	0.440366972477064	218	NA	NA	0.981418064198862	-0.0370938622377288
BobWhite_c46501_92	1A	38	0.29506454705674	0.295871559633028	218	NA	NA	0.981418064198862	0.0395715627995781
RAC875_rep_c103556_427	6D	156	0.295185868871463	0.18348623853211	218	NA	NA	0.981418064198862	-0.0493971808603746
wsnp_Ex_c62371_62036044	6D	156	0.295185868871463	0.18348623853211	218	NA	NA	0.981418064198862	-0.0493971808603746
Tdurum_contig50473_889	1B	74	0.295371117470357	0.282110091743119	218	NA	NA	0.981418064198862	-0.040330225655353
tplb0031i24_1212	7A	221	0.295425898233841	0.30045871559633	218	NA	NA	0.981418064198862	0.0413800280039887
wsnp_Ex_c9343_15514531	1A	137	0.295436895306622	0.126146788990826	218	NA	NA	0.981418064198862	-0.0538506524404143
Tdurum_contig52350_296	2A	151	0.295966506470598	0.217889908256881	218	NA	NA	0.981418064198862	0.0436642971241419
BS00067003_51	1B	57	0.29604008386781	0.194954128440367	218	NA	NA	0.981418064198862	0.0468618710326991
wsnp_Ex_c12909_20457407	5B	43	0.296357070770482	0.25	218	NA	NA	0.981418064198862	0.0440819849984262
BS00065390_51	5B	46	0.296357070770837	0.25	218	NA	NA	0.981418064198862	-0.0440819849983924
Kukri_rep_c105287_311	7D	208	0.296714496645849	0.13302752293578	218	NA	NA	0.981418064198862	0.0522545553769049
RAC875_c54701_277	6B	62	0.297170303098664	0.378440366972477	218	NA	NA	0.981418064198862	-0.0404996612702977
BobWhite_c17021_297	3A	26	0.297539651058435	0.151376146788991	218	NA	NA	0.981418064198862	0.0491415576937628
wsnp_Ex_c22683_31887799	3A	26	0.297539651058931	0.151376146788991	218	NA	NA	0.981418064198862	-0.0491415576937371
wsnp_Ex_c2573_4788116	3A	26	0.297539651058931	0.151376146788991	218	NA	NA	0.981418064198862	-0.0491415576937371
RAC875_c2545_1186	4B	90	0.297568921532441	0.0642201834862385	218	NA	NA	0.981418064198862	-0.0721885131270881
wsnp_Ku_c1292_2572053	2A	82	0.297694622624841	0.330275229357798	218	NA	NA	0.981418064198862	-0.0391095674372686
RAC875_c57962_101	7A	136	0.297850486222856	0.426605504587156	218	NA	NA	0.981418064198862	0.0382653549985505
Excalibur_c32608_500	1B	65	0.297890867277346	0.121559633027523	218	NA	NA	0.981418064198862	0.0594055119143775
IACX11794	7D	26	0.298015780116545	0.142201834862385	218	NA	NA	0.981418064198862	0.053765085863219
wsnp_Ex_c361_707953	3A	177	0.298198666583461	0.153669724770642	218	NA	NA	0.981418064198862	-0.0491674503625106
Excalibur_c16329_493	2A	151	0.298268049373057	0.105504587155963	218	NA	NA	0.981418064198862	-0.0609782656858968
BS00077448_51	6A	85	0.298406316661392	0.355504587155963	218	NA	NA	0.981418064198862	0.0387332079421761
BS00003866_51	4A	62	0.298418689733542	0.435779816513762	218	NA	NA	0.981418064198862	-0.0376118664243439
wsnp_RFL_Contig2424_1966870	6B	1	0.29914655086944	0.144495412844037	218	NA	NA	0.981418064198862	-0.0504900321968735
BS00040814_51	6A	141	0.299918102495705	0.451834862385321	218	NA	NA	0.981418064198862	0.0363640177906177
BS00000445_51	3A	101	0.300098114306056	0.467889908256881	218	NA	NA	0.981418064198862	0.0365383368218275
Kukri_c27662_675	6B	110	0.300199134140493	0.144495412844037	218	NA	NA	0.981418064198862	0.0512200687495223
BS00016650_51	2B	109	0.300273025443121	0.376146788990826	218	NA	NA	0.981418064198862	-0.0379598659085829
Tdurum_contig10172_176	5B	62	0.300293154792627	0.364678899082569	218	NA	NA	0.981418064198862	0.0424907088920499
Tdurum_contig77275_259	5B	62	0.300293154792852	0.364678899082569	218	NA	NA	0.981418064198862	-0.0424907088920321
wsnp_Ra_c26091_35652620	5B	62	0.300293154792852	0.364678899082569	218	NA	NA	0.981418064198862	-0.0424907088920321
wsnp_CAP11_c303_253438	6A	85	0.300601839839103	0.355504587155963	218	NA	NA	0.981418064198862	0.0388094265923034
Tdurum_contig9835_664	6A	85	0.300601839839245	0.355504587155963	218	NA	NA	0.981418064198862	-0.0388094265922874
Ra_c6701_506	1B	74	0.300697141129248	0.30045871559633	218	NA	NA	0.981418064198862	0.0394046073874073
RFL_Contig4591_1759	3D	1	0.300718288589818	0.0573394495412844	218	NA	NA	0.981418064198862	-0.0762913719986642
BS00103846_51	7A	140	0.30080936397477	0.454128440366972	218	NA	NA	0.981418064198862	0.0377672061177172
RAC875_rep_c73850_589	6A	71	0.300863079502284	0.38302752293578	218	NA	NA	0.981418064198862	0.0360621602887026
BobWhite_c15653_484	6B	64	0.30095107639323	0.486238532110092	218	NA	NA	0.981418064198862	-0.039464021365772
Kukri_rep_c77459_316	5A	56	0.301106667522401	0.44954128440367	218	NA	NA	0.981418064198862	-0.0394933045570554
BS00069368_51	6B	65	0.301654527677312	0.318807339449541	218	NA	NA	0.981418064198862	0.0393321942252349
IAAV1711	6B	35	0.301686652903758	0.30045871559633	218	NA	NA	0.981418064198862	-0.0387835919099828
Tdurum_contig61492_684	1A	43	0.301770755947781	0.403669724770642	218	NA	NA	0.981418064198862	-0.0364081817378246
IAAV5646	7B	69	0.301950494351576	0.295871559633028	218	NA	NA	0.981418064198862	0.0480228164290963
BobWhite_c44460_821	1B	131	0.302055676282843	0.211009174311927	218	NA	NA	0.981418064198862	0.0436187560575654
RAC875_c19660_1530	3D	91	0.302086789435986	0.465596330275229	218	NA	NA	0.981418064198862	-0.0363357468433296
BS00077350_51	1A	35	0.302120343113518	0.162844036697248	218	NA	NA	0.981418064198862	0.0474373390621565
Tdurum_contig13946_241	1A	57	0.302418893854583	0.144495412844037	218	NA	NA	0.981418064198862	-0.0513198513148723
wsnp_Ex_c9248_15372536	2B	93	0.302522543440659	0.252293577981651	218	NA	NA	0.981418064198862	-0.0414319740019131
Ku_c13342_414	5B	46	0.302726851917042	0.396788990825688	218	NA	NA	0.981418064198862	-0.0372013112193219
Excalibur_rep_c113261_400	4B	53	0.302828896884453	0.137614678899083	218	NA	NA	0.981418064198862	-0.0527667658611222
Kukri_c25377_365	6B	65	0.303097495461219	0.387614678899083	218	NA	NA	0.981418064198862	-0.0403239148781065
wsnp_Ex_c22862_32074455	2A	104	0.303127310885	0.41743119266055	218	NA	NA	0.981418064198862	0.0357948324208675
RAC875_c58159_989	3B	71	0.303282848053669	0.0458715596330275	218	NA	NA	0.981418064198862	-0.0832174748046839
RAC875_c31299_1215	6B	110	0.30335260111817	0.112385321100917	218	NA	NA	0.981418064198862	0.0567712107761125
Kukri_rep_c102102_273	1B	130	0.303479750160051	0.217889908256881	218	NA	NA	0.981418064198862	-0.0430957900318161
IAAV7394	4B	106	0.303820591891372	0.181192660550459	218	NA	NA	0.981418064198862	-0.0502666014340392
Ex_c95453_1499	5A	27	0.304538590314045	0.197247706422018	218	NA	NA	0.981418064198862	0.0463973190511169
RAC875_c58425_331	6B	9	0.304556575343481	0.419724770642202	218	NA	NA	0.981418064198862	0.0386091755522493
BS00086046_51	6A	79	0.304883173475516	0.252293577981651	218	NA	NA	0.981418064198862	-0.0446578911989342
tplb0047k12_1370	6A	79	0.304883173475516	0.252293577981651	218	NA	NA	0.981418064198862	-0.0446578911989342
tplb0025f09_1853	4B	16	0.305344508424594	0.103211009174312	218	NA	NA	0.981418064198862	0.0574687120882906
BS00065366_51	2A	135	0.305559958263301	0.426605504587156	218	NA	NA	0.981418064198862	-0.0359656662218075
wsnp_JG_c609_370792	2B	87	0.305764377549605	0.178899082568807	218	NA	NA	0.981418064198862	-0.0474829589686134
RAC875_c2040_564	1B	44	0.305961270088292	0.33256880733945	218	NA	NA	0.981418064198862	-0.0423182915835802
Excalibur_c39238_158	7B	72	0.305984966309925	0.0481651376146789	218	NA	NA	0.981418064198862	-0.0825213881192184
IAAV3646	7B	68	0.306209744970789	0.0756880733944954	218	NA	NA	0.981418064198862	0.0830319501019385
BobWhite_c20909_243	4A	62	0.306257897748855	0.447247706422018	218	NA	NA	0.981418064198862	0.0364388343698039
Tdurum_contig8441_602	7A	114	0.30656226836312	0.346330275229358	218	NA	NA	0.981418064198862	-0.038321538542073
Excalibur_c94383_157	2B	157	0.306615626514368	0.227064220183486	218	NA	NA	0.981418064198862	-0.0425805251403668
BS00062823_51	6A	79	0.306842093464786	0.270642201834862	218	NA	NA	0.981418064198862	0.0423951577292314
BS00067584_51	2D	44	0.306859681998592	0.286697247706422	218	NA	NA	0.981418064198862	-0.0436803415426077
Tdurum_contig70639_196	6B	65	0.307453355120455	0.371559633027523	218	NA	NA	0.981418064198862	-0.0399130111126755
Excalibur_c42110_66	2A	142	0.307902366292754	0.0986238532110092	218	NA	NA	0.981418064198862	0.0682497312897006
RAC875_c61824_194	3B	145	0.308008803958956	0.305045871559633	218	NA	NA	0.981418064198862	-0.0396797900475363
BS00111247_51	7B	163	0.308147779182573	0.167431192660551	218	NA	NA	0.981418064198862	0.0487353624138009
Excalibur_c65272_341	4A	164	0.308288616394282	0.0596330275229358	218	NA	NA	0.981418064198862	0.0730509183627079
Kukri_c6091_327	4A	151	0.308288616394282	0.0596330275229358	218	NA	NA	0.981418064198862	0.0730509183627079
Tdurum_contig42638_531	4A	151	0.308288616395237	0.0596330275229358	218	NA	NA	0.981418064198862	-0.0730509183626964
wsnp_Ra_c41135_48426638	3B	51	0.308447231817343	0.259174311926605	218	NA	NA	0.981418064198862	-0.0400245832362103
BS00023847_51	6A	71	0.309378899616271	0.385321100917431	218	NA	NA	0.981418064198862	-0.0358061756350345
Kukri_c6364_1243	6A	26	0.309550864235383	0.0711009174311927	218	NA	NA	0.981418064198862	-0.0673708337745538
wsnp_Ex_c9779_16145653	6A	21	0.309550864235383	0.0711009174311927	218	NA	NA	0.981418064198862	-0.0673708337745538
Excalibur_c9779_465	6A	26	0.309550864235807	0.0711009174311926	218	NA	NA	0.981418064198862	0.0673708337745751
Kukri_rep_c101615_148	6A	26	0.309550864235807	0.0711009174311926	218	NA	NA	0.981418064198862	0.0673708337745751
[truncated: 4,422 more rows]
