# Supplementary material for: Haplotype-tagged SNPs improve genomic prediction accuracy for Fusarium head blight resistance and yield-related traits in wheat
Source: Theor Appl Genet. 2023 Apr 3;136(4):92. doi: 10.1007/s00122-023-04352-8 (PMC10068637; doi:10.1007/s00122-023-04352-8)
Supplement: Supplementary file 6 — Supplementary file6 (ZIP 14628 KB) [file 122_2023_4352_MOESM6_ESM.zip › SPW/5-GWAS-SPW.csv]

SNP	Chromosome	Position	P.value	maf	nobs	Rsquare.of.Model.without.SNP	Rsquare.of.Model.with.SNP	FDR_Adjusted_P-values	effect
BS00099534_51	5A	17	8.55791602043062e-05	0.190366972477064	218	NA	NA	0.54950378767185	0.179548109693499
Ra_c32003_420	7A	127	0.000235581525278615	0.0756880733944954	218	NA	NA	0.756334486906993	0.246739640070665
Excalibur_c9969_98	5B	153	0.000704999442687427	0.401376146788991	218	NA	NA	0.956790029201113	-0.133258003392086
RAC875_c60758_585	5B	121	0.00140272461687358	0.43348623853211	218	NA	NA	0.956790029201113	-0.137444211500739
BS00089894_51	1A	81	0.00162806831368719	0.231651376146789	218	NA	NA	0.956790029201113	-0.154976493586313
BS00078522_51	7A	130	0.00190609635240914	0.11697247706422	218	NA	NA	0.956790029201113	0.168102875696095
wsnp_RFL_Contig3739_3996324	5B	98	0.00205741983320381	0.0963302752293578	218	NA	NA	0.956790029201113	0.188882872830632
Ra_c105707_788	1A	81	0.00207501915595957	0.229357798165138	218	NA	NA	0.956790029201113	0.153928874592474
Ku_c24324_850	5A	53	0.00221229214422365	0.371559633027523	218	NA	NA	0.956790029201113	0.122468799764423
BS00031658_51	1D	73	0.00272534929940318	0.431192660550459	218	NA	NA	0.956790029201113	0.14338308018025
Excalibur_c5958_1398	1D	73	0.00272534929940318	0.431192660550459	218	NA	NA	0.956790029201113	0.14338308018025
RAC875_c17951_108	1D	68	0.00272534929940318	0.431192660550459	218	NA	NA	0.956790029201113	0.14338308018025
BS00051826_51	1D	68	0.00272534929943977	0.431192660550459	218	NA	NA	0.956790029201113	-0.143383080180211
Excalibur_c5958_1270	1D	68	0.00300520603186337	0.428899082568807	218	NA	NA	0.956790029201113	0.142350829892074
RAC875_c1792_3457	5B	121	0.00317543324558431	0.438073394495413	218	NA	NA	0.956790029201113	-0.127382182601728
BobWhite_c20374_162	7A	130	0.0035422599510439	0.123853211009174	218	NA	NA	0.956790029201113	0.154174636853738
Excalibur_c34091_311	7A	130	0.0035422599510439	0.123853211009174	218	NA	NA	0.956790029201113	0.154174636853738
CAP7_c915_121	3A	177	0.00360292432244887	0.238532110091743	218	NA	NA	0.956790029201113	0.134911017561969
RFL_Contig785_535	1B	165	0.0039100551044848	0.314220183486239	218	NA	NA	0.956790029201113	-0.118436661831025
BS00062618_51	5B	152	0.00407099888701293	0.135321100917431	218	NA	NA	0.956790029201113	-0.155804272552793
RFL_Contig4956_2526	7A	127	0.00472817972513845	0.0412844036697247	218	NA	NA	0.956790029201113	-0.258431562917224
Tdurum_contig47269_904	6B	72	0.0047753606703744	0.211009174311927	218	NA	NA	0.956790029201113	0.174699863645291
BS00005860_51	5B	116	0.00494911796683956	0.201834862385321	218	NA	NA	0.956790029201113	-0.141253679266365
wsnp_RFL_Contig2403_1927045	1B	137	0.00506244503095096	0.215596330275229	218	NA	NA	0.956790029201113	-0.132328408201314
wsnp_JD_c18167_16742264	7A	127	0.00526574517686257	0.211009174311927	218	NA	NA	0.956790029201113	-0.12499766749216
BS00002484_51	1B	119	0.00560047018656174	0.373853211009174	218	NA	NA	0.956790029201113	0.107732776008874
RAC875_c68056_81	3A	180	0.00578448045445534	0.392201834862385	218	NA	NA	0.956790029201113	-0.115160015919969
RAC875_c83401_115	4A	110	0.00601801155838296	0.438073394495413	218	NA	NA	0.956790029201113	-0.11314231772101
Ku_c6319_201	5A	53	0.00631340815183202	0.380733944954128	218	NA	NA	0.956790029201113	0.10966462088933
RFL_Contig539_1789	5B	112	0.00671042124801832	0.126146788990826	218	NA	NA	0.956790029201113	0.15391178652014
Kukri_c87104_125	5B	121	0.00680766458994336	0.444954128440367	218	NA	NA	0.956790029201113	0.119403352703294
Kukri_rep_c70389_57	7A	128	0.00694342568168658	0.176605504587156	218	NA	NA	0.956790029201113	0.137700969721072
wsnp_Ex_c19647_28632894	5A	53	0.00701652703285526	0.444954128440367	218	NA	NA	0.956790029201113	-0.111040369129469
Excalibur_c37910_276	5B	153	0.00725798735316649	0.341743119266055	218	NA	NA	0.956790029201113	0.112187932047053
BS00066186_51	2A	83	0.00747951231776572	0.419724770642202	218	NA	NA	0.956790029201113	0.105166532862153
wsnp_Ex_rep_c101414_86781128	1A	71	0.0075394743134144	0.309633027522936	218	NA	NA	0.956790029201113	0.136994694899748
Kukri_c16463_584	6A	74	0.00763097782241006	0.263761467889908	218	NA	NA	0.956790029201113	-0.129076838500437
wsnp_Ex_c13721_21532196	7A	136	0.0079438093604835	0.238532110091743	218	NA	NA	0.956790029201113	-0.128273169640904
wsnp_Ex_c10595_17291999	1A	71	0.00804927886575627	0.0711009174311927	218	NA	NA	0.956790029201113	0.187879913374672
BS00086050_51	3A	181	0.00809986966875726	0.472477064220184	218	NA	NA	0.956790029201113	0.105566106137871
BobWhite_c20073_382	1B	161	0.00813624825048382	0.293577981651376	218	NA	NA	0.956790029201113	0.111924866310243
Kukri_c26905_392	4B	105	0.00822474102021717	0.139908256880734	218	NA	NA	0.956790029201113	-0.138664222162273
wsnp_Ex_c1427_2736441	1A	71	0.00826759189272865	0.0825688073394495	218	NA	NA	0.956790029201113	-0.176214483425056
Excalibur_c5083_718	6B	80	0.00832489707014164	0.279816513761468	218	NA	NA	0.956790029201113	0.115942565662909
wsnp_RFL_Contig1548_762547	5B	129	0.00836441948355142	0.344036697247706	218	NA	NA	0.956790029201113	-0.12014061434305
wsnp_Ex_c4605_8240189	1A	71	0.00845421511840645	0.330275229357798	218	NA	NA	0.956790029201113	-0.13023389215574
BS00079321_51	5B	116	0.00853587958615806	0.259174311926606	218	NA	NA	0.956790029201113	-0.117942502111077
Tdurum_contig52079_1174	7B	136	0.00932351373665944	0.422018348623853	218	NA	NA	0.956790029201113	-0.103820735737752
wsnp_Ex_c11714_18840676	6B	72	0.00942839997926459	0.185779816513761	218	NA	NA	0.956790029201113	0.17412181404644
RAC875_rep_c117475_289	7A	127	0.00948537938426409	0.227064220183486	218	NA	NA	0.956790029201113	-0.117426271332505
wsnp_CAP11_c651_429138	7A	128	0.00948537938426409	0.227064220183486	218	NA	NA	0.956790029201113	-0.117426271332505
Kukri_c29410_63	5B	97	0.00950360717684292	0.162844036697248	218	NA	NA	0.956790029201113	0.141750564830552
BS00093156_51	7A	136	0.00982888416709098	0.176605504587156	218	NA	NA	0.956790029201113	-0.137635379221559
BS00105833_51	1B	44	0.00984318746331393	0.447247706422018	218	NA	NA	0.956790029201113	0.113376993131169
Kukri_c41797_393	5A	53	0.0102683468385923	0.461009174311927	218	NA	NA	0.956790029201113	0.102063316864758
BS00066456_51	7B	164	0.0104663037661418	0.192660550458716	218	NA	NA	0.956790029201113	0.136574420617778
wsnp_Ra_c20126_29372577	1A	71	0.0107248813534835	0.0756880733944955	218	NA	NA	0.956790029201113	-0.178385782334601
BS00066305_51	1B	159	0.0108822750903876	0.256880733944954	218	NA	NA	0.956790029201113	0.112378388652548
wsnp_JD_c9902_10674725	3B	63	0.0113261215265113	0.0527522935779816	218	NA	NA	0.956790029201113	0.203150569349532
wsnp_Ex_c7196_12357989	5B	151	0.0114730590269511	0.451834862385321	218	NA	NA	0.956790029201113	-0.103916387389756
BS00030911_51	7A	128	0.0115268623896837	0.206422018348624	218	NA	NA	0.956790029201113	0.11654019507297
Kukri_c36710_1007	7A	128	0.0115268623896837	0.206422018348624	218	NA	NA	0.956790029201113	0.11654019507297
BobWhite_c24063_231	7A	128	0.0115268623897047	0.206422018348624	218	NA	NA	0.956790029201113	-0.11654019507295
Kukri_c52413_282	4B	46	0.0115396737073678	0.293577981651376	218	NA	NA	0.956790029201113	0.102256365929444
RAC875_c94973_396	5B	95	0.0117902828827412	0.422018348623853	218	NA	NA	0.956790029201113	0.105382860636727
BS00036189_51	1D	164	0.011886353357626	0.243119266055046	218	NA	NA	0.956790029201113	-0.116989111834833
Kukri_c67076_479	7A	130	0.0120194958994192	0.0963302752293578	218	NA	NA	0.956790029201113	-0.153253512914645
Kukri_rep_c108378_52	5B	110	0.0122232012225617	0.192660550458716	218	NA	NA	0.956790029201113	-0.115570099145607
BS00068358_51	1A	71	0.0123450732650274	0.36697247706422	218	NA	NA	0.956790029201113	0.11872160904241
wsnp_Ku_c23012_32893918	1A	89	0.0123691673073403	0.369266055045872	218	NA	NA	0.956790029201113	-0.106239675780492
wsnp_CAP11_c651_429263	7A	128	0.0125101102809119	0.224770642201835	218	NA	NA	0.956790029201113	-0.114106418551849
BS00059847_51	5B	177	0.0126246361023466	0.380733944954128	218	NA	NA	0.956790029201113	-0.0933281830445853
Excalibur_c55186_351	1B	171	0.0127084423619083	0.0779816513761468	218	NA	NA	0.956790029201113	-0.172406240215047
Excalibur_rep_c110429_536	7B	166	0.0129150304837675	0.197247706422018	218	NA	NA	0.956790029201113	0.126232790823956
RAC875_c32895_304	7A	128	0.0130239554632068	0.215596330275229	218	NA	NA	0.956790029201113	0.11311780017998
BS00031339_51	5B	184	0.0130652293173861	0.217889908256881	218	NA	NA	0.956790029201113	0.116753204609843
wsnp_Ex_rep_c71217_70021470	7A	130	0.0131901168966391	0.114678899082569	218	NA	NA	0.956790029201113	-0.150455269404375
Ex_c19516_3687	2A	6	0.0136342641078129	0.0963302752293578	218	NA	NA	0.956790029201113	-0.14529552096316
wsnp_Ex_c56866_58816359	5B	95	0.0136418635754113	0.41743119266055	218	NA	NA	0.956790029201113	-0.104710622323491
Kukri_c47825_138	1A	71	0.0138359329559763	0.0756880733944955	218	NA	NA	0.956790029201113	-0.17364281218714
BS00024993_51	5B	4	0.0139589159294268	0.139908256880734	218	NA	NA	0.956790029201113	-0.133924906560722
BS00074855_51	5A	99	0.0145157324448243	0.194954128440367	218	NA	NA	0.956790029201113	-0.121995555360954
RAC875_c767_4007	6A	74	0.0146434528257815	0.261467889908257	218	NA	NA	0.956790029201113	0.118809209502679
IACX293	1A	71	0.014811186350082	0.362385321100917	218	NA	NA	0.956790029201113	0.116093684205758
Kukri_c7794_1247	6A	74	0.0148556650607297	0.261467889908257	218	NA	NA	0.956790029201113	0.118901609724446
wsnp_Ex_c35465_43610634	6A	74	0.0148556650607297	0.261467889908257	218	NA	NA	0.956790029201113	0.118901609724446
Kukri_c39894_178	7A	128	0.0150785432820903	0.229357798165138	218	NA	NA	0.956790029201113	-0.111097932619622
Ku_c28853_1518	7B	76	0.0152616114751499	0.259174311926605	218	NA	NA	0.956790029201113	0.134542787380312
BS00063512_51	1B	161	0.0153085699813315	0.146788990825688	218	NA	NA	0.956790029201113	-0.139732040326585
Tdurum_contig42093_1170	7A	136	0.0153194305764645	0.23394495412844	218	NA	NA	0.956790029201113	-0.118839863811221
wsnp_Ex_rep_c67878_66584488	6A	74	0.0154662084215962	0.256880733944954	218	NA	NA	0.956790029201113	0.118682573727561
BS00065147_51	2D	42	0.0155210207845827	0.073394495412844	218	NA	NA	0.956790029201113	0.167895523790341
IAAV6442	3B	30	0.0164175912140345	0.431192660550459	218	NA	NA	0.956790029201113	0.0937460381705115
RAC875_c6798_467	1A	104	0.0165271108613918	0.321100917431193	218	NA	NA	0.956790029201113	0.101276542861353
BobWhite_c911_127	7A	128	0.0165836283954686	0.215596330275229	218	NA	NA	0.956790029201113	0.108686934054582
wsnp_Ku_c10418_17237935	2A	6	0.0166941497648332	0.0963302752293578	218	NA	NA	0.956790029201113	-0.143782427674324
BS00021688_51	5A	140	0.017021112395867	0.410550458715596	218	NA	NA	0.956790029201113	-0.0925771717021391
RFL_Contig2187_1025	5A	53	0.0173334528069085	0.415137614678899	218	NA	NA	0.956790029201113	-0.0925752227428145
Kukri_c27692_822	7A	128	0.0173885435156926	0.222477064220184	218	NA	NA	0.956790029201113	-0.108765222624321
BS00066651_51	7A	128	0.0173885435157792	0.222477064220183	218	NA	NA	0.956790029201113	0.108765222624351
Excalibur_c20277_483	3B	10	0.0177910358521949	0.146788990825688	218	NA	NA	0.956790029201113	0.115169222390463
BS00063302_51	1B	160	0.018066457121147	0.261467889908257	218	NA	NA	0.956790029201113	0.106697770930602
BS00093275_51	1D	180	0.018066457121147	0.261467889908257	218	NA	NA	0.956790029201113	0.106697770930602
RFL_Contig5508_1283	3B	14	0.0180830473346998	0.458715596330275	218	NA	NA	0.956790029201113	0.103484086348569
RFL_Contig2605_672	6A	74	0.0180958169278001	0.236238532110092	218	NA	NA	0.956790029201113	-0.121007703128436
wsnp_RFL_Contig4307_5006558	5A	20	0.0182281423829644	0.302752293577982	218	NA	NA	0.956790029201113	0.106323296201179
Tdurum_contig12899_342	3B	10	0.0187443720552263	0.149082568807339	218	NA	NA	0.956790029201113	-0.11394821414408
RAC875_c82888_83	1D	68	0.0188250890345357	0.314220183486239	218	NA	NA	0.956790029201113	-0.111086984907281
wsnp_Ex_c6817_11761300	1A	71	0.0188695814586532	0.360091743119266	218	NA	NA	0.956790029201113	-0.112159604118677
D_F5XZDLF02G9H4M_286	4A	110	0.0190200667933854	0.405963302752294	218	NA	NA	0.956790029201113	-0.0958453624098681
BS00070285_51	1B	118	0.0191039546758576	0.362385321100917	218	NA	NA	0.956790029201113	0.0933335638520489
RAC875_rep_c115149_377	6B	80	0.0191906682909232	0.284403669724771	218	NA	NA	0.956790029201113	0.103415928657824
RAC875_c12808_182	1A	70	0.0192504952866148	0.373853211009174	218	NA	NA	0.956790029201113	-0.109596277696401
BS00074120_51	7D	184	0.0192974815986938	0.192660550458716	218	NA	NA	0.956790029201113	0.110943227347398
Kukri_c32803_150	3B	9	0.0194210294951894	0.479357798165138	218	NA	NA	0.956790029201113	0.102584673677164
wsnp_Ex_rep_c66982_65424063	2A	6	0.0194649226565045	0.100917431192661	218	NA	NA	0.956790029201113	-0.136469225937873
BobWhite_c41535_52	2B	75	0.0197725735251192	0.0871559633027523	218	NA	NA	0.956790029201113	0.161733245741001
IAAV5802	2B	42	0.0203831121051813	0.295871559633027	218	NA	NA	0.956790029201113	-0.0999055479936501
BS00074024_51	6B	80	0.0210476686429872	0.286697247706422	218	NA	NA	0.956790029201113	0.102207322484546
IAAV3946	7A	130	0.0211955071349147	0.0619266055045872	218	NA	NA	0.956790029201113	0.173132809707047
Kukri_c10017_833	2B	100	0.0212939603666835	0.224770642201835	218	NA	NA	0.956790029201113	-0.106093221773527
Excalibur_c23304_353	5B	95	0.0214990215475867	0.399082568807339	218	NA	NA	0.956790029201113	0.0980068423742608
RAC875_c2105_740	5B	95	0.021620169604471	0.454128440366973	218	NA	NA	0.956790029201113	0.100246309035587
wsnp_Ex_c35563_43690084	1A	71	0.0218131001228467	0.373853211009174	218	NA	NA	0.956790029201113	0.108054571240178
wsnp_Ex_c19874_28891457	6B	81	0.0218191753069284	0.295871559633028	218	NA	NA	0.956790029201113	-0.0983546597137988
Tdurum_contig41142_267	6B	81	0.0218359371750614	0.288990825688073	218	NA	NA	0.956790029201113	-0.100337414652005
Jagger_c3991_101	5B	63	0.0219031049773583	0.0986238532110092	218	NA	NA	0.956790029201113	0.202510083023071
Excalibur_c46261_342	5A	140	0.0219335094542207	0.405963302752294	218	NA	NA	0.956790029201113	-0.0886048639408337
BS00065146_51	1A	70	0.0219848516191951	0.364678899082569	218	NA	NA	0.956790029201113	0.109814401083895
wsnp_Ex_c6817_11762714	1A	70	0.021984851619206	0.364678899082569	218	NA	NA	0.956790029201113	-0.109814401083867
wsnp_JD_c2623_3541255	3B	63	0.0220091018993602	0.288990825688073	218	NA	NA	0.956790029201113	-0.120417644261035
BS00064905_51	2A	83	0.0220137851141983	0.428899082568807	218	NA	NA	0.956790029201113	0.0943775061453671
BS00048754_51	3B	80	0.0222645099700183	0.286697247706422	218	NA	NA	0.956790029201113	0.0995598895744045
Tdurum_contig67161_99	7B	136	0.0223289811830053	0.472477064220184	218	NA	NA	0.956790029201113	-0.0937325056791529
BS00011109_51	2D	54	0.0223520980805689	0.270642201834862	218	NA	NA	0.956790029201113	-0.105021559911307
wsnp_Ex_c17185_25829084	6A	85	0.0224405612732087	0.0917431192660551	218	NA	NA	0.956790029201113	-0.153701677843229
Excalibur_rep_c68583_1067	3B	63	0.0225327327744213	0.160550458715596	218	NA	NA	0.956790029201113	0.131936065225908
wsnp_Ex_c16045_24471413	5B	184	0.0227000082963109	0.23394495412844	218	NA	NA	0.956790029201113	0.10819512566583
BS00074121_51	7D	183	0.022704495298366	0.204128440366973	218	NA	NA	0.956790029201113	0.10784827415641
Tdurum_contig8695_379	5B	18	0.0229761090790036	0.288990825688073	218	NA	NA	0.956790029201113	0.0941655585576449
RAC875_c49329_81	6A	141	0.0232845979620213	0.490825688073395	218	NA	NA	0.956790029201113	-0.099434518411659
Ra_c69908_1877	1A	71	0.0234874211800349	0.0756880733944954	218	NA	NA	0.956790029201113	0.16088456782272
wsnp_Ex_c12447_19847242	1D	93	0.0234945739219945	0.399082568807339	218	NA	NA	0.956790029201113	0.117412053832034
BS00046772_51	5A	43	0.023598389080897	0.0596330275229358	218	NA	NA	0.956790029201113	-0.177680143006113
Excalibur_c2618_1723	5B	179	0.0237580860880073	0.30045871559633	218	NA	NA	0.956790029201113	-0.0945303240434825
BS00073413_51	1A	106	0.0237761087921104	0.0619266055045872	218	NA	NA	0.956790029201113	0.172501496111884
CAP11_c5660_100	3B	6	0.0238635362649947	0.112385321100917	218	NA	NA	0.956790029201113	0.125166312825776
wsnp_Ex_rep_c67671_66332423	2B	96	0.0240220007482529	0.153669724770642	218	NA	NA	0.956790029201113	0.129114099138434
wsnp_Ex_c11348_18326158	6B	72	0.0243376417657622	0.160550458715596	218	NA	NA	0.956790029201113	0.159246988402469
Tdurum_contig50577_620	3A	180	0.0244797418261427	0.477064220183486	218	NA	NA	0.956790029201113	0.089617449436826
wsnp_Ku_c13204_21105694	3D	150	0.02457553400061	0.224770642201835	218	NA	NA	0.956790029201113	0.108166314762251
tplb0049a09_1302	5A	140	0.0246770585808511	0.403669724770642	218	NA	NA	0.956790029201113	-0.0868087694269413
wsnp_JD_c38071_27729378	7A	127	0.0248513103084729	0.172018348623853	218	NA	NA	0.956790029201113	0.119956406538767
Tdurum_contig56342_134	7B	76	0.0249227049424457	0.263761467889908	218	NA	NA	0.956790029201113	0.12359226743142
RAC875_c4047_115	1B	137	0.0254184338724191	0.378440366972477	218	NA	NA	0.956790029201113	0.0883050675398263
wsnp_Ex_rep_c69838_68799256	7A	128	0.0256007857033257	0.0619266055045872	218	NA	NA	0.956790029201113	-0.165432533823676
RAC875_c42009_247	5B	70	0.0256226583932966	0.149082568807339	218	NA	NA	0.956790029201113	0.157928013315839
wsnp_Ex_c39592_46849607	5A	55	0.0260445638421572	0.428899082568807	218	NA	NA	0.956790029201113	0.0925720282925866
BS00021971_51	5B	95	0.0264594436641488	0.442660550458716	218	NA	NA	0.956790029201113	-0.0962576273421085
BS00109991_51	1A	104	0.0266342736733386	0.325688073394495	218	NA	NA	0.956790029201113	-0.0939637542162224
Excalibur_c32189_998	5B	4	0.0266648960866744	0.121559633027523	218	NA	NA	0.956790029201113	-0.132575020407785
wsnp_Ku_rep_c103889_90513052	7A	162	0.0268060732600243	0.38302752293578	218	NA	NA	0.956790029201113	0.0937857217552214
BS00065633_51	6A	85	0.0270371547207944	0.0963302752293578	218	NA	NA	0.956790029201113	-0.141235210655868
wsnp_BE403956A_Ta_2_3	1A	71	0.0271236423706004	0.360091743119266	218	NA	NA	0.956790029201113	0.105541842907407
BobWhite_c9963_51	1B	140	0.0279828456571467	0.412844036697248	218	NA	NA	0.956790029201113	-0.0857246398732894
BS00106008_51	3A	177	0.0281417535657237	0.197247706422018	218	NA	NA	0.956790029201113	-0.11025683797301
BS00109912_51	7A	35	0.0285947474310282	0.185779816513762	218	NA	NA	0.956790029201113	-0.122195886300339
Excalibur_c23452_401	5B	178	0.0286532098997946	0.422018348623853	218	NA	NA	0.956790029201113	0.0842695114577996
wsnp_Ku_c37925_46679146	1A	71	0.0286913472172231	0.387614678899083	218	NA	NA	0.956790029201113	0.100791880133503
BS00104279_51	4B	105	0.0287443255571015	0.0825688073394495	218	NA	NA	0.956790029201113	-0.145092868917296
Kukri_rep_c101259_81	4B	105	0.0287443255571015	0.0825688073394495	218	NA	NA	0.956790029201113	-0.145092868917296
wsnp_Ex_c4148_7494801	4B	105	0.0287443255571015	0.0825688073394495	218	NA	NA	0.956790029201113	-0.145092868917296
BS00057445_51	3A	47	0.0289535341802456	0.341743119266055	218	NA	NA	0.956790029201113	-0.0855338492528617
Tdurum_contig11988_459	3B	23	0.0290367870826966	0.440366972477064	218	NA	NA	0.956790029201113	-0.0986201613450284
RAC875_c19357_122	6B	72	0.0290591933233726	0.165137614678899	218	NA	NA	0.956790029201113	-0.148902623846496
Excalibur_rep_c105284_110	2A	83	0.0294134723034579	0.41743119266055	218	NA	NA	0.956790029201113	-0.0871666749044664
Excalibur_c16703_430	3B	125	0.0294394392147025	0.38302752293578	218	NA	NA	0.956790029201113	0.0955162650545844
IAAV659	5B	70	0.0296254061991758	0.153669724770642	218	NA	NA	0.956790029201113	0.151781399632384
RAC875_rep_c115149_515	6B	80	0.0298573061107135	0.279816513761468	218	NA	NA	0.956790029201113	0.0962300626825048
Excalibur_rep_c102798_288	6B	80	0.0298573061107521	0.279816513761468	218	NA	NA	0.956790029201113	-0.0962300626824693
BS00110627_51	1A	104	0.0299624400218807	0.344036697247706	218	NA	NA	0.956790029201113	0.0902398946276683
BobWhite_c34125_183	1B	160	0.0300902059053007	0.256880733944954	218	NA	NA	0.956790029201113	0.0977896810152359
Kukri_c29142_450	4A	91	0.0305868262739042	0.227064220183486	218	NA	NA	0.956790029201113	-0.102749585792282
wsnp_Ex_c16551_25061550	5A	23	0.0306615237199189	0.176605504587156	218	NA	NA	0.956790029201113	-0.115050013174871
Tdurum_contig12326_232	7A	134	0.0307908952156129	0.275229357798165	218	NA	NA	0.956790029201113	-0.117796142958284
Kukri_c1728_1876	2A	83	0.0308493837987954	0.417431192660551	218	NA	NA	0.956790029201113	0.0882389368501357
RAC875_c31791_559	7B	140	0.0311840618259281	0.30045871559633	218	NA	NA	0.956790029201113	0.0929603082292623
wsnp_Ra_c1303_2598907	7A	136	0.031223585315652	0.217889908256881	218	NA	NA	0.956790029201113	-0.107887326406049
CAP7_c10133_40	7A	128	0.031305888121231	0.204128440366972	218	NA	NA	0.956790029201113	0.0997630399351461
BS00067150_51	5A	99	0.0323723167702967	0.110091743119266	218	NA	NA	0.956790029201113	-0.133962993957297
Excalibur_c20597_569	6A	13	0.0327696738697686	0.192660550458716	218	NA	NA	0.956790029201113	0.103756026835455
Tdurum_contig13245_119	4A	144	0.0330842723055026	0.403669724770642	218	NA	NA	0.956790029201113	0.0977085206996975
CAP12_c1085_283	1B	134	0.0332208812599042	0.073394495412844	218	NA	NA	0.956790029201113	-0.164181514915271
Ex_c2389_1634	1A	70	0.0332468376850626	0.0986238532110092	218	NA	NA	0.956790029201113	0.198951767562875
D_contig03023_692	1B	161	0.0332470810448712	0.293577981651376	218	NA	NA	0.956790029201113	-0.0897836646602901
Tdurum_contig44206_1503	7B	160	0.0334409465917374	0.387614678899083	218	NA	NA	0.956790029201113	0.0832884642283851
Excalibur_c25640_110	1B	174	0.03347328160924	0.282110091743119	218	NA	NA	0.956790029201113	0.092343077244454
BS00027006_51	1B	174	0.0336696374922483	0.272935779816514	218	NA	NA	0.956790029201113	-0.0910144063355656
BobWhite_rep_c66990_294	3B	80	0.0340945894641683	0.100917431192661	218	NA	NA	0.956790029201113	0.135073075968194
RFL_Contig4849_702	2B	99	0.0341754012987962	0.224770642201835	218	NA	NA	0.956790029201113	0.0973568349050424
Excalibur_c62090_277	7A	130	0.0342344357773497	0.0963302752293578	218	NA	NA	0.956790029201113	0.124076358214503
Kukri_c29142_473	4A	91	0.0342796362194049	0.23394495412844	218	NA	NA	0.956790029201113	0.0979344810553453
Kukri_c17430_972	5A	53	0.0343800162339652	0.435779816513761	218	NA	NA	0.956790029201113	0.0886300511258824
Tdurum_contig26727_267	3B	64	0.034605372984016	0.142201834862385	218	NA	NA	0.956790029201113	-0.134683585531391
tplb0033c09_1345	4A	91	0.0346823910066522	0.224770642201835	218	NA	NA	0.956790029201113	0.100498861345637
IACX5914	5D	203	0.0348922569165772	0.399082568807339	218	NA	NA	0.956790029201113	-0.0921416015492369
tplb0049a09_2097	5A	140	0.0349757334762625	0.403669724770642	218	NA	NA	0.956790029201113	0.0811274538118631
Kukri_rep_c107983_607	6B	109	0.0349861354288658	0.252293577981651	218	NA	NA	0.956790029201113	-0.100517203249295
CAP11_c6014_160	1A	70	0.0351121705679191	0.105504587155963	218	NA	NA	0.956790029201113	0.132968745932548
wsnp_Ex_c4148_7495656	4B	105	0.0353171087556078	0.0642201834862385	218	NA	NA	0.956790029201113	0.157891131527691
wsnp_Ex_c902_1745108	6A	85	0.0354246393904295	0.0917431192660551	218	NA	NA	0.956790029201113	0.137167747068986
Tdurum_contig12008_803	3B	10	0.0356554525515764	0.137614678899083	218	NA	NA	0.956790029201113	-0.102691051321197
wsnp_Ex_c25628_34888439	1A	71	0.036098044731891	0.364678899082569	218	NA	NA	0.956790029201113	-0.0998303534717486
Kukri_c40149_436	7B	158	0.0361644115440396	0.263761467889908	218	NA	NA	0.956790029201113	0.0948602923350599
wsnp_Ex_c10100_16600633	1A	71	0.0362832740643651	0.369266055045872	218	NA	NA	0.956790029201113	0.100539426189652
wsnp_JD_rep_c63957_40798121	2D	12	0.0366932452679153	0.208715596330275	218	NA	NA	0.956790029201113	-0.0956693568675036
Ra_c2139_968	5A	23	0.0372310419145573	0.181192660550459	218	NA	NA	0.956790029201113	-0.108858066398504
BS00050522_51	1B	5	0.0372499730467299	0.110091743119266	218	NA	NA	0.956790029201113	0.124942716796445
wsnp_Ku_c22358_32187765	6A	85	0.0373535615949143	0.0917431192660551	218	NA	NA	0.956790029201113	0.143018372184684
RAC875_c57938_94	2B	99	0.0376902125528388	0.217889908256881	218	NA	NA	0.956790029201113	-0.0905364490918235
wsnp_Ex_c1153_2213588	6A	141	0.0378303668133446	0.495412844036697	218	NA	NA	0.956790029201113	0.0923215594034303
BobWhite_rep_c63943_76	5A	73	0.0380182215325915	0.318807339449541	218	NA	NA	0.956790029201113	-0.0910615071227348
Ra_c11023_679	1A	75	0.0380786041076839	0.0825688073394495	218	NA	NA	0.956790029201113	0.146369608930362
wsnp_Ex_c16551_25061517	5A	23	0.0380913357465318	0.188073394495413	218	NA	NA	0.956790029201113	0.108820432873138
CAP8_rep_c4453_136	3B	64	0.0382400443324308	0.153669724770642	218	NA	NA	0.956790029201113	0.128116452625614
RAC875_c24098_141	4B	30	0.0382742338044788	0.288990825688073	218	NA	NA	0.956790029201113	0.0885375571280864
IAAV691	2A	98	0.0386706495112813	0.0779816513761468	218	NA	NA	0.956790029201113	0.142516787944658
BobWhite_c47086_539	2D	41	0.038670649511472	0.0779816513761468	218	NA	NA	0.956790029201113	-0.142516787944629
BS00063674_51	2D	40	0.038670649511472	0.0779816513761468	218	NA	NA	0.956790029201113	-0.142516787944629
BS00106937_51	2D	40	0.038670649511472	0.0779816513761468	218	NA	NA	0.956790029201113	-0.142516787944629
Tdurum_contig46808_4106	6B	82	0.0386759326691584	0.149082568807339	218	NA	NA	0.956790029201113	0.120746723894648
Tdurum_contig10128_593	5A	42	0.0389298778846572	0.0619266055045872	218	NA	NA	0.956790029201113	-0.159436683697091
IAAV3173	2D	40	0.0391795836483109	0.0756880733944955	218	NA	NA	0.956790029201113	-0.143049228991103
wsnp_Ra_c27787_37299352	6D	87	0.0392869126273547	0.146788990825688	218	NA	NA	0.956790029201113	-0.104946317144099
wsnp_Ex_c44498_50537128	1A	70	0.039582990194712	0.103211009174312	218	NA	NA	0.956790029201113	-0.1828177252996
IAAV7394	4B	106	0.0396998824541687	0.153669724770642	218	NA	NA	0.956790029201113	-0.104328265474956
wsnp_Ku_c5308_9450093	5B	21	0.0398082015005281	0.194954128440367	218	NA	NA	0.956790029201113	-0.0974320566373361
Tdurum_contig82534_237	7B	140	0.0398152749447233	0.419724770642202	218	NA	NA	0.956790029201113	0.0806572830455305
BS00087437_51	1A	70	0.0398709265026222	0.314220183486239	218	NA	NA	0.956790029201113	0.0964420537283086
BS00011892_51	1B	160	0.0399120332660717	0.272935779816514	218	NA	NA	0.956790029201113	-0.0888286173100177
Kukri_rep_c101341_425	3B	14	0.0402912924403769	0.307339449541284	218	NA	NA	0.956790029201113	-0.0915089922579995
BS00055866_51	1B	87	0.0404146882460046	0.284403669724771	218	NA	NA	0.956790029201113	-0.0994181850063356
RAC875_c220_1354	4A	109	0.0404979624267358	0.376146788990826	218	NA	NA	0.956790029201113	-0.0850424469573205
Tdurum_contig97942_51	5B	181	0.0405705371477974	0.350917431192661	218	NA	NA	0.956790029201113	0.0795944090568081
BS00095515_51	3B	107	0.0406575551745132	0.350917431192661	218	NA	NA	0.956790029201113	0.081870678517614
BS00094681_51	1A	71	0.0406600220846566	0.360091743119266	218	NA	NA	0.956790029201113	0.0981861405172992
RFL_Contig4979_865	5B	4	0.040740889229978	0.126146788990826	218	NA	NA	0.956790029201113	-0.12128578580166
IAAV2784	2B	91	0.0408345216696785	0.385321100917431	218	NA	NA	0.956790029201113	0.127224110459977
wsnp_Ku_c13952_22097856	1B	174	0.0411755531308573	0.286697247706422	218	NA	NA	0.956790029201113	-0.0878906533725932
Jagger_c4026_328	2A	125	0.0411924318702283	0.403669724770642	218	NA	NA	0.956790029201113	0.0883409218485696
BS00023024_51	4B	105	0.041219238085051	0.151376146788991	218	NA	NA	0.956790029201113	-0.104952851691467
Tdurum_contig50954_394	3B	135	0.0415664939289594	0.348623853211009	218	NA	NA	0.956790029201113	0.0936127148922488
BS00065693_51	5A	49	0.0416100340656161	0.362385321100917	218	NA	NA	0.956790029201113	0.0967939963436599
Ex_c11348_1256	6B	72	0.0418848955884825	0.158256880733945	218	NA	NA	0.956790029201113	0.145250286278632
Ku_c68657_464	6B	72	0.0418848955884825	0.158256880733945	218	NA	NA	0.956790029201113	0.145250286278632
RAC875_c24376_704	5B	61	0.0420867183499847	0.00688073394495413	218	NA	NA	0.956790029201113	0.590782781609988
Kukri_rep_c114322_506	2D	40	0.0421481168079409	0.0802752293577982	218	NA	NA	0.956790029201113	-0.136392114698637
wsnp_JD_c2128_2930150	5A	16	0.0422720706109387	0.243119266055046	218	NA	NA	0.956790029201113	-0.0912034526761545
BobWhite_c1488_504	1A	71	0.0425165614953798	0.0825688073394495	218	NA	NA	0.956790029201113	-0.14483439335649
wsnp_Ku_c46762_53407442	3A	173	0.0426724078329837	0.410550458715596	218	NA	NA	0.956790029201113	0.0869136934606161
Excalibur_c6967_553	5B	4	0.042962588379277	0.128440366972477	218	NA	NA	0.956790029201113	-0.119569379565093
RFL_Contig4979_965	5B	4	0.042962588379277	0.128440366972477	218	NA	NA	0.956790029201113	-0.119569379565093
Excalibur_c6967_1852	5B	4	0.0429625883796269	0.128440366972477	218	NA	NA	0.956790029201113	0.119569379565172
RAC875_c42847_141	2A	20	0.0430161113228379	0.0504587155963303	218	NA	NA	0.956790029201113	-0.171268393961526
RAC875_c45515_65	6B	81	0.0430319590543948	0.293577981651376	218	NA	NA	0.956790029201113	-0.0880380647381607
Tdurum_contig82534_311	7B	140	0.043063878225382	0.444954128440367	218	NA	NA	0.956790029201113	-0.0812982767769697
Excalibur_c15031_73	2B	88	0.0431456843212655	0.275229357798165	218	NA	NA	0.956790029201113	0.1104400152885
BS00102828_51	5B	4	0.043189826946816	0.130733944954128	218	NA	NA	0.956790029201113	-0.118020387276388
BobWhite_c4482_73	1B	161	0.0432437331846417	0.302752293577982	218	NA	NA	0.956790029201113	0.085337408340429
Kukri_c21787_283	4B	105	0.0435873712252204	0.0802752293577982	218	NA	NA	0.956790029201113	0.134407117786466
wsnp_BF478737A_Ta_2_1	1A	70	0.0438268846139873	0.151376146788991	218	NA	NA	0.956790029201113	-0.15662774859473
RAC875_c105310_155	7A	162	0.0439287808596519	0.376146788990826	218	NA	NA	0.956790029201113	-0.0854107279833549
Excalibur_c92249_102	6B	82	0.0442705829392274	0.142201834862385	218	NA	NA	0.956790029201113	-0.118139704541917
BS00021704_51	6A	141	0.0445020354409666	0.325688073394495	218	NA	NA	0.956790029201113	0.085725198553444
RAC875_c691_1486	6A	85	0.0447031589828395	0.0894495412844037	218	NA	NA	0.956790029201113	-0.135128966535303
RAC875_c28819_281	5A	63	0.0447532410242376	0.165137614678899	218	NA	NA	0.956790029201113	-0.108200752512461
IACX2540	5A	99	0.0448974216599303	0.323394495412844	218	NA	NA	0.956790029201113	-0.0897401739853692
wsnp_Ex_c19372_28313727	3B	62	0.0450275084281483	0.330275229357798	218	NA	NA	0.956790029201113	0.0998568486455085
BS00064548_51	6A	83	0.0450323958479783	0.0986238532110092	218	NA	NA	0.956790029201113	-0.123440521525442
BS00037103_51	5B	129	0.0452059854587009	0.217889908256881	218	NA	NA	0.956790029201113	0.108545414529232
Tdurum_contig83087_104	6A	141	0.0453569730111163	0.495412844036697	218	NA	NA	0.956790029201113	0.0890565844329885
Excalibur_c27357_146	5A	140	0.0453642064057751	0.415137614678899	218	NA	NA	0.956790029201113	-0.0765265255231853
BobWhite_c26534_532	7B	141	0.0454448214884	0.422018348623853	218	NA	NA	0.956790029201113	0.0786872689607812
RAC875_c15649_1101	2B	91	0.0454833227821287	0.360091743119266	218	NA	NA	0.956790029201113	0.108108618726853
IACX773	4B	60	0.0455370057902812	0.380733944954128	218	NA	NA	0.956790029201113	0.109106737366083
RAC875_rep_c109433_782	3A	105	0.0458023078222513	0.493119266055046	218	NA	NA	0.956790029201113	0.0841087792642519
IAAV169	6B	72	0.0458651175195505	0.165137614678899	218	NA	NA	0.956790029201113	-0.143084164909197
BS00018707_51	4B	63	0.045932641878245	0.408256880733945	218	NA	NA	0.956790029201113	0.109844674317301
JD_c8888_741	6A	71	0.0459837546225602	0.408256880733945	218	NA	NA	0.956790029201113	-0.0842866687093782
RAC875_rep_c73850_589	6A	71	0.0462237058993589	0.405963302752294	218	NA	NA	0.956790029201113	-0.0837171759482338
BS00062864_51	2D	42	0.0463496851341916	0.0756880733944955	218	NA	NA	0.956790029201113	-0.141526953880387
BS00073229_51	2D	40	0.0463496851341916	0.0756880733944955	218	NA	NA	0.956790029201113	-0.141526953880387
Kukri_c1016_2269	2D	40	0.0463496851341916	0.0756880733944955	218	NA	NA	0.956790029201113	-0.141526953880387
Kukri_c4790_1174	2D	40	0.0463496851341916	0.0756880733944955	218	NA	NA	0.956790029201113	-0.141526953880387
Kukri_c55780_296	7B	142	0.0465135838287119	0.43348623853211	218	NA	NA	0.956790029201113	-0.0856611227726738
RAC875_c2202_1097	1A	70	0.0466535832239386	0.107798165137615	218	NA	NA	0.956790029201113	-0.189364055399835
wsnp_Ex_c12433_19827016	6B	82	0.0467207197556912	0.160550458715596	218	NA	NA	0.956790029201113	-0.11286083123251
BobWhite_c3902_210	3B	14	0.0468560313834522	0.479357798165138	218	NA	NA	0.956790029201113	0.0865131751315431
Excalibur_c7610_143	3A	177	0.0473786903386557	0.497706422018349	218	NA	NA	0.956790029201113	0.078592990192945
RAC875_c76533_442	2B	84	0.0475547729243335	0.311926605504587	218	NA	NA	0.956790029201113	0.10402609296219
BS00021923_51	2D	40	0.0475566329484272	0.0848623853211009	218	NA	NA	0.956790029201113	-0.137858123756615
RAC875_c82385_209	6D	135	0.047808324128292	0.252293577981651	218	NA	NA	0.956790029201113	-0.0951202762781627
wsnp_Ex_c26740_35969367	4A	106	0.0479300491412521	0.293577981651376	218	NA	NA	0.956790029201113	-0.0945615430788109
BS00095416_51	4B	58	0.0479438883298348	0.48394495412844	218	NA	NA	0.956790029201113	-0.09069455187797
BS00040916_51	5A	50	0.048045141180231	0.231651376146789	218	NA	NA	0.956790029201113	0.097677113110656
Kukri_c12165_1148	1A	71	0.048216204604733	0.360091743119266	218	NA	NA	0.956790029201113	-0.0941572599548479
wsnp_Ex_c11229_18163892	3A	185	0.0482646424022623	0.454128440366972	218	NA	NA	0.956790029201113	0.0747527066905853
Excalibur_c18417_285	2B	99	0.0482710855421865	0.13302752293578	218	NA	NA	0.956790029201113	0.105341722290575
Kukri_c55196_445	7A	128	0.0485948422516749	0.0688073394495413	218	NA	NA	0.956790029201113	0.138625855408722
wsnp_Ex_c3620_6612231	5A	16	0.0486479580387565	0.243119266055046	218	NA	NA	0.956790029201113	0.0892429458518809
wsnp_Ex_c11246_18191331	3B	62	0.0487309328172049	0.325688073394495	218	NA	NA	0.956790029201113	-0.0978639773802001
BS00069899_51	2D	40	0.0487786822661604	0.0756880733944955	218	NA	NA	0.956790029201113	-0.139233524748775
BS00065701_51	2D	42	0.0488165750032344	0.0802752293577982	218	NA	NA	0.956790029201113	0.134552256087446
wsnp_Ex_c20250_29303152	3A	138	0.0489126014269411	0.447247706422018	218	NA	NA	0.956790029201113	0.0770825400084654
BS00063625_51	6D	117	0.0490109561946064	0.295871559633027	218	NA	NA	0.956790029201113	-0.0860393025772943
BS00067499_51	3A	69	0.0490696020441085	0.100917431192661	218	NA	NA	0.956790029201113	-0.121868412156743
wsnp_Ra_c5346_9501281	6A	122	0.0491630983866804	0.373853211009174	218	NA	NA	0.956790029201113	0.075895598951174
BS00110121_51	1B	44	0.0492514675857825	0.344036697247706	218	NA	NA	0.956790029201113	-0.0966585840517595
wsnp_Ex_rep_c101500_86856679	1D	68	0.0493313421201117	0.288990825688073	218	NA	NA	0.956790029201113	-0.0809024768372737
IAAV2654	2A	81	0.0496060631472464	0.428899082568807	218	NA	NA	0.956790029201113	0.0811878168360955
Tdurum_contig46954_406	7A	44	0.0496398775346312	0.208715596330275	218	NA	NA	0.956790029201113	0.0955048986013409
wsnp_Ex_c4605_8241260	1A	71	0.0501187233627272	0.327981651376147	218	NA	NA	0.956790029201113	0.0991564505787679
RAC875_c35310_770	3B	62	0.0504362097610435	0.135321100917431	218	NA	NA	0.956790029201113	-0.112084820699149
wsnp_Ex_c11350_18330107	7A	130	0.0505612129187901	0.0711009174311927	218	NA	NA	0.956790029201113	0.136252536035795
RAC875_c906_657	7B	168	0.0506531954916968	0.256880733944954	218	NA	NA	0.956790029201113	-0.091220735206285
BobWhite_c2568_115	6A	85	0.0510012588248103	0.0871559633027523	218	NA	NA	0.956790029201113	-0.137569475918408
BS00089790_51	1B	111	0.0510072980972355	0.0779816513761468	218	NA	NA	0.956790029201113	-0.139656265861673
Excalibur_c5977_440	3B	71	0.0510090738377281	0.0711009174311926	218	NA	NA	0.956790029201113	-0.140472319648197
RAC875_rep_c70966_253	3B	63	0.0511862920366701	0.165137614678899	218	NA	NA	0.956790029201113	0.112043579304682
CAP11_c601_120	4B	58	0.0512547071050314	0.440366972477064	218	NA	NA	0.956790029201113	0.0850114186714137
wsnp_Ex_c1146_2200823	7A	131	0.0514570377664368	0.215596330275229	218	NA	NA	0.956790029201113	-0.103144367612295
Excalibur_c52165_93	5A	20	0.0520653618661998	0.43348623853211	218	NA	NA	0.956790029201113	0.0868721165051447
BS00083630_51	6A	13	0.0520980889409125	0.172018348623853	218	NA	NA	0.956790029201113	0.099201491191252
BS00083715_51	5B	11	0.0523352198617687	0.305045871559633	218	NA	NA	0.956790029201113	-0.0817438832277482
RAC875_c82589_246	5B	183	0.0526266964209839	0.245412844036697	218	NA	NA	0.956790029201113	0.0868208833129032
BS00010616_51	7B	58	0.05279551461036	0.431192660550459	218	NA	NA	0.956790029201113	-0.0835834183131183
Ku_c3891_395	4A	37	0.0528637475579056	0.197247706422018	218	NA	NA	0.956790029201113	-0.0955821250335802
BS00021716_51	4A	12	0.0528793694121252	0.346330275229358	218	NA	NA	0.956790029201113	-0.0711274459568738
Tdurum_contig82473_67	5B	129	0.0533782027565529	0.270642201834862	218	NA	NA	0.956790029201113	-0.0955711492322067
wsnp_Ex_c14192_22135363	6A	71	0.053385574403456	0.412844036697248	218	NA	NA	0.956790029201113	-0.0822524502502837
RAC875_rep_c72220_143	2D	43	0.0535164763142248	0.112385321100917	218	NA	NA	0.956790029201113	-0.109441068180665
RAC875_c28637_1004	6A	71	0.0536038054626988	0.403669724770642	218	NA	NA	0.956790029201113	0.0820287818101697
wsnp_CAP7_c1839_908011	6A	71	0.0536038054627504	0.403669724770642	218	NA	NA	0.956790029201113	-0.0820287818101484
RAC875_c10819_636	5B	129	0.0537171206585235	0.252293577981651	218	NA	NA	0.956790029201113	-0.0979237063014935
RAC875_c62483_112	3B	135	0.0537807501477542	0.357798165137615	218	NA	NA	0.956790029201113	0.0891380387921572
Tdurum_contig50731_961	5B	129	0.0538482128129957	0.31651376146789	218	NA	NA	0.956790029201113	-0.0912282663194546
Ex_c5168_849	6D	135	0.0538990057806737	0.247706422018349	218	NA	NA	0.956790029201113	0.0937830700534477
Excalibur_c3988_1660	4A	106	0.0539902927091025	0.293577981651376	218	NA	NA	0.956790029201113	0.090856937940325
Kukri_c5497_312	2B	75	0.05404339050794	0.0894495412844037	218	NA	NA	0.956790029201113	0.133597491298687
wsnp_Ex_c21092_30220342	2B	75	0.0540433905084519	0.0894495412844036	218	NA	NA	0.956790029201113	-0.133597491298687
Tdurum_contig42414_1071	6B	72	0.0541204641914196	0.160550458715596	218	NA	NA	0.956790029201113	0.139810226649026
wsnp_Ex_c40732_47728890	6B	72	0.0541204641914196	0.160550458715596	218	NA	NA	0.956790029201113	0.139810226649026
wsnp_Ex_rep_c66433_64661643	6A	71	0.0541384071536723	0.403669724770642	218	NA	NA	0.956790029201113	-0.082286385440355
Kukri_c1214_2316	5B	178	0.0541933818516295	0.321100917431193	218	NA	NA	0.956790029201113	-0.0745808960430629
Kukri_c1214_825	5B	178	0.0541933818516295	0.321100917431193	218	NA	NA	0.956790029201113	-0.0745808960430629
Kukri_rep_c101316_375	1A	71	0.0542066339471992	0.103211009174312	218	NA	NA	0.956790029201113	0.128197530561694
Kukri_c7633_724	5A	49	0.0544326189699071	0.360091743119266	218	NA	NA	0.956790029201113	-0.0910292647384701
BS00066545_51	2B	100	0.0546002939120449	0.227064220183486	218	NA	NA	0.956790029201113	-0.0882616327400463
BS00010780_51	6A	85	0.0546074585147021	0.0871559633027523	218	NA	NA	0.956790029201113	-0.134210021847043
BobWhite_c1633_643	6B	82	0.054678307906413	0.158256880733945	218	NA	NA	0.956790029201113	0.109315404381521
RFL_Contig2304_1569	5B	71	0.0548879722237251	0.167431192660551	218	NA	NA	0.956790029201113	0.135609346425085
BobWhite_c8202_245	5A	35	0.0554815334207843	0.415137614678899	218	NA	NA	0.956790029201113	-0.0813379514922481
wsnp_Ku_c2119_4098330	6B	8	0.0555568847246954	0.13302752293578	218	NA	NA	0.956790029201113	0.0978656222554877
wsnp_Ex_c28679_37784735	3A	185	0.0558632657445171	0.479357798165138	218	NA	NA	0.956790029201113	-0.0691588756802624
RFL_Contig5418_347	3B	70	0.0559080899093994	0.0665137614678899	218	NA	NA	0.956790029201113	-0.142400782933649
wsnp_Ex_c16551_25061395	5A	23	0.0560028182207726	0.185779816513762	218	NA	NA	0.956790029201113	0.099993948816639
Kukri_c19338_413	6A	71	0.056128374516611	0.454128440366973	218	NA	NA	0.956790029201113	0.0837327128928642
IAAV6078	5B	69	0.0562595519135204	0.369266055045872	218	NA	NA	0.956790029201113	-0.158789318201073
Excalibur_c24593_1217	7A	42	0.056613491640504	0.105504587155963	218	NA	NA	0.956790029201113	0.134433337817947
Kukri_c49828_316	4A	109	0.0566600125259752	0.385321100917431	218	NA	NA	0.956790029201113	-0.0769117298530055
wsnp_Ex_c1143_2195442	6B	1	0.0577744682050139	0.105504587155963	218	NA	NA	0.956790029201113	0.111878453490867
wsnp_CAP7_c1839_907899	6A	71	0.0577920290106274	0.405963302752294	218	NA	NA	0.956790029201113	0.0806099314377775
Kukri_c74165_204	2A	123	0.0578023155710571	0.311926605504587	218	NA	NA	0.956790029201113	0.0791264198905104
Tdurum_contig604_356	1B	84	0.0578370153982032	0.286697247706422	218	NA	NA	0.956790029201113	-0.0978120999281273
BS00091302_51	7B	59	0.0580677459031938	0.165137614678899	218	NA	NA	0.956790029201113	0.105675924884807
RAC875_c10932_1697	7B	59	0.0580677459034784	0.165137614678899	218	NA	NA	0.956790029201113	-0.105675924884778
Tdurum_contig31235_99	3A	177	0.0580685029446719	0.48394495412844	218	NA	NA	0.956790029201113	0.0759482231952582
RAC875_rep_c109975_192	2B	97	0.058129806917361	0.137614678899083	218	NA	NA	0.956790029201113	0.100784490063582
wsnp_BF473884A_Ta_1_3	7A	100	0.0581443332603832	0.245412844036697	218	NA	NA	0.956790029201113	-0.094386391604834
Excalibur_c21372_142	3B	62	0.0582036618259729	0.137614678899083	218	NA	NA	0.956790029201113	-0.10826227558505
BS00060255_51	3B	62	0.058203661826353	0.137614678899083	218	NA	NA	0.956790029201113	0.108262275585069
IAAV2002	5B	69	0.0584412361473916	0.247706422018349	218	NA	NA	0.956790029201113	0.135067258441651
BobWhite_c13373_250	2A	19	0.0585775226775467	0.48394495412844	218	NA	NA	0.956790029201113	0.0783581041054511
RAC875_c114809_130	7A	132	0.0586004858937406	0.055045871559633	218	NA	NA	0.956790029201113	0.157782234715551
wsnp_Ra_c7969_13600474	7A	130	0.0586004858937406	0.055045871559633	218	NA	NA	0.956790029201113	0.157782234715551
wsnp_BE497169B_Ta_2_2	3B	30	0.0588372066208765	0.474770642201835	218	NA	NA	0.956790029201113	0.0777955882775387
wsnp_Ku_c18538_27857915	3B	66	0.0589305648538498	0.112385321100917	218	NA	NA	0.956790029201113	0.128093936006408
BS00067985_51	5B	4	0.0589432748197969	0.13302752293578	218	NA	NA	0.956790029201113	0.109927600855512
RAC875_c18335_443	5B	70	0.0589884133111044	0.153669724770642	218	NA	NA	0.956790029201113	-0.130323873624116
wsnp_Ex_c9343_15514531	1A	137	0.0592292895172572	0.137614678899083	218	NA	NA	0.956790029201113	-0.109907231873811
CAP7_c7415_267	6B	73	0.0592322515717605	0.185779816513762	218	NA	NA	0.956790029201113	0.100031207177388
BS00073230_51	2D	40	0.0594374492850992	0.0756880733944955	218	NA	NA	0.956790029201113	-0.134279972530678
D_contig77859_59	2D	42	0.0600333446389099	0.112385321100917	218	NA	NA	0.956790029201113	-0.104958295054871
BS00023847_51	6A	71	0.0604049571033109	0.408256880733945	218	NA	NA	0.956790029201113	0.0805625142221587
IAAV3027	7A	136	0.0605808293334482	0.465596330275229	218	NA	NA	0.956790029201113	-0.0880647663376735
Kukri_c14889_116	5A	70	0.0606805958486417	0.341743119266055	218	NA	NA	0.956790029201113	0.0781871750795808
wsnp_Ex_c790_1554988	5A	98	0.061332626306846	0.243119266055046	218	NA	NA	0.956790029201113	-0.0856149039697698
Ku_c766_2284	4A	37	0.061779982272049	0.206422018348624	218	NA	NA	0.956790029201113	0.0906118377910765
RAC875_c50928_292	7A	228	0.0617824743835593	0.229357798165138	218	NA	NA	0.956790029201113	0.0944448268394211
BS00022754_51	5A	98	0.061928325613137	0.19954128440367	218	NA	NA	0.956790029201113	-0.0921719009921915
wsnp_Ex_c7003_12065828	2B	98	0.0622202849845182	0.155963302752294	218	NA	NA	0.956790029201113	-0.10673843671151
tplb0060p09_735	5B	1	0.0622239338924763	0.128440366972477	218	NA	NA	0.956790029201113	0.109726555078122
wsnp_Ex_c10087_16579529	6A	71	0.0622703882233785	0.415137614678899	218	NA	NA	0.956790029201113	0.0800982767236498
Excalibur_rep_c104532_80	3B	33	0.0625384466377078	0.314220183486238	218	NA	NA	0.956790029201113	-0.0819356390578392
BS00065956_51	3A	61	0.0627712789717182	0.474770642201835	218	NA	NA	0.956790029201113	-0.0705687851432124
Kukri_rep_c74178_178	3B	63	0.0633936171945789	0.169724770642202	218	NA	NA	0.956790029201113	-0.105870570026378
wsnp_Ex_c5412_9564478	2A	77	0.0637756671015891	0.217889908256881	218	NA	NA	0.956790029201113	0.0926619275192575
wsnp_Ex_c33675_42124657	5B	95	0.0639795295631324	0.392201834862385	218	NA	NA	0.956790029201113	-0.083411775847317
CAP11_rep_c8279_82	7D	112	0.0639958125571932	0.440366972477064	218	NA	NA	0.956790029201113	-0.0728594198036454
Kukri_rep_c102608_599	5A	106	0.0639969198611654	0.341743119266055	218	NA	NA	0.956790029201113	0.0732217013853997
wsnp_BE500291A_Ta_2_1	5A	16	0.0640003162493041	0.440366972477064	218	NA	NA	0.956790029201113	-0.0832758541195346
BS00060029_51	3A	129	0.0640236627962029	0.357798165137615	218	NA	NA	0.956790029201113	-0.0789384980560328
wsnp_Ex_c16551_25060833	5A	23	0.064025572054889	0.160550458715596	218	NA	NA	0.956790029201113	-0.104361291285233
Kukri_rep_c115954_137	1A	71	0.064197332184655	0.364678899082569	218	NA	NA	0.956790029201113	0.0889013801686929
wsnp_Ex_rep_c109274_92142043	6A	141	0.0643241851917172	0.477064220183486	218	NA	NA	0.956790029201113	-0.0825500904727221
BS00066188_51	1D	93	0.0643837082744139	0.394495412844037	218	NA	NA	0.956790029201113	0.0959556086318472
RFL_Contig4911_357	5B	11	0.0645033291270077	0.305045871559633	218	NA	NA	0.956790029201113	0.0783069508755077
wsnp_Ex_rep_c109742_92411838	1A	82	0.0647641814638317	0.252293577981651	218	NA	NA	0.956790029201113	0.0809552493523711
wsnp_Ex_rep_c76495_73453891	6A	141	0.0648097707822343	0.442660550458716	218	NA	NA	0.956790029201113	-0.0847218411295678
IAAV3646	7B	68	0.0648156790905837	0.0894495412844037	218	NA	NA	0.956790029201113	0.16869262920379
Tdurum_contig93270_1008	5B	42	0.0655329914774803	0.155963302752294	218	NA	NA	0.956790029201113	0.123053908620165
Tdurum_contig26016_243	6B	72	0.065636524594192	0.153669724770642	218	NA	NA	0.956790029201113	0.12451865977115
wsnp_Ku_c24742_34711973	7A	130	0.0658891947315892	0.105504587155963	218	NA	NA	0.956790029201113	0.102494322359426
RAC875_c14944_555	2A	75	0.0661847417526582	0.211009174311927	218	NA	NA	0.956790029201113	-0.0831210247619758
BS00031923_51	7B	140	0.0662816629257504	0.43348623853211	218	NA	NA	0.956790029201113	0.0742124006610894
BS00035307_51	4A	12	0.0664040474598227	0.350917431192661	218	NA	NA	0.956790029201113	0.0673380755177639
wsnp_Ex_c3988_7221220	4A	106	0.0664171305714224	0.275229357798165	218	NA	NA	0.956790029201113	-0.0891670027073488
RAC875_c101793_136	3D	36	0.066532267085844	0.0917431192660551	218	NA	NA	0.956790029201113	0.118570282433781
Tdurum_contig49656_679	7B	149	0.06661875050805	0.486238532110092	218	NA	NA	0.956790029201113	0.0771195633720936
RAC875_c19099_434	5B	69	0.0669491280823709	0.213302752293578	218	NA	NA	0.956790029201113	0.118753311728582
Tdurum_contig77275_259	5B	62	0.0671038361234374	0.348623853211009	218	NA	NA	0.956790029201113	-0.0923833769805036
wsnp_Ra_c26091_35652620	5B	62	0.0671038361234374	0.348623853211009	218	NA	NA	0.956790029201113	-0.0923833769805036
Tdurum_contig10172_176	5B	62	0.0671038361234982	0.348623853211009	218	NA	NA	0.956790029201113	0.0923833769805071
BS00077789_51	6A	37	0.0671453156568777	0.302752293577982	218	NA	NA	0.956790029201113	-0.0776050018094736
BS00023161_51	5B	48	0.0671623770506234	0.110091743119266	218	NA	NA	0.956790029201113	-0.126038120583145
wsnp_Ex_c3940_7144946	6B	70	0.0672312236585197	0.288990825688073	218	NA	NA	0.956790029201113	-0.0798669581324738
tplb0056h22_2113	5A	43	0.0672667412005176	0.0596330275229358	218	NA	NA	0.956790029201113	-0.140869297595238
Kukri_rep_c102001_420	1B	136	0.0673730819374444	0.376146788990826	218	NA	NA	0.956790029201113	-0.0758893687771192
BS00092631_51	7A	136	0.0674618405008724	0.215596330275229	218	NA	NA	0.956790029201113	0.0970365614058402
RAC875_c58159_989	3B	71	0.0677709772134576	0.0527522935779816	218	NA	NA	0.956790029201113	-0.151518852436084
BS00077791_51	7A	136	0.0681054779116442	0.396788990825688	218	NA	NA	0.956790029201113	0.0821789998318856
Tdurum_contig14130_315	5B	11	0.0682277639067708	0.309633027522936	218	NA	NA	0.956790029201113	-0.0774144943796049
Kukri_rep_c104877_2166	5A	59	0.0682917867879176	0.121559633027523	218	NA	NA	0.956790029201113	0.101773304494934
RAC875_c18195_741	5A	64	0.068467710172662	0.458715596330275	218	NA	NA	0.956790029201113	-0.0751617065836925
RAC875_c278_2934	4A	91	0.068505689113926	0.217889908256881	218	NA	NA	0.956790029201113	0.087527277219273
Excalibur_c5624_1026	4A	91	0.0685056891140288	0.217889908256881	218	NA	NA	0.956790029201113	-0.0875272772192517
RFL_Contig3607_648	7B	171	0.0690471535129659	0.23394495412844	218	NA	NA	0.956790029201113	-0.0975961638902234
BobWhite_rep_c64049_232	2B	109	0.0693165197655789	0.178899082568807	218	NA	NA	0.956790029201113	0.110209503236714
Excalibur_c20050_133	2B	69	0.0694323587435893	0.293577981651376	218	NA	NA	0.956790029201113	-0.0818427258585643
RAC875_c31493_120	2D	42	0.0694777003999378	0.107798165137615	218	NA	NA	0.956790029201113	0.105991309901876
Kukri_c23958_187	3B	63	0.0695378571835653	0.162844036697248	218	NA	NA	0.956790029201113	-0.104694535106933
BobWhite_c6998_365	1D	93	0.0698682824354229	0.401376146788991	218	NA	NA	0.956790029201113	0.0942095286666458
BS00010514_51	2D	40	0.06991142747068	0.0756880733944954	218	NA	NA	0.956790029201113	0.131496952213762
BobWhite_c10448_80	7B	58	0.0699377805711796	0.172018348623853	218	NA	NA	0.956790029201113	0.100671625085456
Kukri_c39873_66	6A	13	0.0699968733849226	0.30045871559633	218	NA	NA	0.956790029201113	-0.076165564784457
RAC875_rep_c81239_73	6A	71	0.0701684390162995	0.245412844036697	218	NA	NA	0.956790029201113	0.0963821558868148
Tdurum_contig42125_5972	6A	85	0.0702136629299196	0.0963302752293578	218	NA	NA	0.956790029201113	-0.117150380547297
wsnp_Ex_c11697_18821490	1A	70	0.0702353517230662	0.128440366972477	218	NA	NA	0.956790029201113	0.147182922119569
wsnp_JD_c5872_7032077	6A	136	0.0704803754779437	0.229357798165138	218	NA	NA	0.956790029201113	-0.0867817768239547
wsnp_Ku_c42416_50159250	5A	98	0.0706481042722463	0.194954128440367	218	NA	NA	0.956790029201113	0.0912759795649976
wsnp_Ex_c2718_5038582	5A	43	0.0708782969347718	0.0642201834862385	218	NA	NA	0.956790029201113	-0.139308924375609
BS00078324_51	7A	136	0.0713376292782519	0.426605504587156	218	NA	NA	0.956790029201113	-0.0764236381776975
wsnp_Ex_rep_c70675_69579757	6A	137	0.0718402272797319	0.243119266055046	218	NA	NA	0.956790029201113	-0.0847473967529737
BobWhite_c10402_140	3B	63	0.0719350381682642	0.243119266055046	218	NA	NA	0.956790029201113	-0.0939958559088581
BS00078784_51	5B	144	0.0719625071899337	0.18348623853211	218	NA	NA	0.956790029201113	-0.09909586325176
RAC875_c30453_292	7B	76	0.0721968015925226	0.165137614678899	218	NA	NA	0.956790029201113	-0.111927405900431
BS00032830_51	3B	63	0.0725552171271553	0.259174311926606	218	NA	NA	0.956790029201113	-0.0944618111009898
BS00056823_51	1A	143	0.0726652663681522	0.0665137614678899	218	NA	NA	0.956790029201113	-0.136836581908673
IAAV6102	2A	151	0.0727169752836833	0.305045871559633	218	NA	NA	0.956790029201113	-0.0966619974316707
BS00063973_51	5A	98	0.0729998616636637	0.208715596330275	218	NA	NA	0.956790029201113	0.0870849559877538
wsnp_Ex_c13878_21738866	1B	123	0.0731667259408049	0.0871559633027523	218	NA	NA	0.956790029201113	0.122015779035657
Excalibur_c25239_283	3A	60	0.0732497158645621	0.470183486238532	218	NA	NA	0.956790029201113	0.0677853347057642
Excalibur_c53981_77	6A	85	0.0734066039087083	0.0963302752293578	218	NA	NA	0.956790029201113	-0.117878737582455
RAC875_c60161_145	7A	136	0.0734731612078162	0.286697247706422	218	NA	NA	0.956790029201113	-0.0815955554161008
wsnp_Ex_rep_c67179_65674582	5A	32	0.0735043688835065	0.396788990825688	218	NA	NA	0.956790029201113	0.0718595384865726
Kukri_c6266_260	5A	97	0.0739288773069654	0.238532110091743	218	NA	NA	0.956790029201113	-0.0828029622910122
RFL_Contig4336_184	4A	91	0.0740230071548558	0.172018348623853	218	NA	NA	0.956790029201113	-0.0891798197690861
RAC875_c4668_771	6A	13	0.0741839351843749	0.174311926605505	218	NA	NA	0.956790029201113	-0.090013532385445
wsnp_BE446672B_Ta_2_1	1B	171	0.074193588132814	0.293577981651376	218	NA	NA	0.956790029201113	-0.077095435688225
wsnp_Ex_c25043_34305764	2B	173	0.0743193417162553	0.137614678899083	218	NA	NA	0.956790029201113	-0.0942501903081947
BobWhite_c3269_141	7B	77	0.0746161432072395	0.325688073394495	218	NA	NA	0.956790029201113	0.0967261038932463
JD_c3269_342	7B	77	0.0746161432073388	0.325688073394495	218	NA	NA	0.956790029201113	-0.0967261038932214
wsnp_JD_c30422_23944042	3B	63	0.0746484992358698	0.261467889908257	218	NA	NA	0.956790029201113	-0.0940696627023101
Kukri_c1214_948	5B	178	0.0748508650630371	0.31651376146789	218	NA	NA	0.956790029201113	-0.0691012199078003
Tdurum_contig97942_163	5B	181	0.0748969269605571	0.334862385321101	218	NA	NA	0.956790029201113	0.0718335765585643
Tdurum_contig50954_1264	3B	51	0.075337215177552	0.350917431192661	218	NA	NA	0.956790029201113	0.0804811752602248
BS00003655_51	5B	126	0.07555037658979	0.394495412844037	218	NA	NA	0.956790029201113	-0.0734477170105556
BS00048117_51	1A	70	0.0757281150292554	0.100917431192661	218	NA	NA	0.956790029201113	-0.15889489608864
Excalibur_c76665_98	2B	109	0.0757628184547655	0.169724770642202	218	NA	NA	0.956790029201113	-0.10980134258412
RAC875_c28178_889	4A	37	0.0758816529903255	0.201834862385321	218	NA	NA	0.956790029201113	-0.0867523125883949
Ra_c18593_802	6B	72	0.0761359043445516	0.162844036697248	218	NA	NA	0.956790029201113	0.12813269078968
Tdurum_contig50382_639	6B	72	0.0761359043445983	0.162844036697248	218	NA	NA	0.956790029201113	-0.128132690789599
wsnp_Ex_c21450_30588044	1A	70	0.0763326776074745	0.119266055045872	218	NA	NA	0.956790029201113	-0.144908468996817
BS00050993_51	7B	53	0.0763993097963789	0.412844036697248	218	NA	NA	0.956790029201113	-0.0681630967060372
wsnp_Ex_c11055_17928283	5D	205	0.0765757264915101	0.454128440366972	218	NA	NA	0.956790029201113	-0.0665298813482487
Tdurum_contig10911_117	5B	58	0.0766613709509196	0.146788990825688	218	NA	NA	0.956790029201113	0.103366336997404
wsnp_Ex_c64327_63176640	1A	48	0.0767087953604942	0.213302752293578	218	NA	NA	0.956790029201113	-0.0913855239269523
Ra_c58279_702	2A	78	0.076780256684697	0.227064220183486	218	NA	NA	0.956790029201113	-0.0892632179003243
wsnp_Ex_c5412_9564346	2A	77	0.076780256684697	0.227064220183486	218	NA	NA	0.956790029201113	-0.0892632179003243
RFL_Contig4235_707	1B	84	0.0768261898548329	0.279816513761468	218	NA	NA	0.956790029201113	0.0920272402406752
Excalibur_c8483_1308	3B	62	0.0770438425627293	0.325688073394495	218	NA	NA	0.956790029201113	-0.0876390718525109
wsnp_Ex_c12141_19415226	6A	71	0.0772839521430518	0.410550458715596	218	NA	NA	0.956790029201113	-0.0746133315245938
BS00024107_51	1B	159	0.0775982427559363	0.307339449541284	218	NA	NA	0.956790029201113	-0.0758217635288414
Kukri_rep_c89183_282	3A	15	0.0776353536566745	0.360091743119266	218	NA	NA	0.956790029201113	-0.0704382377515635
wsnp_Ex_c22401_31592784	3B	62	0.0778917083427112	0.350917431192661	218	NA	NA	0.956790029201113	0.0879873323303713
Kukri_c14889_1086	5A	70	0.077975496134925	0.360091743119266	218	NA	NA	0.956790029201113	-0.073228697470066
BS00038217_51	2B	84	0.0781121716858827	0.323394495412844	218	NA	NA	0.956790029201113	-0.0912119937906581
Ku_c23446_2209	2B	91	0.0781305893094894	0.334862385321101	218	NA	NA	0.956790029201113	-0.109274043629618
Kukri_rep_c68091_971	6B	119	0.0782218246304881	0.25	218	NA	NA	0.956790029201113	-0.0854275223009253
Kukri_c25725_1921	6B	70	0.0783146545010107	0.291284403669725	218	NA	NA	0.956790029201113	-0.0785437511066682
IAAV2342	1A	70	0.0786145715056907	0.103211009174312	218	NA	NA	0.956790029201113	0.165180068659659
Ku_c2449_578	1A	70	0.0786145715056907	0.103211009174312	218	NA	NA	0.956790029201113	0.165180068659659
RAC875_c21620_1359	1A	70	0.0786145715056907	0.103211009174312	218	NA	NA	0.956790029201113	0.165180068659659
BS00030644_51	1A	70	0.0786145715064265	0.103211009174312	218	NA	NA	0.956790029201113	-0.165180068659538
Ex_c23451_720	1A	70	0.0786145715064265	0.103211009174312	218	NA	NA	0.956790029201113	-0.165180068659538
Ex_c801_820	1A	70	0.0786145715064265	0.103211009174312	218	NA	NA	0.956790029201113	-0.165180068659538
wsnp_Ex_c28165_37310070	1A	70	0.0786145715064265	0.103211009174312	218	NA	NA	0.956790029201113	-0.165180068659538
wsnp_Ex_c48375_53299028	1A	70	0.0786145715064265	0.103211009174312	218	NA	NA	0.956790029201113	-0.165180068659538
wsnp_Ex_rep_c67763_66441222	1A	70	0.0786145715064265	0.103211009174312	218	NA	NA	0.956790029201113	-0.165180068659538
wsnp_Ku_c3468_6420199	1A	70	0.0786145715064265	0.103211009174312	218	NA	NA	0.956790029201113	-0.165180068659538
Kukri_c21467_571	3B	63	0.0788044132999112	0.268348623853211	218	NA	NA	0.956790029201113	-0.0906599549156049
BS00077879_51	5A	36	0.0788132882315307	0.412844036697248	218	NA	NA	0.956790029201113	0.0780174233281521
BS00018764_51	3B	33	0.07895696372234	0.307339449541284	218	NA	NA	0.956790029201113	0.0767608433387128
Excalibur_c41125_360	2A	120	0.0790783043705357	0.194954128440367	218	NA	NA	0.956790029201113	-0.0844098730033043
Kukri_c6386_2065	7A	91	0.079116974226184	0.181192660550459	218	NA	NA	0.956790029201113	0.0954436984922182
RAC875_c38663_2179	4A	49	0.0791496598363581	0.0596330275229358	218	NA	NA	0.956790029201113	-0.13657496767631
wsnp_CAP7_c32_19340	4A	49	0.0791496598363581	0.0596330275229358	218	NA	NA	0.956790029201113	-0.13657496767631
wsnp_Ku_c61953_63254478	4A	49	0.0791496598363581	0.0596330275229358	218	NA	NA	0.956790029201113	-0.13657496767631
RAC875_c91464_170	5A	68	0.0794419719099303	0.23394495412844	218	NA	NA	0.956790029201113	0.0800179248220232
Ku_c22523_598	5B	147	0.0794580792683507	0.261467889908257	218	NA	NA	0.956790029201113	-0.0806475990879321
BS00000137_51	5B	95	0.0794587031859984	0.43348623853211	218	NA	NA	0.956790029201113	0.0778483908536458
wsnp_JD_c10602_11238420	3B	74	0.0796215406974654	0.165137614678899	218	NA	NA	0.956790029201113	0.0981020022413261
RAC875_c42648_115	2A	125	0.0797249778533362	0.392201834862385	218	NA	NA	0.956790029201113	0.0749700658503922
BS00022424_51	3A	141	0.080219251573286	0.0756880733944955	218	NA	NA	0.956790029201113	0.122328578432658
BS00109560_51	5B	97	0.0804463582153235	0.488532110091743	218	NA	NA	0.956790029201113	-0.0760319156524538
Excalibur_c15095_852	3B	125	0.080723693198479	0.36697247706422	218	NA	NA	0.956790029201113	-0.0799646123811435
wsnp_Ku_c20701_30355248	5B	49	0.0810461065247666	0.112385321100917	218	NA	NA	0.956790029201113	-0.121271887774894
RFL_Contig1385_326	2B	91	0.0812531041154066	0.38302752293578	218	NA	NA	0.956790029201113	-0.109378866256009
RAC875_c24982_583	3B	125	0.0812567764821141	0.36697247706422	218	NA	NA	0.956790029201113	-0.079538724347767
wsnp_Ex_rep_c98716_85135069	6A	141	0.0812957206747676	0.440366972477064	218	NA	NA	0.956790029201113	-0.0792934283705158
wsnp_BF483640B_Ta_2_2	4B	27	0.081619896117719	0.197247706422018	218	NA	NA	0.956790029201113	0.0809598737928585
Excalibur_rep_c67448_528	3B	33	0.0817083371509102	0.307339449541284	218	NA	NA	0.956790029201113	0.0765817993402536
wsnp_Ra_rep_c105422_89367749	1A	70	0.0818395277702715	0.130733944954128	218	NA	NA	0.956790029201113	0.143311108944399
RAC875_c85778_184	1A	70	0.0818395277709418	0.130733944954128	218	NA	NA	0.956790029201113	-0.143311108944289
RAC875_rep_c110052_194	1A	70	0.0818395277709418	0.130733944954128	218	NA	NA	0.956790029201113	-0.143311108944289
wsnp_Ex_c19730_28728245	1A	70	0.0818395277709418	0.130733944954128	218	NA	NA	0.956790029201113	-0.143311108944289
wsnp_JD_c3867_4934646	5A	53	0.0818541995005451	0.282110091743119	218	NA	NA	0.956790029201113	0.0893085378370699
Kukri_c34435_265	4A	91	0.0818741197747259	0.217889908256881	218	NA	NA	0.956790029201113	-0.083722423407913
Ra_c6728_590	2B	90	0.0820691573237846	0.396788990825688	218	NA	NA	0.956790029201113	0.109198555276656
Tdurum_contig50954_1393	3B	51	0.0820710491228319	0.353211009174312	218	NA	NA	0.956790029201113	-0.0788136168423605
RAC875_c4632_1681	6A	72	0.082774325506432	0.272935779816514	218	NA	NA	0.956790029201113	-0.0950615607797225
BS00021911_51	5D	120	0.083047147617689	0.240825688073394	218	NA	NA	0.956790029201113	0.0804583980108031
wsnp_Ku_rep_c71900_71624324	1B	64	0.0832137775938804	0.318807339449541	218	NA	NA	0.956790029201113	-0.0783713169214266
Ra_c26080_461	4B	55	0.0832192739473796	0.495412844036697	218	NA	NA	0.956790029201113	0.0792298314554181
BobWhite_rep_c49979_373	5A	43	0.0833126975505868	0.188073394495413	218	NA	NA	0.956790029201113	0.0865752347926048
Excalibur_c96483_520	7A	136	0.0836736181510409	0.477064220183486	218	NA	NA	0.956790029201113	-0.0796173420024147
Kukri_c19436_405	7A	57	0.0838962347373244	0.11697247706422	218	NA	NA	0.956790029201113	-0.0972831766267888
Excalibur_c8168_226	5B	147	0.0847496806431533	0.268348623853211	218	NA	NA	0.956790029201113	0.0801189024126785
tplb0032m13_1358	7A	43	0.0848172486902134	0.330275229357798	218	NA	NA	0.956790029201113	0.0842501388947312
Tdurum_contig82190_124	5A	84	0.0848221207839405	0.291284403669725	218	NA	NA	0.956790029201113	0.0753218754806273
wsnp_CAP11_rep_c4151_1963100	5A	53	0.0848700457716128	0.286697247706422	218	NA	NA	0.956790029201113	-0.0882077664711218
BS00074926_51	3A	177	0.0850100185211471	0.486238532110092	218	NA	NA	0.956790029201113	-0.068060571846754
Tdurum_contig12045_246	6A	13	0.0851978778717547	0.178899082568807	218	NA	NA	0.956790029201113	-0.0868377092290959
wsnp_Ex_c9343_15514687	1A	137	0.0854049644408922	0.135321100917431	218	NA	NA	0.956790029201113	-0.102272800244018
wsnp_JD_c64_103934	4A	12	0.0855328741530251	0.334862385321101	218	NA	NA	0.956790029201113	-0.0634903910881288
BS00028874_51	1A	70	0.0855380731807159	0.13302752293578	218	NA	NA	0.956790029201113	0.141601987058863
BobWhite_c43557_103	7B	171	0.0856039810174797	0.222477064220184	218	NA	NA	0.956790029201113	-0.0941415370756147
RAC875_rep_c106589_184	5B	212	0.0858990701572395	0.0665137614678899	218	NA	NA	0.956790029201113	0.143609834866448
BS00011205_51	1B	61	0.0862488806954324	0.490825688073395	218	NA	NA	0.956790029201113	0.074024885207951
RAC875_c42275_224	1B	108	0.0862600539874445	0.107798165137615	218	NA	NA	0.956790029201113	-0.104225185761445
Excalibur_c46143_143	2B	96	0.0866443637282403	0.123853211009174	218	NA	NA	0.956790029201113	0.0997186264220886
RAC875_c36614_344	2B	107	0.086731080713975	0.146788990825688	218	NA	NA	0.956790029201113	0.0936043289949495
Ra_c58279_684	2A	78	0.0869763913744762	0.224770642201835	218	NA	NA	0.956790029201113	-0.0858003849491098
wsnp_Ex_c1495_2864718	1B	75	0.0872631737361639	0.110091743119266	218	NA	NA	0.956790029201113	0.0940147374451765
Ra_c25590_1406	1B	75	0.0872631737364236	0.110091743119266	218	NA	NA	0.956790029201113	-0.0940147374451357
wsnp_JD_c14769_14413046	4A	49	0.0885997893838799	0.0642201834862385	218	NA	NA	0.956790029201113	0.125348288116938
wsnp_Ex_c46274_51831129	7B	56	0.0887200470157329	0.396788990825688	218	NA	NA	0.956790029201113	-0.0720104136385658
wsnp_CAP11_rep_c8811_3803397	6A	71	0.0887211492497303	0.314220183486238	218	NA	NA	0.956790029201113	0.0748167059500133
Tdurum_contig43252_1762	3B	37	0.0891247358536674	0.0711009174311926	218	NA	NA	0.956790029201113	-0.118245207271443
IAAV3789	2B	91	0.0892766748914552	0.387614678899083	218	NA	NA	0.956790029201113	-0.107330198060097
Tdurum_contig47833_484	5B	125	0.089286653974332	0.394495412844037	218	NA	NA	0.956790029201113	-0.0706228745485227
tplb0043k02_463	1B	108	0.0893099270287874	0.13302752293578	218	NA	NA	0.956790029201113	-0.0976163583341201
RAC875_c87321_108	1D	93	0.0894436122298013	0.399082568807339	218	NA	NA	0.956790029201113	0.088884627832492
wsnp_BE445506A_Ta_2_2	7A	220	0.0896031338193576	0.263761467889908	218	NA	NA	0.956790029201113	-0.0769540705726364
wsnp_Ex_c56425_58548596	7B	120	0.0897805790364798	0.488532110091743	218	NA	NA	0.956790029201113	-0.0704119035951116
Kukri_c7436_2259	1A	51	0.0901786634442332	0.0642201834862385	218	NA	NA	0.956790029201113	0.128560065527268
Ra_c17685_927	1B	108	0.0905019051094134	0.123853211009174	218	NA	NA	0.956790029201113	0.096189683199583
Kukri_c99107_143	7B	78	0.0905051673604356	0.327981651376147	218	NA	NA	0.956790029201113	0.0913571446380104
RAC875_c346_1226	7A	44	0.0905677577197406	0.327981651376147	218	NA	NA	0.956790029201113	0.0792863483850983
Tdurum_contig20950_359	3B	69	0.0907071209986561	0.243119266055046	218	NA	NA	0.956790029201113	-0.0863250615682603
Kukri_c35661_63	6A	55	0.0908478340458444	0.0458715596330275	218	NA	NA	0.956790029201113	0.146568248721877
Kukri_rep_c104648_439	6A	55	0.0908478340461836	0.0458715596330275	218	NA	NA	0.956790029201113	-0.146568248721857
Kukri_c29142_1046	4A	91	0.0909246713814917	0.229357798165138	218	NA	NA	0.956790029201113	0.0778628932020755
Kukri_rep_c69378_1842	5A	16	0.0911041577030006	0.415137614678899	218	NA	NA	0.956790029201113	-0.0764739865425703
wsnp_BE443187B_Ta_2_1	5B	51	0.0912534686608214	0.110091743119266	218	NA	NA	0.956790029201113	0.119876643954726
wsnp_Ku_c11980_19464222	5B	41	0.0915065713601823	0.149082568807339	218	NA	NA	0.956790029201113	0.111040428232684
BS00063225_51	2D	42	0.0917184447287878	0.144495412844037	218	NA	NA	0.956790029201113	-0.0864929837450177
Excalibur_c48841_1380	3B	64	0.0917291417923158	0.153669724770642	218	NA	NA	0.956790029201113	0.10194337248114
Excalibur_c24830_415	3B	64	0.0917291417926752	0.153669724770642	218	NA	NA	0.956790029201113	-0.101943372481088
wsnp_JD_c17128_16056425	7B	143	0.0917522322711933	0.426605504587156	218	NA	NA	0.956790029201113	-0.0726623889118834
BS00022949_51	2B	91	0.091753006637018	0.337155963302752	218	NA	NA	0.956790029201113	-0.0934427900358017
Ex_c801_555	1A	70	0.0918543849099422	0.105504587155963	218	NA	NA	0.956790029201113	0.149364445270809
Kukri_rep_c106490_583	4A	91	0.0919281385980052	0.208715596330275	218	NA	NA	0.956790029201113	-0.0816941590745941
RAC875_c63545_85	2B	100	0.0920535394300064	0.0665137614678899	218	NA	NA	0.956790029201113	-0.12745329152825
BS00000721_51	1D	68	0.0922077530505121	0.19954128440367	218	NA	NA	0.956790029201113	-0.0806759924558307
JG_c1889_344	5B	43	0.0922663654580698	0.268348623853211	218	NA	NA	0.956790029201113	0.0910572087454895
Excalibur_c12085_276	6A	13	0.0922851175711815	0.362385321100917	218	NA	NA	0.956790029201113	0.0687668222222477
wsnp_Ku_c6825_11858665	3B	69	0.09242907720768	0.243119266055046	218	NA	NA	0.956790029201113	0.0867533455992504
BS00066319_51	3A	104	0.0925893925517069	0.240825688073395	218	NA	NA	0.956790029201113	-0.0775240135296755
wsnp_Ex_c10094_16590615	7A	130	0.0928686964102806	0.222477064220183	218	NA	NA	0.956790029201113	0.0775825150999161
wsnp_Ex_c6400_11123059	2D	38	0.0929475056576288	0.362385321100917	218	NA	NA	0.956790029201113	0.066045614072916
Excalibur_c40993_1129	1B	78	0.093098889119818	0.227064220183486	218	NA	NA	0.956790029201113	-0.0763811365974902
RAC875_c2340_616	3B	125	0.0931201536675982	0.428899082568807	218	NA	NA	0.956790029201113	0.0779107157934007
wsnp_Ex_rep_c66318_64485410	1A	70	0.0931623821278741	0.105504587155963	218	NA	NA	0.956790029201113	-0.160259594150602
wsnp_Ex_c97184_84339976	5B	133	0.0933585356202074	0.284403669724771	218	NA	NA	0.956790029201113	0.0701082394934502
Kukri_rep_c69900_197	7B	134	0.0943284230750716	0.454128440366972	218	NA	NA	0.956790029201113	0.0681163636825275
BobWhite_c8076_154	7A	98	0.0944568018461686	0.25	218	NA	NA	0.956790029201113	-0.0835950912218326
CAP11_c2984_419	1A	70	0.0945752331169468	0.121559633027523	218	NA	NA	0.956790029201113	0.144243531907051
wsnp_CAP11_c827_513472	7A	136	0.0946782391111043	0.392201834862385	218	NA	NA	0.956790029201113	0.070673909514996
wsnp_CAP11_c1506_840951	5A	98	0.0951240819837013	0.217889908256881	218	NA	NA	0.956790029201113	-0.0801524338076831
BS00022234_51	2D	10	0.0953323265176719	0.44954128440367	218	NA	NA	0.956790029201113	0.0665310816924354
BS00074083_51	7B	58	0.0955952716644929	0.38302752293578	218	NA	NA	0.956790029201113	0.0713770577749244
wsnp_RFL_Contig3802_4108582	2B	100	0.0959122555407043	0.238532110091743	218	NA	NA	0.956790029201113	-0.0724585957761636
IAAV7323	4B	6	0.0967804965933025	0.160550458715596	218	NA	NA	0.956790029201113	0.0897742000001358
IAAV6833	7A	98	0.0971292720454789	0.252293577981651	218	NA	NA	0.956790029201113	0.0829264008998081
Kukri_c39994_227	7A	98	0.0971292720454789	0.252293577981651	218	NA	NA	0.956790029201113	0.0829264008998081
RFL_Contig5162_345	7A	98	0.0971292720454789	0.252293577981651	218	NA	NA	0.956790029201113	0.0829264008998081
Ra_c23129_348	5A	43	0.097338678352762	0.0573394495412844	218	NA	NA	0.956790029201113	0.129242823659965
BS00011039_51	2B	96	0.0975862121818293	0.192660550458716	218	NA	NA	0.956790029201113	0.0783849872416837
BobWhite_c7070_196	5B	69	0.0978205513976497	0.394495412844037	218	NA	NA	0.956790029201113	0.148388874091893
RAC875_c42356_237	5B	63	0.0978205513976497	0.394495412844037	218	NA	NA	0.956790029201113	0.148388874091893
wsnp_Ex_c5123_9088111	2B	114	0.0978604890636094	0.224770642201835	218	NA	NA	0.956790029201113	0.0935404389927328
Tdurum_contig33737_157	4B	56	0.0979462162778881	0.178899082568807	218	NA	NA	0.956790029201113	0.0814559231511662
BobWhite_c35443_249	6B	82	0.0979867368752396	0.146788990825688	218	NA	NA	0.956790029201113	-0.0966677746361668
wsnp_Ex_rep_c66433_64662690	6A	71	0.0983044195592954	0.405963302752294	218	NA	NA	0.956790029201113	0.070848763970254
Excalibur_c9210_168	5A	75	0.0983467907506967	0.23394495412844	218	NA	NA	0.956790029201113	-0.0714481900604476
wsnp_Ku_c29102_39008953	3B	81	0.0985270667318277	0.114678899082569	218	NA	NA	0.956790029201113	0.0981440693501128
Kukri_c29142_747	4A	91	0.0987876866483202	0.224770642201835	218	NA	NA	0.956790029201113	-0.079144861612825
wsnp_Ex_c7002_12063380	6A	131	0.0989682139775096	0.229357798165138	218	NA	NA	0.956790029201113	0.0795162406726622
IAAV7510	1D	61	0.0991860350422294	0.465596330275229	218	NA	NA	0.956790029201113	-0.0637826738138365
Kukri_c59960_211	6B	73	0.0993756960082339	0.185779816513762	218	NA	NA	0.956790029201113	0.0862059978533622
wsnp_Ex_c21193_30320134	1A	79	0.0994923385186886	0.410550458715596	218	NA	NA	0.956790029201113	-0.0658881249149914
IAAV2086	7A	98	0.0995137059664332	0.238532110091743	218	NA	NA	0.956790029201113	-0.0825157530523306
Kukri_c855_1907	7A	209	0.0996844713020279	0.151376146788991	218	NA	NA	0.956790029201113	0.0819139519086107
wsnp_Ra_c32271_41304469	2A	123	0.0999255881814354	0.419724770642202	218	NA	NA	0.956790029201113	-0.0683776288834608
IAAV3315	7A	136	0.100015984004461	0.307339449541284	218	NA	NA	0.956790029201113	0.0719581334845323
BobWhite_c7786_376	2B	96	0.100182489244725	0.172018348623853	218	NA	NA	0.956790029201113	0.0815045392971001
Kukri_rep_c103893_875	2B	65	0.100327109969227	0.0642201834862385	218	NA	NA	0.956790029201113	0.128806890969207
Excalibur_c4303_206	2D	40	0.101282556354105	0.0848623853211009	218	NA	NA	0.956790029201113	-0.105553006414027
wsnp_Ra_c16287_24905062	7A	136	0.101760562838398	0.470183486238532	218	NA	NA	0.956790029201113	0.075864906284874
wsnp_BG604404B_Ta_2_2	4B	104	0.101823063934485	0.0963302752293578	218	NA	NA	0.956790029201113	-0.0990432637322538
RAC875_rep_c83950_222	2B	144	0.102604528129232	0.0871559633027523	218	NA	NA	0.956790029201113	-0.133134784219818
Kukri_rep_c69028_1398	3A	16	0.102782605272991	0.451834862385321	218	NA	NA	0.956790029201113	-0.0644806795848964
RAC875_c19303_228	4B	56	0.102805389729548	0.181192660550459	218	NA	NA	0.956790029201113	0.0792515881323013
BS00022653_51	4B	70	0.102919481073414	0.185779816513762	218	NA	NA	0.956790029201113	0.0801304817099933
Kukri_c40735_318	7A	167	0.103142088202197	0.286697247706422	218	NA	NA	0.956790029201113	-0.0661626796768857
wsnp_Ku_c14202_22436656	5B	69	0.103456027230487	0.389908256880734	218	NA	NA	0.956790029201113	0.13558899643526
BS00093588_51	5D	125	0.103564510355555	0.236238532110092	218	NA	NA	0.956790029201113	0.0761823562536055
BS00068556_51	3B	92	0.103953667928527	0.240825688073394	218	NA	NA	0.956790029201113	-0.0692751806930758
BS00032082_51	5B	147	0.104204857349578	0.270642201834862	218	NA	NA	0.956790029201113	-0.0761861820035215
wsnp_BF474379A_Ta_2_2	7A	136	0.104212602617362	0.236238532110092	218	NA	NA	0.956790029201113	0.0827038786036809
Kukri_rep_c69087_153	2D	51	0.104241426422403	0.323394495412844	218	NA	NA	0.956790029201113	0.0669777508070588
BobWhite_c18566_106	6B	1	0.104816943117287	0.394495412844037	218	NA	NA	0.956790029201113	-0.0679305293324148
Kukri_c9073_1450	5B	62	0.104836668605598	0.353211009174312	218	NA	NA	0.956790029201113	0.0817612130053718
Excalibur_c46453_144	7A	217	0.105168202998675	0.16743119266055	218	NA	NA	0.956790029201113	0.0884755821650387
Kukri_rep_c71778_644	7B	3	0.105178585679466	0.298165137614679	218	NA	NA	0.956790029201113	0.0648359454041838
wsnp_RFL_Contig1871_1020122	6A	85	0.105394396176994	0.0711009174311927	218	NA	NA	0.956790029201113	-0.123861149474951
Tdurum_contig54785_216	5A	82	0.106062530680519	0.376146788990826	218	NA	NA	0.956790029201113	0.0653301163770337
Excalibur_c2736_159	7A	136	0.106402338084986	0.229357798165138	218	NA	NA	0.956790029201113	-0.0834113954296996
BS00056089_51	3A	105	0.106490246565776	0.344036697247706	218	NA	NA	0.956790029201113	-0.0706766566925765
BS00022211_51	2D	42	0.107004960242492	0.220183486238532	218	NA	NA	0.956790029201113	-0.0862907618485522
wsnp_Ex_c31570_40343841	5A	43	0.107126833894736	0.44954128440367	218	NA	NA	0.956790029201113	-0.0765439967179127
Jagger_c2161_211	7B	57	0.10738985050406	0.208715596330275	218	NA	NA	0.956790029201113	-0.0806094428861499
RAC875_c17918_321	4A	68	0.107455026757581	0.13302752293578	218	NA	NA	0.956790029201113	0.101107084231927
Excalibur_c662_229	7A	35	0.107477504550442	0.231651376146789	218	NA	NA	0.956790029201113	-0.0698477084805056
Excalibur_c7971_712	2A	151	0.107606017853414	0.307339449541284	218	NA	NA	0.956790029201113	0.0865014410819782
Kukri_c46447_1738	7B	151	0.107642669073804	0.339449541284404	218	NA	NA	0.956790029201113	0.0669043484100271
BS00067775_51	4B	6	0.107838629790727	0.495412844036697	218	NA	NA	0.956790029201113	-0.0626280000921753
Excalibur_c91154_175	3A	88	0.107912509774914	0.44954128440367	218	NA	NA	0.956790029201113	-0.0643249377257451
Tdurum_contig83837_251	7A	141	0.108080823020287	0.314220183486238	218	NA	NA	0.956790029201113	0.064438658388859
BS00038218_51	2B	84	0.108407844809574	0.344036697247706	218	NA	NA	0.956790029201113	0.082429759017856
wsnp_Ex_c4063_7344641	3B	60	0.108531523473541	0.110091743119266	218	NA	NA	0.956790029201113	-0.0994865583184588
wsnp_Ex_c26285_35531324	4B	82	0.108640977682074	0.201834862385321	218	NA	NA	0.956790029201113	0.0759981283084272
BobWhite_c36072_272	2B	85	0.108879115482407	0.0848623853211009	218	NA	NA	0.956790029201113	0.10374356869811
Excalibur_c17489_804	5B	145	0.109735106680982	0.378440366972477	218	NA	NA	0.956790029201113	0.0719981944751105
Excalibur_c9868_1206	5B	126	0.109930286643818	0.412844036697248	218	NA	NA	0.956790029201113	-0.0653995843841706
IAAV6961	7A	209	0.109933287007163	0.123853211009174	218	NA	NA	0.956790029201113	-0.0845348053562072
IAAV8933	2A	151	0.109934432095956	0.0917431192660551	218	NA	NA	0.956790029201113	0.131808063493025
wsnp_Ex_c11860_19030807	7B	68	0.110399668177436	0.19954128440367	218	NA	NA	0.956790029201113	-0.0904547869035461
wsnp_CAP12_c1337_682282	1B	136	0.110415018800662	0.394495412844037	218	NA	NA	0.956790029201113	-0.0663117178997403
BS00024761_51	5D	33	0.110544749757304	0.238532110091743	218	NA	NA	0.956790029201113	-0.0747834195774146
tplb0042a21_1091	2B	161	0.110611597622868	0.231651376146789	218	NA	NA	0.956790029201113	0.0679562018239714
BS00029127_51	6A	130	0.110767468673785	0.0596330275229358	218	NA	NA	0.956790029201113	-0.114264222079413
Tdurum_contig51566_561	6A	130	0.110767468673785	0.0596330275229358	218	NA	NA	0.956790029201113	-0.114264222079413
wsnp_BE489894A_Ta_2_1	6A	130	0.110767468673785	0.0596330275229358	218	NA	NA	0.956790029201113	-0.114264222079413
Tdurum_contig33826_290	4B	60	0.110904610035824	0.396788990825688	218	NA	NA	0.956790029201113	0.0864839200551231
wsnp_Ex_c12909_20457660	5B	46	0.111214286932308	0.275229357798165	218	NA	NA	0.956790029201113	-0.0854409479816205
Ra_c3533_880	6A	122	0.111748899187387	0.149082568807339	218	NA	NA	0.956790029201113	-0.0846178037314118
wsnp_Ex_c11070_17950604	5B	129	0.111898021391879	0.268348623853211	218	NA	NA	0.956790029201113	0.0797822728655575
BobWhite_c10126_263	5B	69	0.112018229944392	0.392201834862385	218	NA	NA	0.956790029201113	-0.143961286529617
Excalibur_c35797_615	5B	69	0.112018229944392	0.392201834862385	218	NA	NA	0.956790029201113	-0.143961286529617
wsnp_Ex_c18654_27528399	5B	69	0.112018229944392	0.392201834862385	218	NA	NA	0.956790029201113	-0.143961286529617
IAAV6818	5B	69	0.112018229944682	0.392201834862385	218	NA	NA	0.956790029201113	0.143961286529731
RAC875_c7486_1667	5B	69	0.112018229944682	0.392201834862385	218	NA	NA	0.956790029201113	0.143961286529731
RAC875_c2370_250	6B	72	0.112188385874168	0.162844036697248	218	NA	NA	0.956790029201113	0.112882250496444
wsnp_Ex_c5155_9140608	5B	97	0.112314047307207	0.472477064220183	218	NA	NA	0.956790029201113	-0.0668886884423685
RAC875_c18002_58	6D	82	0.112552078107144	0.188073394495413	218	NA	NA	0.956790029201113	-0.0789497125325553
RAC875_c59682_105	7B	134	0.11288995308096	0.162844036697248	218	NA	NA	0.956790029201113	-0.0819967336653686
Excalibur_c39248_485	3A	101	0.11302187805046	0.486238532110092	218	NA	NA	0.956790029201113	0.0666156375495106
Jagger_c6106_119	5A	70	0.113103661097806	0.401376146788991	218	NA	NA	0.956790029201113	-0.0612806827010282
Kukri_rep_c81206_235	1A	70	0.113177952489494	0.123853211009174	218	NA	NA	0.956790029201113	0.124847069738227
RAC875_c53095_51	1A	70	0.113177952489494	0.123853211009174	218	NA	NA	0.956790029201113	0.124847069738227
wsnp_Ex_c3365_6183009	1A	70	0.113177952489494	0.123853211009174	218	NA	NA	0.956790029201113	0.124847069738227
BS00063063_51	1A	70	0.113177952490111	0.123853211009174	218	NA	NA	0.956790029201113	-0.12484706973818
wsnp_Ku_c1818_3557408	1A	17	0.113230297836702	0.38302752293578	218	NA	NA	0.956790029201113	-0.0659727366391074
wsnp_Ex_c34597_42879718	6A	126	0.113400264894757	0.123853211009174	218	NA	NA	0.956790029201113	-0.0904209858942409
wsnp_BE444858D_Ta_1_1	4D	84	0.113554371312604	0.185779816513762	218	NA	NA	0.956790029201113	0.0798454612736208
wsnp_Ku_c12022_19520410	2B	85	0.113636129350746	0.229357798165138	218	NA	NA	0.956790029201113	0.0795666443624476
BS00022110_51	5A	49	0.113700270144442	0.490825688073394	218	NA	NA	0.956790029201113	0.0710847414862421
RAC875_c22328_1356	2A	151	0.113875061217578	0.311926605504587	218	NA	NA	0.956790029201113	0.0845666503080196
BS00065864_51	5B	161	0.114123427093892	0.30045871559633	218	NA	NA	0.956790029201113	0.068771574121957
wsnp_Ex_c7362_12622736	4B	47	0.114454577800686	0.314220183486239	218	NA	NA	0.956790029201113	0.0725009471388045
RFL_Contig4441_627	6A	74	0.114458353090297	0.348623853211009	218	NA	NA	0.956790029201113	0.0734619490499959
Excalibur_c8919_345	2B	157	0.114475234491763	0.100917431192661	218	NA	NA	0.956790029201113	0.100876227919855
BS00040305_51	4B	60	0.114559066929189	0.121559633027523	218	NA	NA	0.956790029201113	0.0933952420456592
RAC875_c19660_1530	3D	91	0.115199179797765	0.465596330275229	218	NA	NA	0.956790029201113	-0.0627920977276268
wsnp_BE444644A_Ta_2_1	5A	27	0.115423207539121	0.408256880733945	218	NA	NA	0.956790029201113	-0.0703161767155223
wsnp_Ex_c51352_55323092	2B	97	0.115467376257166	0.149082568807339	218	NA	NA	0.956790029201113	0.089546998161607
Tdurum_contig55429_116	1B	135	0.115509055355609	0.394495412844037	218	NA	NA	0.956790029201113	0.0652745938432702
Kukri_c44231_1576	2A	150	0.115562723696026	0.307339449541284	218	NA	NA	0.956790029201113	0.0845171410800134
wsnp_Ex_c10555_17236072	2A	150	0.115562723696451	0.307339449541284	218	NA	NA	0.956790029201113	-0.0845171410800098
wsnp_Ex_c7002_12063325	6A	131	0.11569070786927	0.231651376146789	218	NA	NA	0.956790029201113	-0.0755502620042208
BS00106545_51	4A	12	0.116585766527636	0.344036697247706	218	NA	NA	0.956790029201113	-0.0576720920308613
BS00089524_51	1B	44	0.11666711523885	0.19954128440367	218	NA	NA	0.956790029201113	0.0713530346334483
Kukri_c26747_211	5B	116	0.116670663469463	0.490825688073395	218	NA	NA	0.956790029201113	-0.064053759701558
Tdurum_contig41902_1524	4B	50	0.11705797546019	0.447247706422018	218	NA	NA	0.956790029201113	-0.0594183016187468
BobWhite_c28133_87	1D	68	0.117221973818958	0.298165137614679	218	NA	NA	0.956790029201113	0.0782809958363728
RAC875_c27959_117	5B	69	0.117449232713384	0.385321100917431	218	NA	NA	0.956790029201113	0.142572160778244
Kukri_c25632_86	2A	151	0.117566961918182	0.309633027522936	218	NA	NA	0.956790029201113	0.083938852041598
Excalibur_c472_914	5A	86	0.117586688824682	0.355504587155963	218	NA	NA	0.956790029201113	-0.0642799920862949
Kukri_c19751_873	2B	108	0.117790940749412	0.279816513761468	218	NA	NA	0.956790029201113	0.070975772444072
Tdurum_contig55429_147	1B	135	0.117966378335679	0.394495412844037	218	NA	NA	0.956790029201113	0.0653605262718866
IACX2158	2B	114	0.118003928170032	0.229357798165138	218	NA	NA	0.956790029201113	0.0882597915056138
Kukri_c4204_1673	1A	151	0.11835006952047	0.341743119266055	218	NA	NA	0.956790029201113	-0.0618229887083466
BobWhite_c23903_443	5B	91	0.118484715776644	0.055045871559633	218	NA	NA	0.956790029201113	0.121987563153795
RAC875_c36779_148	5B	90	0.118484715776644	0.055045871559633	218	NA	NA	0.956790029201113	0.121987563153795
BS00094172_51	2B	157	0.11862022945894	0.291284403669725	218	NA	NA	0.956790029201113	-0.0694411140814601
BS00082605_51	2D	42	0.118706062069938	0.149082568807339	218	NA	NA	0.956790029201113	0.081325097075478
RAC875_rep_c116200_396	2D	40	0.118752104789814	0.0825688073394495	218	NA	NA	0.956790029201113	-0.102046728529729
BobWhite_c4646_119	1A	65	0.118890815348121	0.417431192660551	218	NA	NA	0.956790029201113	-0.0615195268947737
Tdurum_contig61465_781	4B	61	0.118948864145898	0.364678899082569	218	NA	NA	0.956790029201113	-0.0872867944790983
wsnp_JD_c20555_18262260	7A	153	0.11896569538561	0.422018348623853	218	NA	NA	0.956790029201113	0.0621809974698646
BS00010316_51	3B	81	0.119073612896562	0.470183486238532	218	NA	NA	0.956790029201113	0.0610222877489797
RAC875_c15942_571	1B	61	0.119567281997365	0.240825688073395	218	NA	NA	0.956790029201113	0.0921812072724961
BobWhite_c26082_239	5B	171	0.119940706624543	0.123853211009174	218	NA	NA	0.956790029201113	-0.10272041652463
Excalibur_c7002_314	6A	131	0.119975424607503	0.229357798165138	218	NA	NA	0.956790029201113	0.074421996378117
BobWhite_c12355_1548	7B	150	0.120444671600704	0.321100917431193	218	NA	NA	0.956790029201113	-0.0655080723793482
Tdurum_contig12045_327	6A	13	0.120482404405617	0.174311926605505	218	NA	NA	0.956790029201113	0.0787359158669929
BobWhite_c32347_219	7A	209	0.120505220165021	0.151376146788991	218	NA	NA	0.956790029201113	0.076735638931126
BobWhite_s64797_152	4B	56	0.120511479683224	0.178899082568807	218	NA	NA	0.956790029201113	0.0753610365336268
wsnp_Ex_c6354_11053460	7A	178	0.120571965004021	0.215596330275229	218	NA	NA	0.956790029201113	0.0718826405458675
Ra_c4601_2417	7A	136	0.120596556732979	0.112385321100917	218	NA	NA	0.956790029201113	0.111401969577349
RFL_Contig174_406	2A	6	0.120668356204986	0.415137614678899	218	NA	NA	0.956790029201113	-0.0634522580052561
Excalibur_c15692_532	1D	33	0.120674684342057	0.440366972477064	218	NA	NA	0.956790029201113	0.0643415845183739
RAC875_c2787_1260	3B	60	0.120837065737322	0.103211009174312	218	NA	NA	0.956790029201113	0.097767058277185
RAC875_c24515_602	4B	89	0.120850284432371	0.149082568807339	218	NA	NA	0.956790029201113	-0.0799973477996829
Excalibur_c65830_82	2B	99	0.120896917820439	0.227064220183486	218	NA	NA	0.956790029201113	-0.0673102704841675
wsnp_Ex_c3747_6824863	1A	70	0.121055543251067	0.126146788990826	218	NA	NA	0.956790029201113	-0.126683451993969
wsnp_Ex_c6934_11953178	1A	70	0.121055543251067	0.126146788990826	218	NA	NA	0.956790029201113	-0.126683451993969
wsnp_Ex_c8374_14111734	1A	70	0.121055543251067	0.126146788990826	218	NA	NA	0.956790029201113	-0.126683451993969
wsnp_Ex_c17684_26426672	1A	70	0.121055543251262	0.126146788990826	218	NA	NA	0.956790029201113	0.126683451994051
wsnp_Ex_rep_c68183_66958099	1A	70	0.121055543251262	0.126146788990826	218	NA	NA	0.956790029201113	0.126683451994051
wsnp_Ra_c6474_11298858	1A	70	0.121055543251262	0.126146788990826	218	NA	NA	0.956790029201113	0.126683451994051
Tdurum_contig57914_1144	3B	6	0.121218532537398	0.123853211009174	218	NA	NA	0.956790029201113	-0.0860787710414659
wsnp_JD_c16245_15468917	3B	81	0.121276909108465	0.0619266055045872	218	NA	NA	0.956790029201113	0.12004917454243
BobWhite_c14323_288	5B	71	0.121704441286284	0.100917431192661	218	NA	NA	0.956790029201113	-0.137827769340348
Kukri_c60627_74	2D	41	0.121712977307441	0.440366972477064	218	NA	NA	0.956790029201113	0.0695312575633089
BobWhite_rep_c63429_271	4A	52	0.12182245419802	0.311926605504587	218	NA	NA	0.956790029201113	0.0685452161368829
wsnp_Ku_c8497_14429303	7B	59	0.122037250209026	0.174311926605505	218	NA	NA	0.956790029201113	-0.0860822750746379
Excalibur_c15744_322	6B	1	0.122597369540739	0.334862385321101	218	NA	NA	0.956790029201113	-0.0652704265296151
RFL_Contig3811_3709	5B	49	0.122760874960774	0.254587155963303	218	NA	NA	0.956790029201113	0.0773220539994544
BobWhite_c39214_164	5B	133	0.122910703763041	0.268348623853211	218	NA	NA	0.956790029201113	0.06303981965765
wsnp_Ex_c53170_56501500	5B	133	0.122910703763077	0.268348623853211	218	NA	NA	0.956790029201113	-0.0630398196576358
IACX1947	5B	147	0.123025973523585	0.259174311926605	218	NA	NA	0.956790029201113	0.0712418893301532
BS00065418_51	2B	92	0.123043460860848	0.401376146788991	218	NA	NA	0.956790029201113	0.0914786250328063
Tdurum_contig1653_190	2B	84	0.12319147066661	0.33256880733945	218	NA	NA	0.956790029201113	0.0795579655803138
RAC875_c41169_68	7A	43	0.123520491604261	0.318807339449541	218	NA	NA	0.956790029201113	0.0758323072134566
wsnp_Ex_c3930_7127883	7B	153	0.123623513301502	0.490825688073394	218	NA	NA	0.956790029201113	-0.0585721237008379
wsnp_Ex_c15341_23592075	7A	136	0.123784556184344	0.142201834862385	218	NA	NA	0.956790029201113	0.0959881909553957
Kukri_c9728_1171	7A	217	0.123830819779093	0.192660550458716	218	NA	NA	0.956790029201113	-0.0798453419075074
RAC875_c29455_79	6A	85	0.124090257082529	0.0894495412844037	218	NA	NA	0.956790029201113	-0.100562338455514
wsnp_Ku_rep_c68953_68153061	7B	78	0.124539876883983	0.399082568807339	218	NA	NA	0.956790029201113	0.0755709357087042
Tdurum_contig14847_144	1B	41	0.124558217416438	0.149082568807339	218	NA	NA	0.956790029201113	0.0783551627777346
Tdurum_contig12045_613	6A	13	0.124669507821287	0.181192660550459	218	NA	NA	0.956790029201113	-0.0767118727212104
Tdurum_contig12045_868	6A	13	0.124669507821672	0.181192660550459	218	NA	NA	0.956790029201113	0.0767118727212548
wsnp_Ku_c10202_16937059	7A	136	0.124939569080065	0.19954128440367	218	NA	NA	0.956790029201113	-0.0842127933949399
BS00022417_51	2B	91	0.125044254879452	0.346330275229358	218	NA	NA	0.956790029201113	0.0833662710239196
Kukri_c3676_483	7B	162	0.125144426043235	0.279816513761468	218	NA	NA	0.956790029201113	-0.0745534242712154
RAC875_c1227_1098	7A	136	0.125149960953239	0.238532110091743	218	NA	NA	0.956790029201113	0.0795667401286977
wsnp_Ex_c14192_22135384	6A	71	0.125549796630892	0.412844036697248	218	NA	NA	0.956790029201113	0.0660033101786652
wsnp_Ex_c5547_9774195	3B	71	0.125647171685538	0.204128440366973	218	NA	NA	0.956790029201113	0.0825910845783042
BobWhite_c11374_530	7A	136	0.126486733040922	0.48394495412844	218	NA	NA	0.956790029201113	0.0677798937136807
D_contig12192_450	1B	123	0.126782587724656	0.055045871559633	218	NA	NA	0.956790029201113	0.126742102348388
Excalibur_c61806_213	2A	87	0.126851263747199	0.426605504587156	218	NA	NA	0.956790029201113	-0.0616674094185754
Tdurum_contig81608_63	7A	33	0.127220759410843	0.238532110091743	218	NA	NA	0.956790029201113	0.0653703212736421
RAC875_rep_c116436_106	7B	67	0.127511313847404	0.247706422018349	218	NA	NA	0.956790029201113	0.0813765867421878
Tdurum_contig62557_263	3A	136	0.127585118097209	0.330275229357798	218	NA	NA	0.956790029201113	0.0649769282683934
Kukri_c25215_124	1A	79	0.127768016198901	0.410550458715596	218	NA	NA	0.956790029201113	0.0609673318349113
BS00039740_51	1B	83	0.128002572644771	0.467889908256881	218	NA	NA	0.956790029201113	0.063601743101291
Tdurum_contig49477_187	3B	72	0.128355738203443	0.229357798165138	218	NA	NA	0.956790029201113	-0.0821881943351173
Tdurum_contig59338_1902	5A	56	0.128569764121048	0.0458715596330275	218	NA	NA	0.956790029201113	0.136050856664696
Tdurum_contig76136_404	5A	56	0.128569764121048	0.0458715596330275	218	NA	NA	0.956790029201113	0.136050856664696
wsnp_Ra_c24619_34168104	5B	69	0.128746825455017	0.385321100917431	218	NA	NA	0.956790029201113	0.136098411009471
RFL_Contig3481_1669	1D	5	0.129042825004105	0.385321100917431	218	NA	NA	0.956790029201113	-0.062527315559656
IAAV6488	5A	56	0.129201425764462	0.0435779816513762	218	NA	NA	0.956790029201113	0.142595803717057
RAC875_c35819_165	4A	110	0.129319853336855	0.472477064220184	218	NA	NA	0.956790029201113	-0.066545400702843
RAC875_c2545_1186	4B	90	0.129327680756041	0.0504587155963303	218	NA	NA	0.956790029201113	-0.12181370938373
Tdurum_contig30640_263	6B	72	0.12973202809271	0.160550458715596	218	NA	NA	0.956790029201113	0.108037757699364
wsnp_Ex_c11348_18325887	6B	72	0.12973202809271	0.160550458715596	218	NA	NA	0.956790029201113	0.108037757699364
Ra_c26319_331	6B	72	0.129732028093044	0.160550458715596	218	NA	NA	0.956790029201113	-0.108037757699293
Kukri_c20631_614	4D	85	0.129796872814438	0.394495412844037	218	NA	NA	0.956790029201113	0.0633648421015014
BS00059098_51	5A	93	0.129927593814155	0.231651376146789	218	NA	NA	0.956790029201113	0.0667220875940231
wsnp_Ku_c4299_7814936	7A	42	0.130379728434023	0.0917431192660551	218	NA	NA	0.956790029201113	-0.108941180536959
wsnp_Ex_c15822_24204224	2A	93	0.130397290862535	0.456422018348624	218	NA	NA	0.956790029201113	-0.0588313248719867
Kukri_rep_c101472_574	7B	54	0.130410724861943	0.100917431192661	218	NA	NA	0.956790029201113	-0.103422357264462
Kukri_c13359_169	5B	182	0.13117520286114	0.348623853211009	218	NA	NA	0.956790029201113	-0.0608058808233238
wsnp_Ku_c16547_25454123	2A	151	0.131179976804524	0.311926605504587	218	NA	NA	0.956790029201113	-0.0816161893195577
Tdurum_contig30517_578	1B	84	0.131763258590931	0.284403669724771	218	NA	NA	0.956790029201113	0.0786126374812532
BS00097481_51	3B	66	0.131811789499015	0.137614678899083	218	NA	NA	0.956790029201113	-0.0902863473124427
wsnp_Ku_c38911_47455924	3A	106	0.131978306008696	0.0688073394495413	218	NA	NA	0.956790029201113	-0.109817232901197
Kukri_c67601_267	1A	71	0.131994672630094	0.373853211009174	218	NA	NA	0.956790029201113	-0.0733097052738856
wsnp_Ex_c28679_37784954	3A	188	0.132237091643044	0.490825688073394	218	NA	NA	0.956790029201113	0.0548465491357426
Tdurum_contig9144_222	1B	171	0.133149045952121	0.298165137614679	218	NA	NA	0.956790029201113	0.0644885880834849
Kukri_rep_c106290_204	2B	69	0.133567963188238	0.165137614678899	218	NA	NA	0.956790029201113	-0.0830321114600281
wsnp_Ex_c6961_11998812	7A	209	0.1337090684958	0.121559633027523	218	NA	NA	0.956790029201113	-0.0811410529987757
wsnp_Ku_c663_1368085	3B	30	0.133741337278174	0.245412844036697	218	NA	NA	0.956790029201113	0.0723840973481806
tplb0031m13_1902	4A	71	0.134034534015708	0.204128440366973	218	NA	NA	0.956790029201113	-0.0731835949591115
BS00032112_51	1A	79	0.134099988501327	0.417431192660551	218	NA	NA	0.956790029201113	-0.0602952824545078
Tdurum_contig18557_228	1B	135	0.134197064010844	0.389908256880734	218	NA	NA	0.956790029201113	0.0629000277024261
RAC875_c839_352	1B	108	0.13452362382977	0.151376146788991	218	NA	NA	0.956790029201113	-0.0840506977740834
Excalibur_c4876_832	1D	33	0.134539683215764	0.438073394495413	218	NA	NA	0.956790029201113	-0.0622463123637509
RAC875_c11969_384	7A	44	0.13458196001141	0.30045871559633	218	NA	NA	0.956790029201113	-0.0649004039631365
wsnp_CAP7_c949_486485	7A	136	0.134821304665977	0.392201834862385	218	NA	NA	0.956790029201113	-0.0629181010031026
wsnp_Ex_c591_1177097	1A	70	0.1348432537376	0.128440366972477	218	NA	NA	0.956790029201113	0.122745554702238
wsnp_Ra_rep_c116793_96612614	2D	51	0.134848272434238	0.160550458715596	218	NA	NA	0.956790029201113	0.0821222017470049
wsnp_Ku_c4910_8793327	6B	99	0.135213461979657	0.481651376146789	218	NA	NA	0.956790029201113	0.0552527506022962
Excalibur_c17032_261	5B	151	0.135690008763297	0.467889908256881	218	NA	NA	0.956790029201113	-0.0594117754940378
wsnp_Ra_c19660_28866961	5B	151	0.135690008763297	0.467889908256881	218	NA	NA	0.956790029201113	-0.0594117754940378
Kukri_rep_c95718_868	6A	127	0.135731310872996	0.137614678899083	218	NA	NA	0.956790029201113	-0.0829032206989524
Excalibur_c3423_1170	7B	24	0.135733871894317	0.371559633027523	218	NA	NA	0.956790029201113	-0.0581199662984364
wsnp_Ex_c53442_56678505	7A	178	0.136025930885726	0.222477064220183	218	NA	NA	0.956790029201113	0.0674668511323482
RAC875_c36922_829	3A	24	0.136452150394972	0.472477064220183	218	NA	NA	0.956790029201113	-0.0604505367225272
Kukri_c855_2107	7A	209	0.136462881350602	0.126146788990826	218	NA	NA	0.956790029201113	-0.0786911956855985
Excalibur_c36280_764	2B	114	0.136748755205888	0.220183486238532	218	NA	NA	0.956790029201113	0.0855782866887154
BS00065366_51	2A	135	0.137086576496816	0.447247706422018	218	NA	NA	0.956790029201113	-0.0567952064753197
RAC875_c17182_600	7B	3	0.137163213286127	0.293577981651376	218	NA	NA	0.956790029201113	-0.0596416003278044
Tdurum_contig96830_155	5A	58	0.137195020712602	0.0481651376146789	218	NA	NA	0.956790029201113	-0.130857303241117
tplb0040b02_681	7B	177	0.137205921744339	0.353211009174312	218	NA	NA	0.956790029201113	-0.0678434649267139
Kukri_c5967_586	5A	84	0.137215012614698	0.314220183486239	218	NA	NA	0.956790029201113	0.0644015989333901
BS00010557_51	7B	78	0.137619726650928	0.396788990825688	218	NA	NA	0.956790029201113	0.0733649759429866
wsnp_RFL_Contig2699_2402527	3A	101	0.13768802611191	0.0802752293577982	218	NA	NA	0.956790029201113	0.101729810423324
wsnp_Ex_c19214_28132186	7A	136	0.137716138153026	0.240825688073395	218	NA	NA	0.956790029201113	-0.0762865277431644
RAC875_c3302_1411	2B	84	0.137928431702924	0.341743119266055	218	NA	NA	0.956790029201113	-0.0754176065622971
wsnp_Ex_c2459_4591587	5B	12	0.138442277618913	0.165137614678899	218	NA	NA	0.956790029201113	-0.0748487261805924
wsnp_Ex_c7193_12354542	5B	151	0.138536419538742	0.470183486238532	218	NA	NA	0.956790029201113	0.0589782705426884
RAC875_c10194_673	3A	120	0.138676396711361	0.387614678899083	218	NA	NA	0.956790029201113	0.0618424330884899
RAC875_c21280_2176	7A	136	0.138986063132515	0.151376146788991	218	NA	NA	0.956790029201113	-0.091883056722267
Kukri_c28478_750	2B	69	0.139029191848778	0.259174311926605	218	NA	NA	0.956790029201113	0.0691380078390296
Tdurum_contig91865_242	3A	66	0.139085302294524	0.0940366972477065	218	NA	NA	0.956790029201113	-0.0957162581387365
wsnp_Ex_c6537_11338763	2B	90	0.139156003950477	0.380733944954128	218	NA	NA	0.956790029201113	-0.0927713504950916
RAC875_c8752_705	7B	171	0.139514095699912	0.243119266055046	218	NA	NA	0.956790029201113	0.0718276661050599
Excalibur_rep_c108662_132	2B	111	0.139524682497138	0.114678899082569	218	NA	NA	0.956790029201113	-0.106678562789636
Excalibur_c46365_304	1A	151	0.139891112665647	0.364678899082569	218	NA	NA	0.956790029201113	-0.0576315039070217
BobWhite_c8253_397	2B	109	0.140308685993621	0.167431192660551	218	NA	NA	0.956790029201113	-0.0883544069889552
BS00110512_51	6A	134	0.140309670421713	0.380733944954128	218	NA	NA	0.956790029201113	-0.0587348993155583
BS00010287_51	1A	70	0.140490071690657	0.128440366972477	218	NA	NA	0.956790029201113	-0.121782500046578
BS00003813_51	1A	70	0.140490071691749	0.128440366972477	218	NA	NA	0.956790029201113	0.121782500046749
Kukri_c23382_1431	1A	70	0.140490071691749	0.128440366972477	218	NA	NA	0.956790029201113	0.121782500046749
wsnp_Ra_c7847_13421750	1A	70	0.140490071691749	0.128440366972477	218	NA	NA	0.956790029201113	0.121782500046749
BS00021739_51	2A	106	0.140542698080559	0.43348623853211	218	NA	NA	0.956790029201113	0.0648343368202937
BS00066903_51	5B	72	0.140848001058353	0.389908256880734	218	NA	NA	0.956790029201113	0.130580360185945
CAP12_c2565_239	2B	99	0.140909633872271	0.11697247706422	218	NA	NA	0.956790029201113	0.0848018658224845
tplb0040e02_1293	2B	99	0.140909633872271	0.11697247706422	218	NA	NA	0.956790029201113	0.0848018658224845
Kukri_rep_c72558_961	2D	43	0.141032126141674	0.160550458715596	218	NA	NA	0.956790029201113	-0.0843151180151551
BS00095826_51	7A	33	0.141294252822596	0.243119266055046	218	NA	NA	0.956790029201113	-0.0621129444511297
Excalibur_c1529_1644	3A	15	0.141494741883318	0.458715596330275	218	NA	NA	0.956790029201113	-0.060244347337953
CAP7_rep_c8019_110	6A	48	0.141499733583186	0.229357798165138	218	NA	NA	0.956790029201113	-0.0722064275164218
tplb0043a07_880	1B	110	0.141538350121305	0.293577981651376	218	NA	NA	0.956790029201113	0.0648257162757702
Excalibur_c91176_326	2A	150	0.141547690928316	0.31651376146789	218	NA	NA	0.956790029201113	0.0772334836353608
BS00086534_51	2D	97	0.141656672901119	0.185779816513762	218	NA	NA	0.956790029201113	-0.0820597977696451
RAC875_c25339_200	5A	84	0.1417953553123	0.31651376146789	218	NA	NA	0.956790029201113	0.0636954628338309
wsnp_Ku_c2185_4218722	5B	77	0.142386147335706	0.259174311926605	218	NA	NA	0.956790029201113	0.0824834541709123
BobWhite_c14365_59	3B	73	0.142460192080947	0.279816513761468	218	NA	NA	0.956790029201113	0.071363541283489
wsnp_Ku_c16358_25225060	2A	120	0.142515619730243	0.190366972477064	218	NA	NA	0.956790029201113	0.0690267930649497
CAP12_c1816_325	7B	46	0.143252380198527	0.167431192660551	218	NA	NA	0.956790029201113	-0.0788250860887914
Tdurum_contig45618_1089	7A	232	0.143377069375717	0.169724770642202	218	NA	NA	0.956790029201113	-0.0736012815300118
Kukri_c494_1413	6A	141	0.143493183967812	0.309633027522936	218	NA	NA	0.956790029201113	-0.0644753743477722
Tdurum_contig45965_563	1B	160	0.143501216343152	0.31651376146789	218	NA	NA	0.956790029201113	0.0597673734910202
RAC875_rep_c106400_276	2B	88	0.14367478913053	0.119266055045872	218	NA	NA	0.956790029201113	-0.0932062360919019
RAC875_c8221_649	7B	141	0.143887618734994	0.376146788990826	218	NA	NA	0.956790029201113	-0.0619744565861815
RAC875_c54392_94	5B	147	0.144030512360033	0.270642201834862	218	NA	NA	0.956790029201113	0.0669096396491611
Tdurum_contig42858_1352	6A	85	0.144177786634849	0.0871559633027523	218	NA	NA	0.956790029201113	0.0981043870841773
tplb0035a03_368	6A	84	0.144177786635965	0.0871559633027523	218	NA	NA	0.956790029201113	-0.0981043870841329
RAC875_rep_c109207_706	2B	79	0.144202078066658	0.13302752293578	218	NA	NA	0.956790029201113	-0.0785469145336322
Excalibur_c51720_84	7B	151	0.144236937185696	0.327981651376147	218	NA	NA	0.956790029201113	0.0619578161387953
Kukri_c27591_1180	5B	71	0.144371524484504	0.215596330275229	218	NA	NA	0.956790029201113	0.100444388825167
Excalibur_c18641_1849	3B	66	0.144461334454659	0.13302752293578	218	NA	NA	0.956790029201113	0.0871629651042003
RAC875_c52809_168	5B	69	0.144487358007586	0.38302752293578	218	NA	NA	0.956790029201113	0.132824712368532
Tdurum_contig43874_1129	5A	49	0.144509680913511	0.298165137614679	218	NA	NA	0.956790029201113	-0.0714088798438581
Tdurum_contig60165_722	5B	183	0.144590545292369	0.325688073394495	218	NA	NA	0.956790029201113	-0.0592852580697532
Excalibur_rep_c67473_264	5B	68	0.144638578259616	0.0963302752293578	218	NA	NA	0.956790029201113	0.129284122830597
Kukri_c92979_195	1B	28	0.145098622716951	0.31651376146789	218	NA	NA	0.956790029201113	0.0578882126833307
wsnp_Ex_c53387_56641291	7A	213	0.145276508400929	0.217889908256881	218	NA	NA	0.956790029201113	0.0682636814073661
BobWhite_c26529_106	7A	136	0.145382339500698	0.146788990825688	218	NA	NA	0.956790029201113	0.0921557337071714
Kukri_c67546_279	2B	91	0.145517318103575	0.378440366972477	218	NA	NA	0.956790029201113	-0.0885743544886495
Kukri_c45951_367	5B	129	0.145847991246187	0.227064220183486	218	NA	NA	0.956790029201113	0.0753409667226954
wsnp_Ex_c19582_28564743	7A	136	0.145876110111748	0.412844036697248	218	NA	NA	0.956790029201113	0.0638573058187326
BS00021714_51	1A	78	0.145947567789962	0.371559633027523	218	NA	NA	0.956790029201113	-0.0617195433181941
BS00104364_51	4B	75	0.146153997772146	0.415137614678899	218	NA	NA	0.956790029201113	-0.064128285238958
wsnp_Ra_c13_24540	5A	45	0.146264927578667	0.270642201834862	218	NA	NA	0.956790029201113	0.0640804959463495
wsnp_Ex_c3096_5709369	3B	72	0.146584063447123	0.38302752293578	218	NA	NA	0.956790029201113	-0.0616891538291853
BS00084159_51	3A	118	0.146724707762478	0.408256880733945	218	NA	NA	0.956790029201113	-0.0542078061789315
wsnp_Ex_c65899_64135487	7D	26	0.147302531279445	0.126146788990826	218	NA	NA	0.956790029201113	-0.0862516258750006
Excalibur_c12996_775	7A	136	0.147546502948312	0.211009174311927	218	NA	NA	0.956790029201113	-0.0761099448215958
Tdurum_contig82378_264	4B	56	0.147577907253125	0.479357798165138	218	NA	NA	0.956790029201113	0.0704592457614055
Kukri_c10530_1044	5B	58	0.14762204510603	0.309633027522936	218	NA	NA	0.956790029201113	-0.0656498458806887
Ku_c46953_153	4A	68	0.147822232675695	0.142201834862385	218	NA	NA	0.956790029201113	-0.0903253506946058
BobWhite_c5564_86	5A	43	0.147963057097193	0.162844036697248	218	NA	NA	0.956790029201113	0.0871541599350678
wsnp_Ex_rep_c115803_95396724	6A	32	0.148183863004281	0.165137614678899	218	NA	NA	0.956790029201113	-0.0733671229781425
Excalibur_c9676_163	1A	29	0.148196401141912	0.247706422018349	218	NA	NA	0.956790029201113	-0.0709534380388295
wsnp_Ku_c10292_17066821	1A	85	0.148358122355718	0.0756880733944955	218	NA	NA	0.956790029201113	0.0959875950068607
Tdurum_contig28176_55	7B	76	0.148381743330281	0.142201834862385	218	NA	NA	0.956790029201113	0.0964802568964362
wsnp_CAP11_c323_263628	3B	62	0.148397977126721	0.456422018348624	218	NA	NA	0.956790029201113	0.0559500389211323
RFL_Contig6053_3082	6A	126	0.148409101638176	0.130733944954128	218	NA	NA	0.956790029201113	0.0812923370599812
wsnp_Ex_rep_c69647_68598463	5A	87	0.148450108162079	0.309633027522936	218	NA	NA	0.956790029201113	0.0622145306192827
RAC875_rep_c73318_362	6A	72	0.148612951664178	0.272935779816514	218	NA	NA	0.956790029201113	-0.0798016346175743
RAC875_c35715_718	5B	68	0.148657509896656	0.389908256880734	218	NA	NA	0.956790029201113	0.131938373596483
CAP7_c2695_75	5B	69	0.148657509897586	0.389908256880734	218	NA	NA	0.956790029201113	-0.131938373596313
wsnp_Ex_rep_c103087_88123733	1A	71	0.148683542419634	0.401376146788991	218	NA	NA	0.956790029201113	0.0670989007533436
Excalibur_c64855_328	1A	70	0.148688433996175	0.0986238532110092	218	NA	NA	0.956790029201113	0.126007109934207
wsnp_Ex_rep_c105244_89727666	1A	70	0.148688433998468	0.0986238532110092	218	NA	NA	0.956790029201113	-0.126007109934193
wsnp_Ex_c10838_17631243	2B	105	0.148775527185974	0.149082568807339	218	NA	NA	0.956790029201113	-0.075344842926178
wsnp_Ex_c48257_53217539	5B	43	0.148787886240343	0.261467889908257	218	NA	NA	0.956790029201113	-0.0795249981206858
wsnp_Ex_rep_c67543_66165372	2B	108	0.148861203365284	0.227064220183486	218	NA	NA	0.956790029201113	0.0783466123508347
Tdurum_contig30930_184	2B	108	0.148861203365565	0.227064220183486	218	NA	NA	0.956790029201113	-0.0783466123507974
wsnp_Ex_c123_244117	3B	69	0.149026535642054	0.236238532110092	218	NA	NA	0.956790029201113	-0.0755441036958047
Kukri_c20844_116	1D	68	0.149566500418893	0.30045871559633	218	NA	NA	0.956790029201113	0.0718931485753416
Kukri_c42807_473	7A	136	0.149583583012654	0.0596330275229358	218	NA	NA	0.956790029201113	-0.117577173655263
wsnp_Ex_rep_c66551_64836327	2B	42	0.149611855717672	0.11697247706422	218	NA	NA	0.956790029201113	-0.0855280180422255
Ku_c26872_269	3A	174	0.149840905704843	0.389908256880734	218	NA	NA	0.956790029201113	-0.0588348781752472
wsnp_Ra_c25656_35227058	2D	9	0.150150723502505	0.401376146788991	218	NA	NA	0.956790029201113	-0.0610203094278639
Excalibur_c6808_959	2A	106	0.150377100632924	0.26605504587156	218	NA	NA	0.956790029201113	0.0653731271038964
RFL_Contig1488_671	3A	15	0.150472176011955	0.454128440366972	218	NA	NA	0.956790029201113	-0.0585130981245641
wsnp_Ex_rep_c69738_68695568	1A	70	0.15060294578002	0.240825688073395	218	NA	NA	0.956790029201113	0.08038039161233
wsnp_Ex_c18664_27540364	6D	9	0.151099281242525	0.188073394495413	218	NA	NA	0.956790029201113	-0.0714002900996729
BobWhite_c34798_184	6D	156	0.151099855689349	0.240825688073394	218	NA	NA	0.956790029201113	-0.0715407530902379
Excalibur_rep_c71107_517	1B	136	0.152042375303086	0.380733944954128	218	NA	NA	0.956790029201113	-0.0612774247590657
Ku_c23207_988	3B	62	0.152169284894145	0.461009174311927	218	NA	NA	0.956790029201113	0.0543125770870425
Kukri_c3044_188	6B	57	0.152486503908522	0.174311926605505	218	NA	NA	0.956790029201113	-0.101669520110406
Tdurum_contig99764_60	3B	125	0.152720379303229	0.371559633027523	218	NA	NA	0.956790029201113	-0.0660248283433553
Excalibur_c45297_316	5A	87	0.15300789004406	0.321100917431193	218	NA	NA	0.956790029201113	-0.0624502743115478
wsnp_Ex_c662_1301994	7A	33	0.153240828507738	0.240825688073395	218	NA	NA	0.956790029201113	-0.061404751114285
BS00068100_51	5B	51	0.153524918703014	0.302752293577982	218	NA	NA	0.956790029201113	-0.0669337705602437
Excalibur_c44694_414	6A	72	0.15360193399298	0.277522935779817	218	NA	NA	0.956790029201113	-0.0702909180868794
BobWhite_c5337_225	3A	124	0.153618007793915	0.323394495412844	218	NA	NA	0.956790029201113	0.0607785268430003
RAC875_c19259_1902	5A	142	0.153626941812564	0.103211009174312	218	NA	NA	0.956790029201113	-0.0850684135083721
BS00043099_51	2B	85	0.153941156372275	0.33256880733945	218	NA	NA	0.956790029201113	0.0735573579003983
tplb0045o20_699	2B	87	0.153941156372275	0.33256880733945	218	NA	NA	0.956790029201113	0.0735573579003983
wsnp_JD_c12687_12877994	2B	84	0.153941156372275	0.33256880733945	218	NA	NA	0.956790029201113	0.0735573579003983
wsnp_Ex_rep_c67394_65974276	5A	43	0.15396299748785	0.165137614678899	218	NA	NA	0.956790029201113	-0.0855887734490892
wsnp_BE604885A_Ta_2_1	3A	160	0.154039466648803	0.337155963302752	218	NA	NA	0.956790029201113	-0.0590217908197594
Excalibur_c30378_344	5D	200	0.154220480999136	0.488532110091743	218	NA	NA	0.956790029201113	-0.061872145056963
RAC875_c10194_910	3A	120	0.154544584558533	0.38302752293578	218	NA	NA	0.956790029201113	0.0591690535235472
wsnp_Ex_c9248_15372536	2B	93	0.154587242374191	0.261467889908257	218	NA	NA	0.956790029201113	-0.070575598238527
BS00079989_51	3B	14	0.154888564478208	0.185779816513761	218	NA	NA	0.956790029201113	-0.0680487276996224
RAC875_c27704_420	4A	51	0.154927643790354	0.318807339449541	218	NA	NA	0.956790029201113	0.0622458022982499
RAC875_c31252_173	2B	91	0.155165688250151	0.385321100917431	218	NA	NA	0.956790029201113	0.0876897631336639
wsnp_Ex_c30239_39179460	7A	56	0.155498060246613	0.073394495412844	218	NA	NA	0.956790029201113	-0.103842788309342
RAC875_c76528_296	7B	155	0.155569079776438	0.197247706422018	218	NA	NA	0.956790029201113	0.0705537293419738
IACX6496	5D	70	0.155776620255502	0.376146788990826	218	NA	NA	0.956790029201113	0.0585847926397491
BobWhite_c8113_532	2B	97	0.155858718053511	0.146788990825688	218	NA	NA	0.956790029201113	0.0846265248255502
Kukri_rep_c69267_496	2B	97	0.155858718053511	0.146788990825688	218	NA	NA	0.956790029201113	0.0846265248255502
wsnp_Ex_c741_1456698	2B	84	0.156197178940579	0.330275229357798	218	NA	NA	0.956790029201113	-0.0734627029421304
CAP12_c1468_114	3B	125	0.156298804625526	0.275229357798165	218	NA	NA	0.956790029201113	-0.067925976137289
Kukri_c30461_857	1B	95	0.156332893019816	0.360091743119266	218	NA	NA	0.956790029201113	0.0674797181077125
wsnp_BE497618A_Ta_1_1	4A	49	0.156467539273543	0.055045871559633	218	NA	NA	0.956790029201113	0.113996545750189
BS00059062_51	7B	76	0.156640898683271	0.155963302752294	218	NA	NA	0.956790029201113	0.0909882718065926
Excalibur_c94546_61	3B	12	0.156656792478583	0.25	218	NA	NA	0.956790029201113	-0.0691774195770947
wsnp_Ex_rep_c101500_86856089	1D	68	0.156666159697155	0.268348623853211	218	NA	NA	0.956790029201113	0.0590971509775198
RAC875_rep_c118667_79	2B	109	0.15667302887059	0.110091743119266	218	NA	NA	0.956790029201113	0.103245696134991
Kukri_c4027_151	2A	120	0.156760170263989	0.204128440366972	218	NA	NA	0.956790029201113	-0.0667660450416285
RFL_Contig2971_282	1B	123	0.157023767294343	0.0688073394495413	218	NA	NA	0.956790029201113	-0.112267124413634
BS00103846_51	7A	140	0.157056881529771	0.451834862385321	218	NA	NA	0.956790029201113	0.0606286577855073
Tdurum_contig81516_69	6A	85	0.157201881236345	0.387614678899083	218	NA	NA	0.956790029201113	-0.065290063738793
BS00021695_51	7B	58	0.157434527496442	0.206422018348624	218	NA	NA	0.956790029201113	0.0711569543516006
Tdurum_contig55961_526	7B	134	0.157640194831819	0.424311926605505	218	NA	NA	0.956790029201113	0.0581191900321336
wsnp_BE445431A_Td_2_1	2A	125	0.15765434387845	0.431192660550459	218	NA	NA	0.956790029201113	0.0560376932540869
CAP8_rep_c4852_130	5A	111	0.15771966436263	0.197247706422018	218	NA	NA	0.956790029201113	-0.0741120557117583
BS00065053_51	1B	44	0.157761027717394	0.19954128440367	218	NA	NA	0.956790029201113	0.0686741501872774
Tdurum_contig5646_929	7A	33	0.157978021981836	0.454128440366972	218	NA	NA	0.956790029201113	0.0548415346696043
Ku_c31046_525	3B	72	0.158248219054403	0.204128440366972	218	NA	NA	0.956790029201113	-0.0760607276523082
Ex_c54863_29	7B	77	0.15856241762457	0.401376146788991	218	NA	NA	0.956790029201113	0.0703477530214016
wsnp_Ex_rep_c109138_92064554	7B	77	0.158562417624822	0.401376146788991	218	NA	NA	0.956790029201113	-0.070347753021359
RAC875_c38003_164	2B	35	0.158803703226911	0.11697247706422	218	NA	NA	0.956790029201113	-0.0837546310346315
CAP8_c9110_427	4D	81	0.158831857152921	0.201834862385321	218	NA	NA	0.956790029201113	-0.0715759797031534
BS00059896_51	2B	109	0.15889203566986	0.0573394495412844	218	NA	NA	0.956790029201113	0.117829676718731
Excalibur_c40976_87	2B	109	0.158892035671243	0.0573394495412844	218	NA	NA	0.956790029201113	-0.117829676718742
RAC875_c8197_810	2B	109	0.158892035671243	0.0573394495412844	218	NA	NA	0.956790029201113	-0.117829676718742
Kukri_c58950_69	7A	136	0.159043312587783	0.11697247706422	218	NA	NA	0.956790029201113	0.103346590217534
Ku_c2606_779	6B	64	0.159107799521466	0.435779816513761	218	NA	NA	0.956790029201113	-0.108890895194712
wsnp_BE403378B_Ta_2_1	4B	106	0.159152539047017	0.0619266055045872	218	NA	NA	0.956790029201113	-0.102685348058009
RAC875_c15396_90	2B	102	0.159191610559395	0.19954128440367	218	NA	NA	0.956790029201113	-0.0730688909124133
BS00071597_51	3B	125	0.159377065456231	0.376146788990826	218	NA	NA	0.956790029201113	-0.0640531724452096
Excalibur_c15095_831	3B	125	0.159377065456231	0.376146788990826	218	NA	NA	0.956790029201113	-0.0640531724452096
Kukri_c16416_647	7D	138	0.159429032822646	0.0619266055045872	218	NA	NA	0.956790029201113	0.121672318110683
BS00074817_51	1D	68	0.159504106551843	0.305045871559633	218	NA	NA	0.956790029201113	-0.0705416451254237
wsnp_Ex_c21336_30465618	1A	79	0.159618430084028	0.408256880733945	218	NA	NA	0.956790029201113	-0.0562349601938053
Excalibur_rep_c101527_180	5B	72	0.159695229289092	0.213302752293578	218	NA	NA	0.956790029201113	0.0974437447755889
Kukri_c64573_443	5B	72	0.159695229289092	0.213302752293578	218	NA	NA	0.956790029201113	0.0974437447755889
wsnp_Ex_c21875_31045200	5B	134	0.159731179024842	0.121559633027523	218	NA	NA	0.956790029201113	0.0823670510921488
wsnp_Ex_c8019_13598142	5B	134	0.159731179024842	0.121559633027523	218	NA	NA	0.956790029201113	0.0823670510921488
Excalibur_c581_1220	1B	98	0.159920633728787	0.222477064220183	218	NA	NA	0.956790029201113	-0.0641851619037688
Tdurum_contig30909_76	7B	168	0.159967279593358	0.270642201834862	218	NA	NA	0.956790029201113	0.0664507931824847
Excalibur_c33923_592	5A	88	0.160000705286597	0.362385321100917	218	NA	NA	0.956790029201113	-0.057622917254724
Excalibur_c58066_180	3B	60	0.160124093062443	0.105504587155963	218	NA	NA	0.956790029201113	0.0891059448789093
wsnp_Ex_c11578_18655261	6A	85	0.160188437151564	0.385321100917431	218	NA	NA	0.956790029201113	0.0657043261751689
wsnp_Ex_rep_c67635_66292308	3A	16	0.160335555755191	0.474770642201835	218	NA	NA	0.956790029201113	-0.055680510857723
wsnp_Ex_c5619_9884202	2B	109	0.160419418246832	0.055045871559633	218	NA	NA	0.956790029201113	0.118830280616354
BS00023130_51	1A	20	0.160504023600802	0.295871559633027	218	NA	NA	0.956790029201113	-0.0679840465339652
Ku_c22026_1410	6B	64	0.160564077316958	0.438073394495413	218	NA	NA	0.956790029201113	-0.10670934446032
Excalibur_rep_c77221_93	2B	110	0.160878623386792	0.103211009174312	218	NA	NA	0.956790029201113	-0.0969815919749326
RAC875_c8145_1201	7B	134	0.161214616646845	0.172018348623853	218	NA	NA	0.956790029201113	-0.0714222546733208
Tdurum_contig29484_628	1A	43	0.16182126394728	0.440366972477064	218	NA	NA	0.956790029201113	-0.0579051689515531
wsnp_Ex_c10667_17387885	3A	89	0.161995270637755	0.112385321100917	218	NA	NA	0.956790029201113	-0.090671887457205
IAAV4286	3A	89	0.161995270637871	0.112385321100917	218	NA	NA	0.956790029201113	0.0906718874572423
tplb0050h15_1287	3A	88	0.161995270637871	0.112385321100917	218	NA	NA	0.956790029201113	0.0906718874572423
wsnp_Ex_c19516_28481857	2A	6	0.16221245597477	0.412844036697248	218	NA	NA	0.956790029201113	0.058137188567791
IACX1897	7B	134	0.162290716957108	0.128440366972477	218	NA	NA	0.956790029201113	-0.0860434027843553
RFL_Contig5314_1147	6A	104	0.162374732852093	0.311926605504587	218	NA	NA	0.956790029201113	0.0599802841419539
RAC875_c1226_652	2B	93	0.162421474495193	0.0435779816513761	218	NA	NA	0.956790029201113	0.122545574026491
Excalibur_c2795_1518	5D	198	0.162594484426077	0.295871559633027	218	NA	NA	0.956790029201113	0.0566150189565597
BS00031746_51	7B	56	0.162654287382944	0.371559633027523	218	NA	NA	0.956790029201113	-0.0608334789094016
Tdurum_contig88305_380	5A	50	0.162669287822764	0.213302752293578	218	NA	NA	0.956790029201113	-0.0724649505932415
IACX6007	5B	49	0.16277531679415	0.194954128440367	218	NA	NA	0.956790029201113	0.0726081085751655
Jagger_c505_141	5B	49	0.16277531679415	0.194954128440367	218	NA	NA	0.956790029201113	0.0726081085751655
RAC875_rep_c105322_99	5B	49	0.16277531679415	0.194954128440367	218	NA	NA	0.956790029201113	0.0726081085751655
wsnp_Ex_c12119_19382820	5B	49	0.16277531679415	0.194954128440367	218	NA	NA	0.956790029201113	0.0726081085751655
wsnp_Ex_rep_c66696_65023462	5B	49	0.16277531679415	0.194954128440367	218	NA	NA	0.956790029201113	0.0726081085751655
wsnp_JG_c402_268605	5B	49	0.16277531679434	0.194954128440367	218	NA	NA	0.956790029201113	-0.0726081085751389
Excalibur_c833_1405	7D	26	0.163091057731621	0.119266055045872	218	NA	NA	0.956790029201113	0.0860457113042656
BobWhite_c47709_141	7A	98	0.163147145679352	0.323394495412844	218	NA	NA	0.956790029201113	0.0726420615308498
Tdurum_contig59953_282	3B	107	0.163193666416936	0.364678899082569	218	NA	NA	0.956790029201113	-0.0567605918995859
Kukri_c29640_92	2B	69	0.163226132299896	0.158256880733945	218	NA	NA	0.956790029201113	0.0791735781675627
RAC875_rep_c106700_77	5A	46	0.16333121807168	0.252293577981651	218	NA	NA	0.956790029201113	0.0622656877661711
Kukri_c45015_145	2A	102	0.163383351297044	0.11697247706422	218	NA	NA	0.956790029201113	-0.0770455783792832
wsnp_Ku_c23598_33524490	2A	17	0.163564625081116	0.479357798165138	218	NA	NA	0.956790029201113	0.0590528691397054
IACX7921	1A	70	0.164045500782615	0.139908256880734	218	NA	NA	0.956790029201113	0.110650747636054
wsnp_Ex_c14733_22819625	1A	70	0.164045500782615	0.139908256880734	218	NA	NA	0.956790029201113	0.110650747636054
Ex_c9556_2547	7A	136	0.164142819259274	0.472477064220184	218	NA	NA	0.956790029201113	0.0598671824429431
IAAV5729	3A	61	0.164372931236304	0.403669724770642	218	NA	NA	0.956790029201113	-0.0566432412962641
IACX5850	2B	105	0.164451386238477	0.149082568807339	218	NA	NA	0.956790029201113	-0.0741975902200096
BS00064536_51	1A	43	0.164526379671097	0.380733944954128	218	NA	NA	0.956790029201113	-0.0611164846139225
BobWhite_c10539_201	2D	78	0.164700564213972	0.119266055045872	218	NA	NA	0.956790029201113	-0.0846092692331393
RAC875_rep_c76630_63	5B	69	0.164724215192602	0.385321100917431	218	NA	NA	0.956790029201113	-0.128876605788264
Ra_c700_2210	5A	63	0.16511235939946	0.215596330275229	218	NA	NA	0.956790029201113	-0.0621063609836057
BS00084370_51	7A	127	0.165421877179328	0.206422018348624	218	NA	NA	0.956790029201113	0.067716960387969
wsnp_Ku_c13952_22097895	1B	174	0.165578629898642	0.288990825688073	218	NA	NA	0.956790029201113	0.0601762209158778
BobWhite_c23790_98	2B	71	0.165680455960124	0.0504587155963303	218	NA	NA	0.956790029201113	0.125316007292193
BS00111112_51	7A	98	0.166052668047067	0.325688073394495	218	NA	NA	0.956790029201113	-0.0723666942716186
BS00075410_51	2B	99	0.166311889379844	0.121559633027523	218	NA	NA	0.956790029201113	-0.0792370694189746
RAC875_c52566_644	2B	89	0.166698998620716	0.217889908256881	218	NA	NA	0.956790029201113	0.0848087641482422
IAAV2401	5B	144	0.166726894571293	0.192660550458716	218	NA	NA	0.956790029201113	0.0740962970628232
D_GB5Y7FA02IDDA9_183	7D	30	0.166727628638473	0.144495412844037	218	NA	NA	0.956790029201113	-0.0776201177787907
BS00077448_51	6A	85	0.166948343477179	0.38302752293578	218	NA	NA	0.956790029201113	0.0649945680955
Kukri_c2700_1137	6A	85	0.166948343477337	0.38302752293578	218	NA	NA	0.956790029201113	-0.0649945680954787
BS00049927_51	1B	63	0.166956705309252	0.165137614678899	218	NA	NA	0.956790029201113	-0.112880855891813
Tdurum_contig62357_527	7A	135	0.167023337066573	0.378440366972477	218	NA	NA	0.956790029201113	-0.0571790481340848
BS00069273_51	3B	115	0.167063619114163	0.139908256880734	218	NA	NA	0.956790029201113	0.0740688868428006
RAC875_c33037_578	2A	141	0.167085228217717	0.236238532110092	218	NA	NA	0.956790029201113	0.063832130416003
BS00102772_51	7A	97	0.167241907643546	0.470183486238532	218	NA	NA	0.956790029201113	0.0591111598127263
wsnp_Ex_c33461_41945399	7B	76	0.167416233926902	0.43348623853211	218	NA	NA	0.956790029201113	-0.0644295351112802
wsnp_Ex_c22423_31615798	2B	97	0.167457706320588	0.405963302752294	218	NA	NA	0.956790029201113	-0.0631975702925693
BS00009458_51	2D	96	0.167779214783511	0.463302752293578	218	NA	NA	0.956790029201113	-0.0564327093182193
wsnp_Ex_c3722_6786328	3B	77	0.168195444289117	0.0963302752293578	218	NA	NA	0.956790029201113	0.0948970155334461
Excalibur_c9149_1326	1B	84	0.168230315258791	0.307339449541284	218	NA	NA	0.956790029201113	-0.0696755417242017
Excalibur_c25991_184	7B	53	0.168326783305484	0.399082568807339	218	NA	NA	0.956790029201113	-0.0539749466224002
Excalibur_c8486_419	7B	10	0.168496595771531	0.334862385321101	218	NA	NA	0.956790029201113	0.0561250410812306
BS00022861_51	3B	107	0.168654690650076	0.36697247706422	218	NA	NA	0.956790029201113	-0.0549905712345033
Kukri_c18017_1696	1A	94	0.168716905976883	0.458715596330275	218	NA	NA	0.956790029201113	-0.0547399908013126
Tdurum_contig51645_738	7A	98	0.168769694129071	0.323394495412844	218	NA	NA	0.956790029201113	0.0732545108327542
BS00063822_51	5A	45	0.169001499249761	0.272935779816514	218	NA	NA	0.956790029201113	-0.0606394415362335
CAP8_c806_297	1A	70	0.169039490478773	0.142201834862385	218	NA	NA	0.956790029201113	-0.110253868375707
BS00003726_51	7B	59	0.169061535795	0.160550458715596	218	NA	NA	0.956790029201113	-0.0764769674520878
BS00067453_51	5A	50	0.169093548059378	0.206422018348624	218	NA	NA	0.956790029201113	-0.0726733138909239
Excalibur_c12932_2102	1A	151	0.16910649869877	0.344036697247706	218	NA	NA	0.956790029201113	-0.0546000499449519
D_GA8KES401AVZF3_380	2D	51	0.169401955538546	0.307339449541284	218	NA	NA	0.956790029201113	0.058278362952338
IAAV4613	3B	71	0.16955907204741	0.240825688073395	218	NA	NA	0.956790029201113	0.0673396129533472
RAC875_c14775_1048	2B	105	0.169775529729714	0.153669724770642	218	NA	NA	0.956790029201113	0.070645025601177
wsnp_BF202706D_Ta_1_1	4D	84	0.169794779512247	0.19954128440367	218	NA	NA	0.956790029201113	0.0697387441144315
BS00067682_51	7A	213	0.169807823396461	0.424311926605505	218	NA	NA	0.956790029201113	-0.0563877983877106
Excalibur_c7255_697	7D	26	0.170052476483535	0.126146788990826	218	NA	NA	0.956790029201113	-0.0816765006141189
BS00088756_51	3A	124	0.170205339527004	0.325688073394495	218	NA	NA	0.956790029201113	-0.0584731637252105
RAC875_c11876_120	6A	141	0.170244239868374	0.305045871559633	218	NA	NA	0.956790029201113	-0.0588660555546259
Kukri_rep_c101179_404	7A	42	0.170382833623458	0.41743119266055	218	NA	NA	0.956790029201113	-0.0530652712625148
BS00039135_51	1B	110	0.170626276685326	0.380733944954128	218	NA	NA	0.956790029201113	-0.0557775577947037
wsnp_CAP11_c1137_665073	6A	85	0.171030376488378	0.394495412844037	218	NA	NA	0.956790029201113	-0.063443202243981
Kukri_c36885_58	7A	45	0.171169748331984	0.243119266055046	218	NA	NA	0.956790029201113	0.0647306196985937
BS00067003_51	1B	57	0.171413027207419	0.204128440366972	218	NA	NA	0.956790029201113	0.0661777150458747
Tdurum_contig36142_150	5A	84	0.171513607877546	0.309633027522936	218	NA	NA	0.956790029201113	-0.0592800895001844
Excalibur_c92555_283	5B	161	0.171524135273345	0.307339449541284	218	NA	NA	0.956790029201113	0.0581291781587723
Kukri_c54078_114	5B	83	0.171869393468848	0.454128440366972	218	NA	NA	0.956790029201113	-0.0579413422535673
wsnp_Ex_c5839_10246915	7A	213	0.171873036433243	0.261467889908257	218	NA	NA	0.956790029201113	-0.0614424365259385
CAP11_c989_113	6A	71	0.171936992270902	0.201834862385321	218	NA	NA	0.956790029201113	0.0703252919547737
RAC875_c46751_112	7B	53	0.17210139822652	0.185779816513761	218	NA	NA	0.956790029201113	0.0658875907944196
BS00092273_51	2B	93	0.172198384904901	0.263761467889908	218	NA	NA	0.956790029201113	-0.0683146665543504
wsnp_Ra_c8506_14401408	1B	62	0.172367933476723	0.458715596330275	218	NA	NA	0.956790029201113	0.0577314917057841
Tdurum_contig61492_684	1A	43	0.17256200541781	0.410550458715596	218	NA	NA	0.956790029201113	-0.0546169875799905
Kukri_c14902_1112	2D	50	0.172608003539117	0.155963302752294	218	NA	NA	0.956790029201113	-0.0770968880070271
RAC875_c19099_308	5B	69	0.172812287615987	0.217889908256881	218	NA	NA	0.956790029201113	-0.089060238755529
Kukri_c5693_1983	7A	209	0.172846917213497	0.158256880733945	218	NA	NA	0.956790029201113	0.0663077082301697
BS00010131_51	2D	41	0.172861084081741	0.353211009174312	218	NA	NA	0.956790029201113	-0.0648217589611555
BS00105995_51	3B	69	0.173324035958492	0.229357798165138	218	NA	NA	0.956790029201113	0.0716915735214929
Kukri_c5579_466	2D	51	0.173802780889336	0.309633027522936	218	NA	NA	0.956790029201113	-0.056884241244024
IACX6070	5B	124	0.174114892285458	0.440366972477064	218	NA	NA	0.956790029201113	-0.0606523102718093
RAC875_rep_c116515_181	3B	71	0.17418810813516	0.405963302752294	218	NA	NA	0.956790029201113	0.0598367216349232
Excalibur_c6808_541	2A	102	0.174194703546564	0.26605504587156	218	NA	NA	0.956790029201113	0.0611450701676546
CAP7_c2649_283	7B	141	0.174451617388679	0.357798165137615	218	NA	NA	0.956790029201113	-0.0589553195663441
Tdurum_contig45588_730	5B	143	0.174609930989069	0.197247706422018	218	NA	NA	0.956790029201113	-0.0727923113146609
BS00065481_51	5A	89	0.174643525935742	0.16743119266055	218	NA	NA	0.956790029201113	-0.065331754088767
BS00064227_51	3B	115	0.17489039863248	0.135321100917431	218	NA	NA	0.956790029201113	-0.0729041160770265
D_F5XZDLF01A85DT_301	1D	61	0.175168492916975	0.495412844036697	218	NA	NA	0.956790029201113	0.0519520578372994
wsnp_Ra_c36410_44760538	6A	141	0.175346999104239	0.293577981651376	218	NA	NA	0.956790029201113	-0.0581961400955731
wsnp_JD_rep_c67103_42432235	2B	104	0.175378549765438	0.295871559633028	218	NA	NA	0.956790029201113	-0.0618075331840782
wsnp_Ex_c19371_28311667	2B	39	0.175397462596841	0.204128440366973	218	NA	NA	0.956790029201113	-0.0650948827776006
RAC875_c25656_289	2D	9	0.175553286197513	0.403669724770642	218	NA	NA	0.956790029201113	-0.058121760100569
RAC875_c31973_225	6A	72	0.175825080123268	0.277522935779816	218	NA	NA	0.956790029201113	0.074517427989889
Excalibur_c31769_793	5A	93	0.175939347973691	0.172018348623853	218	NA	NA	0.956790029201113	-0.0732708024565571
BobWhite_rep_c50822_462	5B	70	0.176329284332668	0.380733944954128	218	NA	NA	0.956790029201113	-0.121055054176807
BS00066549_51	1A	70	0.176634917622272	0.121559633027523	218	NA	NA	0.956790029201113	-0.106160562051045
BobWhite_c40633_308	5A	84	0.176653513737696	0.31651376146789	218	NA	NA	0.956790029201113	-0.0589195599572641
Excalibur_c3969_1208	3A	146	0.176786791112003	0.0871559633027523	218	NA	NA	0.956790029201113	-0.0931632315031976
Tdurum_contig77602_931	2B	89	0.177327373478221	0.26605504587156	218	NA	NA	0.956790029201113	-0.0849967250430765
Excalibur_c43482_141	2B	84	0.177473031061227	0.323394495412844	218	NA	NA	0.956790029201113	0.0687600655848364
wsnp_Ex_c53364_56625806	3A	87	0.177475183687333	0.44954128440367	218	NA	NA	0.956790029201113	0.0600630883865634
Ku_c29856_174	7A	136	0.177497925197051	0.495412844036697	218	NA	NA	0.956790029201113	-0.0592885963998491
wsnp_Ex_c9362_15546626	5B	190	0.177943701681964	0.153669724770642	218	NA	NA	0.956790029201113	-0.0753785252033268
Excalibur_rep_c67779_2380	4B	61	0.178397798868541	0.428899082568807	218	NA	NA	0.956790029201113	-0.0667164662675468
Excalibur_c17456_428	2D	41	0.178501713744621	0.362385321100917	218	NA	NA	0.956790029201113	-0.0642298708068587
wsnp_Ex_c11348_18326787	6A	85	0.178537679155385	0.408256880733945	218	NA	NA	0.956790029201113	0.0632789751071705
wsnp_Ex_c11348_18327861	6A	85	0.178537679155385	0.408256880733945	218	NA	NA	0.956790029201113	0.0632789751071705
wsnp_Ku_c20011_29589514	5A	89	0.178655465139223	0.155963302752294	218	NA	NA	0.956790029201113	-0.0663986379802655
wsnp_BF485168B_Ta_2_1	1B	77	0.178672882930622	0.162844036697248	218	NA	NA	0.956790029201113	-0.074288295483079
BobWhite_c36944_167	5B	69	0.178705219200638	0.38302752293578	218	NA	NA	0.956790029201113	0.119056582881029
Kukri_c75754_239	5A	70	0.17876630948509	0.396788990825688	218	NA	NA	0.956790029201113	-0.0525287454501822
BobWhite_c2844_569	1B	110	0.17888443698283	0.378440366972477	218	NA	NA	0.956790029201113	-0.0542803812675832
Tdurum_contig62286_271	4B	89	0.178888115295228	0.162844036697248	218	NA	NA	0.956790029201113	0.0670390100944847
BS00048757_51	3A	60	0.178967415249697	0.461009174311927	218	NA	NA	0.956790029201113	0.0514492822851942
BobWhite_c3564_81	7B	77	0.178997670339045	0.422018348623853	218	NA	NA	0.956790029201113	0.0641353068562545
BS00039935_51	4B	6	0.179072149613753	0.417431192660551	218	NA	NA	0.956790029201113	0.0538888580508043
RAC875_rep_c113555_122	2B	88	0.179077829665048	0.330275229357798	218	NA	NA	0.956790029201113	-0.0815559178777363
Tdurum_contig83066_276	2B	91	0.179077829665048	0.330275229357798	218	NA	NA	0.956790029201113	-0.0815559178777363
RFL_Contig5871_1771	3B	75	0.17913982686279	0.0573394495412844	218	NA	NA	0.956790029201113	-0.102275341873309
wsnp_Ex_c16378_24870688	3B	77	0.179139826863802	0.0573394495412844	218	NA	NA	0.956790029201113	0.102275341873367
Tdurum_contig11896_550	1B	87	0.179412492329038	0.172018348623853	218	NA	NA	0.956790029201113	-0.0878429597871957
Tdurum_contig69792_167	1B	87	0.179412492329038	0.172018348623853	218	NA	NA	0.956790029201113	-0.0878429597871957
BobWhite_c8266_582	4B	104	0.179759237999001	0.0871559633027523	218	NA	NA	0.956790029201113	-0.0857409893078289
wsnp_Ex_rep_c110196_92676847	5B	20	0.180459499382138	0.229357798165138	218	NA	NA	0.956790029201113	0.0598154573237366
RAC875_c42866_1323	7A	33	0.180812973083548	0.243119266055046	218	NA	NA	0.956790029201113	0.0570015177132266
IACX5982	1A	65	0.180852266229286	0.415137614678899	218	NA	NA	0.956790029201113	0.0529437197187743
wsnp_Ex_c8715_14590273	3B	77	0.180920467634772	0.286697247706422	218	NA	NA	0.956790029201113	0.0606535592405706
BS00066127_51	5A	45	0.180956146225621	0.270642201834862	218	NA	NA	0.956790029201113	-0.0593340891930545
BS00054881_51	7B	56	0.181091296929837	0.465596330275229	218	NA	NA	0.956790029201113	-0.0587691428692487
Kukri_c16557_855	2D	41	0.181138279179154	0.162844036697248	218	NA	NA	0.956790029201113	0.0772467733630293
BS00062996_51	5A	27	0.181295701999226	0.357798165137615	218	NA	NA	0.956790029201113	-0.0614291096623809
Excalibur_rep_c110278_62	3A	142	0.181636068397294	0.0871559633027523	218	NA	NA	0.956790029201113	0.0879344673558222
Ku_c1191_2004	5B	45	0.181681353038881	0.481651376146789	218	NA	NA	0.956790029201113	0.0608661392989696
BobWhite_c6094_447	5B	69	0.181979192387693	0.394495412844037	218	NA	NA	0.956790029201113	-0.116983470306224
wsnp_BE403710B_Ta_2_1	4A	95	0.182088690453188	0.394495412844037	218	NA	NA	0.956790029201113	0.058542913668223
wsnp_BF483648B_Ta_2_1	7B	77	0.182260244552101	0.403669724770642	218	NA	NA	0.956790029201113	0.0664330166926987
Tdurum_contig10194_765	6A	85	0.182320221284721	0.110091743119266	218	NA	NA	0.956790029201113	0.0844197630593442
wsnp_Ku_c6977_12078791	5A	92	0.182332346309123	0.176605504587156	218	NA	NA	0.956790029201113	0.0709679146598319
BS00060073_51	3B	71	0.182389144636676	0.135321100917431	218	NA	NA	0.956790029201113	0.0784934724068673
wsnp_Ex_c4752_8482625	4A	34	0.18260637594535	0.19954128440367	218	NA	NA	0.956790029201113	0.059668828686867
BS00050057_51	5B	140	0.182677462786376	0.247706422018349	218	NA	NA	0.956790029201113	0.0602060199881223
Tdurum_contig8171_1680	5B	140	0.182677462786376	0.247706422018349	218	NA	NA	0.956790029201113	0.0602060199881223
BobWhite_c38408_71	5B	140	0.182677462786761	0.247706422018349	218	NA	NA	0.956790029201113	-0.0602060199880849
BS00022431_51	4B	50	0.182737187712944	0.456422018348624	218	NA	NA	0.956790029201113	-0.0499302591025774
RAC875_c23338_792	6A	141	0.182864788332357	0.254587155963303	218	NA	NA	0.956790029201113	-0.0613395433163255
Ku_c17569_905	3A	87	0.183013041538449	0.474770642201835	218	NA	NA	0.956790029201113	-0.0522218213376888
BobWhite_c45848_120	5B	110	0.183072411992447	0.444954128440367	218	NA	NA	0.956790029201113	0.0612785974254564
wsnp_Ku_c93664_84327484	3B	71	0.183165436115405	0.128440366972477	218	NA	NA	0.956790029201113	0.0861296404200544
BS00056550_51	1A	24	0.183231524198786	0.323394495412844	218	NA	NA	0.956790029201113	0.0583845978781525
Excalibur_c3108_2958	2D	41	0.183630438556429	0.360091743119266	218	NA	NA	0.956790029201113	-0.0635836666944627
BS00059929_51	7A	136	0.183905011291834	0.490825688073394	218	NA	NA	0.956790029201113	-0.0598286702993924
BS00065313_51	5A	63	0.184432025253139	0.277522935779817	218	NA	NA	0.956790029201113	0.0628490139025786
RAC875_rep_c72758_122	3B	60	0.184617555573128	0.107798165137615	218	NA	NA	0.956790029201113	-0.0835279813809642
Excalibur_c7706_1936	3B	60	0.184617555573983	0.107798165137615	218	NA	NA	0.956790029201113	0.0835279813809962
Excalibur_c47535_389	2A	109	0.184684867634806	0.0963302752293578	218	NA	NA	0.956790029201113	0.0867480783137644
wsnp_CAP8_c2677_1394934	2A	106	0.184684867635208	0.0963302752293578	218	NA	NA	0.956790029201113	-0.0867480783137751
BS00065529_51	7A	178	0.185048412969416	0.394495412844037	218	NA	NA	0.956790029201113	-0.0521531102253654
tplb0028p02_562	1B	64	0.185093361199013	0.268348623853211	218	NA	NA	0.956790029201113	0.0672147119293864
RAC875_c46093_492	1B	109	0.185147542040431	0.463302752293578	218	NA	NA	0.956790029201113	0.0545906075273948
BS00066783_51	4B	105	0.185295698330009	0.107798165137615	218	NA	NA	0.956790029201113	0.0759983152028099
RAC875_c1148_1175	5B	150	0.185494496497855	0.392201834862385	218	NA	NA	0.956790029201113	-0.0581489063685368
Kukri_c47935_137	7D	136	0.185590035487572	0.0825688073394495	218	NA	NA	0.956790029201113	0.0928888847886107
wsnp_Ku_c2486_4751695	2B	42	0.185623582964206	0.252293577981651	218	NA	NA	0.956790029201113	-0.0615720455319479
wsnp_BE497469B_Ta_2_1	3B	64	0.185821278013001	0.229357798165138	218	NA	NA	0.956790029201113	0.0708650833762956
Ku_c30637_1294	6B	57	0.185864604857819	0.474770642201835	218	NA	NA	0.956790029201113	-0.0801375963361792
BS00071732_51	6A	85	0.18599095358087	0.405963302752294	218	NA	NA	0.956790029201113	-0.0625357765123979
BS00068331_51	5D	200	0.186200673042724	0.463302752293578	218	NA	NA	0.956790029201113	-0.0576331155805008
RAC875_rep_c73925_276	2A	106	0.186245463547991	0.431192660550459	218	NA	NA	0.956790029201113	0.0579624507827852
BS00011962_51	6A	141	0.18634721674106	0.327981651376147	218	NA	NA	0.956790029201113	-0.0576309909355803
wsnp_Ku_c28820_38731047	2D	97	0.186658976867767	0.467889908256881	218	NA	NA	0.956790029201113	-0.0538221694206058
wsnp_Ex_c11374_18361760	1A	70	0.186829771490384	0.103211009174312	218	NA	NA	0.956790029201113	-0.121853803422511
IACX11320	1B	84	0.186944345593306	0.277522935779817	218	NA	NA	0.956790029201113	0.071112598789
BS00010819_51	7B	157	0.187124077167502	0.167431192660551	218	NA	NA	0.956790029201113	0.0670164323761711
wsnp_Ex_c558_1105911	7A	131	0.187359662429676	0.30045871559633	218	NA	NA	0.956790029201113	0.0583003051390243
Tdurum_contig42282_10323	2A	151	0.187868213226431	0.314220183486238	218	NA	NA	0.956790029201113	0.0702267484620407
Kukri_c3501_1175	2B	157	0.187900185454916	0.0940366972477064	218	NA	NA	0.956790029201113	-0.0900438276890689
wsnp_Ex_c12781_20280445	3B	81	0.188006535091339	0.110091743119266	218	NA	NA	0.956790029201113	0.0793235820213276
wsnp_Ex_c3040_5615597	3B	81	0.188006535091339	0.110091743119266	218	NA	NA	0.956790029201113	0.0793235820213276
BobWhite_c40305_243	3B	81	0.188006535091513	0.110091743119266	218	NA	NA	0.956790029201113	-0.079323582021317
Excalibur_c38785_222	3B	81	0.188006535091513	0.110091743119266	218	NA	NA	0.956790029201113	-0.079323582021317
RAC875_c17269_645	3B	81	0.188006535091513	0.110091743119266	218	NA	NA	0.956790029201113	-0.079323582021317
wsnp_Ku_c31407_41142340	3B	81	0.188006535091513	0.110091743119266	218	NA	NA	0.956790029201113	-0.079323582021317
Excalibur_c9846_458	5B	68	0.188216881364762	0.0917431192660551	218	NA	NA	0.956790029201113	0.111524014045671
BobWhite_c1361_1187	1A	14	0.188349830131946	0.275229357798165	218	NA	NA	0.956790029201113	-0.0664954952382786
wsnp_Ra_c4321_7860456	2B	41	0.188374523296909	0.18348623853211	218	NA	NA	0.956790029201113	0.0666873035337261
wsnp_Ku_rep_c72700_72370664	3B	72	0.188591270251748	0.422018348623853	218	NA	NA	0.956790029201113	-0.0544851282660108
BobWhite_c38957_159	7B	76	0.188738855368064	0.155963302752294	218	NA	NA	0.956790029201113	0.0856277666623644
Kukri_c2289_635	3D	153	0.188880738852008	0.305045871559633	218	NA	NA	0.956790029201113	-0.05466845625911
IAAV5370	3A	123	0.18944143646078	0.245412844036697	218	NA	NA	0.956790029201113	0.055585495999944
BS00022366_51	4B	105	0.189847181333221	0.073394495412844	218	NA	NA	0.956790029201113	-0.0926132252014789
Kukri_c26697_366	2A	151	0.189877670596421	0.126146788990826	218	NA	NA	0.956790029201113	0.0819794890040697
wsnp_BE489326B_Ta_2_1	3B	66	0.189989295506354	0.224770642201835	218	NA	NA	0.956790029201113	0.0650994671952319
RFL_Contig5037_1482	6B	85	0.190152504044881	0.309633027522936	218	NA	NA	0.956790029201113	0.056500067365155
BS00049565_51	6B	64	0.19017005179977	0.438073394495413	218	NA	NA	0.956790029201113	-0.0999399930555427
RAC875_c1148_149	4A	95	0.190273065911214	0.403669724770642	218	NA	NA	0.956790029201113	0.056991025956318
Excalibur_c57766_92	1A	70	0.190435116061744	0.123853211009174	218	NA	NA	0.956790029201113	0.106639390982885
wsnp_Ku_rep_c68419_67400635	1A	70	0.190435116062509	0.123853211009174	218	NA	NA	0.956790029201113	-0.106639390982792
wsnp_Ex_c4888_8714379	3B	62	0.190503348249508	0.13302752293578	218	NA	NA	0.956790029201113	-0.0743391850138995
IAAV8886	6B	57	0.190653701558087	0.444954128440367	218	NA	NA	0.956790029201113	0.0737308459064856
wsnp_Ex_c6057_10611952	6B	55	0.190653701558239	0.444954128440367	218	NA	NA	0.956790029201113	-0.0737308459064252
Excalibur_c9901_163	4B	89	0.19074531805919	0.151376146788991	218	NA	NA	0.956790029201113	-0.0666342692880875
Kukri_rep_c78644_408	4B	96	0.19089972873013	0.0894495412844037	218	NA	NA	0.956790029201113	0.0817036353999514
RAC875_c13116_1162	2D	41	0.190941422561009	0.362385321100917	218	NA	NA	0.956790029201113	-0.062664194443645
Excalibur_c41452_997	7B	77	0.191000507692342	0.403669724770642	218	NA	NA	0.956790029201113	-0.0652121083714299
wsnp_BG274294B_Ta_2_3	1B	77	0.191001531128783	0.139908256880734	218	NA	NA	0.956790029201113	0.0768962728475415
BS00039406_51	2A	113	0.191181341257268	0.456422018348624	218	NA	NA	0.956790029201113	0.057700643189655
wsnp_Ex_c13783_21613564	1A	70	0.191411802186825	0.160550458715596	218	NA	NA	0.956790029201113	0.11662322536327
IAAV51	3B	63	0.191567445556485	0.165137614678899	218	NA	NA	0.956790029201113	-0.0718125413445847
Tdurum_contig29989_132	4B	63	0.191791516318822	0.458715596330275	218	NA	NA	0.956790029201113	-0.0594153609397949
Tdurum_contig69003_459	7A	42	0.191822580099707	0.112385321100917	218	NA	NA	0.956790029201113	-0.0809512546194497
Excalibur_c4699_215	5B	152	0.192011361531654	0.392201834862385	218	NA	NA	0.956790029201113	-0.0572277827501146
RAC875_rep_c70613_78	1B	31	0.192036592899141	0.130733944954128	218	NA	NA	0.956790029201113	0.132923289807167
RAC875_c46980_148	7A	156	0.192128787345562	0.0527522935779817	218	NA	NA	0.956790029201113	0.109539078273732
Excalibur_c94962_57	3A	173	0.192275526813547	0.146788990825688	218	NA	NA	0.956790029201113	0.0676345931366242
Ku_c29856_132	7A	136	0.192434851884814	0.5	218	NA	NA	0.956790029201113	-0.0565431042958942
Excalibur_c6567_845	5A	63	0.192790355545886	0.167431192660551	218	NA	NA	0.956790029201113	0.0685191098567373
Excalibur_c5892_1129	1D	33	0.193001967962983	0.447247706422018	218	NA	NA	0.956790029201113	0.0541861934773351
RAC875_c5544_4156	1A	70	0.193163692758508	0.394495412844037	218	NA	NA	0.956790029201113	0.0517572323005684
IAAV9022	1A	70	0.193230955926083	0.121559633027523	218	NA	NA	0.956790029201113	0.100656691312929
wsnp_BE518393A_Td_2_3	1A	70	0.193230955926083	0.121559633027523	218	NA	NA	0.956790029201113	0.100656691312929
wsnp_Ex_c18196_27006489	1A	70	0.193230955926083	0.121559633027523	218	NA	NA	0.956790029201113	0.100656691312929
wsnp_Ex_rep_c66893_65301351	3B	82	0.193335205172804	0.142201834862385	218	NA	NA	0.956790029201113	0.0740317556573089
RAC875_c22328_490	2A	151	0.193344471292053	0.318807339449541	218	NA	NA	0.956790029201113	-0.0696155400580132
wsnp_Ex_c11837_18996495	3B	81	0.193381622116434	0.149082568807339	218	NA	NA	0.956790029201113	0.0742402747140112
BS00094237_51	1B	111	0.193422688057375	0.346330275229358	218	NA	NA	0.956790029201113	0.0566053218028131
RAC875_c37837_889	2B	82	0.193561302836804	0.431192660550459	218	NA	NA	0.956790029201113	-0.0575023988651502
BS00021660_51	5A	43	0.193593407400036	0.162844036697248	218	NA	NA	0.956790029201113	-0.0781476237023888
Excalibur_c12395_467	5B	130	0.193952734300244	0.0458715596330275	218	NA	NA	0.956790029201113	0.115218989667224
wsnp_Ex_c18754_27630557	5A	92	0.194067194442088	0.174311926605505	218	NA	NA	0.956790029201113	0.0702290002266679
CAP11_c3209_76	5A	93	0.194067194442821	0.174311926605505	218	NA	NA	0.956790029201113	-0.0702290002266128
wsnp_Ex_c17476_26190830	5A	93	0.194067194442821	0.174311926605505	218	NA	NA	0.956790029201113	-0.0702290002266128
CAP12_c2978_93	1D	68	0.194389780262599	0.309633027522936	218	NA	NA	0.956790029201113	-0.0632821198441604
BS00071041_51	3B	125	0.194609788410674	0.378440366972477	218	NA	NA	0.956790029201113	0.0597402448842033
Ku_c13342_414	5B	46	0.194737304636318	0.389908256880734	218	NA	NA	0.956790029201113	0.0554412627558918
RAC875_rep_c109969_119	5A	93	0.195061271057892	0.153669724770642	218	NA	NA	0.956790029201113	0.0710922126473861
wsnp_Ex_c4789_8550135	6D	9	0.195075028116015	0.360091743119266	218	NA	NA	0.956790029201113	0.052921486819109
wsnp_Ex_rep_c67099_65575038	4A	164	0.195361973968562	0.194954128440367	218	NA	NA	0.956790029201113	0.067143977995471
RAC875_c818_1185	1B	115	0.195498326354993	0.213302752293578	218	NA	NA	0.956790029201113	-0.0632149732480656
RAC875_c23775_406	5A	84	0.195673018060844	0.305045871559633	218	NA	NA	0.956790029201113	-0.056936115758905
Tdurum_contig48760_112	5A	69	0.195701337936245	0.490825688073395	218	NA	NA	0.956790029201113	-0.0494614748266109
Tdurum_contig777_260	3A	21	0.195722132164749	0.339449541284404	218	NA	NA	0.956790029201113	0.0536436833166754
RAC875_c53353_78	3B	25	0.195859927847784	0.309633027522936	218	NA	NA	0.956790029201113	0.0558598870757869
BobWhite_c26569_190	1A	112	0.196101007036197	0.321100917431193	218	NA	NA	0.956790029201113	0.0539805455856062
Tdurum_contig55097_601	5A	90	0.196106879462807	0.174311926605505	218	NA	NA	0.956790029201113	-0.0659582639565244
wsnp_BE498323B_Ta_2_1	7B	76	0.196946965862872	0.431192660550459	218	NA	NA	0.956790029201113	-0.0604773747296825
Kukri_c3948_209	4A	114	0.197245882136053	0.346330275229358	218	NA	NA	0.956790029201113	-0.0538982305632398
RFL_Contig2578_862	3B	115	0.197456529210989	0.151376146788991	218	NA	NA	0.956790029201113	-0.0702011685145223
IACX2067	2A	102	0.197510399031606	0.270642201834862	218	NA	NA	0.956790029201113	0.0580555021371225
BS00039218_51	3B	34	0.197681971333773	0.261467889908257	218	NA	NA	0.956790029201113	0.064730959943768
RAC875_c232_1895	5A	53	0.197739888193938	0.31651376146789	218	NA	NA	0.956790029201113	0.0526106362161336
BS00079213_51	2B	84	0.198012140015822	0.327981651376147	218	NA	NA	0.956790029201113	-0.0662061410442831
BS00103461_51	2B	84	0.198012140015822	0.327981651376147	218	NA	NA	0.956790029201113	-0.0662061410442831
BobWhite_c17045_186	5A	118	0.1982302529206	0.272935779816514	218	NA	NA	0.956790029201113	-0.0587533934477023
Kukri_rep_c70103_146	3B	62	0.198470962294424	0.463302752293578	218	NA	NA	0.956790029201113	0.0485168234572733
Tdurum_contig60114_525	4B	74	0.198707950227472	0.488532110091743	218	NA	NA	0.956790029201113	-0.0591878450459866
wsnp_JD_rep_c64505_41132927	2B	97	0.198877016523379	0.5	218	NA	NA	0.956790029201113	-0.0583700400860465
wsnp_Ex_c10718_17457870	6A	131	0.199038387223657	0.288990825688073	218	NA	NA	0.956790029201113	-0.0537441349882943
Jagger_c6508_51	5B	40	0.199088422783904	0.220183486238532	218	NA	NA	0.956790029201113	0.0794057136022204
IAAV5756	1A	70	0.199266765373027	0.107798165137615	218	NA	NA	0.956790029201113	-0.122121647746951
wsnp_Ex_c56027_58308093	2B	68	0.199488246584052	0.288990825688073	218	NA	NA	0.956790029201113	0.059496828797883
Kukri_rep_c106477_365	7B	171	0.200258105727918	0.490825688073394	218	NA	NA	0.956790029201113	-0.0501693182183622
BS00084042_51	4A	138	0.200268627573321	0.0481651376146789	218	NA	NA	0.956790029201113	-0.12796542122274
BS00037871_51	3B	125	0.200416876098081	0.371559633027523	218	NA	NA	0.956790029201113	0.0583694611514574
Tdurum_contig28053_218	3B	125	0.20041687609823	0.371559633027523	218	NA	NA	0.956790029201113	-0.0583694611514254
Excalibur_c16569_535	3B	141	0.200716245384706	0.344036697247706	218	NA	NA	0.956790029201113	-0.0552814996758091
Kukri_c8465_54	3A	123	0.20125493494291	0.19954128440367	218	NA	NA	0.956790029201113	-0.0646989279119836
wsnp_Ex_c6961_12000176	7A	209	0.201330513758074	0.130733944954128	218	NA	NA	0.956790029201113	0.0666274104913711
CAP11_c59_418	3B	115	0.201496773603977	0.146788990825688	218	NA	NA	0.956790029201113	-0.0693344815141685
BS00100563_51	2B	107	0.2020913579955	0.208715596330275	218	NA	NA	0.956790029201113	-0.0675724770499997
wsnp_Ku_rep_c70220_69775205	5B	71	0.202459179085871	0.38302752293578	218	NA	NA	0.956790029201113	-0.112847656669615
Excalibur_c7963_1722	2B	69	0.20253009545515	0.162844036697248	218	NA	NA	0.956790029201113	-0.0726291836794584
BS00022178_51	1D	134	0.202590124902007	0.270642201834862	218	NA	NA	0.956790029201113	-0.0582788433188046
RAC875_c13610_1599	6B	1	0.203119992190186	0.353211009174312	218	NA	NA	0.956790029201113	0.0547677730604814
Tdurum_contig75811_1629	7A	35	0.203268382730818	0.330275229357798	218	NA	NA	0.956790029201113	0.0538066196797011
Tdurum_contig52015_1090	7A	35	0.203268382730983	0.330275229357798	218	NA	NA	0.956790029201113	-0.0538066196796745
RAC875_c26860_648	6A	32	0.203417572900665	0.167431192660551	218	NA	NA	0.956790029201113	0.0643393441503832
BS00022747_51	7A	136	0.203872165094244	0.0871559633027523	218	NA	NA	0.956790029201113	0.0901169390348109
RAC875_c1823_1681	6B	122	0.203934285283223	0.146788990825688	218	NA	NA	0.956790029201113	0.0754372090969255
BS00022009_51	7B	77	0.20394142623689	0.419724770642202	218	NA	NA	0.956790029201113	-0.0626242295029762
CAP7_c10772_156	6B	6	0.204171553203359	0.403669724770642	218	NA	NA	0.956790029201113	-0.0482443914242019
Tdurum_contig10546_273	5A	46	0.204186517865876	0.25	218	NA	NA	0.956790029201113	0.05698737913999
BobWhite_c4256_213	4B	104	0.204329949154366	0.0917431192660551	218	NA	NA	0.956790029201113	-0.0809873307947004
Kukri_c38868_427	3D	113	0.204435669645308	0.19954128440367	218	NA	NA	0.956790029201113	-0.0667213003593012
BobWhite_c6055_185	2D	41	0.205079209907755	0.350917431192661	218	NA	NA	0.956790029201113	0.0608106648024105
Excalibur_c22877_1990	2D	41	0.205079209907755	0.350917431192661	218	NA	NA	0.956790029201113	0.0608106648024105
Kukri_c65301_127	5B	69	0.205094001696767	0.392201834862385	218	NA	NA	0.956790029201113	-0.111729059416277
wsnp_CAP11_c59_99769	3B	115	0.205168618313237	0.153669724770642	218	NA	NA	0.956790029201113	-0.0685625085057779
BS00086717_51	3B	63	0.205320755981026	0.162844036697248	218	NA	NA	0.956790029201113	-0.0698243838446402
Kukri_c30322_414	1A	83	0.205437564784123	0.217889908256881	218	NA	NA	0.956790029201113	0.0590330135371158
BobWhite_rep_c50066_63	5B	20	0.205528134764924	0.229357798165138	218	NA	NA	0.956790029201113	0.0604070121906588
RAC875_c30397_887	6D	119	0.205535850002086	0.454128440366972	218	NA	NA	0.956790029201113	-0.0476521660393097
BS00068200_51	5B	69	0.205659424576492	0.385321100917431	218	NA	NA	0.956790029201113	0.114732692549239
IAAV8416	5B	69	0.205659424576492	0.385321100917431	218	NA	NA	0.956790029201113	0.114732692549239
wsnp_CAP12_c303_168418	5B	69	0.205659424576492	0.385321100917431	218	NA	NA	0.956790029201113	0.114732692549239
Ku_c28007_1398	1A	22	0.206407297328229	0.247706422018349	218	NA	NA	0.956790029201113	0.0634419923058349
RFL_Contig6053_2072	6A	126	0.206548717670454	0.128440366972477	218	NA	NA	0.956790029201113	0.0714184645052534
BS00077914_51	2B	65	0.206559165254995	0.055045871559633	218	NA	NA	0.956790029201113	0.111006233275639
Kukri_c57965_109	5A	70	0.206731100704648	0.389908256880734	218	NA	NA	0.956790029201113	-0.112140216324931
D_GBB4FNX02FX302_98	3A	123	0.207085791960859	0.197247706422018	218	NA	NA	0.956790029201113	-0.0610388476942489
wsnp_Ex_c38326_45883440	7A	131	0.207259978453597	0.158256880733945	218	NA	NA	0.956790029201113	-0.0680391093284811
BS00039210_51	2D	41	0.207263564227196	0.355504587155963	218	NA	NA	0.956790029201113	0.0605442625706232
BS00039211_51	2D	41	0.207263564227196	0.355504587155963	218	NA	NA	0.956790029201113	0.0605442625706232
RAC875_c13_1458	5A	45	0.207361468775739	0.26605504587156	218	NA	NA	0.956790029201113	0.0552193209365086
Ra_c491_902	2B	20	0.207390029501715	0.415137614678899	218	NA	NA	0.956790029201113	0.0560739612621077
Kukri_c3734_438	5B	218	0.207455790001078	0.178899082568807	218	NA	NA	0.956790029201113	0.0778574861076375
Kukri_c46310_84	5B	218	0.207455790001078	0.178899082568807	218	NA	NA	0.956790029201113	0.0778574861076375
wsnp_Ex_c2207_4136036	5B	218	0.207455790001078	0.178899082568807	218	NA	NA	0.956790029201113	0.0778574861076375
Kukri_c3734_400	5B	218	0.207455790001987	0.178899082568807	218	NA	NA	0.956790029201113	-0.0778574861075896
Kukri_c55885_110	5B	218	0.207455790001987	0.178899082568807	218	NA	NA	0.956790029201113	-0.0778574861075896
wsnp_Ku_c16116_24914991	5B	218	0.207455790001987	0.178899082568807	218	NA	NA	0.956790029201113	-0.0778574861075896
Jagger_c5275_99	7A	98	0.207722622827076	0.31651376146789	218	NA	NA	0.956790029201113	-0.066270511812629
BS00039936_51	4B	6	0.207738304593785	0.440366972477064	218	NA	NA	0.956790029201113	-0.0503259243105081
BS00077891_51	7A	140	0.207973028240538	0.185779816513761	218	NA	NA	0.956790029201113	-0.060159874795195
BS00044408_51	5A	89	0.208228619677257	0.151376146788991	218	NA	NA	0.956790029201113	0.0629918263786138
Tdurum_contig10579_790	2A	106	0.208289642778548	0.442660550458716	218	NA	NA	0.956790029201113	0.0535610438769503
BobWhite_c4773_85	5B	72	0.208473786831389	0.213302752293578	218	NA	NA	0.956790029201113	-0.0858146738123793
tplb0021a17_853	6B	86	0.208742988407611	0.344036697247706	218	NA	NA	0.956790029201113	0.0551316318877664
BobWhite_c28333_454	5B	116	0.208791676401256	0.479357798165138	218	NA	NA	0.956790029201113	0.0530613943069369
wsnp_Ku_rep_c70220_69775367	5B	69	0.208858217251667	0.378440366972477	218	NA	NA	0.956790029201113	0.108707817404209
RAC875_c38756_141	1A	22	0.208936074851546	0.337155963302752	218	NA	NA	0.956790029201113	0.058114832026039
BobWhite_c5872_65	6D	119	0.209417673815065	0.392201834862385	218	NA	NA	0.956790029201113	-0.0474709951317305
Kukri_rep_c71152_906	2D	42	0.209459830571538	0.353211009174312	218	NA	NA	0.956790029201113	0.0603152792811912
Excalibur_c42110_66	2A	142	0.209509983769727	0.0963302752293578	218	NA	NA	0.956790029201113	0.0885630518431118
Kukri_c8148_2719	6A	85	0.20951431590596	0.405963302752294	218	NA	NA	0.956790029201113	0.0592757565036344
wsnp_Ex_c24145_33394644	5D	205	0.209942768177423	0.288990825688073	218	NA	NA	0.956790029201113	0.0534659189103515
BS00094342_51	5A	61	0.210213702262401	0.364678899082569	218	NA	NA	0.956790029201113	-0.0497650485023851
Kukri_c21008_657	2A	151	0.210336343778927	0.355504587155963	218	NA	NA	0.956790029201113	0.06156336103124
IAAV993	3B	62	0.21039501188615	0.13302752293578	218	NA	NA	0.956790029201113	-0.0712971372547155
BS00045446_51	5B	43	0.210564353889259	0.26605504587156	218	NA	NA	0.956790029201113	-0.0699082932295916
wsnp_Ku_c14275_22535576	5A	56	0.210569209411804	0.174311926605505	218	NA	NA	0.956790029201113	0.0621797000130186
wsnp_Ex_c44164_50292954	5A	93	0.210734677701618	0.174311926605505	218	NA	NA	0.956790029201113	0.0667968877693355
wsnp_Ex_c2185_4094843	5A	93	0.210734677702277	0.174311926605505	218	NA	NA	0.956790029201113	-0.0667968877692822
BS00021939_51	5A	49	0.210743620544202	0.467889908256881	218	NA	NA	0.956790029201113	-0.0548116831347158
Kukri_c11240_332	5B	51	0.210756141838823	0.30045871559633	218	NA	NA	0.956790029201113	0.0606228158137441
Kukri_rep_c80794_53	5B	51	0.210756141838823	0.30045871559633	218	NA	NA	0.956790029201113	0.0606228158137441
Tdurum_contig15235_951	6B	65	0.210828963784296	0.18348623853211	218	NA	NA	0.956790029201113	0.0962394166012785
BS00065128_51	5B	111	0.210872752762921	0.399082568807339	218	NA	NA	0.956790029201113	0.0559985141537673
wsnp_Ex_c831_1625061	5B	11	0.211088868156488	0.139908256880734	218	NA	NA	0.956790029201113	0.0742712935321066
Excalibur_rep_c69865_157	6B	119	0.211503038823777	0.0756880733944955	218	NA	NA	0.956790029201113	-0.104252462851605
Excalibur_c9001_569	3B	66	0.21151594609419	0.220183486238532	218	NA	NA	0.956790029201113	0.0634058399383974
Tdurum_contig83113_134	1A	38	0.211638831749373	0.408256880733945	218	NA	NA	0.956790029201113	-0.0523201909612254
Ku_c67089_214	7D	96	0.211721659218275	0.144495412844037	218	NA	NA	0.956790029201113	-0.0708984794587835
Excalibur_c37943_221	5A	89	0.211858161633098	0.158256880733945	218	NA	NA	0.956790029201113	-0.0618324356213247
Excalibur_c50856_63	1D	93	0.211984491157677	0.410550458715596	218	NA	NA	0.956790029201113	0.0680722091668784
IAAV5331	2B	96	0.212057029239845	0.110091743119266	218	NA	NA	0.956790029201113	0.0791493529525411
wsnp_Ku_c6977_12078885	5A	93	0.212262311471179	0.172018348623853	218	NA	NA	0.956790029201113	-0.0677565450313384
wsnp_BF202806B_Ta_2_1	7B	134	0.212638019361806	0.13302752293578	218	NA	NA	0.956790029201113	0.0755484332083451
BS00022466_51	4B	87	0.212717764786379	0.149082568807339	218	NA	NA	0.956790029201113	0.0650649430717216
BS00056737_51	3B	116	0.212855791672291	0.151376146788991	218	NA	NA	0.956790029201113	-0.0680980449923183
RAC875_c34888_65	1A	35	0.212963422772535	0.373853211009174	218	NA	NA	0.956790029201113	-0.057433588573101
BS00067983_51	6B	92	0.212997559892289	0.490825688073394	218	NA	NA	0.956790029201113	0.0484768490977245
wsnp_Ex_c1996_3754394	2B	20	0.213076297723165	0.424311926605505	218	NA	NA	0.956790029201113	0.0549084065427188
wsnp_BE586140D_Ta_2_2	1D	68	0.213179207510794	0.206422018348624	218	NA	NA	0.956790029201113	-0.0606790128139991
Tdurum_contig68980_317	1B	135	0.213406405726787	0.245412844036697	218	NA	NA	0.956790029201113	0.0541023918587946
tplb0059m03_1516	3B	20	0.213663278690857	0.422018348623853	218	NA	NA	0.956790029201113	0.0531687155055423
Excalibur_c57603_523	4B	105	0.213847910981365	0.0756880733944955	218	NA	NA	0.956790029201113	0.0876300158207926
BS00016650_51	2B	109	0.214011314951364	0.385321100917431	218	NA	NA	0.956790029201113	-0.0698615072613755
IAAV7428	1B	115	0.214111782948079	0.26605504587156	218	NA	NA	0.956790029201113	0.055598052897313
Tdurum_contig10861_942	7B	10	0.214495753409033	0.325688073394495	218	NA	NA	0.956790029201113	-0.0516123765384116
tplb0026a09_1444	5D	207	0.214741103480127	0.327981651376147	218	NA	NA	0.956790029201113	0.0513157189704216
wsnp_Ex_c51461_55394646	2B	96	0.214767068609293	0.155963302752294	218	NA	NA	0.956790029201113	-0.0659444317967157
RAC875_rep_c118376_304	2B	92	0.215012004116968	0.403669724770642	218	NA	NA	0.956790029201113	-0.073038688959798
wsnp_Ex_c2236_4189774	6A	126	0.215081883026611	0.126146788990826	218	NA	NA	0.956790029201113	-0.0695975331242238
BS00083078_51	2B	90	0.215449527332092	0.275229357798165	218	NA	NA	0.956790029201113	0.0764255546951311
BS00065292_51	5A	80	0.215642018420202	0.178899082568807	218	NA	NA	0.956790029201113	-0.0640224750803675
RAC875_c13_1589	5A	45	0.216103641797265	0.272935779816514	218	NA	NA	0.956790029201113	-0.0543069873409099
Ra_c7322_2294	5A	37	0.216158419252788	0.236238532110092	218	NA	NA	0.956790029201113	0.0552038145523142
BS00075505_51	5A	43	0.216171858621435	0.188073394495413	218	NA	NA	0.956790029201113	-0.0652762520051127
BS00011061_51	6D	117	0.216239742203906	0.403669724770642	218	NA	NA	0.956790029201113	0.047277797750116
wsnp_Ex_c15944_24350833	3B	63	0.216299885018174	0.30045871559633	218	NA	NA	0.956790029201113	0.0546545348904814
BS00017187_51	7B	67	0.216763337044046	0.247706422018349	218	NA	NA	0.956790029201113	-0.0682748387828731
RAC875_c57656_170	7A	136	0.216880484782982	0.495412844036697	218	NA	NA	0.956790029201113	0.0544748726551205
Jagger_c9554_114	2A	125	0.217434547602373	0.424311926605505	218	NA	NA	0.956790029201113	-0.051481890100586
BS00064077_51	3B	36	0.217545133799549	0.364678899082569	218	NA	NA	0.956790029201113	-0.053821596154954
wsnp_JD_c4413_5541190	3B	89	0.217800408776352	0.0825688073394495	218	NA	NA	0.956790029201113	0.0859260305488654
wsnp_Ex_c3990_7223090	6B	72	0.21788204293885	0.25	218	NA	NA	0.956790029201113	-0.0724853428700527
Excalibur_c21727_851	4B	71	0.21792323140976	0.254587155963303	218	NA	NA	0.956790029201113	-0.0531323882529904
wsnp_Ex_c5123_9087869	2B	114	0.218373609209954	0.220183486238532	218	NA	NA	0.956790029201113	0.0661015607690487
wsnp_Ex_c5123_9089025	2B	114	0.218678005871672	0.220183486238532	218	NA	NA	0.956790029201113	0.0668697478583908
Excalibur_rep_c106935_390	3B	71	0.218812800867749	0.399082568807339	218	NA	NA	0.956790029201113	-0.0546490234937735
tplb0035h03_1251	7B	145	0.219107159728776	0.181192660550459	218	NA	NA	0.956790029201113	-0.060145255361947
Ku_c7740_879	2B	93	0.219286088028803	0.279816513761468	218	NA	NA	0.956790029201113	-0.060500199772612
BS00022993_51	5B	58	0.21942018628739	0.314220183486238	218	NA	NA	0.956790029201113	-0.056086861192405
Jagger_c3839_60	3D	156	0.219721647046189	0.305045871559633	218	NA	NA	0.956790029201113	-0.0562510611981502
Excalibur_c20486_268	7A	128	0.219809728941637	0.447247706422018	218	NA	NA	0.956790029201113	0.0515364700938115
Kukri_c7827_1309	5D	204	0.219895112394789	0.330275229357798	218	NA	NA	0.956790029201113	0.0510333557246021
Kukri_c94792_127	2B	153	0.220163664099911	0.0986238532110092	218	NA	NA	0.956790029201113	-0.083358025765806
Kukri_c40035_258	2A	99	0.220227832321644	0.311926605504587	218	NA	NA	0.956790029201113	-0.0520074081390405
wsnp_Ku_c13052_20918857	4B	72	0.220686022694662	0.100917431192661	218	NA	NA	0.956790029201113	0.0752435674408218
wsnp_Ex_c16569_25082817	3B	141	0.220921701084957	0.341743119266055	218	NA	NA	0.956790029201113	-0.0533406268359471
BS00043082_51	2D	47	0.220955337783199	0.277522935779817	218	NA	NA	0.956790029201113	0.0589429422590886
wsnp_Ex_c431_848310	6A	12	0.221120470688191	0.38302752293578	218	NA	NA	0.956790029201113	0.0532849116689658
Excalibur_c431_1323	6A	12	0.221120470688329	0.38302752293578	218	NA	NA	0.956790029201113	-0.0532849116689498
Tdurum_contig52688_476	5B	124	0.221262857074665	0.440366972477064	218	NA	NA	0.956790029201113	0.0547375919784834
wsnp_Ra_c1020_2062200	1D	33	0.221501221351091	0.419724770642202	218	NA	NA	0.956790029201113	-0.0505407573002437
wsnp_Ex_c4244_7662955	5A	67	0.221652657815749	0.121559633027523	218	NA	NA	0.956790029201113	-0.0727414008853202
BS00022657_51	2B	91	0.221915564146692	0.327981651376147	218	NA	NA	0.956790029201113	0.074218169022636
RAC875_c15518_236	2D	97	0.222475028433031	0.463302752293578	218	NA	NA	0.956790029201113	0.0499664128218633
BS00022480_51	6B	92	0.222765391777359	0.220183486238532	218	NA	NA	0.956790029201113	-0.0571547048405598
IAAV1650	5A	90	0.222784399506149	0.158256880733945	218	NA	NA	0.956790029201113	0.061732658149019
Excalibur_rep_c68458_1536	7A	68	0.223350825253233	0.31651376146789	218	NA	NA	0.956790029201113	0.0497623893199446
BS00022025_51	3B	81	0.223385434140764	0.5	218	NA	NA	0.956790029201113	-0.0485287953172033
Excalibur_rep_c102881_88	7A	181	0.223461719237761	0.327981651376147	218	NA	NA	0.956790029201113	-0.049881280269009
Kukri_c82145_51	5B	133	0.223529438917955	0.126146788990826	218	NA	NA	0.956790029201113	0.0699435115468887
BS00033612_51	5B	30	0.223556592110863	0.174311926605505	218	NA	NA	0.956790029201113	-0.0652463521144497
RAC875_c13_1965	5A	45	0.224202733184308	0.277522935779817	218	NA	NA	0.956790029201113	-0.0531269913119683
wsnp_CAP8_c4597_2237727	6A	85	0.224354086613878	0.380733944954128	218	NA	NA	0.956790029201113	0.0568888681736865
BS00039492_51	5B	63	0.224383464631909	0.305045871559633	218	NA	NA	0.956790029201113	-0.0737227358027006
BS00034085_51	7A	140	0.22438653054957	0.442660550458716	218	NA	NA	0.956790029201113	-0.0502213603899371
Tdurum_contig51566_427	6A	128	0.22458170323481	0.0711009174311926	218	NA	NA	0.956790029201113	-0.0808775201195573
wsnp_Ex_c1097_2105209	3B	63	0.224642313815249	0.181192660550459	218	NA	NA	0.956790029201113	0.0602945943865123
Kukri_c67810_105	7B	76	0.224963483765606	0.213302752293578	218	NA	NA	0.956790029201113	-0.0707354982655772
wsnp_JD_c4699_5834958	2B	97	0.225061062758822	0.144495412844037	218	NA	NA	0.956790029201113	-0.0680704084252621
Tdurum_contig52086_129	1B	159	0.225417419049349	0.231651376146789	218	NA	NA	0.956790029201113	-0.0519411052319221
BS00106144_51	4B	75	0.225717949795826	0.362385321100917	218	NA	NA	0.956790029201113	0.0562530798751055
wsnp_Ex_c11120_18022932	5A	89	0.225948405366271	0.275229357798165	218	NA	NA	0.956790029201113	-0.0566492248814683
RAC875_rep_c91682_90	5A	81	0.2260229302904	0.243119266055046	218	NA	NA	0.956790029201113	0.0549328025321572
Excalibur_c25390_2483	6A	138	0.22608735546861	0.431192660550459	218	NA	NA	0.956790029201113	0.0525981908953916
RAC875_rep_c115090_51	3D	1	0.226125852965922	0.172018348623853	218	NA	NA	0.956790029201113	-0.0585710648021038
wsnp_Ex_c1725_3267186	6B	65	0.226152057900663	0.31651376146789	218	NA	NA	0.956790029201113	-0.0987430716209303
Kukri_c12079_204	3A	123	0.226393832149049	0.334862385321101	218	NA	NA	0.956790029201113	0.0485972754623276
BS00065722_51	1D	68	0.226499353386318	0.311926605504587	218	NA	NA	0.956790029201113	-0.0590752253338636
wsnp_Ex_c11131_18036595	5B	124	0.226887738059392	0.444954128440367	218	NA	NA	0.956790029201113	-0.0532123958718742
Kukri_c32700_104	2B	105	0.226991772644753	0.121559633027523	218	NA	NA	0.956790029201113	-0.0685494167416536
Excalibur_rep_c106283_82	6D	119	0.22713759660448	0.458715596330275	218	NA	NA	0.956790029201113	-0.0453123354107738
Ku_c31363_2165	1B	31	0.227392514886352	0.256880733944954	218	NA	NA	0.956790029201113	-0.0696140205720397
CAP7_c10833_215	5A	43	0.227506816436782	0.192660550458716	218	NA	NA	0.956790029201113	0.0630150057438428
CAP12_c2972_140	4A	119	0.227512074213039	0.376146788990826	218	NA	NA	0.956790029201113	-0.051786572207698
wsnp_Ex_c2325_4355706	6A	141	0.227784866175705	0.263761467889908	218	NA	NA	0.956790029201113	0.0546802138727216
wsnp_Ex_c36242_44232305	2A	102	0.227830362679325	0.284403669724771	218	NA	NA	0.956790029201113	0.0536797638063611
RFL_Contig5170_330	6A	17	0.227854112530638	0.174311926605505	218	NA	NA	0.956790029201113	-0.0625422637768338
BS00077533_51	5A	50	0.22805373070553	0.208715596330275	218	NA	NA	0.956790029201113	-0.0640815533873411
wsnp_Ex_c4612_8254533	1A	108	0.228267608553887	0.465596330275229	218	NA	NA	0.956790029201113	0.0598872638698431
RAC875_rep_c83825_236	5B	58	0.228477407329191	0.162844036697248	218	NA	NA	0.956790029201113	0.0785834703230535
Excalibur_c6255_1119	1A	70	0.229044723090238	0.0940366972477064	218	NA	NA	0.956790029201113	0.118288953313083
wsnp_CAP11_c1815_982483	1A	111	0.229283130334662	0.181192660550459	218	NA	NA	0.956790029201113	-0.0591965995630641
Tdurum_contig42083_757	4B	16	0.229469753432604	0.123853211009174	218	NA	NA	0.956790029201113	-0.0701741613803364
wsnp_Ex_c3695_6740339	2A	151	0.22962832654973	0.403669724770642	218	NA	NA	0.956790029201113	-0.057670534435335
Ex_c2171_2600	5A	148	0.229653874126245	0.197247706422018	218	NA	NA	0.956790029201113	-0.062556776236363
wsnp_Ku_c26213_36167499	7B	67	0.229930368967515	0.25	218	NA	NA	0.956790029201113	0.0628475456896069
Ku_c19185_1569	2D	137	0.229954777631821	0.227064220183486	218	NA	NA	0.956790029201113	0.0536706190097789
Kukri_c29560_455	5A	89	0.230047289760439	0.288990825688073	218	NA	NA	0.956790029201113	-0.0563767108968438
Tdurum_contig42487_1555	7A	213	0.230052325148586	0.43348623853211	218	NA	NA	0.956790029201113	-0.0496877468827144
Kukri_c3009_1374	6A	13	0.230140508509653	0.431192660550459	218	NA	NA	0.956790029201113	-0.0506873413780369
BS00064478_51	6B	119	0.230226785203643	0.194954128440367	218	NA	NA	0.956790029201113	0.0612029163148566
BobWhite_rep_c49102_169	3A	91	0.230271273802201	0.0940366972477064	218	NA	NA	0.956790029201113	0.0851060775236885
BS00078413_51	1B	134	0.230336021075017	0.470183486238532	218	NA	NA	0.956790029201113	-0.047811637184882
RFL_Contig1323_544	7D	23	0.230528214724078	0.236238532110092	218	NA	NA	0.956790029201113	0.0537936676948032
tplb0025f09_1853	4B	16	0.230532329810916	0.121559633027523	218	NA	NA	0.956790029201113	0.0708325901669991
wsnp_BF473744B_Ta_2_2	2B	107	0.230775927548449	0.119266055045872	218	NA	NA	0.956790029201113	-0.0763148992776284
Kukri_c74599_85	7A	46	0.230823494696004	0.369266055045872	218	NA	NA	0.956790029201113	-0.0492321760386183
BS00065422_51	3D	1	0.230950212531265	0.162844036697248	218	NA	NA	0.956790029201113	-0.0589614388519966
wsnp_Ku_c20011_29589089	5A	89	0.2309816967217	0.277522935779816	218	NA	NA	0.956790029201113	0.0566648174718978
BS00021999_51	6A	72	0.231064066172839	0.314220183486238	218	NA	NA	0.956790029201113	0.0631856467584058
RAC875_c62325_320	6A	41	0.231553916166672	0.247706422018349	218	NA	NA	0.956790029201113	-0.0522193723500948
RAC875_rep_c76047_63	1A	70	0.231614154962053	0.112385321100917	218	NA	NA	0.956790029201113	-0.0949434066750001
wsnp_BE426418A_Ta_2_2	3A	161	0.231778140858106	0.142201834862385	218	NA	NA	0.956790029201113	-0.0644232226242085
RAC875_rep_c112782_91	7A	98	0.23209217127332	0.325688073394495	218	NA	NA	0.956790029201113	-0.0632173788995232
wsnp_Ex_c6657_11523455	5D	207	0.232285297189032	0.325688073394495	218	NA	NA	0.956790029201113	-0.0494292993734131
BobWhite_c13238_386	5A	56	0.23251529281857	0.181192660550459	218	NA	NA	0.956790029201113	-0.0587845578657031
IAAV5469	5B	51	0.232599220319407	0.387614678899083	218	NA	NA	0.956790029201113	-0.052565218242286
wsnp_Ex_rep_c75281_72691359	5B	51	0.232599220319407	0.387614678899083	218	NA	NA	0.956790029201113	-0.052565218242286
RAC875_c21868_792	2B	68	0.23271645183022	0.282110091743119	218	NA	NA	0.956790029201113	0.0556407763559292
Kukri_c80104_809	3A	91	0.232929084945675	0.0917431192660551	218	NA	NA	0.956790029201113	0.0870484919872698
Tdurum_contig11121_834	3A	90	0.232929084945675	0.0917431192660551	218	NA	NA	0.956790029201113	0.0870484919872698
Kukri_c34195_357	3A	91	0.232929084947074	0.0917431192660551	218	NA	NA	0.956790029201113	-0.0870484919872609
Ku_c4349_1791	5B	41	0.233075115562689	0.23394495412844	218	NA	NA	0.956790029201113	-0.0738603584146986
BS00022666_51	2A	115	0.233486426066353	0.272935779816514	218	NA	NA	0.956790029201113	-0.049727719420984
BS00022226_51	6B	64	0.233569181244647	0.43348623853211	218	NA	NA	0.956790029201113	0.0927859259881956
BS00063823_51	5A	45	0.233845109505857	0.270642201834862	218	NA	NA	0.956790029201113	0.0525113566315092
BS00066226_51	6B	65	0.23387747152182	0.137614678899083	218	NA	NA	0.956790029201113	-0.0665292911112108
wsnp_Ku_c8391_14261321	4A	111	0.233906034751128	0.465596330275229	218	NA	NA	0.956790029201113	-0.0535632081147774
Excalibur_c3165_730	5B	115	0.234230245965694	0.410550458715596	218	NA	NA	0.956790029201113	-0.0517443256723062
wsnp_Ra_c16264_24873670	3B	32	0.234257405215699	0.371559633027523	218	NA	NA	0.956790029201113	-0.0464319122118297
wsnp_Ex_rep_c68175_66950387	6A	32	0.234307364055437	0.172018348623853	218	NA	NA	0.956790029201113	0.0613342122703315
Excalibur_c25921_230	2B	97	0.234391835336731	0.110091743119266	218	NA	NA	0.956790029201113	-0.0697888969555933
Kukri_c19251_579	7A	156	0.234392636561372	0.146788990825688	218	NA	NA	0.956790029201113	0.0655455192761991
RAC875_c100413_60	3B	69	0.234438554114291	0.222477064220183	218	NA	NA	0.956790029201113	0.0632654987026786
Kukri_c46526_103	5D	24	0.234500889873508	0.470183486238532	218	NA	NA	0.956790029201113	0.0471093171435015
tplb0034e07_1869	2B	19	0.234654314606489	0.415137614678899	218	NA	NA	0.956790029201113	0.0486309815617538
Ra_c11042_1500	1A	70	0.235036965535324	0.128440366972477	218	NA	NA	0.956790029201113	0.0908108411069684
Tdurum_contig10580_316	6A	22	0.235129379629405	0.408256880733945	218	NA	NA	0.956790029201113	-0.0488388092192427
Tdurum_contig12967_831	5A	50	0.235297226430417	0.208715596330275	218	NA	NA	0.956790029201113	0.0623694527386363
wsnp_Ex_rep_c102067_87314043	1A	108	0.235388276288205	0.458715596330275	218	NA	NA	0.956790029201113	0.0599151199948373
Excalibur_c47748_83	6B	64	0.235440137134961	0.197247706422018	218	NA	NA	0.956790029201113	0.0696543470092053
Ra_c27275_627	2B	89	0.235798757249229	0.268348623853211	218	NA	NA	0.956790029201113	0.0741634087003185
BobWhite_c13202_399	6B	122	0.235978317225032	0.149082568807339	218	NA	NA	0.956790029201113	-0.0677287376772426
wsnp_Ex_c5058_8981554	6B	63	0.236008212599913	0.378440366972477	218	NA	NA	0.956790029201113	-0.084526856241304
tplb0024i15_1754	1B	75	0.236129585244995	0.149082568807339	218	NA	NA	0.956790029201113	0.07176858486641
Kukri_c36879_83	2B	83	0.236668482089403	0.422018348623853	218	NA	NA	0.956790029201113	-0.0528666889261302
BS00046165_51	2B	114	0.236795900322197	0.206422018348624	218	NA	NA	0.956790029201113	0.0638980840794012
BS00065001_51	2A	163	0.236901833003755	0.350917431192661	218	NA	NA	0.956790029201113	0.055310326125678
BS00083706_51	3B	12	0.236921649335206	0.479357798165138	218	NA	NA	0.956790029201113	-0.0478569039042789
CAP12_c1906_217	1A	83	0.237514365044483	0.220183486238532	218	NA	NA	0.956790029201113	0.0548949112562873
BS00082460_51	6A	137	0.237866269677497	0.261467889908257	218	NA	NA	0.956790029201113	0.0540862421723887
wsnp_Ku_c1205_2398925	4A	61	0.2380328725178	0.055045871559633	218	NA	NA	0.956790029201113	0.0903191270994643
Tdurum_contig30576_247	4A	91	0.23812317550367	0.197247706422018	218	NA	NA	0.956790029201113	-0.0603827022545005
BobWhite_c34920_228	6B	65	0.238161401486361	0.185779816513761	218	NA	NA	0.956790029201113	0.0901729608343942
wsnp_Ex_rep_c68480_67305954	6B	65	0.238161401486361	0.185779816513761	218	NA	NA	0.956790029201113	0.0901729608343942
wsnp_Ra_c54050_57499377	6B	65	0.238161401486361	0.185779816513761	218	NA	NA	0.956790029201113	0.0901729608343942
Kukri_rep_c106786_230	2D	12	0.238276345606067	0.211009174311927	218	NA	NA	0.956790029201113	0.0531002027034102
wsnp_Ku_c21021_30712963	6A	85	0.238307788739368	0.399082568807339	218	NA	NA	0.956790029201113	0.0563488317956242
Tdurum_contig17712_115	5A	69	0.238502954957064	0.123853211009174	218	NA	NA	0.956790029201113	0.0660454216527526
IAAV4876	3B	51	0.238537523775097	0.224770642201835	218	NA	NA	0.956790029201113	0.0607716554708233
RAC875_c34968_514	5D	207	0.238627227009987	0.282110091743119	218	NA	NA	0.956790029201113	0.050141398727245
Tdurum_contig54957_525	6A	19	0.238761854919018	0.405963302752294	218	NA	NA	0.956790029201113	-0.0481784130354868
RAC875_c12821_466	6A	141	0.238790985475996	0.346330275229358	218	NA	NA	0.956790029201113	0.0510593880978476
wsnp_Ex_rep_c101994_87256479	5A	93	0.23922796083912	0.172018348623853	218	NA	NA	0.956790029201113	-0.0641190559826388
IACX7848	7A	161	0.239974880082942	0.245412844036697	218	NA	NA	0.956790029201113	-0.0522219854891208
wsnp_Ku_rep_c104517_90964418	1A	70	0.240018235343722	0.126146788990826	218	NA	NA	0.956790029201113	0.0947576895367526
IACX3047	1A	81	0.240123006932658	0.222477064220183	218	NA	NA	0.956790029201113	-0.0524937371931191
Ku_c59581_1412	2A	104	0.240250590639269	0.0573394495412844	218	NA	NA	0.956790029201113	0.0958669736493736
wsnp_Ex_rep_c66809_65185215	2A	104	0.240250590639269	0.0573394495412844	218	NA	NA	0.956790029201113	0.0958669736493736
wsnp_Ex_c31900_40635609	2A	104	0.24025059063942	0.0573394495412844	218	NA	NA	0.956790029201113	-0.0958669736493221
Kukri_c35975_593	7B	153	0.240321993846143	0.465596330275229	218	NA	NA	0.956790029201113	0.0517010056140812
BS00022127_51	7B	9	0.240372447350527	0.344036697247706	218	NA	NA	0.956790029201113	-0.0476289507758523
BS00068435_51	5A	123	0.240389160307392	0.341743119266055	218	NA	NA	0.956790029201113	-0.0457959705471076
BS00064369_51	4A	119	0.240999554196464	0.387614678899083	218	NA	NA	0.956790029201113	-0.0497257658759853
BS00062731_51	5B	105	0.241268127918556	0.419724770642202	218	NA	NA	0.956790029201113	0.0523515391574385
Excalibur_c42413_442	2D	97	0.241278802107174	0.293577981651376	218	NA	NA	0.956790029201113	-0.0504480359080901
Tdurum_contig70639_196	6B	65	0.241280831506972	0.325688073394495	218	NA	NA	0.956790029201113	-0.0743067403448023
BS00068863_51	7A	42	0.241326369834336	0.360091743119266	218	NA	NA	0.956790029201113	-0.0490046456478339
Tdurum_contig12551_233	5B	77	0.241384206335756	0.26605504587156	218	NA	NA	0.956790029201113	0.0655156701979323
BS00076261_51	2D	41	0.241777746221043	0.165137614678899	218	NA	NA	0.956790029201113	-0.0677072519714059
Excalibur_c39808_453	3A	123	0.242040682649282	0.197247706422018	218	NA	NA	0.956790029201113	0.0589646167343183
Kukri_c12817_59	3B	51	0.242800603793649	0.438073394495413	218	NA	NA	0.956790029201113	0.0505743789098112
Tdurum_contig77551_589	3B	51	0.242800603794023	0.438073394495413	218	NA	NA	0.956790029201113	-0.0505743789097863
RAC875_c63624_753	1B	41	0.242931080473806	0.137614678899083	218	NA	NA	0.956790029201113	0.0603533288672153
Ku_c34562_480	2B	72	0.243347940203794	0.158256880733945	218	NA	NA	0.956790029201113	-0.0662819415130826
Kukri_c3983_670	6B	65	0.243478629476675	0.190366972477064	218	NA	NA	0.956790029201113	0.0861889241706848
BS00079443_51	2A	106	0.243510787660093	0.428899082568807	218	NA	NA	0.956790029201113	0.051068251140169
wsnp_Ku_c2637_5009091	6D	19	0.243544652149141	0.465596330275229	218	NA	NA	0.956790029201113	-0.0439424919158355
Excalibur_c6501_477	3A	85	0.243613871620871	0.0894495412844037	218	NA	NA	0.956790029201113	0.0841627695408214
BS00022882_51	3A	89	0.243772878581503	0.144495412844037	218	NA	NA	0.956790029201113	0.0690663337079513
wsnp_BE443568A_Ta_2_1	3A	91	0.243772878582606	0.144495412844037	218	NA	NA	0.956790029201113	-0.0690663337078732
Tdurum_contig62593_410	6A	26	0.243809959474137	0.0527522935779817	218	NA	NA	0.956790029201113	-0.100784048764099
BS00100510_51	5A	94	0.243822584131532	0.217889908256881	218	NA	NA	0.956790029201113	-0.0528981353494924
BobWhite_c16847_99	3B	66	0.244052053902448	0.208715596330275	218	NA	NA	0.956790029201113	-0.0603861054595374
RAC875_c24285_1049	6D	156	0.244080102208407	0.165137614678899	218	NA	NA	0.956790029201113	0.0689947131985704
wsnp_Ex_c21129_30256617	6A	137	0.24412767064335	0.222477064220184	218	NA	NA	0.956790029201113	0.0559606550929885
BobWhite_c5457_1440	5A	63	0.244222468891766	0.176605504587156	218	NA	NA	0.956790029201113	0.061332074227046
Kukri_rep_c103857_458	5A	63	0.244222468891766	0.176605504587156	218	NA	NA	0.956790029201113	0.061332074227046
RAC875_c49940_385	5A	63	0.244222468891766	0.176605504587156	218	NA	NA	0.956790029201113	0.061332074227046
Excalibur_c24051_502	5A	93	0.244535464108913	0.169724770642202	218	NA	NA	0.956790029201113	-0.0634137231068941
BS00066447_51	5A	93	0.244535464108956	0.169724770642202	218	NA	NA	0.956790029201113	0.0634137231069403
wsnp_RFL_Contig2265_1693968	5A	93	0.244535464108956	0.169724770642202	218	NA	NA	0.956790029201113	0.0634137231069403
IACX5717	5D	205	0.244789494265482	0.227064220183486	218	NA	NA	0.956790029201113	0.0575864466586626
Tdurum_contig82378_561	4B	56	0.244850800440738	0.481651376146789	218	NA	NA	0.956790029201113	-0.0568232521879395
wsnp_BF202806B_Ta_2_8	7B	134	0.244980548129923	0.119266055045872	218	NA	NA	0.956790029201113	-0.0719281177023419
D_contig79290_372	3D	95	0.24500776680183	0.0825688073394495	218	NA	NA	0.956790029201113	0.0846079219334079
BS00066479_51	7B	134	0.245130108063568	0.259174311926605	218	NA	NA	0.956790029201113	-0.0514107527634806
Tdurum_contig59585_656	3A	124	0.245268942833677	0.19954128440367	218	NA	NA	0.956790029201113	0.0561068230462709
wsnp_Ra_c48052_53424490	5B	130	0.245272629397414	0.236238532110092	218	NA	NA	0.956790029201113	0.0637185142032095
wsnp_Ex_rep_c66651_64963120	5B	49	0.246075493188051	0.19954128440367	218	NA	NA	0.956790029201113	-0.0603318111446853
RAC875_c98401_90	5B	69	0.24609631752227	0.36697247706422	218	NA	NA	0.956790029201113	0.0911945723824061
wsnp_Ex_c22383_31576342	7A	98	0.246149127673807	0.311926605504587	218	NA	NA	0.956790029201113	0.0613343476700834
RAC875_c13895_763	3A	88	0.246422155807654	0.0894495412844037	218	NA	NA	0.956790029201113	0.0851563121793983
Kukri_c74960_427	5B	30	0.246477195138515	0.272935779816514	218	NA	NA	0.956790029201113	0.0492129051066357
BS00046164_51	2B	114	0.246586721679162	0.220183486238532	218	NA	NA	0.956790029201113	0.0672147186594714
wsnp_Ex_rep_c70299_69243401	2A	141	0.246623657677935	0.194954128440367	218	NA	NA	0.956790029201113	-0.0593136752286387
wsnp_Ra_c66636_64922359	2A	142	0.246623657677935	0.194954128440367	218	NA	NA	0.956790029201113	-0.0593136752286387
RAC875_c37871_249	6B	1	0.246677625055668	0.350917431192661	218	NA	NA	0.956790029201113	0.0497390845602261
CAP8_rep_c8022_270	2A	53	0.246862099209339	0.0779816513761468	218	NA	NA	0.956790029201113	0.0773986235195245
BS00070004_51	2A	113	0.247083683938304	0.428899082568807	218	NA	NA	0.956790029201113	0.0499180481958241
Ra_c22880_760	2A	104	0.247102540408238	0.055045871559633	218	NA	NA	0.956790029201113	0.0948654236514344
Kukri_c57491_156	2A	104	0.247102540408916	0.055045871559633	218	NA	NA	0.956790029201113	-0.094865423651413
BS00021780_51	1A	156	0.247138384778077	0.238532110091743	218	NA	NA	0.956790029201113	-0.0541535610514714
Excalibur_c22205_573	1B	135	0.247205912249728	0.240825688073394	218	NA	NA	0.956790029201113	0.0501705442621674
wsnp_Ex_c11106_18003332	7B	55	0.247243568452933	0.389908256880734	218	NA	NA	0.956790029201113	0.0488789575794382
wsnp_Ku_c11987_19473636	1B	58	0.247416343782886	0.169724770642202	218	NA	NA	0.956790029201113	-0.0876467077635716
wsnp_Ex_c38711_46173464	7B	77	0.247423847197725	0.405963302752294	218	NA	NA	0.956790029201113	0.0574834119328607
RAC875_c8890_148	7B	77	0.247423847198018	0.405963302752294	218	NA	NA	0.956790029201113	-0.0574834119328251
Tdurum_contig54957_624	3D	143	0.247590219659851	0.392201834862385	218	NA	NA	0.956790029201113	0.0474683044574533
RAC875_rep_c115433_378	2B	21	0.247595385022178	0.431192660550459	218	NA	NA	0.956790029201113	-0.0508049405948583
Kukri_c2118_264	3B	60	0.247719868925356	0.107798165137615	218	NA	NA	0.956790029201113	0.0733248673929694
BS00066230_51	3A	16	0.247868047317707	0.48394495412844	218	NA	NA	0.956790029201113	0.0461310189935524
RAC875_c48202_231	7A	42	0.247938242661919	0.350917431192661	218	NA	NA	0.956790029201113	0.0489006214362462
BobWhite_c10238_127	2B	90	0.248001420951587	0.270642201834862	218	NA	NA	0.956790029201113	0.0713577617821777
BS00070001_51	2B	89	0.248001420951587	0.270642201834862	218	NA	NA	0.956790029201113	0.0713577617821777
IAAV980	2B	89	0.248001420951587	0.270642201834862	218	NA	NA	0.956790029201113	0.0713577617821777
BS00107804_51	2A	122	0.248024674029938	0.364678899082569	218	NA	NA	0.956790029201113	0.0483665904289197
IAAV1101	2B	82	0.248057357271053	0.435779816513761	218	NA	NA	0.956790029201113	0.0517929674330979
Tdurum_contig77759_52	7A	60	0.248400703133122	0.323394495412844	218	NA	NA	0.956790029201113	0.0471883336361572
wsnp_Ex_c7246_12443506	2B	91	0.248475649915757	0.327981651376147	218	NA	NA	0.956790029201113	-0.0702604332009926
RAC875_c3672_705	5D	200	0.248505730738151	0.48394495412844	218	NA	NA	0.956790029201113	0.0499869414671714
RAC875_rep_c107515_508	6B	66	0.2485692267582	0.339449541284404	218	NA	NA	0.956790029201113	0.0663379868977216
Excalibur_c23462_677	6B	65	0.2490053784355	0.311926605504587	218	NA	NA	0.956790029201113	-0.0933760012957521
CAP8_rep_c8162_101	2B	112	0.249109338309722	0.0527522935779817	218	NA	NA	0.956790029201113	0.101125334857226
Excalibur_c40976_111	2B	109	0.249109338309722	0.0527522935779817	218	NA	NA	0.956790029201113	0.101125334857226
wsnp_Ex_c10342_16938528	7B	55	0.249491535335066	0.392201834862385	218	NA	NA	0.956790029201113	-0.0492124216517489
Ra_c3470_1551	7B	73	0.249833808136094	0.0688073394495413	218	NA	NA	0.956790029201113	0.0850464462219218
IACX2250	6A	81	0.249922654616045	0.327981651376147	218	NA	NA	0.956790029201113	-0.060889725946538
wsnp_Ku_c3081_5776947	4A	58	0.250320392844085	0.490825688073394	218	NA	NA	0.956790029201113	0.0490122179357932
RAC875_c44365_203	3B	68	0.250490878557843	0.36697247706422	218	NA	NA	0.956790029201113	0.0545564927414652
BS00091763_51	2A	167	0.250540919654002	0.428899082568807	218	NA	NA	0.956790029201113	-0.0491309526995032
Excalibur_c94383_157	2B	157	0.250672197829845	0.188073394495413	218	NA	NA	0.956790029201113	-0.059252793636805
BobWhite_c2822_228	2B	161	0.250939291042054	0.236238532110092	218	NA	NA	0.956790029201113	-0.0504672844649185
RAC875_c24504_119	3B	100	0.250964194522381	0.130733944954128	218	NA	NA	0.956790029201113	0.0617789166918357
CAP7_c3847_204	1B	44	0.251186670561638	0.43348623853211	218	NA	NA	0.956790029201113	-0.0500110000912066
wsnp_Ex_c19602_28584250	6B	57	0.251242595954676	0.181192660550459	218	NA	NA	0.956790029201113	0.0848877265720347
Kukri_c63336_621	1B	109	0.251490588982988	0.490825688073395	218	NA	NA	0.956790029201113	-0.0440286018037099
D_contig25212_98	2B	90	0.251526969356766	0.288990825688073	218	NA	NA	0.956790029201113	0.0547479338041654
BS00102773_51	7A	97	0.25156578118111	0.465596330275229	218	NA	NA	0.956790029201113	-0.0487036939738879
wsnp_Ex_rep_c103087_88124573	1A	70	0.251660767234677	0.401376146788991	218	NA	NA	0.956790029201113	0.0541137144298141
Excalibur_c47013_1503	1A	105	0.251775282797092	0.493119266055046	218	NA	NA	0.956790029201113	0.0544853485097505
BS00093201_51	2A	123	0.251841137101438	0.410550458715596	218	NA	NA	0.956790029201113	0.0465501887270747
wsnp_Ex_c12618_20079758	6B	56	0.251879542566957	0.0711009174311927	218	NA	NA	0.956790029201113	0.103929324917376
Excalibur_c53516_119	2B	68	0.252003217149982	0.284403669724771	218	NA	NA	0.956790029201113	0.0533057617559578
D_F1BEJMU01DOR77_203	1D	56	0.252123798830575	0.139908256880734	218	NA	NA	0.956790029201113	-0.0629575967874647
wsnp_Ra_c16850_25605248	6B	65	0.252389301665898	0.188073394495413	218	NA	NA	0.956790029201113	0.0862923795980066
wsnp_Ex_rep_c68193_66971396	3B	83	0.252409133953225	0.155963302752294	218	NA	NA	0.956790029201113	-0.0599802443853203
IAAV942	7A	134	0.252444724011918	0.0596330275229358	218	NA	NA	0.956790029201113	0.0917015409790523
IAAV7473	1D	93	0.252494050804584	0.389908256880734	218	NA	NA	0.956790029201113	0.0621805666563802
Excalibur_c34189_122	7A	211	0.252764169901669	0.208715596330275	218	NA	NA	0.956790029201113	0.0549601572621228
BS00029548_51	3B	66	0.252797291150373	0.215596330275229	218	NA	NA	0.956790029201113	-0.0615048825821134
BS00110642_51	7D	27	0.252893826852167	0.176605504587156	218	NA	NA	0.956790029201113	0.0605000669194808
RAC875_c27530_860	2A	151	0.253137848266597	0.408256880733945	218	NA	NA	0.956790029201113	-0.0545936968700289
Jagger_c10188_98	2B	154	0.253261653890096	0.0940366972477064	218	NA	NA	0.956790029201113	-0.085440841043761
Tdurum_contig52096_330	7B	157	0.253535401359766	0.360091743119266	218	NA	NA	0.956790029201113	0.0482163515481098
RFL_Contig3425_378	7A	119	0.254383508783212	0.0688073394495413	218	NA	NA	0.956790029201113	-0.0831363357493862
Jagger_c2707_152	3B	66	0.254408833234889	0.211009174311927	218	NA	NA	0.956790029201113	0.058769334595695
RFL_Contig3591_1832	3B	35	0.254526141754635	0.215596330275229	218	NA	NA	0.956790029201113	0.0564662231311654
Kukri_c30390_1731	6B	76	0.254532851265191	0.128440366972477	218	NA	NA	0.956790029201113	0.0642867570784631
Tdurum_contig54784_485	2B	116	0.254580248175182	0.419724770642202	218	NA	NA	0.956790029201113	-0.0757275503424282
Kukri_c58054_59	3B	132	0.254641809491492	0.288990825688073	218	NA	NA	0.956790029201113	0.052187872651448
RAC875_rep_c114236_188	2D	41	0.254667558444093	0.337155963302752	218	NA	NA	0.956790029201113	-0.0464601465656642
Kukri_c26517_691	7A	134	0.255031604469958	0.229357798165138	218	NA	NA	0.956790029201113	0.0541562878013337
BS00036397_51	6A	85	0.255328712661977	0.373853211009174	218	NA	NA	0.956790029201113	-0.0542993749734215
IAAV5507	3A	177	0.255720052596148	0.327981651376147	218	NA	NA	0.956790029201113	0.0481731883068086
Excalibur_c7051_1027	2B	138	0.256106883641526	0.355504587155963	218	NA	NA	0.956790029201113	-0.0537744681203094
Ra_c27465_564	4B	68	0.256604981342997	0.112385321100917	218	NA	NA	0.956790029201113	0.0684286917225592
Tdurum_contig14482_1073	2A	151	0.256634762583058	0.373853211009174	218	NA	NA	0.956790029201113	0.0545449435184366
BS00003816_51	1D	116	0.256782421090291	0.227064220183486	218	NA	NA	0.956790029201113	0.0566925947097658
IAAV9044	3A	177	0.256933614055098	0.323394495412844	218	NA	NA	0.956790029201113	0.0481461158717096
Kukri_c40953_658	2B	91	0.25703340351261	0.38302752293578	218	NA	NA	0.956790029201113	-0.0733866533468586
Ex_c31468_763	6D	156	0.257567239430145	0.162844036697248	218	NA	NA	0.956790029201113	0.066742589651561
wsnp_Ex_c6117_10704945	5A	27	0.257780682743041	0.360091743119266	218	NA	NA	0.956790029201113	0.0557717417795018
Kukri_rep_c103404_314	7D	26	0.257971185177714	0.121559633027523	218	NA	NA	0.956790029201113	0.0679583491232876
Excalibur_rep_c79414_306	4B	37	0.258325053052545	0.362385321100917	218	NA	NA	0.956790029201113	-0.0493247063673365
wsnp_Ku_c27759_37702654	2B	96	0.258367797282346	0.314220183486238	218	NA	NA	0.956790029201113	-0.0515920344631482
BS00011047_51	2B	134	0.258485103524669	0.371559633027523	218	NA	NA	0.956790029201113	-0.0550916132989983
Ku_c22990_969	7B	143	0.258842151781625	0.30045871559633	218	NA	NA	0.956790029201113	-0.0471860739132453
BS00000445_51	3A	101	0.258873182984884	0.472477064220184	218	NA	NA	0.956790029201113	0.0478774695415574
RAC875_rep_c76772_850	7A	126	0.259131835596127	0.174311926605505	218	NA	NA	0.956790029201113	-0.0595717338787978
RFL_Contig3841_2409	4A	137	0.259417733955385	0.0802752293577982	218	NA	NA	0.956790029201113	-0.0913120814133492
wsnp_Ku_c42539_50247333	7A	152	0.259479923579547	0.305045871559633	218	NA	NA	0.956790029201113	-0.0457821100953559
wsnp_Ku_c28104_38042857	7A	230	0.259632967724495	0.360091743119266	218	NA	NA	0.956790029201113	-0.0511574460516186
Ku_c63748_1264	2B	41	0.259782506587405	0.165137614678899	218	NA	NA	0.956790029201113	0.0590923051257324
IACX5800	2A	142	0.259868587999078	0.378440366972477	218	NA	NA	0.956790029201113	-0.0455682221393801
Ex_c5902_360	5A	20	0.260743927837921	0.344036697247706	218	NA	NA	0.956790029201113	0.0543981645322447
RFL_Contig4977_2333	1B	76	0.260896306006772	0.121559633027523	218	NA	NA	0.956790029201113	-0.0682298812148758
RAC875_c58425_331	6B	9	0.261021929093046	0.43348623853211	218	NA	NA	0.956790029201113	0.0422866132173976
wsnp_Ex_rep_c70174_69125822	3B	65	0.261350879947399	0.240825688073394	218	NA	NA	0.956790029201113	-0.0652212419801721
IACX6009	5B	72	0.261775556238063	0.211009174311927	218	NA	NA	0.956790029201113	-0.0776575373502588
Excalibur_c61603_1052	7A	202	0.261812435083581	0.396788990825688	218	NA	NA	0.956790029201113	0.0453198407624171
BobWhite_c30622_180	2B	82	0.261904303182048	0.41743119266055	218	NA	NA	0.956790029201113	0.0504210796934998
wsnp_Ku_c35090_44349446	5B	30	0.261974957498365	0.270642201834862	218	NA	NA	0.956790029201113	-0.0480597196862895
BobWhite_rep_c51612_864	2D	41	0.262217371379453	0.172018348623853	218	NA	NA	0.956790029201113	0.0647776542790304
RAC875_c62223_86	3B	92	0.26222114371162	0.103211009174312	218	NA	NA	0.956790029201113	0.0693763430169128
wsnp_Ex_rep_c70299_69243835	2A	141	0.26246979645901	0.192660550458716	218	NA	NA	0.956790029201113	0.0576083715011464
BS00105878_51	3B	95	0.262590849993342	0.486238532110092	218	NA	NA	0.956790029201113	-0.0423749997776213
IAAV2376	2A	102	0.262917449945708	0.284403669724771	218	NA	NA	0.956790029201113	0.0487063064402378
wsnp_BE399688B_Ta_2_1	2B	93	0.262971555671001	0.256880733944954	218	NA	NA	0.956790029201113	-0.0565225951201853
RAC875_c12181_1166	4A	71	0.263096677306182	0.362385321100917	218	NA	NA	0.956790029201113	0.0477203974800489
CAP7_c4064_162	5A	138	0.263128952121585	0.19954128440367	218	NA	NA	0.956790029201113	0.0525318481774999
BS00068506_51	6B	83	0.263165945118584	0.252293577981651	218	NA	NA	0.956790029201113	-0.0507204472501162
BS00079237_51	7A	35	0.263530958409302	0.321100917431193	218	NA	NA	0.956790029201113	0.0475416914607969
BS00009331_51	6A	41	0.26413939400405	0.410550458715596	218	NA	NA	0.956790029201113	0.0461674742762028
wsnp_RFL_Contig1418_565105	2B	97	0.264613357408928	0.422018348623853	218	NA	NA	0.956790029201113	-0.0505536843884258
IACX6223	2B	82	0.264857032544384	0.415137614678899	218	NA	NA	0.956790029201113	-0.0510946053315813
BS00109319_51	7A	136	0.26494581721875	0.215596330275229	218	NA	NA	0.956790029201113	0.0582208429646869
RAC875_rep_c78007_425	7B	135	0.264995616141398	0.426605504587156	218	NA	NA	0.956790029201113	0.043108181153686
Tdurum_contig41945_748	1B	100	0.265027641424728	0.123853211009174	218	NA	NA	0.956790029201113	-0.0636259229278924
wsnp_Ku_c21316_31053745	1A	82	0.26515841202967	0.229357798165138	218	NA	NA	0.956790029201113	0.0520343834271131
Excalibur_c20260_137	5A	75	0.265189305958272	0.112385321100917	218	NA	NA	0.956790029201113	-0.0919976112982397
wsnp_Ex_c22089_31270950	6A	72	0.26534724414636	0.30045871559633	218	NA	NA	0.956790029201113	0.0596603265422289
wsnp_BE490147A_Ta_2_1	6A	85	0.265399575342654	0.380733944954128	218	NA	NA	0.956790029201113	0.053153620212953
wsnp_Ex_c9502_15748469	6A	85	0.265399575342654	0.380733944954128	218	NA	NA	0.956790029201113	0.053153620212953
BS00046264_51	6B	110	0.265406560869028	0.486238532110092	218	NA	NA	0.956790029201113	-0.0488586976322587
wsnp_BE488779D_Ta_1_2	2D	41	0.265601012860953	0.160550458715596	218	NA	NA	0.956790029201113	-0.0650491368528847
wsnp_BF293181A_Ta_2_4	7A	136	0.265806322725008	0.110091743119266	218	NA	NA	0.956790029201113	0.0763277777610956
wsnp_Ex_c1520_2906995	4A	43	0.265871434462626	0.139908256880734	218	NA	NA	0.956790029201113	-0.0590483284797898
wsnp_Ex_c3025_5587183	6B	110	0.266130154438507	0.451834862385321	218	NA	NA	0.956790029201113	-0.0482601053386311
Kukri_c4599_482	3B	68	0.266924748026788	0.369266055045872	218	NA	NA	0.956790029201113	-0.0517961777266898
BS00108573_51	7B	77	0.267144888721703	0.426605504587156	218	NA	NA	0.956790029201113	0.0524579207008955
Ra_c10284_405	3D	70	0.267389157356562	0.360091743119266	218	NA	NA	0.956790029201113	-0.0492566120548297
RAC875_rep_c85751_123	6B	72	0.267507756366782	0.19954128440367	218	NA	NA	0.956790029201113	-0.0634100159889073
BS00011869_51	3B	71	0.267722484612438	0.130733944954128	218	NA	NA	0.956790029201113	-0.0713076851638021
Excalibur_rep_c69149_1588	2A	151	0.267738338674556	0.378440366972477	218	NA	NA	0.956790029201113	0.0534988474102249
Kukri_c11325_337	7A	98	0.267785793759683	0.321100917431193	218	NA	NA	0.956790029201113	0.0583505398325102
Excalibur_rep_c69054_795	6A	141	0.267842059585136	0.373853211009174	218	NA	NA	0.956790029201113	0.0452238328132673
IACX5762	4B	60	0.267877364632427	0.435779816513761	218	NA	NA	0.956790029201113	-0.0573395234791647
wsnp_Ex_c9722_16062937	1A	92	0.268047362916622	0.422018348623853	218	NA	NA	0.956790029201113	-0.0459337407816669
Kukri_c67546_342	2B	91	0.268073818029626	0.36697247706422	218	NA	NA	0.956790029201113	0.0697283253917469
wsnp_Ra_c27839_37354085	6B	65	0.268162015529975	0.318807339449541	218	NA	NA	0.956790029201113	0.092859474467744
Excalibur_c7823_397	6B	65	0.268162015530538	0.318807339449541	218	NA	NA	0.956790029201113	-0.0928594744676587
wsnp_Ex_c8843_14783989	6B	65	0.268162015530538	0.318807339449541	218	NA	NA	0.956790029201113	-0.0928594744676587
wsnp_Ex_c18662_27538313	1A	70	0.268292205492151	0.107798165137615	218	NA	NA	0.956790029201113	0.0888409867339117
Excalibur_c5193_64	2B	155	0.268751010781631	0.169724770642202	218	NA	NA	0.956790029201113	-0.0619576467246912
Tdurum_contig67656_387	1B	100	0.268765665900275	0.128440366972477	218	NA	NA	0.956790029201113	-0.0624698536952835
wsnp_Ex_c7447_12752449	1B	78	0.26884683346396	0.103211009174312	218	NA	NA	0.956790029201113	0.070881327411449
wsnp_Ex_c7447_12751589	1B	79	0.268846833464159	0.103211009174312	218	NA	NA	0.956790029201113	-0.0708813274114135
BobWhite_c11512_157	5A	63	0.269234388137884	0.272935779816514	218	NA	NA	0.956790029201113	-0.0525173433960617
BobWhite_c30232_154	3A	91	0.269304692511295	0.139908256880734	218	NA	NA	0.956790029201113	0.0647417157415191
Jagger_c1423_102	6A	141	0.26944051068421	0.291284403669725	218	NA	NA	0.956790029201113	-0.0497487105627101
BS00108019_51	5B	51	0.269443348931252	0.217889908256881	218	NA	NA	0.956790029201113	-0.0497109544022436
D_contig78519_72	7D	23	0.269525419614807	0.220183486238532	218	NA	NA	0.956790029201113	-0.0494821396540743
BS00068083_51	1B	78	0.269551582778456	0.128440366972477	218	NA	NA	0.956790029201113	-0.0636267134020727
Kukri_c25794_863	3B	72	0.269610752922007	0.261467889908257	218	NA	NA	0.956790029201113	-0.0541750140438069
Tdurum_contig93330_656	1B	148	0.270178970610433	0.380733944954128	218	NA	NA	0.956790029201113	-0.0442372694839186
IACX1444	2D	41	0.27039587725277	0.357798165137615	218	NA	NA	0.956790029201113	0.0527814118027266
Kukri_c63505_174	2D	41	0.27039587725277	0.357798165137615	218	NA	NA	0.956790029201113	0.0527814118027266
RAC875_rep_c108908_72	2D	41	0.270395877252995	0.357798165137615	218	NA	NA	0.956790029201113	-0.0527814118027017
Tdurum_contig13879_352	1B	159	0.270418843507458	0.259174311926606	218	NA	NA	0.956790029201113	0.0499125275664962
BS00024065_51	7B	76	0.27048073789105	0.149082568807339	218	NA	NA	0.956790029201113	-0.0695859688039491
Kukri_c637_974	5B	218	0.270650099918307	0.169724770642202	218	NA	NA	0.956790029201113	-0.0694243896748503
Tdurum_contig29563_257	2D	8	0.270755602370634	0.277522935779816	218	NA	NA	0.956790029201113	-0.0443408614067309
BS00089283_51	4A	38	0.271303389073488	0.465596330275229	218	NA	NA	0.956790029201113	0.0456313120469254
Kukri_c8835_112	5A	37	0.271333237396561	0.231651376146789	218	NA	NA	0.956790029201113	0.0492725254414665
wsnp_Ex_c19134_28056012	5A	37	0.271333237396561	0.231651376146789	218	NA	NA	0.956790029201113	0.0492725254414665
BS00099700_51	5A	37	0.271333237397	0.231651376146789	218	NA	NA	0.956790029201113	-0.0492725254414257
wsnp_Ex_c7830_13323473	5A	50	0.2715285069261	0.0756880733944954	218	NA	NA	0.956790029201113	-0.0893814200953607
wsnp_Ku_c18534_27848426	6A	72	0.271703720148874	0.277522935779817	218	NA	NA	0.956790029201113	-0.0549349154415086
BS00011578_51	6A	141	0.271743040748547	0.353211009174312	218	NA	NA	0.956790029201113	-0.0468180053411889
Kukri_s117946_404	3A	177	0.271940932792064	0.105504587155963	218	NA	NA	0.956790029201113	-0.0743390654864129
BobWhite_rep_c50145_387	5A	37	0.272073154712066	0.362385321100917	218	NA	NA	0.956790029201113	-0.0507677098080705
BS00102622_51	3B	62	0.272191411363045	0.229357798165138	218	NA	NA	0.956790029201113	-0.0554607986175739
BS00011570_51	3B	62	0.272191411363462	0.229357798165138	218	NA	NA	0.956790029201113	0.0554607986176094
RAC875_c49291_156	5B	129	0.272388282937836	0.222477064220183	218	NA	NA	0.956790029201113	0.0571000443225955
Kukri_rep_c107975_95	6D	156	0.272420410159199	0.165137614678899	218	NA	NA	0.956790029201113	-0.0636109168972379
BS00097939_51	3A	173	0.272603989954001	0.149082568807339	218	NA	NA	0.956790029201113	-0.0569795280205057
RAC875_c45702_412	2D	41	0.272657751727403	0.172018348623853	218	NA	NA	0.956790029201113	0.0621283103876529
Ex_c13534_401	5A	27	0.272923832640621	0.341743119266055	218	NA	NA	0.956790029201113	0.0526945449124483
BS00084668_51	2B	20	0.273024348855358	0.231651376146789	218	NA	NA	0.956790029201113	-0.0494008291870767
Kukri_c40909_784	3B	66	0.273061323408132	0.135321100917431	218	NA	NA	0.956790029201113	0.0698258493530961
CAP11_c3827_198	6A	74	0.273158017384071	0.208715596330275	218	NA	NA	0.956790029201113	-0.0641805270913114
IACX1412	2B	93	0.273419189445634	0.176605504587156	218	NA	NA	0.956790029201113	-0.0581913477283535
wsnp_Ex_c45094_50985067	2B	93	0.273419189445634	0.176605504587156	218	NA	NA	0.956790029201113	-0.0581913477283535
CAP12_c3551_85	3B	88	0.273609768425358	0.0756880733944954	218	NA	NA	0.956790029201113	0.0782724405077335
wsnp_Ex_c2526_4715978	5A	100	0.273751429733498	0.41743119266055	218	NA	NA	0.956790029201113	-0.0421917776189442
BS00001478_51	3A	101	0.27380697566321	0.481651376146789	218	NA	NA	0.956790029201113	0.0461867623103167
Excalibur_c560_180	5B	69	0.274150266101035	0.364678899082569	218	NA	NA	0.956790029201113	-0.0864406600029
BS00080749_51	2D	42	0.274174587585156	0.121559633027523	218	NA	NA	0.956790029201113	-0.0634888122230848
wsnp_Ra_c389_826890	7A	241	0.274220096063685	0.325688073394495	218	NA	NA	0.956790029201113	0.0424399914613538
Kukri_rep_c104865_57	5D	207	0.274343848315821	0.334862385321101	218	NA	NA	0.956790029201113	0.0451777171816481
CAP11_c315_247	4A	51	0.274404927131636	0.327981651376147	218	NA	NA	0.956790029201113	-0.0474133720712597
IACX7714	7D	136	0.274418071561226	0.107798165137615	218	NA	NA	0.956790029201113	-0.0747797855721757
Excalibur_c12875_864	3A	16	0.274463445995265	0.474770642201835	218	NA	NA	0.956790029201113	0.0431350861736846
Tdurum_contig50954_880	3B	51	0.274956052551069	0.247706422018349	218	NA	NA	0.956790029201113	0.0550756982803478
RAC875_c13410_2221	5B	218	0.275107406429491	0.327981651376147	218	NA	NA	0.956790029201113	0.0448690309236
wsnp_Ra_c41135_48426638	3B	51	0.275403327352593	0.30045871559633	218	NA	NA	0.956790029201113	-0.0519497890811991
Excalibur_c4847_631	2A	106	0.275498391582518	0.284403669724771	218	NA	NA	0.956790029201113	0.0486576422037324
wsnp_Ex_c99215_85409445	6A	72	0.27597612374819	0.268348623853211	218	NA	NA	0.956790029201113	0.0553635684714493
Excalibur_c49743_97	3A	130	0.276057107862099	0.220183486238532	218	NA	NA	0.956790029201113	0.0499350940611212
tplb0028p23_691	3B	51	0.276596705332868	0.231651376146789	218	NA	NA	0.956790029201113	-0.0530254562292782
CAP7_c4056_108	2A	144	0.276763402300026	0.405963302752294	218	NA	NA	0.956790029201113	-0.0481424782087458
RAC875_c68120_285	5A	63	0.276876171529272	0.270642201834862	218	NA	NA	0.956790029201113	-0.0521426266665159
wsnp_Ex_c10596_17293192	2B	72	0.276898778439341	0.0802752293577982	218	NA	NA	0.956790029201113	-0.079247804438225
Ra_c69221_1167	5A	42	0.276947016778407	0.493119266055046	218	NA	NA	0.956790029201113	-0.0505440551868297
RAC875_c5556_328	1B	75	0.276951515336926	0.126146788990826	218	NA	NA	0.956790029201113	-0.0702149029213039
RAC875_rep_c103893_601	2D	41	0.277344379744708	0.176605504587156	218	NA	NA	0.956790029201113	0.0601868441751616
RAC875_c86270_269	5A	51	0.277413372583287	0.461009174311927	218	NA	NA	0.956790029201113	0.044895194246287
BS00070626_51	7A	136	0.277445064173037	0.169724770642202	218	NA	NA	0.956790029201113	0.053400757594396
Tdurum_contig81947_779	7A	241	0.277752766180837	0.130733944954128	218	NA	NA	0.956790029201113	-0.0593709209455771
RAC875_c52566_551	2B	89	0.277883555891589	0.206422018348624	218	NA	NA	0.956790029201113	0.0699348185386732
IAAV7221	4B	6	0.277908885488109	0.0504587155963303	218	NA	NA	0.956790029201113	0.0874955873493146
Tdurum_contig52015_1320	7A	35	0.27824642984828	0.325688073394495	218	NA	NA	0.956790029201113	0.046060485542835
BS00009531_51	5A	56	0.278271864476175	0.444954128440367	218	NA	NA	0.956790029201113	0.0423376907838779
IAAV7575	1B	63	0.278370250413158	0.130733944954128	218	NA	NA	0.956790029201113	0.11393475267721
RAC875_c9930_191	3B	110	0.278458919072092	0.334862385321101	218	NA	NA	0.956790029201113	0.0422652215958585
BS00040742_51	3B	88	0.278475771044709	0.0802752293577982	218	NA	NA	0.956790029201113	0.0755638946691128
wsnp_Ex_c13230_20872924	6A	27	0.278558844941329	0.259174311926606	218	NA	NA	0.956790029201113	-0.0517028667396353
Ku_c915_507	5A	86	0.278869481266813	0.146788990825688	218	NA	NA	0.956790029201113	0.0593654235538903
RAC875_c13696_226	7A	131	0.278874790655327	0.410550458715596	218	NA	NA	0.956790029201113	-0.0477336615491737
RFL_Contig617_1357	5D	207	0.279073716874543	0.325688073394495	218	NA	NA	0.956790029201113	-0.0445469188733743
Kukri_c48943_1149	4A	102	0.279341737634772	0.114678899082569	218	NA	NA	0.956790029201113	0.0615966261772964
wsnp_JD_c8448_9444839	5A	27	0.279360278355417	0.346330275229358	218	NA	NA	0.956790029201113	0.0524052674402711
BobWhite_c28819_517	2A	108	0.279556006212806	0.458715596330275	218	NA	NA	0.956790029201113	0.0464606039522231
Kukri_rep_c72329_163	5A	64	0.279719828186889	0.176605504587156	218	NA	NA	0.956790029201113	-0.0567460532258099
Tdurum_contig13653_255	2B	104	0.280064779241684	0.213302752293578	218	NA	NA	0.956790029201113	-0.0553590147580287
RAC875_c3956_275	3B	12	0.280291065719842	0.495412844036697	218	NA	NA	0.956790029201113	0.0450719918426827
RAC875_rep_c72959_187	7B	157	0.28038677826778	0.444954128440367	218	NA	NA	0.956790029201113	0.0463902787376647
Ra_c4668_825	6A	12	0.280482019011514	0.373853211009174	218	NA	NA	0.956790029201113	-0.046376083272655
BS00096853_51	6A	22	0.28074434105203	0.419724770642202	218	NA	NA	0.956790029201113	-0.0449138343188906
BS00063577_51	2B	90	0.280767083597002	0.403669724770642	218	NA	NA	0.956790029201113	0.0683365297657375
Kukri_rep_c103261_918	2B	29	0.280893132184944	0.0665137614678899	218	NA	NA	0.956790029201113	0.08118880251088
Excalibur_rep_c103301_387	7A	136	0.280958627730328	0.495412844036697	218	NA	NA	0.956790029201113	-0.0471198452380577
wsnp_Ex_c20386_29451037	4A	40	0.28096004698842	0.204128440366972	218	NA	NA	0.956790029201113	0.0500405526093566
wsnp_Ex_c163_321026	2B	67	0.2813970621931	0.270642201834862	218	NA	NA	0.956790029201113	-0.0499077046607574
RAC875_c48687_681	6A	141	0.281467387982366	0.438073394495413	218	NA	NA	0.956790029201113	-0.0467163867146354
BS00010886_51	5B	68	0.281881760443485	0.376146788990826	218	NA	NA	0.956790029201113	0.0852726831105031
wsnp_Ex_c1318_2519998	1D	87	0.281916687595563	0.243119266055046	218	NA	NA	0.956790029201113	-0.0722418466549435
Excalibur_c44731_1000	1A	70	0.281956445501935	0.0894495412844036	218	NA	NA	0.956790029201113	-0.0975845250129055
CAP8_c1305_148	1D	45	0.282159297804141	0.295871559633027	218	NA	NA	0.956790029201113	0.0497764745271567
CAP8_c3129_381	2A	155	0.282285029976603	0.371559633027523	218	NA	NA	0.956790029201113	0.051294566252519
IACX5832	5A	27	0.282342803879069	0.270642201834862	218	NA	NA	0.956790029201113	-0.0457490544140509
BobWhite_c20514_70	4A	41	0.282858472159712	0.130733944954128	218	NA	NA	0.956790029201113	0.0562036290825176
Excalibur_c15335_197	6B	66	0.283407591349757	0.197247706422018	218	NA	NA	0.956790029201113	0.0584143138543354
wsnp_Ex_c1988_3742022	6D	25	0.283904530042992	0.399082568807339	218	NA	NA	0.956790029201113	0.0407747469416666
Tdurum_contig13879_919	1B	160	0.284068726307052	0.309633027522936	218	NA	NA	0.956790029201113	0.0452358623610252
BobWhite_c40602_313	6A	137	0.284421061595964	0.238532110091743	218	NA	NA	0.956790029201113	-0.0491223351819574
Tdurum_contig52015_426	7A	35	0.284524879056124	0.339449541284404	218	NA	NA	0.956790029201113	-0.0448467780441302
RAC875_c35846_671	1D	93	0.284531986214127	0.410550458715596	218	NA	NA	0.956790029201113	0.0594216461928667
BS00023074_51	3B	63	0.28474838409259	0.169724770642202	218	NA	NA	0.956790029201113	-0.058119490746364
RAC875_c3492_2195	7B	67	0.284854679421888	0.256880733944954	218	NA	NA	0.956790029201113	0.0572285718108745
Kukri_rep_c107435_940	5A	43	0.284990293715479	0.16743119266055	218	NA	NA	0.956790029201113	-0.0644350650847905
RAC875_c16281_167	3B	77	0.285051558660839	0.0802752293577982	218	NA	NA	0.956790029201113	-0.0780716964088128
RAC875_c16281_195	3B	75	0.285051558661692	0.0802752293577982	218	NA	NA	0.956790029201113	0.0780716964088999
wsnp_Ex_c9483_15722127	3A	106	0.285320031473293	0.48394495412844	218	NA	NA	0.956790029201113	-0.0452751615338585
wsnp_CAP7_rep_c12606_5316797	2B	90	0.285439920298418	0.389908256880734	218	NA	NA	0.956790029201113	-0.0661503657711862
Excalibur_c20610_251	1B	63	0.28548115064946	0.130733944954128	218	NA	NA	0.956790029201113	0.112020133548157
wsnp_Ex_c1276_2445537	6B	74	0.285564098710263	0.422018348623853	218	NA	NA	0.956790029201113	-0.0498063158337381
Excalibur_c14803_1088	3B	66	0.285611245906733	0.142201834862385	218	NA	NA	0.956790029201113	0.0629179739815573
Kukri_c7827_1168	5D	207	0.285626489870376	0.327981651376147	218	NA	NA	0.956790029201113	0.044264438288085
BS00063300_51	3A	110	0.285657357486225	0.364678899082569	218	NA	NA	0.956790029201113	-0.0433232747824412
Excalibur_c32630_104	5B	52	0.285671726556725	0.392201834862385	218	NA	NA	0.956790029201113	-0.0459331592771477
Excalibur_c16197_748	3A	76	0.285834956060208	0.291284403669725	218	NA	NA	0.956790029201113	-0.0452447048308748
RFL_Contig5917_2433	2D	45	0.285972435465095	0.293577981651376	218	NA	NA	0.956790029201113	0.0497621149991971
Kukri_rep_c68124_672	2B	97	0.286239319995782	0.422018348623853	218	NA	NA	0.956790029201113	0.0485579271988215
BS00041063_51	5A	93	0.286615832839765	0.215596330275229	218	NA	NA	0.956790029201113	0.0547628784635847
Tdurum_contig28304_335	7B	103	0.286619286481355	0.302752293577982	218	NA	NA	0.956790029201113	0.0515034213153243
BS00108020_51	5B	51	0.286725683042106	0.224770642201835	218	NA	NA	0.956790029201113	0.047681243712729
BobWhite_c11495_120	5B	112	0.287173122746671	0.477064220183486	218	NA	NA	0.956790029201113	-0.0472790287071803
BS00063549_51	7A	76	0.287201955676252	0.387614678899083	218	NA	NA	0.956790029201113	0.0443415350778409
BS00061911_51	7A	220	0.28736025727455	0.355504587155963	218	NA	NA	0.956790029201113	-0.0466352364680045
BS00066467_51	3B	71	0.287749006831451	0.128440366972477	218	NA	NA	0.956790029201113	-0.065945393641627
wsnp_Ex_c12152_19428078	5B	123	0.287942307906499	0.396788990825688	218	NA	NA	0.956790029201113	-0.0436395350856298
Tdurum_contig43844_1266	5A	59	0.288189735893719	0.461009174311927	218	NA	NA	0.956790029201113	-0.0416225097394403
wsnp_Ex_c12909_20457407	5B	43	0.288198133572064	0.268348623853211	218	NA	NA	0.956790029201113	-0.0588462844679327
BS00065390_51	5B	46	0.288198133572389	0.268348623853211	218	NA	NA	0.956790029201113	0.058846284467954
BS00037278_51	2B	96	0.28832973627242	0.31651376146789	218	NA	NA	0.956790029201113	-0.0478117335785484
IAAV6689	3B	62	0.288801740576494	0.227064220183486	218	NA	NA	0.956790029201113	-0.0532968900934989
wsnp_Ex_rep_c66896_65307566	3B	62	0.288801740576494	0.227064220183486	218	NA	NA	0.956790029201113	-0.0532968900934989
CAP12_c3074_192	1A	19	0.288952969928505	0.293577981651376	218	NA	NA	0.956790029201113	0.0506133719947925
Excalibur_c23801_115	5B	183	0.289185211485423	0.073394495412844	218	NA	NA	0.956790029201113	-0.076503674015342
wsnp_Ra_c132_291198	3A	124	0.289187577271295	0.197247706422018	218	NA	NA	0.956790029201113	-0.0509802631654779
Tdurum_contig93663_457	7A	51	0.289281887870368	0.158256880733945	218	NA	NA	0.956790029201113	-0.0571278747546202
Kukri_c63163_141	5A	63	0.289512659435854	0.268348623853211	218	NA	NA	0.956790029201113	0.0507506230927905
RFL_Contig3799_987	3B	66	0.289683037961363	0.149082568807339	218	NA	NA	0.956790029201113	-0.0615178851901703
Kukri_c28022_54	4B	82	0.289726539535003	0.174311926605505	218	NA	NA	0.956790029201113	-0.0535104801406732
IAAV475	5B	105	0.290130518013504	0.431192660550459	218	NA	NA	0.956790029201113	-0.0473105294049709
BS00022176_51	1B	108	0.290225521366855	0.401376146788991	218	NA	NA	0.956790029201113	0.0435576296128879
Ex_c5594_2818	5B	69	0.290341172061446	0.107798165137615	218	NA	NA	0.956790029201113	0.0894406511910688
Tdurum_contig49187_356	5A	56	0.29047216021993	0.479357798165138	218	NA	NA	0.956790029201113	-0.0452795256041476
BobWhite_c43135_397	6B	1	0.290957124315639	0.442660550458716	218	NA	NA	0.956790029201113	0.0387403823167265
Tdurum_contig11121_739	3A	89	0.291082133186859	0.0871559633027523	218	NA	NA	0.956790029201113	-0.0809792490667434
RFL_Contig622_1601	3B	69	0.291084461953216	0.227064220183486	218	NA	NA	0.956790029201113	-0.056325166293071
BS00023049_51	1D	134	0.291140345849811	0.26605504587156	218	NA	NA	0.956790029201113	0.0505678711656401
Kukri_c96249_58	5D	130	0.291148960016836	0.149082568807339	218	NA	NA	0.956790029201113	-0.0577185874652812
Ku_c23118_149	2A	69	0.291202749052371	0.263761467889908	218	NA	NA	0.956790029201113	0.0479143458022229
Excalibur_c27120_789	3B	81	0.291492545592023	0.0711009174311927	218	NA	NA	0.956790029201113	-0.0824952100262752
BS00094095_51	5A	37	0.29160853570482	0.360091743119266	218	NA	NA	0.956790029201113	0.0486733569929392
RAC875_rep_c69987_930	2A	113	0.291640779492659	0.422018348623853	218	NA	NA	0.956790029201113	0.0448142104045566
CAP7_c12162_251	1B	74	0.291697802034149	0.325688073394495	218	NA	NA	0.956790029201113	-0.0474567299137121
wsnp_Ex_c53976_57027635	1B	74	0.291697802034149	0.325688073394495	218	NA	NA	0.956790029201113	-0.0474567299137121
wsnp_Ra_c14112_22155451	2B	17	0.291904245777528	0.344036697247706	218	NA	NA	0.956790029201113	-0.0507450579771778
RAC875_c17455_152	2B	114	0.292029904750281	0.153669724770642	218	NA	NA	0.956790029201113	-0.0622973053262328
Tdurum_contig61492_458	1A	43	0.292084231332333	0.357798165137615	218	NA	NA	0.956790029201113	0.0455740393945501
Ra_c71628_188	2A	104	0.292156303730034	0.055045871559633	218	NA	NA	0.956790029201113	0.0897215814844241
wsnp_Ex_rep_c66615_64916114	2A	104	0.292156303730166	0.055045871559633	218	NA	NA	0.956790029201113	-0.0897215814844117
BS00090253_51	6A	13	0.292258923891814	0.376146788990826	218	NA	NA	0.956790029201113	0.0467327337647436
BS00095510_51	1A	111	0.292271126775986	0.185779816513762	218	NA	NA	0.956790029201113	0.051799503218767
RAC875_c86104_111	4B	1	0.292289653862509	0.194954128440367	218	NA	NA	0.956790029201113	0.0518239885603329
RAC875_c30138_595	1B	8	0.292310339888407	0.128440366972477	218	NA	NA	0.956790029201113	0.111574706032656
Kukri_c66626_288	7A	97	0.292539168869565	0.474770642201835	218	NA	NA	0.956790029201113	0.04525717829382
Tdurum_contig5017_993	5B	128	0.292544824271288	0.0665137614678899	218	NA	NA	0.956790029201113	0.0908346443690391
BS00091519_51	5B	1	0.292565004646676	0.277522935779816	218	NA	NA	0.956790029201113	0.049318347049045
RFL_Contig1457_465	5B	28	0.292835689692821	0.174311926605505	218	NA	NA	0.956790029201113	0.0531869612358555
BS00080879_51	3A	101	0.29284106478667	0.495412844036697	218	NA	NA	0.956790029201113	-0.0442394359605309
wsnp_BF201102B_Ta_2_5	5B	20	0.293726073924697	0.23394495412844	218	NA	NA	0.956790029201113	-0.0501864552681326
BobWhite_c4399_447	7A	136	0.293737111581743	0.0779816513761468	218	NA	NA	0.956790029201113	-0.0765553971599076
wsnp_JD_c1236_1789566	2B	96	0.293866766206309	0.165137614678899	218	NA	NA	0.956790029201113	-0.0554897555230838
BS00068106_51	6A	71	0.293878851710842	0.0802752293577982	218	NA	NA	0.956790029201113	0.0835571754567326
RAC875_c30657_82	1A	25	0.294010796089721	0.176605504587156	218	NA	NA	0.956790029201113	0.0552608511803694
Excalibur_rep_c109101_94	2D	2	0.294111647903292	0.26605504587156	218	NA	NA	0.956790029201113	-0.0462761340228273
wsnp_Ex_c351_689415	7B	143	0.294330334912656	0.325688073394495	218	NA	NA	0.956790029201113	0.0443937158638779
Excalibur_rep_c106124_239	2B	93	0.294453036972816	0.174311926605505	218	NA	NA	0.956790029201113	-0.0558143910625049
wsnp_Ex_c5378_9504586	3B	69	0.294530454506997	0.254587155963303	218	NA	NA	0.956790029201113	-0.0524785305698074
Tdurum_contig86183_221	2A	143	0.294651208262733	0.192660550458716	218	NA	NA	0.956790029201113	-0.0557040114709881
wsnp_Ex_c5270_9324025	7B	77	0.294777319117003	0.282110091743119	218	NA	NA	0.956790029201113	-0.056959191485646
BS00021972_51	7B	77	0.294925119541947	0.428899082568807	218	NA	NA	0.956790029201113	0.0505202198516166
Tdurum_contig47309_600	7A	42	0.295014023747142	0.282110091743119	218	NA	NA	0.956790029201113	-0.0461540432012644
JD_c23336_253	3B	23	0.295417495287812	0.229357798165138	218	NA	NA	0.956790029201113	0.0482600069977011
wsnp_JD_c2954_3925740	6B	58	0.295652950452083	0.197247706422018	218	NA	NA	0.956790029201113	0.062926095049022
tplb0024c09_1335	3B	72	0.295699692746919	0.401376146788991	218	NA	NA	0.956790029201113	0.0462528999069924
wsnp_BE399939A_Ta_2_1	5A	81	0.295796722338369	0.197247706422018	218	NA	NA	0.956790029201113	-0.0490089076639784
tplb0021g21_595	2A	150	0.296024470275083	0.369266055045872	218	NA	NA	0.956790029201113	0.0501356379707687
Kukri_c52356_96	2B	114	0.296168505094419	0.0986238532110092	218	NA	NA	0.956790029201113	-0.0849209361923045
Tdurum_contig13287_203	6A	41	0.296329664719728	0.222477064220183	218	NA	NA	0.956790029201113	-0.0531732379094798
Kukri_c20611_293	7B	78	0.296366568740138	0.405963302752294	218	NA	NA	0.956790029201113	0.0519226799033099
BobWhite_c1085_412	7A	98	0.296501718312086	0.330275229357798	218	NA	NA	0.956790029201113	0.0545094382756659
Tdurum_contig70819_393	6A	141	0.296506085545286	0.272935779816514	218	NA	NA	0.956790029201113	-0.0476457879786736
BS00011695_51	1B	41	0.297132141972423	0.376146788990826	218	NA	NA	0.956790029201113	-0.0490098405242776
Ra_c64515_242	1A	87	0.297259879581549	0.456422018348624	218	NA	NA	0.956790029201113	0.0430686230399573
IAAV6777	6A	136	0.29741359819554	0.463302752293578	218	NA	NA	0.956790029201113	-0.0433528070004847
wsnp_Ex_c32905_41484291	7B	160	0.297486494185888	0.272935779816514	218	NA	NA	0.956790029201113	-0.0519186521460853
Kukri_c9805_696	6A	141	0.297587929531054	0.291284403669725	218	NA	NA	0.956790029201113	-0.0460093060016611
BS00110292_51	3B	70	0.29763554156195	0.165137614678899	218	NA	NA	0.956790029201113	0.0581651659768934
wsnp_Ra_c39394_47110214	7B	135	0.297729071314856	0.43348623853211	218	NA	NA	0.956790029201113	0.0396494023085765
RFL_Contig29_1062	3B	53	0.29785135723258	0.0779816513761468	218	NA	NA	0.956790029201113	-0.0746211136844313
Excalibur_c2171_2728	5A	148	0.297913737970868	0.123853211009174	218	NA	NA	0.956790029201113	0.0662787462021477
Tdurum_contig56431_637	6A	21	0.297934644725155	0.399082568807339	218	NA	NA	0.956790029201113	0.0426105266658681
BS00093993_51	2B	108	0.297950272279731	0.279816513761468	218	NA	NA	0.956790029201113	-0.0464390761773501
RAC875_c27207_380	6B	57	0.298108115176435	0.18348623853211	218	NA	NA	0.956790029201113	0.0743972868338183
Kukri_rep_c117390_70	6B	57	0.298108115176775	0.18348623853211	218	NA	NA	0.956790029201113	-0.0743972868337721
wsnp_RFL_Contig3405_3533915	7B	76	0.298145125210037	0.13302752293578	218	NA	NA	0.956790029201113	-0.0690996430639217
BobWhite_c26374_339	2A	74	0.298221446659307	0.442660550458716	218	NA	NA	0.956790029201113	0.0428775492801279
Tdurum_contig81753_70	5A	16	0.298680598987781	0.341743119266055	218	NA	NA	0.956790029201113	-0.0504584455906247
RAC875_c16419_585	5D	205	0.298709550578153	0.291284403669725	218	NA	NA	0.956790029201113	0.0482628032934684
RAC875_c101391_521	5A	67	0.298771308338409	0.172018348623853	218	NA	NA	0.956790029201113	0.0526117216600444
Tdurum_contig52096_270	7B	155	0.299013497142373	0.350917431192661	218	NA	NA	0.956790029201113	0.0435282047178198
Excalibur_c4789_2748	6D	9	0.299261768682074	0.215596330275229	218	NA	NA	0.956790029201113	-0.0506608917102085
BobWhite_c20051_53	4B	66	0.299264419871226	0.220183486238532	218	NA	NA	0.956790029201113	0.0501559916412013
Kukri_c7146_870	6A	4	0.299783928994557	0.217889908256881	218	NA	NA	0.956790029201113	-0.0508827681705384
Kukri_rep_c109463_264	5B	155	0.299844754445768	0.305045871559633	218	NA	NA	0.956790029201113	-0.0438718670671747
Excalibur_c83451_218	6B	65	0.300176971265497	0.18348623853211	218	NA	NA	0.956790029201113	0.0800580301891571
wsnp_Ra_rep_c73725_71801179	6B	65	0.300176971265497	0.18348623853211	218	NA	NA	0.956790029201113	0.0800580301891571
BS00099782_51	5B	93	0.30041231955979	0.346330275229358	218	NA	NA	0.956790029201113	0.0522205897950627
Excalibur_c56310_57	5B	93	0.30041231955979	0.346330275229358	218	NA	NA	0.956790029201113	0.0522205897950627
BS00087043_51	5B	93	0.300412319560007	0.346330275229358	218	NA	NA	0.956790029201113	-0.0522205897950236
RAC875_c91986_410	5B	93	0.300412319560007	0.346330275229358	218	NA	NA	0.956790029201113	-0.0522205897950236
wsnp_Ku_c3294_6125586	5B	93	0.300412319560007	0.346330275229358	218	NA	NA	0.956790029201113	-0.0522205897950236
RFL_Contig5637_1008	1B	41	0.30058002764689	0.206422018348624	218	NA	NA	0.956790029201113	0.0467987963980931
RFL_Contig5122_974	2A	150	0.300806820101306	0.373853211009174	218	NA	NA	0.956790029201113	0.0499749545103114
IACX11096	7A	130	0.301102305836073	0.330275229357798	218	NA	NA	0.956790029201113	0.0454489896605796
BobWhite_c28058_232	7B	134	0.3012807121235	0.229357798165138	218	NA	NA	0.956790029201113	-0.051374543852079
BS00011492_51	4B	74	0.301570842112872	0.493119266055046	218	NA	NA	0.956790029201113	-0.0471679334136823
BobWhite_rep_c61602_139	2B	99	0.301942343009235	0.142201834862385	218	NA	NA	0.956790029201113	0.0576607642931748
Kukri_rep_c102231_265	1A	25	0.302038882784259	0.355504587155963	218	NA	NA	0.956790029201113	-0.0431844244841848
wsnp_Ku_c3684_6789632	5A	89	0.302289244693486	0.146788990825688	218	NA	NA	0.956790029201113	-0.0523214357926012
RAC875_rep_c110753_119	2D	22	0.302752065939974	0.0871559633027523	218	NA	NA	0.956790029201113	0.0661802696755176
Ex_c25027_535	7D	26	0.302789950908697	0.19954128440367	218	NA	NA	0.956790029201113	0.0524072015278776
Kukri_c365_345	2D	101	0.302948075862286	0.174311926605505	218	NA	NA	0.956790029201113	0.0499754077542036
wsnp_BE406351A_Ta_2_2	2A	108	0.303046231670875	0.481651376146789	218	NA	NA	0.956790029201113	0.0450266677012863
BS00078085_51	1A	111	0.303069191307123	0.181192660550459	218	NA	NA	0.956790029201113	0.0506994532640874
tplb0044j06_689	5A	94	0.303073239447578	0.208715596330275	218	NA	NA	0.956790029201113	-0.0485102139258071
Excalibur_c3795_198	6B	61	0.303261227226073	0.371559633027523	218	NA	NA	0.956790029201113	0.0572763678383978
RAC875_c62831_255	2B	32	0.303291636208066	0.0596330275229358	218	NA	NA	0.956790029201113	-0.0828588878661343
BobWhite_c10832_1131	6A	141	0.304015505785767	0.488532110091743	218	NA	NA	0.956790029201113	-0.0456044467733001
Excalibur_c9846_1720	5A	67	0.304336829672975	0.169724770642202	218	NA	NA	0.956790029201113	0.0528696782683333
wsnp_Ku_c51039_56457361	5A	67	0.304336829672975	0.169724770642202	218	NA	NA	0.956790029201113	0.0528696782683333
CAP11_c3591_72	5A	67	0.30433682967388	0.169724770642202	218	NA	NA	0.956790029201113	-0.05286967826828
JD_c5000_410	5A	67	0.30433682967388	0.169724770642202	218	NA	NA	0.956790029201113	-0.05286967826828
Excalibur_c46601_265	7A	42	0.304404093966674	0.284403669724771	218	NA	NA	0.956790029201113	0.0448278887828444
IAAV7086	2A	163	0.304901655073587	0.371559633027523	218	NA	NA	0.956790029201113	-0.0488130623082306
Ex_c5317_662	5A	67	0.30502896006481	0.169724770642202	218	NA	NA	0.956790029201113	-0.051936726518953
Ku_c4042_576	2B	89	0.305085463937329	0.256880733944954	218	NA	NA	0.956790029201113	0.0673147175190536
Kukri_c46169_294	1D	45	0.305132995580737	0.295871559633027	218	NA	NA	0.956790029201113	0.0471169262057529
BS00075108_51	3B	63	0.305145261676835	0.284403669724771	218	NA	NA	0.956790029201113	0.0508905194733487
Kukri_c32046_493	3B	63	0.305145261677273	0.284403669724771	218	NA	NA	0.956790029201113	-0.0508905194733114
BS00022523_51	6D	24	0.305214453721201	0.486238532110092	218	NA	NA	0.956790029201113	0.0390750651752576
BS00059061_51	7B	76	0.305218647324952	0.151376146788991	218	NA	NA	0.956790029201113	0.0663164909361615
Excalibur_c8994_1297	7B	76	0.305218647325316	0.151376146788991	218	NA	NA	0.956790029201113	-0.0663164909360461
BS00100351_51	7A	130	0.305805396386909	0.327981651376147	218	NA	NA	0.956790029201113	-0.0447997164513936
Excalibur_c584_726	2B	99	0.305817941732601	0.26605504587156	218	NA	NA	0.956790029201113	-0.0467604559858898
wsnp_Ra_rep_c69221_66574148	5A	42	0.30625002769679	0.497706422018349	218	NA	NA	0.956790029201113	-0.0472856492451292
[truncated: 4,422 more rows]
